# Supplementary material for: Research progress on the role of dendritic cells in glioma during 1992-2024: a bibliometric analysis
Source: Front Immunol. 2025 Jun 20;16:1510549. doi: 10.3389/fimmu.2025.1510549 (PMC12226567; doi:10.3389/fimmu.2025.1510549)
Supplement: Supplementary file 1 [file DataSheet1.zip]

Archive with 33 entries (33 files):
- download1992u1.txt
- download1994u2.txt
- download1995u1.txt
- download1996u1.txt
- download1997u1.txt
- download1998u1.txt
- download1999u9.txt
- download2000u9.txt
- download2001u16.txt
- download2002u24.txt
- download2003u29.txt
- download2004u39.txt
- download2005u39.txt
- download2006u34.txt
- download2007u41.txt
- download2008u37.txt
- download2009u45.txt
- download2010u50.txt
- download2011u53.txt
- download2012u50.txt
- download2013u57.txt
- download2014u59.txt
- download2015u63.txt
- download2016u83.txt
- download2017u76.txt
- download2018u77.txt
- download2019u64.txt
- download2020u92.txt
- download2021u114.txt
- download2022u126.txt
- download2023u143.txt
- download2024u137.txt
- download2025u3.txt
