# Supplementary material for: Research progress on the role of dendritic cells in glioma during 1992-2024: a bibliometric analysis
Source: Front Immunol. 2025 Jun 20;16:1510549. doi: 10.3389/fimmu.2025.1510549 (PMC12226567; doi:10.3389/fimmu.2025.1510549)
Supplement: Supplementary file 1 [file DataSheet1.zip › download1992u1.txt]

PT J
AU HERBELIN, A
   MACHAVOINE, F
   SCHNEIDER, E
   PAPIERNIK, M
   DY, M
AF HERBELIN, A
   MACHAVOINE, F
   SCHNEIDER, E
   PAPIERNIK, M
   DY, M
TI IL-7 IS REQUISITE FOR IL-1-INDUCED THYMOCYTE PROLIFERATION - INVOLVEMENT OF IL-7 IN THE SYNERGISTIC EFFECTS OF GRANULOCYTE-MACROPHAGE COLONY-STIMULATING FACTOR OR TUMOR-NECROSIS-FACTOR WITH IL-1
SO JOURNAL OF IMMUNOLOGY
LA English
DT Article
ID b-cell-growth; t-cell; murine interleukin-7; factor-alpha; fetal thymocytes; dendritic cells; gm-csf; lymphocyte; differentiation; activation
AB In the absence of artificial comitogens murine thymocytes proliferate significantly in response to IL-1 at high but not at low cell densities. This observation has led us to examine a possible indirect mechanism requiring other thymocyte-growth factors, such as IL-2, IL-4, IL-6, and IL-7, in this phenomenon. Our data provide evidence that IL-7 is requisite for the IL-1-induced proliferative response because on the one hand the growth-promoting activity of IL-1 is completely inhibited by an anti-IL-7 mAb, and on the other hand IL-7 synergizes with IL-1 on thymocyte growth. This synergy is observed even at concentrations at which IL-7 is not detected in the pre-B cell proliferation assay, and results, at optimal doses, in TdR incorporation levels similar to those attained in response to IL-1 + IL-2. The anti-IL-7 mAb acts in a dose-dependent manner and does not affect other activities of IL-1, such as its capacity to sustain the growth of the U373 astrocytoma cell line. It is also noteworthy that this mAb does not significantly impair thymocyte growth in response to IL-2 and that the growth-promoting activity of IL-1 is not affected by neutralizing mAb against IL-2, IL-4, and IL-6. In addition, we show that the potentiating effect of granulocyte-macrophage (GM)-CSF and TNF-alpha on IL-1-induced thymocyte growth is dependent on IL-7 because i) the anti-IL-7 mAb abrogates the respective synergistic interactions and ii) both factors potentiate the proliferative response to IL-7. Finally, depletion of thymocyte suspensions for Ia+ Mac-1+ accessory cells results in a considerable decrease in IL-1- and IL-1 + GM-CSF-induced TdR uptake, whereas IL-7-induced growth remains unchanged. Taken together, these results support the notion that, in the absence of artificial comitogens, thymocyte proliferation in response to IL-1 alone or in combination with GM-CSF is dependent on accessory cell-derived IL-7.
C1 HOP NECKER ENFANTS MALAD,CNRS,URA 1461,161 RUE SEVRES,F-75743 PARIS 15,FRANCE.
   HOP NECKER ENFANTS MALAD,INSERM,U25,F-75743 PARIS 15,FRANCE.
   HOP NECKER ENFANTS MALAD,INSERM,U345,F-75743 PARIS 15,FRANCE.
C3 Assistance Publique Hopitaux Paris (APHP); Universite Paris Cite; Hopital Universitaire Necker-Enfants Malades - APHP; Centre National de la Recherche Scientifique (CNRS); Assistance Publique Hopitaux Paris (APHP); Universite Paris Cite; Hopital Universitaire Necker-Enfants Malades - APHP; Institut National de la Sante et de la Recherche Medicale (Inserm); Assistance Publique Hopitaux Paris (APHP); Universite Paris Cite; Hopital Universitaire Necker-Enfants Malades - APHP; Institut National de la Sante et de la Recherche Medicale (Inserm)
CR CHANTRY D, 1989, EUR J IMMUNOL, V19, P783, DOI 10.1002/eji.1830190433
   CONLON PJ, 1982, J IMMUNOL, V128, P797
   CONLON PJ, 1989, BLOOD, V74, P1368
   DY M, 1986, J IMMUNOL, V136, P208
   EVERSON MP, 1990, CELL IMMUNOL, V127, P470, DOI 10.1016/0008-8749(90)90147-J
   GALY AHM, 1990, CELL IMMUNOL, V129, P161, DOI 10.1016/0008-8749(90)90195-W
   GOODWIN RG, 1990, CELL, V60, P941, DOI 10.1016/0092-8674(90)90342-C
   HELLE M, 1988, EUR J IMMUNOL, V18, P957, DOI 10.1002/eji.1830180619
   HENNEY CS, 1989, IMMUNOL TODAY, V10, P170, DOI 10.1016/0167-5699(89)90175-8
   HERBELIN A, 1990, LYMPHOKINE RES, V9, P155
   HERBELIN A, 1989, CR ACAD SCI III-VIE, V309, P221
   HURME M, 1988, EUR J IMMUNOL, V18, P1303, DOI 10.1002/eji.1830180824
   INABA K, 1988, J EXP MED, V167, P149, DOI 10.1084/jem.167.1.149
   LE JM, 1988, P NATL ACAD SCI USA, V85, P8643, DOI 10.1073/pnas.85.22.8643
   LOTZ M, 1988, J EXP MED, V167, P1253, DOI 10.1084/jem.167.3.1253
   MAIZEL AL, 1981, J EXP MED, V153, P470, DOI 10.1084/jem.153.2.470
   MANNEL DN, 1985, J IMMUNOL, V134, P3108
   MELTZER MS, 1977, J IMMUNOL, V118, P77
   MOSMANN TR, 1986, J IMMUNOL, V136, P2348
   Murray R, 1989, INT IMMUNOL, V1, P526, DOI 10.1093/intimm/1.5.526
   NABARRA B, 1991, CELL TISSUE RES, V264, P369, DOI 10.1007/BF00313976
   NAMEN AE, 1988, NATURE, V333, P571, DOI 10.1038/333571a0
   OGATA M, 1989, J LEUKOCYTE BIOL, V45, P69, DOI 10.1002/jlb.45.1.69
   OHARA J, 1985, NATURE, V315, P333, DOI 10.1038/315333a0
   OKAZAKI H, 1989, J IMMUNOL, V143, P2917
   PAPIERNIK M, 1988, J IMMUNOL, V140, P1431
   PARK LS, 1990, J EXP MED, V171, P1073, DOI 10.1084/jem.171.4.1073
   PHILIP R, 1986, NATURE, V323, P86, DOI 10.1038/323086a0
   RANGES GE, 1988, J EXP MED, V167, P1472, DOI 10.1084/jem.167.4.1472
   RUUTH E, 1989, LYMPHOKINE RES, V8, P147
   SAKATA T, 1990, J LEUKOCYTE BIOL, V48, P205, DOI 10.1002/jlb.48.3.205
   SMITH KA, 1980, J EXP MED, V151, P1551, DOI 10.1084/jem.151.6.1551
   SUDA T, 1989, J IMMUNOL METHODS, V120, P173, DOI 10.1016/0022-1759(89)90239-1
   SUDA T, 1990, J IMMUNOL, V144, P3039
   TAKEDA S, 1989, P NATL ACAD SCI USA, V86, P1634, DOI 10.1073/pnas.86.5.1634
   TENTORI L, 1988, J IMMUNOL, V140, P1089
   VANDAMME J, 1988, J IMMUNOL, V140, P1534
   VINK A, 1988, EUR J IMMUNOL, V18, P607, DOI 10.1002/eji.1830180418
   WATSON JD, 1989, J IMMUNOL, V143, P1215
   ZLOTNIK A, 1987, P NATL ACAD SCI USA, V84, P3856, DOI 10.1073/pnas.84.11.3856
NR 40
TC 28
Z9 28
U1 0
U2 0
PU AMER ASSOC IMMUNOLOGISTS
PI BETHESDA
PA 9650 ROCKVILLE PIKE, BETHESDA, MD 20814
SN 0022-1767
EI 
J9 J IMMUNOL
JI J. Immunol.
PD JAN 1
PY 1992
VL 148
IS 1
BP 99
EP 105
DI 
PG 7
WC Immunology
SC Immunology
GA GX162
UT WOS:A1992GX16200015
PM 1727878
DA 2025-02-17
ER
