# Supplementary material for: Research progress on the role of dendritic cells in glioma during 1992-2024: a bibliometric analysis
Source: Front Immunol. 2025 Jun 20;16:1510549. doi: 10.3389/fimmu.2025.1510549 (PMC12226567; doi:10.3389/fimmu.2025.1510549)
Supplement: Supplementary file 1 [file DataSheet1.zip › download1994u2.txt]

PT J
AU TAKETAZU, F
   KATO, M
   GOBL, A
   ICHIJO, H
   TENDIJKE, P
   ITOH, JP
   KYOGOKU, M
   RONNELID, J
   MIYAZONO, K
   HELDIN, CH
   FUNA, K
AF TAKETAZU, F
   KATO, M
   GOBL, A
   ICHIJO, H
   TENDIJKE, P
   ITOH, JP
   KYOGOKU, M
   RONNELID, J
   MIYAZONO, K
   HELDIN, CH
   FUNA, K
TI ENHANCED EXPRESSION OF TRANSFORMING GROWTH FACTOR-BETA-S AND TRANSFORMING GROWTH-FACTOR-BETA TYPE-II RECEPTOR IN THE SYNOVIAL TISSUES OF PATIENTS WITH RHEUMATOID-ARTHRITIS
SO LABORATORY INVESTIGATION
LA English
DT Article
DE LATENT TGF-BETA BINDING PROTEIN; TGF-BETA TYPE II RECEPTOR; SYNOVIAL DENDRITIC CELLS
ID human glioblastoma; factor-beta-1; cells; protein; stimulation; inhibition; collagen; complex; cloning; identification
AB BACKGROUND: A growing body of evidences suggests that transforming growth factor-beta (TGF-beta) is produced in the synovial fluid of patients with rheumatoid arthritis (RA), and that TGF-beta is an important regulator in the course of the disease. Careful studies on the endogenous synthesis of TGF-beta as well as its receptors are therefore necessary to clarify the possible role of TGF-beta in RA. EXPERIMENTAL DESIGN: We examined the expressions of latent TGF-beta 1, -beta 2, and -beta 3, the latent TGF-beta 1-binding protein (LTBP) as well as TGF-beta type II receptor (TGF-beta RII) in the synovial biopsy tissues of 21 patients with RA by immunohistochemistry. Five specimens from these cases representing both active and chronic inactive stages were also examined for the corresponding mRNA by in situ hybridization. Northern blot analysis was performed on 3 synovial membranes taken from the RA patients together with a control synovium. RESULTS: Abundant LTBP, TGF-beta 1, and TGF-beta RII-positive cells as well as less intensively stained TGF-beta 2 and TGF-beta 3-positive cells were found in the synovial layer. These cells were positive for the histocompatibility antigen, HLA-DR. In lymphocyte aggregates, scattered cells positively labeled for LTBP and TGF-beta 1 were found. They stained in a reticular pattern that was similar to that demonstrated by an antibody against human dendritic cells, and also expressed HLA-DR. In situ hybridization revealed markedly increased signals for LTBP and TGF-beta RII mRNA in tissues with an active inflammatory process, when compared with tissues with less active inflammation. However, no clear differences in the levels of expression for any of the TGF-beta isoforms were found. Specimens with pronounced fibrosis, fibroblasts, and surrounding collagen fibers expressed positive immunoreactivities for all TGF-beta isoforms and LTBP. Northern blot analysis on 4 synovial tissues demonstrated positive signals for LTBP and TGF-beta 1 mRNA in all three RA patients in contrast to a normal control, which did not show any signals. An increased expression of TGF-beta RII mRNA was detected in the tissue from one of the patients. CONCLUSIONS: An abundant expression of TGF-beta 1 and LTBP, as well as TGF-beta RII was seen in most actively proliferating synovial intimal cells, and the level of the expression varied during the course of the disease. We conclude that TGF-beta is involved tightly in the regulation of the inflammatory process, and it is thus possible that the endogenous TGF-beta functions as a self-regulator that induces the remission periods.
C1 BIOMED CTR,LUDWIG INST CANC RES,UPPSALA BRANCH,S-75124 UPPSALA,SWEDEN.
   UNIV UPPSALA HOSP,DEPT INTERNAL MED,S-75185 UPPSALA,SWEDEN.
   UNIV UPPSALA HOSP,DEPT CLIN IMMUNOL,S-75185 UPPSALA,SWEDEN.
   TOHOKU UNIV,FAC MED,DEPT PATHOL 1,AOBA KU,SENDAI,MIYAGI 980,JAPAN.
C3 Ludwig Institute for Cancer Research; Uppsala University; Uppsala University Hospital; Uppsala University; Uppsala University Hospital; Tohoku University
CR ANTONELLIORLIDGE A, 1989, P NATL ACAD SCI USA, V86, P4544, DOI 10.1073/pnas.86.12.4544
   BORDER WA, 1990, NATURE, V346, P371, DOI 10.1038/346371a0
   BRANDES ME, 1991, J CLIN INVEST, V87, P1108, DOI 10.1172/JCI115073
   BRENNAN FM, 1990, CLIN EXP IMMUNOL, V81, P278
   CASTILLA A, 1991, NEW ENGL J MED, V324, P933, DOI 10.1056/NEJM199104043241401
   CHEIFETZ S, 1987, CELL, V48, P409, DOI 10.1016/0092-8674(87)90192-9
   CHIRGWIN JM, 1979, BIOCHEMISTRY-US, V18, P5294, DOI 10.1021/bi00591a005
   CHU CQ, 1991, CLIN EXP IMMUNOL, V86, P380
   DERYNCK R, 1985, NATURE, V316, P701, DOI 10.1038/316701a0
   DUBOIS CM, 1990, J EXP MED, V172, P737, DOI 10.1084/jem.172.3.737
   FAVA R, 1989, J EXP MED, V169, P291, DOI 10.1084/jem.169.1.291
   FLANMENHAFT R, 1993, J CELL BIOL, V120, P995
   Franzen P, 1993, CELL, V75, P1
   HEINE UI, 1987, J CELL BIOL, V105, P2861, DOI 10.1083/jcb.105.6.2861
   HERMANSSON M, 1988, P NATL ACAD SCI USA, V85, P7748, DOI 10.1073/pnas.85.20.7748
   IGNOTZ RA, 1986, J BIOL CHEM, V261, P4337
   JANOSSY G, 1981, LANCET, V2, P839
   JOHNSON M T, 1984, BIOTECHNIQUES, V2, P156
   KANZAKI T, 1990, CELL, V61, P1051, DOI 10.1016/0092-8674(90)90069-Q
   KEHRL JH, 1986, J EXP MED, V163, P1037, DOI 10.1084/jem.163.5.1037
   KEHRL JH, 1986, J IMMUNOL, V137, P3855
   KHALIL N, 1989, J EXP MED, V170, P727, DOI 10.1084/jem.170.3.727
   KLARESKOG L, 1982, ARTHRITIS RHEUM-US, V25, P488, DOI 10.1002/art.1780250502
   KLARESKOG L, 1991, CURR OPIN IMMUNOL, V3, P912, DOI 10.1016/S0952-7915(05)80013-5
   KURUVILLA AP, 1991, P NATL ACAD SCI USA, V88, P2918, DOI 10.1073/pnas.88.7.2918
   LAFYATIS R, 1989, J CLIN INVEST, V83, P1267, DOI 10.1172/JCI114011
   LAFYATIS R, 1989, J IMMUNOL, V143, P1142
   LIN HY, 1992, CELL, V68, P775, DOI 10.1016/0092-8674(92)90152-3
   LOPEZCASILLAS F, 1991, CELL, V67, P785, DOI 10.1016/0092-8674(91)90073-8
   LOTZ M, 1990, J IMMUNOL, V144, P4189
   LYONS RM, 1990, EUR J BIOCHEM, V187, P467, DOI 10.1111/j.1432-1033.1990.tb15327.x
   MADISEN L, 1988, DNA-J MOLEC CELL BIO, V7, P1, DOI 10.1089/dna.1988.7.1
   MIYAZONO K, 1994, ADV IMMUNOL, V55, P181
   MIYAZONO K, 1991, EMBO J, V10, P1091, DOI 10.1002/j.1460-2075.1991.tb08049.x
   OLOFSSON A, 1992, J BIOL CHEM, V267, P19482
   Roberts AB, 1990, PEPTIDE GROWTH FACTO, V0, P419
   ROBERTS AB, 1986, P NATL ACAD SCI USA, V83, P4167, DOI 10.1073/pnas.83.12.4167
   SATO Y, 1989, J CELL BIOL, V109, P309, DOI 10.1083/jcb.109.1.309
   Taketazu F, 1992, GROWTH FACTORS, V6, P0, DOI 10.3109/08977199209008874
   TENDIJKE P, 1988, P NATL ACAD SCI USA, V85, P4715
   WAHL SM, 1988, J IMMUNOL, V140, P3026
   WALTENBERGER J, 1993, J IMMUNOL, V151, P1147
   WALTENBERGER J, 1993, AM J PATHOL, V142, P71
   WANG XF, 1991, CELL, V67, P797, DOI 10.1016/0092-8674(91)90074-9
   WILDER RL, 1990, ANN NY ACAD SCI, V593, P197, DOI 10.1111/j.1749-6632.1990.tb16112.x
   WRANA JL, 1992, CELL, V71, P1003, DOI 10.1016/0092-8674(92)90395-S
NR 46
TC 87
Z9 92
U1 0
U2 3
PU WILLIAMS & WILKINS
PI BALTIMORE
PA 351 WEST CAMDEN ST, BALTIMORE, MD 21201-2436
SN 0023-6837
EI 
J9 LAB INVEST
JI Lab. Invest.
PD MAY 15
PY 1994
VL 70
IS 5
BP 620
EP 630
DI 
PG 11
WC Medicine, Research & Experimental; Pathology
SC Research & Experimental Medicine; Pathology
GA NP120
UT WOS:A1994NP12000004
PM 8196359
DA 2025-02-17
ER

PT J
AU YAMASHIRO, S
   TAKEYA, M
   NISHI, T
   KURATSU, J
   YOSHIMURA, T
   USHIO, Y
   TAKAHASHI, K
AF YAMASHIRO, S
   TAKEYA, M
   NISHI, T
   KURATSU, J
   YOSHIMURA, T
   USHIO, Y
   TAKAHASHI, K
TI TUMOR-DERIVED MONOCYTE CHEMOATTRACTANT PROTEIN-1 INDUCES INTRATUMORAL INFILTRATION OF MONOCYTE-DERIVED MACROPHAGE SUBPOPULATION IN TRANSPLANTED RAT-TUMORS
SO AMERICAN JOURNAL OF PATHOLOGY
LA English
DT Article
ID antigen-induced arthritis; colony-stimulating factor; whole knee-joint; monoclonal-antibody; immunohistochemical analysis; chemotactic activity; cryostat sections; dendritic cells; expression; glioma
AB By immunohistochemistry using anti-rat macrophage monoclonal antibodies RM-1, ED1, ED2, ED3, TRPM-3, and Ki-M2R, we studied transplanted rat tumors of 9L (rat gliosarcoma), Ad-2 (rat mammary carcinoma), and MT-P (rat malignant fibrous histiocytoma) cell lines to examine the distribution pattern of macrophages within and around the tumors. Most tumor-associated macrophages expressed RM-I, EDI, and In antigens, indicating activated macrophages. Based on differences in their immunophenotypical expression, these macrophages were distinguished into two mafor subpopulations. One expressed TRPM-3 and/or ED3, and the other was positive for ED2 and Ki-M2R The former was considered to be monocyte-derived macrophages, whereas the latter showed the immunophenotype of tissue-fixed, resident macrophages. Infiltration and distribution patterns in the two macrophage subpopulations differed in the three different tumors. Monocyte-derived, activated macrophages infiltrated into 9L- and Ad-2-transplanted tumors, which markedly produced monocyte chemoattractant protein-1 (MCP-1). Additionally, numerous ED2- and Ki-M2R-positive macrophages were observed within the Ad-2-transplanted tumors, and some of them expressed TRPM-3. However, there were few macrophages in the MT-P-transplanted tumors that showed no MCP-1 production In transplanted tumors of four MT-P/MCP-1 cell lines established by transfecting a mt MCP-I gene expression vector (pCEP4/MCP-1) into the MT-P cell line, different levels of MCP-1 production were detected which correlated well with the numbers of intratumorally infiltrated TRPM-3-positive macrophages. In contrast, ED2- and Ki-M2R-positive macrophages were not detected in any MT-P/MCP-1-transplanted tumors. MT-P/ MCP-1-transplanted tumors exhibited lower growth rate than parental MT-P-transplanted tumors. These results indicate that tumor-derived MCP-1 induces intratumoral infiltration of monocyte-derived macrophages, but not macrophages with the immunophenotype of tissue-fixed, resident type. The former poplantion of macrophages seems to have a suppuessive effect on the growth of tumors.x
C1 KUMAMOTO UNIV,SCH MED,DEPT PATHOL 2,KUMAMOTO 860,JAPAN.
   KUMAMOTO UNIV,SCH MED,DEPT NEUROSURG,KUMAMOTO 860,JAPAN.
   NCI,FREDERICK CANC RES & DEV CTR,IMMUNOBIOL LAB,IMMUNOPATHOL SECT,FREDERICK,MD 21701.
C3 Kumamoto University; Kumamoto University; National Institutes of Health (NIH) - USA; NIH National Cancer Institute (NCI); Science Applications International Corporation (SAIC); SAIC-Frederick
CR BARBE E, 1990, IMMUNOBIOLOGY, V182, P88, DOI 10.1016/S0171-2985(11)80586-3
   BARCLAY AN, 1981, IMMUNOLOGY, V44, P727
   BEELEN RHJ, 1987, TRANSPLANT P, V19, P3166
   BEELEN RHJ, 1978, J RETICULOENDOTH SOC, V23, P103
   BOTTAZZI B, 1990, INT J CANCER, V45, P795, DOI 10.1002/ijc.2910450436
   BOTTAZZI B, 1992, J IMMUNOL, V148, P1280
   BOTTAZZI B, 1983, SCIENCE, V220, P210, DOI 10.1126/science.6828888
   Daems WT, 1980, MONONUCLEAR PHAGOC 1, V0, P43
   DIJKSTRA CD, 1987, SCAND J IMMUNOL, V26, P513, DOI 10.1111/j.1365-3083.1987.tb02285.x
   DIJKSTRA CD, 1985, IMMUNOLOGY, V54, P589
   FULTON AM, 1988, MACROPHAGES CANCER, V0, P98
   GRAVES DT, 1989, SCIENCE, V245, P1490, DOI 10.1126/science.2781291
   GREENBERG ME, 1989, CURRENT PROTOCOLS MO, V0, P0
   HEUFF G, 1993, SCAND J IMMUNOL, V38, P10, DOI 10.1111/j.1365-3083.1993.tb01688.x
   ISOBE S, 1977, ACTA HISTOCHEM CYTOC, V10, P167
   KURATSU J, 1989, JNCI-J NATL CANCER I, V81, P347, DOI 10.1093/jnci/81.5.347
   KURATSU J, 1993, J NATL CANCER I, V85, P1836, DOI 10.1093/jnci/85.22.1836
   MANTOVANI A, 1992, IMMUNOL TODAY, V13, P265, DOI 10.1016/0167-5699(92)90008-U
   MING WJ, 1987, J IMMUNOL, V138, P1469
   MIYAMURA S-I, 1988, JAPANESE JOURNAL OF CLINICAL ELECTRON MICROSCOPY, V21, P545
   MORAHAN PS, 1988, MACROPHAGES CANCER, V0, P2
   POLMAN CH, 1986, J NEUROIMMUNOL, V11, P215, DOI 10.1016/0165-5728(86)90005-6
   SAKANASHI Y, 1994, IN PRESS J LEUKOCYTE, V56, P0
   Sambrook J, 1989, MOL CLONING LABORATO, V2nd, P0
   SCHALL TJ, 1990, NATURE, V347, P669, DOI 10.1038/347669a0
   SCHMIDEK HH, 1971, J NEUROSURG, V34, P335, DOI 10.3171/jns.1971.34.3.0335
   TAKEYA M, 1987, J LEUKOCYTE BIOL, V41, P187, DOI 10.1002/jlb.41.3.187
   TAKEYA M, 1989, J HISTOCHEM CYTOCHEM, V37, P635, DOI 10.1177/37.5.2649558
   VERSCHURE PJ, 1989, SCAND J IMMUNOL, V29, P371, DOI 10.1111/j.1365-3083.1989.tb01136.x
   WACKER HH, 1985, J LEUKOCYTE BIOL, V38, P509, DOI 10.1002/jlb.38.4.509
   WAHL SM, 1987, P NATL ACAD SCI USA, V84, P5788, DOI 10.1073/pnas.84.16.5788
   WALTER S, 1991, INT J CANCER, V49, P431, DOI 10.1002/ijc.2910490321
   WANG JM, 1987, IMMUNOLOGY, V60, P439
   WANG JM, 1988, J IMMUNOL, V141, P575
   YAMATE J, 1989, JPN J VET SCI, V51, P861
   YOSHIMURA T, 1991, BIOCHEM BIOPH RES CO, V174, P504, DOI 10.1016/0006-291X(91)91445-I
   YOSHIMURA T, 1989, J EXP MED, V169, P1449, DOI 10.1084/jem.169.4.1449
   Yoshimura T, 1992, CYTOKINES, V4, P131
   YOSHIMURA T, 1991, J IMMUNOL, V147, P2229
NR 39
TC 124
Z9 133
U1 1
U2 4
PU AMER SOC INVESTIGATIVE PATHOLOGY, INC
PI BALTIMORE
PA 428 EAST PRESTON ST, BALTIMORE, MD 21202-3993
SN 0002-9440
EI 
J9 AM J PATHOL
JI Am. J. Pathol.
PD OCT 15
PY 1994
VL 145
IS 4
BP 856
EP 867
DI 
PG 12
WC Pathology
SC Pathology
GA PL843
UT WOS:A1994PL84300013
PM 7943176
DA 2025-02-17
ER
