# Supplementary material for: Research progress on the role of dendritic cells in glioma during 1992-2024: a bibliometric analysis
Source: Front Immunol. 2025 Jun 20;16:1510549. doi: 10.3389/fimmu.2025.1510549 (PMC12226567; doi:10.3389/fimmu.2025.1510549)
Supplement: Supplementary file 1 [file DataSheet1.zip › download1995u1.txt]

PT J
AU SIESJO, P
   VISSE, E
   SJOGREN, HO
AF SIESJO, P
   VISSE, E
   SJOGREN, HO
TI INCREASED PROPORTION OF CD8+ TUMOR RESPONSIVE T-CELLS AFTER IMMUNIZATION WITH TUM(-) VERSUS TUM(+) RAT GLIOMA
SO CELLULAR IMMUNOLOGY
LA English
DT Article
ID mouse mastocytoma p815; mixed lymphocyte-reaction; immunogenic variants; proliferation assays; mutagen treatment; autologous tumor; suppressor cells; dendritic cells; single peptide; murine tumors
AB Previously established immunogenic (tum(-)) clones of an ENU (ethyl-N-nitrosourea)-induced rat glioma, N32, were compared to the original tumor concerning their capacity to induce T lymphocyte responses after in vivo immunization and in vitro restimulation of responder spleen cells in mixed lymphocyte tumor culture (MLTC) assays. Quite unexpectedly, original N32 (tum(+)) in vivo primed spleen cells proliferated to the same extent in vitro in response to tum(+) stimulator cells as did tum(-) in vivo primed spleen cells. However, flow-cytometric analysis of parallel cultures showed a greatly increased proportion of CD3(+)CD8(+) lymphocytes in the proliferating responder cell population from tum(-) immunized hosts, contrary to a CD3(+)CD4(+) lymphocyte dominance after tum(+) immunization. Although the original tum(+) N32 tumor cells are not capable of inducing a clearly demonstrable isograft rejection response, they induce a strong T cell response readily detectable in MLTC assays. We propose that the increased CD8(+) lymphocyte proliferation could be an essential feature of the isograft rejection response induced by tum(-) tumor variants. Possible mechanisms of the augmented CD8(+) T cell response are discussed. (C) 1995 Academic Press, Inc.
C1 LUND UNIV,DEPT NEUROSURG,LUND,SWEDEN.
C3 Lund University
RP SIESJO, P (通讯作者)，LUND UNIV,WALLENBERG LAB,DEPT TUMOR IMMUNOL,S-22101 LUND,SWEDEN.
CR ALLAVENA P, 1988, CANCER IMMUNOL IMMUN, V27, P69, DOI 10.1007/BF00205761
   ASANO Y, 1983, J EXP MED, V158, P1178, DOI 10.1084/jem.158.4.1178
   BASS H, 1989, J EXP MED, V170, P1495, DOI 10.1084/jem.170.5.1495
   BODMER S, 1989, NEUROIMMUNE NETWORKS, V0, P73
   BOON T, 1985, IMMUNOL TODAY, V6, P307, DOI 10.1016/0167-5699(85)90182-3
   BOON T, 1993, INT J CANCER, V54, P177, DOI 10.1002/ijc.2910540202
   BOON T, 1989, IMMUNOGENETICS, V29, P75, DOI 10.1007/BF00395854
   BOON T, 1992, CANCER SURVEYS IDENT, V0, P23
   CHOMEZ P, 1992, IMMUNOGENETICS, V35, P241, DOI 10.1007/BF00166829
   CROFT M, 1992, J EXP MED, V176, P1431, DOI 10.1084/jem.176.5.1431
   DYSON PJ, 1992, IMMUNOGENETICS, V35, P316, DOI 10.1007/BF00189894
   FROST P, 1983, CANCER RES, V43, P125
   GAJEWSKI TF, 1989, J IMMUNOL, V143, P15
   HAVENITH CEG, 1992, J IMMUNOL METHODS, V153, P73, DOI 10.1016/0022-1759(92)90307-F
   HEINZEL FP, 1989, J EXP MED, V169, P59, DOI 10.1084/jem.169.1.59
   HEWITT HB, 1976, BRIT J CANCER, V33, P241, DOI 10.1038/bjc.1976.37
   KALDJIAN EP, 1992, J IMMUNOL METHODS, V147, P189, DOI 10.1016/S0022-1759(12)80007-X
   KEMENY DM, 1994, IMMUNOL TODAY, V15, P107, DOI 10.1016/0167-5699(94)90152-X
   KLINKERT WEF, 1982, J EXP MED, V156, P1, DOI 10.1084/jem.156.1.1
   KNUTH A, 1989, P NATL ACAD SCI USA, V86, P2804, DOI 10.1073/pnas.86.8.2804
   LEE YS, 1986, J NEUROPATH EXP NEUR, V45, P704, DOI 10.1097/00005072-198611000-00008
   LETHE B, 1992, EUR J IMMUNOL, V22, P2283, DOI 10.1002/eji.1830220916
   LINDVALL M, 1991, CANCER IMMUNOL IMMUN, V33, P21, DOI 10.1007/BF01742523
   MAGGI E, 1992, J IMMUNOL, V148, P2142
   MARYANSKI JL, 1982, EUR J IMMUNOL, V12, P406, DOI 10.1002/eji.1830120509
   MARYANSKI JL, 1982, EUR J IMMUNOL, V12, P401, DOI 10.1002/eji.1830120508
   MIDDLE JG, 1981, JNCI-J NATL CANCER I, V67, P637
   MURRAY JS, 1992, EUR J IMMUNOL, V22, P559, DOI 10.1002/eji.1830220239
   PAPP I, 1992, J IMMUNOL, V148, P1308
   PREHN RT, 1957, JNCI-J NATL CANCER I, V18, P769
   RAINBIRD S, 1977, NEUROPATH APPL NEURO, V3, P9, DOI 10.1111/j.1365-2990.1977.tb00565.x
   RAKHMILEVICH AL, 1994, CANCER IMMUNOL IMMUN, V38, P107, DOI 10.1007/s002620050042
   RAKHMILEVICH AL, 1993, INT J CANCER, V55, P338, DOI 10.1002/ijc.2910550226
   RIEBER EP, 1994, J EXP MED, V179, P1385, DOI 10.1084/jem.179.4.1385
   SALOMON B, 1994, J IMMUNOL, V152, P537
   SIESJO P, 1993, CANC IMMUNOL IMMUNOT, V7, P56
   SPENCE AM, 1981, NEUROPATH APPL NEURO, V7, P63, DOI 10.1111/j.1365-2990.1981.tb00232.x
   THOMAS R, 1993, J IMMUNOL, V151, P6840
   TITE JP, 1987, J IMMUNOL, V139, P2892
   TRAVERSARI C, 1992, J EXP MED, V176, P1453, DOI 10.1084/jem.176.5.1453
   UCHIDA A, 1988, INT J CANCER, V41, P651, DOI 10.1002/ijc.2910410502
   UCHIDA A, 1987, INT J CANCER, V40, P165, DOI 10.1002/ijc.2910400207
   UYTTENHOVE C, 1980, J EXP MED, V152, P1175, DOI 10.1084/jem.152.5.1175
   VANDENEYNDE B, 1991, J EXP MED, V173, P1373, DOI 10.1084/jem.173.6.1373
   VANKY F, 1989, CANCER IMMUNOL IMMUN, V28, P17
   Woelfel T, 1993, INTERNATIONAL JOURNAL OF CANCER, V55, P237
   YOSHIDA S, 1989, J NEUROSURG, V71, P398, DOI 10.3171/jns.1989.71.3.0398
NR 47
TC 8
Z9 8
U1 0
U2 1
PU ACADEMIC PRESS INC JNL-COMP SUBSCRIPTIONS
PI SAN DIEGO
PA 525B STREET, SUITE 1900, SAN DIEGO, CA 92101-4495
SN 0008-8749
EI 
J9 CELL IMMUNOL
JI Cell. Immunol.
PD OCT 15
PY 1995
VL 165
IS 2
BP 225
EP 233
DI 10.1006/cimm.1995.1209
PG 9
WC Cell Biology; Immunology
SC Cell Biology; Immunology
GA RX555
UT WOS:A1995RX55500009
PM 7553887
DA 2025-02-17
ER
