# Supplementary material for: Research progress on the role of dendritic cells in glioma during 1992-2024: a bibliometric analysis
Source: Front Immunol. 2025 Jun 20;16:1510549. doi: 10.3389/fimmu.2025.1510549 (PMC12226567; doi:10.3389/fimmu.2025.1510549)
Supplement: Supplementary file 1 [file DataSheet1.zip › download1996u1.txt]

PT J
AU Siesjo, P
   Visse, E
   Sjogren, HO
AF Siesjo, P
   Visse, E
   Sjogren, HO
TI Cure of established, intracerebral rat gliomas induced by therapeutic immunizations with tumor cells and purified APC or adjuvant IFN-gamma treatment
SO JOURNAL OF IMMUNOTHERAPY
LA English
DT Article
DE brain neoplasm; dendritic cell; interferon-gamma; immunization; rat; sex difference
ID splenic dendritic cells; necrosis-factor-alpha; t-cells; in-vivo; interferon-gamma; immunogenic variants; antigen presentation; mutagen treatment; immune-response; messenger-rna
AB We have previously reported that immunizations with mutagen-induced immunogenic variants of a weakly immunogenic rat glioma could protect against isografts of the original turner cells. In this study we show that prolonged survival and cures of rats with established gliomas in their brains can be achieved by therapeutic immunizations with turner cell mutants, combined with in vitro and in vivo interferon (IFN)-gamma (adjuvant) treatment, or tumor cells admixed with semipurified syngeneic dendritic cells. Cure of rats with established intracerebral gliomas was possible when immunizations were initialed up to 5 days after intracerebral isografting of original tumor cells. Unexpectedly, immunizations combined with in vitro and in vivo IFN-gamma treatment or with admired semipurified dendritic cells equalized the immunogenic potential of the original tumor cells and thtr. of mutagen-induced immunogenic cell variants (tum(-)). This demonstrates that effective immunizations against a weakly immunogenic brain tumor can be achieved by different adjuvant concepts. The therapeutic effect oi immunizations with tumor cells admixed with semipurified dendritic cells was highly significant in female rats, whereas only occasional cures and prolonged survival were recorded in male rats. The overall results show that therapeutic immunizations can indeed be effective against an established and growing intracerebral tumor.
C1 UNIV LUND HOSP,DEPT TUMOR IMMUNOL,S-22185 LUND,SWEDEN.
   UNIV LUND HOSP,DEPT NEUROSURG,S-22185 LUND,SWEDEN.
C3 Lund University; Skane University Hospital; Lund University; Skane University Hospital
CR ARANEO BA, 1991, BLOOD, V78, P688, DOI 10.1182/blood.V78.3.688.688
   ARNOLD D, 1995, J EXP MED, V182, P885, DOI 10.1084/jem.182.3.885
   BEVAN MJ, 1995, J EXP MED, V182, P639, DOI 10.1084/jem.182.3.639
   BODMER S, 1989, J IMMUNOL, V143, P3222
   BOON T, 1985, IMMUNOL TODAY, V6, P307, DOI 10.1016/0167-5699(85)90182-3
   COHEN PJ, 1994, EUR J IMMUNOL, V24, P315, DOI 10.1002/eji.1830240206
   CONSTANT S, 1995, J EXP MED, V182, P1591, DOI 10.1084/jem.182.5.1591
   CRITCHFIELD JM, 1994, SCIENCE, V263, P1139, DOI 10.1126/science.7509084
   CUMBERBATCH M, 1995, IMMUNOLOGY, V84, P31
   DAMOISEAUX JGMC, 1989, J LEUKOCYTE BIOL, V46, P556, DOI 10.1002/jlb.46.6.556
   DEBRUIJN MLH, 1992, EUR J IMMUNOL, V22, P2347, DOI 10.1002/eji.1830220925
   DEMICCO C, 1986, J NEUROIMMUNOL, V11, P301, DOI 10.1016/0165-5728(86)90083-4
   DIJKSTRA CD, 1985, IMMUNOLOGY, V54, P589
   FLESCH IEA, 1995, J EXP MED, V181, P1615, DOI 10.1084/jem.181.5.1615
   FOX HS, 1991, J IMMUNOL, V146, P4362
   FROST P, 1983, CANCER RES, V43, P125
   GABATHULER R, 1994, J EXP MED, V180, P1415, DOI 10.1084/jem.180.4.1415
   GROSSMAN C, 1989, J STEROID BIOCHEM, V34, P241, DOI 10.1016/0022-4731(89)90088-5
   GUERY JC, 1995, J IMMUNOL, V154, P536
   HOLLADAY FP, 1992, NEUROSURGERY, V31, P528, DOI 10.1227/00006123-199209000-00015
   HOSKEN NA, 1995, J EXP MED, V182, P1579, DOI 10.1084/jem.182.5.1579
   INABA K, 1993, J EXP MED, V178, P479, DOI 10.1084/jem.178.2.479
   JOHNSON LL, 1991, IMMUNOLOGY, V72, P532
   JUDGE TA, 1995, INT IMMUNOL, V7, P171, DOI 10.1093/intimm/7.2.171
   KANANGAT S, 1995, J LEUKOCYTE BIOL, V57, P310, DOI 10.1002/jlb.57.2.310
   KEARNEY ER, 1994, IMMUNITY, V1, P327, DOI 10.1016/1074-7613(94)90084-1
   KIDA Y, 1983, J NEUROPATH EXP NEUR, V42, P122, DOI 10.1097/00005072-198303000-00002
   KOJIMA K, 1994, J EXP MED, V180, P817, DOI 10.1084/jem.180.3.817
   KORNBLITH PK, 1993, SURG NEUROL, V39, P538, DOI 10.1016/0090-3019(93)90041-X
   LAMPSON LA, 1992, CANCER RES, V52, P1018
   LEVIN D, 1993, J IMMUNOL, V151, P6742
   LU L, 1995, IMMUNOLOGY, V84, P127
   Ma XJ, 1996, J EXP MED, V183, P147, DOI 10.1084/jem.183.1.147
   MACATONIA SE, 1989, J EXP MED, V169, P1255, DOI 10.1084/jem.169.4.1255
   MACATONIA SE, 1993, INT IMMUNOL, V5, P1119, DOI 10.1093/intimm/5.9.1119
   MACKAY CR, 1990, J EXP MED, V171, P801, DOI 10.1084/jem.171.3.801
   MCCUTCHEON IE, 1990, J NEUROSURG, V72, P102, DOI 10.3171/jns.1990.72.1.0102
   MEHTADAMANI A, 1994, J IMMUNOL, V153, P996
   MONDINO A, 1994, J LEUKOCYTE BIOL, V55, P805, DOI 10.1002/jlb.55.6.805
   NAIR S, 1993, J VIROL, V67, P4062, DOI 10.1128/JVI.67.7.4062-4069.1993
   OBWEGESER A, 1995, ACTA NEUROCHIR, V137, P29, DOI 10.1007/BF02188776
   OKAMURA H, 1995, NATURE, V378, P88, DOI 10.1038/378088a0
   OPENSHAW P, 1995, J EXP MED, V182, P1357, DOI 10.1084/jem.182.5.1357
   Paglia P, 1996, J EXP MED, V183, P317, DOI 10.1084/jem.183.1.317
   PEDERSEN PH, 1995, INT J CANCER, V62, P767, DOI 10.1002/ijc.2910620620
   ROCK KL, 1993, J IMMUNOL, V150, P438
   SAD S, 1995, J EXP MED, V182, P1505, DOI 10.1084/jem.182.5.1505
   SATOSKAR A, 1995, IMMUNOLOGY, V84, P1
   SEDGWICK JD, 1989, J IMMUNOL METHODS, V121, P185, DOI 10.1016/0022-1759(89)90159-2
   SIESJO P, 1993, CANC IMMUNOL IMMUNOT, V7, P56
   SRIVASTAVA PK, 1994, IMMUNOGENETICS, V39, P93
   STAIB L, 1993, CANCER RES, V53, P1113
   VANDERVEGT FP, 1993, J EXP MED, V177, P1587, DOI 10.1084/jem.177.6.1587
   VISELLI SM, 1995, IMMUNOLOGY, V84, P337
   WEN PY, 1992, J NEUROIMMUNOL, V36, P57, DOI 10.1016/0165-5728(92)90030-O
   WETTSTEIN PJ, 1992, TRANSPLANTATION, V54, P296, DOI 10.1097/00007890-199208000-00020
   YOUNG HA, 1995, J LEUKOCYTE BIOL, V58, P373, DOI 10.1002/jlb.58.4.373
   YUMITORI K, 1982, EUR J CANCER CLIN ON, V18, P177, DOI 10.1016/0277-5379(82)90061-X
   Zitvogel L, 1996, J EXP MED, V183, P87, DOI 10.1084/jem.183.1.87
   ZUCKERMAN SH, 1995, IMMUNOLOGY, V86, P18
NR 60
TC 48
Z9 51
U1 0
U2 3
PU LIPPINCOTT-RAVEN PUBL
PI PHILADELPHIA
PA 227 EAST WASHINGTON SQ, PHILADELPHIA, PA 19106
SN 1053-8550
EI 
J9 J IMMUNOTHER
JI J. Immunother.
PD SEP 15
PY 1996
VL 19
IS 5
BP 334
EP 345
DI 10.1097/00002371-199609000-00003
PG 12
WC Oncology; Immunology; Medicine, Research & Experimental
SC Oncology; Immunology; Research & Experimental Medicine
GA VU227
UT WOS:A1996VU22700003
PM 8941873
DA 2025-02-17
ER
