# Supplementary material for: Research progress on the role of dendritic cells in glioma during 1992-2024: a bibliometric analysis
Source: Front Immunol. 2025 Jun 20;16:1510549. doi: 10.3389/fimmu.2025.1510549 (PMC12226567; doi:10.3389/fimmu.2025.1510549)
Supplement: Supplementary file 1 [file DataSheet1.zip › download1997u1.txt]

PT J
AU Moffett, JR
   Els, T
   Espey, MG
   Walter, SA
   Streit, WJ
   Namboodiri, MAA
AF Moffett, JR
   Els, T
   Espey, MG
   Walter, SA
   Streit, WJ
   Namboodiri, MAA
TI Quinolinate immunoreactivity in experimental rat brain tumors is present in macrophages but not in astrocytes
SO EXPERIMENTAL NEUROLOGY
LA English
DT Article
ID 3-hydroxyanthranilic acid oxygenase; systemic immune activation; central nervous-system; human-cells invitro; indoleamine 2,3-dioxygenase; interferon-gamma; picolinic-acid; ifn-gamma; immunocytochemical localization; mononuclear phagocytes
AB Experimental tumors of the central nervous system were investigated with antibodies to quinolinate to assess the cellular distribution of this endogenous neurotoxin. In advanced F98 and RG-2 glioblastomas and E367 neuroblastomas in the striatum of rats, variable numbers of quinolinate immunoreactive cells were observed in and around the tumors, with the majority being present within tumors, rather than brain parenchyma. The stained cells were morphologically variable, including round, complex, rod-shaped, and sparsely dendritic cells. Neuroblastoma and glioma cells were unstained, as were neurons, astrocytes, oligodendrocytes, ependymal cells, endothelial cells, and cells of the choroid plexus and leptomeninges. Glial fibrillary acidic protein immunoreactivity was strongly elevated in astrocytes surrounding the tumors, Dual labeling immunohistochemistry with antibodies to quinolinate and glial fibrillary acidic protein demonstrated that astrocytes and the cells containing quinolinate immunoreactivity were morphologically disparate and preferentially distributed external and internal to the tumors, respectively, and no dual labeled cells were observed. Lectin histochemistry with Griffonia simplicifolia B-4 isolectin and Lycopersicon esculentum lectin demonstrated numerous phagocytic macrophages and reactive microglia in and around the tumors whose distribution was similar to that of quinolinate immunoreactive cells, albeit much more numerous. Dual labeling studies with antibodies to quinolinate and the lectins demonstrated partial codistribution of these markers, with most double-labeled cells having the morphology of phagocytes. The present findings suggest the possibility that quinolinate may serve a functional role in a select population of inflammatory cell infiltrates during the immune response to brain neoplasms. (C) 1997 Academic Press.
C1 MAX PLANCK INST NEUROL RES, ABT EXPT NEUROL, D-5000 COLOGNE 41, GERMANY.
   UNIV FLORIDA, COLL MED, JHM HLTH SCI CTR, DEPT NEUROSCI, GAINESVILLE, FL 32610 USA.
C3 Max Planck Society; State University System of Florida; University of Florida
RP GEORGETOWN UNIV, DEPT BIOL, BOX 571229, WASHINGTON, DC 20057 USA.
FU NEI NIH HHS [EY 09085] Funding Source: Medline
CR ACARIN L, 1994, J HISTOCHEM CYTOCHEM, V42, P1033, DOI 10.1177/42.8.8027523
   BENDER DA, 1989, QUINOLINIC ACID KYNU, V0, P4
   BOULIKAS T, 1992, ANAL BIOCHEM, V203, P252, DOI 10.1016/0003-2697(92)90310-4
   BREW BJ, 1993, INT C AIDS, V9, P61
   COX GW, 1992, J IMMUNOL, V149, P3290
   DAUBENER W, 1993, J NEUROIMMUNOL, V43, P31, DOI 10.1016/0165-5728(93)90072-7
   EASTMAN CL, 1994, EXP NEUROL, V125, P119, DOI 10.1006/exnr.1994.1015
   ESPEY MG, 1995, J LEUKOCYTE BIOL, V57, P199, DOI 10.1002/jlb.57.2.199
   FOSTER AC, 1986, J NEUROCHEM, V47, P23
   GIULIAN D, 1990, SCIENCE, V250, P1593, DOI 10.1126/science.2148832
   HANCOCK JT, 1991, FREE RADICAL BIO MED, V11, P25, DOI 10.1016/0891-5849(91)90184-5
   Hayaishi O, 1978, CIBA FOUND SYMP, V0, P199
   HEYES MP, 1992, BRAIN, V115, P1249, DOI 10.1093/brain/115.5.1249
   HEYES MP, 1992, BIOCHEM J, V283, P633, DOI 10.1042/bj2830633
   JOHNSTON RB, 1985, FED PROC, V44, P2927
   KELLER R, 1990, CELL IMMUNOL, V131, P398, DOI 10.1016/0008-8749(90)90264-R
   KO L, 1980, ACTA NEUROPATHOL, V51, P23, DOI 10.1007/BF00688846
   KOHLER C, 1988, J NEUROSCI, V8, P975
   MARTIN JHJ, 1993, J IMMUNOL, V150, P3478
   MCCREANOR GM, 1986, BRIT J NUTR, V56, P577, DOI 10.1079/BJN19860138
   MELILLO G, 1993, J IMMUNOL, V150, P4031
   MELILLO G, 1994, J BIOL CHEM, V269, P8128
   MOFFETT JR, 1993, J HISTOCHEM CYTOCHEM, V41, P559, DOI 10.1177/41.4.8450195
   MOFFETT JR, 1994, CELL TISSUE RES, V278, P461
   MOFFETT JR, 1994, J NEUROIMMUNOL, V54, P69, DOI 10.1016/0165-5728(94)90232-1
   MOFFETT JR, 1993, BRAIN RES, V623, P337, DOI 10.1016/0006-8993(93)91450-7
   MOREL F, 1991, EUR J BIOCHEM, V201, P523, DOI 10.1111/j.1432-1033.1991.tb16312.x
   MORIOKA T, 1992, ACTA NEUROPATHOL, V83, P590, DOI 10.1007/BF00299407
   OKUNO E, 1987, J NEUROCHEM, V49, P771, DOI 10.1111/j.1471-4159.1987.tb00960.x
   OZAKI Y, 1987, BIOCHEM BIOPH RES CO, V144, P1147, DOI 10.1016/0006-291X(87)91431-8
   PEARL RG, 1983, PHARMACOLOGY, V27, P219, DOI 10.1159/000137874
   PERKINS MN, 1983, J PHARMACOL EXP THER, V226, P551
   POPOVICH PG, 1994, BRAIN RES, V633, P348, DOI 10.1016/0006-8993(94)91560-1
   ROBERTS RC, 1994, BRAIN RES, V650, P229, DOI 10.1016/0006-8993(94)91786-8
   ROOS D, 1991, KLIN WOCHENSCHR, V69, P975, DOI 10.1007/BF01645142
   RUFFMANN R, 1987, DRUG EXP CLIN RES, V13, P607
   SAITO K, 1993, BIOCHEM J, V291, P11, DOI 10.1042/bj2910011
   SAITO K, 1992, NEUROSCIENCE, V51, P25, DOI 10.1016/0306-4522(92)90467-G
   SAITO K, 1993, J BIOL CHEM, V268, P15496
   SAITO K, 1993, J NEUROCHEM, V61, P2061, DOI 10.1111/j.1471-4159.1993.tb07443.x
   SAITO K, 1991, BRAIN RES, V546, P151, DOI 10.1016/0006-8993(91)91171-V
   SAITO K, 1994, NEUROSCI LETT, V178, P211, DOI 10.1016/0304-3940(94)90761-7
   SCHRAUFSTATTER IU, 1986, P NATL ACAD SCI USA, V83, P4908, DOI 10.1073/pnas.83.13.4908
   SCHWARCZ R, 1983, SCIENCE, V219, P316, DOI 10.1126/science.6849138
   SPECIALE C, 1993, J NEUROCHEM, V60, P212, DOI 10.1111/j.1471-4159.1993.tb05840.x
   STONE TW, 1987, CIBA F SYMP, V126, P204
   STONE TW, 1985, NEUROSCIENCE, V15, P597, DOI 10.1016/0306-4522(85)90063-6
   STREIT WJ, 1990, J HISTOCHEM CYTOCHEM, V38, P1683, DOI 10.1177/38.11.2212623
   Sun Y, 1989, MATER MED POL, V21, P244
   TAKIKAWA O, 1986, J BIOL CHEM, V261, P3648
   TAKIKAWA O, 1990, J IMMUNOL, V145, P1246
   VARESIO L, 1990, J IMMUNOL, V145, P4265
   Venkateshan CN, 1996, P NATL ACAD SCI USA, V93, P1636, DOI 10.1073/pnas.93.4.1636
   WERNER ER, 1987, BIOL CHEM H-S, V368, P1407, DOI 10.1515/bchm3.1987.368.2.1407
   WERNERFELMAYER G, 1989, BIOCHIM BIOPHYS ACTA, V1012, P140, DOI 10.1016/0167-4889(89)90087-6
   YOSHIDA R, 1988, J IMMUNOL, V141, P2819
   YOSHIDA R, 1979, P NATL ACAD SCI USA, V76, P4084, DOI 10.1073/pnas.76.8.4084
   YOSHIDA R, 1981, P NATL ACAD SCI-BIOL, V78, P129, DOI 10.1073/pnas.78.1.129
NR 58
TC 38
Z9 43
U1 0
U2 2
PU ACADEMIC PRESS INC ELSEVIER SCIENCE
PI SAN DIEGO
PA 525 B ST, STE 1900, SAN DIEGO, CA 92101-4495 USA
SN 0014-4886
EI 1090-2430
J9 EXP NEUROL
JI Exp. Neurol.
PD APR 15
PY 1997
VL 144
IS 2
BP 287
EP 301
DI 10.1006/exnr.1996.6365
PG 15
WC Neurosciences
SC Neurosciences & Neurology
GA XH046
UT WOS:A1997XH04600006
PM 9168830
DA 2025-02-17
ER
