# Supplementary material for: Research progress on the role of dendritic cells in glioma during 1992-2024: a bibliometric analysis
Source: Front Immunol. 2025 Jun 20;16:1510549. doi: 10.3389/fimmu.2025.1510549 (PMC12226567; doi:10.3389/fimmu.2025.1510549)
Supplement: Supplementary file 1 [file DataSheet1.zip › download1998u1.txt]

PT J
AU Probst-Cousin, S
   Rickert, CH
   Gullotta, F
AF Probst-Cousin, S
   Rickert, CH
   Gullotta, F
TI Factor XIIIa-immunoreactivity in tumors of the central nervous system
SO CLINICAL NEUROPATHOLOGY
LA English
DT Article; Proceedings Paper
DE brain tumors; factor XIIIa; immunohistochemistry; tumor-associated macrophages
ID human-brain-tumors; mononuclear cell infiltrate; blood-coagulation; immunohistochemical demonstration; grade astrocytomas; dendritic cells; lymph-nodes; subunit-a; hla-dr; expression
AB The clotting factor XIIIa (FXIIIa) has been shown to be present both in tumor cells and in tumor-associated macrophages of different neoplasms such as Hodgkin's disease, giant cell tumor of bone, malignant fibrous histiocytoma, meningeal tumors, and hemangiopericytoma. The biological significance of these findings, however, are still unclear. This study investigates the immunohistochemical distribution of FXIIIa in 186 tumors of the central nervous system (CNS) in order to evaluate its possible diagnostic or prognostic significance in neuro-oncology. High-grade gliomas such as glioblastoma, gliosarcoma, astrocytoma (grade III WHO), and ependymoma (III) as well as meningiomas and meningeal hemangiopericytomas consistently contained factor XIIIa-positive cells, whereas few-grade glial tumors did not do so. One desmoplastic medulloblastoma and one anaplastic schwannoma also showed FXIIIa-positive cells. With the exception of hemangiopericytomas, however, the major source of FXIIIa expression in all these tumors consisted of a subpopulation of tumor-associated macrophages, the exact role of which still remains unclear. Because of its non-discriminatory staining in a wide variety of CNS tumors, the differential diagnostic contribution of FXIIIa in neuro-oncology seems to be limited.
C1 Univ Hosp, Inst Neuropathol, D-48129 Munster, Germany.
C3 University of Munster
RP Probst-Cousin, S (通讯作者)，Univ Hosp, Inst Neuropathol, Domagkstr 19, D-48129 Munster, Germany.
CR ADANY R, 1987, BRIT J CANCER, V55, P421, DOI 10.1038/bjc.1987.82
   ADANY R, 1987, BRIT J HAEMATOL, V67, P167, DOI 10.1111/j.1365-2141.1987.tb02321.x
   ADANY R, 1988, J CLIN PATHOL, V41, P49, DOI 10.1136/jcp.41.1.49
   BECKER I, 1989, ACTA NEUROPATHOL, V79, P211, DOI 10.1007/BF00294381
   BOE L, 1992, NEUROPATHOL APPL NEU, V18, P548
   BOKER DK, 1984, CLIN NEUROPATHOL, V3, P143
   CERIO R, 1989, BRIT J DERMATOL, V121, P421, DOI 10.1111/j.1365-2133.1989.tb15509.x
   DONATI MB, 1981, RECENT ADV BLOOD COA, V0, P227
   GIBRAN NS, 1995, J SURG RES, V59, P378, DOI 10.1006/jsre.1995.1179
   Gottschalk Joachim, 1993, ZENTRALBLATT FUER PATHOLOGIE, V139, P343
   Graeber MB, 1990, BRAIN PATHOL, V1, P2, DOI 10.1111/j.1750-3639.1990.tb00630.x
   GRAEBER MB, 1994, NEUROPATH APPL NEURO, V20, P406, DOI 10.1111/j.1365-2990.1994.tb00987.x
   GRAY MH, 1990, ARCH DERMATOL, V126, P472, DOI 10.1001/archderm.126.4.472
   HASEGAWA T, 1993, J PATHOL, V170, P305, DOI 10.1002/path.1711700314
   INVERNIZZI R, 1992, LEUKEMIA RES, V16, P829, DOI 10.1016/0145-2126(92)90163-2
   KAPPELMAYER J, 1994, PLACENTA, V15, P613, DOI 10.1016/S0143-4004(05)80408-4
   Kleihues P, 1993, HISTOLOGICAL TYPING, V0, P0
   LORENZET R, 1983, BLOOD, V62, P271
   MCGEER PL, 1988, ACTA NEUROPATHOL, V76, P550, DOI 10.1007/BF00689592
   MOERK SJ, 1985, J NEUROPATHOL EXP NE, V44, P317
   MOLNAR P, 1995, CLIN NEUROPATHOL, V14, P19
   MORANTZ RA, 1979, J NEUROSURG, V50, P305, DOI 10.3171/jns.1979.50.3.0305
   MUSZBEK L, 1985, THROMB RES, V37, P401, DOI 10.1016/0049-3848(85)90069-6
   NEMES Z, 1992, CANCER, V69, P133, DOI 10.1002/1097-0142(19920101)69:1<133::AID-CNCR2820690124>3.0.CO;2-#
   NEMES Z, 1988, HUM PATHOL, V19, P822, DOI 10.1016/S0046-8177(88)80266-1
   NEMES Z, 1992, HUM PATHOL, V23, P805, DOI 10.1016/0046-8177(92)90351-3
   NEMES Z, 1986, J PATHOL, V149, P121, DOI 10.1002/path.1711490207
   NEMETH AJ, 1989, J CUTAN PATHOL, V16, P266, DOI 10.1111/j.1600-0560.1989.tb00050.x
   PAYE M, 1989, HAEMOSTASIS, V19, P274
   PHILLIPS JP, 1982, BRIT J CANCER, V45, P61, DOI 10.1038/bjc.1982.8
   ProbstCousin S, 1996, HISTOPATHOLOGY, V29, P57, DOI 10.1046/j.1365-2559.1996.d01-479.x
   ProbstCousin S, 1997, CANCER-AM CANCER SOC, V79, P2003, DOI 10.1002/(SICI)1097-0142(19970515)79:10<2003::AID-CNCR23>3.0.CO;2-X
   RICKLES FR, 1983, BLOOD, V62, P14
   Roggendorf W, 1996, ACTA NEUROPATHOL, V92, P288, DOI 10.1007/s004010050520
   ROSSI ML, 1989, ACTA NEUROPATHOL, V78, P189, DOI 10.1007/BF00688208
   ROSSI ML, 1988, ACTA NEUROPATHOL, V76, P281, DOI 10.1007/BF00687776
   RUSSELL DS, 1989, PATHOLOGY TUMOURS NE, V0, P39
   WEISBERG LJ, 1987, J CLIN INVEST, V79, P649, DOI 10.1172/JCI112862
NR 38
TC 4
Z9 5
U1 0
U2 1
PU DUSTRI-VERLAG DR KARL FEISTLE
PI MUNCHEN-DEISENHOFEN
PA BAHNHOFSTRABE 9 POSTFACH 49, W-8024 MUNCHEN-DEISENHOFEN, GERMANY
SN 0722-5091
EI 
J9 CLIN NEUROPATHOL
JI Clin. Neuropathol.
PD MAR-APR 15
PY 1998
VL 17
IS 2
BP 79
EP 84
DI 
PG 6
WC Clinical Neurology; Pathology
SC Neurosciences & Neurology; Pathology
GA ZF110
UT WOS:000072863600004
PM 9561329
DA 2025-02-17
ER
