# Supplementary material for: Research progress on the role of dendritic cells in glioma during 1992-2024: a bibliometric analysis
Source: Front Immunol. 2025 Jun 20;16:1510549. doi: 10.3389/fimmu.2025.1510549 (PMC12226567; doi:10.3389/fimmu.2025.1510549)
Supplement: Supplementary file 1 [file DataSheet1.zip › download1999u9.txt]

PT J
AU Saijo, Y
   Hong, X
   Tanaka, M
   Tazawa, R
   Liu, SQ
   Saijo, K
   Ohno, T
   Koike, K
   Ohkuda, K
   Satoh, K
   Nukiwa, T
AF Saijo, Y
   Hong, X
   Tanaka, M
   Tazawa, R
   Liu, SQ
   Saijo, K
   Ohno, T
   Koike, K
   Ohkuda, K
   Satoh, K
   Nukiwa, T
TI Autologous high-killing cytotoxic T lymphocytes against human lung cancer are induced using interleukin (IL)-1β, IL-2, IL-4, and IL-6:: Possible involvement of dendritic cells
SO CLINICAL CANCER RESEARCH
LA English
DT Article
ID tumor-infiltrating lymphocytes; proliferative responses; ovarian-cancer; cyto-toxicity; antigens; melanoma; induction; carcinoma; peptides; blood
AB Although CTLs bear main immune responses in human tumors, stable CTL clones against human lung cancer have rarely been generated. Our previous study demonstrated efficient autologous CTL induction in human gastric canter and glioblastoma by cytokine combination of interleukin (IL)-1 beta (167 IU/ml), IL-2 (67 IU/ml), IL-4 (67 IU/ml), and IL-6 (134 IU/mI), In this study, we demonstrated successful induction of autologous stable CTLs in five of six patients with lung adenocarcinoma from mixed-lymphocyte tumor culture using this cytokine combination. All CTLs revealed potent and specific killing activity against autologous target cells (over 75% in CD8+ CTLs and over 50% in CD4+ CTLs at an E:T ratio of 10 for 24 h), Using a series of antibodies, CD8+ CTLs showed to recognize tumor-specific antigens of lung cancer cells through HLA class I. In the separate experiments, failure of CTL induction from monocyte-depleted peripheral Mood mononuclear cells and appearance of cells with characteristics of dendritic cells from adherent peripheral blood mononuclear cells in the culture of the same concentration of IL-1 beta, IL-4, and IL-6 indicated that CTLs can be efficiently generated by this cytokine combination via possible dendritic cell induction. This is the first study of an efficient and reproducible in vitro CTL induction against human lung cancer.
C1 Tohoku Univ, Dept Resp Oncol & Mol Med, Inst Dev Aging & Canc, Sendai 9808575, Japan.
   RIKEN Cell Bank, Inst Phys & Chem Res, Tsukuba, Ibaraki, Japan.
   Miyagi Ctr Canc, Sendai, Miyagi, Japan.
C3 Tohoku University; RIKEN
RP Saijo, Y (通讯作者)，Tohoku Univ, Dept Resp Oncol & Mol Med, Inst Dev Aging & Canc, 4-1 Seiryomachi, Sendai 9808575, Japan.
CR Banchereau J, 1998, NATURE, V392, P245, DOI 10.1038/32588
   Boon T, 1996, J EXP MED, V183, P725, DOI 10.1084/jem.183.3.725
   BRICHARD V, 1993, J EXP MED, V178, P489, DOI 10.1084/jem.178.2.489
   FOLEY EJ, 1953, CANCER RES, V13, P835
   HORN GT, 1989, NUCLEIC ACIDS RES, V17, P2140, DOI 10.1093/nar/17.5.2140
   HOUGHTON AN, 1994, J EXP MED, V180, P1, DOI 10.1084/jem.180.1.1
   Kagi D, 1996, ANNU REV IMMUNOL, V14, P207, DOI 10.1146/annurev.immunol.14.1.207
   KHARKEVITCH DD, 1994, INT J CANCER, V58, P317, DOI 10.1002/ijc.2910580302
   KRADIN RL, 1989, LANCET, V1, P577
   KURNICK JT, 1986, CLIN IMMUNOL IMMUNOP, V38, P367, DOI 10.1016/0090-1229(86)90247-3
   LETESSIER EM, 1991, CANCER RES, V51, P3891
   LINEHAN DC, 1995, J IMMUNOL, V155, P4486
   LIU SQ, 1995, NAT MED, V1, P267, DOI 10.1038/nm0395-267
   Miyazaki A, 1997, JPN J CANCER RES, V88, P191, DOI 10.1111/j.1349-7006.1997.tb00365.x
   NAKAO M, 1995, CANCER RES, V55, P4248
   Nestle FO, 1998, NAT MED, V4, P328, DOI 10.1038/nm0398-328
   PEOPLES GE, 1993, J IMMUNOL, V151, P5481
   ROMANI N, 1994, J EXP MED, V180, P83, DOI 10.1084/jem.180.1.83
   SALLUSTO F, 1994, J EXP MED, V179, P1109, DOI 10.1084/jem.179.4.1109
   SAOTOME K, 1989, TOXICOL IN VITRO, V3, P317, DOI 10.1016/0887-2333(89)90039-8
   Seki N, 1997, CELL IMMUNOL, V175, P101, DOI 10.1006/cimm.1996.1062
   SLINGLUFF CL, 1994, CANCER RES, V54, P2731
   Somerfield MR, 1997, J CLIN ONCOL, V15, P2996
   STEVENSON H, 1990, ANN INTERN MED, V113, P764, DOI 10.7326/0003-4819-113-10-764
   Tsurushima H, 1996, J NEUROSURG, V84, P258, DOI 10.3171/jns.1996.84.2.0258
   VANDERBRUGGEN P, 1991, SCIENCE, V254, P1643, DOI 10.1126/science.1840703
   VOSE BM, 1982, NATURE, V296, P359, DOI 10.1038/296359a0
   VOSE BM, 1982, INT J CANCER, V29, P33, DOI 10.1002/ijc.2910290107
   Williams NS, 1996, J IMMUNOL, V156, P153
   WUNDERLICH J, 1991, CURRENT PROTOCOL IMM, V0, P0
   YOSHINO I, 1994, CANCER RES, V54, P3387
NR 31
TC 11
Z9 12
U1 0
U2 2
PU AMER ASSOC CANCER RESEARCH
PI BIRMINGHAM
PA PO BOX 11806, BIRMINGHAM, AL 35202 USA
SN 1078-0432
EI 
J9 CLIN CANCER RES
JI Clin. Cancer Res.
PD MAY 15
PY 1999
VL 5
IS 5
BP 1203
EP 1209
DI 
PG 7
WC Oncology
SC Oncology
GA 200FE
UT WOS:000080528300034
PM 10353758
DA 2025-02-17
ER

PT J
AU Weaver, KD
   Armao, D
   Wiley, JM
   Ewend, MG
AF Weaver, KD
   Armao, D
   Wiley, JM
   Ewend, MG
TI Histiocytic lesion mimicking intrinsic brainstem neoplasm - Case report
SO JOURNAL OF NEUROSURGERY
LA English
DT Article
DE histiocytosis; dendritic cell; brainstem glioma; excisional biopsy; radiotherapy
ID langerhans-cell histiocytosis; stem tumors
AB This 10-year-old girl presented with a 1-month history of progressive bulbar palsy and a solitary enhancing mass originating within the floor of the fourth ventricle. Results of initial imaging studies and presentation were suggestive of neoplasia. Subtotal resection was performed and pathological examination revealed the mass to be a histiocytic lesion, with no evidence of a glioma. The patient had no other stigmata of histiocytosis and was treated with steroid medications, resulting in prolonged resolution of the lesion. This case demonstrates that for discrete brainstem lesions the differential diagnosis includes entities other than glioma for which treatment is available. Biopsy sampling should be considered when technically feasible.
C1 Univ N Carolina, Sch Med, Div Neurosurg, Chapel Hill, NC 27599 USA.
   Univ N Carolina, Sch Med, Div Neuropathol, Chapel Hill, NC 27599 USA.
   Univ N Carolina, Sch Med, Div Pediat Hematol Oncol, Chapel Hill, NC 27599 USA.
C3 University of North Carolina School of Medicine; University of North Carolina; University of North Carolina Chapel Hill; University of North Carolina School of Medicine; University of North Carolina; University of North Carolina Chapel Hill; University of North Carolina; University of North Carolina Chapel Hill; University of North Carolina School of Medicine
RP Univ N Carolina, Sch Med, Div Neurosurg, 148 Burnett Womack CB 7060, Chapel Hill, NC 27599 USA.
CR Unknown -, 1987, LANCET, V1, P208
   Bergmann M, 1997, CLIN NEUROL NEUROSUR, V99, P50, DOI 10.1016/S0303-8467(96)00586-0
   Berry D H, 1987, HEMATOL ONCOL CLIN NORTH AM, V1, P23
   BREIDAHL WH, 1993, NEURORADIOLOGY, V35, P349, DOI 10.1007/BF00588367
   DUNGER DB, 1989, NEW ENGL J MED, V321, P1157, DOI 10.1056/NEJM198910263211704
   EGELER RM, 1989, J PEDIAT, V127, P1
   EPSTEIN F, 1986, J NEUROSURG, V64, P11, DOI 10.3171/jns.1986.64.1.0011
   Epstein F, 1996, PEDIATR NEUROSURG, V24, P24, DOI 10.1159/000121011
   FAVARA BE, 1994, BRIT J CANCER, V70, P0
   GROIS N, 1994, BRIT J CANCER, V70, P0
   HALPERIN EC, 1989, MED PEDIATR ONCOL, V17, P116, DOI 10.1002/mpo.2950170209
   HASEGAWA K, 1993, J NEUROL NEUROSUR PS, V56, P1008, DOI 10.1136/jnnp.56.9.1008
   LADISCH S, 1994, BRIT J CANCER, V70, P0
   LICHTENSTEIN L, 1953, AMA ARCH PATHOL, V56, P84
   MARIA BL, 1993, J CHILD NEUROL, V8, P112, DOI 10.1177/088307389300800203
   PRITCHARD J, 1994, BRIT J CANCER, V70, P0
   TIBBS PA, 1978, J NEUROSURG, V49, P929, DOI 10.3171/jns.1978.49.6.0929
   Vital A, 1996, J NEUROSURG, V85, P1156, DOI 10.3171/jns.1996.85.6.1156
   Vourtsi A, 1998, NEURORADIOLOGY, V40, P161, DOI 10.1007/s002340050559
NR 19
TC 6
Z9 6
U1 0
U2 0
PU AMER ASSOC NEUROLOGICAL SURGEONS
PI ROLLING MEADOWS
PA 5550 MEADOWBROOK DRIVE, ROLLING MEADOWS, IL 60008 USA
SN 0022-3085
EI 1933-0693
J9 J NEUROSURG
JI J. Neurosurg.
PD DEC 15
PY 1999
VL 91
IS 6
BP 1037
EP 1040
DI 10.3171/jns.1999.91.6.1037
PG 4
WC Clinical Neurology; Surgery
SC Neurosciences & Neurology; Surgery
GA 259EQ
UT WOS:000083881900021
PM 10584853
DA 2025-02-17
ER

PT J
AU Bordignon, C
   Carlo-Stella, C
   Colombo, MP
   De Vincentiis, A
   Lanata, L
   Lemoli, RM
   Locatelli, F
   Olivieri, A
   Rondelli, D
   Zanon, P
   Tura, S
AF Bordignon, C
   Carlo-Stella, C
   Colombo, MP
   De Vincentiis, A
   Lanata, L
   Lemoli, RM
   Locatelli, F
   Olivieri, A
   Rondelli, D
   Zanon, P
   Tura, S
TI Cell therapy: achievements and perspectives
SO HAEMATOLOGICA
LA English
DT Review
DE cell therapy
ID bone-marrow transplantation; epstein-barr-virus; natural-killer-cells; tumor-infiltrating lymphocytes; chronic myelogenous leukemia; versus-host disease; colony-stimulating factor; chronic myeloid-leukemia; cytotoxic t-lymphocytes; peripheral-blood lymphocytes
AB Background and Objectives. Cell therapy can be considered as a strategy aimed at replacing, repairing, or enhancing the biological function of a damaged tissue or system by means of autologous or allogeneic cells. There have been major advances in this field in the last few years. This has prompted the Working Group on Hematopoietic Cells to examine the current utilization of this therapy in clinical hematology. Evidence and information Sources, The method employed for preparing this review was that of informal consensus development. Members of the Working Group met three times, and the participants at these meetings examined a list of problems previously prepared by the chairman. They discussed the single points in order to reach an agreement on different opinions and eventually approved the final manuscript, Some of the authors of the present review have been working in the field of cell therapy and have contributed original papers in peer-reviewed journals. In addition, the material examined in the present review includes articles and abstracts published in journals covered by the Science Citation Index and Medline. State of the Art. Lymphokine-activated killer (LAK) and tumor-infiltrating lymphocytes (TIL) have been used since the '70s mainly in end-stage patients with solid tumors, but the clinical benefits of these treatments has not been clearly documented. TIL are more specific and potent cytotoxic effecters than LAK, but only in few patients (mainly in those with solid tumors such as melanoma and glioblastoma) can their clinical use be considered potentially useful. Adoptive immunotherapy with donor lymphocyte infusions has proved to he effective, particularly in patients with chronic myeloid leukemia, in restoring a state of hematologic remission after leukemia relapse occurring following an allograft, The infusion of donor T-cells can also have a role in the treatment of patients with Epstein-Barr virus (EBV)induced post-transplant lymphoproliferative disorders. However, in this regard, generation and infusion of donor-derived, virus specific T-cell lines or clones rep resents a more sophisticated and safer approach for treatment of viral complications occurring in immuno-compromized patients. Whereas too few clinical trials have been performed so far to draw any firm conclusion, based on animal studies dendritic cell-based immunotherapy holds promises of exerting an effective anti-tumor activity, Despite leukemic cells not being immunogenic, induction on their surface of co-stimulatory molecules or generation of leukemic dendritic cells may induce antileukemic cytotoxic T-cell responses, Tumor cells express a variety of antigens and can be genetically manipulated to become immunogenic. The main in vitro and in vivo functional characteristics of marrow mesenchymal stem cells (MSCs) with particular emphasis on their hematopoietic regulatory role are reviewed. In addition, prerequisites for clinical applications using culture-expanded mesenchymal cells are discussed. Perspectives. The opportuneness of using LAK cells or activated natural killer (NK) cells in hematologic patients with low tumor burden (e.g. after stem cell transplantation) should be further explored. Moreover the role of new cytokines in enhancing the antineoplastic activity of NK cells and the infusion of selected NK in alternative to CTL for graft versus leukemia (GVL) disease (avoiding graft versus host disease (GvHD) seems very promising, Separation of GVL from GvHD through generation and infusion of leukemia-specific T-cell clones or lines is one of the most intriguing and promising fields of investigations for the future, Likewise, strategies devised to improve immune-reconstitution and restore specific anti-infectious functions through either induction of unresponsiveness to recipient alloantigens or removal of alloreactive donor T-cells might increase the applicability and success of hematopoietic stem cell transplantation. Cellular immunotherapy with DC must be standardized and several critical points, discussed in the chapter, have to be properly addressed with specific clinical studies, Stimulation of leukemic cells via CD40 receptor and transduction of tumor cells with costimulatory molecules and/or cytokines may be useful to prevent a tumor escaping immune surveillance. Tumor cells can be genetically modified to interact directly with dendritic cells in vivo or recombinant antigen can be delivered to dendritic cells using attenuated bacterial vectors for oral vaccination, MSCs represent an attractive therapeutic tool capable of playing a role in a wide range of clinical applications in the context of both cell and gene therapy strategies, (C) 1999, Ferrata Storti Foundation.
C1 Hosp San Raffaele, Inst Hematol, I-20132 Milan, Italy.
   Ist Nazl Tumori, Div Oncol, I-20133 Milan, Italy.
   Dompe Biotec, Milan, Italy.
   Univ Bologna, Inst Hematol & Med Oncol, Bologna, Italy.
   Univ Ancona, Div Hematol, Ancona, Italy.
   Univ Pavia, Sch Med, Dept Pediat, I-27100 Pavia, Italy.
   Policlin San Matteo, IRCCS, I-27100 Pavia, Italy.
   Amgen Italia, Milan, Italy.
   Policlin S Orsola, Ist Ematol & Oncol Seragnoli, I-40138 Bologna, Italy.
C3 Vita-Salute San Raffaele University; IRCCS Ospedale San Raffaele; Fondazione IRCCS Istituto Nazionale Tumori Milan; Dompe; University of Bologna; Marche Polytechnic University; University of Pavia; IRCCS Fondazione San Matteo; University of Pavia; IRCCS Azienda Ospedaliero-Universitaria di Bologna
RP Policlin S Orsola, Ist Ematol & Oncol Seragnoli, Via Massarenti 9, I-40138 Bologna, Italy.
EM tura@orsola-malpighi.med.unibo.it
CR AEBERSOLD P, 1991, JNCI-J NATL CANCER I, V83, P932, DOI 10.1093/jnci/83.13.932
   Aglietta M, 1998, HAEMATOLOGICA, V83, P824
   Akagi J, 1997, J IMMUNOTHER, V20, P38, DOI 10.1097/00002371-199701000-00004
   Albert ML, 1998, NATURE, V392, P86, DOI 10.1038/32183
   Albi N, 1996, BLOOD, V87, P3993, DOI 10.1182/blood.V87.9.3993.bloodjournal8793993
   AlmeidaPorada G, 1996, BRIT J HAEMATOL, V93, P795
   ANKLESARIA P, 1989, BLOOD, V74, P1144
   ANKLESARIA P, 1987, P NATL ACAD SCI USA, V84, P7681, DOI 10.1073/pnas.84.21.7681
   Unknown -, 1926, MONOGR ROCKEFELLER I, V0, P0
   Arcese W, 1998, HAEMATOLOGICA, V83, P159
   ARCHIMBAUD E, 1991, BRIT J HAEMATOL, V77, P328, DOI 10.1111/j.1365-2141.1991.tb08579.x
   Arienti F, 1996, HUM GENE THER, V7, P1955, DOI 10.1089/hum.1996.7.16-1955
   ASHTON BA, 1980, CLIN ORTHOP RELAT R, V0, P294
   ATTAL M, 1995, BLOOD, V86, P1619, DOI 10.1182/blood.V86.4.1619.bloodjournal8641619
   AVERSA F, 1994, BLOOD, V84, P3948, DOI 10.1182/blood.V84.11.3948.bloodjournal84113948
   BALCH CM, 1990, ARCH SURG-CHICAGO, V125, P200
   Banchereau J, 1998, NATURE, V392, P245, DOI 10.1038/32588
   BANI MR, 1991, JNCI-J NATL CANCER I, V83, P119, DOI 10.1093/jnci/83.2.119
   BardaSaad M, 1996, EXP HEMATOL, V24, P386
   BARLOZZARI T, 1983, J IMMUNOL, V131, P1024
   Barrett AJ, 1996, BRIT J HAEMATOL, V93, P754, DOI 10.1046/j.1365-2141.1996.d01-1713.x
   BARRETT AJ, 1996, BLOOD, V88, P460
   BARTH RJ, 1991, J EXP MED, V173, P647, DOI 10.1084/jem.173.3.647
   BASSE P, 1994, IMMUNOL SER, V61, P149
   BEAUJEAN F, 1995, BONE MARROW TRANSPL, V15, P691
   Bender A, 1996, J IMMUNOL METHODS, V196, P121, DOI 10.1016/0022-1759(96)00079-8
   BENNETT JH, 1991, J CELL SCI, V99, P131
   Bennett SRM, 1998, NATURE, V393, P478, DOI 10.1038/30996
   Bertolini F, 1997, HAEMATOLOGICA, V82, P220
   BHARDWAJ N, 1994, J CLIN INVEST, V94, P797, DOI 10.1172/JCI117399
   BHARDWAJ N, 1993, J EXP MED, V178, P633, DOI 10.1084/jem.178.2.633
   BOCCHIA M, 1995, BLOOD, V85, P2680, DOI 10.1182/blood.V85.10.2680.bloodjournal85102680
   Bocchia M, 1996, BLOOD, V87, P3587, DOI 10.1182/blood.V87.9.3587.bloodjournal8793587
   Boczkowski D, 1996, J EXP MED, V184, P465, DOI 10.1084/jem.184.2.465
   BOLDT DH, 1988, CANCER RES, V48, P4409
   Bonini C, 1997, SCIENCE, V276, P1719, DOI 10.1126/science.276.5319.1719
   BONINI C, 1995, BLOOD, V84, P0
   BOON T, 1992, CANCER SURV, V13, P23
   Boon T, 1996, J EXP MED, V183, P725, DOI 10.1084/jem.183.3.725
   BORDIGNON C, 1995, HUM GENE THER, V6, P813, DOI 10.1089/hum.1995.6.6-813
   Borysiewicz LK, 1996, LANCET, V347, P1523, DOI 10.1016/S0140-6736(96)90674-1
   Braud VM, 1998, NATURE, V391, P795, DOI 10.1038/35869
   CAMPBELL MJ, 1990, J IMMUNOL, V145, P1029
   Cantwell MJ, 1996, BLOOD, V88, P4676, DOI 10.1182/blood.V88.12.4676.bloodjournal88124676
   Cardoso AA, 1997, BLOOD, V90, P549, DOI 10.1182/blood.V90.2.549.549_549_561
   Cardoso AA, 1996, BLOOD, V88, P41
   Carlo-Stella C, 1998, BLOOD, V92, P0
   CarloStella C, 1997, BONE MARROW TRANSPL, V20, P465, DOI 10.1038/sj.bmt.1700916
   CarloStella C, 1996, HAEMATOLOGICA, V81, P573
   CASTROMALASPINA H, 1980, BLOOD, V56, P289
   CAUX C, 1992, NATURE, V360, P258, DOI 10.1038/360258a0
   CAVAZZANACALVO M, 1990, TRANSPLANTATION, V50, P1, DOI 10.1097/00007890-199007000-00001
   CAVAZZANACALVO M, 1994, BLOOD, V83, P288
   Cella M, 1996, J EXP MED, V184, P747, DOI 10.1084/jem.184.2.747
   Celluzzi CM, 1996, J EXP MED, V183, P283, DOI 10.1084/jem.183.1.283
   Cervantes F, 1996, BLOOD, V87, P2476, DOI 10.1182/blood.V87.6.2476.bloodjournal8762476
   CHEN LP, 1992, CELL, V71, P1093, DOI 10.1016/S0092-8674(05)80059-5
   Choudhury A, 1998, CRIT REV IMMUNOL, V18, P121, DOI 10.1615/CritRevImmunol.v18.i1-2.130
   Choudhury A, 1997, BLOOD, V89, P1133, DOI 10.1182/blood.V89.4.1133
   Ciccone E, 1996, IMMUNOL TODAY, V17, P450, DOI 10.1016/0167-5699(96)30054-V
   Ciceri F, 1998, BLOOD, V92, P0
   Collins RH, 1997, J CLIN ONCOL, V15, P433, DOI 10.1200/JCO.1997.15.2.433
   COLOMBO MP, 1994, IMMUNOL TODAY, V15, P48, DOI 10.1016/0167-5699(94)90131-7
   COLOMBO MP, 1991, J EXP MED, V173, P889, DOI 10.1084/jem.173.4.889
   Colonna M, 1998, NATURE, V391, P642, DOI 10.1038/35515
   Comoli P, 1997, BLOOD, V90, P0
   COMOLI P, 1995, J IMMUNOL, V155, P5506
   Comoli P, 1997, BLOOD, V90, P0
   DAMANI AM, 1994, J IMMUNOL, V153, P996
   DANIELS BF, 1994, J EXP MED, V180, P687, DOI 10.1084/jem.180.2.687
   Dazzi F, 1998, BONE MARROW TRANSPL, V21, P0
   DEEG HJ, 1991, BONE MARROW TRANSPL, V7, P193
   DEXTER TM, 1989, LEUKEMIA, V3, P469
   Di Nicola M, 1998, CANCER GENE THER, V5, P350
   Dietz AB, 1998, BLOOD, V91, P392, DOI 10.1182/blood.V91.2.392.392_392_398
   DOMENECH J, 1994, BRIT J HAEMATOL, V88, P488, DOI 10.1111/j.1365-2141.1994.tb05064.x
   DORSHKIND K, 1986, J IMMUNOL METHODS, V89, P37, DOI 10.1016/0022-1759(86)90029-3
   DROBYSKI WR, 1993, BLOOD, V82, P2310
   Dunussi-Joannopoulos K, 1998, BLOOD, V91, P222, DOI 10.1182/blood.V91.1.222.222_222_230
   DunussiJoannopoulos K, 1996, BLOOD, V87, P2938, DOI 10.1182/blood.V87.7.2938.bloodjournal8772938
   Eibl B, 1997, GENE CHROMOSOME CANC, V20, P215, DOI 10.1002/(SICI)1098-2264(199711)20:3<215::AID-GCC1>3.0.CO;2-5
   EISENTHAL A, 1988, CANCER RES, V48, P7140
   El-Badri NS, 1998, EXP HEMATOL, V26, P110
   ESCUDIER B, 1991, P AN M AM SOC CLIN, V10, P0
   FABER LM, 1995, J CLIN INVEST, V96, P877, DOI 10.1172/JCI118134
   FABER LM, 1995, BLOOD, V86, P2821
   FABER LM, 1992, J EXP MED, V176, P1283, DOI 10.1084/jem.176.5.1283
   Falkenburg JHF, 1997, BLOOD, V90, P0
   Falkenburg JHF, 1997, IMMUNOL REV, V157, P223, DOI 10.1111/j.1600-065X.1997.tb00985.x
   FEFER A, 1993, ACTA HAEMATOL-BASEL, V89, P2
   Fisch P, 1996, EUR J IMMUNOL, V26, P595, DOI 10.1002/eji.1830260314
   FISHER B, 1989, J CLIN ONCOL, V7, P250, DOI 10.1200/JCO.1989.7.2.250
   FLAMAND V, 1994, EUR J IMMUNOL, V24, P605, DOI 10.1002/eji.1830240317
   FORNI G, 1993, J IMMUNOTHER, V14, P253, DOI 10.1097/00002371-199311000-00001
   FRIEDENSTEIN AJ, 1974, TRANSPLANTATION, V17, P331, DOI 10.1097/00007890-197404000-00001
   FRIEDENSTEIN AJ, 1970, CELL TISSUE KINET, V3, P393, DOI 10.1111/j.1365-2184.1970.tb00347.x
   Friedenstein AJ, 1988, CIBA F SYMP, V0, PP42, DOI 10.1002/9780470513637.ch4
   FUNAKOSHI S, 1994, BLOOD, V83, P2787, DOI 10.1182/blood.V83.10.2787.2787
   Gabrilovich DI, 1996, NAT MED, V2, P1096, DOI 10.1038/nm1096-1096
   Gan OI, 1997, BLOOD, V90, P641, DOI 10.1182/blood.V90.2.641.641_641_650
   GIMMI CD, 1993, P NATL ACAD SCI USA, V90, P6586, DOI 10.1073/pnas.90.14.6586
   GIRALT S, 1995, BLOOD, V86, P4337, DOI 10.1182/blood.V86.11.4337.bloodjournal86114337
   GOLDMAN JM, 1988, ANN INTERN MED, V108, P806, DOI 10.7326/0003-4819-108-6-806
   Gong J, 1997, GENE THER, V4, P1023, DOI 10.1038/sj.gt.3300496
   Gong JL, 1997, NAT MED, V3, P558, DOI 10.1038/nm0597-558
   GOODRICH JM, 1993, ANN INTERN MED, V118, P173, DOI 10.7326/0003-4819-118-3-199302010-00003
   GORDON MY, 1987, NATURE, V326, P403, DOI 10.1038/326403a0
   GORDON MY, 1993, BONE MARROW TRANSPL, V11, P193
   Goulmy E, 1997, IMMUNOL REV, V157, P125, DOI 10.1111/j.1600-065X.1997.tb00978.x
   GRANGE JM, 1995, LANCET, V345, P1350, DOI 10.1016/S0140-6736(95)92542-2
   Gribben JG, 1996, BLOOD, V87, P4887, DOI 10.1182/blood.V87.11.4887.bloodjournal87114887
   GRIFFIN JD, 1989, J CLIN ONCOL, V7, P151, DOI 10.1200/JCO.1989.7.2.151
   Gronthos S, 1996, J HEMATOTHER, V5, P15, DOI 10.1089/scd.1.1996.5.15
   GRONTHOS S, 1994, BLOOD, V84, P4164, DOI 10.1182/blood.V84.12.4164.bloodjournal84124164
   GRONTHOS S, 1995, BLOOD, V85, P929, DOI 10.1182/blood.V85.4.929.bloodjournal854929
   Groux H, 1997, NATURE, V389, P737, DOI 10.1038/39614
   GUERY JC, 1995, J IMMUNOL, V154, P536
   GUINAN EC, 1994, BLOOD, V84, P3261
   HAAS GP, 1990, CANCER IMMUNOL IMMUN, V30, P342, DOI 10.1007/BF01786883
   Hale G, 1998, BLOOD, V91, P3079, DOI 10.1182/blood.V91.8.3079.3079_3079_3083
   Haque T, 1998, J IMMUNOL, V160, P6204
   HARADA M, 1995, CANCER RES, V55, P6146
   HAUCH M, 1990, BLOOD, V75, P2250
   Haug JS, 1998, BLOOD, V92, P0
   HAWKINS MJ, 1989, PPO UPDATES, V3, P1
   HELLSTROM KE, 1995, IMMUNOL REV, V145, P123, DOI 10.1111/j.1600-065X.1995.tb00079.x
   Henschler R, 1998, BLOOD, V92, P0
   HEO DS, 1987, CANCER RES, V47, P6353
   HERBERMAN RB, 1975, INT J CANCER, V16, P216, DOI 10.1002/ijc.2910160204
   Heslop HE, 1997, IMMUNOL REV, V157, P217, DOI 10.1111/j.1600-065X.1997.tb00984.x
   HESLOP HE, 1994, NEW ENGL J MED, V331, P679
   Heslop HE, 1996, NAT MED, V2, P551, DOI 10.1038/nm0596-551
   HOROWITZ MM, 1990, BLOOD, V75, P555
   Hoyle C, 1998, BLOOD, V92, P3318, DOI 10.1182/blood.V92.9.3318.421k39_3318_3327
   Hsu FJ, 1997, BLOOD, V89, P3129, DOI 10.1182/blood.V89.9.3129
   Hsu FJ, 1996, NAT MED, V2, P52, DOI 10.1038/nm0196-52
   Hu XY, 1996, CANCER RES, V56, P2479
   HUANG AYC, 1994, SCIENCE, V264, P961, DOI 10.1126/science.7513904
   INABA K, 1990, J EXP MED, V172, P631, DOI 10.1084/jem.172.2.631
   INGE TH, 1992, CANCER RES, V52, P1386
   JANEWAY CA, 1994, CELL, V76, P275, DOI 10.1016/0092-8674(94)90335-2
   Jiang YZ, 1997, BONE MARROW TRANSPL, V19, P899, DOI 10.1038/sj.bmt.1700769
   Jones Richard J, 1993, CURRENT OPINION IN ONCOLOGY, V5, P270, DOI 10.1097/00001622-199303000-00004
   Jorgensen H, 1995, NAT IMMUN, V14, P164
   Kanegane H, 1996, BLOOD, V88, P230
   KARRE K, 1986, NATURE, V319, P675, DOI 10.1038/319675a0
   Katsumoto Y, 1996, BRIT J CANCER, V73, P110, DOI 10.1038/bjc.1996.20
   KAUFMANN SHE, 1993, ANNU REV IMMUNOL, V11, P129, DOI 10.1146/annurev.immunol.11.1.129
   KEATING A, 1982, NATURE, V298, P280, DOI 10.1038/298280a0
   KEATING A, 1990, EXP HEMATOL, V18, P99
   KERNAN NA, 1989, BLOOD, V74, P2227
   KIERNEY PC, 1987, BLOOD, V70, P1418
   Kimura H, 1997, CANCER, V80, P42, DOI 10.1002/(SICI)1097-0142(19970701)80:1<42::AID-CNCR6>3.0.CO;2-H
   KLINGEMANN HG, 1993, EXP HEMATOL, V21, P1263
   Klyushnenkova E, 1998, BLOOD, V92, P0
   Koch F, 1996, J EXP MED, V184, P741, DOI 10.1084/jem.184.2.741
   KOLB HJ, 1995, BLOOD, V86, P2041, DOI 10.1182/blood.V86.5.2041.bloodjournal8652041
   KOLB HJ, 1990, BLOOD, V76, P2462, DOI 10.1182/blood.V76.12.2462.2462
   Korkolopoulou P, 1996, BRIT J CANCER, V73, P148, DOI 10.1038/bjc.1996.28
   KRADIN RL, 1989, LANCET, V1, P577
   KURTJONES EA, 1988, J IMMUNOL, V140, P3773
   KUSHER DI, 1994, P AM ASSOC CANC RES, V35, P0
   KUZNETSOV VA, 1994, B MATH BIOL, V56, P295, DOI 10.1007/BF02460644
   LANDRETH KS, 1988, J IMMUNOL, V140, P845
   Lanier LL, 1996, IMMUNOL TODAY, V17, P86, DOI 10.1016/0167-5699(96)80585-8
   LANZAVECCHIA A, 1985, NATURE, V314, P537, DOI 10.1038/314537a0
   LANZAVECCHIA A, 1993, SCIENCE, V260, P937, DOI 10.1126/science.8493532
   Lauritzsen GF, 1998, INT J CANCER, V78, P216, DOI 10.1002/(SICI)1097-0215(19981005)78:2<216::AID-IJC16>3.0.CO;2-8
   LAW TM, 1995, CANCER-AM CANCER SOC, V76, P824, DOI 10.1002/1097-0142(19950901)76:5<824::AID-CNCR2820760517>3.0.CO;2-N
   LAZARUS HM, 1995, BONE MARROW TRANSPL, V16, P557
   Lebsack ME, 1998, BLOOD, V92, P0
   Lee SM, 1996, BLOOD, V88, P945
   LI CR, 1994, BLOOD, V83, P1971, DOI 10.1182/blood.V83.7.1971.1971
   LI SN, 1985, J CLIN INVEST, V75, P234, DOI 10.1172/JCI111679
   Li YW, 1996, J EXP MED, V183, P639, DOI 10.1084/jem.183.2.639
   LIS A, 1998, BLOOD S, V92, P0
   LOCATELLI F, 1994, BRIT J HAEMATOL, V88, P64, DOI 10.1111/j.1365-2141.1994.tb04978.x
   Locatelli F, 1998, BRIT J HAEMATOL, V102, P633, DOI 10.1046/j.1365-2141.1998.00830.x
   Lokhorst HM, 1997, BLOOD, V90, P4206, DOI 10.1182/blood.V90.10.4206
   LOTZOVA E, 1987, LEUKEMIA RES, V11, P1059, DOI 10.1016/0145-2126(87)90158-5
   MACATONIA SE, 1995, J IMMUNOL, V154, P5071
   MACKINNON S, 1995, BLOOD, V86, P1261, DOI 10.1182/blood.V86.4.1261.bloodjournal8641261
   Maeurer MJ, 1996, J CLIN INVEST, V98, P1633, DOI 10.1172/JCI118958
   Majumdar MK, 1998, J CELL PHYSIOL, V176, P57, DOI 10.1002/(SICI)1097-4652(199807)176:1<57::AID-JCP7>3.0.CO;2-7
   MALIK STA, 1990, EUR J CANCER, V26, P1031, DOI 10.1016/0277-5379(90)90044-T
   Mannering SI, 1997, BLOOD, V90, P290
   Marchand M, 1995, INT J CANCER, V63, P883, DOI 10.1002/ijc.2910630622
   MARGOLIN KA, 1989, J CLIN ONCOL, V7, P486, DOI 10.1200/JCO.1989.7.4.486
   Matulonis U, 1996, J IMMUNOL, V156, P1126
   MATULONIS UA, 1995, BLOOD, V85, P2507, DOI 10.1182/blood.V85.9.2507.bloodjournal8592507
   MAVILIO F, 1994, BLOOD, V83, P1988
   MAYORDOMO JI, 1995, NAT MED, V1, P1297, DOI 10.1038/nm1295-1297
   McAneny D, 1996, ANN SURG ONCOL, V3, P495, DOI 10.1007/BF02305769
   McCabe MS, 1991, PROC AM SOC CLIN ONCOL, V10, P213
   MCGINNES K, 1991, EXP HEMATOL, V19, P294
   McLaughlin JP, 1996, CANCER RES, V56, P2361
   MECHAN KR, 1997, BONE MARROW TRANSPL, V20, P643
   MEDAWAR PB, 1958, P ROYAL SOC B, V148, P159
   Mehta J, 1997, BONE MARROW TRANSPL, V19, P709, DOI 10.1038/sj.bmt.1700720
   Melder R J, 1992, CELL BIOPHYS, V20, P161
   Merogi AJ, 1997, HUM PATHOL, V28, P321, DOI 10.1016/S0046-8177(97)90131-3
   Mickey B, 1996, BLOOD, V88, P0
   Miller J S, 1994, J HEMATOTHER, V3, P71, DOI 10.1089/scd.1.1994.3.71
   MILLER JS, 1994, BONE MARROW TRANSPL, V14, P555
   MILLER JS, 1994, BLOOD, V83, P2594
   Miller JS, 1997, BLOOD, V90, P3098, DOI 10.1182/blood.V90.8.3098
   MISERY L, 1992, EUR J HAEMATOL, V48, P27
   Molldrem J, 1996, BLOOD, V88, P2450, DOI 10.1182/blood.V88.7.2450.bloodjournal8872450
   Montagna D, 1998, BONE MARROW TRANSPL, V22, P743, DOI 10.1038/sj.bmt.1701419
   Montagna D, 1999, BLOOD, V93, P3550, DOI 10.1182/blood.V93.10.3550.410k24_3550_3557
   MOOLTEN FL, 1994, CANCER GENE THER, V1, P279
   Morrison SJ, 1997, CELL, V88, P287, DOI 10.1016/S0092-8674(00)81867-X
   Mortarini R, 1997, CANCER RES, V57, P5534
   MORTON DL, 1992, ANN SURG, V216, P463, DOI 10.1097/00000658-199210000-00010
   Mrozek E, 1996, BLOOD, V87, P2632, DOI 10.1182/blood.V87.7.2632.bloodjournal8772632
   MUKHERJI B, 1995, P NATL ACAD SCI USA, V92, P8078, DOI 10.1073/pnas.92.17.8078
   Murphy WJ, 1997, IMMUNOL REV, V157, P167, DOI 10.1111/j.1600-065X.1997.tb00981.x
   Mutis T, 1998, BLOOD, V92, P1677, DOI 10.1182/blood.V92.5.1677.417k14_1677_1684
   Nagata S, 1996, NAT MED, V2, P1306, DOI 10.1038/nm1296-1306
   Nalesnik M A, 1996, SEMIN THORAC CARDIOVASC SURG, V8, P139
   Nalesnik MA, 1997, TRANSPLANTATION, V63, P1200, DOI 10.1097/00007890-199705150-00002
   NEGRIER S, 1989, EUR J CANCER CLIN ON, V25, P0
   Nestle FO, 1998, NAT MED, V4, P328, DOI 10.1038/nm0398-328
   Noel PJ, 1996, J IMMUNOL, V157, P636
   Noelle RJ, 1996, IMMUNITY, V4, P415, DOI 10.1016/S1074-7613(00)80408-2
   NOLTA JA, 1994, BLOOD, V83, P3041, DOI 10.1182/blood.V83.10.3041.3041
   OFLAHERTY E, 1995, BONE MARROW TRANSPL, V15, P207
   Okada K, 1996, CANCER RES, V56, P1599
   Olivieri A, 1998, BONE MARROW TRANSPL, V21, P0
   Olivieri A, 1997, BLOOD, V90, P4302
   Onrust SV, 1996, J CLIN INVEST, V97, P54, DOI 10.1172/JCI118406
   OREILLY R, 1993, CURR OPIN HEMATOL, V1, P221
   OReilly RJ, 1997, IMMUNOL REV, V157, P195, DOI 10.1111/j.1600-065X.1997.tb00983.x
   Owen M, 1985, BONE MINERAL RES, V3, P1
   OWEN ME, 1987, J CELL SCI, V87, P731
   Paglia P, 1997, EUR J IMMUNOL, V27, P1570, DOI 10.1002/eji.1830270637
   Paglia P, 1996, J EXP MED, V183, P317, DOI 10.1084/jem.183.1.317
   Paglia P, 1998, BLOOD, V92, P3172, DOI 10.1182/blood.V92.9.3172.421k18_3172_3176
   PAPA MZ, 1986, CANCER RES, V46, P4973
   PAPADOPOULOS EB, 1994, NEW ENGL J MED, V330, P1185, DOI 10.1056/NEJM199404283301703
   Papadopoulos KP, 1997, BLOOD, V90, P4938, DOI 10.1182/blood.V90.12.4938.4938_4938_4946
   PARRADO A, 1993, LEUKEMIA, V7, P1344
   Pawelec G, 1996, BLOOD, V88, P2118, DOI 10.1182/blood.V88.6.2118.bloodjournal8862118
   PERKINS S, 1988, J CLIN INVEST, V81, P1072, DOI 10.1172/JCI113419
   Phillips K, 1996, NAT MED, V2, P1154, DOI 10.1038/nm1096-1154
   Pierson BA, 1996, BLOOD, V88, P2279, DOI 10.1182/blood.V88.6.2279.bloodjournal8862279
   Porgador A, 1996, J IMMUNOL, V156, P2918
   PORTER DL, 1994, NEW ENGL J MED, V330, P100, DOI 10.1056/NEJM199401133300204
   Prockop DJ, 1997, SCIENCE, V276, P71, DOI 10.1126/science.276.5309.71
   Raanani P, 1997, BRIT J HAEMATOL, V99, P945, DOI 10.1046/j.1365-2141.1997.4683272.x
   RANHEIM EA, 1995, CELL IMMUNOL, V161, P226, DOI 10.1006/cimm.1995.1031
   RANHEIM EA, 1993, J EXP MED, V177, P925, DOI 10.1084/jem.177.4.925
   Ratta M, 1998, BRIT J HAEMATOL, V101, P756, DOI 10.1046/j.1365-2141.1998.00771.x
   RAYNER AA, 1985, JNCI-J NATL CANCER I, V75, P67
   Reeves ME, 1996, CANCER RES, V56, P5672
   REID CDL, 1992, J IMMUNOL, V149, P2681
   Rescigno M, 1998, P NATL ACAD SCI USA, V95, P5229, DOI 10.1073/pnas.95.9.5229
   RESTIFO NP, 1993, J EXP MED, V177, P265, DOI 10.1084/jem.177.2.265
   REUSSER P, 1991, BLOOD, V78, P1373
   RIDDELL SR, 1995, ANNU REV IMMUNOL, V13, P545
   RIDDELL SR, 1992, SCIENCE, V257, P238
   Riddell SR, 1996, NAT MED, V2, P216, DOI 10.1038/nm0296-216
   Ridge JP, 1998, NATURE, V393, P474, DOI 10.1038/30989
   Robbins PF, 1996, CURR OPIN IMMUNOL, V8, P628, DOI 10.1016/S0952-7915(96)80078-1
   ROBERTS K, 1987, CANCER RES, V47, P4366
   ROBERTSON MJ, 1992, J EXP MED, V175, P779, DOI 10.1084/jem.175.3.779
   RODOLFO M, 1990, CANCER IMMUNOL IMMUN, V31, P28, DOI 10.1007/BF01742492
   Rodolfo M, 1998, CANCER RES, V58, P5812
   RODOLFO M, 1999, IN PRESS GENE THERAP, V0, P0
   ROMANI N, 1994, J EXP MED, V180, P83, DOI 10.1084/jem.180.1.83
   Romani N, 1996, J IMMUNOL METHODS, V196, P137, DOI 10.1016/0022-1759(96)00078-6
   Rondelli D, 1998, BONE MARROW TRANSPL, V21, P1183, DOI 10.1038/sj.bmt.1701259
   Rondelli D, 1996, BLOOD, V88, P2619, DOI 10.1182/blood.V88.7.2619.bloodjournal8872619
   ROONEY CM, 1995, BRIT J HAEMATOL, V89, P98, DOI 10.1111/j.1365-2141.1995.tb08904.x
   Rooney CM, 1998, BLOOD, V92, P1549, DOI 10.1182/blood.V92.5.1549.417k32_1549_1555
   ROONEY CM, 1995, LANCET, V345, P9, DOI 10.1016/S0140-6736(95)91150-2
   ROSENBERG S, 1985, J NATL CANCER I, V75, P595
   ROSENBERG SA, 1993, JNCI-J NATL CANCER I, V85, P622, DOI 10.1093/jnci/85.8.622
   ROSENBERG SA, 1990, NEW ENGL J MED, V323, P570, DOI 10.1056/NEJM199008303230904
   ROSENBERG SA, 1985, NEW ENGL J MED, V313, P1485, DOI 10.1056/NEJM198512053132327
   ROSENBERG SA, 1988, NEW ENGL J MED, V319, P1676, DOI 10.1056/NEJM198812223192527
   Rosenzwajg M, 1996, BLOOD, V87, P535, DOI 10.1182/blood.V87.2.535.bloodjournal872535
   Roskrow MA, 1998, BLOOD, V91, P2925, DOI 10.1182/blood.V91.8.2925.2925_2925_2934
   ROSSI AR, 1994, BLOOD, V83, P1323, DOI 10.1182/blood.V83.5.1323.bloodjournal8351323
   Ryncarz RE, 1998, BLOOD, V91, P3892, DOI 10.1182/blood.V91.10.3892.3892_3892_3900
   Salgaller ML, 1998, CRIT REV IMMUNOL, V18, P109, DOI 10.1615/CritRevImmunol.v18.i1-2.120
   SALLUSTO F, 1994, J EXP MED, V179, P1109, DOI 10.1084/jem.179.4.1109
   SANTIAGOSCHWARZ F, 1994, BLOOD, V84, P3054
   SANTOS GW, 1985, IMMUNOL REV, V88, P169, DOI 10.1111/j.1600-065X.1985.tb01158.x
   SASAKI A, 1989, CANCER RES, V49, P3742
   Satoh M, 1996, J IMMUNOL, V157, P3886
   SCHEFFOLD C, 1995, BONE MARROW TRANSPL, V15, P33
   SCHMIDTWOLF IGH, 1994, BRIT J HAEMATOL, V87, P453, DOI 10.1111/j.1365-2141.1994.tb08297.x
   Schoenberger SP, 1998, NATURE, V393, P480, DOI 10.1038/31002
   SCHOFIELD R, 1978, BLOOD CELLS, V4, P7
   Schultze J, 1996, BLOOD REV, V10, P111, DOI 10.1016/S0268-960X(96)90040-5
   SCHULTZE JL, 1995, P NATL ACAD SCI USA, V92, P8200, DOI 10.1073/pnas.92.18.8200
   Schultze JL, 1997, BLOOD, V89, P3806, DOI 10.1182/blood.V89.10.3806.3806_3806_3816
   Schwartz RH, 1996, J EXP MED, V184, P1, DOI 10.1084/jem.184.1.1
   SCOTT MA, 1995, BRIT J HAEMATOL, V90, P738, DOI 10.1111/j.1365-2141.1995.tb05190.x
   SERVIDA P, 1993, BLOOD, V82, P0
   SHAPIRO RS, 1988, BLOOD, V71, P1234
   SHILONI E, 1987, J IMMUNOL, V138, P1992
   Siena S, 1995, EXP HEMATOL, V23, P1463
   Silva MRG, 1995, EXP HEMATOL, V23, P1676
   SIMMONS PJ, 1994, LEUKEMIA LYMPHOMA, V12, P353, DOI 10.3109/10428199409073776
   SIMMONS PJ, 1991, BLOOD, V78, P55
   SIMMONS PJ, 1987, NATURE, V328, P429, DOI 10.1038/328429a0
   SIMMONS PJ, 1991, BLOOD, V78, P2848
   Sing AP, 1997, BLOOD, V89, P1978, DOI 10.1182/blood.V89.6.1978
   Slavin S, 1996, BLOOD, V87, P2195, DOI 10.1182/blood.V87.6.2195.bloodjournal8762195
   Smit WM, 1997, HUM IMMUNOL, V53, P216, DOI 10.1016/S0198-8859(96)00285-6
   Smith CA, 1996, J VIROL, V70, P6733, DOI 10.1128/JVI.70.10.6733-6740.1996
   SMITH CA, 1995, J HEMATOTHER, V4, P473
   SPIESS PJ, 1987, JNCI-J NATL CANCER I, V79, P1067
   SPITZER G, 1992, CURRENT OPINION IN ONCOLOGY, V4, P272, DOI 10.1097/00001622-199204000-00006
   STEINMAN RM, 1995, J EXP MED, V182, P283, DOI 10.1084/jem.182.2.283
   Strand S, 1998, MOL MED TODAY, V4, P63, DOI 10.1016/S1357-4310(97)01191-X
   Strunk D, 1997, BLOOD, V90, P829
   Strunk D, 1996, BLOOD, V87, P1292, DOI 10.1182/blood.V87.4.1292.bloodjournal8741292
   SULLIVAN KM, 1989, NEW ENGL J MED, V320, P828, DOI 10.1056/NEJM198903303201303
   SZABOLCS P, 1995, J IMMUNOL, V154, P5851
   TANAKA K, 1988, ANNU REV IMMUNOL, V6, P359
   TAO MH, 1993, NATURE, V362, P755, DOI 10.1038/362755a0
   THOMAS ED, 1986, ANN INTERN MED, V104, P155, DOI 10.7326/0003-4819-104-2-155
   THOMPSON CB, 1995, CELL, V81, P979, DOI 10.1016/S0092-8674(05)80001-7
   TIBERGHIEN P, 1994, BLOOD, V84, P1333
   TORPEY DJ, 1989, J IMMUNOL, V142, P1325
   TOSATO G, 1987, ADV CANCER RES, V49, P75, DOI 10.1016/S0065-230X(08)60795-2
   TOUW I, 1984, BLOOD, V64, P656
   TOWNSEND SE, 1993, SCIENCE, V259, P368, DOI 10.1126/science.7678351
   TREISMAN J, 1995, BLOOD, V85, P139, DOI 10.1182/blood.V85.1.139.bloodjournal851139
   TRENTIN JJ, 1970, REGULATION HEMATOPOI, V1, P161
   Tricot G, 1996, BLOOD, V87, P1196, DOI 10.1182/blood.V87.3.1196.bloodjournal8731196
   Tsurushima H, 1996, J NEUROSURG, V84, P258, DOI 10.3171/jns.1996.84.2.0258
   VALTEAUCOUANET D, 1993, TRANSPLANTATION, V56, P1574
   VANBEUSECHEM VW, 1992, P NATL ACAD SCI USA, V89, P7640, DOI 10.1073/pnas.89.16.7640
   VANDERBRUGGEN P, 1991, SCIENCE, V254, P1643, DOI 10.1126/science.1840703
   vanKooten C, 1997, CURR OPIN IMMUNOL, V9, P330, DOI 10.1016/S0952-7915(97)80078-7
   VANRHEE F, 1994, BLOOD, V83, P3377
   VERFAILLIE C, 1989, BLOOD, V74, P793
   Vitale A, 1998, BRIT J HAEMATOL, V101, P150, DOI 10.1046/j.1365-2141.1998.00645.x
   VOGELSANG GB, 1994, BLOOD, V84, P2061, DOI 10.1182/blood.V84.7.2061.bloodjournal8472061
   VUJANOVIC NL, 1993, CELL IMMUNOL, V151, P133, DOI 10.1006/cimm.1993.1227
   VYTHDREESE FA, 1995, BLOOD, V85, P2802, DOI 10.1182/blood.V85.10.2802.bloodjournal85102802
   WALTER EA, 1995, NEW ENGL J MED, V333, P1038, DOI 10.1056/NEJM199510193331603
   WEISS GR, 1992, J CLIN ONCOL, V10, P275, DOI 10.1200/JCO.1992.10.2.275
   Winzler C, 1997, J EXP MED, V185, P317, DOI 10.1084/jem.185.2.317
   WOLFEL T, 1995, SCIENCE, V269, P1281, DOI 10.1126/science.7652577
   WONG RA, 1991, J IMMUNOTHER, V10, P120, DOI 10.1097/00002371-199104000-00006
   XUN CQ, 1995, TRANSPLANTATION, V60, P821, DOI 10.1097/00007890-199510270-00011
   Yang YP, 1996, SCIENCE, V273, P1862, DOI 10.1126/science.273.5283.1862
   YELLIN MJ, 1994, J IMMUNOL, V153, P666
   YOUNG JW, 1990, J EXP MED, V171, P1315, DOI 10.1084/jem.171.4.1315
   Zhu H, 1996, CANCER RES, V56, P3771
   Zilocchi C, 1998, J EXP MED, V188, P133, DOI 10.1084/jem.188.1.133
   Zitvogel L, 1996, EUR J IMMUNOL, V26, P1335, DOI 10.1002/eji.1830260624
   ZUTTER MM, 1988, BLOOD, V72, P520
NR 358
TC 88
Z9 119
U1 1
U2 12
PU FERRATA STORTI FOUNDATION
PI PAVIA
PA VIA GIUSEPPE BELLI 4, 27100 PAVIA, ITALY
SN 0390-6078
EI 
J9 HAEMATOLOGICA
JI Haematologica
PD DEC 15
PY 1999
VL 84
IS 12
BP 1110
EP 1149
DI 
PG 40
WC Hematology
SC Hematology
GA 262WB
UT WOS:000084089700012
PM 10586214
DA 2025-02-17
ER

PT J
AU Zou, JP
   Morford, LA
   Chougnet, C
   Dix, AR
   Brooks, AG
   Torres, N
   Shuman, JD
   Coligan, JE
   Brooks, WH
   Roszman, TL
   Shearer, GM
AF Zou, JP
   Morford, LA
   Chougnet, C
   Dix, AR
   Brooks, AG
   Torres, N
   Shuman, JD
   Coligan, JE
   Brooks, WH
   Roszman, TL
   Shearer, GM
TI Human glioma-induced immunosuppression involves soluble factor(s) that alters monocyte cytokine profile and surface markers
SO JOURNAL OF IMMUNOLOGY
LA English
DT Article
ID primary intracranial tumors; messenger-rna expression; mitogen-activated lymphocytes; human-immunodeficiency-virus; t-cell proliferation; growth factor-beta; interferon-gamma; dendritic cells; antigen presentation; metastatic melanoma
AB Patients with gliomas exhibit deficient in vitro and in vivo T cell, immune activity, and human glioblastoma culture supernatants (GCS) inhibit in vitro T lymphocyte responses. Because APC are essential for initiating and regulating T cell responses, we investigated whether GCS would affect cytokines produced by monocytes and T cells from healthy donors of PBMC. Incubation of PBMC with GCS decreased production of IL-12, IFN-gamma and TNF-alpha, and increased production of IL-6 and IL-10, The GCS-induced changes in IL-12 and IL-10 occurred in monocytes, and involved changes in IL-12 p40 and IL-10 mRNA expression, Incubation with GCS also resulted in reduced expression of,MHC class II and of CD80/86 costimulatory molecules on monocytes. The immunosuppressive effects Here not the result of IL-6 or TGF-beta 1 that was detected in SCS, However, it was due to a factor(s) that is resistant to pH extremes, differentially susceptible to temperature, susceptible to trypsin, and has a minimum molecular mass of 40 kDa. Our findings show that glioblastoma-generated factors that are known to suppress T cell responses alter the cytokine profiles of monocytes APC that, in turn, inhibit T cell function, This model indicates that monocytes can serve as an intermediate between tumor-generated immune-suppressive factors and the T cell responses that are suppressed in gliomas.
C1 NCI, Expt Immunol Branch, NIH, Bethesda, MD 20892 USA.
   Univ Kentucky, Med Ctr, Dept Microbiol & Immunol, Lexington, KY 40536 USA.
   NIAID, Immunogenet Lab, NIH, Rockville, MD 20852 USA.
C3 National Institutes of Health (NIH) - USA; NIH National Cancer Institute (NCI); University of Kentucky; National Institutes of Health (NIH) - USA; NIH National Institute of Allergy & Infectious Diseases (NIAID)
RP NCI, Expt Immunol Branch, NIH, Bldg 10,Room 4B-36, Bethesda, MD 20892 USA.
EM gene_shearer@nih.gov
CR Agrawal B, 1998, NAT MED, V4, P43, DOI 10.1038/nm0198-043
   AMEISEN JC, 1992, IMMUNOL TODAY, V13, P388, DOI 10.1016/0167-5699(92)90086-M
   Banchereau J, 1998, NATURE, V392, P245, DOI 10.1038/32588
   BEHRENS BC, 1987, CANCER RES, V47, P414
   BHONDELEY MK, 1988, J NEUROSURG, V68, P589, DOI 10.3171/jns.1988.68.4.0589
   BODMER S, 1989, J IMMUNOL, V143, P3222
   BOST KL, 1995, J IMMUNOL, V154, P718
   BROOKS WH, 1972, J EXP MED, V136, P1631, DOI 10.1084/jem.136.6.1631
   BROOKS WH, 1981, J NEUROSURG, V54, P331, DOI 10.3171/jns.1981.54.3.0331
   CHEN QY, 1994, INT J CANCER, V56, P755, DOI 10.1002/ijc.2910560524
   Chougnet C, 1996, J INFECT DIS, V174, P46, DOI 10.1093/infdis/174.1.46
   Chougnet C, 1995, RES IMMUNOL, V146, P615, DOI 10.1016/0923-2494(96)83039-2
   Clerici M, 1998, J NATL CANCER I, V90, P261, DOI 10.1093/jnci/90.4.261
   Clerici M, 1997, J NATL CANCER I, V89, P245, DOI 10.1093/jnci/89.3.245
   CLERICI M, 1991, J IMMUNOL, V146, P2207
   CLERICI M, 1994, J CLIN INVEST, V93, P768, DOI 10.1172/JCI117031
   DENFELD RW, 1995, INT J CANCER, V62, P259, DOI 10.1002/ijc.2910620305
   DENIS M, 1994, AIDS RES HUM RETROV, V10, P1619, DOI 10.1089/aid.1994.10.1619
   DERIDDER LI, 1987, ACTA NEUROPATHOL, V72, P207, DOI 10.1007/BF00691091
   DING L, 1993, J IMMUNOL, V151, P1224
   DIX AR, 1998, KEYST S MOL CELL BIO, V0, P95
   Dudhane A, 1996, AIDS RES HUM RETROV, V12, P885, DOI 10.1089/aid.1996.12.885
   ELLIOTT LH, 1984, J IMMUNOL, V132, P1208
   ELLIOTT LH, 1990, J CLIN INVEST, V86, P80, DOI 10.1172/JCI114719
   ELLIOTT LH, 1992, J NEURO-ONCOL, V14, P1
   ELLIOTT LH, 1990, JNCI-J NATL CANCER I, V75, P919
   FONTANA A, 1984, NATURE, V307, P273, DOI 10.1038/307273a0
   Fox FE, 1997, J INVEST DERMATOL, V108, P43, DOI 10.1111/1523-1747.ep12285627
   FREI K, 1987, EUR J IMMUNOL, V17, P1271, DOI 10.1002/eji.1830170909
   Fujiwara H, 1995, RES IMMUNOL, V146, P638, DOI 10.1016/0923-2494(96)83042-2
   Fujiwara H, 1995, IMMUNOL RES, V14, P271, DOI 10.1007/BF02935625
   Gruss HJ, 1997, IMMUNOL TODAY, V18, P156, DOI 10.1016/S0167-5699(97)84661-0
   HISHII M, 1995, NEUROSURGERY, V37, P1160, DOI 10.1227/00006123-199512000-00016
   HUANG M, 1995, CANCER RES, V55, P3847
   HUETTNER C, 1995, AM J PATHOL, V146, P317
   IMBERTI L, 1991, SCIENCE, V254, P860, DOI 10.1126/science.1948066
   Kalinski P, 1997, J IMMUNOL, V159, P28
   KIM J, 1995, J IMMUNOL, V155, P2240
   Kolenko V, 1997, J IMMUNOL, V159, P3057
   KRAAN TCTMV, 1995, J EXP MED, V181, P775, DOI 10.1084/jem.181.2.775
   KRUGERKRASAGAKES S, 1994, BRIT J CANCER, V70, P1182, DOI 10.1038/bjc.1994.469
   Libraty DH, 1997, J CLIN INVEST, V99, P336, DOI 10.1172/JCI119162
   MAHALEY MS, 1977, J NEUROSURG, V46, P467, DOI 10.3171/jns.1977.46.4.0467
   MALEFYT RD, 1991, J EXP MED, V174, P915
   Merogi AJ, 1997, HUM PATHOL, V28, P321, DOI 10.1016/S0046-8177(97)90131-3
   Morford LA, 1997, J IMMUNOL, V159, P4415
   MORTON DL, 1992, ANN SURG, V216, P463, DOI 10.1097/00000658-199210000-00010
   NAKAGOMI H, 1995, INT J CANCER, V63, P366, DOI 10.1002/ijc.2910630311
   Nestle FO, 1998, NAT MED, V4, P328, DOI 10.1038/nm0398-328
   Pericle F, 1997, J IMMUNOL, V159, P2580
   Rosenberg SA, 1998, NAT MED, V4, P321, DOI 10.1038/nm0398-321
   ROSZMAN TL, 1987, J NEUROSURG, V67, P874, DOI 10.3171/jns.1987.67.6.0874
   Shearer GM, 1998, IMMUNITY, V9, P587, DOI 10.1016/S1074-7613(00)80656-1
   SMITH DR, 1994, AM J PATHOL, V145, P18
   Tartour E, 1998, J NATL CANCER I, V90, P287, DOI 10.1093/jnci/90.4.287
   URBANI F, 1995, J INTERF CYTOK RES, V15, P421, DOI 10.1089/jir.1995.15.421
   WINDHAGEN A, 1995, J EXP MED, V182, P1985, DOI 10.1084/jem.182.6.1985
   WRANN M, 1987, EMBO J, V6, P1633, DOI 10.1002/j.1460-2075.1987.tb02411.x
   ZOU JP, 1995, INT IMMUNOL, V7, P1135, DOI 10.1093/intimm/7.7.1135
   ZWILLING BS, 1991, AIDS, V5, P1327, DOI 10.1097/00002030-199111000-00007
NR 60
TC 121
Z9 142
U1 0
U2 5
PU AMER ASSOC IMMUNOLOGISTS
PI BETHESDA
PA 9650 ROCKVILLE PIKE, BETHESDA, MD 20814 USA
SN 0022-1767
EI 1550-6606
J9 J IMMUNOL
JI J. Immunol.
PD APR 15
PY 1999
VL 162
IS 8
BP 4882
EP 4892
DI 
PG 11
WC Immunology
SC Immunology
GA 184KV
UT WOS:000079612100064
PM 10202033
DA 2025-02-17
ER

PT J
AU Wikstrand, CJ
   Cokgor, I
   Sampson, JH
   Bigner, DD
AF Wikstrand, CJ
   Cokgor, I
   Sampson, JH
   Bigner, DD
TI Monoclonal antibody therapy of human gliomas: Current status and future approaches
SO CANCER AND METASTASIS REVIEWS
LA English
DT Review
DE Mab2; Mab constructs; gliomas; medulloblastoma; immunotherapy
ID growth-factor-receptor; single-chain fv; malignant gliomas; phase-i; neoplastic meningitis; melanoma patients; dendritic cells; immune-response; peptide vaccine; gene-expression
AB The development of immunotherapeutic protocols for the treatment of human CNS neoplasia over the past two decades has been impressive. Several crucial aspects have been defined, characterized, and in many cases, optimized (Wikstrand CJ, Zalutsky MR, Bigner DD: In: Liau LM, Bigner DD (eds) Brain Tumor Immunotherapy. Humana Press (in press), 2000). Specific Mabs or constructs reacting with targetable antigens are currently available and in clinical trial. In addition, additional antigens currently under study (angiogenesis-related markers, developmentally associated antigens for medulloblastoma such as L1, and the identification of new targets by SAGE, just in its infancy, will provide a veritable library of available targets for therapy. The molecular engineering and affinity maturation techniques being applied to Mab fragment optimization have already been rapidly effective in generating a variety of Mab constructs of appropriate affinity for clinical trial; as new targets are defined, and experience is accrued with the various constructs currently and prospectively available, the optimal targeting of a multitude of antigens will be possible.
C1 Duke Univ, Med Ctr, Dept Pathol, Durham, NC 27710 USA.
   Duke Univ, Med Ctr, Dept Med, Durham, NC 27710 USA.
   Duke Univ, Med Ctr, Dept Surg, Durham, NC 27710 USA.
C3 Duke University; Duke University; Duke University
RP Duke Univ, Med Ctr, Dept Pathol, Box 3156, Durham, NC 27710 USA.
FU NCI NIH HHS [CA11898] Funding Source: Medline; NCRR NIH HHS [MO1 RR30] Funding Source: Medline; PHS HHS [N520023] Funding Source: Medline
CR Adams GP, 1998, CANCER RES, V58, P485
   ADAMS GP, 1993, CANCER RES, V53, P4026
   AKABANI G, 2000, IN PRESS J NUCL MED, V0, P0
   Archer GE, 1999, CLIN CANCER RES, V5, P2646
   ARCHER GE, 1999, NEUROONOCOLOGY, V1, P0
   Ashley DM, 1997, J EXP MED, V186, P1177, DOI 10.1084/jem.186.7.1177
   Begent RHJ, 1996, NAT MED, V2, P979, DOI 10.1038/nm0996-979
   Beresford GW, 1999, INT J CANCER, V81, P911, DOI 10.1002/(SICI)1097-0215(19990611)81:6<911::AID-IJC12>3.3.CO;2-F
   BIGNER DD, 1995, J NEURO-ONCOL, V24, P109, DOI 10.1007/BF01052668
   Bigner DD, 1998, J CLIN ONCOL, V16, P2202, DOI 10.1200/JCO.1998.16.6.2202
   BOWEN R, 1991, PROG VACCINOL, V3, P8
   BRADY LW, 1992, INT J RADIAT ONCOL, V22, P225, DOI 10.1016/0360-3016(92)91009-C
   BRAIT M, 1991, PROG VACCINOL, V3, P1
   Brown MT, 1996, CLIN CANCER RES, V2, P963
   BROWN MT, 1996, J NEUROONCOL, V28, P66
   CARLSSON J, 1994, INT J RADIAT ONCOL, V30, P105, DOI 10.1016/0360-3016(94)90525-8
   Carnemolla B, 1999, AM J PATHOL, V154, P1345, DOI 10.1016/S0002-9440(10)65388-6
   Cokgor I, 1998, NEUROLOGY, V50, P0
   COKGOR I, 2000, UNPUB PHASE 1 TRIAL, V0, P0
   Colcher D, 1998, Q J NUCL MED, V42, P225
   Dark GG, 1997, CANCER RES, V57, P1829
   Ehrlich P, 1906, COLLECTED STUDIES ON IMMUNITY, V0, P0
   Fernandez N, 1998, CYTOKINES CELL MOL T, V4, P53
   Fishwild DM, 1996, NAT BIOTECHNOL, V14, P845, DOI 10.1038/nbt0796-845
   FROST G, 1991, NEUROPATH APPL NEURO, V17, P207, DOI 10.1111/j.1365-2990.1991.tb00716.x
   GILLESPIE Y, 2000, IN PRESS BRAIN TUMOR, V0, P0
   Herlyn D, 1996, CANCER IMMUNOL IMMUN, V43, P65, DOI 10.1007/s002620050305
   HERLYN D, 1997, IDIOTYPES MED AUTOIM, V0, P477
   HILLS D, 1995, INT J CANCER, V63, P537, DOI 10.1002/ijc.2910630414
   Höltl L, 1998, LANCET, V352, P1358, DOI 10.1016/S0140-6736(05)60748-9
   JAIN RK, 1988, CANCER RES, V48, P7022
   JERNE NK, 1974, ANN INST PASTEUR IMM, VC125, P373
   Jinnohara T, 1998, INT J CANCER, V76, P345, DOI 10.1002/(SICI)1097-0215(19980504)76:3<345::AID-IJC11>3.0.CO;2-A
   KALOFONOS HP, 1989, J NUCL MED, V30, P1636
   KEMSHEAD JT, 1990, FRONT RADIAT THER ON, V24, P166
   KHAZAELI MB, 1991, CANCER RES, V51, P5461
   KOHLER G, 1975, NATURE, V256, P495, DOI 10.1038/256495a0
   Kuan CT, 1999, CLIN CANCER RES, V5, P1539
   LONBERG N, 1994, NATURE, V368, P856, DOI 10.1038/368856a0
   Lorimer IAJ, 1996, P NATL ACAD SCI USA, V93, P14815, DOI 10.1073/pnas.93.25.14815
   MAHALEY MS, 1965, CANCER RES, V25, P779
   McCaffery M, 1996, CLIN CANCER RES, V2, P679
   Miyamoto C T, 1996, RECENT RESULTS CANCER RES, V141, P183
   Moscatello DK, 1997, CANCER RES, V57, P1419
   MOSELEY RP, 1992, INT J CANCER, V52, P38, DOI 10.1002/ijc.2910520109
   MURPHYULLRICH JE, 1991, J CELL BIOL, V115, P1127, DOI 10.1083/jcb.115.4.1127
   MURTHY U, 1987, ARCH BIOCHEM BIOPHYS, V252, P549, DOI 10.1016/0003-9861(87)90062-2
   Nestle FO, 1998, NAT MED, V4, P328, DOI 10.1038/nm0398-328
   Okamoto S, 1996, BRIT J CANCER, V73, P1366, DOI 10.1038/bjc.1996.260
   Pedley RB, 1999, CANCER RES, V59, P3998
   Provenzale JM, 1998, RADIOLOGY, V209P, P204
   Reist CJ, 1997, NUCL MED BIOL, V24, P639, DOI 10.1016/S0969-8051(97)00080-2
   RIVA P, 1994, CANCER-AM CANCER SOC, V73, P1076, DOI 10.1002/1097-0142(19940201)73:3+<1076::AID-CNCR2820731347>3.0.CO;2-Z
   Riva P, 1997, CANCER-AM CANCER SOC, V80, P2733
   RIVA P, 1995, CANCER RES, V55, P0
   Rosenberg SA, 1998, NAT MED, V4, P321, DOI 10.1038/nm0398-321
   SAMPSON JH, 1998, NEURO-ONCOLOGY, V1, P0
   SAMPSON JH, 1999, NEURO-ONCOLOGY, V1, P0
   Schultes BC, 1998, CANCER IMMUNOL IMMUN, V46, P201, DOI 10.1007/s002620050479
   SHAWLER DL, 1985, J IMMUNOL, V135, P1530
   STEIN K, 1991, PROG VACCINOL, V3, P31
   THOMAS R, 1994, J NEUROONCOL, V21, P69
   Tjoa BA, 1999, PROSTATE, V40, P125
   VELCULESCU VE, 1995, SCIENCE, V270, P484, DOI 10.1126/science.270.5235.484
   VENTIMIGLIA JB, 1992, J NEUROIMMUNOL, V36, P41, DOI 10.1016/0165-5728(92)90029-K
   WATERFIELD MD, 1982, J CELL BIOCHEM, V20, P149, DOI 10.1002/jcb.240200207
   WIKSTRAND CJ, 1995, CANCER RES, V55, P3140
   Wikstrand CJ, 1998, J NEUROVIROL, V4, P148, DOI 10.3109/13550289809114515
   Wikstrand CJ, 1997, CANCER RES, V57, P4130
   WIKSTRAND CJ, 1993, CANCER RES, V53, P120
   WIKSTRAND CJ, 2000, IN PRESS BRAIN TUMOR, V0, P0
   WIKSTRAND CJ, 1999, NEURO-ONCOLOGY, V1, P0
   Wikstrand CJ, 1998, RUSSELL RUBENSTEINS, V6, P251
   WIKSTRAND CJ, 1999, NEURO-ONCOLOGY, V1, P0
   Wu AM, 1996, IMMUNOTECHNOLOGY, V2, P21, DOI 10.1016/1380-2933(95)00027-5
   Yang XD, 1999, CANCER RES, V59, P1236
   ZALUTSKY MR, 1994, INT CONGR SER, V1077, P664
   Zalutsky MR, 1996, RECENT RESULTS CANC, V141, P101
   ZALUTSKY MR, 1909, NEUROONCOLOGY, V1, P0
   Zhang L, 1997, SCIENCE, V276, P1268, DOI 10.1126/science.276.5316.1268
NR 80
TC 42
Z9 74
U1 0
U2 0
PU SPRINGER
PI DORDRECHT
PA VAN GODEWIJCKSTRAAT 30, 3311 GZ DORDRECHT, NETHERLANDS
SN 0167-7659
EI 1573-7233
J9 CANCER METAST REV
JI Cancer Metastasis Rev.
PD DEC 15
PY 1999
VL 18
IS 4
BP 451
EP 464
DI 10.1023/A:1006354102377
PG 14
WC Oncology
SC Oncology
GA 312PF
UT WOS:000086951100006
PM 10855788
DA 2025-02-17
ER

PT J
AU Cruz, MT
   Duarte, CB
   Gonçalo, M
   Carvalho, AP
   Lopes, MC
AF Cruz, MT
   Duarte, CB
   Gonçalo, M
   Carvalho, AP
   Lopes, MC
TI Involvement of JAK2 and MAPK on type II nitric oxide synthase expression in skin-derived dendritic cells
SO AMERICAN JOURNAL OF PHYSIOLOGY-CELL PHYSIOLOGY
LA English
DT Article
DE mitogen-activated protein kinase; Janus kinase 2; nuclear factor-kappa B
ID colony-stimulating factor; protein-kinase cascade; smooth-muscle cells; c6 glioma-cells; signaling pathways; tyrosine kinase; langerhans-cells; induction; activation; inhibitor
AB In this report, we demonstrate that a fetal mouse skin-derived dendritic cell line produces nitric oxide (NO) in response to the endotoxin [lipopolysaccharide (LPS)] and to cytokines [tumor necrosis factor-alpha (TNF-alpha) and granulocyte-macrophage colony-stimulating factor (GM-CSF)]. Expression of the inducible isoform of NO synthase (iNOS) mas confirmed by immunofluorescence with an antibody against iNOS. The tyrosine kinase inhibitor genistein decreased LPS- and GM-CSF-induced nitrite (NO2-) production. The effect of LPS and cytokines on NO2- production was inhibited by the Janus kinase 2 (JAK2) inhibitor tyrphostin B42. The p38 mitogen-activated protein kinase (p38 MAPK) inhibitor SB-203580 also reduced the NO2- production evoked by LPS, TNF-alpha, or GM-CSF, but it was not as effective as tyrphostin B42. Inhibition of MAPK kinase with PD-098059 also slightly reduced the effect of TNF-alpha or GM-CSF on NO2- production. Immunocytochemistry studies revealed that the transcription factor nuclear factor-kappa B was translocated from the cytoplasm into the nuclei of fetal skin-derived dendritic cells (FSDC) stimulated with LPS, and this translocation was inhibited by tyrphostin B42. Our results show that JAK2 plays a major role in the induction of iNOS in FSDC.
C1 Univ Coimbra, Fac Farm, P-3000 Coimbra, Portugal.
   Univ Coimbra, Fac Med, Dermatol Serv, P-3000 Coimbra, Portugal.
   Univ Coimbra, Ctr Neurociencias, P-3000 Coimbra, Portugal.
C3 Universidade de Coimbra; Universidade de Coimbra; Universidade de Coimbra
RP Univ Coimbra, Fac Farm, Rua Norte, P-3000 Coimbra, Portugal.
CR AKIYAMA T, 1991, METHOD ENZYMOL, V201, P362
   BITTORF T, 1994, CELL SIGNAL, V6, P305, DOI 10.1016/0898-6568(94)90035-3
   Bittorf T, 1997, CELL SIGNAL, V9, P85, DOI 10.1016/S0898-6568(96)00121-0
   Blank C, 1996, EUR J IMMUNOL, V26, P792, DOI 10.1002/eji.1830260410
   Bruch-Gerharz D, 1998, J INVEST DERMATOL, V110, P1, DOI 10.1046/j.1523-1747.1998.00084.x
   DaSilva J, 1997, J BIOL CHEM, V272, P28373, DOI 10.1074/jbc.272.45.28373
   Dionne S, 1998, BIOCHEM BIOPH RES CO, V242, P146, DOI 10.1006/bbrc.1997.7922
   DUDLEY DT, 1995, P NATL ACAD SCI USA, V92, P7686, DOI 10.1073/pnas.92.17.7686
   GENARO AM, 1995, J CLIN INVEST, V95, P1884, DOI 10.1172/JCI117869
   GIROLOMONI G, 1995, EUR J IMMUNOL, V25, P2163, DOI 10.1002/eji.1830250807
   GREEN LC, 1982, ANAL BIOCHEM, V126, P131, DOI 10.1016/0003-2697(82)90118-X
   Guan ZH, 1997, J BIOL CHEM, V272, P8083, DOI 10.1074/jbc.272.12.8083
   Horvath CM, 1997, CURR OPIN CELL BIOL, V9, P233, DOI 10.1016/S0955-0674(97)80067-1
   Joly GA, 1997, FEBS LETT, V403, P40, DOI 10.1016/S0014-5793(97)00004-5
   Kleinert H, 1998, BRIT J PHARMACOL, V125, P193, DOI 10.1038/sj.bjp.0702039
   KNOWLES RG, 1994, BIOCHEM J, V298, P249, DOI 10.1042/bj2980249
   KUNZ D, 1994, P NATL ACAD SCI USA, V91, P5387, DOI 10.1073/pnas.91.12.5387
   Liu R, 1997, BIOCHEM BIOPH RES CO, V234, P611, DOI 10.1006/bbrc.1997.6643
   Lockhart BP, 1998, BRIT J PHARMACOL, V123, P879, DOI 10.1038/sj.bjp.0701664
   Lu LN, 1996, J IMMUNOL, V157, P3577
   Messmer UK, 1996, EUR J PHARMACOL, V302, P171, DOI 10.1016/0014-2999(96)00055-6
   Meydan N, 1996, NATURE, V379, P645, DOI 10.1038/379645a0
   Miller DR, 1997, AM J PHYSIOL-GASTR L, V272, PG207, DOI 10.1152/ajpgi.1997.272.2.G207
   MOSMANN T, 1983, J IMMUNOL METHODS, V65, P55, DOI 10.1016/0022-1759(83)90303-4
   Neary JT, 1997, NEWS PHYSIOL SCI, V12, P286
   NISHIYA T, 1995, FEBS LETT, V371, P333, DOI 10.1016/0014-5793(95)00933-Z
   Nishiya T, 1997, FEBS LETT, V408, P33, DOI 10.1016/S0014-5793(97)00383-9
   Oddis CV, 1996, AM J PHYSIOL-CELL PH, V271, PC429, DOI 10.1152/ajpcell.1996.271.1.C429
   Okuda S, 1997, AM J PHYSIOL-CELL PH, V272, PC35, DOI 10.1152/ajpcell.1997.272.1.C35
   Paul A, 1997, BRIT J PHARMACOL, V120, P940, DOI 10.1038/sj.bjp.0700976
   Qureshi AA, 1996, J INVEST DERMATOL, V107, P815, DOI 10.1111/1523-1747.ep12330572
   SARIH M, 1993, BIOCHEM BIOPH RES CO, V191, P503, DOI 10.1006/bbrc.1993.1246
   Verhasselt V, 1997, J IMMUNOL, V158, P2919
   Wallach D, 1997, TRENDS BIOCHEM SCI, V22, P107, DOI 10.1016/S0968-0004(97)01015-3
   Watanabe S, 1996, J ALLERGY CLIN IMMUN, V98, PS183, DOI 10.1016/S0091-6749(96)70065-9
   Waterman WH, 1996, BIOCHEM J, V319, P17, DOI 10.1042/bj3190017
   WOLFF DJ, 1995, ARCH BIOCHEM BIOPHYS, V316, P290, DOI 10.1006/abbi.1995.1040
   XIE QW, 1994, J BIOL CHEM, V269, P4705
   ZHAO YM, 1995, J BIOL CHEM, V270, P13814, DOI 10.1074/jbc.270.23.13814
NR 39
TC 28
Z9 32
U1 0
U2 5
PU AMER PHYSIOLOGICAL SOC
PI BETHESDA
PA 9650 ROCKVILLE PIKE, BETHESDA, MD 20814 USA
SN 0363-6143
EI 1522-1563
J9 AM J PHYSIOL-CELL PH
JI Am. J. Physiol.-Cell Physiol.
PD DEC 15
PY 1999
VL 277
IS 6
BP C1050
EP C1057
DI 10.1152/ajpcell.1999.277.6.C1050
PG 8
WC Cell Biology; Physiology
SC Cell Biology; Physiology
GA 265LE
UT WOS:000084245100006
DA 2025-02-17
ER

PT J
AU Wallenfriedman, MA
   Conrad, JA
   delaBarre, L
   Graupman, PC
   Lee, G
   Garwood, M
   Gregerson, DS
   Jean, WC
   Hall, WA
   Low, WC
AF Wallenfriedman, MA
   Conrad, JA
   delaBarre, L
   Graupman, PC
   Lee, G
   Garwood, M
   Gregerson, DS
   Jean, WC
   Hall, WA
   Low, WC
TI Effects of continuous localized infusion of granulocyte-macrophage colony-stimulating factor and inoculations of irradiated glioma cells on tumor regression
SO JOURNAL OF NEUROSURGERY
LA English
DT Article
DE granulocyte-macrophage colony-stimulating factor; glioblastoma multiforme; immunotherapy; central nervous system tumor; vaccine; rat
ID epidermal langerhans cells; dendritic cells; brain-tumors; glioblastoma cells; nervous-system; growth-factor; lymphocytes; blood; expression; therapy
AB Object. Glioblastoma multiforme (GBM) is a malignant tumor of the central nervous system that directly suppresses immunological defenses in vitro and in vivo. The authors used the peripheral delivery of continuously infused granulocyte-macrophage colony-stimulating factor (GM-CSF) in the presence of irradiated tumor antigens as a tumor-specific stimulant to dendritic cells to initiate an immune response to GBM in rats. Methods. The 9L gliosarcoma tumors were established in the flanks of syngeneic Fischer 344 rots. Osmotic minipumps implanted in the animals' contralateral flanks continuously delivered recombinant GM-CSF (0, 0.1, 1, or 10 ng/day) for 28 days. Irradiated gliosarcoma cells were intermittently injected at the site of tho GM-CSF infusion. Animals in the saline control group 10 ng/day GM-CSF) died on Day 59 with average tumor volumes greater than 30,000 mm(3). This control group was significantly different from the GM-CSF-treated animals, which all survived with average tumor volumes that peaked on Day 23 and Inter regressed completely. Tumor growth as well as peak tumor volumes (5833 +/- 2284 mm(3), 3294 +/- 1632 mm(3). and 1979 +/- 1142 mm(3) for 0.1, 1, and 10 ng/day GM-CSF, respectively) in the different treatment groups reflected a significant dose-response relationship with the GM-CSF concentrations. All animals treated with GM-CSF and irradiated cells were resistant to additional challenges of peripheral and intracerebral gliosarcoma, even when they were inoculated 8 months after initial immunotherapy. The colocalization of GM-CSF and inactivated tumor antigens was required to stimulate immunoprotection. To test the efficacy of a peripherally administered immunological therapy on intracerebral brain tumors the authors transplanted 10(6) gliosarcoma cells into the striatum of treated and control animals. Subcutaneous pumps that released GM-CSF (10 ng/day) and irradiated gliosarcoma cells were placed in the treated animals. The control animals all died within 31 days after intracerebral tumor implantation. In contrast, 40% of the animals receiving GM-CSF-irradiated cell vaccinations survived beyond 300 days. Those long-term survivors showed no evidence of gliosarcoma at the injection site on evaluation by magnetic resonance imaging. Conclusions. These results suggest that the continuous localized delivery of subcutaneous GM-CSF in conjunction with inactivated tumor antigens can initiate a systemic response that leads to the regression of distant peripheral and intracerebral tumors. The success of this treatment illustrates the feasibility of tumor-specific peripheral immunological stimulation after tumor resection to prevent the recurrence of malignant Drain tumors.
C1 Univ Minnesota, Dept Neurosurg, Minneapolis, MN 55455 USA.
   Univ Minnesota, Dept Radiol, Minneapolis, MN 55455 USA.
   Univ Minnesota, Dept Ophthalmol, Minneapolis, MN 55455 USA.
   Univ Minnesota, Dept Physiol, Minneapolis, MN 55455 USA.
   Univ Minnesota, Ctr Canc, Grad Program Neurosci, Minneapolis, MN 55455 USA.
C3 University of Minnesota System; University of Minnesota Twin Cities; University of Minnesota System; University of Minnesota Twin Cities; University of Minnesota System; University of Minnesota Twin Cities; University of Minnesota System; University of Minnesota Twin Cities; University of Minnesota System; University of Minnesota Twin Cities
RP Low, WC (通讯作者)，Univ Minnesota, Dept Neurosurg, 2001 6th St SE, Minneapolis, MN 55455 USA.
FU NCI NIH HHS [R01-CA64338] Funding Source: Medline; NINDS NIH HHS [R01-NS24464, K08-NS01713] Funding Source: Medline
CR ABE J, 1994, CANCER GENE THER, V1, P312
   AUSIELLO CM, 1992, IMMUNOL TODAY, V13, P148, DOI 10.1016/0167-5699(92)90113-L
   COLOMBO MP, 1991, J EXP MED, V173, P889, DOI 10.1084/jem.173.4.889
   COX DJ, 1976, BRIT J EXP PATHOL, V57, P419
   CSERR HF, 1992, BRAIN PATHOL, V2, P269, DOI 10.1111/j.1750-3639.1992.tb00703.x
   CSERR HF, 1992, J NEUROIMMUNOL, V41, P195, DOI 10.1016/0165-5728(92)90070-2
   DEEN DF, 1993, J NEURO-ONCOL, V16, P243, DOI 10.1007/BF01057041
   DRANOFF G, 1993, P NATL ACAD SCI USA, V90, P3539, DOI 10.1073/pnas.90.8.3539
   ELLIOTT LH, 1987, J NEUROSURG, V67, P231, DOI 10.3171/jns.1987.67.2.0231
   ELLIOTT LH, 1990, J CLIN INVEST, V86, P80, DOI 10.1172/JCI114719
   FONTANA A, 1984, J IMMUNOL, V132, P1837
   FOX FE, 1992, LYMPHOKINE CYTOK RES, V11, P299
   FREI K, 1994, NEUROPATH APPL NEURO, V20, P206
   GRABSTEIN KH, 1986, SCIENCE, V232, P506, DOI 10.1126/science.3083507
   Graeber MB, 1990, BRAIN PATHOL, V1, P2, DOI 10.1111/j.1750-3639.1990.tb00630.x
   HEUFLER C, 1988, J EXP MED, V167, P700, DOI 10.1084/jem.167.2.700
   HICKEY WF, 1991, J NEUROSCI RES, V28, P254, DOI 10.1002/jnr.490280213
   INABA K, 1992, J EXP MED, V176, P1693, DOI 10.1084/jem.176.6.1693
   JACHIMCZAK P, 1993, J NEUROSURG, V78, P944, DOI 10.3171/jns.1993.78.6.0944
   Jean WC, 1998, NEUROSURGERY, V42, P850, DOI 10.1097/00006123-199804000-00097
   KAMPGEN E, 1994, J EXP MED, V179, P1767, DOI 10.1084/jem.179.6.1767
   LAMPSON LA, 1986, J IMMUNOL, V136, P4054
   LEVIN VA, 1993, CANC PRINCIPLES PRAC, V0, P1679
   MAHALEY MS, 1989, J NEUROSURG, V71, P826, DOI 10.3171/jns.1989.71.6.0826
   MARKOWICZ S, 1990, J CLIN INVEST, V85, P955, DOI 10.1172/JCI114525
   MORIOKA T, 1992, NEUROSURGERY, V30, P891, DOI 10.1227/00006123-199206000-00013
   MORIOKA T, 1992, ACTA NEUROPATHOL, V83, P590, DOI 10.1007/BF00299407
   MYERS RL, 1992, J NEUROSURG, V76, P986, DOI 10.3171/jns.1992.76.6.0986
   PAGLIA P, 1993, J EXP MED, V178, P1893, DOI 10.1084/jem.178.6.1893
   Parney IF, 1997, HUM GENE THER, V8, P1073, DOI 10.1089/hum.1997.8.9-1073
   ROSZMAN T, 1991, IMMUNOL TODAY, V12, P370, DOI 10.1016/0167-5699(91)90068-5
   SANDA MG, 1994, J UROLOGY, V151, P622, DOI 10.1016/S0022-5347(17)35032-2
   SCHUPP DG, 1993, MAGNET RESON MED, V30, P18, DOI 10.1002/mrm.1910300105
   SCHWYZER M, 1985, J IMMUNOL, V134, P1003
   STEINMAN RM, 1991, ANNU REV IMMUNOL, V9, P271
   TADA M, 1993, J NEURO-ONCOL, V17, P261, DOI 10.1007/BF01049981
   TAZI A, 1993, J CLIN INVEST, V91, P566, DOI 10.1172/JCI116236
   TZENG JJ, 1991, CANCER RES, V51, P2373
   UNGER ER, 1993, J NEUROPATH EXP NEUR, V52, P460, DOI 10.1097/00005072-199309000-00004
   URBANI F, 1995, J INTERF CYTOK RES, V15, P421, DOI 10.1089/jir.1995.15.421
   WELLS J, 1987, P SOC NEUROSCI, V13, P287
   WEN PY, 1992, J NEUROIMMUNOL, V36, P57, DOI 10.1016/0165-5728(92)90030-O
   WITMERPACK MD, 1987, J EXP MED, V166, P1484, DOI 10.1084/jem.166.5.1484
NR 43
TC 28
Z9 32
U1 0
U2 0
PU AMER ASSOC NEUROLOGICAL SURGEONS
PI CHARLOTTESVILLE
PA UNIV VIRGINIA, 1224 WEST MAIN ST, STE 450, CHARLOTTESVILLE, VA 22903 USA
SN 0022-3085
EI 
J9 J NEUROSURG
JI J. Neurosurg.
PD JUN 15
PY 1999
VL 90
IS 6
BP 1064
EP 1071
DI 10.3171/jns.1999.90.6.1064
PG 8
WC Clinical Neurology; Surgery
SC Neurosciences & Neurology; Surgery
GA 198PK
UT WOS:000080433000012
PM 10350253
DA 2025-02-17
ER

PT J
AU Oshiro, S
   Fukushima, T
   Tomonaga, M
   Black, KL
AF Oshiro, S
   Fukushima, T
   Tomonaga, M
   Black, KL
TI Antitumor activity and modified immunoregulation associated with IFN-γ treatment of RG2 gliomas
SO ANTICANCER RESEARCH
LA English
DT Article
DE antitumor effect; ED2; IFN-gamma; MHC class-1; RG2 glioma; RMP-7
ID blood-brain-barrier; major histocompatibility antigens; ed2-positive perivascular cells; molecule-1 icam-1 expression; bradykinin analog; intracarotid infusion; interferon-gamma; tumor-cells; reduced tumorigenicity; dendritic cells
AB Background: Interferon-gamma (IFN-gamma) is a key cytokine that upregulates molecules that participate in the processing and presentation of antigen, and effectively induces various immune regulatory factors. IFN-gamma also has cytotoxic or antitumor activities against some tumors ii? humans as well as animals. In this study, we evaluated the antitumor activity of recombinant rat IFN-gamma (rrIFN-gamma) on RG2 gliomas, and its immunological effect on tremor sires, Materials and methods: Rats with RG2 gliomas were intracarotidly treated by rrIFN-gamma with or without RMP-7, which has been reported to selectively increase the transport of cytokines to tumor tissue. To evaluate its immunological effect on tumor sites, an immunohistochemical study was performed rising monoclonal antibodies against MHC class-1, CD8 and ED2 antigens after rrIFN-gamma treatment. Results: Intracarotid treatment with high rrIFN-gamma (2.4x10(5) U/kg) significantly increased survival (p<0.02), however; the combined use of RMP-7 and rrIFN-gamma did not result in a further increase. Although the immunohistochemical study showed no clear increase in the staining of MHC class-1 or CD8 antigens on tumors following rrIFN-gamma treatment, immunostaining for ED2 antigen, which is known to be expressed on perivascular cells with MHC class-2 antigen, revealed a clear increase in the number of infiltrating positive cells within the tumors. Conclusion: Intracarotid rrIFN-gamma treatment can increase survival in rat glioma n models through a mechanism in which antigen presentation is enhanced and such effects are not always further increased by combination with RMP-7.
C1 Fukuoka Univ, Sch Med, Dept Neurosurg, Johnan Ku, Fukuoka 8140180, Japan.
   Cedars Sinai Med Ctr, Inst Neurosurg, Los Angeles, CA 90048 USA.
C3 Fukuoka University; Cedars Sinai Medical Center
RP Oshiro, S (通讯作者)，Fukuoka Univ, Sch Med, Dept Neurosurg, Johnan Ku, 45-1,7 Chome Nanakuma, Fukuoka 8140180, Japan.
CR AKBASAK A, 1991, J NEUROSURG, V75, P922, DOI 10.3171/jns.1991.75.6.0922
   Angelov DN, 1996, GLIA, V16, P129, DOI 10.1002/(SICI)1098-1136(199602)16:2<129::AID-GLIA5>3.0.CO;2-Z
   Arca MJ, 1996, CANCER IMMUNOL IMMUN, V42, P237, DOI 10.1007/s002620050276
   Bartus RT, 1996, IMMUNOPHARMACOLOGY, V33, P270, DOI 10.1016/0162-3109(96)00070-7
   Black KL, 1997, J NEUROSURG, V86, P603, DOI 10.3171/jns.1997.86.4.0603
   BLACK KL, 1992, J NEUROSURG, V77, P120, DOI 10.3171/jns.1992.77.1.0120
   COWAN EP, 1991, J NEUROIMMUNOL, V33, P17, DOI 10.1016/0165-5728(91)90030-B
   DOCTROW SR, 1994, J PHARMACOL EXP THER, V271, P229
   ESUMI N, 1991, CANCER RES, V51, P1185
   GANSBACHER B, 1990, CANCER RES, V50, P7820
   GHOSH AK, 1989, EUR J CANCER CLIN ON, V25, P1637, DOI 10.1016/0277-5379(89)90310-6
   GRAEBER MB, 1989, J NEUROSCI RES, V22, P103, DOI 10.1002/jnr.490220114
   GUTIERREZ EG, 1993, J NEUROIMMUNOL, V47, P169, DOI 10.1016/0165-5728(93)90027-V
   INAMURA T, 1994, J NEUROSURG, V81, P752, DOI 10.3171/jns.1994.81.5.0752
   KO L, 1980, ACTA NEUROPATHOL, V51, P23, DOI 10.1007/BF00688846
   Komata T, 1997, J IMMUNOTHER, V20, P256, DOI 10.1097/00002371-199707000-00002
   KUPPNER MC, 1990, CLIN EXP IMMUNOL, V81, P142
   Leach DR, 1996, SCIENCE, V271, P1734, DOI 10.1126/science.271.5256.1734
   Lumsden AJ, 1996, ANTICANCER RES, V16, P1145
   Matsukado K, 1996, NEUROSURGERY, V39, P125, DOI 10.1097/00006123-199607000-00025
   MAXWELL M, 1992, J NEUROSURG, V76, P799, DOI 10.3171/jns.1992.76.5.0799
   Nakano S, 1997, NEUROL RES, V19, P501, DOI 10.1080/01616412.1997.11740848
   NEUWELT EA, 1982, P NATL ACAD SCI-BIOL, V79, P4420, DOI 10.1073/pnas.79.14.4420
   OTSUKA S, 1984, ACTA NEUROCHIR, V73, P13, DOI 10.1007/BF01401780
   PANTEL K, 1991, CANCER RES, V51, P4712
   SIESJO P, 1993, CANCER IMMUNOL IMMUN, V37, P67, DOI 10.1007/BF01516944
   TAKIGUCHI M, 1985, EUR J IMMUNOL, V15, P809, DOI 10.1002/eji.1830150813
   TANAKA K, 1986, P NATL ACAD SCI USA, V83, P8723, DOI 10.1073/pnas.83.22.8723
   WAGUESPACK PJ, 1994, BRAIN RES BULL, V34, P103, DOI 10.1016/0361-9230(94)90005-1
   WATANABE Y, 1989, P NATL ACAD SCI USA, V86, P9456, DOI 10.1073/pnas.86.23.9456
   WEBER JS, 1988, CANCER RES, V48, P5818
   WEN PY, 1992, J NEUROIMMUNOL, V36, P57, DOI 10.1016/0165-5728(92)90030-O
   WIRANOWSKA M, 1989, J INTERFERON RES, V9, P353, DOI 10.1089/jir.1989.9.353
   Young JW, 1996, J EXP MED, V183, P7, DOI 10.1084/jem.183.1.7
   Zitvogel L, 1996, J EXP MED, V183, P87, DOI 10.1084/jem.183.1.87
NR 35
TC 3
Z9 4
U1 0
U2 1
PU INT INST ANTICANCER RESEARCH
PI ATHENS
PA EDITORIAL OFFICE 1ST KM KAPANDNTIOU-KALAMOU RD KAPANDRITI, POB 22, ATHENS 19014, GREECE
SN 0250-7005
EI 
J9 ANTICANCER RES
JI Anticancer Res.
PD NOV-DEC 15
PY 1999
VL 19
IS 6B
BP 5029
EP 5036
DI 
PG 8
WC Oncology
SC Oncology
GA 284EG
UT WOS:000085317300014
PM 10697506
DA 2025-02-17
ER

PT J
AU Liau, LM
   Black, KL
   Prins, RM
   Sykes, SN
   DiPatre, PL
   Cloughesy, TF
   Becker, DP
   Bronstein, JM
AF Liau, LM
   Black, KL
   Prins, RM
   Sykes, SN
   DiPatre, PL
   Cloughesy, TF
   Becker, DP
   Bronstein, JM
TI Treatment of intracranial gliomas with bone marrow-derived dendritic cells pulsed with tumor antigens
SO JOURNAL OF NEUROSURGERY
LA English
DT Article
DE antigen-presenting cell; brain neoplasm; cytokine; dendritic cell; immunotherapy; tumor vaccine; rat
ID colony-stimulating factor; central-nervous-system; therapeutic antitumor immunity; cytotoxic t-lymphocytes; in-vitro; necrosis-factor; tnf-alpha; gm-csf; peptide; vaccination
AB Object. An approach toward the treatment of intracranial gliomas was developed in a rat experimental model. The authors investigated the ability of "professional" antigen-presenting cells (dendritic cells) to enhance host antitumor immune responses when injected as a vaccine into tumor-bearing animals. Methods. Dendritic cells, the most patent antigen-presenting cells in the body, were isolated from rat bone marrow precursors stimulated in vitro with granulocyte-macrophage colony-stimulating factor (GM-CSF) and interleukin-4. Cultured cell populations were confirmed to be functional antigen-presenting cells on the basis of expressed major histocompatibility molecules, as analyzed by fluorescence-activated cell sorter cytofluorography. These dendritic cells were then pulsed (cocultured) ex vivo with acid-eluted tumor antigens from 9L glioma cells. Thirty-eight adult female Fischer 344 rats harboring 7-day-old intracranial 9L tumors were treated with three weekly subcutaneous injections of either control media (10 animals), unpulsed dendritic cells (six animals), dendritic cells pulsed with peptides extracted from normal rat astrocytes (10 animals), or 9L tumor antigen-pulsed dendritic cells (12 animals). The animals were followed for survival. At necropsy, the rat brains were removed and examined histologically, and spleens were harvested for cell-mediated cytotoxicity assays. The results indicate that tumor peptide-pulsed dendritic cell therapy led to prolonged survival in rats with established intracranial 9L tumors implanted 7 days prior to the initiation of vaccine therapy in vivo. Immunohistochemical analyses were used to document a significantly increased perilesional and intratumoral infiltration of CD8(+) and CD4(+) cells in the groups treated with tumor antigen-pulsed dendritic cells compared with the control groups. In addition. the results of in vitro cytotoxicity assays suggest that vaccination with these peptide-pulsed dendritic cells can induce specific cytotoxic T lymphocytes against 9L tumor cells. Conclusions. Based on these results, dendritic antigen-presenting cells pulsed with acid-eluted peptides derived from autologous tumors represent a promising approach to the immunotherapy of established intracranial gliomas. which may serve as a basis for designing clinical trials in patients with brain tumors.
C1 Univ Calif Los Angeles, Sch Med, Div Neurosurg, Dept Neurol, Los Angeles, CA 90095 USA.
   Univ Calif Los Angeles, Sch Med, Dept Pathol, Los Angeles, CA 90095 USA.
   Univ Calif Los Angeles, Sch Med, Jonsson Comprehens Canc Ctr, Los Angeles, CA 90095 USA.
C3 University of California System; University of California Los Angeles; University of California Los Angeles Medical Center; David Geffen School of Medicine at UCLA; University of California System; University of California Los Angeles; University of California Los Angeles Medical Center; David Geffen School of Medicine at UCLA; UCLA Jonsson Comprehensive Cancer Center; University of California System; University of California Los Angeles; University of California Los Angeles Medical Center; David Geffen School of Medicine at UCLA
RP Liau, LM (通讯作者)，Univ Calif Los Angeles, Sch Med, Div Neurosurg, Dept Neurol, NPI 18-228,10833 Le Conte Ave, Los Angeles, CA 90095 USA.
CR Armstrong CA, 1996, CANCER RES, V56, P2191
   Ashley DM, 1997, J EXP MED, V186, P1177, DOI 10.1084/jem.186.7.1177
   BAKKER ABH, 1995, CANCER RES, V55, P5330
   BANULS MP, 1993, IMMUNOLOGY, V79, P298
   Boczkowski D, 1996, J EXP MED, V184, P465, DOI 10.1084/jem.184.2.465
   BOUMA GJ, 1992, HUM IMMUNOL, V35, P85, DOI 10.1016/0198-8859(92)90015-F
   BRENAN M, 1992, J EXP MED, V175, P1457, DOI 10.1084/jem.175.6.1457
   CAUX C, 1992, NATURE, V360, P258, DOI 10.1038/360258a0
   CHENWOAN M, 1995, J IMMUNOL METHODS, V178, P157, DOI 10.1016/0022-1759(94)00253-S
   ChenWoan M, 1996, J LEUKOCYTE BIOL, V59, P196, DOI 10.1002/jlb.59.2.196
   CONSTANT S, 1995, J IMMUNOL, V154, P4915
   COURAUD PO, 1994, J LEUKOCYTE BIOL, V56, P407, DOI 10.1002/jlb.56.3.407
   Davis FG, 1998, J NEUROSURG, V88, P1, DOI 10.3171/jns.1998.88.1.0001
   DRANOFF G, 1993, P NATL ACAD SCI USA, V90, P3539, DOI 10.1073/pnas.90.8.3539
   Fakhrai H, 1996, P NATL ACAD SCI USA, V93, P2909, DOI 10.1073/pnas.93.7.2909
   Hsu FJ, 1996, NAT MED, V2, P52, DOI 10.1038/nm0196-52
   INABA K, 1992, J EXP MED, V176, P1693, DOI 10.1084/jem.176.6.1693
   KURPAD SN, 1994, SEMIN ONCOL, V21, P149
   Leach DR, 1996, SCIENCE, V271, P1734, DOI 10.1126/science.271.5256.1734
   LEVIN D, 1993, J IMMUNOL, V151, P6742
   LICHTOR T, 1995, J NEUROSURG, V83, P1038, DOI 10.3171/jns.1995.83.6.1038
   MAYORDOMO JI, 1995, NAT MED, V1, P1297, DOI 10.1038/nm1295-1297
   Okada H, 1998, INT J CANCER, V78, P196, DOI 10.1002/(SICI)1097-0215(19981005)78:2<196::AID-IJC13>3.0.CO;2-9
   Paglia P, 1996, J EXP MED, V183, P317, DOI 10.1084/jem.183.1.317
   Porgador A, 1996, J IMMUNOL, V156, P2918
   Rapoport SI, 1976, BLOOD-BRAIN BARRIER IN PHYSIOLOGY AND MEDICINE, V0, P0
   REID CDL, 1992, J IMMUNOL, V149, P2681
   Rubin Joshua T, 1993, P379, V0, P0
   SALLUSTO F, 1994, J EXP MED, V179, P1109, DOI 10.1084/jem.179.4.1109
   Sampson JH, 1996, P NATL ACAD SCI USA, V93, P10399, DOI 10.1073/pnas.93.19.10399
   SCHNEIDER J, 1992, J NEUROSURG, V77, P265, DOI 10.3171/jns.1992.77.2.0265
   Schuler G, 1997, J EXP MED, V186, P1183, DOI 10.1084/jem.186.8.1183
   Song W, 1997, J EXP MED, V186, P1247, DOI 10.1084/jem.186.8.1247
   STEINMAN RM, 1991, ANNU REV IMMUNOL, V9, P271
   STORKUS WJ, 1993, J IMMUNOTHER, V14, P94, DOI 10.1097/00002371-199308000-00003
   Sudo Y, 1997, BLOOD, V89, P3186, DOI 10.1182/blood.V89.9.3186
   SZABOLCS P, 1995, J IMMUNOL, V154, P5851
   VOLGMANN T, 1989, J IMMUNOL METHODS, V119, P45, DOI 10.1016/0022-1759(89)90379-7
   Young JW, 1996, J EXP MED, V183, P7, DOI 10.1084/jem.183.1.7
   Zitvogel L, 1996, J EXP MED, V183, P87, DOI 10.1084/jem.183.1.87
   ZORINA T, 1994, J IMMUNOTHER, V16, P247
NR 41
TC 194
Z9 229
U1 0
U2 8
PU AMER ASSOC NEUROLOGICAL SURGEONS
PI CHARLOTTESVILLE
PA UNIV VIRGINIA, 1224 WEST MAIN ST, STE 450, CHARLOTTESVILLE, VA 22903 USA
SN 0022-3085
EI 
J9 J NEUROSURG
JI J. Neurosurg.
PD JUN 15
PY 1999
VL 90
IS 6
BP 1115
EP 1124
DI 10.3171/jns.1999.90.6.1115
PG 10
WC Clinical Neurology; Surgery
SC Neurosciences & Neurology; Surgery
GA 198PK
UT WOS:000080433000019
PM 10350260
DA 2025-02-17
ER
