# Supplementary material for: Research progress on the role of dendritic cells in glioma during 1992-2024: a bibliometric analysis
Source: Front Immunol. 2025 Jun 20;16:1510549. doi: 10.3389/fimmu.2025.1510549 (PMC12226567; doi:10.3389/fimmu.2025.1510549)
Supplement: Supplementary file 1 [file DataSheet1.zip › download2000u9.txt]

PT J
AU Okada, H
   Attanucci, J
   Tahara, H
   Pollack, IF
   Bozik, ME
   Chambers, WH
   Lotze, MT
AF Okada, H
   Attanucci, J
   Tahara, H
   Pollack, IF
   Bozik, ME
   Chambers, WH
   Lotze, MT
TI Characterization and transduction of a retroviral vector encoding human interleukin-4 and herpes simplex virus-thymidine kinase for glioma tumor vaccine therapy
SO CANCER GENE THERAPY
LA English
DT Article
DE tumor vaccine; brain tumors; interleukin-4; herpes simplex virus-thymidine kinase; retroviral vectors
ID colony-stimulating factor; experimental brain-tumors; mediated gene-transfer; central-nervous-system; dendritic cells; antitumor immunity; cancer-immunotherapy; melanoma patients; fibroblasts; il-4
AB Vaccination with cytokine-transduced tumor cells represents a potentially important approach to the treatment of central nervous system tumors. We have recently demonstrated the therapeutic efficacy of tumor cell vaccines expressing the murine interleukin 4 (IL-4) and the herpes simplex virus-thymidine kinase in a rat brain tumor model in which nonirradiated vaccine cells can be eliminated by the subsequent administration of ganciclovir. In this report, we demonstrate the construction and characterization of a retroviral vector that encodes human IL-4, neomycin phosphotransferase, and herpes simplex virus-thymidine kinase genes for use in human clinical trials. An MFG-based retroviral vector was used to generate the recombinant retrovirus, TFG-hIL4-Neo-Tk, in which a long terminal repeat-driven polycistronic transcript encodes three cDNAs that are linked and coexpressed using two intervening internal ribosome entry site fragments from the encephalomyocarditis virus. The amphotropic retroviral vector TFG-hIL4-Neo-Tk was then used to infect human primary glioma cultures and skin-derived fibroblasts. After infection and G418 selection, cells produced 89-131 ng/10(6) cells/48 hours of human IL-4, which was determined to be biologically active. Transduced glioma cells were highly sensitive to the cytotoxic effect of ganciclovir. These data demonstrate the suitability of the TFG-hIL4-Neo-Tk vector for therapeutic studies of cytokine-transduced autologous tumor vaccination in patients with malignant gliomas.
C1 Univ Pittsburgh, Sch Med, Dept Neurol Surg, Pittsburgh, PA 15213 USA.
   Univ Pittsburgh, Inst Canc, Brain Tumor Ctr, Pittsburgh, PA 15213 USA.
   Univ Pittsburgh, Dept Surg, Sch Med, Pittsburgh, PA 15213 USA.
   Univ Pittsburgh, Dept Mol Genet, Sch Med, Pittsburgh, PA 15213 USA.
   Univ Pittsburgh, Dept Biochem, Sch Med, Pittsburgh, PA 15213 USA.
   Univ Pittsburgh, Dept Pathol, Sch Med, Pittsburgh, PA 15213 USA.
C3 Pennsylvania Commonwealth System of Higher Education (PCSHE); University of Pittsburgh; Pennsylvania Commonwealth System of Higher Education (PCSHE); University of Pittsburgh; Pennsylvania Commonwealth System of Higher Education (PCSHE); University of Pittsburgh; Pennsylvania Commonwealth System of Higher Education (PCSHE); University of Pittsburgh; Pennsylvania Commonwealth System of Higher Education (PCSHE); University of Pittsburgh; Pennsylvania Commonwealth System of Higher Education (PCSHE); University of Pittsburgh
RP Okada, H (通讯作者)，Suite 802,Kauffmans Bldg,3471 5th Ave, Pittsburgh, PA 15213 USA.
FU NCI NIH HHS [CA68550, 1KO8-CA70298] Funding Source: Medline
CR BAHNSON AB, 1995, J VIROL METHODS, V54, P131, DOI 10.1016/0166-0934(95)00035-S
   BARBA D, 1994, P NATL ACAD SCI USA, V91, P4348, DOI 10.1073/pnas.91.10.4348
   Benedetti S, 1999, CANCER RES, V59, P645
   BIGNER DD, 1981, J NEUROSURG, V55, P32, DOI 10.3171/jns.1981.55.1.0032
   BLOOM HJG, 1973, BRIT J CANCER, V27, P253, DOI 10.1038/bjc.1973.30
   BOZIK ME, 1996, P ANN M AM ASS CANC, V36, P0
   CULVER KW, 1992, SCIENCE, V256, P1550, DOI 10.1126/science.1317968
   DANOS O, 1988, P NATL ACAD SCI USA, V85, P6460, DOI 10.1073/pnas.85.17.6460
   DRANOFF G, 1993, P NATL ACAD SCI USA, V90, P3539, DOI 10.1073/pnas.90.8.3539
   Elder EM, 1996, HUM GENE THER, V7, P479, DOI 10.1089/hum.1996.7.4-479
   Fakhrai H, 1996, P NATL ACAD SCI USA, V93, P2909, DOI 10.1073/pnas.93.7.2909
   Fakhrai H, 1997, J IMMUNOTHER, V20, P437, DOI 10.1097/00002371-199711000-00003
   GHATTAS IR, 1991, MOL CELL BIOL, V11, P5848, DOI 10.1128/MCB.11.12.5848
   GOLUMBEK PT, 1991, SCIENCE, V254, P713, DOI 10.1126/science.1948050
   Gooch JL, 1998, CANCER RES, V58, P4199
   KALMAN B, 1993, CURR OPIN NEUROL NEU, V6, P182
   Lotze MT, 1997, ANN SURG, V226, P1, DOI 10.1097/00000658-199707000-00001
   MAHALEY MS, 1983, J NEUROSURG, V59, P201, DOI 10.3171/jns.1983.59.2.0201
   MAYORDOMO JI, 1995, NAT MED, V1, P1297, DOI 10.1038/nm1295-1297
   Melcher A, 1998, NAT MED, V4, P581, DOI 10.1038/nm0598-581
   MILLER DG, 1990, MOL CELL BIOL, V10, P4239, DOI 10.1128/MCB.10.8.4239
   MITCHELL MS, 1989, J CLIN ONCOL, V7, P1701, DOI 10.1200/JCO.1989.7.11.1701
   MOOLTEN FL, 1986, CANCER RES, V46, P5276
   Morse MA, 1997, ANN SURG, V226, P6, DOI 10.1097/00000658-199707000-00002
   Nestle FO, 1998, NAT MED, V4, P328, DOI 10.1038/nm0398-328
   Okada H, 1996, GENE THER, V3, P957
   Okada H, 1999, GENE THER, V6, P219, DOI 10.1038/sj.gt.3300798
   PERICLE F, 1994, J IMMUNOL, V153, P5659
   PIPPIN BA, 1994, CANCER GENE THER, V1, P35
   Ram Z, 1997, NAT MED, V3, P1354, DOI 10.1038/nm1297-1354
   RAM Z, 1993, CANCER RES, V53, P83
   Rosenzwajg M, 1998, EXP HEMATOL, V26, P63
   Sampson JH, 1996, P NATL ACAD SCI USA, V93, P10399, DOI 10.1073/pnas.93.19.10399
   SAWAMURA Y, 1989, CANCER RES, V49, P1843
   SCHMIDT S, 1997, BRAIN, V120, P1445
   SOBOL RE, 1995, GENE THER, V2, P164
   Stoppacciaro A, 1997, EUR J IMMUNOL, V27, P2375, DOI 10.1002/eji.1830270936
   SUMINAMI Y, 1995, J IMMUNOTHER, V17, P238, DOI 10.1097/00002371-199505000-00006
   Tahara H, 1995, HUM GENE THER, V6, P1607, DOI 10.1089/hum.1995.6.12-1607
   TEPPER RI, 1989, CELL, V57, P503, DOI 10.1016/0092-8674(89)90925-2
   TROUILLAS P, 1973, REV NEUROL-FRANCE, V128, P23
   Wakimoto H, 1996, CANCER RES, V56, P1828
   Wakimoto H, 1997, JPN J CANCER RES, V88, P296, DOI 10.1111/j.1349-7006.1997.tb00381.x
   WINGER MJ, 1989, J NEUROSURG, V71, P487, DOI 10.3171/jns.1989.71.4.0487
   ZITVOGEL L, 1995, J IMMUNOL, V155, P1393
   ZITVOGEL L, 1994, HUM GENE THER, V5, P1493, DOI 10.1089/hum.1994.5.12-1493
NR 46
TC 9
Z9 9
U1 0
U2 2
PU STOCKTON PRESS
PI NEW YORK
PA 345 PARK AVE SOUTH, NEW YORK, NY 10010-1707 USA
SN 0929-1903
EI 
J9 CANCER GENE THER
JI Cancer Gene Ther.
PD MAR 15
PY 2000
VL 7
IS 3
BP 486
EP 494
DI 10.1038/sj.cgt.7700140
PG 9
WC Biotechnology & Applied Microbiology; Oncology; Genetics & Heredity; Medicine, Research & Experimental
SC Biotechnology & Applied Microbiology; Oncology; Genetics & Heredity; Research & Experimental Medicine
GA 302BP
UT WOS:000086345300015
PM 10766355
DA 2025-02-17
ER

PT J
AU Loging, WT
   Lal, A
   Siu, IM
   Loney, TL
   Wikstrand, CJ
   Marra, MA
   Prange, C
   Bigner, DD
   Strausberg, RL
   Riggins, GJ
AF Loging, WT
   Lal, A
   Siu, IM
   Loney, TL
   Wikstrand, CJ
   Marra, MA
   Prange, C
   Bigner, DD
   Strausberg, RL
   Riggins, GJ
TI Identifying potential tumor markers and antigens by database mining and rapid expression screening
SO GENOME RESEARCH
LA English
DT Article
ID gene-expression; dendritic cells; cdna-library; neuromedin-b; annexin-i; cancer; sparc; cloning; protein; tissue
AB Genes expressed specifically in malignant tissue may have potential as therapeutic targets but have been difficult to locate for most cancers. The information hidden within certain public databases can reveal RNA transcripts specifically expressed in transformed tissue. To be useful, database information must be verified and a more complete pattern of tissue expression must be demonstrated. We tested database mining plus rapid screening by fluorescent-PCR expression comparison (F-PEC) as an approach to locate candidate brain tumor antigens. Cancer Genome Anatomy Project (CGAP) data was mined for genes highly expressed in glioblastoma multiforme. From 13 mined genes, seven showed potential as possible tumor markers or antigens as determined by further expression profiling. Now that large-scale expression information is readily available for many of the commonly occurring cancers, other candidate tumor markers or antigens could be located and evaluated with this approach.
C1 Duke Univ, Med Ctr, Durham, NC 27710 USA.
   Washington Univ, Genome Sequencing Ctr, St Louis, MO 63108 USA.
   Univ Calif Lawrence Livermore Natl Lab, Biol & Biotechnol Res Program, IMAGE Consortium, Livermore, CA 94550 USA.
   NCI, Canc Genome Anat Project, Off Director, Bethesda, MD 20892 USA.
C3 Duke University; Washington University (WUSTL); University of California System; United States Department of Energy (DOE); Lawrence Livermore National Laboratory; National Institutes of Health (NIH) - USA; NIH Office of the Director; NIH National Cancer Institute (NCI)
RP Riggins, GJ (通讯作者)，Duke Univ, Med Ctr, Durham, NC 27710 USA.
CR ADAMS MD, 1993, NAT GENET, V4, P373, DOI 10.1038/ng0893-373
   Ahn SH, 1997, CLIN EXP METASTAS, V15, P151, DOI 10.1023/A:1018452810915
   AKSOY S, 1994, J BIOL CHEM, V269, P14835
   Avigan D, 1999, BLOOD REV, V13, P51, DOI 10.1016/S0268-960X(99)90023-1
   Björck P, 1999, CLIN IMMUNOL, V92, P119, DOI 10.1006/clim.1999.4748
   Freeman WM, 1999, BIOTECHNIQUES, V26, P112, DOI 10.2144/99261rv01
   Gilboa E, 1998, CANCER IMMUNOL IMMUN, V46, P82, DOI 10.1007/s002620050465
   Greenfield JJA, 1999, J CELL SCI, V112, P1477
   GRESS TM, 1992, MAMM GENOME, V3, P609, DOI 10.1007/BF00352477
   Hanna W, 1999, MODERN PATHOL, V12, P827
   HOUBEN H, 1993, MOL CELL ENDOCRINOL, V97, P159, DOI 10.1016/0303-7207(93)90223-7
   Jendraschak E, 1996, SEMIN CANCER BIOL, V7, P139, DOI 10.1006/scbi.1996.0019
   Kardamakis D, 1996, ANTICANCER RES, V16, P2285
   Kiuchi Y, 1998, FEBS LETT, V433, P149, DOI 10.1016/S0014-5793(98)00899-0
   Kleihues P, 1999, NEURO ONCOL, V1, P44, DOI 10.1093/neuonc/1.1.44
   Kleihues PCW, 2000, WORLD HLTH ORG CLASS, V0, P0
   Kononen J, 1998, NAT MED, V4, P844, DOI 10.1038/nm0798-844
   Kool M, 1999, P NATL ACAD SCI USA, V96, P6914, DOI 10.1073/pnas.96.12.6914
   Koseki H, 1997, SURG TODAY, V27, P30, DOI 10.1007/BF01366936
   KRANE IM, 1988, J BIOL CHEM, V263, P13317
   Lal A, 1999, CANCER RES, V59, P5403
   LANE TF, 1994, FASEB J, V8, P163, DOI 10.1096/fasebj.8.2.8119487
   Ledda MF, 1997, NAT MED, V3, P171, DOI 10.1038/nm0297-171
   Lockhart DJ, 1996, NAT BIOTECHNOL, V14, P1675, DOI 10.1038/nbt1296-1675
   Lokeshwar VB, 1997, CANCER RES, V57, P773
   MAO L, 1994, P NATL ACAD SCI USA, V91, P9871, DOI 10.1073/pnas.91.21.9871
   Moch H, 1999, AM J PATHOL, V154, P981, DOI 10.1016/S0002-9440(10)65349-7
   Morrison TB, 1998, BIOTECHNIQUES, V24, P954
   Panchal RG, 1998, BIOCHEM PHARMACOL, V55, P247, DOI 10.1016/S0006-2952(97)00240-2
   Pencil SD, 1998, CLIN EXP METASTAS, V16, P113, DOI 10.1023/A:1021917017109
   Rempel SA, 1998, J NEUROPATH EXP NEUR, V57, P1112, DOI 10.1097/00005072-199812000-00002
   Rempel SA, 1999, CLIN CANCER RES, V5, P237
   SAKATA T, 1993, J IMMUNOL, V151, P4964
   SCHENA M, 1995, SCIENCE, V270, P467, DOI 10.1126/science.270.5235.467
   SIDRANSKY D, 1992, SCIENCE, V256, P102, DOI 10.1126/science.1566048
   Siegfried JM, 1999, PULM PHARMACOL THER, V12, P291, DOI 10.1006/pupt.1999.0210
   Simone NL, 1998, TRENDS GENET, V14, P272, DOI 10.1016/S0168-9525(98)01489-9
   Strausberg RL, 1997, NAT GENET, V15, P415, DOI 10.1038/ng0497supp-415
   VELCULESCU VE, 1995, SCIENCE, V270, P484, DOI 10.1126/science.270.5235.484
   Velculescu VE, 1999, NAT GENET, V23, P387, DOI 10.1038/70487
   Vogelstein B, 1999, P NATL ACAD SCI USA, V96, P9236, DOI 10.1073/pnas.96.16.9236
   Walker MG, 1999, GENOME RES, V9, P1198, DOI 10.1101/gr.9.12.1198
   WALLNER BP, 1986, NATURE, V320, P77, DOI 10.1038/320077a0
   WETERMAN MAJ, 1995, INT J CANCER, V60, P73, DOI 10.1002/ijc.2910600111
   Wittwer CT, 1997, BIOTECHNIQUES, V22, P130, DOI 10.2144/97221bi01
   Wu JT, 1999, ANN CLIN LAB SCI, V29, P106
   Zeng H, 1999, CANCER RES, V59, P5964
NR 47
TC 82
Z9 123
U1 0
U2 6
PU COLD SPRING HARBOR LAB PRESS
PI PLAINVIEW
PA 1 BUNGTOWN RD, PLAINVIEW, NY 11724 USA
SN 1088-9051
EI 
J9 GENOME RES
JI Genome Res.
PD SEP 15
PY 2000
VL 10
IS 9
BP 1393
EP 1402
DI 10.1101/gr.138000
PG 10
WC Biochemistry & Molecular Biology; Biotechnology & Applied Microbiology; Genetics & Heredity
SC Biochemistry & Molecular Biology; Biotechnology & Applied Microbiology; Genetics & Heredity
GA 353BY
UT WOS:000089254900014
PM 10984457
DA 2025-02-17
ER

PT J
AU Walker, PR
   Calzascia, T
   Schnuriger, V
   Scamuffa, N
   Saas, P
   de Tribolet, N
   Dietrich, PY
AF Walker, PR
   Calzascia, T
   Schnuriger, V
   Scamuffa, N
   Saas, P
   de Tribolet, N
   Dietrich, PY
TI The brain parenchyma is permissive for full antitumor CTL effector function, even in the absence of CD4 T cells
SO JOURNAL OF IMMUNOLOGY
LA English
DT Article
ID central-nervous-system; experimental allergic encephalomyelitis; human choroid-plexus; rat glioblastoma; dendritic cells; in-vivo; clonal expansions; immune-response; tumor-antigens; lymphocytes
AB Effective antitumor immune responses against cerebral malignancies have been demonstrated in several models, but precise cellular function of specific effector cells is poorly understood. We have explored this topic by analyzing the MHC class I-restricted T cell response elicited after implantation of HLA-CW3-transfected P815 mastocytoma cells (P815-CW3) in syngeneic mice. In this model, tumor-specific CTLs use a distinctive repertoire of TCRs that allows ex vivo assessment of the response by immunophenotyping and TCR spectratyping. Thus, for the first time in a brain tumor model, we are able to directly visualize ex vivo CTLs specific for a tumor-expressed Ag, Tumor-specific CTLs are detected in the CNS after intracerebral implantation of P815-CW3, together with other inflammatory cells. Moreover, despite observations in other models suggesting that CTLs infiltrating the brain may be functionally compromised and highly dependent upon CD4 T cells, in this syngeneic P815-CW3 model, intracerebral tumors were efficiently rejected, whether or not CD4 T cells were present. This observation correlated with potent ex vivo cytotoxicity of brain-infiltrating CTLs, specific for the immunodominant epitope CW3(170-179) expressed on p815-CW3 tumor cells.
C1 Univ Hosp Geneva, Div Oncol, Lab Tumor Immunol, CH-1211 Geneva 14, Switzerland.
   Univ Hosp Geneva, Dept Neurosurg, CH-1211 Geneva 14, Switzerland.
   EFS Bourgogne Franche Comte, Immunol Lab, Besancon, France.
C3 University of Geneva; University of Geneva
RP Univ Hosp Geneva, Div Oncol, Lab Tumor Immunol, Rue Micheli du Crest 24, CH-1211 Geneva 14, Switzerland.
EM Paul.Walker@hcuge.ch
CR ALOISI F, 1995, INT J DEV NEUROSCI, V13, P265, DOI 10.1016/0736-5748(94)00071-A
   ALOISI F, 1992, J NEUROSCI RES, V32, P494, DOI 10.1002/jnr.490320405
   ALOISI F, 1992, J IMMUNOL, V149, P2358
   AMARCOSTESEC A, 1994, BIOL CELL, V81, P195, DOI 10.1016/0248-4900(94)90001-9
   AOKI T, 1992, P NATL ACAD SCI USA, V89, P3850, DOI 10.1073/pnas.89.9.3850
   ASAI A, 1994, CELL GROWTH DIFFER, V5, P1153
   Ashley DM, 1997, J EXP MED, V186, P1177, DOI 10.1084/jem.186.7.1177
   Barnes DA, 1996, J NEUROIMMUNOL, V71, P207, DOI 10.1016/S0165-5728(96)00154-3
   Bergmann CC, 1999, J IMMUNOL, V163, P3379
   Beutler AS, 1997, SCIENCE, V276, P20
   BIGNER DD, 1981, J NEUROSURG, V55, P32, DOI 10.3171/jns.1981.55.1.0032
   Boon T, 1997, IMMUNOL TODAY, V18, P267, DOI 10.1016/S0167-5699(97)80020-5
   Bour H, 1998, J IMMUNOL, V160, P5522
   Bousso P, 1998, IMMUNITY, V9, P169, DOI 10.1016/S1074-7613(00)80599-3
   CASANOVA JL, 1992, J EXP MED, V176, P439, DOI 10.1084/jem.176.2.439
   CSERR HF, 1992, IMMUNOL TODAY, V13, P507, DOI 10.1016/0167-5699(92)90027-5
   Dewey RA, 1999, NAT MED, V5, P1256, DOI 10.1038/15207
   EDDLESTON M, 1993, NEUROSCIENCE, V54, P15, DOI 10.1016/0306-4522(93)90380-X
   FABRY Z, 1994, IMMUNOL TODAY, V15, P218, DOI 10.1016/0167-5699(94)90247-X
   Frei K, 1988, ANN N Y ACAD SCI, V540, P218, DOI 10.1111/j.1749-6632.1988.tb27064.x
   Gordon LB, 1997, J IMMUNOL, V159, P2399
   Gordon LB, 1998, J NEUROIMMUNOL, V88, P77, DOI 10.1016/S0165-5728(98)00077-0
   Graf MR, 1999, J IMMUNOL, V163, P5544
   Hanly A, 1998, HUM PATHOL, V29, P88, DOI 10.1016/S0046-8177(98)90395-1
   Hickey WF, 1999, SEMIN IMMUNOL, V11, P125, DOI 10.1006/smim.1999.0168
   HICKEY WF, 1991, J NEUROSCI RES, V28, P254, DOI 10.1002/jnr.490280213
   HICKEY WF, 1988, SCIENCE, V239, P290, DOI 10.1126/science.3276004
   Irani DN, 1998, J IMMUNOL, V161, P2746
   Irani DN, 1996, J IMMUNOL, V156, P3850
   IRANI DN, 1991, J IMMUNOL METHODS, V139, P223, DOI 10.1016/0022-1759(91)90192-I
   Kikuchi T, 1999, CANCER LETT, V135, P47
   Kikuchi T, 1999, CANCER LETT, V142, P201, DOI 10.1016/S0304-3835(99)00169-X
   Krakowski ML, 2000, EUR J IMMUNOL, V30, P1002, DOI 10.1002/(SICI)1521-4141(200004)30:4<1002::AID-IMMU1002>3.0.CO;2-2
   MACDONALD HR, 1993, J EXP MED, V177, P1487, DOI 10.1084/jem.177.5.1487
   Maryanski JL, 1996, IMMUNITY, V4, P47, DOI 10.1016/S1074-7613(00)80297-6
   MARYANSKI JL, 1986, J IMMUNOL, V136, P4340
   MITCHELL MS, 1989, J CLIN ONCOL, V7, P1701, DOI 10.1200/JCO.1989.7.11.1701
   MUSETTE P, 1995, EUR J IMMUNOL, V25, P1589, DOI 10.1002/eji.1830250618
   NECKER A, 1991, EUR J IMMUNOL, V21, P3035, DOI 10.1002/eji.1830211220
   Okada H, 1998, INT J CANCER, V78, P196, DOI 10.1002/(SICI)1097-0215(19981005)78:2<196::AID-IJC13>3.0.CO;2-9
   PANNETIER C, 1993, P NATL ACAD SCI USA, V90, P4319, DOI 10.1073/pnas.90.9.4319
   PANNETIER C, 1995, IMMUNOL TODAY, V16, P176, DOI 10.1016/0167-5699(95)80117-0
   PARDOLL DM, 1995, ANNU REV IMMUNOL, V13, P399, DOI 10.1146/annurev.iy.13.040195.002151
   Perrin G, 1999, INT IMMUNOL, V11, P1337, DOI 10.1093/intimm/11.8.1337
   PIERRES M, 1982, EUR J IMMUNOL, V12, P60, DOI 10.1002/eji.1830120112
   RESNICOFF M, 1994, CANCER RES, V54, P2218
   ROSENMAN SJ, 1995, J IMMUNOL, V154, P1888
   ROSZMAN T, 1991, IMMUNOL TODAY, V12, P370, DOI 10.1016/0167-5699(91)90068-5
   Saas P, 1999, J IMMUNOL, V162, P2326
   Sampson JH, 1997, NEUROSURGERY, V41, P1365, DOI 10.1097/00006123-199712000-00024
   Sampson JH, 1996, P NATL ACAD SCI USA, V93, P10399, DOI 10.1073/pnas.93.19.10399
   Serot JM, 1997, NEUROREPORT, V8, P1995, DOI 10.1097/00001756-199705260-00039
   Shrikant P, 1996, J IMMUNOL, V157, P1819
   Stohlman SA, 1998, J IMMUNOL, V160, P2896
   Tran EH, 1998, J IMMUNOL, V161, P3767
   TROJAN J, 1993, SCIENCE, V259, P94, DOI 10.1126/science.8418502
   WALKER PR, 1995, J IMMUNOL, V155, P3443
   Walker PR, 1997, J IMMUNOL, V158, P4521
   Wang RF, 1999, IMMUNOL REV, V170, P85, DOI 10.1111/j.1600-065X.1999.tb01331.x
   WEKERLE H, 1986, TRENDS NEUROSCI, V9, P271, DOI 10.1016/0166-2236(86)90077-9
   Zajac AJ, 1998, J EXP MED, V188, P2205, DOI 10.1084/jem.188.12.2205
NR 61
TC 41
Z9 43
U1 0
U2 0
PU AMER ASSOC IMMUNOLOGISTS
PI BETHESDA
PA 9650 ROCKVILLE PIKE, BETHESDA, MD 20814 USA
SN 0022-1767
EI 1550-6606
J9 J IMMUNOL
JI J. Immunol.
PD SEP 15
PY 2000
VL 165
IS 6
BP 3128
EP 3135
DI 10.4049/jimmunol.165.6.3128
PG 8
WC Immunology
SC Immunology
GA 384JB
UT WOS:000165938100030
PM 10975826
DA 2025-02-17
ER

PT J
AU Razzaque, A
   Dye, E
   Puri, RK
AF Razzaque, A
   Dye, E
   Puri, RK
TI Characterization of tumor vaccines during product development
SO VACCINE
LA English
DT Article; Proceedings Paper
DE tumor vaccines; product development; regulatory issues
ID dendritic cells; malignant gliomas; in-vitro; immunotherapy; antigen; immunization; peptides; immunity; vector; rna
AB The term tumor vaccines encompasses a wide variety of diverse agents capable of interacting with the imune system to product local inflammation. delayed type hypersensitivity reaction and/or tumor regression and, hopefully, a therapeutic effect. These vaccines may be grouped into the following general areas: (1) Cell-based vaccines such as manipulated tumor cells, activated peripheral blood or bone marrow-derived lymphocytes, dendritic cells or other antigen presenting cells (APC) and gene-modified tumor cells or other cells engineered to express cytokines, growth factors or tumor antigens. (2) Antigen preparations, such as synthetic peptides. purified antigens and tumor cell lysates. (3) Viral and plasmid vectors expressing therapeutic genes. (4) Liposome containing antigen, peptides, plasmids encoding tumor antigens. While no tumor vaccine has been licensed by the FDA, numerous clinical trials are ongoing and some products have advanced to Phase III pivotal stages of development. However, as with many novel products, major regulatory and scientific issues associated with clinical use of tumor vaccines remain to be addressed. In this paper, we address issues associated with different types of tumor Vaccines and provide recommendations for the characterization of these vaccines at various stages of development. Published by Elsevier Science Ltd.
C1 US FDA, Ctr Biol Evaluat & Res, Div Cellular & Gene Therapies, Bethesda, MD 20892 USA.
   US FDA, Ctr Biol Evaluat & Res, Div Cytokine Biol, Bethesda, MD 20892 USA.
C3 US Food & Drug Administration (FDA); Center for Biologics Evaluation & Research (CBER); Center For Biologics Evaluation & Research - Cellular & Gene Therapies; US Food & Drug Administration (FDA); Center for Biologics Evaluation & Research (CBER)
RP Razzaque, A (通讯作者)，US FDA, Ctr Biol Evaluat & Res, Div Cellular & Gene Therapies, HFM-530,NIH Bldg 29B,Room 2NN10, Bethesda, MD 20892 USA.
CR Albert ML, 1998, NATURE, V392, P86, DOI 10.1038/32183
   BERNARDS R, 1987, P NATL ACAD SCI USA, V84, P6854, DOI 10.1073/pnas.84.19.6854
   Boczkowski D, 1996, J EXP MED, V184, P465, DOI 10.1084/jem.184.2.465
   Chan AD, 1998, SEMIN ONCOL, V25, P611
   Chen PW, 1996, J IMMUNOL, V156, P224
   DAVID B, 1997, J CLIN ONCOL, V15, P2359
   Gong JL, 1997, NAT MED, V3, P558, DOI 10.1038/nm0597-558
   Guan HH, 1998, BIOCONJUGATE CHEM, V9, P451, DOI 10.1021/bc970183n
   *GUID IND GUID HUM, 1998, THIS GUID DOC UPD RE, V0, P0
   Hsu FJ, 1996, NAT MED, V2, P52, DOI 10.1038/nm0196-52
   *ICH GUID QUAL BIO, 1998, DER CHAR CELL SUBSTR, V0, P0
   JACKSON MR, 1992, P NATL ACAD SCI USA, V89, P12117, DOI 10.1073/pnas.89.24.12117
   Juillard V, 1995, EUR J IMMUNOL, V25, P3467, DOI 10.1002/eji.1830251239
   Kathryn Z, 1993, POINTS TO CONSIDER IN THE CHARACTERIZATION OF CELL LINES USED TO PRODUCE BIOLOGICALS, V07, P14
   LATHE R, 1987, NATURE, V326, P878, DOI 10.1038/326878a0
   LAYMAN SD, 1998, CURR OPIN HEMATOL, V5, P192
   Livingston P, 1998, SEMIN ONCOL, V25, P636
   MAYORDOMO JI, 1995, NAT MED, V1, P1297, DOI 10.1038/nm1295-1297
   MINETA T, 1995, NAT MED, V1, P938, DOI 10.1038/nm0995-938
   Nair SK, 1998, NAT BIOTECHNOL, V16, P364, DOI 10.1038/nbt0498-364
   Nestle FO, 1998, NAT MED, V4, P328, DOI 10.1038/nm0398-328
   PARDOLL DM, 1995, ANNU REV IMMUNOL, V13, P399, DOI 10.1146/annurev.iy.13.040195.002151
   Plautz GE, 1998, J NEUROSURG, V89, P42, DOI 10.3171/jns.1998.89.1.0042
   Rosenberg SA, 1997, IMMUNOL TODAY, V18, P175, DOI 10.1016/S0167-5699(97)84664-6
   Tamura Y, 1997, SCIENCE, V278, P117, DOI 10.1126/science.278.5335.117
   Xiang ZQ, 1996, VIROLOGY, V219, P220, DOI 10.1006/viro.1996.0239
NR 26
TC 6
Z9 9
U1 0
U2 6
PU ELSEVIER SCI LTD
PI OXFORD
PA THE BOULEVARD, LANGFORD LANE, KIDLINGTON, OXFORD OX5 1GB, OXON, ENGLAND
SN 0264-410X
EI 
J9 VACCINE
JI Vaccine
PD NOV 8
PY 2000
VL 19
IS 6
BP 644
EP 647
DI 10.1016/S0264-410X(00)00251-6
PG 4
WC Immunology; Medicine, Research & Experimental
SC Immunology; Research & Experimental Medicine
GA 375LL
UT WOS:000165400800008
PM 11090716
DA 2025-02-17
ER

PT J
AU Parney, IF
   Hao, CH
   Petruk, KC
AF Parney, IF
   Hao, CH
   Petruk, KC
TI Glioma immunology and immunotherapy
SO NEUROSURGERY
LA English
DT Review
DE cytokine; gene therapy; glioma; immunology; immunotherapy
ID central-nervous-system; primary intracranial tumors; necrosis-factor-alpha; colony-stimulating-factor; activated killer-cells; growth-factor-beta; recurrent malignant gliomas; cytotoxic t-lymphocytes; radiolabeled monoclonal-antibody; human glioblastoma-multiforme
AB OBJECTIVE: Despite advances in conventional therapy, the prognosis for most glioma patients remains dismal. This has prompted an intensive search for effective treatment alternatives. Immunotherapy, one such alternative, has long been recognized as a potentially potent cancer treatment but has been limited by an inadequate understanding of the immune system. Now, increased insight into immunology is suggesting more rational approaches to immunotherapy. In this article, we explore key aspects of modern immunology and discuss their implications for glioma therapy. METHODS: A thorough literature review of glioma immunology and immunotherapy was undertaken to inquire into the basic immunology, central nervous system immunology, glioma immunobiology, standard glioma immunotherapy, and recent immunotherapeutic advances in glioma treatment. RESULTS: Although gliomas express tumor-associated antigens and appear potentially sensitive to immune responses, many factors work together to inhibit antiglioma immunity. Not surprisingly, most clinical attempts at glioma immunotherapy have met with little success to date. However, novel immunostimulatory strategies, such as immunogene therapy, directed cytokine delivery, and dendritic cell manipulation, have recently yielded dramatic preclinical results in glioma models. This suggests that glioma-derived immunosuppression can be overcome. CONCLUSION: Modern molecular biology and immunology techniques have yielded a wealth of new data about glioma immunobiology. Armed with this information, many investigators have proposed novel means to stimulate antiglioma immune responses, Although definitive clinical results remain to be seen, the current renaissance in glioma immunology and immunotherapy shows great promise for the future.
C1 Univ Alberta, Mackenzie Hlth Sci Ctr 2D201, Dept Surg, Div Neurosurg, Edmonton, AB T6G 2R7, Canada.
   Univ Alberta, Dept Lab Med & Pathol, Div Anat Pathol, Edmonton, AB T6G 2R7, Canada.
C3 University of Alberta; University of Alberta
RP Univ Alberta, Mackenzie Hlth Sci Ctr 2D201, Dept Surg, Div Neurosurg, Edmonton, AB T6G 2R7, Canada.
CR Ahmed R, 1996, SCIENCE, V272, P54, DOI 10.1126/science.272.5258.54
   Ashley DM, 1998, CANCER RES, V58, P302
   Ashley DM, 1997, J NEUROIMMUNOL, V78, P34, DOI 10.1016/S0165-5728(97)00080-5
   Atkinson EA, 1995, CRIT REV IMMUNOL, V15, P359, DOI 10.1615/CritRevImmunol.v15.i3-4.90
   BARBA D, 1989, J NEUROSURG, V70, P175, DOI 10.3171/jns.1989.70.2.0175
   BATRA SK, 1994, HYBRIDOMA, V13, P87, DOI 10.1089/hyb.1994.13.87
   Bennett SRM, 1998, NATURE, V393, P478, DOI 10.1038/30996
   BERNS AJM, 1995, HUM GENE THER, V6, P347, DOI 10.1089/hum.1995.6.3-347
   Bertrand I, 1960, REV NEUROL (PARIS), V102, P3
   BIGNER DD, 1995, J NEURO-ONCOL, V24, P109, DOI 10.1007/BF01052668
   Bigner DD, 1998, J CLIN ONCOL, V16, P2202, DOI 10.1200/JCO.1998.16.6.2202
   BLACK KL, 1992, J NEUROSURG, V77, P120, DOI 10.3171/jns.1992.77.1.0120
   BLOOM HJG, 1973, BRIT J CANCER, V27, P253, DOI 10.1038/bjc.1973.30
   BODMER S, 1989, J IMMUNOL, V143, P3222
   BOETHIUS J, 1983, ACTA NEUROCHIR, V68, P239, DOI 10.1007/BF01401182
   BOURDON MA, 1984, ANTICANCER RES, V4, P133
   BOURDON MA, 1983, CANCER RES, V43, P2796
   BROOKS WH, 1972, J EXP MED, V136, P1631, DOI 10.1084/jem.136.6.1631
   BROOKS WH, 1978, ANN NEUROL, V4, P219, DOI 10.1002/ana.410040305
   BULLARD DE, 1981, J NEUROPATH EXP NEUR, V40, P410, DOI 10.1097/00005072-198107000-00005
   Bundy GM, 1996, NEUROSURG QUART, V6, P51, DOI 10.1097/00013414-199603000-00004
   Chi DDJ, 1997, AM J PATHOL, V150, P2143
   COLAPINTO EV, 1988, CANCER RES, V48, P5701
   CSERR HF, 1992, IMMUNOL TODAY, V13, P507, DOI 10.1016/0167-5699(92)90027-5
   DRANOFF G, 1993, P NATL ACAD SCI USA, V90, P3539, DOI 10.1073/pnas.90.8.3539
   Ellem KAO, 1997, CANCER IMMUNOL IMMUN, V44, P10, DOI 10.1007/s002620050349
   ELLIOTT L, 1987, JNCI-J NATL CANCER I, V78, P919
   Fakhrai H, 1996, P NATL ACAD SCI USA, V93, P2909, DOI 10.1073/pnas.93.7.2909
   FARKKILA M, 1994, BRIT J CANCER, V70, P138, DOI 10.1038/bjc.1994.263
   Farr-Jones MA, 1999, J NEURO-ONCOL, V43, P1, DOI 10.1023/A:1006115608103
   Fathallah-Shaykh HM, 1998, INT J CANCER, V75, P266, DOI 10.1002/(SICI)1097-0215(19980119)75:2<266::AID-IJC16>3.0.CO;2-B
   Fedoroff S, 1991, ADV EXP MED BIOL, V296, P135
   FERRONE S, 1995, IMMUNOL TODAY, V16, P487, DOI 10.1016/0167-5699(95)80033-6
   FINE HA, 1997, CANC NERVOUS SYSTEM, V0, P213
   FONTANA A, 1992, INT ARCH ALLERGY IMM, V99, P1, DOI 10.1159/000236328
   FONTANA A, 1982, J IMMUNOL, V129, P2413
   FUCHS EJ, 1992, SCIENCE, V258, P1156, DOI 10.1126/science.1439825
   GEHRMANN J, 1995, BRAIN RES REV, V20, P269, DOI 10.1016/0165-0173(94)00015-H
   GIMMI CD, 1993, P NATL ACAD SCI USA, V90, P6586, DOI 10.1073/pnas.90.14.6586
   GLICK RP, 1995, NEUROSURGERY, V36, P548, DOI 10.1227/00006123-199503000-00014
   Glick RP, 1997, NEUROSURGERY, V41, P898, DOI 10.1097/00006123-199710000-00025
   GOLUMBEK PT, 1991, SCIENCE, V254, P713, DOI 10.1126/science.1948050
   GRABBE S, 1995, IMMUNOL TODAY, V16, P117, DOI 10.1016/0167-5699(95)80125-1
   Gratas C, 1997, BRAIN PATHOL, V7, P863, DOI 10.1111/j.1750-3639.1997.tb00889.x
   GREENE HSN, 1951, CANCER RES, V11, P529
   GRIFFITH TS, 1995, SCIENCE, V270, P1189, DOI 10.1126/science.270.5239.1189
   Griffitt W, 1998, NEUROSURGERY, V42, P335, DOI 10.1097/00006123-199802000-00075
   GRIMM EA, 1982, J EXP MED, V155, P1823, DOI 10.1084/jem.155.6.1823
   GRIMM EA, 1991, CANCER IMMUNOL IMMUN, V32, P391, DOI 10.1007/BF01741334
   HAO C, 1991, INT J DEV NEUROSCI, V9, P1, DOI 10.1016/0736-5748(91)90067-V
   Herrlinger U, 1997, CANCER GENE THER, V4, P345
   HODGE JW, 1994, CANCER RES, V54, P5552
   Holladay FP, 1996, J NEURO-ONCOL, V27, P179
   HOLLADAY FP, 1992, NEUROSURGERY, V31, P528, DOI 10.1227/00006123-199209000-00015
   HOLLADAY FP, 1992, J NEUROSURG, V77, P757, DOI 10.3171/jns.1992.77.5.0757
   HOLLADAY FP, 1992, NEUROSURGERY, V30, P499
   HONG L, 1991, J NEUROIMMUNOL, V35, P139, DOI 10.1016/0165-5728(91)90169-8
   Huettner C, 1997, ANTICANCER RES, V17, P3217
   HUETTNER C, 1995, AM J PATHOL, V146, P317
   IWASAKI K, 1993, NEUROSURGERY, V33, P489
   JAASKELAINEN J, 1989, J IMMUNOL, V142, P1036
   JAASKELAINEN J, 1992, J IMMUNOL, V149, P260
   JACHIMCZAK P, 1994, J NEUROSURG, V81, P579, DOI 10.3171/jns.1994.81.4.0579
   JAFFEE EM, 1995, SEMIN ONCOL, V22, P81
   Jean WC, 1998, NEUROSURGERY, V42, P850, DOI 10.1097/00006123-199804000-00097
   JEREB B, 1994, ACTA ONCOL, V33, P651, DOI 10.3109/02841869409121777
   KAGI D, 1994, SCIENCE, V265, P528, DOI 10.1126/science.7518614
   KASAHARA T, 1991, IMMUNOLOGY, V74, P60
   KONDO S, 1994, BRIT J CANCER, V69, P627, DOI 10.1038/bjc.1994.123
   KRUSE CA, 1989, CANCER-AM CANCER SOC, V64, P1629, DOI 10.1002/1097-0142(19891015)64:8<1629::AID-CNCR2820640813>3.0.CO;2-D
   KRUSE CA, 1994, J NEURO-ONCOL, V19, P161, DOI 10.1007/BF01306458
   Kruse CA, 1997, CANCER IMMUNOL IMMUN, V45, P77, DOI 10.1007/s002620050405
   KRUSE CA, 1994, J NEUROIMMUNOL, V55, P11, DOI 10.1016/0165-5728(94)90142-2
   KRUSE CA, 1992, IN VITRO CELL DEV-AN, V28A, P609
   KRUSHELNYCKY BW, 1991, CANCER RES, V51, P2430
   KUPPNER MC, 1989, J NEUROSURG, V71, P211, DOI 10.3171/jns.1989.71.2.0211
   KURPAD SN, 1995, GLIA, V15, P244, DOI 10.1002/glia.440150306
   KURPAD SN, 1997, CANC NERVOUS SYSTEM, V0, P264
   LAMPSON LA, 1986, J IMMUNOL, V136, P4054
   LAMPSON LA, 1995, MICROSC RES TECHNIQ, V32, P267, DOI 10.1002/jemt.1070320402
   LAMPSON LA, 1997, CANC NERVOUS SYSTEM, V0, P874
   LAPENA P, 1991, ACTA NEUROCHIR, V109, P109, DOI 10.1007/BF01403004
   LEE YH, 1988, CANCER RES, V48, P2904
   Leung SY, 1997, ACTA NEUROPATHOL, V93, P518, DOI 10.1007/s004010050647
   Liau LM, 1999, J NEUROSURG, V90, P1115, DOI 10.3171/jns.1999.90.6.1115
   LICHTOR T, 1995, J NEUROSURG, V83, P1038, DOI 10.3171/jns.1995.83.6.1038
   LILLEHEI KO, 1991, NEUROSURGERY, V28, P16, DOI 10.1227/00006123-199101000-00003
   Lorimer IAJ, 1996, P NATL ACAD SCI USA, V93, P14815, DOI 10.1073/pnas.93.25.14815
   Lotze MT, 1997, ANN SURG, V226, P1, DOI 10.1097/00000658-199707000-00001
   MAHALEY MS, 1983, J NEUROSURG, V59, P201, DOI 10.3171/jns.1983.59.2.0201
   MAHALEY MS, 1977, J NEUROSURG, V46, P467, DOI 10.3171/jns.1977.46.4.0467
   MAHALEY MS, 1985, J NEUROSURG, V63, P719, DOI 10.3171/jns.1985.63.5.0719
   MAHALEY MS, 1983, J NEUROSURG, V59, P208, DOI 10.3171/jns.1983.59.2.0208
   MANTOVANI A, 1992, IMMUNOL TODAY, V13, P265, DOI 10.1016/0167-5699(92)90008-U
   MARUNO M, 1994, SURG NEUROL, V41, P482, DOI 10.1016/0090-3019(94)90012-4
   MATZINGER P, 1994, ANNU REV IMMUNOL, V12, P991, DOI 10.1146/annurev.iy.12.040194.005015
   Matzinger P, 1996, JOURNAL OF NIH RESEARCH, V8, P35
   MCVICAR DW, 1992, J NEUROSURG, V76, P251, DOI 10.3171/jns.1992.76.2.0251
   MEDAWAR PB, 1948, BRIT J EXP PATHOL, V29, P58
   MERCHANT RE, 1990, J NEURO-ONCOL, V8, P173
   MIESCHER S, 1988, J NEUROSURG, V68, P438, DOI 10.3171/jns.1988.68.3.0438
   MIYAGI K, 1990, NEUROLOGIA MEDICO-CHIRURGICA, V30, P649, DOI 10.2176/nmc.30.649
   MIYATAKE S, 1986, J NEURO-ONCOL, V4, P55, DOI 10.1007/BF02158003
   Morford LA, 1997, J IMMUNOL, V159, P4415
   MORIOKA T, 1992, ACTA NEUROPATHOL, V83, P590, DOI 10.1007/BF00299407
   Mosmann TR, 1996, IMMUNOL TODAY, V17, P138, DOI 10.1016/0167-5699(96)80606-2
   MURPHYULLRICH JE, 1991, J CELL BIOL, V115, P1127, DOI 10.1083/jcb.115.4.1127
   NAGANUMA H, 1992, J NEUROSURG, V77, P411, DOI 10.3171/jns.1992.77.3.0411
   Ni K, 1997, IMMUNOL CELL BIOL, V75, P223, DOI 10.1038/icb.1997.35
   NITTA T, 1994, BRAIN RES, V649, P122, DOI 10.1016/0006-8993(94)91055-3
   OGASAWARA M, 1993, CANCER RES, V53, P3561
   PALMA L, 1978, J NEUROSURG, V49, P854, DOI 10.3171/jns.1978.49.6.0854
   Parney IF, 1997, HUM GENE THER, V8, P1073, DOI 10.1089/hum.1997.8.9-1073
   Peters JH, 1996, IMMUNOL TODAY, V17, P273, DOI 10.1016/0167-5699(96)80544-5
   PLAUTZ GE, 1993, P NATL ACAD SCI USA, V90, P4645, DOI 10.1073/pnas.90.10.4645
   Priestman T J, 1993, CLIN ONCOL (R COLL RADIOL), V5, P165, DOI 10.1016/S0936-6555(05)80318-8
   RAMARATHINAM L, 1994, J EXP MED, V179, P1205, DOI 10.1084/jem.179.4.1205
   RANA MW, 1977, P SOC EXP BIOL MED, V155, P85
   REDD JM, 1992, CANCER IMMUNOL IMMUN, V34, P349, DOI 10.1007/BF01741557
   REDER AT, 1993, TRANSPLANTATION, V56, P393, DOI 10.1097/00007890-199308000-00028
   Reist CJ, 1997, NUCL MED BIOL, V24, P639, DOI 10.1016/S0969-8051(97)00080-2
   Rescigno M, 1997, J LEUKOCYTE BIOL, V61, P415, DOI 10.1002/jlb.61.4.415
   RESNICOFF M, 1994, CANCER RES, V54, P2218
   RESTIFO NP, 1993, J EXP MED, V177, P265, DOI 10.1084/jem.177.2.265
   RESTIFO NP, 1993, J IMMUNOTHER, V14, P182, DOI 10.1097/00002371-199310000-00004
   Ridge JP, 1998, NATURE, V393, P474, DOI 10.1038/30989
   RIDLEY A, 1971, BRAIN, V94, P117, DOI 10.1093/brain/94.1.117
   Riva P, 1997, CANCER-AM CANCER SOC, V80, P2733
   Roggendorf W, 1996, ACTA NEUROPATHOL, V92, P288, DOI 10.1007/s004010050520
   ROSENBERG SA, 1987, NEW ENGL J MED, V316, P889, DOI 10.1056/NEJM198704093161501
   ROSSI ML, 1987, ACTA NEUROPATHOL, V74, P269, DOI 10.1007/BF00688191
   ROSZMAN T, 1991, IMMUNOL TODAY, V12, P370, DOI 10.1016/0167-5699(91)90068-5
   Roth W, 1997, CANCER IMMUNOL IMMUN, V44, P55, DOI 10.1007/s002620050355
   ROUVIER E, 1993, J EXP MED, V177, P195, DOI 10.1084/jem.177.1.195
   SAITO T, 1988, SURG NEUROL, V29, P435, DOI 10.1016/0090-3019(88)90137-1
   Sampson JH, 1997, NEUROSURGERY, V41, P1365, DOI 10.1097/00006123-199712000-00024
   Sampson JH, 1996, P NATL ACAD SCI USA, V93, P10399, DOI 10.1073/pnas.93.19.10399
   Sankhla SK, 1996, J NEURO-ONCOL, V27, P133
   SARIS SC, 1992, J NEUROSURG, V76, P513, DOI 10.3171/jns.1992.76.3.0513
   SARIS SC, 1984, J NEUROSURG, V60, P582, DOI 10.3171/jns.1984.60.3.0582
   SAWAMURA Y, 1990, J NEURO-ONCOL, V9, P125, DOI 10.1007/BF02427832
   SCHEINBERG LC, 1964, ARCH NEUROL-CHICAGO, V11, P248, DOI 10.1001/archneur.1964.00460210026003
   SCHEINBERG LC, 1966, ARCH NEUROL-CHICAGO, V15, P62, DOI 10.1001/archneur.1966.00470130066006
   Schoenberger SP, 1998, NATURE, V393, P480, DOI 10.1038/31002
   SHENG WS, 1995, CLIN DIAGN LAB IMMUN, V2, P604, DOI 10.1128/CDLI.2.5.604-608.1995
   Shevelev A, 1997, CANCER GENE THER, V4, P105
   SIEPL C, 1988, EUR J IMMUNOL, V18, P593, DOI 10.1002/eji.1830180416
   Siesjo P, 1996, J IMMUNOTHER, V19, P334, DOI 10.1097/00002371-199609000-00003
   SOBOL RE, 1995, GENE THER, V2, P164
   TADA M, 1993, J NEURO-ONCOL, V17, P261, DOI 10.1007/BF01049981
   TAHARA H, 1995, GENE THER, V2, P96
   THEELE DP, 1993, GLIA, V7, P5, DOI 10.1002/glia.440070104
   Toda K, 1996, JPN J CANCER RES, V87, P972, DOI 10.1111/j.1349-7006.1996.tb02128.x
   TOWNSEND SE, 1993, SCIENCE, V259, P368, DOI 10.1126/science.7678351
   TROJAN J, 1993, SCIENCE, V259, P94, DOI 10.1126/science.8418502
   Trojan J, 1996, NEUROSCI LETT, V212, P9, DOI 10.1016/0304-3940(96)12770-1
   TROUILLAS P, 1973, REV NEUROL-FRANCE, V128, P23
   Tseng SH, 1997, J IMMUNOTHER, V20, P334, DOI 10.1097/00002371-199709000-00002
   TSUNAWAKI S, 1988, NATURE, V334, P260, DOI 10.1038/334260a0
   TZENG JJ, 1990, CANCER RES, V50, P4338
   VAN MEIR E, 1990, CANCER RES, V50, P6683
   VAN MEIR E, 1992, CANCER RES, V52, P4297
   VAN MEIR EG, 1995, GLIA, V15, P264, DOI 10.1002/glia.440150308
   VanDamme J, 1997, J LEUKOCYTE BIOL, V62, P563, DOI 10.1002/jlb.62.5.563
   VONHANWEHR RI, 1984, J NEUROSURG, V60, P1138, DOI 10.3171/jns.1984.60.6.1138
   VONWILD KRH, 1991, NEUROSURG REV, V14, P203, DOI 10.1007/BF00310658
   WALDMANN TA, 1993, IMMUNOL TODAY, V14, P264, DOI 10.1016/0167-5699(93)90043-K
   Walker PR, 1997, J IMMUNOL, V158, P4521
   Wallenfriedman MA, 1999, J NEUROSURG, V90, P1064, DOI 10.3171/jns.1999.90.6.1064
   WEI MX, 1995, HUM GENE THER, V6, P437, DOI 10.1089/hum.1995.6.4-437
   WELLER M, 1994, J CLIN INVEST, V94, P954, DOI 10.1172/JCI117462
   WELLER M, 1995, CANCER RES, V55, P2936
   WELLER M, 1995, J CLIN INVEST, V95, P2633, DOI 10.1172/JCI117965
   WEN PY, 1992, J NEUROIMMUNOL, V36, P57, DOI 10.1016/0165-5728(92)90030-O
   Westphal M, 1988, ACTA NEUROCHIR SUPPL (WIEN), V43, P107
   WESTPHAL M, 1987, EXP CELL BIOL, V55, P152
   WIKSTRAND CJ, 1995, CANCER RES, V55, P3140
   WOOD GW, 1979, JNCI-J NATL CANCER I, V62, P485, DOI 10.1093/jnci/62.3.485
   WU TC, 1995, J EXP MED, V182, P1415, DOI 10.1084/jem.182.5.1415
   YAMADA S, 1991, AM J PHYSIOL, V261, PH1197, DOI 10.1152/ajpheart.1991.261.4.H1197
   YOSHIDA J, 1992, J NEUROSURG, V77, P78, DOI 10.3171/jns.1992.77.1.0078
   YOUNG H, 1977, CANCER-AM CANCER SOC, V40, P1037, DOI 10.1002/1097-0142(197709)40:3<1037::AID-CNCR2820400311>3.0.CO;2-9
   Young H F, 1976, SURG NEUROL, V5, P19
   YU JS, 1993, CANCER RES, V53, P3125
   Yu JS, 1997, HUM GENE THER, V8, P1065, DOI 10.1089/hum.1997.8.9-1065
   YUNG WKA, 1991, J CLIN ONCOL, V9, P1945, DOI 10.1200/JCO.1991.9.11.1945
   Zielasek J, 1996, ADV NEUROIMMUNOL, V6, P191, DOI 10.1016/0960-5428(96)00017-4
   Zlokovic BV, 1997, NEUROSURGERY, V40, P789, DOI 10.1097/00006123-199704000-00027
   Zlokovic BV, 1997, NEUROSURGERY, V40, P805, DOI 10.1097/00006123-199704000-00028
NR 190
TC 118
Z9 141
U1 4
U2 39
PU OXFORD UNIV PRESS INC
PI CARY
PA JOURNALS DEPT, 2001 EVANS RD, CARY, NC 27513 USA
SN 0148-396X
EI 1524-4040
J9 NEUROSURGERY
JI Neurosurgery
PD APR 15
PY 2000
VL 46
IS 4
BP 778
EP 791
DI 10.1097/00006123-200004000-00002
PG 14
WC Clinical Neurology; Surgery
SC Neurosciences & Neurology; Surgery
GA 302HR
UT WOS:000086360100002
PM 10764250
DA 2025-02-17
ER

PT J
AU Wallace, PK
   Romet-Lemonne, JL
   Chokri, M
   Kasper, LH
   Fanger, MW
   Fadul, CE
AF Wallace, PK
   Romet-Lemonne, JL
   Chokri, M
   Kasper, LH
   Fanger, MW
   Fadul, CE
TI Production of macrophage-activated killer cells for targeting of glioblastoma cells with bispecific antibody to FcγRI and the epidermal growth factor receptor
SO CANCER IMMUNOLOGY IMMUNOTHERAPY
LA English
DT Article
DE adoptive immunotherapy; bispecific antibody; EGFR; Fc receptor; glioblastoma multiforme; MAK cell; phagocytosis
ID colony-stimulating factor; dependent cellular cytotoxicity; monocyte-derived macrophages; blood dendritic cells; monoclonal-antibody; tumor-cells; malignant glioma; 1,25-dihydroxyvitamin d-3; in-vitro; mediated phagocytosis
AB Objective: The aim was to determine the ability of macrophage-activated killer cells (MAK cells) obtained from peripheral blood of normal volunteers to kill glioblastoma multiforme (GBM) cell lines. Another goal was to investigate whether a bispecific antibody (bsAb) MDX-447, recognizing the high-affinity Fc receptor for IgC (Fc gamma RI) and epidermal growth factor receptor (EGFR), would enhance MAK cell tumoricidal activity. Methods: Monocytes, from leukapheresis product, were isolated by countercurrent elutriation and differentiated into MAK cells by culture with granulocyte/macrophage-colony-stimulating factor, vitamin D-3 and interferon gamma. Cells were checked for sterility, endotoxin and phenotypic markers. MAK cell functional activity was measured by a flow-cytometric phagocytosis assay. Target cells, a carcinoma cell line and two glioma cell lines expressing EGFR, were stained with PKH-26. MAK cells were labeled with fluorescein-conjugated anti-CD14. Combined effectors, targets and bsAb were incubated and the percentage of MAK cells with phagocytosed targets was determined by flow cytometry. Conclusion: We demonstrate that a large number of highly purified monocytes, isolated from peripheral blood, can be differentiated into MAK cells for use as an adjuvant for cancer treatment. After culture these cells are sterile, endotoxin-free and comprise more than 95% MAK cells. Increased amounts of CD14, CD64 and HLA-DR, which are characteristics of macrophage activation, were expressed. MAK cells were extremely phagocytic in comparison to monocytes, even in the absence of bsAb. Moreover, bsAb enhanced the tumoricidal activity of elutriated MAK cells targeted against GBM cell lines. Therefore, intracavity MAK cells armed with MDX-447 could be an effective adoptive immunotherapy for EGFR-positive GEM.
C1 Dartmouth Med Sch, Dept Microbiol, Lebanon, NH 03756 USA.
   Immuno Designed Mol, FR-75011 Paris, France.
C3 Dartmouth College
RP Dartmouth Hitchcock Med Ctr, Sect Hematol & Oncol, HB7999,1 Med Ctr Dr, Lebanon, NH 03756 USA.
EM Camilo.E.Fadul@hitchcock.org
FU NCI NIH HHS [CA-23108] Funding Source: Medline; NIAID NIH HHS [AI19053] Funding Source: Medline
CR ADAMS DO, 1992, MACROPHAGE, V0, P75
   ANDERSON CL, 1990, J EXP MED, V171, P1333, DOI 10.1084/jem.171.4.1333
   Andreesen R, 1998, J LEUKOCYTE BIOL, V64, P419, DOI 10.1002/jlb.64.4.419
   Asano T, 1996, J LEUKOCYTE BIOL, V59, P916, DOI 10.1002/jlb.59.6.916
   BALDWIN GC, 1993, BRIT J HAEMATOL, V83, P545, DOI 10.1111/j.1365-2141.1993.tb04689.x
   BARTHOLEYNS J, 1988, ANTICANCER RES, V8, P145
   BONINO LD, 1995, INT J CANCER, V61, P509, DOI 10.1002/ijc.2910610414
   Boyer A, 1999, EXP HEMATOL, V27, P751, DOI 10.1016/S0301-472X(98)00070-8
   Cantorna MT, 1996, P NATL ACAD SCI USA, V93, P7861, DOI 10.1073/pnas.93.15.7861
   CHARAK BS, 1993, BLOOD, V81, P3474
   CHOKRI M, 1992, ANTICANCER RES, V12, P2257
   COLLINS VP, 1994, MOL NEUROONCOLOGY IT, V0, P17
   Curnow RT, 1997, CANCER IMMUNOL IMMUN, V45, P210, DOI 10.1007/s002620050435
   DAmbrosio D, 1998, J CLIN INVEST, V101, P252, DOI 10.1172/JCI1050
   Dyall R, 1999, EUR J IMMUNOL, V29, P30, DOI 10.1002/(SICI)1521-4141(199901)29:01<30::AID-IMMU30>3.0.CO;2-D
   EISCHEN A, 1991, J IMMUNOL METHODS, V143, P209, DOI 10.1016/0022-1759(91)90046-I
   Ely P, 1996, BLOOD, V87, P3813, DOI 10.1182/blood.V87.9.3813.bloodjournal8793813
   Faillot T, 1996, NEUROSURGERY, V39, P478, DOI 10.1097/00006123-199609000-00009
   FANGER MW, 1989, IMMUNOL TODAY, V10, P92, DOI 10.1016/0167-5699(89)90234-X
   Fanger NA, 1996, J IMMUNOL, V157, P541
   Fanger NA, 1997, J IMMUNOL, V158, P3090
   FIDLER IJ, 1984, J CLIN ONCOL, V2, P937, DOI 10.1200/JCO.1984.2.8.937
   FINE HA, 1993, CANCER, V71, P2585, DOI 10.1002/1097-0142(19930415)71:8<2585::AID-CNCR2820710825>3.0.CO;2-S
   FLEIT HB, 1982, P NATL ACAD SCI-BIOL, V79, P3275, DOI 10.1073/pnas.79.10.3275
   Fries G, 1996, J NEUROSURG, V85, P642, DOI 10.3171/jns.1996.85.4.0642
   GLENNIE MJ, 1987, J IMMUNOL, V139, P2367
   GUYRE PM, 1989, J IMMUNOL, V143, P1650
   GUYRE PM, 1983, J CLIN INVEST, V72, P393, DOI 10.1172/JCI110980
   Henry F, 1998, RES IMMUNOL, V149, P673, DOI 10.1016/S0923-2494(99)80037-6
   Hullett DA, 1998, TRANSPLANTATION, V66, P824, DOI 10.1097/00007890-199810150-00002
   Jadus MR, 1998, J IMMUNOL, V160, P361
   JOHNSSON C, 1994, TRANSPLANT INT, V7, P392, DOI 10.1111/j.1432-2277.1994.tb01257.x
   Keler T, 1997, CANCER RES, V57, P4008
   KIRSCH M, 1994, J NEURO-ONCOL, V20, P35, DOI 10.1007/BF01057959
   KREUTZ M, 1990, BLOOD, V76, P2449
   LOONEY RJ, 1986, J IMMUNOL, V136, P1641
   MANTOVANI A, 1992, IMMUNOL TODAY, V13, P265, DOI 10.1016/0167-5699(92)90008-U
   MERCHANT RE, 1990, J NEURO-ONCOL, V8, P173
   MORHAAN PS, 1988, MACROPHAGES CANC, V0, P1
   MULLER K, 1992, CYTOKINE, V4, P506, DOI 10.1016/1043-4666(92)90012-G
   MUNN DH, 1991, CANCER RES, V51, P1117
   NEGRI DRM, 1995, BRIT J CANCER, V72, P928, DOI 10.1038/bjc.1995.435
   NITTA T, 1990, J NEUROSURG, V72, P476, DOI 10.3171/jns.1990.72.3.0476
   NITTA T, 1990, LANCET, V335, P368, DOI 10.1016/0140-6736(90)90205-J
   OBUKHOV SK, 1992, J NEURO-ONCOL, V13, P203
   Penna G, 2000, J IMMUNOL, V164, P2405, DOI 10.4049/jimmunol.164.5.2405
   PERUSSIA B, 1983, J EXP MED, V158, P1092, DOI 10.1084/jem.158.4.1092
   PETRONI KC, 1988, J IMMUNOL, V140, P3467
   REES RC, 1992, MACROPHAGE, V0, P317
   Regnault A, 1999, J EXP MED, V189, P371, DOI 10.1084/jem.189.2.371
   REPP R, 1991, BLOOD, V78, P885, DOI 10.1182/blood.V78.4.885.bloodjournal784885
   RIGBY WFC, 1992, ARTHRITIS RHEUM, V35, P110, DOI 10.1002/art.1780350117
   Roy EJ, 1998, INT J CANCER, V76, P761, DOI 10.1002/(SICI)1097-0215(19980529)76:5<761::AID-IJC23>3.0.CO;2-5
   Somasundaram C, 1996, CANCER IMMUNOL IMMUN, V42, P343, DOI 10.1007/s002620050292
   Szabolcs P, 1996, BLOOD, V87, P4520, DOI 10.1182/blood.V87.11.4520.bloodjournal87114520
   US Department Health and Human Services, 1987, GUIDELINE ON THE VALIDATION OF THE LIMULUS AMEBOCYTE LYSATE TEST AS AN END-PRODUCT ENDOTOXIN TEST FOR HUMAN AND ANIMAL PARENTERAL DRUGS, V0, P0
   Waha A, 1996, J NEUROSURG, V85, P634, DOI 10.3171/jns.1996.85.4.0634
   WALLACE PK, 1994, J LEUKOCYTE BIOL, V55, P816, DOI 10.1002/jlb.55.6.816
   Wallace PK, 1997, J LEUKOCYTE BIOL, V62, P469, DOI 10.1002/jlb.62.4.469
   Weller M, 1995, BRAIN RES REV, V21, P128, DOI 10.1016/0165-0173(95)00010-0
   Wersall P, 1997, CANCER IMMUNOL IMMUN, V44, P157, DOI 10.1007/s002620050368
   WESTPHAL M, 1994, MOL NEUROONCOLOGY IT, V0, P171
   Zou JP, 1999, J IMMUNOL, V162, P4882
NR 63
TC 32
Z9 37
U1 0
U2 3
PU SPRINGER
PI NEW YORK
PA 233 SPRING ST, NEW YORK, NY 10013 USA
SN 0340-7004
EI 1432-0851
J9 CANCER IMMUNOL IMMUN
JI Cancer Immunol. Immunother.
PD NOV 15
PY 2000
VL 49
IS 9
BP 493
EP 503
DI 10.1007/s002620000142
PG 11
WC Oncology; Immunology
SC Oncology; Immunology
GA 370EX
UT WOS:000165111500005
PM 11092616
DA 2025-02-17
ER

PT J
AU Heimberger, AB
   Crotty, LE
   Archer, GE
   McLendon, RE
   Friedman, A
   Dranoff, G
   Bigner, DD
   Sampson, JH
AF Heimberger, AB
   Crotty, LE
   Archer, GE
   McLendon, RE
   Friedman, A
   Dranoff, G
   Bigner, DD
   Sampson, JH
TI Bone marrow-derived dendritic cells pulsed with tumor homogenate induce immunity against syngeneic intracerebral glioma
SO JOURNAL OF NEUROIMMUNOLOGY
LA English
DT Article
DE dendritic cells; glioma; central nervous system (CNS); encephalomyelitis
ID growth-factor receptor; experimental allergic encephalomyelitis; colony-stimulating factor; cytotoxic t-lymphocytes; central-nervous-system; monoclonal-antibody; in-vivo; antitumor immunity; glioblastoma cells; genetic-control
AB To evaluate the efficacy and toxicity of dendritic cell (DC) based therapy for intracerebral gliomas, we utilized a cell Line derived from an astrocytoma that arose spontaneously in a VM/Dk mouse. This astrocytoma mirrors human gliomas phenotypically, morphologically and secretes transforming growth factor (TGF)-beta s, immunosuppressive cytokines secreted by human gliomas. Systemic vaccination of mice with DCs pulsed with tumor homogenate followed by intracranial tumor challenge produced a > 160% increase in median survival (p = 0.016) compared with mice vaccinated with PBS or unpulsed DCs (p = 0.083). Fifty percent of mice treated with pulsed DCs survived long-term. Immunologic memory was demonstrated by survival of mice rechallenged with tumor. Both cell-mediated and humoral immunity was induced. On histological examination only focal areas of demyelination at the tumor implantation site were present. There was no evidence that autoimmune encephalomyelitis was induced by DC vaccination. Therefore, in a murine model, vaccination with DCs pulsed with glioma tumor homogenate is a safe and effective therapy against a syngeneic glioma located in the immunologically privileged central nervous system (CNS). (C) 2000 Elsevier Science B.V. All rights reserved.
C1 Duke Univ, Med Ctr, Dept Pathol, Durham, NC 27710 USA.
   Duke Univ, Med Ctr, Div Neurosurg, Durham, NC 27710 USA.
   Dana Farber Canc Inst, Dept Adult Oncol, Boston, MA 02215 USA.
C3 Duke University; Duke University; Harvard University; Dana-Farber Cancer Institute
RP Sampson, JH (通讯作者)，Duke Univ, Med Ctr, Dept Pathol, Box 3807, Durham, NC 27710 USA.
FU NCI NIH HHS [CA11898] Funding Source: Medline; NINDS NIH HHS [NS20023] Funding Source: Medline
CR Ashley DM, 1997, J NEUROIMMUNOL, V78, P34, DOI 10.1016/S0165-5728(97)00080-5
   Ashley DM, 1997, J EXP MED, V186, P1177, DOI 10.1084/jem.186.7.1177
   AUSTYN JM, 1981, EUR J IMMUNOL, V11, P805, DOI 10.1002/eji.1830111013
   BERNARD CCA, 1976, J IMMUNOGENET, V3, P263
   BIGNER DD, 1981, J NEUROSURG, V55, P32, DOI 10.3171/jns.1981.55.1.0032
   BIGNER SH, 1990, CANCER RES, V50, P8017
   Boczkowski D, 1996, J EXP MED, V184, P465, DOI 10.1084/jem.184.2.465
   BULLARD DE, 1986, SEMIN ONCOL, V13, P94
   COFFMAN RL, 1981, NATURE, V289, P681, DOI 10.1038/289681a0
   Coligan JE, 1991, CURRENT PROTOCOLS IN IMMUNOLOGY, V0, P0
   DANOS O, 1988, P NATL ACAD SCI USA, V85, P6460, DOI 10.1073/pnas.85.17.6460
   DIALYNAS DP, 1983, IMMUNOL REV, V74, P29, DOI 10.1111/j.1600-065X.1983.tb01083.x
   DUONG TT, 1994, J NEUROIMMUNOL, V53, P101, DOI 10.1016/0165-5728(94)90069-8
   FONTANA A, 1984, J IMMUNOL, V132, P1837
   GAUTAM AM, 1989, J NEUROIMMUNOL, V22, P113, DOI 10.1016/0165-5728(89)90041-6
   GOUGH NM, 1985, EMBO J, V4, P645, DOI 10.1002/j.1460-2075.1985.tb03678.x
   HATHCOCK KS, 1993, SCIENCE, V262, P905, DOI 10.1126/science.7694361
   Herrlinger U, 1997, CANCER GENE THER, V4, P345
   HUMPHREY PA, 1988, CANCER RES, V48, P2231
   INABA K, 1992, J EXP MED, V176, P1693, DOI 10.1084/jem.176.6.1693
   KAPLAN EL, 1958, J AM STAT ASSOC, V53, P457, DOI 10.2307/2281868
   KURTZBERG J, 1985, CANCER RES, V45, P1579
   LEVINE S, 1973, J IMMUNOL, V110, P139
   LEWINSOHN DM, 1987, J IMMUNOL, V138, P4313
   LOKEN MR, 1982, J IMMUNOL METHODS, V50, P85
   MEDAWAR PB, 1948, BRIT J EXP PATHOL, V29, P58
   Mishima K, 1999, PROCEEDINGS OF THE AMERICAN ASSOCIATION FOR CANCER RESEARCH ANNUAL MEETING, V40, P519
   Morford LA, 1997, J IMMUNOL, V159, P4415
   Nagane M, 1996, CANCER RES, V56, P5079
   Nair SK, 1997, EUR J IMMUNOL, V27, P589, DOI 10.1002/eji.1830270304
   Nair SK, 1997, INT J CANCER, V70, P706, DOI 10.1002/(SICI)1097-0215(19970317)70:6<706::AID-IJC13>3.0.CO;2-7
   OZATO K, 1981, J IMMUNOL, V126, P317
   Paglia P, 1996, J EXP MED, V183, P317, DOI 10.1084/jem.183.1.317
   Porgador A, 1996, J IMMUNOL, V156, P2918
   PORGADOR A, 1995, J EXP MED, V182, P255, DOI 10.1084/jem.182.1.255
   RAINE CS, 1980, LAB INVEST, V43, P150
   RAIZIWOLF Z, 1992, P NATL ACAD SCI USA, V89, P4210
   REIST CJ, 1995, CANCER RES, V55, P4375
   Sampson JH, 1997, NEUROSURGERY, V41, P1365, DOI 10.1097/00006123-199712000-00024
   Sampson JH, 1996, P NATL ACAD SCI USA, V93, P10399, DOI 10.1073/pnas.93.19.10399
   SAMPSON JH, 1998, GENE THERAPY NEUROLO, V0, P231
   SARMIENTO M, 1980, J IMMUNOL, V125, P2665
   SERANO RD, 1980, ACTA NEUROPATHOL, V51, P53, DOI 10.1007/BF00688850
   STEINMAN RM, 1980, J EXP MED, V152, P1248, DOI 10.1084/jem.152.5.1248
   STEINMAN RM, 1991, ANNU REV IMMUNOL, V9, P271
   WALL KA, 1983, J IMMUNOL, V131, P1056
   WIKSTRAND CJ, 1995, CANCER RES, V55, P3140
   Wikstrand CJ, 1997, CANCER RES, V57, P4130
   WIKSTRAND CJ, 1979, CANCER RES, V39, P3235
   WIKSTRAND CJ, 1981, J NEUROIMMUNOL, V1, P249, DOI 10.1016/0165-5728(81)90029-1
   Yu JS, 1997, HUM GENE THER, V8, P1065, DOI 10.1089/hum.1997.8.9-1065
   Zitvogel L, 1996, J EXP MED, V183, P87, DOI 10.1084/jem.183.1.87
NR 52
TC 103
Z9 122
U1 0
U2 3
PU ELSEVIER SCIENCE BV
PI AMSTERDAM
PA PO BOX 211, 1000 AE AMSTERDAM, NETHERLANDS
SN 0165-5728
EI 
J9 J NEUROIMMUNOL
JI J. Neuroimmunol.
PD FEB 1
PY 2000
VL 103
IS 1
BP 16
EP 25
DI 10.1016/S0165-5728(99)00172-1
PG 10
WC Immunology; Neurosciences
SC Immunology; Neurosciences & Neurology
GA 277MM
UT WOS:000084937400003
PM 10674985
DA 2025-02-17
ER

PT J
AU Tjoa, BA
   Salgaller, ML
AF Tjoa, BA
   Salgaller, ML
TI Progress in active-specific immunotherapy of brain malignancies
SO EXPERT OPINION ON INVESTIGATIONAL DRUGS
LA English
DT Review
DE brain tumour; cancer vaccine; dendritic cell; gliobastoma; glioma; immunotherapy; T-cell
ID tumor-necrosis-factor; central-nervous-system; pulsed dendritic cells; radiolabeled monoclonal-antibody; human recombinant interleukin-2; colony-stimulating factor; factor-alpha; phase-i; adoptive immunotherapy; bone-marrow
AB Despite the significant advances in neurosurgical techniques and oncology treatment regimens, the prognosis of patients with brain malignancies remains dismal. Brain tumours remain as lethal in the beginning of this new millennium as they were 30 years ago. Among the promising treatment modalities being tested are Various immunotherapeutic approaches. Development of cancer vaccines, also known as active-specific immunotherapy, for malignant, brain rumours is summarised in this review. Understanding the mechanisms behind vaccinations and the initiation of immune response have helped the design and improvement of the efficacy of clinical vaccines. The emergence of the antigen-presenting properties of dendritic cells brings the cancer vaccine field into a new generation. Preclinical work on the use of dendritic cell-based vaccine for malignant brain rumours are encouraging. The move from these preliminary studies to the clinic is anticipated with high hope.
C1 NW Biotherapeut Inc, Bothell, WA 98021 USA.
RP NW Biotherapeut Inc, 21710 23rd Dr SE,Suite 100, Bothell, WA 98021 USA.
EM mls@nwbio.org
CR Alemany R, 1999, EXP CELL RES, V252, P1, DOI 10.1006/excr.1999.4623
   Aloisi F, 1999, EUR J IMMUNOL, V29, P2705, DOI 10.1002/(SICI)1521-4141(199909)29:09<2705::AID-IMMU2705>3.0.CO;2-1
   Ashley DM, 1997, J EXP MED, V186, P1177, DOI 10.1084/jem.186.7.1177
   BARBA D, 1989, J NEUROSURG, V70, P175, DOI 10.3171/jns.1989.70.2.0175
   BARKER CF, 1977, ADV IMMUNOL, V25, P1
   BERNHARD H, 1995, CANCER RES, V55, P1099
   BIGNER DD, 1995, J NEURO-ONCOL, V24, P109, DOI 10.1007/BF01052668
   Bigner DD, 1998, J CLIN ONCOL, V16, P2202, DOI 10.1200/JCO.1998.16.6.2202
   Black K L, 1999, CLIN NEUROSURG, V45, P160
   Black PM, 1997, NEUROSURGERY, V41, P831, DOI 10.1097/00006123-199710000-00013
   BLOOM HJG, 1973, BRIT J CANCER, V27, P253, DOI 10.1038/bjc.1973.30
   BOURDON MA, 1983, CANCER RES, V43, P2796
   BREM H, 1995, LANCET, V345, P1008, DOI 10.1016/S0140-6736(95)90755-6
   CHEUNG NKV, 1987, J CLIN ONCOL, V5, P1430, DOI 10.1200/JCO.1987.5.9.1430
   Chi DDJ, 1997, AM J PATHOL, V150, P2143
   CSERR HF, 1992, IMMUNOL TODAY, V13, P507, DOI 10.1016/0167-5699(92)90027-5
   Davis FG, 1998, J NEUROSURG, V88, P1, DOI 10.3171/jns.1998.88.1.0001
   DEVITA V, 1997, CANC PRINCIPLES PRAC, V0, P276
   Dix AR, 1999, J NEUROIMMUNOL, V100, P216, DOI 10.1016/S0165-5728(99)00203-9
   FARKKILA M, 1994, BRIT J CANCER, V70, P138, DOI 10.1038/bjc.1994.263
   FINE HA, 1994, J NEURO-ONCOL, V20, P111, DOI 10.1007/BF01052722
   FREUDENTHAL PS, 1990, P NATL ACAD SCI USA, V87, P7698, DOI 10.1073/pnas.87.19.7698
   Gratas C, 1997, BRAIN PATHOL, V7, P863, DOI 10.1111/j.1750-3639.1997.tb00889.x
   Greenlee RT, 2000, CA-CANCER J CLIN, V50, P7, DOI 10.3322/canjclin.50.1.7
   GROSEN EA, 1993, GYNECOL ONCOL, V50, P68, DOI 10.1006/gyno.1993.1166
   Heimberger AB, 2000, J NEUROIMMUNOL, V103, P16, DOI 10.1016/S0165-5728(99)00172-1
   HISHII M, 1995, NEUROSURGERY, V37, P1160, DOI 10.1227/00006123-199512000-00016
   HOLLADAY FP, 1992, NEUROSURGERY, V31, P528, DOI 10.1227/00006123-199209000-00015
   Höltl L, 1999, J UROLOGY, V161, P777, DOI 10.1016/S0022-5347(01)61767-1
   Hsu FJ, 1996, NAT MED, V2, P52, DOI 10.1038/nm0196-52
   INABA K, 1990, INTERNATIONAL REVIEWS OF IMMUNOLOGY, V6, P197, DOI 10.3109/08830189009056630
   IWASAKI K, 1993, NEUROSURGERY, V33, P489
   JANUS TJ, 1992, ANN ONCOL, V3, P423, DOI 10.1093/oxfordjournals.annonc.a058228
   Jean WC, 1998, NEUROSURGERY, V42, P850, DOI 10.1097/00006123-199804000-00097
   JEREB B, 1994, ACTA ONCOL, V33, P651, DOI 10.3109/02841869409121777
   KALMAN B, 1993, CURR OPIN NEUROL NEU, V6, P182
   KIM TY, 1990, CANCER RES, V50, P5263
   KNIGHT SC, 1993, CURR OPIN IMMUNOL, V5, P374, DOI 10.1016/0952-7915(93)90056-X
   KONDO S, 1994, BRIT J CANCER, V69, P627, DOI 10.1038/bjc.1994.123
   KRIKORIAN JG, 1980, CANCER-AM CANCER SOC, V46, P2093, DOI 10.1002/1097-0142(19801101)46:9<2093::AID-CNCR2820460931>3.0.CO;2-4
   Kugler A, 2000, NAT MED, V6, P332, DOI 10.1038/73193
   LEE YH, 1988, CANCER RES, V48, P2904
   Liau LM, 1999, J NEUROSURG, V90, P1115, DOI 10.3171/jns.1999.90.6.1115
   LILLEHEI KO, 1991, NEUROSURGERY, V28, P16, DOI 10.1227/00006123-199101000-00003
   Livingston P, 1998, SEMIN ONCOL, V25, P636
   Mackensen A, 2000, INT J CANCER, V86, P385, DOI 10.1002/(SICI)1097-0215(20000501)86:3<385::AID-IJC13>3.3.CO;2-K
   MAHALEY MS, 1983, J NEUROSURG, V59, P201, DOI 10.3171/jns.1983.59.2.0201
   MAHALEY MS, 1989, J NEUROSURG, V71, P826, DOI 10.3171/jns.1989.71.6.0826
   Mellman I, 1998, TRENDS CELL BIOL, V8, P231, DOI 10.1016/S0962-8924(98)01276-8
   MERCHANT RE, 1992, J NEURO-ONCOL, V12, P75
   MERCHANT RE, 1990, J NEURO-ONCOL, V8, P173
   MITCHELL MS, 1989, J CLIN ONCOL, V7, P1701, DOI 10.1200/JCO.1989.7.11.1701
   Murphy GP, 1999, PROSTATE, V38, P73
   NAGANUMA H, 1994, JPN J CANCER RES, V85, P952, DOI 10.1111/j.1349-7006.1994.tb02974.x
   Nestle FO, 1998, NAT MED, V4, P328, DOI 10.1038/nm0398-328
   Okada H, 1998, INT J CANCER, V78, P196, DOI 10.1002/(SICI)1097-0215(19981005)78:2<196::AID-IJC13>3.0.CO;2-9
   Plautz G E, 1998, J NEUROSURG, V89, P42
   Ram Z, 1997, NAT MED, V3, P1354, DOI 10.1038/nm1297-1354
   Riva P, 1997, CANCER-AM CANCER SOC, V80, P2733
   ROSENBERG SA, 1987, NEW ENGL J MED, V316, P889, DOI 10.1056/NEJM198704093161501
   SALCMAN M, 1980, AM J MED SCI, V279, P84, DOI 10.1097/00000441-198003000-00001
   SALLUSTO F, 1994, J EXP MED, V179, P1109, DOI 10.1084/jem.179.4.1109
   Sampson JH, 1996, P NATL ACAD SCI USA, V93, P10399, DOI 10.1073/pnas.93.19.10399
   Sankhla SK, 1996, J NEURO-ONCOL, V27, P133
   SAWAMURA Y, 1990, J NEURO-ONCOL, V9, P125, DOI 10.1007/BF02427832
   Scarcella DL, 1999, CLIN CANCER RES, V5, P335
   SHAPIRO WR, 1994, NEUROLOGY S2, V44, P263
   Shrieve DC, 1999, J NEUROSURG, V90, P72, DOI 10.3171/jns.1999.90.1.0072
   Siesjo P, 1996, J IMMUNOTHER, V19, P334, DOI 10.1097/00002371-199609000-00003
   STEINMAN RM, 1991, ANNU REV IMMUNOL, V9, P271, DOI 10.1146/annurev.iy.09.040191.001415
   STUBEN G, 1989, STRAHLENTHER ONKOL, V165, P554
   TJOA B, 1995, PROSTATE, V27, P63, DOI 10.1002/pros.2990270202
   Tjoa BA, 1998, PROSTATE, V36, P39
   TZENG JJ, 1990, CANCER RES, V50, P4338
   ULVESTAD E, 1994, J LEUKOCYTE BIOL, V56, P732, DOI 10.1002/jlb.56.6.732
   URBAN JL, 1992, ANNU REV IMMUNOL, V10, P617, DOI 10.1146/annurev.iy.10.040192.003153
   VAN MEIR E, 1990, CANCER RES, V50, P6683
   VAN MEIR E, 1992, CANCER RES, V52, P4297
   Wallenfriedman MA, 1999, J NEUROSURG, V90, P1064, DOI 10.3171/jns.1999.90.6.1064
   WERNER MH, 1988, ACTA NEUROPATHOL, V77, P196
   WINGER MJ, 1989, J NEUROSURG, V71, P487, DOI 10.3171/jns.1989.71.4.0487
   Wirtz C R, 1997, COMPUT AIDED SURG, V2, P172, DOI 10.1002/(SICI)1097-0150(1997)2:3/4<172::AID-IGS4>3.0.CO;2-T
   YOSHIDA J, 1992, J NEUROSURG, V77, P78, DOI 10.3171/jns.1992.77.1.0078
   YUNG WKA, 1991, J CLIN ONCOL, V9, P1945, DOI 10.1200/JCO.1991.9.11.1945
NR 84
TC 8
Z9 10
U1 0
U2 2
PU TAYLOR & FRANCIS LTD
PI ABINGDON
PA 2-4 PARK SQUARE, MILTON PARK, ABINGDON OR14 4RN, OXON, ENGLAND
SN 1354-3784
EI 1744-7658
J9 EXPERT OPIN INV DRUG
JI Expert Opin. Investig. Drugs
PD SEP 15
PY 2000
VL 9
IS 9
BP 2093
EP 2101
DI 10.1517/13543784.9.9.2093
PG 9
WC Pharmacology & Pharmacy
SC Pharmacology & Pharmacy
GA 347PL
UT WOS:000088938300010
PM 11060795
DA 2025-02-17
ER

PT J
AU Bateman, AR
   Harrington, KJ
   Melcher, AA
   Vile, RG
AF Bateman, AR
   Harrington, KJ
   Melcher, AA
   Vile, RG
TI Cancer gene therapy: developments to 2000
SO EXPERT OPINION ON INVESTIGATIONAL DRUGS
LA English
DT Review
DE anti-angiogenesis; cancer; gene therapy; immunotherapy; replication-competent vector; review; suicide gene; targeting; viral vector
ID cell lung-cancer; virus thymidine kinase; dendritic cells; prostate-cancer; in-vivo; antitumor immunity; clinical-trial; phase-i; hepatocellular-carcinoma; recurrent glioblastoma
AB Cancer, at the molecular level, continues to be more thoroughly understood. With this understanding comes the opportunity for innovative therapeutic intervention. Gene therapy remains an attractive concept to treat cancer. However, a number of gene therapy clinical trials have now been reported and it is clear that barriers remain before gene therapy gains widespread clinical application. This article outlines current directions and novel developments in the field of cancer gene therapy, which attempt to overcome these obstacles.
C1 Mayo Clin & Mayo Fdn, Program Mol Med, Rochester, MN 55905 USA.
C3 Mayo Clinic
RP Mayo Clin & Mayo Fdn, Program Mol Med, 200 1st St SW, Rochester, MN 55905 USA.
EM bateman.andrew@mayo.edu
CR ABE O, 1992, LANCET, V339, P71
   Aghi M, 1998, J NATL CANCER I, V90, P370, DOI 10.1093/jnci/90.5.370
   Anderson WF, 2000, NAT MED, V6, P862, DOI 10.1038/78610
   Unknown -, 1992, LANCET, V339, P1
   Asahara T, 1997, SCIENCE, V275, P964, DOI 10.1126/science.275.5302.964
   Banchereau J, 1998, NATURE, V392, P245, DOI 10.1038/32588
   Bateman A, 2000, CANCER RES, V60, P1492
   Bergers G, 1999, SCIENCE, V284, P808, DOI 10.1126/science.284.5415.808
   Boehm T, 1997, NATURE, V390, P404, DOI 10.1038/37126
   Brookes DE, 1998, PROSTATE, V35, P18, DOI 10.1002/(SICI)1097-0045(19980401)35:1<18::AID-PROS3>3.0.CO;2-D
   Buys CHCM, 2000, NEW ENGL J MED, V342, P1282, DOI 10.1056/NEJM200004273421710
   Celluzzi CM, 1998, J IMMUNOL, V160, P3081
   Chakravarty PK, 1999, CANCER RES, V59, P6028
   Chang S, 2000, CURR OPIN MOL THER, V2, P129
   Chen KY, 1997, CANCER RES, V57, P3511
   Chung TDK, 1998, CANCER GENE THER, V5, P344
   Clayman GL, 1999, CLIN CANCER RES, V5, P1715
   Coffey MC, 1998, SCIENCE, V282, P1332, DOI 10.1126/science.282.5392.1332
   Cotter Finbarr E, 1999, SEMINARS IN HEMATOLOGY, V36, P9
   Cunningham CC, 2000, CLIN CANCER RES, V6, P1626
   Cyster JG, 1999, SCIENCE, V286, P2098, DOI 10.1126/science.286.5447.2098
   Dalgleish AG, 2000, BRIT J CANCER, V82, P1619
   Davis ID, 2000, IMMUNOL CELL BIOL, V78, P179, DOI 10.1046/j.1440-1711.2000.00906.x
   Desai SB, 1999, J IMMUNOTHER, V22, P186, DOI 10.1097/00002371-199905000-00002
   DIAZ R, 1999, BLOOD CELL BIOCH, V8, P331
   DIAZ RM, 2000, IN PRESS GENE THER, V0, P0
   DRANOFF G, 1993, P NATL ACAD SCI USA, V90, P3539, DOI 10.1073/pnas.90.8.3539
   EPNG KW, 1999, TUMOUR TARGETING, V4, P3
   Fong L, 2000, ANNU REV IMMUNOL, V18, P245, DOI 10.1146/annurev.immunol.18.1.245
   FREEMAN SM, 1993, CANCER RES, V53, P5274
   Freeman SM, 2000, ADV EXP MED BIOL, V465, P411
   Fushimi T, 2000, J CLIN INVEST, V105, P1383, DOI 10.1172/JCI7548
   Gagandeep S, 1996, CANCER GENE THER, V3, P83
   Gallucci S, 1999, NAT MED, V5, P1249, DOI 10.1038/15200
   Goldman CK, 1998, P NATL ACAD SCI USA, V95, P8795, DOI 10.1073/pnas.95.15.8795
   Gómez-Navarro J, 2000, GENE THER, V7, P43, DOI 10.1038/sj.gt.3301054
   Gong JL, 1997, NAT MED, V3, P558, DOI 10.1038/nm0597-558
   Hahne M, 1996, SCIENCE, V274, P1363, DOI 10.1126/science.274.5291.1363
   Hall AR, 1998, NAT MED, V4, P1068, DOI 10.1038/2057
   HALLAHAN DE, 1995, NAT MED, V1, P786, DOI 10.1038/nm0895-786
   Hallenbeck PL, 1999, HUM GENE THER, V10, P1721, DOI 10.1089/10430349950017725
   Hanahan D, 1996, CELL, V86, P353, DOI 10.1016/S0092-8674(00)80108-7
   Hanahan D, 2000, CELL, V100, P57, DOI 10.1016/S0092-8674(00)81683-9
   Hanna NN, 1997, CANCER RES, V57, P4205
   Harris SR, 1998, IN VIVO, V12, P563
   Heise C, 1997, NAT MED, V3, P639, DOI 10.1038/nm0697-639
   Hermiston T, 2000, J CLIN INVEST, V105, P1169, DOI 10.1172/JCI9973
   Horikawa I, 1999, CANCER RES, V59, P826
   Hsieh CL, 2000, HUM GENE THER, V11, P681, DOI 10.1089/10430340050015581
   Kawashita Y, 1999, HUM GENE THER, V10, P1509, DOI 10.1089/10430349950017842
   Kayaga J, 1999, GENE THER, V6, P1475, DOI 10.1038/sj.gt.3300961
   Khuri FR, 2000, NAT MED, V6, P879, DOI 10.1038/78638
   Kim DH, 2000, GENE THER, V7, P815, DOI 10.1038/sj.gt.3301213
   Kirk CJ, 2000, HUM GENE THER, V11, P797, DOI 10.1089/10430340050015419
   Klatzmann D, 1998, HUM GENE THER, V9, P2595, DOI 10.1089/10430349850019436
   Klatzmann D, 1998, HUM GENE THER, V9, P2585, DOI 10.1089/10430349850019427
   Klein C, 2000, J EXP MED, V191, P1699, DOI 10.1084/jem.191.10.1699
   Kokoris MS, 2000, ANTICANCER RES, V20, P959
   Krasnykh VN, 2000, MOL THER, V1, P391, DOI 10.1006/mthe.2000.0062
   Kugler A, 2000, NAT MED, V6, P332, DOI 10.1038/73193
   Lambin P, 2000, INT J RADIAT BIOL, V76, P285
   Lespagnard L, 1998, INT J CANCER, V76, P250, DOI 10.1002/(SICI)1097-0215(19980413)76:2<250::AID-IJC13>3.0.CO;2-G
   Li H, 1999, HUM GENE THER, V10, P3045, DOI 10.1089/10430349950016438
   Lin PN, 1998, P NATL ACAD SCI USA, V95, P8829, DOI 10.1073/pnas.95.15.8829
   Lynch DH, 1997, NAT MED, V3, P625, DOI 10.1038/nm0697-625
   Maraskovsky E, 1996, J EXP MED, V184, P1953, DOI 10.1084/jem.184.5.1953
   Marcusson EG, 1999, MOL BIOTECHNOL, V12, P1, DOI 10.1385/MB:12:1:1
   Markert JM, 2000, GENE THER, V7, P867, DOI 10.1038/sj.gt.3301205
   Martuza RL, 2000, J CLIN INVEST, V105, P841, DOI 10.1172/JCI9744
   Matzinger P, 1998, SEMIN IMMUNOL, V10, P399, DOI 10.1006/smim.1998.0143
   MATZINGER P, 1994, ANNU REV IMMUNOL, V12, P991, DOI 10.1146/annurev.iy.12.040194.005015
   McCart JA, 2000, GENE THER, V7, P1217, DOI 10.1038/sj.gt.3301237
   McGuire WP, 1997, SEMIN ONCOL, V24, P0
   Melcher A, 1999, J MOL MED-JMM, V77, P824, DOI 10.1007/s001099900066
   Melcher A, 1998, NAT MED, V4, P581, DOI 10.1038/nm0598-581
   Melero I, 2000, GENE THER, V7, P1167, DOI 10.1038/sj.gt.3301234
   MOOLTEN FL, 1994, CANCER GENE THER, V1, P279
   MOOLTEN FL, 1986, CANCER RES, V46, P5276
   Nair SK, 2000, NAT MED, V6, P1011, DOI 10.1038/79519
   Nguyen JT, 1998, CANCER RES, V58, P5673
   Pawlik TM, 2000, CANCER RES, V60, P2790
   Pederson LC, 1997, CANCER RES, V57, P4325
   Peng KW, 1999, CURR OPIN BIOTECH, V10, P454, DOI 10.1016/S0958-1669(99)00009-9
   Pennisi E, 1998, SCIENCE, V282, P1244, DOI 10.1126/science.282.5392.1244
   Ram Z, 1997, NAT MED, V3, P1354, DOI 10.1038/nm1297-1354
   Rampling R, 2000, GENE THER, V7, P859, DOI 10.1038/sj.gt.3301184
   Rivera VM, 1996, NAT MED, V2, P1028, DOI 10.1038/nm0996-1028
   Rodriguez R, 1997, CANCER RES, V57, P2559
   Rogulski KR, 2000, HUM GENE THER, V11, P67, DOI 10.1089/10430340050016166
   Rogulski KR, 1997, CLIN CANCER RES, V3, P2081
   Roth JA, 1996, NAT MED, V2, P985, DOI 10.1038/nm0996-985
   RUSSELL SJ, 1994, EUR J CANCER, V30A, P1165, DOI 10.1016/0959-8049(94)90477-4
   Saunders M, 1999, RADIOTHER ONCOL, V52, P137, DOI 10.1016/S0167-8140(99)00087-0
   Sauter BV, 2000, P NATL ACAD SCI USA, V97, P4802, DOI 10.1073/pnas.090065597
   Schuler M, 1998, HUM GENE THER, V9, P2075, DOI 10.1089/hum.1998.9.14-2075
   Seliger B, 1997, IMMUNOL TODAY, V18, P292, DOI 10.1016/S0167-5699(97)01052-9
   Shand N, 1999, HUM GENE THER, V10, P2325, DOI 10.1089/10430349950016979
   Shay JW, 1998, CANCER J SCI AM, V4, P0
   Shi Q, 1998, BLOOD, V92, P362, DOI 10.1182/blood.V92.2.362.414k38_362_367
   Shurin MR, 1998, CYTOKINE GROWTH F R, V9, P37, DOI 10.1016/S1359-6101(97)00035-X
   Simons JW, 1999, CANCER RES, V59, P5160
   Soiffer R, 1998, P NATL ACAD SCI USA, V95, P13141, DOI 10.1073/pnas.95.22.13141
   Spitzweg C, 1999, CANCER RES, V59, P2136
   Springer CJ, 2000, J CLIN INVEST, V105, P1161, DOI 10.1172/JCI10001
   Steiner MS, 1999, CANCER GENE THER, V6, P456, DOI 10.1038/sj.cgt.7700065
   Sterman DH, 1998, HUM GENE THER, V9, P1083, DOI 10.1089/hum.1998.9.7-1083
   Stojdl DF, 2000, NAT MED, V6, P821, DOI 10.1038/77558
   Swisher SG, 1999, J NATL CANCER I, V91, P763, DOI 10.1093/jnci/91.9.763
   Tait DL, 1999, CLIN CANCER RES, V5, P1708
   Takakura M, 1999, CANCER RES, V59, P551
   Tamura Y, 1997, SCIENCE, V278, P117, DOI 10.1126/science.278.5335.117
   Tanaka T, 1997, NAT MED, V3, P437, DOI 10.1038/nm0497-437
   Todryk S, 1999, J IMMUNOL, V163, P1398
   Turner PC, 2000, ADV EXP MED BIOL, V465, P303
   van der Eb MM, 1998, GENE THER, V5, P451, DOI 10.1038/sj.gt.3300637
   Vile RG, 2000, GENE THER, V7, P2, DOI 10.1038/sj.gt.3301084
   VILE RG, 1994, CANCER RES, V54, P6228
   Wang JL, 1998, J IMMUNOL, V161, P5516
   Warren TL, 2000, CURR OPIN HEMATOL, V7, P168, DOI 10.1097/00062752-200005000-00007
   Webb A, 1997, LANCET, V349, P1137, DOI 10.1016/S0140-6736(96)11103-X
   Weissman IL, 2000, SCIENCE, V287, P1442, DOI 10.1126/science.287.5457.1442
   Wickham TJ, 2000, GENE THER, V7, P110, DOI 10.1038/sj.gt.3301115
   Wildner O, 1999, CANCER RES, V59, P410
   Ye XH, 1999, SCIENCE, V283, P88, DOI 10.1126/science.283.5398.88
   Yu DC, 1999, CANCER RES, V59, P4200
   Zlotnik A, 2000, IMMUNITY, V12, P121, DOI 10.1016/S1074-7613(00)80165-X
   2000, 1900, V6, V0, P1
NR 127
TC 5
Z9 5
U1 0
U2 1
PU TAYLOR & FRANCIS LTD
PI ABINGDON
PA 2-4 PARK SQUARE, MILTON PARK, ABINGDON OR14 4RN, OXON, ENGLAND
SN 1354-3784
EI 1744-7658
J9 EXPERT OPIN INV DRUG
JI Expert Opin. Investig. Drugs
PD DEC 15
PY 2000
VL 9
IS 12
BP 2799
EP 2813
DI 10.1517/13543784.9.12.2799
PG 15
WC Pharmacology & Pharmacy
SC Pharmacology & Pharmacy
GA 386UW
UT WOS:000166080800004
PM 11093354
DA 2025-02-17
ER
