# Supplementary material for: Research progress on the role of dendritic cells in glioma during 1992-2024: a bibliometric analysis
Source: Front Immunol. 2025 Jun 20;16:1510549. doi: 10.3389/fimmu.2025.1510549 (PMC12226567; doi:10.3389/fimmu.2025.1510549)
Supplement: Supplementary file 1 [file DataSheet1.zip › download2001u16.txt]

PT J
AU Aoki, H
   Mizuno, M
   Natsume, A
   Tsugawa, T
   Tsujimura, K
   Takahashi, T
   Yoshida, J
AF Aoki, H
   Mizuno, M
   Natsume, A
   Tsugawa, T
   Tsujimura, K
   Takahashi, T
   Yoshida, J
TI Dendritic cells pulsed with tumor extract-cationic liposome complex increase the induction of cytotoxic T lymphocytes in mouse brain tumor
SO CANCER IMMUNOLOGY IMMUNOTHERAPY
LA English
DT Article
DE dendritic cells; liposomes; cell extract; cytotoxic T lymphocyte
ID efficient immunoadjuvant; antitumor immunity; soluble-proteins; vaccine
AB Dendritic cells (DCs) are professional antigen-presenting cells (APCs) that locate in peripheral organs. It has been thought that a systemic immune response does not play a role in regression of central nervous system (CNS) tumors, because the CNS is an immunologically privileged site. However, recent advances in immunology have led to the possibility of immunotherapy using peripheral DCs against CNS tumors. Here, we investigated whether DCs pulsed with tumor extract could induce an antitumor effect against malignant glioma. Furthermore, we also investigated whether the antitumor effect become higher by pulsation with tumor extract-liposome complex, compared to pulsation with tumor extract alone. As a liposome, we used cationic small unilamellar vesicles composed of N-(alpha -trimethylamnionioacetyl)-didodecyl-D-glutamate chloride (TMAG), dilauroylphosphatidylcholine (DLPC), and dioleoylphosphatidylethanolamine (DOPE) in a molar ratio of 1:2:2. After intracerebral inoculation of mouse malignant glioma GL261 cells into syngeneic C57BL/6 mice, DCs pulsed with extract from the glioma cells by sonication were administered intraperitoneally thrice weekly on days 7, 14 and 21. Tumor growth inhibition was evaluated by measuring the tumor size I month after the tumor inoculation. The group treated with DCs pulsed by tumor extract was inhibited in tumor progression compared with the control non-pulsed DCs Group, and the group treated with DCs pulsed by tumor extract and liposomes showed substantial tumor volume reductions in all the mice. Among the mice, there were several with no visible masses in their brains. Immunohistochemical study showed that the CD8-positive cytotoxic T cells (CTLs) were strongly recognized among the almost disappearing tumor cells of pulsed DCs groups. The CTLs showed a specific antitumor activity for GL261 mouse glioma cells. These findings indicated that DCs pulsed with tumor extract and liposomes might play an important role in the activation of an immune response in malignant glioma.
C1 Nagoya Univ, Grad Sch Med, Dept Mol Neurosurg, Showa Ku, Nagoya, Aichi 4668550, Japan.
   Nagoya Univ, Grad Sch Med, Dept Neurosurg, Nagoya, Aichi, Japan.
   Nara Prefecture Med Coll, Dept Neurosurg, Nara, Japan.
   Aichi Canc Ctr, Res Inst, Immunol Lab, Nagoya, Aichi 464, Japan.
C3 Nagoya University; Nagoya University; Nara Medical University; Aichi Cancer Center
RP Mizuno, M (通讯作者)，Nagoya Univ, Grad Sch Med, Dept Mol Neurosurg, Showa Ku, 65 Tsurumai Cho, Nagoya, Aichi 4668550, Japan.
CR Austyn J M, 1998, CURR OPIN HEMATOL, V5, P3, DOI 10.1097/00062752-199801000-00002
   Banchereau J, 1998, NATURE, V392, P245, DOI 10.1038/32588
   Boczkowski D, 1996, J EXP MED, V184, P465, DOI 10.1084/jem.184.2.465
   Cella M, 1997, CURR OPIN IMMUNOL, V9, P10, DOI 10.1016/S0952-7915(97)80153-7
   Celluzzi CM, 1996, J EXP MED, V183, P283, DOI 10.1084/jem.183.1.283
   Ishii N, 1997, AIDS RES HUM RETROV, V13, P1421, DOI 10.1089/aid.1997.13.1421
   KARRE K, 1986, NATURE, V319, P675, DOI 10.1038/319675a0
   Liau LM, 1999, J NEUROSURG, V90, P1115, DOI 10.3171/jns.1999.90.6.1115
   Nakanishi T, 1999, J CONTROL RELEASE, V61, P233, DOI 10.1016/S0168-3659(99)00097-8
   Nakanishi T, 1997, BIOCHEM BIOPH RES CO, V240, P793, DOI 10.1006/bbrc.1997.7749
   Sampson JH, 1996, P NATL ACAD SCI USA, V93, P10399, DOI 10.1073/pnas.93.19.10399
   Song W, 1997, J EXP MED, V186, P1247, DOI 10.1084/jem.186.8.1247
   Specht JM, 1997, J EXP MED, V186, P1213, DOI 10.1084/jem.186.8.1213
   Tuting T, 1997, J MOL MED-JMM, V75, P478, DOI 10.1007/s001090050133
   Wakimoto H, 1996, CANCER RES, V56, P1828
   WILKINS RH, 1964, JNCI-J NATL CANCER I, V32, P871
   Zitvogel L, 1996, J EXP MED, V183, P87, DOI 10.1084/jem.183.1.87
NR 17
TC 41
Z9 42
U1 0
U2 3
PU SPRINGER-VERLAG
PI NEW YORK
PA 175 FIFTH AVE, NEW YORK, NY 10010 USA
SN 0340-7004
EI 
J9 CANCER IMMUNOL IMMUN
JI Cancer Immunol. Immunother.
PD NOV 15
PY 2001
VL 50
IS 9
BP 463
EP 468
DI 10.1007/s002620100220
PG 6
WC Oncology; Immunology
SC Oncology; Immunology
GA 498BE
UT WOS:000172489300003
PM 11761440
DA 2025-02-17
ER

PT J
AU Okada, H
   Lunsford, LD
   Kondziolka, D
   Schiff, D
   Pollack, I
   Lieberman, F
   Edington, H
AF Okada, H
   Lunsford, LD
   Kondziolka, D
   Schiff, D
   Pollack, I
   Lieberman, F
   Edington, H
TI Gene therapy of malignant gliomas: A pilot study of vaccination with irradiated autologous glioma and dendritic cells admired with IL-4 transduced fibroblasts to elicit an immune response
SO HUMAN GENE THERAPY
LA English
DT Article
ID adhesion molecule-1 expression; effective antitumor immunity; nervous-system tumors; interleukin-4 gene; t-cells; infiltrating lymphocytes; apoptotic cells; co-stimulation; murine tumors; growth-factor
C1 Univ Pittsburgh, Med Ctr, Inst Canc, Dept Neurol Surg, Pittsburgh, PA 15213 USA.
   Univ Pittsburgh, Presbyterian Univ Hosp, Pittsburgh, PA 15213 USA.
   Univ Pittsburgh, Inst Canc, Dept Neurol Surg Neurol & Med, Pittsburgh, PA 15213 USA.
   Univ Pittsburgh, Inst Canc, Childrens Hosp, Pittsburgh, PA 15213 USA.
C3 Pennsylvania Commonwealth System of Higher Education (PCSHE); University of Pittsburgh; Pennsylvania Commonwealth System of Higher Education (PCSHE); University of Pittsburgh; UPMC Presbyterian; Pennsylvania Commonwealth System of Higher Education (PCSHE); University of Pittsburgh; Pennsylvania Commonwealth System of Higher Education (PCSHE); University of Pittsburgh
RP Univ Pittsburgh, Med Ctr, Inst Canc, Dept Neurol Surg, 3471 5th Ave,801 Kaufmann Bldg, Pittsburgh, PA 15213 USA.
CR Albert ML, 1998, NATURE, V392, P86, DOI 10.1038/32183
   Albert ML, 1998, J EXP MED, V188, P1359, DOI 10.1084/jem.188.7.1359
   Andreansky S, 1998, GENE THER, V5, P121, DOI 10.1038/sj.gt.3300550
   Ashley DM, 1997, J EXP MED, V186, P1177, DOI 10.1084/jem.186.7.1177
   Barks JL, 1997, J IMMUNOL, V159, P4532
   Becker Y, 1993, IN VIVO, V7, P187
   Benedetti S, 1997, HUM GENE THER, V8, P1345, DOI 10.1089/hum.1997.8.11-1345
   BIGNER DD, 1981, J NEUROSURG, V55, P32, DOI 10.3171/jns.1981.55.1.0032
   BLANKENSTEIN T, 1990, EUR J IMMUNOL, V20, P935, DOI 10.1002/eji.1830200433
   BLOOM HJG, 1973, BRIT J CANCER, V27, P253, DOI 10.1038/bjc.1973.30
   BOSCO M, 1990, J IMMUNOL, V145, P3136
   BOZIK ME, 1996, P ANN M AM ASS CANC, V36, P0
   Celluzzi CM, 1998, J IMMUNOL, V160, P3081
   CHEN LP, 1993, IMMUNOL TODAY, V14, P483, DOI 10.1016/0167-5699(93)90262-J
   Cheng SY, 1996, P NATL ACAD SCI USA, V93, P8502, DOI 10.1073/pnas.93.16.8502
   CORNETTA K, 1990, HUM GENE THER, V1, P15, DOI 10.1089/hum.1990.1.1-15
   DANOS O, 1988, P NATL ACAD SCI USA, V85, P6460, DOI 10.1073/pnas.85.17.6460
   DEMICCO C, 1989, J NEUROIMMUNOL, V25, P93, DOI 10.1016/0165-5728(89)90127-6
   Elder EM, 1996, HUM GENE THER, V7, P479, DOI 10.1089/hum.1996.7.4-479
   Giezeman-Smits KM, 2000, CANCER RES, V60, P2449
   GILBERT MR, 1993, P AN M AM SOC CLIN, V12, P76
   GOLUMBEK PT, 1991, SCIENCE, V254, P713, DOI 10.1126/science.1948050
   Henry F, 1999, CANCER RES, V59, P3329
   HITCHCOCK ER, 1988, J NEUROSURG, V68, P432, DOI 10.3171/jns.1988.68.3.0432
   HULI J, 1987, J EXP MED, V165, P157, DOI 10.1084/jem.165.1.157
   JACOBS SK, 1986, J NEUROSURG, V64, P743, DOI 10.3171/jns.1986.64.5.0743
   KALMAN B, 1993, CURR OPIN NEUROL NEU, V6, P182
   KANTOFF PW, 1987, J EXP MED, V166, P219, DOI 10.1084/jem.166.1.219
   KAWAKAMI Y, 1988, J EXP MED, V168, P2183, DOI 10.1084/jem.168.6.2183
   LENSCHOW DJ, 1993, CURR OPIN IMMUNOL, V5, P747, DOI 10.1016/0952-7915(93)90132-C
   LI WQ, 1990, MOL IMMUNOL, V27, P1331, DOI 10.1016/0161-5890(90)90039-3
   MAHALEY MS, 1983, J NEUROSURG, V59, P201, DOI 10.3171/jns.1983.59.2.0201
   MAYORDOMO JI, 1995, NAT MED, V1, P1297, DOI 10.1038/nm1295-1297
   MILLER DG, 1990, MOL CELL BIOL, V10, P4239, DOI 10.1128/MCB.10.8.4239
   MURPHY GF, 1993, J INVEST DERMATOL, V100, PS335, DOI 10.1111/1523-1747.ep12470236
   NOELLE R, 1984, P NATL ACAD SCI-BIOL, V81, P6149, DOI 10.1073/pnas.81.19.6149
   Okada H, 2000, CANCER GENE THER, V7, P486, DOI 10.1038/sj.cgt.7700140
   Okada H, 2000, HUM GENE THER, V11, P637
   Okada H, 1998, INT J CANCER, V78, P196, DOI 10.1002/(SICI)1097-0215(19981005)78:2<196::AID-IJC13>3.0.CO;2-9
   Okada H, 1999, GENE THER, V6, P219, DOI 10.1038/sj.gt.3300798
   OKADA H, 2001, IN PRESS CANC RES, V61, P0
   PERICLE F, 1994, J IMMUNOL, V153, P5659
   PIALI L, 1995, J EXP MED, V181, P811, DOI 10.1084/jem.181.2.811
   PIPPIN BA, 1994, CANCER GENE THER, V1, P35
   ROMANI N, 1994, J EXP MED, V180, P83, DOI 10.1084/jem.180.1.83
   Rosenzwajg M, 1998, EXP HEMATOL, V26, P63
   Saas P, 1997, J CLIN INVEST, V99, P1173, DOI 10.1172/JCI119273
   Sampson JH, 1997, NEUROSURGERY, V41, P1365, DOI 10.1097/00006123-199712000-00024
   SAWAMURA Y, 1989, CANCER RES, V49, P1843
   Schmidt S, 1997, BRAIN, V120, P1437, DOI 10.1093/brain/120.8.1437
   Schüler T, 1999, J EXP MED, V189, P803, DOI 10.1084/jem.189.5.803
   Siena S, 1995, EXP HEMATOL, V23, P1463
   SOBOL RE, 1995, GENE THER, V2, P164
   Stoppacciaro A, 1997, EUR J IMMUNOL, V27, P2375, DOI 10.1002/eji.1830270936
   SUMINAMI Y, 1995, J IMMUNOTHER, V17, P238, DOI 10.1097/00002371-199505000-00006
   TEPPER RI, 1989, CELL, V57, P503, DOI 10.1016/0092-8674(89)90925-2
   TROUILLAS P, 1973, REV NEUROL-FRANCE, V128, P23
   TSUJITANI S, 1990, CANCER-AM CANCER SOC, V66, P2012, DOI 10.1002/1097-0142(19901101)66:9<2012::AID-CNCR2820660928>3.0.CO;2-N
   Weller M, 1995, BRAIN RES REV, V21, P128, DOI 10.1016/0165-0173(95)00010-0
   ZEID NA, 1993, PATHOLOGY, V25, P338, DOI 10.3109/00313029309090853
   Zitvogel L, 1996, EUR J IMMUNOL, V26, P1335, DOI 10.1002/eji.1830260624
   ZITVOGEL L, 1994, HUM GENE THER, V5, P1493, DOI 10.1089/hum.1994.5.12-1493
   Zitvogel L, 1996, J EXP MED, V183, P87, DOI 10.1084/jem.183.1.87
NR 63
TC 54
Z9 62
U1 0
U2 2
PU MARY ANN LIEBERT, INC
PI NEW ROCHELLE
PA 140 HUGUENOT STREET, 3RD FL, NEW ROCHELLE, NY 10801 USA
SN 1043-0342
EI 1557-7422
J9 HUM GENE THER
JI Hum. Gene Ther.
PD MAR 20
PY 2001
VL 12
IS 5
BP 575
EP 595
DI 
PG 21
WC Biotechnology & Applied Microbiology; Genetics & Heredity; Medicine, Research & Experimental
SC Biotechnology & Applied Microbiology; Genetics & Heredity; Research & Experimental Medicine
GA 415PB
UT WOS:000167730400010
PM 11268289
DA 2025-02-17
ER

PT J
AU Auf, G
   Carpentier, AF
   Chen, L
   Le Clanche, C
   Delattre, JY
AF Auf, G
   Carpentier, AF
   Chen, L
   Le Clanche, C
   Delattre, JY
TI Implication of macrophages in tumor rejection induced by CpG-oligodeoxynucleotides without antigen
SO CLINICAL CANCER RESEARCH
LA English
DT Article
ID bacterial-dna; containing oligonucleotides; dendritic cells; motifs; immunization; activation; responses; adjuvants; mice; rat
AB Phosphorothioate oligodeoxynucleotides containing CpG motifs (CpG-ODNs) display broad immunostimulating activity, and have potential applications in cancer immunotherapy. To investigate the antitumor activity of CpG-ODNs and to study, the role of macrophages and lymphocytes in tumor rejection, CpG-ODN's effects on 9 L glioma cells were assessed in Fisher rats, depleted or not in macrophages, in nude mice, and in SCID mice. In nondepleted rats, intratumoral injections with 100 mug of CpG-ODNs on days 5, 12, and 19, after s.c. 9 L cell inoculations, resulted in an 84% reduction of the tumor volumes, when compared with controls injected with saline (P<0.0001). Whereas all control animals developed tumors, more than one-third of the treated rats remained tumor free. Rejection of established glioma induced a specific long-term immunity, as cared rats were protected against a subsequent 9 L injection, but not a RG2 cell inoculation, another syngenic glioma in Fischer rats. Macrophages played a critical role in the early phase of tumor rejection, because the CpG-ODN's effects were significantly decreased in the rats depleted in macrophages, and none of the macrophage-depleted rats treated with CpG-ODNs rejected the tumor. On the contrary, both nude and SCID mice, which have normal innate immunity, showed a significant decrease of tumor volume when treated with CpG-ODN's when compared with controls. T cells were however involved in a later phase of the tumor rejection, as all nude ice eventually developed tumors despite the initial tumor growth inhibition. Altogether, these data suggest that immunostimulatory CpG-ODNs induced tumor rejections through an early activation of innate, immunity and priming of a specific immune response against glioma cells.
C1 Hop La Pitie Salpetriere, Federat Neurol Mazarin, F-75013 Paris, France.
   Hop La Pitie Salpetriere, INSERM, U495, F-75013 Paris, France.
   Univ Paris 06, UPRES 264, Hop Broussais, F-75014 Paris, France.
C3 Sorbonne Universite; Assistance Publique Hopitaux Paris (APHP); Hopital Universitaire Pitie-Salpetriere - APHP; Assistance Publique Hopitaux Paris (APHP); Hopital Universitaire Pitie-Salpetriere - APHP; Sorbonne Universite; Institut National de la Sante et de la Recherche Medicale (Inserm); Assistance Publique Hopitaux Paris (APHP); Universite Paris Cite; Hopital Universitaire Europeen Georges-Pompidou - APHP; Sorbonne Universite
RP Carpentier, AF (通讯作者)，Hop La Pitie Salpetriere, Federat Neurol Mazarin, 47 Blvd Hop, F-75013 Paris, France.
CR Avgeropoulos N G, 1999, ONCOLOGIST, V4, P209
   Carpentier AF, 2000, CLIN CANCER RES, V6, P2469
   Carpentier AF, 1999, CANCER RES, V59, P5429
   Chace JH, 1997, CLIN IMMUNOL IMMUNOP, V84, P185, DOI 10.1006/clin.1997.4380
   Davila E, 2000, J IMMUNOL, V165, P539, DOI 10.4049/jimmunol.165.1.539
   Elkins KL, 1999, J IMMUNOL, V162, P2291
   Frey AB, 1996, J IMMUNOL, V156, P3841
   Krieg AM, 2000, CURR TOP MICROBIOL, V247, P1
   KRIEG AM, 1995, NATURE, V374, P546, DOI 10.1038/374546a0
   KURAMOTO E, 1992, INT J IMMUNOPHARMACO, V14, P773, DOI 10.1016/0192-0561(92)90075-V
   Oxenius A, 1999, J VIROL, V73, P4120, DOI 10.1128/JVI.73.5.4120-4126.1999
   POLLARD AM, 1990, J EXP MED, V172, P159, DOI 10.1084/jem.172.1.159
   ROSSI ML, 1989, ACTA NEUROPATHOL, V78, P189, DOI 10.1007/BF00688208
   Sparwasser T, 1998, EUR J IMMUNOL, V28, P2045, DOI 10.1002/(SICI)1521-4141(199806)28:06<2045::AID-IMMU2045>3.0.CO;2-8
   Weiner GJ, 1997, P NATL ACAD SCI USA, V94, P10833, DOI 10.1073/pnas.94.20.10833
   YAMAMOTO S, 1992, MICROBIOL IMMUNOL, V36, P983, DOI 10.1111/j.1348-0421.1992.tb02102.x
NR 16
TC 45
Z9 57
U1 0
U2 1
PU AMER ASSOC CANCER RESEARCH
PI BIRMINGHAM
PA PO BOX 11806, BIRMINGHAM, AL 35202 USA
SN 1078-0432
EI 
J9 CLIN CANCER RES
JI Clin. Cancer Res.
PD NOV 15
PY 2001
VL 7
IS 11
BP 3540
EP 3543
DI 
PG 4
WC Oncology
SC Oncology
GA 491JX
UT WOS:000172106200034
PM 11705874
DA 2025-02-17
ER

PT J
AU Yamanaka, R
   Zullo, SA
   Tanaka, R
   Blaese, M
   Xanthopoulos, KG
AF Yamanaka, R
   Zullo, SA
   Tanaka, R
   Blaese, M
   Xanthopoulos, KG
TI Enhancement of antitumor immune response in glioma models in mice by genetically modified dendritic cells pulsed with Semliki Forest virus-mediated complementary DNA
SO JOURNAL OF NEUROSURGERY
LA English
DT Article
DE dendritic cell; antigen; Semliki Forest virus; apoptosis; gene therapy; glioma; mouse
ID central-nervous-system; sindbis virus; gene-therapy; peptide; rna; antigen; tumors; expression; cftr; lung
AB Object. The aim of this study was to further investigate dendritic cell (DC)-based immunotherapy for malignant glioma to improve its therapeutic efficacy. Methods. Dendritic cells were isolated from the bone marrow and pulsed with phosphate-buffered saline, tumor RNA, tumor lysate, Semliki Forest virus (SFV)-LacZ, SFV-mediated B16 complementary (c)DNA, or SFV-mediated 203 glioma cDNA, respectively, to treat mice bearing tumors of the 203 glioma cell line. The results indicated that preimmunization with DCs pulsed with the same type of cDNA as in the tumor by a self-replicating RNA vector (that is, SFV) protected mice from tumor challenge, and that therapeutic immunization prolonged the survival of mice with established tumors. The SFV induced apoptosis in DCs and their death facilitated the uptake of apoptotic cells by other DCs, thus providing a potential mechanism for enhanced immunogenicity. Conclusions. Therapy with DCs that have been pulsed with SFV-mediated tumor cDNA may be an excellent procedure for the development of new cancer vaccines.
C1 Niigata Univ, Brain Res Inst, Dept Neurosurg, Niigata 9518122, Japan.
   Natl Human Genome Res Inst, Clin Gene Therapy Branch, NIH, Bethesda, MD USA.
C3 Niigata University; National Institutes of Health (NIH) - USA; NIH National Human Genome Research Institute (NHGRI)
RP Yamanaka, R (通讯作者)，Niigata Univ, Brain Res Inst, Dept Neurosurg, Asahimachi Dori 1-757, Niigata 9518122, Japan.
CR Albert ML, 1998, NATURE, V392, P86, DOI 10.1038/32183
   Ashley DM, 1997, J EXP MED, V186, P1177, DOI 10.1084/jem.186.7.1177
   Boczkowski D, 1996, J EXP MED, V184, P465, DOI 10.1084/jem.184.2.465
   Celluzzi CM, 1996, J EXP MED, V183, P283, DOI 10.1084/jem.183.1.283
   ENGELHARDT JF, 1993, HUM GENE THER, V4, P759, DOI 10.1089/hum.1993.4.6-759
   ENGELHARDT JF, 1993, NAT GENET, V4, P27, DOI 10.1038/ng0593-27
   Fakhrai H, 1996, P NATL ACAD SCI USA, V93, P2909, DOI 10.1073/pnas.93.7.2909
   LEVIS R, 1990, J VIROL, V64, P1726, DOI 10.1128/JVI.64.4.1726-1733.1990
   Lewis J, 1996, J VIROL, V70, P1828, DOI 10.1128/JVI.70.3.1828-1835.1996
   Liau LM, 1999, J NEUROSURG, V90, P1115, DOI 10.3171/jns.1999.90.6.1115
   MAYORDOMO JI, 1995, NAT MED, V1, P1297, DOI 10.1038/nm1295-1297
   MULLIGAN RC, 1993, SCIENCE, V260, P926, DOI 10.1126/science.8493530
   Okada H, 1998, INT J CANCER, V78, P196, DOI 10.1002/(SICI)1097-0215(19981005)78:2<196::AID-IJC13>3.0.CO;2-9
   PIPER RC, 1994, METHOD CELL BIOL, V43, P55
   PORGADOR A, 1995, J EXP MED, V182, P255, DOI 10.1084/jem.182.1.255
   ROSENFELD MA, 1991, SCIENCE, V252, P431, DOI 10.1126/science.2017680
   Sampson JH, 1996, P NATL ACAD SCI USA, V93, P10399, DOI 10.1073/pnas.93.19.10399
   Steinman RM, 1997, IMMUNOL REV, V156, P25, DOI 10.1111/j.1600-065X.1997.tb00956.x
   STEINMAN RM, 1991, ANNU REV IMMUNOL, V9, P271
   STRAUSS JH, 1994, MICROBIOL REV, V58, P491, DOI 10.1128/MMBR.58.3.491-562.1994
   Yamanaka R, 1999, J NEURO-ONCOL, V43, P27, DOI 10.1023/A:1006289901702
   Ying H, 1999, NAT MED, V5, P823, DOI 10.1038/10548
   Zitvogel L, 1996, J EXP MED, V183, P87, DOI 10.1084/jem.183.1.87
NR 23
TC 59
Z9 74
U1 0
U2 2
PU AMER ASSOC NEUROLOGICAL SURGEONS
PI CHARLOTTESVILLE
PA UNIV VIRGINIA, 1224 WEST MAIN ST, STE 450, CHARLOTTESVILLE, VA 22903 USA
SN 0022-3085
EI 
J9 J NEUROSURG
JI J. Neurosurg.
PD MAR 15
PY 2001
VL 94
IS 3
BP 474
EP 481
DI 10.3171/jns.2001.94.3.0474
PG 8
WC Clinical Neurology; Surgery
SC Neurosciences & Neurology; Surgery
GA 405KB
UT WOS:000167157600015
PM 11235953
DA 2025-02-17
ER

PT J
AU Kikuchi, T
   Akasaki, Y
   Irie, M
   Homma, S
   Abe, T
   Ohno, T
AF Kikuchi, T
   Akasaki, Y
   Irie, M
   Homma, S
   Abe, T
   Ohno, T
TI Results of a phase I clinical trial of vaccination of glioma patients with fusions of dendritic and glioma cells
SO CANCER IMMUNOLOGY IMMUNOTHERAPY
LA English
DT Article
DE immunotherapy; astrocytomas; malignant gliomas; dendritic cells; fusion
ID effective antitumor immunity; tumor-cells; recombinant interleukin-12; molecule-1 icam-1; b7 costimulation; antigen; immunotherapy; carcinoma; immunogenicity; transfection
AB Several reports of clinical trials of immunotherapy using dendritic cells have been published to date. In this study, we investigated the safety and clinical response of immunotherapy with fusions of dendritic and glioma cells for the treatment of patients with malignant glioma. Eight patients with malignant glioma, ranging in age from 4 to 63 years old, participated in this study. Dendritic cells were generated from peripheral blood. Cultured autologous glioma cells were established from surgical specimens in each case. Fusion cells of dendritic and glioma cells were prepared with polyethylene glycol, and the fusion efficiency ranged from 9.2 to 35.3% (mean, 21.9%). All patients received the fusion cells every three weeks for a minimum of 3, and a maximum of 7, immunizations. Fusion cells were injected intradermally, close to a cervical lymph node. The percentage of CD16- and CD56-positive cells in peripheral blood lymphocytes slightly increased after immunization in 4 out of 5 cases investigated. Peripheral blood mononuclear cells were incubated with irradiated autologous glioma or U87MG cells and supernatants were harvested. In 6 cases analyzed, the concentration of interferon-gamma in the supernatant increased after immunization. Clinical results showed that there were no serious adverse effects and two partial responses. Although the results of the phase I clinical trial of fusion cells indicated that this treatment safely induced immune responses, we were unable to establish a statistically significant treatment-associated response rate, due to the limited sample population. Therefore, further evaluation of the role of adjuvant cytokines is necessary.
C1 Jikei Univ, Dept Oncol, Inst DNA Med, Minato Ku, Tokyo 1058461, Japan.
   Jikei Univ, Dept Neurosurg, Tokyo, Japan.
   Jikei Univ, Dept Internal Med, Tokyo, Japan.
C3 Jikei University; Jikei University; Jikei University
RP Kikuchi, T (通讯作者)，Jikei Univ, Dept Oncol, Inst DNA Med, Minato Ku, 3-25-8 Niahishinbashi, Tokyo 1058461, Japan.
CR Akasaki Y, 2001, J IMMUNOTHER, V24, P106, DOI 10.1097/00002371-200103000-00004
   AOKI T, 1992, P NATL ACAD SCI USA, V89, P3850, DOI 10.1073/pnas.89.9.3850
   BRUNDA MJ, 1994, J LEUKOCYTE BIOL, V55, P280
   Celluzzi CM, 1998, J IMMUNOL, V160, P3081
   CHEN LP, 1994, J EXP MED, V179, P523, DOI 10.1084/jem.179.2.523
   CONSTAM DB, 1992, J IMMUNOL, V148, P1404
   CSERR HF, 1992, IMMUNOL TODAY, V13, P507, DOI 10.1016/0167-5699(92)90027-5
   Gabrilovich DI, 1999, CLIN CANCER RES, V5, P2963
   GANSBACHER B, 1990, CANCER RES, V50, P7820
   Gong JL, 1997, NAT MED, V3, P558, DOI 10.1038/nm0597-558
   Gong JL, 1998, P NATL ACAD SCI USA, V95, P6279, DOI 10.1073/pnas.95.11.6279
   Heimberger AB, 2000, J NEUROIMMUNOL, V103, P16, DOI 10.1016/S0165-5728(99)00172-1
   HOCK H, 1991, J EXP MED, V174, P1291, DOI 10.1084/jem.174.6.1291
   Höltl L, 1999, J UROLOGY, V161, P777, DOI 10.1016/S0022-5347(01)61767-1
   Joki A, 1999, INT J CANCER, V82, P714
   Kikuchi T, 1999, INT J CANCER, V80, P425, DOI 10.1002/(SICI)1097-0215(19990129)80:3<425::AID-IJC15>3.0.CO;2-7
   Kikuchi T, 1999, CANCER LETT, V142, P201, DOI 10.1016/S0304-3835(99)00169-X
   Kugler A, 2000, NAT MED, V6, P332, DOI 10.1038/73193
   Lespagnard L, 1998, INT J CANCER, V76, P250, DOI 10.1002/(SICI)1097-0215(19980413)76:2<250::AID-IJC13>3.0.CO;2-G
   Liau LM, 1999, J NEUROSURG, V90, P1115, DOI 10.3171/jns.1999.90.6.1115
   Ludewig B, 2000, J EXP MED, V191, P795, DOI 10.1084/jem.191.5.795
   Morse MA, 1999, CLIN CANCER RES, V5, P1331
   Nair SK, 1997, INT J CANCER, V70, P706, DOI 10.1002/(SICI)1097-0215(19970317)70:6<706::AID-IJC13>3.0.CO;2-7
   Nestle FO, 1998, NAT MED, V4, P328, DOI 10.1038/nm0398-328
   Okada H, 1998, INT J CANCER, V78, P196, DOI 10.1002/(SICI)1097-0215(19981005)78:2<196::AID-IJC13>3.0.CO;2-9
   Reeves ME, 1996, CANCER RES, V56, P5672
   STEINMAN RM, 1991, ANNU REV IMMUNOL, V9, P271
   Tjandrawan T, 1998, J IMMUNOTHER, V21, P149, DOI 10.1097/00002371-199803000-00009
   Tüting T, 1998, J IMMUNOL, V160, P1139
   Wakimoto H, 1996, CANCER RES, V56, P1828
   Wang JL, 1998, J IMMUNOL, V161, P5516
   Zitvogel L, 1996, J EXP MED, V183, P87, DOI 10.1084/jem.183.1.87
NR 32
TC 228
Z9 257
U1 1
U2 10
PU SPRINGER-VERLAG
PI NEW YORK
PA 175 FIFTH AVE, NEW YORK, NY 10010 USA
SN 0340-7004
EI 
J9 CANCER IMMUNOL IMMUN
JI Cancer Immunol. Immunother.
PD SEP 15
PY 2001
VL 50
IS 7
BP 337
EP 344
DI 10.1007/s002620100205
PG 8
WC Oncology; Immunology
SC Oncology; Immunology
GA 477BQ
UT WOS:000171263600002
PM 11676393
DA 2025-02-17
ER

PT J
AU Prins, RM
   Graf, MR
   Merchant, RE
AF Prins, RM
   Graf, MR
   Merchant, RE
TI Cytotoxic T cells infiltrating a glioma express an aberrant phenotype that is associated with decreased function and apoptosis
SO CANCER IMMUNOLOGY IMMUNOTHERAPY
LA English
DT Article
DE CTL; tumor immunity; apoptosis; glioma
ID primary intracranial tumors; peripheral-blood; signal-transduction; prostate-cancer; dendritic cells; bearing mice; brain-tumors; neck-cancer; zeta-chain; fas ligand
AB In this study, we report on novel alterations found in rat intracranial (i.c.) tumor-infiltrating T lymphocytes (TIL) that are indicative of T cell defects and death. FACS analysis showed that the cytotoxic T cells (CTL) infiltrating rat T9.F gliomas were CD3 epsilon (+), alpha beta TCR+, CD8 alpha (+), but CD8 beta (-). These lymphocytes also stained positive for the B cell-specific marker, CD45RA, as well as Annexin-V, signifying apoptotic changes. Functional and biochemical analyses were performed to assess whether the aberrant phenotype was linked to other defects. When CD8 alpha (+) TIL were purified and stimulated in vitro, their proliferative capacity was markedly diminished in comparison with CD3(+)CD8 alpha (+)CD8 beta (+) T cells isolated from the spleens of naive, non tumor-bearing rats. Furthermore, the mean fluorescence intensity of surface CD3 epsilon was dramatically reduced in the CD3(+)CD8 alpha (+)CD8 beta (-) TIL population as compared with CD3(+)CD8 alpha (+)CD8 beta (+) TIL from the same tumor-bearing animal. Biochemical studies revealed that the expression of TCR zeta and LAT were reduced in lysates generated from CD8 alpha -purified TIL with respect to CD8 alpha -purified T cells from naive spleen. We believe that these degenerative changes are reflective of chronic T cell receptor ligation, because in vitro culture of rat splenocytes or purified T cells with ConA or anti-CD3 mAb induced the same alterations. In vitro, the downregulation of CD8 beta could be inhibited by the caspase inhibitor, z-VAD. These results suggest that the aberrant CTL phenotype found in the TIL of glioma-bearing rats may be novel signals for their impending death and degenerating anti-tumor immune function.
C1 Virginia Commonwealth Univ, Med Coll Virginia, Sch Med, Dept Anat, Richmond, VA 23298 USA.
   Virginia Commonwealth Univ, Med Coll Virginia, Sch Med, Dept Surg,Div Neurosurg, Richmond, VA 23298 USA.
   Cedars Sinai Med Ctr, Maxine Dunitz Neurosurg Inst, Los Angeles, CA 90048 USA.
C3 Virginia Commonwealth University; Virginia Commonwealth University; Cedars Sinai Medical Center
RP Prins, RM (通讯作者)，Virginia Commonwealth Univ, Med Coll Virginia, Sch Med, Dept Anat, POB 980709,MCV Stn, Richmond, VA 23298 USA.
FU NCI NIH HHS [P30 CA16059] Funding Source: Medline
CR Boon T, 1997, IMMUNOL TODAY, V18, P267, DOI 10.1016/S0167-5699(97)80020-5
   Bosselut R, 1999, J EXP MED, V190, P1517, DOI 10.1084/jem.190.10.1517
   Clary BM, 1997, CANCER GENE THER, V4, P97
   Correa MR, 1997, J IMMUNOL, V158, P5292
   COURAUD PO, 1994, J LEUKOCYTE BIOL, V56, P407, DOI 10.1002/jlb.56.3.407
   Dix AR, 1999, J NEUROIMMUNOL, V100, P216, DOI 10.1016/S0165-5728(99)00203-9
   Graf MR, 1999, J NEURO-ONCOL, V45, P209, DOI 10.1023/A:1006357424124
   Graf MR, 1999, J IMMUNOL, V163, P5544
   Hanson HL, 2000, IMMUNITY, V13, P265, DOI 10.1016/S1074-7613(00)00026-1
   HURFORD RK, 1995, NAT GENET, V10, P430, DOI 10.1038/ng0895-430
   KISHIMOTO H, 1995, J EXP MED, V181, P649, DOI 10.1084/jem.181.2.649
   KURPAD SN, 1995, GLIA, V15, P244, DOI 10.1002/glia.440150306
   KURPAD SN, 1994, SEMIN ONCOL, V21, P149
   Kuss I, 1999, CLIN CANCER RES, V5, P329
   Lee DS, 1998, CANCER J SCI AM, V4, P86
   Li J, 1997, SCIENCE, V275, P1943, DOI 10.1126/science.275.5308.1943
   Liau LM, 1999, J NEUROSURG, V90, P1115, DOI 10.3171/jns.1999.90.6.1115
   Liau LM, 2000, CANCER RES, V60, P1353
   Maeurer MJ, 1996, CLIN CANCER RES, V2, P641
   MIZOGUCHI H, 1992, SCIENCE, V258, P1795, DOI 10.1126/science.1465616
   Morford LA, 1997, J IMMUNOL, V159, P4415
   Morford LA, 1999, J NEUROSURG, V91, P935, DOI 10.3171/jns.1999.91.6.0935
   Nestle FO, 1998, NAT MED, V4, P328, DOI 10.1038/nm0398-328
   Ochsenbein AF, 1999, P NATL ACAD SCI USA, V96, P2233, DOI 10.1073/pnas.96.5.2233
   Rabinowich H, 1998, J CLIN INVEST, V101, P2579, DOI 10.1172/JCI1518
   Reichert TE, 1998, CANCER RES, V58, P5344
   Renno T, 1998, EUR J IMMUNOL, V28, P540, DOI 10.1002/(SICI)1521-4141(199802)28:02<540::AID-IMMU540>3.0.CO;2-Y
   ROSZMAN T, 1991, IMMUNOL TODAY, V12, P370, DOI 10.1016/0167-5699(91)90068-5
   Saito T, 2000, CLIN CANCER RES, V6, P1351
   Saito T, 1999, CLIN CANCER RES, V5, P1263
   SANDA MG, 1995, J NATL CANCER I, V87, P280, DOI 10.1093/jnci/87.4.280
   Seliger B, 2000, IMMUNOL TODAY, V21, P455, DOI 10.1016/S0167-5699(00)01692-3
   Sytwu HK, 1996, IMMUNITY, V5, P17, DOI 10.1016/S1074-7613(00)80306-4
   TAKAHASHI T, 1994, CELL, V76, P969, DOI 10.1016/0092-8674(94)90375-1
   Tseng SH, 1999, CANCER GENE THER, V6, P302, DOI 10.1038/sj.cgt.7700057
   Uzzo RG, 1999, CLIN CANCER RES, V5, P1219
   WANG Q, 1995, J IMMUNOL, V155, P1382
   Wekerle Hartmut, 1993, P67, V0, P0
   Whiteside TL, 1998, ADV EXP MED BIOL, V451, P167
   Ying H, 1999, NAT MED, V5, P823, DOI 10.1038/10548
   Zaks TZ, 1999, J IMMUNOL, V162, P3273
   ZHENG LX, 1995, NATURE, V377, P348, DOI 10.1038/377348a0
NR 42
TC 33
Z9 35
U1 0
U2 1
PU SPRINGER-VERLAG
PI NEW YORK
PA 175 FIFTH AVE, NEW YORK, NY 10010 USA
SN 0340-7004
EI 
J9 CANCER IMMUNOL IMMUN
JI Cancer Immunol. Immunother.
PD AUG 15
PY 2001
VL 50
IS 6
BP 285
EP 292
DI 10.1007/s002620100202
PG 8
WC Oncology; Immunology
SC Oncology; Immunology
GA 469RC
UT WOS:000170827800001
PM 11570581
DA 2025-02-17
ER

PT J
AU Akasaki, Y
   Kikuchi, T
   Homma, S
   Abe, T
   Kofe, D
   Ohno, T
AF Akasaki, Y
   Kikuchi, T
   Homma, S
   Abe, T
   Kofe, D
   Ohno, T
TI Antitumor effect of immunizations with fusions of dendritic and glioma cells in a mouse brain tumor model
SO JOURNAL OF IMMUNOTHERAPY
LA English
DT Article
DE glioma; dendritic cells; fusions; immunotherapy; interleukin 12
ID in-vitro; recombinant interleukin-12; b7 costimulation; immunity; antigen; il-12; immunogenicity; expression; regression; rejection
AB The authors studied antitumor immunity conferred by fusions of dendritic and glioma cells in a mouse brain tumor model. Previous immunization with fusion cells (FCs) prevented tumor formation on challenge with glioma cells in the flank or in the brain. Efficacy was decreased when studies were performed in mice depleted of CD8(+) cells. In a treatment model, FCs were injected subcutaneously after tumor development in the brain. The administration of FCs alone had limited effects on survival of mice bearing brain tumors. Importantly, however, administration of FCs and recombinant interleukin-12 (rIL-12) remarkably prolonged the survival of mice with brain tumors. Cytotoxic T lymphocyte activity against glioma cells from immunized mice was also stimulated by coadministration of FCs and rIL-12 compared with that obtained with FCs or rIL-12 alone. These data support the therapeutic efficacy of combining FC-based vaccine therapy and rIL-12.
C1 Jikei Univ, Sch Med, Inst DNA Med,Dept Oncol, Minato Ku, Tokyo 1058461, Japan.
   Jikei Univ, Sch Med, Dept Neurosurg, Tokyo 1058461, Japan.
   Jikei Univ, Sch Med, Dept Internal Med, Tokyo 1058461, Japan.
   Harvard Univ, Sch Med, Dana Farber Canc Inst, Boston, MA 02115 USA.
C3 Jikei University; Jikei University; Jikei University; Harvard University; Dana-Farber Cancer Institute; Harvard Medical School
RP Kikuchi, T (通讯作者)，Jikei Univ, Sch Med, Inst DNA Med,Dept Oncol, Minato Ku, 3-25-8 Nishishinbashi, Tokyo 1058461, Japan.
CR AOKI T, 1992, P NATL ACAD SCI USA, V89, P3850, DOI 10.1073/pnas.89.9.3850
   BRUNDA MJ, 1994, J LEUKOCYTE BIOL, V55, P280
   Celluzzi CM, 1998, J IMMUNOL, V160, P3081
   CHEN LP, 1994, J EXP MED, V179, P523, DOI 10.1084/jem.179.2.523
   CONSTAM DB, 1992, J IMMUNOL, V148, P1404
   CSERR HF, 1992, IMMUNOL TODAY, V13, P507, DOI 10.1016/0167-5699(92)90027-5
   Ford JW, 1996, J SURG RES, V62, P23, DOI 10.1006/jsre.1996.0167
   GANSBACHER B, 1990, CANCER RES, V50, P7820
   GATELY MK, 1994, INT IMMUNOL, V6, P157, DOI 10.1093/intimm/6.1.157
   Gong JL, 1997, NAT MED, V3, P558, DOI 10.1038/nm0597-558
   Gong JL, 1998, P NATL ACAD SCI USA, V95, P6279, DOI 10.1073/pnas.95.11.6279
   HOCK H, 1991, J EXP MED, V174, P1291, DOI 10.1084/jem.174.6.1291
   Joki A, 1999, INT J CANCER, V82, P714
   Kikuchi T, 1999, INT J CANCER, V80, P425, DOI 10.1002/(SICI)1097-0215(19990129)80:3<425::AID-IJC15>3.0.CO;2-7
   Lespagnard L, 1998, INT J CANCER, V76, P250, DOI 10.1002/(SICI)1097-0215(19980413)76:2<250::AID-IJC13>3.0.CO;2-G
   Nair SK, 1997, INT J CANCER, V70, P706, DOI 10.1002/(SICI)1097-0215(19970317)70:6<706::AID-IJC13>3.0.CO;2-7
   NASTALA CL, 1994, J IMMUNOL, V153, P1697
   Nestle FO, 1998, NAT MED, V4, P328, DOI 10.1038/nm0398-328
   Okada H, 1998, INT J CANCER, V78, P196, DOI 10.1002/(SICI)1097-0215(19981005)78:2<196::AID-IJC13>3.0.CO;2-9
   Reeves ME, 1996, CANCER RES, V56, P5672
   SAKAMOTO K, 1989, JPN J EXP MED, V59, P173
   STEINMAN RM, 1991, ANNU REV IMMUNOL, V9, P271
   Tjandrawan T, 1998, J IMMUNOTHER, V21, P149, DOI 10.1097/00002371-199803000-00009
   Tüting T, 1998, J IMMUNOL, V160, P1139
   Wakimoto H, 1996, CANCER RES, V56, P1828
   Wang JL, 1998, J IMMUNOL, V161, P5516
   Zitvogel L, 1996, J EXP MED, V183, P87, DOI 10.1084/jem.183.1.87
NR 27
TC 100
Z9 120
U1 0
U2 0
PU LIPPINCOTT WILLIAMS & WILKINS
PI PHILADELPHIA
PA 530 WALNUT ST, PHILADELPHIA, PA 19106-3621 USA
SN 1053-8550
EI 
J9 J IMMUNOTHER
JI J. Immunother.
PD MAR-APR 15
PY 2001
VL 24
IS 2
BP 106
EP 113
DI 10.1097/00002371-200103000-00004
PG 8
WC Oncology; Immunology; Medicine, Research & Experimental
SC Oncology; Immunology; Research & Experimental Medicine
GA 406CP
UT WOS:000167197600004
DA 2025-02-17
ER

PT J
AU Chang, LJ
   He, J
AF Chang, LJ
   He, J
TI Retroviral vectors for gene therapy of AIDS and cancer
SO CURRENT OPINION IN MOLECULAR THERAPEUTICS
LA English
DT Article
DE AIDS; cancer; gene therapy; HIV; lentiviral vector; MLV; retroviral vector
ID thymidine kinase gene; modified dendritic cells; hematopoietic stem-cells; graft-versus-leukemia; lentiviral vectors; nondividing cells; clinical-trial; glioblastoma-multiforme; recurrent glioblastoma; stable transduction
AB Both AIDS and cancer are linked to immune dysfunctions of the body which are characterized by the persistence of disease-afflicted cells. To effect a cure with novel gene therapy approaches, these diseased cells must be eliminated either directly or indirectly using cytotoxic or suicide genes, or via activation of specific immune functional cells. Retroviral vectors are useful tools for long-term genome modification owing to their ability to integrate into host chromosomes, However, most oncoretroviruses, including murine leukemia virus (MLV), require cell division to facilitate nuclear entry, this has restricted the application of murine oncoretroviral vectors to cell targets that are actively dividing, Accordingly, gene transfer into hematopoietic stein cells (HSCs) and terminally differentiated cells such as muscles, neurons and dendritic cells (DCs) has been limited with the conventional oncoretroviral vectors. The lentiviral family of retroviruses, including human immunodeficiency virus type 1 (HIV-1), has been developed into useful gene transfer tools. Lentiviral vectors carry several nuclear entry viral proteins, and therefore can target slowly-dividing and non-dividing cells [1-3]. To activate immune response against cancer or HIV infection, long-term marking of the target cells is not necessary. However, to establish intracellular defense to prevent HIV infection, prolonged genetic modification of target cells such as HSCs will be required. Due to the poor transduction efficiency and the problem of transgene silencing over time with oncoretroviral vectors, most gene therapy studies for AIDS and cancer using oncoretroviral vectors remain proof-of-concept studies [4-7]. Here we will discuss recent developments in the use of retroviral vectors, including HIV-1-derived lentiviral vectors, for the treatment Of AIDS and cancer, and their future therapeutic potential.
C1 Univ Florida, Dept Mol Genet & Microbiol, Power Gene Therapy Ctr, Gainesville, FL 32610 USA.
   Univ Florida, McKnight Brain Inst, Gainesville, FL 32610 USA.
C3 State University System of Florida; University of Florida; State University System of Florida; University of Florida
RP Chang, LJ (通讯作者)，Univ Florida, Dept Mol Genet & Microbiol, Power Gene Therapy Ctr, Gainesville, FL 32610 USA.
CR Akkina RK, 1996, J VIROL, V70, P2581, DOI 10.1128/JVI.70.4.2581-2585.1996
   An DS, 1999, J VIROL, V73, P7671, DOI 10.1128/JVI.73.9.7671-7677.1999
   Arthur JF, 1997, CANCER GENE THER, V4, P17
   Avgeropoulos N G, 1999, ONCOLOGIST, V4, P209
   BALTIMORE D, 1988, NATURE, V335, P395, DOI 10.1038/335395a0
   Bell AC, 2001, SCIENCE, V291, P447, DOI 10.1126/science.291.5503.447
   Bonini C, 1997, SCIENCE, V276, P1719, DOI 10.1126/science.276.5319.1719
   Buchschacher GL, 2001, HUM GENE THER, V12, P1013, DOI 10.1089/104303401750214249
   Buchschacher GL, 2000, BLOOD, V95, P2499
   Case SS, 1999, P NATL ACAD SCI USA, V96, P2988, DOI 10.1073/pnas.96.6.2988
   Cavazzana-Calvo M, 2000, SCIENCE, V288, P669, DOI 10.1126/science.288.5466.669
   Chang LJ, 1999, GENE THER, V6, P715, DOI 10.1038/sj.gt.3300895
   CHANG LJ, 2001, IN PRESS CURR GENE T, V0, P0
   Chinnasamy D, 2000, BLOOD, V96, P1309, DOI 10.1182/blood.V96.4.1309.h8001309_1309_1316
   Chinnasamy N, 2000, HUM GENE THER, V11, P1901, DOI 10.1089/10430340050129512
   Corbeau P, 1998, VIROLOGY, V243, P268, DOI 10.1006/viro.1998.9089
   Curran MA, 2000, MOL THER, V1, P31, DOI 10.1006/mthe.1999.0007
   Dhodapkar MV, 1999, J CLIN INVEST, V104, P173, DOI 10.1172/JCI6909
   Dyall J, 2001, BLOOD, V97, P114, DOI 10.1182/blood.V97.1.114
   Emery DW, 2000, P NATL ACAD SCI USA, V97, P9150, DOI 10.1073/pnas.160159597
   Encell LP, 1999, NAT BIOTECHNOL, V17, P143, DOI 10.1038/6142
   Esche C, 1999, CURR OPIN MOL THER, V1, P72
   EZZEDDINE ZD, 1991, NEW BIOL, V3, P608
   Feldman AL, 2001, J NATL CANCER I, V93, P1014, DOI 10.1093/jnci/93.13.1014
   FREEMAN SM, 1993, CANCER RES, V53, P5274
   Gilboa E, 1998, CANCER IMMUNOL IMMUN, V46, P82, DOI 10.1007/s002620050465
   Gruber A, 2000, BLOOD, V96, P1327, DOI 10.1182/blood.V96.4.1327.h8001327_1327_1333
   Haubrich R, 1995, HUM GENE THER, V6, P941, DOI 10.1089/hum.1995.6.7-941
   Heim DA, 2000, IMMUNOL REV, V178, P29, DOI 10.1034/j.1600-065X.2000.17802.x
   JAHNER D, 1982, NATURE, V298, P623, DOI 10.1038/298623a0
   Kirk CJ, 2000, HUM GENE THER, V11, P797, DOI 10.1089/10430340050015419
   Klatzmann D, 1998, HUM GENE THER, V9, P2595, DOI 10.1089/10430349850019436
   Klein C, 2000, J EXP MED, V191, P1699, DOI 10.1084/jem.191.10.1699
   Klimatcheva E, 2001, MOL THER, V3, P928, DOI 10.1006/mthe.2001.0344
   Kohn DB, 1999, BLOOD, V94, P368, DOI 10.1182/blood.V94.1.368.413a47_368_371
   Lever AML, 2001, SEX TRANSM INFECT, V77, P93, DOI 10.1136/sti.77.2.93
   Liu M, 1998, NAT BIOTECHNOL, V16, P335, DOI 10.1038/nbt0498-335
   Luther-Wyrsch A, 2001, HUM GENE THER, V12, P377, DOI 10.1089/10430340150504000
   McInerney JM, 2000, GENE THER, V7, P653, DOI 10.1038/sj.gt.3301155
   Mitchell DA, 2000, J CLIN INVEST, V106, P1065, DOI 10.1172/JCI11405
   Modin C, 2000, J VIROL, V74, P11697, DOI 10.1128/JVI.74.24.11697-11707.2000
   Morgan RA, 1999, MOL MED TODAY, V5, P454, DOI 10.1016/S1357-4310(99)01542-7
   Naldini L, 1996, SCIENCE, V272, P263, DOI 10.1126/science.272.5259.263
   Paillard F, 1998, HUM GENE THER, V9, P767, DOI 10.1089/hum.1998.9.6-767
   Palù G, 1999, GENE THER, V6, P330, DOI 10.1038/sj.gt.3300805
   Pannell D, 2000, EMBO J, V19, P5884, DOI 10.1093/emboj/19.21.5884
   RAFFEL C, 1994, HUM GENE THER, V5, P863, DOI 10.1089/hum.1994.5.7-863
   Reiser J, 1996, P NATL ACAD SCI USA, V93, P15266, DOI 10.1073/pnas.93.26.15266
   Roth JA, 1997, J NATL CANCER I, V89, P21, DOI 10.1093/jnci/89.1.21
   Salmon P, 2000, BLOOD, V96, P3392
   Schroers R, 2000, MOL THER, V1, P171, DOI 10.1006/mthe.2000.0027
   Shand N, 1999, HUM GENE THER, V10, P2325, DOI 10.1089/10430349950016979
   Sharma S, 1996, P NATL ACAD SCI USA, V93, P11842, DOI 10.1073/pnas.93.21.11842
   Sirven A, 2001, MOL THER, V3, P438, DOI 10.1006/mthe.2001.0282
   Sutton RE, 1998, J VIROL, V72, P5781, DOI 10.1128/JVI.72.7.5781-5788.1998
   Sutton RE, 1999, J VIROL, V73, P3649, DOI 10.1128/JVI.73.5.3649-3660.1999
   Unutmaz D, 1999, J EXP MED, V189, P1735, DOI 10.1084/jem.189.11.1735
   Verma IM, 1997, NATURE, V389, P239, DOI 10.1038/38410
   Verzeletti S, 1998, HUM GENE THER, V9, P2243, DOI 10.1089/hum.1998.9.15-2243
   Wan YH, 2000, CANCER RES, V60, P3247
   Woffendin C, 1996, P NATL ACAD SCI USA, V93, P2889, DOI 10.1073/pnas.93.7.2889
   Wong-Staal F, 1998, HUM GENE THER, V9, P2407, DOI 10.1089/hum.1998.9.16-2407
NR 62
TC 21
Z9 26
U1 0
U2 8
PU PHARMAPRESS LTD
PI LONDON
PA MIDDLESEX HOUSE, 34-42 CLEVELAND ST, LONDON W1P 6LB, ENGLAND
SN 1464-8431
EI 
J9 CURR OPIN MOL THER
JI Curr. Opin. Mol. Ther.
PD OCT 15
PY 2001
VL 3
IS 5
BP 468
EP 475
DI 
PG 8
WC Biotechnology & Applied Microbiology; Medicine, Research & Experimental
SC Biotechnology & Applied Microbiology; Research & Experimental Medicine
GA 488KQ
UT WOS:000171934700005
PM 11699891
DA 2025-02-17
ER

PT J
AU Yoshida, S
   Morii, K
   Watanabe, M
   Saito, T
   Yamamoto, K
   Tanaka, R
AF Yoshida, S
   Morii, K
   Watanabe, M
   Saito, T
   Yamamoto, K
   Tanaka, R
TI The generation of anti-tumoral cells using dendritic cells from the peripheral blood of patients with malignant brain tumors
SO CANCER IMMUNOLOGY IMMUNOTHERAPY
LA English
DT Article
DE dendritic cells; malignant brain tumors; immunotherapy; glioma
ID epidermal langerhans cells; antitumor immunity; t-cells; melanoma patients; induction; glioma; system; vaccination; dependence; survival
AB Dendritic cells (DCs) can be the principal initiators of antigen-specific immune responses. We analyzed the in vitro-responses against brain tumor cells using DCs from the peripheral blood of patients with brain tumors. Peripheral blood mononuclear cells (PBMC) were obtained from 19 patients with malignant brain tumors: 12 metastatic brain tumors of lung adenocarcinoma, 7 high-grade astrocytomas. PBMC were cultured with 100 ng/ml of GM-CSF and 10 ng/ml of IL-4 for 5-7 days in order to produce mature DCs. The autologous tumor lysate (5 mg/ml, containing 1 x 10(6) cells) was then added to the cultured DCs. Using the DCs generated by these treatments, we assessed the changes that occurred in their immune responses against brain tumor via Cr-51-release and lymphocyte proliferation assays. We found that the matured DCs displayed the typical surface phenotype of CD3(+) CD45(+) CD80(+) and CD86(+). After the pulsation treatment with tumor lysate, DCs were found to have strong cytotoxic T lymphocyte activity, showing 42.5 +/- 12.7% killing of autologous tumor cells. We also found an enhancement of allogeneic T cell proliferation after pulsing the DC with tumor lysate. These data support the efficacy of DC-based immunotherapy for patients with malignant brain tumors.
C1 Niigata Canc Ctr Hosp, Dept Neurosurg, Niigata 951, Japan.
   Niigata Univ, Brain Res Inst, Dept Neurosurg, Niigata 95021, Japan.
C3 Niigata University
RP Yoshida, S (通讯作者)，Niigata Canc Ctr Hosp, Dept Neurosurg, Kawagishi Chou 2-15-3, Niigata 951, Japan.
CR Albert ML, 1998, J EXP MED, V188, P1359, DOI 10.1084/jem.188.7.1359
   ASHLEY DM, 1997, J EXP MED, V186, P1171
   BOCZKOWSKI D, 1996, J EXP MED, V184, P4645
   CAUX C, 1992, NATURE, V360, P258, DOI 10.1038/360258a0
   COHEN PJ, 1994, EUR J IMMUNOL, V24, P315, DOI 10.1002/eji.1830240206
   Davis FG, 1998, J NEUROSURG, V88, P1, DOI 10.3171/jns.1998.88.1.0001
   HATHCOCK KS, 1993, SCIENCE, V262, P905, DOI 10.1126/science.7694361
   Heimberger AB, 2000, J NEUROIMMUNOL, V103, P16, DOI 10.1016/S0165-5728(99)00172-1
   HUANG AYC, 1994, SCIENCE, V264, P961, DOI 10.1126/science.7513904
   LARSEN CP, 1992, J EXP MED, V176, P1215, DOI 10.1084/jem.176.4.1215
   Liau LM, 1999, J NEUROSURG, V90, P1115, DOI 10.3171/jns.1999.90.6.1115
   LICHTOR T, 1995, J NEUROSURG, V83, P1038, DOI 10.3171/jns.1995.83.6.1038
   Marchand M, 1995, INT J CANCER, V63, P883, DOI 10.1002/ijc.2910630622
   MAYORDOMO JI, 1995, NAT MED, V1, P1297, DOI 10.1038/nm1295-1297
   MUKHERJI B, 1995, P NATL ACAD SCI USA, V92, P8078, DOI 10.1073/pnas.92.17.8078
   Nestle FO, 1998, NAT MED, V4, P328, DOI 10.1038/nm0398-328
   Okada H, 1998, INT J CANCER, V78, P196, DOI 10.1002/(SICI)1097-0215(19981005)78:2<196::AID-IJC13>3.0.CO;2-9
   Porgador A, 1996, J IMMUNOL, V156, P2918
   RADMAYR C, 1995, INT J CANCER, V63, P627, DOI 10.1002/ijc.2910630505
   Ridge JP, 1998, NATURE, V393, P474, DOI 10.1038/30989
   ROMANI N, 1992, SPRINGER SEMIN IMMUN, V13, P265
   Romani N, 1996, J IMMUNOL METHODS, V196, P137, DOI 10.1016/0022-1759(96)00078-6
   SALLUSTO F, 1994, J EXP MED, V179, P1101
   Sampson JH, 1996, P NATL ACAD SCI USA, V93, P10399, DOI 10.1073/pnas.93.19.10399
   Schuler G, 1997, J EXP MED, V186, P1183, DOI 10.1084/jem.186.8.1183
   SHAPIRO WR, 1989, J NEUROSURG, V71, P1, DOI 10.3171/jns.1989.71.1.0001
   Siesjo P, 1996, J IMMUNOTHER, V19, P334, DOI 10.1097/00002371-199609000-00003
   SKEA DL, 1993, J IMMUNOL, V151, P3557
   Slingluff CL, 1996, SEMIN SURG ONCOL, V12, P446, DOI 10.1002/(SICI)1098-2388(199611/12)12:6<446::AID-SSU10>3.0.CO;2-T
   SOMASSE T, 1992, J EXP MED, V175, P15
   STEINMAN RM, 1991, ANNU REV IMMUNOL, V9, P271
   Thurnher M, 1997, EXP HEMATOL, V25, P232
   vanSchooten WCA, 1997, MOL MED TODAY, V3, P254, DOI 10.1016/S1357-4310(97)01047-2
   WILLIAMS L, 1996, INT REV CYTOL, V153, P41
   Young JW, 1996, J EXP MED, V183, P7, DOI 10.1084/jem.183.1.7
   YOUNG JW, 1998, J IMMUNOL, V111, P167
   Zitvogel L, 1996, J EXP MED, V183, P87, DOI 10.1084/jem.183.1.87
NR 37
TC 20
Z9 26
U1 0
U2 2
PU SPRINGER-VERLAG
PI NEW YORK
PA 175 FIFTH AVE, NEW YORK, NY 10010 USA
SN 0340-7004
EI 
J9 CANCER IMMUNOL IMMUN
JI Cancer Immunol. Immunother.
PD AUG 15
PY 2001
VL 50
IS 6
BP 321
EP 327
DI 10.1007/s002620100201
PG 7
WC Oncology; Immunology
SC Oncology; Immunology
GA 469RC
UT WOS:000170827800006
PM 11570586
DA 2025-02-17
ER

PT J
AU Oshiro, S
   Liu, YH
   Fukushima, T
   Asotra, K
   Black, KL
AF Oshiro, S
   Liu, YH
   Fukushima, T
   Asotra, K
   Black, KL
TI Modified immunoregulation associated with interferon-γ treatment of rat glioma
SO NEUROLOGICAL RESEARCH
LA English
DT Article
DE antigen-presenting cells; antitumor effect; IFN-gamma; MHC regulation; RG2 glioma; RMP-7
ID blood-brain-barrier; major histocompatibility antigens; ed2-positive perivascular cells; molecule-1 icam-1 expression; bradykinin analog; intracarotid infusion; antitumor immunity; tumor-cells; reduced tumorigenicity; dendritic cells
AB Little is known about modulation by cytokines of major histocompatibility complex (MHC) antigen expression on intracranial tumors in vivo. The ability of cytokines to up-regulate MHC class-1 (MHC-1) antigen expression was investigated first in vitro using three rat glioma cell lines. Immunohistochemistry showed that incubation with recombinant rat interferon-gamma (rrIFN-gamma) increased MHC-1 antigen expression in RG2, C6, and 9L cell lines. Flow cytometric analysis revealed different baseline levels of MHC-1 antigen expression in each line (RG2 lowest, C6 highest), and that these levels increased in all lines after stimulation with 100 U ml(-1) or more of rrIFN-gamma. The antitumor effect of rrIFN-gamma in vivo was evaluated by assessing survival of rats with implanted intracerebral RG2 gliomas after intracarotid infusion of rrIFN-gamma. A high dose of rrIFN-gamma (2.4 x 10(5) U kg(-1)) significantly increased the survival, compared to control (p < 0.02). Intracarotid pre-treatment with the bradykinin analogue RMP-7 did not further increase survival. Immunohistochemical staining of tumor sections after in vivo rrIFN-gamma infusion showed no clear increase in MHC-I antigen expression on tumor cells but increased staining for ED2 antigen within tumor tissue, presumably from perivascular cells with MHC class-2 antigen.
C1 Cedars Sinai Med Ctr, Maxine Dunitz Neurosurg Inst, Los Angeles, CA 90048 USA.
   Fukuoka Univ, Sch Med, Dept Neurosurg, Fukuoka 81401, Japan.
C3 Cedars Sinai Medical Center; Fukuoka University
RP Black, KL (通讯作者)，Cedars Sinai Med Ctr, Maxine Dunitz Neurosurg Inst, 8631 W 3rd St,Suite 800E, Los Angeles, CA 90048 USA.
CR AKBASAK A, 1991, J NEUROSURG, V75, P922, DOI 10.3171/jns.1991.75.6.0922
   Angelov DN, 1996, GLIA, V16, P129, DOI 10.1002/(SICI)1098-1136(199602)16:2<129::AID-GLIA5>3.0.CO;2-Z
   Arca MJ, 1996, CANCER IMMUNOL IMMUN, V42, P237, DOI 10.1007/s002620050276
   BAKER M, 1973, CANCER RESEARCH, V33, P976
   Bartus RT, 1996, IMMUNOPHARMACOLOGY, V33, P270, DOI 10.1016/0162-3109(96)00070-7
   BENDA P, 1971, J NEUROSURG, V34, P310, DOI 10.3171/jns.1971.34.3.0310
   Black KL, 1997, J NEUROSURG, V86, P603, DOI 10.3171/jns.1997.86.4.0603
   BLACK KL, 1992, J NEUROSURG, V77, P120, DOI 10.3171/jns.1992.77.1.0120
   COWAN EP, 1991, J NEUROIMMUNOL, V33, P17, DOI 10.1016/0165-5728(91)90030-B
   DOCTROW SR, 1994, J PHARMACOL EXP THER, V271, P229
   ESUMI N, 1991, CANCER RES, V51, P1185
   GANSBACHER B, 1990, CANCER RES, V50, P7820
   GHOSH AK, 1989, EUR J CANCER CLIN ON, V25, P1637, DOI 10.1016/0277-5379(89)90310-6
   GRAEBER MB, 1989, J NEUROSCI RES, V22, P103, DOI 10.1002/jnr.490220114
   GUTIERREZ EG, 1993, J NEUROIMMUNOL, V47, P169, DOI 10.1016/0165-5728(93)90027-V
   INAMURA T, 1994, J NEUROSURG, V81, P752, DOI 10.3171/jns.1994.81.5.0752
   KO L, 1980, ACTA NEUROPATHOL, V51, P23, DOI 10.1007/BF00688846
   Komata T, 1997, J IMMUNOTHER, V20, P256, DOI 10.1097/00002371-199707000-00002
   KUPPNER MC, 1990, CLIN EXP IMMUNOL, V81, P142
   Leach DR, 1996, SCIENCE, V271, P1734, DOI 10.1126/science.271.5256.1734
   Lumsden AJ, 1996, ANTICANCER RES, V16, P1145
   MAHALEY MS, 1985, J NEUROSURG, V63, P719, DOI 10.3171/jns.1985.63.5.0719
   Matsukado K, 1996, NEUROSURGERY, V39, P125, DOI 10.1097/00006123-199607000-00025
   MAXWELL M, 1992, J NEUROSURG, V76, P799, DOI 10.3171/jns.1992.76.5.0799
   Nakano S, 1997, NEUROL RES, V19, P501, DOI 10.1080/01616412.1997.11740848
   NEUWELT EA, 1982, P NATL ACAD SCI-BIOL, V79, P4420, DOI 10.1073/pnas.79.14.4420
   OTSUKA S, 1984, ACTA NEUROCHIR, V73, P13, DOI 10.1007/BF01401780
   PANTEL K, 1991, CANCER RES, V51, P4712
   SIESJO P, 1993, CANCER IMMUNOL IMMUN, V37, P67, DOI 10.1007/BF01516944
   TAKIGUCHI M, 1985, EUR J IMMUNOL, V15, P809, DOI 10.1002/eji.1830150813
   TANAKA K, 1986, P NATL ACAD SCI USA, V83, P8723, DOI 10.1073/pnas.83.22.8723
   WAGUESPACK PJ, 1994, BRAIN RES BULL, V34, P103, DOI 10.1016/0361-9230(94)90005-1
   WATANABE Y, 1989, P NATL ACAD SCI USA, V86, P9456, DOI 10.1073/pnas.86.23.9456
   WEBER JS, 1988, CANCER RES, V48, P5818
   WEN PY, 1992, J NEUROIMMUNOL, V36, P57, DOI 10.1016/0165-5728(92)90030-O
   WIRANOWSKA M, 1989, J INTERFERON RES, V9, P353, DOI 10.1089/jir.1989.9.353
   Young JW, 1996, J EXP MED, V183, P7, DOI 10.1084/jem.183.1.7
   Zitvogel L, 1996, J EXP MED, V183, P87, DOI 10.1084/jem.183.1.87
NR 38
TC 11
Z9 12
U1 0
U2 2
PU FOREFRONT PUBL GROUP
PI WILTON
PA C/O MARY J RAWLINS, 5 RIVER RD, STE 113, WILTON, CT 06897 USA
SN 0161-6412
EI 
J9 NEUROL RES
JI Neurol. Res.
PD JUN 15
PY 2001
VL 23
IS 4
BP 359
EP 366
DI 10.1179/016164101101198569
PG 8
WC Clinical Neurology; Neurosciences
SC Neurosciences & Neurology
GA 443RX
UT WOS:000169355100013
PM 11428516
DA 2025-02-17
ER

PT J
AU Yu, JS
   Wheeler, CJ
   Zeltzer, PM
   Ying, H
   Finger, DN
   Lee, PK
   Yong, WH
   Incardona, F
   Thompson, RC
   Riedinger, MS
   Zhang, WX
   Prins, RM
   Black, KL
AF Yu, JS
   Wheeler, CJ
   Zeltzer, PM
   Ying, H
   Finger, DN
   Lee, PK
   Yong, WH
   Incardona, F
   Thompson, RC
   Riedinger, MS
   Zhang, WX
   Prins, RM
   Black, KL
TI Vaccination of malignant glioma patients with peptide-pulsed dendritic cells elicits systemic cytotoxicity and intracranial T-cell infiltration
SO CANCER RESEARCH
LA English
DT Article
ID central-nervous-system; melanoma patients; tumor-cells; radiation-therapy; in-vivo; antigens; immunotherapy; immunity; trials; adults
AB In this Phase I trial, patients' peripheral blood dendritic cells were pulsed with peptides eluted from the surface of autologous glioma cells. Three biweekly intradermal vaccinations of peptide-pulsed dendritic cells were administered to seven patients with glioblastoma multiforme and two patients with anaplastic astrocytoma, Dendritic cell vaccination elicited systemic cytotoxicity in four of seven tested patients. Robust intratumoral cytotoxic and memory T-cell infiltration was detected in two of four patients who underwent reoperation after vaccination. This Phase I study demonstrated the feasibility, safety, and bioactivity of an autologous peptide-pulsed dendritic cell vaccine for patients with malignant glioma.
C1 Cedars Sinai Med Ctr, Maxine Dunitz Neurosurg Inst, Los Angeles, CA 90048 USA.
   Univ Calif Irvine, Dept Neurol Surg, Irvine, CA 92868 USA.
C3 Cedars Sinai Medical Center; University of California System; University of California Irvine
RP Black, KL (通讯作者)，8631 W 3rd St 800E, Los Angeles, CA 90048 USA.
FU PHS HHS [N502232] Funding Source: Medline
CR Ashley DM, 1997, J EXP MED, V186, P1177, DOI 10.1084/jem.186.7.1177
   BIGNER DD, 1981, J NEUROSURG, V55, P32, DOI 10.3171/jns.1981.55.1.0032
   Chi DDJ, 1997, AM J PATHOL, V150, P2143
   CONSTANT S, 1995, J IMMUNOL, V154, P4915
   CURRAN WJ, 1993, J NATL CANCER I, V85, P704, DOI 10.1093/jnci/85.9.704
   Fernandez NC, 1999, NAT MED, V5, P405, DOI 10.1038/7403
   FINE HA, 1993, CANCER, V71, P2585, DOI 10.1002/1097-0142(19930415)71:8<2585::AID-CNCR2820710825>3.0.CO;2-S
   GROOMS GA, 1977, J SURG ONCOL, V9, P147, DOI 10.1002/jso.2930090208
   Herrlinger U, 1997, CANCER GENE THER, V4, P345
   Hsu FJ, 1996, NAT MED, V2, P52, DOI 10.1038/nm0196-52
   Kugler A, 2000, NAT MED, V6, P332, DOI 10.1038/73193
   Kuramoto Terukazu, 1997, KURUME MEDICAL JOURNAL, V44, P43
   LAMPSON LA, 1992, CANCER RES, V52, P1018
   LEVIN D, 1993, J IMMUNOL, V151, P6742
   Liau LM, 1999, J NEUROSURG, V90, P1115, DOI 10.3171/jns.1999.90.6.1115
   MATZINGER P, 1991, J IMMUNOL METHODS, V145, P185, DOI 10.1016/0022-1759(91)90325-A
   MITCHELL MS, 1989, J CLIN ONCOL, V7, P1701, DOI 10.1200/JCO.1989.7.11.1701
   Nestle FO, 1998, NAT MED, V4, P328, DOI 10.1038/nm0398-328
   Sampson JH, 1996, P NATL ACAD SCI USA, V93, P10399, DOI 10.1073/pnas.93.19.10399
   SATOH J, 1995, BRAIN RES, V704, P95
   Siesjo P, 1996, J IMMUNOTHER, V19, P334, DOI 10.1097/00002371-199609000-00003
   STEINMAN RM, 1991, ANNU REV IMMUNOL, V9, P271
   Tjoa BA, 1998, PROSTATE, V36, P39
   Zeltzer PM, 1999, CHILD NERV SYST, V15, P514, DOI 10.1007/s003810050540
   Zitvogel L, 1996, J EXP MED, V183, P87, DOI 10.1084/jem.183.1.87
NR 25
TC 411
Z9 472
U1 0
U2 21
PU AMER ASSOC CANCER RESEARCH
PI BIRMINGHAM
PA PO BOX 11806, BIRMINGHAM, AL 35202 USA
SN 0008-5472
EI 
J9 CANCER RES
JI Cancer Res.
PD FEB 1
PY 2001
VL 61
IS 3
BP 842
EP 847
DI 
PG 6
WC Oncology
SC Oncology
GA 403AJ
UT WOS:000167020100010
PM 11221866
DA 2025-02-17
ER

PT J
AU Ni, HT
   Spellman, SR
   Jean, WC
   Hall, WA
   Low, WC
AF Ni, HT
   Spellman, SR
   Jean, WC
   Hall, WA
   Low, WC
TI Immunization with dendritic cells pulsed with tumor extract increases survival of mice bearing intracranial gliomas
SO JOURNAL OF NEURO-ONCOLOGY
LA English
DT Article
DE dendritic cells; immunotherapy; glioma
ID colony-stimulating factor; t-cells; antigens; costimulation; progenitors; cytokines; immunity; melanoma; blood
AB The purpose of this study is to investigate the efficacy of dendritic cell-mediated immunotherapy against intracranial gliomas. Cloned DC2.4 dendritic cells originating from C57BL/6 mice were pulsed with glioma GL261 cell extracts and administered i.p. to C57BL/6 mice with intracranial GL261 gliomas. The survival of mice with and without pulsed dendritic cells was monitored after intracranial implantation of the GL261 glioma cells. Fluorescence activated cell sorting (FACS) analysis showed that DC2.4 cells express high levels of MHC class I and class II molecules, costimulatory molecules B7-1 and B7-2, and the cell adhesion molecule ICAM-1. Antigen-presenting capabilities in these dendritic cells were initially characterized in vitro by a mixed lymphocyte reaction, showing that Balb/c CD4(+) and CD8(+) T cells were able to generate allogeneic responses to DC2.4 cells. Tumor extract-pulsed DC2.4 dendritic cells were then used for the treatment of C57BL/6 mice with syngeneic GL261 gliomas. Animals with intracranial GL261 gliomas and vaccinated i.p. with pulsed DC2.4 dendritic cells exhibited significantly enhanced survival, relative to animals treated with saline or non-pulsed DC2.4 cells alone. In addition, cured animals showed an increased delayed-type hypersensitivity response to GL261 cells and survived when rechallenged with intracranial GL261 gliomas. In summary these results indicate that dendritic cells pulsed with tumor extract can enhance immune responses to tumor antigen and therefore represent a potential immunotherapeutic approach for treating patients with intracranial gliomas.
C1 Univ Minnesota, Dept Neurosurg, Minneapolis, MN 55455 USA.
   Univ Minnesota, Dept Therapeut Radiol, Minneapolis, MN 55455 USA.
   Univ Minnesota, Ctr Canc, Minneapolis, MN 55455 USA.
   Univ Minnesota, Program Neurosci, Minneapolis, MN 55455 USA.
C3 University of Minnesota System; University of Minnesota Twin Cities; University of Minnesota System; University of Minnesota Twin Cities; University of Minnesota System; University of Minnesota Twin Cities; University of Minnesota System; University of Minnesota Twin Cities
RP Low, WC (通讯作者)，Univ Minnesota, Dept Neurosurg, 421 Lion Res Bldg,2001 6th St SE, Minneapolis, MN 55455 USA.
CR CAUX C, 1995, IMMUNOL TODAY, V16, P2, DOI 10.1016/0167-5699(95)80061-1
   Celluzzi CM, 1996, J EXP MED, V183, P283, DOI 10.1084/jem.183.1.283
   CHAUX P, 1997, FUND CLIN IMMUNOL, V0, P525
   CHEN QY, 1994, INT J CANCER, V56, P755, DOI 10.1002/ijc.2910560524
   CHEN Z, 1997, J IMMUNOL, V158, P2723
   Chi DDJ, 1997, AM J PATHOL, V150, P2143
   COLIGAN JE, 1992, CURR PROT IMMUNOL, V0, P0
   DUMMER W, 1995, MELANOMA RES, V5, P67, DOI 10.1097/00008390-199502000-00008
   Gabrilovich DI, 1996, NAT MED, V2, P1096, DOI 10.1038/nm1096-1096
   Heufler C, 1996, EUR J IMMUNOL, V26, P659, DOI 10.1002/eji.1830260323
   INABA K, 1992, J EXP MED, V176, P1693, DOI 10.1084/jem.176.6.1693
   INABA K, 1992, J EXP MED, V175, P1157, DOI 10.1084/jem.175.5.1157
   KANANGAT S, 1995, J LEUKOCYTE BIOL, V57, P310, DOI 10.1002/jlb.57.2.310
   Liau LM, 1999, J NEUROSURG, V90, P1115, DOI 10.3171/jns.1999.90.6.1115
   LU L, 1994, J EXP MED, V179, P1823, DOI 10.1084/jem.179.6.1823
   MACATONIA SE, 1995, J IMMUNOL, V154, P5071
   Nair SK, 1997, EUR J IMMUNOL, V27, P589, DOI 10.1002/eji.1830270304
   Nair SK, 1997, INT J CANCER, V70, P706, DOI 10.1002/(SICI)1097-0215(19970317)70:6<706::AID-IJC13>3.0.CO;2-7
   Nestle FO, 1998, NAT MED, V4, P328, DOI 10.1038/nm0398-328
   Parney IF, 2000, NEUROSURGERY, V46, P778, DOI 10.1097/00006123-200004000-00002
   ROMANI N, 1994, J EXP MED, V180, P83, DOI 10.1084/jem.180.1.83
   ROSZMAN T, 1991, IMMUNOL TODAY, V12, P370, DOI 10.1016/0167-5699(91)90068-5
   SCHULER G, 1985, J EXP MED, V161, P526, DOI 10.1084/jem.161.3.526
   Specht JM, 1997, J EXP MED, V186, P1213, DOI 10.1084/jem.186.8.1213
   STEINMAN RM, 1991, ANNU REV IMMUNOL, V9, P271
   Young JW, 1996, J EXP MED, V183, P7, DOI 10.1084/jem.183.1.7
   Zitvogel L, 1996, J EXP MED, V183, P87, DOI 10.1084/jem.183.1.87
   ZORINA T, 1994, J IMMUNOTHER, V16, P247
NR 28
TC 69
Z9 79
U1 0
U2 6
PU KLUWER ACADEMIC PUBL
PI DORDRECHT
PA SPUIBOULEVARD 50, PO BOX 17, 3300 AA DORDRECHT, NETHERLANDS
SN 0167-594X
EI 
J9 J NEURO-ONCOL
JI J. Neuro-Oncol.
PD JAN 15
PY 2001
VL 51
IS 1
BP 1
EP 9
DI 10.1023/A:1006452726391
PG 9
WC Oncology; Clinical Neurology
SC Oncology; Neurosciences & Neurology
GA 426YN
UT WOS:000168377600001
PM 11349874
DA 2025-02-17
ER

PT J
AU Soos, JM
   Krieger, JL
   Stüve, O
   King, CL
   Patarroyo, JC
   Aldape, K
   Wosik, K
   Slavin, AJ
   Nelson, PA
   Antel, JP
   Zamvil, SS
AF Soos, JM
   Krieger, JL
   Stüve, O
   King, CL
   Patarroyo, JC
   Aldape, K
   Wosik, K
   Slavin, AJ
   Nelson, PA
   Antel, JP
   Zamvil, SS
TI Malignant glioma cells use MHC class II transactivator (CIITA) promoters III and IV to direct IFN-γ-inducible CIITA expression and can function as nonprofessional antigen presenting cells in endocytic processing and CD4<SUP>+</SUP> T-Cell activation
SO GLIA
LA English
DT Article
DE antigen-processing; astrocytoma; CIITA; gene regulation; MHC class II
ID central-nervous-system; brain-tumor-model; infiltrating lymphocytes; dendritic cells; immunohistochemical analysis; differential usage; gene-expression; tgf-beta; interferon; induction
AB Malignant gliomas (MGs), lethal human central nervous system (CNS) neoplasms, contain tumor infiltrating lymphocytes (TIL). Although MHC class II molecules are frequently detected on MG cells, suggesting that they may be capable of antigen (Ag) presentation to CD4(+) T cells, deficiencies in CD4(+) T-cell activation are associated with these nonimmunogenic tumors. We evaluated regulation of the MHC class II transactivator (CIITA), the key intermediate that controls class II expression, in MG cells and tested whether MG cells could process native Ag. After interferon-gamma (IFN-gamma) stimulation, MG cells upregulated CIITA and class II molecules. IFN-gamma -inducible CIITA expression in MG cells, as well as primary human astrocytes, was directed by two CIITA promoters, pIV, the promoter for IFN-gamma -inducible CIITA expression in nonprofessional antigen-presenting cells (APC), and pIII, the promoter that directs constitutive CIITA expression in B cells. Both pIII and pIV directed CIITA transcription in vivo in MGs and ex vivo in IFN-gamma -activated primary MG cultures. We also demonstrate for the first time that MG cells can process native Ag for presentation to CD4(+) MHC class II-restricted Th1 cells, indicating that MG cells can serve as nonprofessional A-PC. CIITA may be a key target to modulate MHC class II expression, which could augment immunogenicity, Ag presentation, and CD4(+) T-cell activation in MG therapy. (C) 2001 Wiley-Liss, Inc.
C1 Univ Calif San Francisco, Dept Neurol, San Francisco, CA 94143 USA.
   Brigham & Womens Hosp, Ctr Neurol Dis, Boston, MA 02115 USA.
   Univ Calif San Francisco, Dept Pathol, San Francisco, CA 94143 USA.
   McGill Univ, Montreal Neurol Inst, Montreal, PQ H3A 2B4, Canada.
   Cohes Technol, Palo Alto, CA USA.
C3 University of California System; University of California San Francisco; Harvard University; Harvard University Medical Affiliates; Brigham & Women's Hospital; University of California System; University of California San Francisco; McGill University
RP Univ Calif San Francisco, Dept Neurol, C-440,521 Parnassus Ave, San Francisco, CA 94143 USA.
EM zamvil@itsa.ucsf.edu
FU NINDS NIH HHS [K02-NS02207] Funding Source: Medline
CR BETHEA JR, 1992, J NEUROIMMUNOL, V36, P179, DOI 10.1016/0165-5728(92)90049-Q
   BIGNER SH, 1981, J NEUROPATH EXP NEUR, V40, P390, DOI 10.1097/00005072-198107000-00004
   BRADBURY LE, 1993, J IMMUNOL, V151, P2915
   CHANG CH, 1995, J EXP MED, V181, P765, DOI 10.1084/jem.181.2.765
   Chi DDJ, 1997, AM J PATHOL, V150, P2143
   COFFMAN RL, 1991, RES IMMUNOL, V142, P7, DOI 10.1016/0923-2494(91)90002-Z
   CUSIMANO G, 1990, ACTA NEUROL SCAND, V81, P215
   Deffrennes V, 2001, J IMMUNOL, V167, P98, DOI 10.4049/jimmunol.167.1.98
   DHIBJALBUT S, 1990, J NEUROIMMUNOL, V29, P203, DOI 10.1016/0165-5728(90)90163-H
   Dong YS, 1999, J IMMUNOL, V162, P4731
   DSouza SD, 1996, J EXP MED, V184, P2361, DOI 10.1084/jem.184.6.2361
   FITCH FW, 1993, ANNU REV IMMUNOL, V11, P29, DOI 10.1146/annurev.iy.11.040193.000333
   Haines JL, 1996, NAT GENET, V13, P469, DOI 10.1038/ng0896-469
   HITCHCOCK ER, 1988, J NEUROSURG, V68, P432, DOI 10.3171/jns.1988.68.3.0432
   Hjalmars U, 1999, CANCER, V85, P2077, DOI 10.1002/(SICI)1097-0142(19990501)85:9<2077::AID-CNCR27>3.0.CO;2-4
   Jean WC, 1998, NEUROSURGERY, V42, P850, DOI 10.1097/00006123-199804000-00097
   Joki A, 1999, INT J CANCER, V82, P714
   KEIZER GD, 1985, EUR J IMMUNOL, V15, P1142, DOI 10.1002/eji.1830151114
   KELLY AP, 1991, NATURE, V353, P571, DOI 10.1038/353571a0
   KELLY KA, 1984, CANCER TREAT REV, V11, P1, DOI 10.1016/0305-7372(84)90014-8
   KRIEGER JI, 1991, J IMMUNOL, V146, P2331
   LANZAVECCHIA A, 1990, ANNU REV IMMUNOL, V8, P773, DOI 10.1146/annurev.immunol.8.1.773
   LASALLE JM, 1991, J IMMUNOL, V147, P774
   Le Roy E, 1999, J VIROL, V73, P6582, DOI 10.1128/JVI.73.8.6582-6589.1999
   Lee YJ, 1996, J IMMUNOL, V157, P1559
   Liau LM, 1999, J NEUROSURG, V90, P1115, DOI 10.3171/jns.1999.90.6.1115
   Lindner R, 1996, EMBO J, V15, P6910, DOI 10.1002/j.1460-2075.1996.tb01083.x
   LONG EO, 1983, P NATL ACAD SCI-BIOL, V80, P5714, DOI 10.1073/pnas.80.18.5714
   Mach B, 1996, ANNU REV IMMUNOL, V14, P301, DOI 10.1146/annurev.immunol.14.1.301
   Mach N, 2000, CURR OPIN IMMUNOL, V12, P571, DOI 10.1016/S0952-7915(00)00144-8
   Marzo AL, 2000, J IMMUNOL, V165, P6047, DOI 10.4049/jimmunol.165.11.6047
   Merad M, 2000, BLOOD, V96, P1865, DOI 10.1182/blood.V96.5.1865.h8001865_1865_1872
   MIESCHER S, 1988, J NEUROSURG, V68, P438, DOI 10.3171/jns.1988.68.3.0438
   MILSTED A, 1990, P NATL ACAD SCI USA, V87, P5720, DOI 10.1073/pnas.87.15.5720
   MOSES H, 1991, J NEUROIMMUNOL, V31, P273, DOI 10.1016/0165-5728(91)90049-D
   MuhlethalerMOttet A, 1997, EMBO J, V16, P2851, DOI 10.1093/emboj/16.10.2851
   Nikcevich KM, 1999, J NEUROIMMUNOL, V99, P195, DOI 10.1016/S0165-5728(99)00117-4
   OKeefe GM, 1999, EUR J IMMUNOL, V29, P1275, DOI 10.1002/(SICI)1521-4141(199904)29:04<1275::AID-IMMU1275>3.0.CO;2-T
   PAINE JT, 1986, NEUROSURGERY, V18, P766, DOI 10.1227/00006123-198606000-00015
   PAWELEC G, 1985, HUM IMMUNOL, V12, P165, DOI 10.1016/0198-8859(85)90333-7
   Perrin G, 1999, INT IMMUNOL, V11, P1337, DOI 10.1093/intimm/11.8.1337
   PIGUET V, 1986, JNCI-J NATL CANCER I, V76, P223
   Piskurich JF, 1998, J IMMUNOL, V160, P233
   Piskurich JF, 1999, MOL CELL BIOL, V19, P431
   Prados Michael D, 2000, SEMINARS IN ONCOLOGY, V27, P1
   ROSENBLUM ML, 1983, J NEUROSURG, V58, P170, DOI 10.3171/jns.1983.58.2.0170
   ROSSI ML, 1987, ACTA NEUROPATHOL, V74, P269, DOI 10.1007/BF00688191
   ROSZMAN T, 1991, IMMUNOL TODAY, V12, P370, DOI 10.1016/0167-5699(91)90068-5
   SAITO T, 1988, SURG NEUROL, V29, P435, DOI 10.1016/0090-3019(88)90137-1
   SHIMONKEVITZ R, 1983, J EXP MED, V158, P303, DOI 10.1084/jem.158.2.303
   SMITH ME, 1969, J NEUROCHEM, V16, P83, DOI 10.1111/j.1471-4159.1969.tb10345.x
   SOBOL RE, 1995, GENE THER, V2, P164
   Soos JM, 1998, J IMMUNOL, V161, P5959
   STEIMLE V, 1993, CELL, V75, P135, DOI 10.1016/0092-8674(93)90685-J
   STEVENS A, 1988, CANCER-AM CANCER SOC, V61, P738, DOI 10.1002/1097-0142(19880215)61:4<738::AID-CNCR2820610417>3.0.CO;2-E
   STREICHER HZ, 1984, P NATL ACAD SCI-BIOL, V81, P6831, DOI 10.1073/pnas.81.21.6831
   Suter T, 2000, EUR J IMMUNOL, V30, P794, DOI 10.1002/1521-4141(200003)30:3<794::AID-IMMU794>3.3.CO;2-H
   SWAIN SL, 1991, IMMUNOL REV, V123, P115, DOI 10.1111/j.1600-065X.1991.tb00608.x
   TADA M, 1993, J NEURO-ONCOL, V17, P261, DOI 10.1007/BF01049981
   Tran CT, 1998, NEUROPATH APPL NEURO, V24, P293, DOI 10.1046/j.1365-2990.1998.00120.x
   Tsurushima H, 1999, JPN J CANCER RES, V90, P536, DOI 10.1111/j.1349-7006.1999.tb00781.x
   VIALE G, 1991, VIRCHOWS ARCH A, V418, P339, DOI 10.1007/BF01600164
   Wekerle H, 1996, IMMUNOL REV, V149, P231, DOI 10.1111/j.1600-065X.1996.tb00907.x
   Weller M, 1995, BRAIN RES REV, V21, P128, DOI 10.1016/0165-0173(95)00010-0
   WEN PY, 1995, NEUROL CLIN, V13, P875, DOI 10.1016/S0733-8619(18)30023-9
   WEN PY, 1992, J NEUROIMMUNOL, V36, P57, DOI 10.1016/0165-5728(92)90030-O
   Wolf PR, 1995, ANNU REV CELL DEV BI, V11, P267, DOI 10.1146/annurev.cb.11.110195.001411
   Yamanaka R, 1999, J NEURO-ONCOL, V43, P27, DOI 10.1023/A:1006289901702
   Zou JP, 1999, J IMMUNOL, V162, P4882
NR 69
TC 46
Z9 49
U1 0
U2 2
PU WILEY
PI HOBOKEN
PA 111 RIVER ST, HOBOKEN 07030-5774, NJ USA
SN 0894-1491
EI 1098-1136
J9 GLIA
JI Glia
PD DEC 15
PY 2001
VL 36
IS 3
BP 391
EP 405
DI 10.1002/glia.1125
PG 15
WC Neurosciences
SC Neurosciences & Neurology
GA 497TW
UT WOS:000172472400013
PM 11746775
DA 2025-02-17
ER

PT J
AU Söling, A
   Rainov, NG
AF Söling, A
   Rainov, NG
TI Dendritic cell therapy of primary brain tumors
SO MOLECULAR MEDICINE
LA English
DT Review
ID t-cells; induce immunity; melanoma-cells; large numbers; flt3 ligand; class-i; vaccination; generation; antigen; cancer
AB Background: Although current treatment modalities for malignant gliomas, such as surgery, radiation and chemotherapy, have been improved markedly in the past two decades, the prognosis of these neoplasms remains poor, the two year survival rate being approximately 5%. Therefore, alternative treatment options, such as gene therapy and immunotherapy are rapidly gaining momentum. One of the most promising immunotherapeutic approaches for the treatment of cancer is the vaccination of cancer patients with dendritic cells (DC) pulsed with tumor antigens. Immunotherapy with DC seems to be able to overcome, at least partially, the immunosuppressive state associated with primary malignant gliomas. DC therapy proved to be safe in both animal models and clinical trials. No serious side effects and no evidence of autoimmune toxicity occurred. Most studies used DC pulsed with an array of tumor-associated antigens rather than single peptides, to allow for presentation of unknown tumor-specific antigens to DC. Routes of administration either were subcutaneous, intradermal or intraperitoneal, with multiple injections of DC to enhance antitumor immunity. DC therapy as an adjuvant treatment for patients with malignant glioma seems to be biologically safe. Further clinical studies are warranted.
C1 Univ Halle Wittenberg, Dept Neurosurg, Mol Neurooncol Lab, ZAMED, D-06097 Halle An Der Saale, Germany.
   Univ Liverpool, Dept Neurol Sci, Liverpool, Merseyside, England.
C3 Martin Luther University Halle Wittenberg; University of Liverpool
EM ariane.soeling@medizin.uni-halle.de
CR Akasaki Y, 2001, J IMMUNOTHER, V24, P106, DOI 10.1097/00002371-200103000-00004
   Amoscato AA, 1998, J IMMUNOL, V161, P4023
   Ardeshna KM, 2000, BRIT J HAEMATOL, V108, P817
   BIGNER DD, 1981, J NEUROSURG, V55, P32, DOI 10.3171/jns.1981.55.1.0032
   Chi DDJ, 1997, AM J PATHOL, V150, P2143
   Dhodapkar MV, 2000, J CLIN INVEST, V105, PR9, DOI 10.1172/JCI9051
   Eggert AAO, 1999, CANCER RES, V59, P3340
   Fallarino F, 1999, INT J CANCER, V80, P324, DOI 10.1002/(SICI)1097-0215(19990118)80:2<324::AID-IJC25>3.0.CO;2-D
   Ferlazzo G, 2000, J IMMUNOTHER, V23, P48, DOI 10.1097/00002371-200001000-00007
   Fong L, 2001, J IMMUNOL, V166, P4254, DOI 10.4049/jimmunol.166.6.4254
   Fong L, 2001, P NATL ACAD SCI USA, V98, P8809, DOI 10.1073/pnas.141226398
   Gaillard RC, 1998, DOMEST ANIM ENDOCRIN, V15, P345, DOI 10.1016/S0739-7240(98)00028-9
   Goldman SA, 1998, ARCH OTOLARYNGOL, V124, P641, DOI 10.1001/archotol.124.6.641
   Grabbe S, 2000, IMMUNOL TODAY, V21, P431, DOI 10.1016/S0167-5699(00)01694-7
   Heimberger AB, 2000, J NEUROIMMUNOL, V103, P16, DOI 10.1016/S0165-5728(99)00172-1
   Hoffmann TK, 2000, CANCER RES, V60, P3542
   Jenne L, 2001, TRENDS IMMUNOL, V22, P102, DOI 10.1016/S1471-4906(00)01813-5
   Jenne L, 2000, CANCER RES, V60, P4446
   Jonuleit H, 2001, INT J CANCER, V93, P243, DOI 10.1002/ijc.1323
   Kirk CJ, 2000, HUM GENE THER, V11, P797, DOI 10.1089/10430340050015419
   Kugler A, 2000, NAT MED, V6, P332, DOI 10.1038/73193
   Labeur MS, 1999, J IMMUNOL, V162, P168
   Lambert LA, 2001, J IMMUNOTHER, V24, P232, DOI 10.1097/00002371-200105000-00006
   Liau L M, 2000, NEUROSURG FOCUS, V9, P0
   Liau LM, 1999, J NEUROSURG, V90, P1115, DOI 10.3171/jns.1999.90.6.1115
   Lodge PA, 2000, CANCER RES, V60, P829
   Ludewig B, 2001, J IMMUNOL, V166, P3678, DOI 10.4049/jimmunol.166.6.3678
   Morse MA, 2000, CURR OPIN MOL THER, V2, P20
   Morse MA, 1999, CANCER RES, V59, P56
   Murayama K, 2000, J IMMUNOTHER, V23, P511, DOI 10.1097/00002371-200009000-00001
   Nestle FO, 2001, NAT MED, V7, P761, DOI 10.1038/89863
   Ni HT, 2001, J NEURO-ONCOL, V51, P1, DOI 10.1023/A:1006452726391
   Okada H, 2001, HUM GENE THER, V12, P575
   Parney IF, 2000, NEUROSURGERY, V46, P778, DOI 10.1097/00006123-200004000-00002
   Perrin G, 1999, INT IMMUNOL, V11, P1337, DOI 10.1093/intimm/11.8.1337
   Pollack I F, 2000, SEMIN PEDIATR NEUROL, V7, P131
   Salgaller ML, 1999, CANCER-AM CANCER SOC, V86, P2674, DOI 10.1002/(SICI)1097-0142(19991215)86:12<2674::AID-CNCR12>3.0.CO;2-Z
   Sauter B, 2000, J EXP MED, V191, P423, DOI 10.1084/jem.191.3.423
   Schreurs FWJ, 2000, CRIT REV ONCOGENESIS, V11, P1
   Serody JS, 2000, J IMMUNOL, V164, P4961, DOI 10.4049/jimmunol.164.9.4961
   Shaif-Muthana M, 2000, CANCER RES, V60, P6441
   Shen ZH, 1997, J IMMUNOL, V158, P2723
   Siesjo P, 1996, J IMMUNOTHER, V19, P334, DOI 10.1097/00002371-199609000-00003
   Speiser DE, 1997, J EXP MED, V186, P645, DOI 10.1084/jem.186.5.645
   Steinman RM, 2000, J EXP MED, V191, P411, DOI 10.1084/jem.191.3.411
   Talmor M, 1998, EUR J IMMUNOL, V28, P811, DOI 10.1002/(SICI)1521-4141(199803)28:03<811::AID-IMMU811>3.0.CO;2-S
   Thurner B, 1999, J EXP MED, V190, P1669, DOI 10.1084/jem.190.11.1669
   Thurner B, 1999, J IMMUNOL METHODS, V223, P1, DOI 10.1016/S0022-1759(98)00208-7
   Van Tendeloo VFI, 1998, GENE THER, V5, P700, DOI 10.1038/sj.gt.3300626
   Walker PR, 2000, J IMMUNOL, V165, P3128, DOI 10.4049/jimmunol.165.6.3128
   Wang RF, 2001, TRENDS IMMUNOL, V22, P269, DOI 10.1016/S1471-4906(01)01896-8
   Yamanaka R, 2001, J NEUROSURG, V94, P474, DOI 10.3171/jns.2001.94.3.0474
   Ying H, 1999, NAT MED, V5, P823, DOI 10.1038/10548
   Yu JS, 2001, CANCER RES, V61, P842
   Yu JS, 2001, P AM ASSOC CANC RES, V42, P1478
   ZEID NA, 1993, PATHOLOGY, V25, P338, DOI 10.3109/00313029309090853
NR 56
TC 24
Z9 35
U1 0
U2 0
PU SPRINGER
PI NEW YORK
PA ONE NEW YORK PLAZA, SUITE 4600, NEW YORK, NY, UNITED STATES
SN 1076-1551
EI 1528-3658
J9 MOL MED
JI Mol. Med.
PD OCT 15
PY 2001
VL 7
IS 10
BP 659
EP 667
DI 10.1007/BF03401956
PG 9
WC Biochemistry & Molecular Biology; Cell Biology; Medicine, Research & Experimental
SC Biochemistry & Molecular Biology; Cell Biology; Research & Experimental Medicine
GA 496KU
UT WOS:000172395400001
PM 11713365
DA 2025-02-17
ER

PT J
AU Okada, H
   Villa, L
   Attanucci, J
   Erff, M
   Fellows, WK
   Lotze, MT
   Pollack, IF
   Chambers, WH
AF Okada, H
   Villa, L
   Attanucci, J
   Erff, M
   Fellows, WK
   Lotze, MT
   Pollack, IF
   Chambers, WH
TI Cytokine gene therapy of gliomas: effective induction of therapeutic immunity to intracranial tumors by peripheral immunization with interleukin-4 transduced glioma cells
SO GENE THERAPY
LA English
DT Article
DE gliomas; gene therapy; cancer vaccine; cytokines
ID effective antitumor immunity; colony-stimulating factor; central-nervous-system; dendritic cells; established tumors; malignant gliomas; thymidine kinase; retroviral vector; interferon-gamma; 9l gliosarcoma
AB To provide a means for comparing strategies for cytokine gene therapy against intracranial (i.c.) tumors, we generated rat gliosarcoma 9L cells transfected with interleukin-4 (9L-IL4), interleukin-12 (9L-IL12), granulocyte-macrophage colony-stimulating factor (9L-GMCSF) or interferon-alpha (9L-IFN alpha). To simulate direct and highly efficient cytokine gene delivery, cytokine transfected 9L tumors were Implanted i.c. into syngeneic rats. i.c. injection led to tumor-outgrowth in the brain and killed most animals, whereas these cell lines were rejected following intradermal (i.d.) injection. Cytokine-expressing i.c. 9L tumors, however, had a greater degree of infiltration by immune cells compared with control, mock-transfected 9L-neo, but to a lesser degree than i.d. cytokine-expressing tumors. Tumor angiogenesis was suppressed in cytokine-transfected tumors. Ina prophylaxis model, i.d. vaccination with 9L-IL4 resulted in long-term survival of 90% of rats challenged i.c. with parental 9L; whereas 40% of 9L-GM-CSF, 40% of 9L-IFN alpha and 0% of 9L-IL12-immunized rats were protected. In a therapy model (day 3 i.c. 9L tumors), only i.d. immunization with 9L-IL4 had long-term therapeutic benefits as 43% of rats survived >100 days. These data indicate that peripheral immunization with 9L-IL4 had the most potent therapeutic benefit among various cytokines and approaches tested against established, i.c. 9L tumors.
C1 Univ Pittsburgh, Inst Canc, Brain Tumor Ctr, Pittsburgh, PA USA.
   Univ Pittsburgh, Sch Med, Dept Neurol Surg, Pittsburgh, PA 15261 USA.
   Univ Pittsburgh, Sch Med, Dept Pathol, Pittsburgh, PA 15261 USA.
   Univ Pittsburgh, Sch Med, Dept Surg, Pittsburgh, PA 15261 USA.
   Univ Pittsburgh, Sch Med, Dept Mol Genet & Biochem, Pittsburgh, PA 15261 USA.
C3 Pennsylvania Commonwealth System of Higher Education (PCSHE); University of Pittsburgh; Pennsylvania Commonwealth System of Higher Education (PCSHE); University of Pittsburgh; Pennsylvania Commonwealth System of Higher Education (PCSHE); University of Pittsburgh; Pennsylvania Commonwealth System of Higher Education (PCSHE); University of Pittsburgh; Pennsylvania Commonwealth System of Higher Education (PCSHE); University of Pittsburgh
RP Okada, H (通讯作者)，208 Ctr Biotechnol & Bioengn, 300 Technol Dr, Pittsburgh, PA 15219 USA.
FU NCI NIH HHS [CA68550, CA68067] Funding Source: Medline; NINDS NIH HHS [NS01810] Funding Source: Medline
CR Andreansky S, 1998, GENE THER, V5, P121, DOI 10.1038/sj.gt.3300550
   Angiolillo AL, 1996, ANN NY ACAD SCI, V795, P158, DOI 10.1111/j.1749-6632.1996.tb52664.x
   Ashley DM, 1997, J EXP MED, V186, P1177, DOI 10.1084/jem.186.7.1177
   BARBA D, 1989, J NEUROSURG, V70, P175, DOI 10.3171/jns.1989.70.2.0175
   Benedetti S, 2000, NAT MED, V6, P447, DOI 10.1038/74710
   Benedetti S, 1999, CANCER RES, V59, P645
   Benedetti S, 1997, HUM GENE THER, V8, P1345, DOI 10.1089/hum.1997.8.11-1345
   BIGNER DD, 1981, J NEUROSURG, V55, P32, DOI 10.3171/jns.1981.55.1.0032
   BLANKENSTEIN T, 1990, EUR J IMMUNOL, V20, P935, DOI 10.1002/eji.1830200433
   BROOKS WH, 1978, ANN NEUROL, V4, P219, DOI 10.1002/ana.410040305
   ChenWoan M, 1996, J LEUKOCYTE BIOL, V59, P196, DOI 10.1002/jlb.59.2.196
   Chomarat Pascale, 1998, P133, V0, P0
   Coleman M, 1998, HUM GENE THER, V9, P2223, DOI 10.1089/hum.1998.9.15-2223
   DANOS O, 1988, P NATL ACAD SCI USA, V85, P6460, DOI 10.1073/pnas.85.17.6460
   Dewey RA, 1999, NAT MED, V5, P1256, DOI 10.1038/15207
   DiMeco F, 2000, J NEUROSURG, V92, P419, DOI 10.3171/jns.2000.92.3.0419
   Fakhrai H, 1996, P NATL ACAD SCI USA, V93, P2909, DOI 10.1073/pnas.93.7.2909
   Giezeman-Smits KM, 2000, CANCER RES, V60, P2449
   GILBERT MR, 1993, P AN M AM SOC CLIN, V12, P76
   GOLUMBEK PT, 1991, SCIENCE, V254, P713, DOI 10.1126/science.1948050
   Grabb PA, 1996, NEUROSURGERY, V38, P696, DOI 10.1227/00006123-199604000-00013
   JACOBS SK, 1986, CANCER RES, V46, P2101
   Jean WC, 1998, NEUROSURGERY, V42, P850, DOI 10.1097/00006123-199804000-00097
   Joseph IBJK, 1998, J NATL CANCER I, V90, P1648, DOI 10.1093/jnci/90.21.1648
   KUPPNER MC, 1989, J NEUROSURG, V71, P211, DOI 10.3171/jns.1989.71.2.0211
   Larson DA, 1996, INT J RADIAT ONCOL, V36, P1045, DOI 10.1016/S0360-3016(96)00427-0
   Liau LM, 1999, J NEUROSURG, V90, P1115, DOI 10.3171/jns.1999.90.6.1115
   Lingnau K, 1998, J IMMUNOL, V161, P4709
   MAHALEY MS, 1983, J NEUROSURG, V59, P201, DOI 10.3171/jns.1983.59.2.0201
   MAHALEY MS, 1977, J NEUROSURG, V46, P467, DOI 10.3171/jns.1977.46.4.0467
   MULE JJ, 1988, CANCER IMMUNOL IMMUN, V26, P95
   Nishihori H, 2000, HUM GENE THER, V11, P659, DOI 10.1089/10430340050015563
   Okada H, 2000, CANCER GENE THER, V7, P486, DOI 10.1038/sj.cgt.7700140
   Okada H, 2000, HUM GENE THER, V11, P637
   Okada H, 1998, INT J CANCER, V78, P196, DOI 10.1002/(SICI)1097-0215(19981005)78:2<196::AID-IJC13>3.0.CO;2-9
   Okada H, 1999, GENE THER, V6, P219, DOI 10.1038/sj.gt.3300798
   PALMA L, 1978, J NEUROSURG, V49, P854, DOI 10.3171/jns.1978.49.6.0854
   PEAR WS, 1993, P NATL ACAD SCI USA, V90, P8392, DOI 10.1073/pnas.90.18.8392
   PERICLE F, 1994, J IMMUNOL, V153, P5659
   Saas P, 1997, J CLIN INVEST, V99, P1173, DOI 10.1172/JCI119273
   Saleh M, 1999, J NATL CANCER I, V91, P438, DOI 10.1093/jnci/91.5.438
   Saleh M, 1997, INT J CANCER, V72, P664, DOI 10.1002/(SICI)1097-0215(19970807)72:4<664::AID-IJC19>3.0.CO;2-B
   Sampson JH, 1997, NEUROSURGERY, V41, P1365, DOI 10.1097/00006123-199712000-00024
   Sampson JH, 1996, P NATL ACAD SCI USA, V93, P10399, DOI 10.1073/pnas.93.19.10399
   Santodonato L, 1996, HUM GENE THER, V7, P1, DOI 10.1089/hum.1996.7.1-1
   Schüler T, 1999, J EXP MED, V189, P803, DOI 10.1084/jem.189.5.803
   Siesjo P, 1996, J IMMUNOTHER, V19, P334, DOI 10.1097/00002371-199609000-00003
   TAHARA H, 1995, J IMMUNOL, V154, P6466
   Tahara H, 1995, HUM GENE THER, V6, P1607, DOI 10.1089/hum.1995.6.12-1607
   Talmor M, 1998, EUR J IMMUNOL, V28, P811, DOI 10.1002/(SICI)1521-4141(199803)28:03<811::AID-IMMU811>3.0.CO;2-S
   TJUVAJEV J, 1995, CANCER RES, V55, P1902
   Tseng SH, 1999, CANCER GENE THER, V6, P302, DOI 10.1038/sj.cgt.7700057
   Tseng SH, 1997, J IMMUNOTHER, V20, P334, DOI 10.1097/00002371-199709000-00002
   Tuting T, 1997, GENE THER, V4, P1053, DOI 10.1038/sj.gt.3300509
   Wakimoto H, 1996, CANCER RES, V56, P1828
   Wallenfriedman MA, 1999, J NEUROSURG, V90, P1064, DOI 10.3171/jns.1999.90.6.1064
   ZITVOGEL L, 1995, J IMMUNOL, V155, P1393
   Zitvogel L, 1996, EUR J IMMUNOL, V26, P1335, DOI 10.1002/eji.1830260624
   Zou JP, 1999, J IMMUNOL, V162, P4882
NR 59
TC 63
Z9 71
U1 0
U2 4
PU NATURE PUBLISHING GROUP
PI BASINGSTOKE
PA HOUNDMILLS, BASINGSTOKE RG21 6XS, HAMPSHIRE, ENGLAND
SN 0969-7128
EI 
J9 GENE THER
JI Gene Ther.
PD AUG 15
PY 2001
VL 8
IS 15
BP 1157
EP 1166
DI 10.1038/sj.gt.3301496
PG 10
WC Biochemistry & Molecular Biology; Biotechnology & Applied Microbiology; Genetics & Heredity; Medicine, Research & Experimental
SC Biochemistry & Molecular Biology; Biotechnology & Applied Microbiology; Genetics & Heredity; Research & Experimental Medicine
GA 459QY
UT WOS:000170263400005
PM 11509946
DA 2025-02-17
ER

PT J
AU Virasch, N
   Kruse, CA
AF Virasch, N
   Kruse, CA
TI Strategies using the immune system for therapy of brain tumors
SO HEMATOLOGY-ONCOLOGY CLINICS OF NORTH AMERICA
LA English
DT Review
ID recurrent glioblastoma-multiforme; monoclonal-antibody 81c6; cytotoxic t-lymphocytes; activated killer-cells; effective antitumor immunity; cytokine gene-therapy; phase-i; malignant glioma; adoptive immunotherapy; bispecific-antibody
AB This article provides a current evaluation of preclinical and clinical studies that use the immune system for therapy of malignant brain tumors. One section within the article summarizes the work involving monoclonal antibodies and ligands to tumor-associated antigens. Other sections evaluate cytokine or cytokine gene therapy, the use of costimulatory molecules, and dendritic cell therapy of brain tumors. Finally, cellular therapy protocols, vaccination therapies, and combined therapies, of which one or more parts involve immune system components, are covered in this review.
C1 Univ Colorado, Hlth Sci Ctr, Dept Immunol, Denver, CO 80262 USA.
C3 University of Colorado System; University of Colorado Denver; University of Colorado Anschutz Medical Campus
RP Univ Colorado, Hlth Sci Ctr, Dept Immunol, B184,4200 E 9th Ave, Denver, CO 80262 USA.
EM carol.kruse@uchsc.edu
FU NINDS NIH HHS [R01 NS28905] Funding Source: Medline
CR ALLEN JC, 1987, J NEUROSURG, V67, P65, DOI 10.3171/jns.1987.67.1.0065
   Ashley DM, 1997, J EXP MED, V186, P1177, DOI 10.1084/jem.186.7.1177
   Bigner DD, 1998, J CLIN ONCOL, V16, P2202, DOI 10.1200/JCO.1998.16.6.2202
   BROOKS WH, 1978, ANN NEUROL, V4, P219, DOI 10.1002/ana.410040305
   CESANO A, 1992, IN VITRO CELL DEV-AN, V28A, P648
   CESANO A, 1995, CANCER RES, V55, P96
   Chi DDJ, 1997, AM J PATHOL, V150, P2143
   Cokgor I, 2000, J CLIN ONCOL, V18, P3862, DOI 10.1200/JCO.2000.18.22.3862
   Cokgor I, 2000, NEUROLOGY, V54, P0
   Debinski W, 2000, J NEURO-ONCOL, V48, P103, DOI 10.1023/A:1006446426611
   DiMeco F, 2000, J NEUROSURG, V92, P419, DOI 10.3171/jns.2000.92.3.0419
   DROPCHO EJ, 1990, NEURO-ONCOLOGY, V0, P222
   EDWARDS MS, 1980, CANCER TREAT REP, V64, P1179
   Faillot T, 1996, NEUROSURGERY, V39, P478, DOI 10.1097/00006123-199609000-00009
   Fakhrai H, 1996, P NATL ACAD SCI USA, V93, P2909, DOI 10.1073/pnas.93.7.2909
   FAKHRAI H, 2000, P AM ASSOC CANC RES, V41, P543
   Fathallah-Shaykh H, 1999, ARCH NEUROL-CHICAGO, V56, P449, DOI 10.1001/archneur.56.4.449
   Fathallah-Shaykh HM, 1998, INT J CANCER, V75, P266, DOI 10.1002/(SICI)1097-0215(19980119)75:2<266::AID-IJC16>3.0.CO;2-B
   FREEMAN J, 1999, P AM ASS NEUR SURG A, V0, P100
   Giezeman-Smits KM, 2000, CANCER RES, V60, P2449
   Glick RP, 1999, NEUROSURGERY, V45, P867, DOI 10.1097/00006123-199910000-00028
   Graf MR, 1999, J NEURO-ONCOL, V45, P209, DOI 10.1023/A:1006357424124
   Graf MR, 1999, J IMMUNOL, V163, P5544
   Greenfield EA, 1998, CRIT REV IMMUNOL, V18, P389, DOI 10.1615/CritRevImmunol.v18.i5.10
   Greenlee RT, 2000, CA-CANCER J CLIN, V50, P7, DOI 10.3322/canjclin.50.1.7
   Hagihara N, 2000, CANCER RES, V60, P230
   Hall WA, 2001, BRAIN TUMOR IMMUNOTHERAPY, V0, P231
   HAYES RL, 1995, CANCER-AM CANCER SOC, V76, P840, DOI 10.1002/1097-0142(19950901)76:5<840::AID-CNCR2820760519>3.0.CO;2-R
   Heimberger AB, 2000, J NEUROIMMUNOL, V103, P16, DOI 10.1016/S0165-5728(99)00172-1
   Herrlinger U, 1997, CANCER GENE THER, V4, P345
   HICKEY WF, 1991, J NEUROSCI RES, V28, P254, DOI 10.1002/jnr.490280213
   Holladay FP, 1996, J NEURO-ONCOL, V27, P179
   JACHIMCZAK P, 1993, J NEUROSURG, V78, P944, DOI 10.3171/jns.1993.78.6.0944
   JEREB B, 1990, PEDIATR HEMAT ONCOL, V7, P183, DOI 10.3109/08880019009033389
   Joki A, 1999, INT J CANCER, V82, P714
   Joshi BH, 2000, CANCER RES, V60, P1168
   Jung G, 2001, INT J CANCER, V91, P225, DOI 10.1002/1097-0215(200002)9999:9999<::AID-IJC1038>3.3.CO;2-7
   Kikuchi T, 2000, J IMMUNOTHER, V23, P184, DOI 10.1097/00002371-200003000-00002
   KITAHARA T, 1987, J NEURO-ONCOL, V4, P329
   Kjærgaard J, 2000, CANCER RES, V60, P5514
   KORNBLITH PL, 1987, NEUROLOGIC ONCOLOGY, V0, P117
   Kruse CA, 1997, BIOTECHNOL APPL BIOC, V25, P197
   Kruse CA, 2000, CANCER RES, V60, P5731
   KRUSE CA, 1990, P NATL ACAD SCI USA, V87, P9577, DOI 10.1073/pnas.87.24.9577
   Kruse CA, 2001, BRAIN TUMOR IMMUNOTHERAPY, V0, P149
   Kruse CA, 1997, CANCER IMMUNOL IMMUN, V45, P77, DOI 10.1007/s002620050405
   KRUSE CA, 1993, J NEURO-ONCOL, V15, P97, DOI 10.1007/BF01053931
   KRUSE CA, 1997, ADV NEUROONCOLOGY, V2, P487
   Kuan CT, 2000, INT J CANCER, V88, P962, DOI 10.1002/1097-0215(20001215)88:6<962::AID-IJC20>3.0.CO;2-U
   Kuan CT, 1999, CLIN CANCER RES, V5, P1539
   LAMPSON LA, 1986, J IMMUNOL, V136, P4054
   Laske DW, 1997, NAT MED, V3, P1362, DOI 10.1038/nm1297-1362
   Liau LM, 1998, NEUROL RES, V20, P742
   Liau LM, 1999, J NEUROSURG, V90, P1115, DOI 10.3171/jns.1999.90.6.1115
   LICHTOR T, 1995, J NEUROSURG, V83, P1038, DOI 10.3171/jns.1995.83.6.1038
   Liu ZY, 2000, APPL MATH LETT, V13, P49, DOI 10.1016/S0893-9659(00)00095-1
   MAHALEY MS, 1984, PROG EXP TUMOR RES, V28, P118
   MAHALEY MS, 1984, J NEUROSURG, V61, P1069, DOI 10.3171/jns.1984.61.6.1069
   McLendon RE, 2000, J HISTOCHEM CYTOCHEM, V48, P1103, DOI 10.1177/002215540004800807
   Mintz A, 2000, CRIT REV ONCOGENESIS, V11, P77
   NAGANUMA H, 1989, ACTA NEUROCHIR, V99, P157, DOI 10.1007/BF01402326
   NEUWELT EA, 1978, ANN NEUROL, V4, P307, DOI 10.1002/ana.410040404
   NITTA T, 1990, LANCET, V335, P368, DOI 10.1016/0140-6736(90)90205-J
   OBBENS EAMT, 1985, J NEURO-ONCOL, V3, P61
   Okada H, 2000, HUM GENE THER, V11, P637
   Okada H, 2001, CANCER RES, V61, P2625
   Okada H, 1998, INT J CANCER, V78, P196, DOI 10.1002/(SICI)1097-0215(19981005)78:2<196::AID-IJC13>3.0.CO;2-9
   Okada H, 1999, GENE THER, V6, P219, DOI 10.1038/sj.gt.3300798
   Paul DB, 2000, GENE THER, V7, P993, DOI 10.1038/sj.gt.3301209
   PAUL DB, 2000, NEURO-ONCOLOGY, V2, P286
   Pfosser A, 1999, INT J CANCER, V80, P612, DOI 10.1002/(SICI)1097-0215(19990209)80:4<612::AID-IJC21>3.3.CO;2-B
   Plautz G E, 1998, J NEUROSURG, V89, P42
   Plautz GE, 2000, CLIN CANCER RES, V6, P2209
   Prados MD, 1998, CA-CANCER J CLIN, V48, P331, DOI 10.3322/canjclin.48.6.331
   PRENDERGRASS TW, 1987, J CLIN ONCOL, V5, P1221
   Quattrocchi KB, 1999, J NEURO-ONCOL, V45, P141, DOI 10.1023/A:1006293606710
   Rand RW, 2000, CLIN CANCER RES, V6, P2157
   REDD JM, 1992, CANCER IMMUNOL IMMUN, V34, P349, DOI 10.1007/BF01741557
   RIDLEY A, 1971, BRAIN, V94, P117, DOI 10.1093/brain/94.1.117
   Riva P, 1999, CLIN CANCER RES, V5, P0
   Riva P, 1999, ACTA ONCOL, V38, P351
   Rosenberg SA, 1999, IMMUNITY, V10, P281, DOI 10.1016/S1074-7613(00)80028-X
   Roy EJ, 2000, J IMMUNOL, V165, P7293, DOI 10.4049/jimmunol.165.12.7293
   Sampson JH, 2000, P NATL ACAD SCI USA, V97, P7503, DOI 10.1073/pnas.130166597
   Sampson JH, 1996, P NATL ACAD SCI USA, V93, P10399, DOI 10.1073/pnas.93.19.10399
   Schlom J, 1999, IMMUNOL REV, V170, P73, DOI 10.1111/j.1600-065X.1999.tb01330.x
   Siesjo P, 1996, J IMMUNOTHER, V19, P334, DOI 10.1097/00002371-199609000-00003
   SOBOL RE, 1995, GENE THER, V2, P164
   STEINBOK P, 1984, J NEURO-ONCOL, V2, P147
   TAKAKURA K, 1972, JAP J CLIN ONCOL, V12, P109
   Thompson JP, 2000, NEURO-ONCOLOGY, V2, P298
   Todo T, 2001, CANCER RES, V61, P153
   TROUILLAS P, 1970, NEURO-CHIR, V16, P143
   Tsurushima H, 1999, JPN J CANCER RES, V90, P536, DOI 10.1111/j.1349-7006.1999.tb00781.x
   Vandenabeele S, 2001, BRAIN TUMOR IMMUNOTHERAPY, V0, P307
   VAQUERO J, 1989, ACTA NEUROCHIR, V98, P35, DOI 10.1007/BF01407174
   Visse E, 1999, CANCER GENE THER, V6, P37, DOI 10.1038/sj.cgt.7700023
   Wallace PK, 2000, CANCER IMMUNOL IMMUN, V49, P493, DOI 10.1007/s002620000142
   Wikstrand CJ, 2001, BRAIN TUMOR IMMUNOTHERAPY, V0, P205
   Xiang J, 2000, CANCER GENE THER, V7, P1023, DOI 10.1038/sj.cgt.7700195
   YOUNG H, 1977, CANCER-AM CANCER SOC, V40, P1037, DOI 10.1002/1097-0142(197709)40:3<1037::AID-CNCR2820400311>3.0.CO;2-9
   Yu JS, 2001, CANCER RES, V61, P842
   Yu JS, 1997, HUM GENE THER, V8, P1065, DOI 10.1089/hum.1997.8.9-1065
   YUNG WKA, 1990, MALIGNANT CEREBRAL G, V0, P207
NR 104
TC 15
Z9 17
U1 0
U2 0
PU W B SAUNDERS CO-ELSEVIER INC
PI PHILADELPHIA
PA 1600 JOHN F KENNEDY BOULEVARD, STE 1800, PHILADELPHIA, PA 19103-2899 USA
SN 0889-8588
EI 1558-1977
J9 HEMATOL ONCOL CLIN N
JI Hematol. Oncol. Clin. North Am.
PD DEC 15
PY 2001
VL 15
IS 6
BP 1053
EP +
DI 10.1016/S0889-8588(05)70267-7
PG 21
WC Oncology; Hematology
SC Oncology; Hematology
GA 505JJ
UT WOS:000172909400007
PM 11770298
DA 2025-02-17
ER
