# Supplementary material for: Research progress on the role of dendritic cells in glioma during 1992-2024: a bibliometric analysis
Source: Front Immunol. 2025 Jun 20;16:1510549. doi: 10.3389/fimmu.2025.1510549 (PMC12226567; doi:10.3389/fimmu.2025.1510549)
Supplement: Supplementary file 1 [file DataSheet1.zip › download2002u24.txt]

PT J
AU O, I
   Ku, G
   Ertl, HCJ
   Blaszczyk-Thurin, M
AF O, I
   Ku, G
   Ertl, HCJ
   Blaszczyk-Thurin, M
TI A dendritic cell vaccine induces protective immunity to intracranial growth of glioma
SO ANTICANCER RESEARCH
LA English
DT Article
DE glioma; vaccine; dendritic cells; interleukin-12; intracerebral immunity
ID central-nervous-system; colony-stimulating factor; antitumor immunity; tumor-cells; brain-tumors; multiple-sclerosis; malignant gliomas; t-lymphocytes; in-vitro; rna
AB The central nervous system is an immunologically privileged site hidden behind the blood brain barrier. Nevertheless, immune effector cells induced peripherally can be recruited into the central nervous system. Active immunotherapy of intracranial malignancies is thus potentially feasible. In this study we describe a vaccine regimen, based on bone marrow-derived dendritic cells pulsed with the RNA derived from GL261 glioma cells that induces a specific T cell response and protection against intracerebrally implanted GL261 tumors. Immunohistochemical analysis of brain tumors from vaccinated mice was characterized by pronounced intratumoral infiltrates predominantly of CD4(+) as well as CD8(+) T cells. The efficacy of the vaccine was improved further by administration of recombinant interleukin-12 into the vaccine regimen.
C1 Wistar Inst Anat & Biol, Philadelphia, PA 19104 USA.
C3 The Wistar Institute
RP Blaszczyk-Thurin, M (通讯作者)，Wistar Inst Anat & Biol, 3601 Spruce St, Philadelphia, PA 19104 USA.
FU NCI NIH HHS [CA 78492, T32 CA 09171] Funding Source: Medline
CR ALLEGRETTA M, 1994, J CLIN INVEST, V94, P105, DOI 10.1172/JCI117295
   Ashley DM, 1997, J EXP MED, V186, P1177, DOI 10.1084/jem.186.7.1177
   Boczkowski D, 2000, CANCER RES, V60, P1028
   Chi DDJ, 1997, AM J PATHOL, V150, P2143
   DiMeco F, 2000, J NEUROSURG, V92, P419, DOI 10.3171/jns.2000.92.3.0419
   DRANOFF G, 1993, P NATL ACAD SCI USA, V90, P3539, DOI 10.1073/pnas.90.8.3539
   EKSTRAND AJ, 1992, P NATL ACAD SCI USA, V89, P4309, DOI 10.1073/pnas.89.10.4309
   HARVEY DM, 1991, GENE DEV, V5, P2375, DOI 10.1101/gad.5.12b.2375
   Heimberger AB, 2000, J NEUROIMMUNOL, V103, P16, DOI 10.1016/S0165-5728(99)00172-1
   Heiser A, 2000, J IMMUNOL, V164, P5508, DOI 10.4049/jimmunol.164.10.5508
   Hiscox S, 1997, IN VIVO, V11, P125
   Hsueh EC, 1998, J CLIN ONCOL, V16, P2913, DOI 10.1200/JCO.1998.16.9.2913
   INABA K, 1992, J EXP MED, V176, P1693, DOI 10.1084/jem.176.6.1693
   Jäger E, 1998, J EXP MED, V187, P265, DOI 10.1084/jem.187.2.265
   Jean WC, 1998, NEUROSURGERY, V42, P850, DOI 10.1097/00006123-199804000-00097
   JEROME KR, 1991, CANCER RES, V5, P2906
   Kikuchi T, 1999, INT J CANCER, V80, P425, DOI 10.1002/(SICI)1097-0215(19990129)80:3<425::AID-IJC15>3.0.CO;2-7
   Kishima H, 1998, BRIT J CANCER, V78, P446, DOI 10.1038/bjc.1998.513
   Kyritsis AP, 1995, CLIN CANCER RES, V1, P1617
   Liau LM, 1999, J NEUROSURG, V90, P1115, DOI 10.3171/jns.1999.90.6.1115
   Lin KY, 1996, CANCER RES, V56, P21
   LOANNIDES CG, 1993, CELL IMMUNOL, V151, P225
   MAYORDOMO JI, 1995, NAT MED, V1, P1297, DOI 10.1038/nm1295-1297
   Nair SK, 2000, NAT MED, V6, P1011, DOI 10.1038/79519
   Nair SK, 1997, EUR J IMMUNOL, V27, P589, DOI 10.1002/eji.1830270304
   Nair SK, 1997, INT J CANCER, V70, P706, DOI 10.1002/(SICI)1097-0215(19970317)70:6<706::AID-IJC13>3.0.CO;2-7
   Nair SK, 1998, NAT BIOTECHNOL, V16, P364, DOI 10.1038/nbt0498-364
   NAZZARO JM, 1990, J NEUROSURG, V73, P331, DOI 10.3171/jns.1990.73.3.0331
   Neumann H, 1997, J EXP MED, V185, P305, DOI 10.1084/jem.185.2.305
   Okada H, 1998, INT J CANCER, V78, P196, DOI 10.1002/(SICI)1097-0215(19981005)78:2<196::AID-IJC13>3.0.CO;2-9
   Parker JN, 2000, P NATL ACAD SCI USA, V97, P2208, DOI 10.1073/pnas.040557897
   PERKUS ME, 1989, J VIROL, V63, P3829, DOI 10.1128/JVI.63.9.3829-3836.1989
   Pollack IF, 1997, CANCER RES, V57, P304
   Porgador A, 1996, J IMMUNOL, V156, P2918
   PORGADOR A, 1995, J EXP MED, V182, P255, DOI 10.1084/jem.182.1.255
   RAPPOPORT SI, 1976, BLOOD BRAIN BARRIER, V0, P316
   Sampson JH, 1996, P NATL ACAD SCI USA, V93, P10399, DOI 10.1073/pnas.93.19.10399
   SODERSTROM M, 1994, J NEUROL NEUROSUR PS, V57, P544, DOI 10.1136/jnnp.57.5.544
   Soiffer R, 1998, P NATL ACAD SCI USA, V95, P13141, DOI 10.1073/pnas.95.22.13141
   STEINMAN RM, 1991, ANNU REV IMMUNOL, V9, P271
   STEVENS A, 1988, CANCER-AM CANCER SOC, V61, P738, DOI 10.1002/1097-0142(19880215)61:4<738::AID-CNCR2820610417>3.0.CO;2-E
   STREIT WJ, 1994, NEUROPATH APPL NEURO, V20, P205
   VANPEL A, 1995, IMMUNOL REV, V145, P229, DOI 10.1111/j.1600-065X.1995.tb00084.x
   WATANABE Y, 1989, P NATL ACAD SCI USA, V86, P9456, DOI 10.1073/pnas.86.23.9456
   WATERMAN JLF, 1995, EMBO J, V14, P512, DOI 10.1002/j.1460-2075.1995.tb07027.x
   WIKTOR TJ, 1984, P NATL ACAD SCI-BIOL, V81, P7194, DOI 10.1073/pnas.81.22.7194
   WONG AJ, 1987, P NATL ACAD SCI USA, V84, P6899, DOI 10.1073/pnas.84.19.6899
   Zhang WP, 1999, HUM GENE THER, V10, P1151, DOI 10.1089/10430349950018148
NR 48
TC 53
Z9 57
U1 0
U2 3
PU INT INST ANTICANCER RESEARCH
PI ATHENS
PA EDITORIAL OFFICE 1ST KM KAPANDRITIOU-KALAMOU RD KAPANDRITI, PO BOX 22, ATHENS 19014, GREECE
SN 0250-7005
EI 
J9 ANTICANCER RES
JI Anticancer Res.
PD MAR-APR 15
PY 2002
VL 22
IS 2A
BP 613
EP 621
DI 
PG 9
WC Oncology
SC Oncology
GA 547VB
UT WOS:000175352100009
PM 12014629
DA 2025-02-17
ER

PT J
AU Trgovcich, J
   Johnson, D
   Roizman, B
AF Trgovcich, J
   Johnson, D
   Roizman, B
TI Cell surface major histocompatibility complex class II proteins are regulated by the products of the γ<sub>1</sub>34.5 and U<sub>L</sub>41 genes of herpes simplex virus 1
SO JOURNAL OF VIROLOGY
LA English
DT Article
ID restricted antigen presentation; virion host shutoff; cd4 t-cells; dendritic cells; expression; type-1; infection; subsets; accumulation; macrophages
AB Modulation of host immune responses has emerged as a common strategy employed by herpesviruses both to establish life-long infections and to affect recovery from infection. Herpes simplex virus 1 (HSV-1) blocks the major histocompatibility complex (MHC) class I antigen presentation pathway by inhibiting peptide transport into the endoplasmic reticulum. The interaction of viral gene products with the MHC class II pathway, however, has not been thoroughly investigated, although CD4(+) T cells play an important role in human recovery from infection. We have investigated the stability, distribution, and state of MHC class II proteins in glioblastoma cells infected with wild-type HSV-1 or mutants lacking specific genes. We report the following findings. (i) Wild-type virus infection caused a decrease in the accumulation of class II protein on the surface of cells and a decrease in the endocytosis of Inciter yellow or dextran conjugated to fluorescein isothiocyanate but no decrease in the total amount of MHC class II proteins relative to the levels seen in mock-infected cells. (ii) Although the total amount of MHC class II protein remained unchanged, the amounts of cell surface MHC class II proteins were higher in cells infected with the U(L)41-negative mutant, which lacks the virion host shutoff protein, and especially high in cells infected with the gamma(1)34.5-negative mutant. We conclude that infected cells attempt to respond to infection by increased acquisition of antigens and transport of MHC class II proteins to the cell surface and that these responses are blocked in part by the virion host shutoff protein encoded by the U(L)41 gene and in large measure by the direct or indirect action of the infected cell protein 34.5, the product of the gamma(1)34.5 gene.
C1 Univ Chicago, Marjorie B Kovler Viral Oncol Labs, Chicago, IL 60637 USA.
   Oregon Hlth & Sci Univ, Dept Mol Microbiol & Immunol, Portland, OR 97201 USA.
C3 University of Chicago; Oregon Health & Science University
RP Univ Chicago, Marjorie B Kovler Viral Oncol Labs, 910 E 58Th St, Chicago, IL 60637 USA.
EM bernard@cummings.uchicago.edu
FU NCI NIH HHS [R01 CA073996, P01 CA087661, CA88860, R01 CA088860, R37 CA078766, CA87661, R01 CA083939, P01 CA071933, CA78766, CA83939, CA73996, R01 CA078766, CA71933] Funding Source: Medline; NEI NIH HHS [R01 EY011245, EY11245] Funding Source: Medline
CR Abendroth A, 2000, J VIROL, V74, P1900, DOI 10.1128/JVI.74.4.1900-1907.2000
   Andrews DM, 2001, NAT IMMUNOL, V2, P1077, DOI 10.1038/ni724
   BAREY S, 2001, J IMMUNOL, V166, P6242
   Bevec T, 1996, J EXP MED, V183, P1331, DOI 10.1084/jem.183.4.1331
   Bogyo M, 1997, P NATL ACAD SCI USA, V94, P6629, DOI 10.1073/pnas.94.13.6629
   Cella M, 1997, NATURE, V388, P782, DOI 10.1038/42030
   CHAN WL, 1989, J NEUROIMMUNOL, V23, P195, DOI 10.1016/0165-5728(89)90051-9
   CHOU J, 1990, SCIENCE, V250, P1262, DOI 10.1126/science.2173860
   CHOU J, 1992, P NATL ACAD SCI USA, V89, P3266, DOI 10.1073/pnas.89.8.3266
   Coscoy L, 2001, J CLIN INVEST, V107, P1599, DOI 10.1172/JCI12432
   EJERCITO PM, 1968, J GEN VIROL, V2, P357, DOI 10.1099/0022-1317-2-3-357
   Fineschi B, 1996, J IMMUNOL, V157, P3211
   FRUH K, 1995, NATURE, V375, P415, DOI 10.1038/375415a0
   Gangappa S, 1999, EUR J IMMUNOL, V29, P3674, DOI 10.1002/(SICI)1521-4141(199911)29:11<3674::AID-IMMU3674>3.0.CO;2-7
   Ghiasi H, 1999, MICROB PATHOGENESIS, V27, P387, DOI 10.1006/mpat.1999.0314
   Ghiasi H, 1997, IMMUNOLOGY, V91, P430, DOI 10.1046/j.1365-2567.1997.00261.x
   He B, 1997, P NATL ACAD SCI USA, V94, P843, DOI 10.1073/pnas.94.3.843
   Heise MT, 1998, J EXP MED, V187, P1037, DOI 10.1084/jem.187.7.1037
   HILL A, 1995, NATURE, V375, P411, DOI 10.1038/375411a0
   Hoves S, 2001, SCAND J IMMUNOL, V54, P93, DOI 10.1046/j.1365-3083.2001.00956.x
   HSU DH, 1990, SCIENCE, V250, P830, DOI 10.1126/science.2173142
   HUDSON SJ, 1994, J IMMUNOL, V152, P5540
   Johnson DC, 1998, CURR TOP MICROBIOL, V232, P149
   Koelle DM, 2000, J VIROL, V74, P10930, DOI 10.1128/JVI.74.23.10930-10938.2000
   Kruse M, 2000, J VIROL, V74, P7127, DOI 10.1128/JVI.74.15.7127-7136.2000
   Lam Q, 1996, EMBO J, V15, P2575, DOI 10.1002/j.1460-2075.1996.tb00615.x
   LEWANDOWSKI GA, 1993, P NATL ACAD SCI USA, V90, P2005, DOI 10.1073/pnas.90.5.2005
   Lubinski J, 1998, SEMIN CELL DEV BIOL, V9, P329, DOI 10.1006/scdb.1998.0242
   MANICKAN E, 1995, J VIROL, V69, P8178, DOI 10.1128/JVI.69.12.8178-8179.1995
   Markovitz NS, 1997, J VIROL, V71, P5560, DOI 10.1128/JVI.71.7.5560-5569.1997
   McMillan TN, 2001, J VIROL, V75, P1928, DOI 10.1128/JVI.75.4.1928-1940.2001
   MEIGNIER B, 1988, VIROLOGY, V162, P251, DOI 10.1016/0042-6822(88)90417-5
   Mellman I, 2001, CELL, V106, P255, DOI 10.1016/S0092-8674(01)00449-4
   Miller DM, 1998, J EXP MED, V187, P675, DOI 10.1084/jem.187.5.675
   Morrison LA, 1997, VIROLOGY, V239, P315, DOI 10.1006/viro.1997.8884
   Nakajima H, 2000, J NEUROIMMUNOL, V110, P106, DOI 10.1016/S0165-5728(00)00353-2
   NASH AA, 1987, J GEN VIROL, V68, P825, DOI 10.1099/0022-1317-68-3-825
   NEWELL CK, 1989, J VIROL, V63, P769, DOI 10.1128/JVI.63.2.769-775.1989
   Ploegh HL, 1998, SCIENCE, V280, P248, DOI 10.1126/science.280.5361.248
   Poon APW, 1997, VIROLOGY, V229, P98, DOI 10.1006/viro.1996.8425
   POST LE, 1981, CELL, V25, P227, DOI 10.1016/0092-8674(81)90247-6
   PURVES FC, 1987, J VIROL, V61, P2896, DOI 10.1128/JVI.61.9.2896-2901.1987
   PURVES FC, 1993, P NATL ACAD SCI USA, V90, P6701, DOI 10.1073/pnas.90.14.6701
   Redpath S, 1999, J IMMUNOL, V162, P6701
   Roizman B, 2001, FIELDS VIROLOGY, V2, P2399
   Salio M, 1999, EUR J IMMUNOL, V29, P3245, DOI 10.1002/(SICI)1521-4141(199910)29:10<3245::AID-IMMU3245>3.0.CO;2-X
   SALLUSTO F, 1995, J EXP MED, V182, P389, DOI 10.1084/jem.182.2.389
   Spriggs MK, 1996, J VIROL, V70, P5557, DOI 10.1128/JVI.70.8.5557-5563.1996
   Tirabassi RS, 1998, J VIROL, V72, P4571, DOI 10.1128/JVI.72.6.4571-4579.1998
   Tomazin R, 1999, NAT MED, V5, P1039, DOI 10.1038/12478
   Ward PL, 1998, INFEC AGENT, V0, P1
   Warmerdam PAM, 1996, J CELL BIOL, V133, P281, DOI 10.1083/jcb.133.2.281
   YORK IA, 1994, CELL, V77, P525, DOI 10.1016/0092-8674(94)90215-1
NR 53
TC 83
Z9 108
U1 0
U2 3
PU AMER SOC MICROBIOLOGY
PI WASHINGTON
PA 1752 N ST NW, WASHINGTON, DC 20036-2904 USA
SN 0022-538X
EI 1098-5514
J9 J VIROL
JI J. Virol.
PD JUL 15
PY 2002
VL 76
IS 14
BP 6974
EP 6986
DI 10.1128/JVI.76.14.6974-6986.2002
PG 13
WC Virology
SC Virology
GA 567ZH
UT WOS:000176517600012
PM 12072498
DA 2025-02-17
ER

PT J
AU Brockstedt, DG
   Diagana, M
   Zhang, Y
   Tran, K
   Belmar, N
   Meier, M
   Yang, A
   Boissiere, F
   Lin, A
   Chiang, YW
AF Brockstedt, DG
   Diagana, M
   Zhang, Y
   Tran, K
   Belmar, N
   Meier, M
   Yang, A
   Boissiere, F
   Lin, A
   Chiang, YW
TI Development of anti-tumor immunity against a non-immunogenic mammary carcinoma through <i>in vivo</i> somatic GM-CSF, IL-2, and HSVtk combination gene therapy
SO MOLECULAR THERAPY
LA English
DT Article
DE 4T1 mammary tumor; immunotherapy; gene therapy; cytokines; cytotoxic T lymphocytes; GM-CSF; IL-2; HSVtk suicide gene; adenovirus; non-immunogenic
ID virus thymidine kinase; in-vivo; dendritic cells; antitumor immunity; cancer vaccines; breast-cancer; glioblastoma-multiforme; melanoma model; lung-carcinoma; suicide genes
AB Gene therapy for cancer using suicide genes such as the herpes simplex virus thymidine kinase gene (HSVtk) has been explored extensively in preclinical and clinical studies. We have improved the use of HSVtk by combining it with two cytokine genes encoding granulocyte/macrophage-colony-stimulating factor (GM-CSF) and interleukin-2 (IL-2), and determined their additive/synergistic effects on tumor regression and inhibition of metastases in the non-immunogenic, spontaneously metastatic mammary tumor model, 4T1. Two adenoviral vectors (AV) were constructed, one carrying HSVtk (AV-TK) and the second (AV-GM/IL2) carrying Grn-CSf and II2. Only the combination of AV-TK/GCV and AV-GM/IL2 showed a significant decrease in tumor growth and reduction of distant metastases with 25% of the tumors undergoing complete regression. When surgical excision of primary tumors was included in the regimen, local treatment with AV-TK/GCV plus AV-GM/IL2 further enhanced long-term survival. A fraction of the treated mice developed anti-tumor immunity and survived a second challenge with 4T1. Functional analyses demonstrated infiltration of lymphocytes within the tumor and a strong tumor-specific cytotoxic T lymphocyte response in TK- plus cytokine-treated animals. These data indicate that the co-expression of GM-CSF and IL-2 can augment the effect of HSVtk suicide gene therapy.
C1 Aventis Gencell, Hayward, CA 94520 USA.
C3 Sanofi-Aventis; Sanofi USA
RP Cerus Corp, 2411 Stanwell Dr, Concord, CA 94520 USA.
EM Dirk_Brockstedt@cerus.com
CR Armstrong CA, 1996, CANCER RES, V56, P2191
   ASLAKSON CJ, 1992, CANCER RES, V52, P1399
   BARBA D, 1994, P NATL ACAD SCI USA, V91, P4348, DOI 10.1073/pnas.91.10.4348
   BLAESE RM, 1994, EUR J CANCER, V30A, P1190, DOI 10.1016/0959-8049(94)90482-0
   Bonnekoh B, 1998, J INVEST DERMATOL, V110, P867, DOI 10.1046/j.1523-1747.1998.00221.x
   Brockstedt DG, 1999, CLIN IMMUNOL, V92, P67, DOI 10.1006/clim.1999.4724
   CARUSO M, 1993, P NATL ACAD SCI USA, V90, P7024, DOI 10.1073/pnas.90.15.7024
   Castleden SA, 1997, HUM GENE THER, V8, P2087, DOI 10.1089/hum.1997.8.17-2087
   Chen SH, 1996, CANCER RES, V56, P3758
   Crouzet J, 1997, P NATL ACAD SCI USA, V94, P1414, DOI 10.1073/pnas.94.4.1414
   Dong ZY, 1997, CELL, V88, P801, DOI 10.1016/S0092-8674(00)81926-1
   DRANOFF G, 1993, P NATL ACAD SCI USA, V90, P3539, DOI 10.1073/pnas.90.8.3539
   FALO LD, 1995, NAT MED, V1, P649, DOI 10.1038/nm0795-649
   FIDLER IJ, 1982, SCIENCE, V217, P998, DOI 10.1126/science.7112116
   FREEMAN SM, 1993, CANCER RES, V53, P5274
   Freeman SM, 1996, SEMIN ONCOL, V23, P31
   Gallucci S, 1999, NAT MED, V5, P1249, DOI 10.1038/15200
   GOLUMBEK PT, 1992, J IMMUNOTHER, V12, P224, DOI 10.1097/00002371-199211000-00002
   Hall SJ, 1998, CANCER RES, V58, P3221
   HEITJAN DF, 1993, CANCER RES, V53, P6042
   JUNG T, 1993, J IMMUNOL METHODS, V159, P197, DOI 10.1016/0022-1759(93)90158-4
   Kielian T, 1999, CANCER IMMUNOL IMMUN, V48, P123, DOI 10.1007/s002620050556
   KIM DW, 1993, GENE, V134, P307
   KOSCIELNY S, 1985, BRIT J CANCER, V52, P515, DOI 10.1038/bjc.1985.222
   KOSCIELNY S, 1984, BRIT J CANCER, V49, P709, DOI 10.1038/bjc.1984.112
   Lee KH, 1998, J IMMUNOL, V161, P4183
   Mach N, 2000, CURR OPIN IMMUNOL, V12, P571, DOI 10.1016/S0952-7915(00)00144-8
   MOOLTEN FL, 1994, CANCER GENE THER, V1, P279
   MOOLTEN FL, 1986, CANCER RES, V46, P5276
   Murali-Krishna K, 1998, ADV EXP MED BIOL, V452, P123
   Okada H, 1999, GENE THER, V6, P219, DOI 10.1038/sj.gt.3300798
   OMalley BW, 1997, MOL ENDOCRINOL, V11, P667, DOI 10.1210/me.11.6.667
   Pardoll DM, 1998, NAT MED, V4, P525, DOI 10.1038/nm0598supp-525
   Parmiani G, 1998, GENE THER, V5, P863, DOI 10.1038/sj.gt.3300692
   Rainov NG, 2000, HUM GENE THER, V11, P2389, DOI 10.1089/104303400750038499
   Santodonato L, 1997, GENE THER, V4, P1246, DOI 10.1038/sj.gt.3300518
   Sauter B, 2000, J EXP MED, V191, P423, DOI 10.1084/jem.191.3.423
   SCHMIDT W, 1995, P NATL ACAD SCI USA, V92, P4711, DOI 10.1073/pnas.92.10.4711
   Sen Majumdar A, 2000, CANCER GENE THER, V7, P1086, DOI 10.1038/sj.cgt.7700215
   Shand N, 1999, HUM GENE THER, V10, P2325, DOI 10.1089/10430349950016979
   Sharma S, 1997, GENE THER, V4, P1361, DOI 10.1038/sj.gt.3300531
   Su H, 2000, MOL THER, V1, P509, DOI 10.1006/mthe.2000.0073
   TAZI A, 1993, J CLIN INVEST, V91, P566, DOI 10.1172/JCI116236
   TSAI SCJ, 1993, J NATL CANCER I, V85, P546, DOI 10.1093/jnci/85.7.546
   Tsuge T, 2000, BREAST CANCER RES TR, V59, P141, DOI 10.1023/A:1006396216933
   YUHAS JM, 1975, CANCER RES, V35, P242
   YUHAS JM, 1975, CANCER RES, V35, P237
NR 47
TC 23
Z9 33
U1 0
U2 6
PU CELL PRESS
PI CAMBRIDGE
PA 50 HAMPSHIRE ST, FLOOR 5, CAMBRIDGE, MA 02139 USA
SN 1525-0016
EI 1525-0024
J9 MOL THER
JI Mol. Ther.
PD NOV 15
PY 2002
VL 6
IS 5
BP 627
EP 636
DI 10.1006/mthe.2002.0722
PG 10
WC Biotechnology & Applied Microbiology; Genetics & Heredity; Medicine, Research & Experimental
SC Biotechnology & Applied Microbiology; Genetics & Heredity; Research & Experimental Medicine
GA 615RN
UT WOS:000179260600015
PM 12409261
DA 2025-02-17
ER

PT J
AU Le Roy, E
   Baron, M
   Faigle, W
   Clément, D
   Lewinsohn, DM
   Streblow, DN
   Nelson, JA
   Amigorena, S
   Davignon, JL
AF Le Roy, E
   Baron, M
   Faigle, W
   Clément, D
   Lewinsohn, DM
   Streblow, DN
   Nelson, JA
   Amigorena, S
   Davignon, JL
TI Infection of APC by human cytomegalovirus controlled through recognition of endogenous nuclear immediate early protein 1 by specific CD4<SUP>+</SUP> T lymphocytes
SO JOURNAL OF IMMUNOLOGY
LA English
DT Article
ID viral gene-expression; epstein-barr-virus; cell responses; transplant recipients; fine specificity; dendritic cells; bone-marrow; in-vivo; clones; ie1
AB Infections by human CMV are controlled by cellular immune responses. Professional APC such as monocytes and macrophages can be infected in vivo and are considered as a reservoir of virus. However, CMV-specific CD4(+) responses against infected APC have not been reported. To develop a model of CD4-infected APC interaction, we have transfected the U373MG astrocytoma cell line with the class 11 transactivator (CIITA). Confocal microscopy experiments showed that U373MG-CIITA cells expressed markers characteristic of APC. Functional assays demonstrated that infected U373MG-CIITA APC processed and presented both exogenous and endogenously neosynthesized nuclear immediate early (IE) protein 1 through the MHC class If pathway. More importantly, endogenous presentation of IE1 by infected APC lead to efficient control of CMV infection as revealed by decreased viral titer. Thus, these results describe the endogenous presentation of a nuclear viral protein by the MHC class 11 pathway and suggest that IE1-specific CD4(+) T cells may play an important role in CMV infection by directly acting against infected APC.
C1 CHU Purpan, Inst Natl Sante & Rech Med, Unite 395, F-31024 Toulouse, France.
   Inst Curie, Paris, France.
   Oregon Hlth Sci Univ, Vet Affairs Med Ctr, Div Pulm & Crit Care Med, Portland, OR 97201 USA.
   Oregon Hlth Sci Univ, Dept Mol Microbiol & Immunol, Portland, OR 97201 USA.
C3 Universite de Toulouse; Universite Toulouse III - Paul Sabatier; Institut National de la Sante et de la Recherche Medicale (Inserm); CHU de Toulouse; UNICANCER; Universite PSL; Institut Curie; US Department of Veterans Affairs; Veterans Health Administration (VHA); Oregon Health & Science University; Oregon Health & Science University
RP Davignon, JL (通讯作者)，CHU Purpan, Inst Natl Sante & Rech Med, Unite 395, BP 3028, F-31024 Toulouse, France.
CR ADAMS TE, 1983, IMMUNOLOGY, V50, P613
   Ahn JH, 2000, VIROLOGY, V274, P39, DOI 10.1006/viro.2000.0448
   ALP NJ, 1991, J VIROL, V65, P4812, DOI 10.1128/JVI.65.9.4812-4820.1991
   Ando K, 1997, J IMMUNOL, V158, P5283
   Andrews DM, 2001, NAT IMMUNOL, V2, P1077, DOI 10.1038/ni724
   BENINGA J, 1995, J GEN VIROL, V76, P153, DOI 10.1099/0022-1317-76-1-153
   Britt WJ, 1996, FIELDS VIROLOGY, V0, P2493
   Cheeran MCJ, 2000, J IMMUNOL, V164, P926, DOI 10.4049/jimmunol.164.2.926
   DAVIGNON JL, 1995, SCAND J IMMUNOL, V41, P247, DOI 10.1111/j.1365-3083.1995.tb03560.x
   Davignon JL, 1996, J VIROL, V70, P2162, DOI 10.1128/JVI.70.4.2162-2169.1996
   Dillon DC, 1999, INFECT IMMUN, V67, P2941, DOI 10.1128/IAI.67.6.2941-2950.1999
   Dong YS, 2001, GLIA, V36, P180, DOI 10.1002/glia.1107
   Esser MT, 1996, J EXP MED, V183, P1697, DOI 10.1084/jem.183.4.1697
   FISH KN, 1995, J VIROL, V69, P3737, DOI 10.1128/JVI.69.6.3737-3743.1995
   Goldmacher VS, 1999, P NATL ACAD SCI USA, V96, P12536, DOI 10.1073/pnas.96.22.12536
   HE HL, 1995, J GEN VIROL, V76, P1603, DOI 10.1099/0022-1317-76-7-1603
   Jahn G, 1999, INTERVIROLOGY, V42, P365, DOI 10.1159/000053973
   Jarvis MA, 1999, J VIROL, V73, P4552, DOI 10.1128/JVI.73.6.4552-4560.1999
   Johnson DC, 1998, CURR TOP MICROBIOL, V232, P149
   Kaplan MJ, 2000, J IMMUNOL, V164, P2897, DOI 10.4049/jimmunol.164.6.2897
   Kern F, 1999, J VIROL, V73, P8179, DOI 10.1128/JVI.73.10.8179-8184.1999
   Kojima H, 2000, INT IMMUNOL, V12, P365, DOI 10.1093/intimm/12.3.365
   Komanduri KV, 2001, VIROLOGY, V279, P459, DOI 10.1006/viro.2000.0697
   Komanduri KV, 1998, NAT MED, V4, P953, DOI 10.1038/nm0898-953
   Le Roy E, 1999, J VIROL, V73, P6582, DOI 10.1128/JVI.73.8.6582-6589.1999
   Lechler R, 1996, IMMUNOL REV, V151, P51, DOI 10.1111/j.1600-065X.1996.tb00703.x
   LINDSLEY MD, 1986, J IMMUNOL, V136, P3045
   LIU YNC, 1993, J GEN VIROL, V74, P2207, DOI 10.1099/0022-1317-74-10-2207
   MOEARSKI EE, 1996, FIELDS VIROLOGY, V0, P2447
   Münz C, 2000, J EXP MED, V191, P1649, DOI 10.1084/jem.191.10.1649
   Odeberg J, 2001, J VIROL, V75, P5174, DOI 10.1128/JVI.75.11.5174-5181.2001
   OTTO SM, 1988, VIROLOGY, V162, P478, DOI 10.1016/0042-6822(88)90490-4
   Oukka M, 1996, IMMUNITY, V4, P545, DOI 10.1016/S1074-7613(00)80481-1
   Ploegh HL, 1998, SCIENCE, V280, P248, DOI 10.1126/science.280.5361.248
   Qi L, 2000, J IMMUNOL, V165, P5451, DOI 10.4049/jimmunol.165.10.5451
   QUINNAN GV, 1982, NEW ENGL J MED, V307, P7, DOI 10.1056/NEJM198207013070102
   Raftery MJ, 2001, IMMUNITY, V15, P997, DOI 10.1016/S1074-7613(01)00239-4
   Reddehase MJ, 2000, CURR OPIN IMMUNOL, V12, P390, DOI 10.1016/S0952-7915(00)00106-0
   Rentenaar RJ, 2000, J CLIN INVEST, V105, P541, DOI 10.1172/JCI8229
   Retière C, 2000, J VIROL, V74, P3948, DOI 10.1128/JVI.74.9.3948-3952.2000
   Riddell SR, 1997, REV MED VIROL, V7, P181, DOI 10.1002/(SICI)1099-1654(199709)7:3<181::AID-RMV200>3.0.CO;2-W
   RIDDELL SR, 1991, J IMMUNOL, V146, P2795
   Saulquin X, 2000, EUR J IMMUNOL, V30, P2531, DOI 10.1002/1521-4141(200009)30:9<2531::AID-IMMU2531>3.0.CO;2-O
   Skaletskaya A, 2001, P NATL ACAD SCI USA, V98, P7829, DOI 10.1073/pnas.141108798
   Soderberg-Naucler C, 1998, METHODS, V16, P126, DOI 10.1006/meth.1998.0650
   Söderberg-Nauclér C, 2001, J VIROL, V75, P7543, DOI 10.1128/JVI.75.16.7543-7554.2001
   SoderbergNaucler C, 1997, CELL, V91, P119, DOI 10.1016/S0092-8674(01)80014-3
   Tomazin R, 1999, NAT MED, V5, P1039, DOI 10.1038/12478
   TSUTSUI Y, 1991, J GEN VIROL, V72, P1415, DOI 10.1099/0022-1317-72-6-1415
   VANZANTEN J, 1995, J INFECT DIS, V172, P879, DOI 10.1093/infdis/172.3.879
   Vaz-Santiago J, 2001, J VIROL, V75, P7840, DOI 10.1128/JVI.75.17.7840-7847.2001
   WALDROP SI, 1999, J CLIN INVEST, V99, P1739
   WALTER EA, 1995, NEW ENGL J MED, V333, P1038, DOI 10.1056/NEJM199510193331603
   Weekes MP, 1999, J VIROL, V73, P2099, DOI 10.1128/JVI.73.3.2099-2108.1999
   WRAIGHT CJ, 1990, J BIOL CHEM, V265, P5787
   Yasukawa M, 1996, CLIN IMMUNOL IMMUNOP, V78, P70, DOI 10.1006/clin.1996.0010
   Yasukawa M, 1999, J IMMUNOL, V162, P6100
NR 57
TC 22
Z9 28
U1 0
U2 4
PU AMER ASSOC IMMUNOLOGISTS
PI BETHESDA
PA 9650 ROCKVILLE PIKE, BETHESDA, MD 20814 USA
SN 0022-1767
EI 
J9 J IMMUNOL
JI J. Immunol.
PD AUG 1
PY 2002
VL 169
IS 3
BP 1293
EP 1301
DI 10.4049/jimmunol.169.3.1293
PG 9
WC Immunology
SC Immunology
GA 576UV
UT WOS:000177025100019
PM 12133951
DA 2025-02-17
ER

PT J
AU Johansson, AC
   Hegardt, P
   Janelidze, S
   Visse, E
   Widegren, B
   Siesjö, P
AF Johansson, AC
   Hegardt, P
   Janelidze, S
   Visse, E
   Widegren, B
   Siesjö, P
TI Enhanced expression of iNOS intratumorally and at the immunization site after immunization with IFNγ-secreting rat glioma cells
SO JOURNAL OF NEUROIMMUNOLOGY
LA English
DT Article
DE NO; iNOS; IFN gamma; therapeutic immunization; rat glioma; immunohistochemistry
ID nitric-oxide synthase; colony-stimulating factor; interferon-gamma; tumor-cells; dendritic cells; t-cells; independent induction; mammary-carcinoma; gene-transfer; brain-tumors
AB Nitric oxide (NO) can modulate both tumor growth and antitumor immune responses. In order to elucidate the mechanism of curative therapeutic immunization with IFN-gamma-producing glioma cells, we examined the expression of inducible nitric oxide synthase (iNOS) in tissue sections from immunized animals. There was a significantly enhanced iNOS expression both intratumorally and at the immunization site. Although the mechanisms behind this dual expression of iNOS most probably are different, our results suggest a role for NO in both the induction and execution of the antitumor response. (C) 2002 Elsevier Science B.V. All rights reserved.
C1 Lund Univ, Dept Cell & Mol Biol, Sect Tumor Immunol, S-21184 Lund, Sweden.
   Lund Univ, Dept Mol Genet, Inst Genet, S-22359 Lund, Sweden.
   Univ Hosp, Dept Clin Neurosci, Neurosurg Sect, S-22185 Lund, Sweden.
C3 Lund University; Lund University; Lund University; Skane University Hospital
RP Johansson, AC (通讯作者)，Lund Univ, Dept Cell & Mol Biol, Sect Tumor Immunol, BMC 112, S-21184 Lund, Sweden.
CR ALBINA JE, 1991, J IMMUNOL, V147, P144
   ALLEVA DG, 1994, J IMMUNOL, V153, P1674
   Allione A, 1999, J IMMUNOL, V163, P4182
   Aruga E, 1997, CANCER GENE THER, V4, P157
   Bakshi A, 1998, J NEUROL SCI, V155, P196, DOI 10.1016/S0022-510X(97)00315-8
   Bauer H, 1997, IMMUNOLOGY, V90, P205, DOI 10.1046/j.1365-2567.1997.00161.x
   Berendji D, 1999, MOL MED, V5, P721, DOI 10.1007/BF03402096
   Bingisser RM, 1998, J IMMUNOL, V160, P5729
   Boehm U, 1997, ANNU REV IMMUNOL, V15, P749, DOI 10.1146/annurev.immunol.15.1.749
   Bogdan C, 2000, CURR OPIN IMMUNOL, V12, P64, DOI 10.1016/S0952-7915(99)00052-7
   Bonnotte B, 2000, J IMMUNOL, V164, P1995, DOI 10.4049/jimmunol.164.4.1995
   Chang AE, 2000, HUM GENE THER, V11, P839, DOI 10.1089/10430340050015455
   COBBS CS, 1995, CANCER RES, V55, P727
   DiNapoli MR, 1996, J EXP MED, V183, P1323, DOI 10.1084/jem.183.4.1323
   Dix AR, 1999, J NEUROIMMUNOL, V100, P216, DOI 10.1016/S0165-5728(99)00203-9
   Fakhrai H, 1996, P NATL ACAD SCI USA, V93, P2909, DOI 10.1073/pnas.93.7.2909
   FEINSTEIN DL, 1994, J NEUROCHEM, V62, P811
   Gahm C, 2000, NEUROSURGERY, V46, P169, DOI 10.1093/neurosurgery/46.1.169
   Hegardt P, 2000, CELL IMMUNOL, V200, P116, DOI 10.1006/cimm.2000.1625
   Hoffmann TK, 2000, CANCER RES, V60, P3542
   Hurwitz AA, 1998, INT J CANCER, V77, P107, DOI 10.1002/(SICI)1097-0215(19980703)77:1<107::AID-IJC17>3.0.CO;2-B
   Jenne L, 2000, CANCER RES, V60, P4446
   Koblish HK, 1998, J EXP MED, V188, P1603, DOI 10.1084/jem.188.9.1603
   Kolb H, 1998, IMMUNOL TODAY, V19, P556, DOI 10.1016/S0167-5699(98)01366-8
   Kroncke KD, 1997, NITRIC OXIDE-BIOL CH, V1, P107, DOI 10.1006/niox.1997.0118
   Kwon S, 1999, NITRIC OXIDE-BIOL CH, V3, P348, DOI 10.1006/niox.1999.0242
   Ludwig HC, 2000, ANTICANCER RES, V20, P299
   MacMicking J, 1997, ANNU REV IMMUNOL, V15, P323, DOI 10.1146/annurev.immunol.15.1.323
   Medot-Pirenne M, 1999, J IMMUNOL, V163, P5877
   Münz C, 1999, EUR J IMMUNOL, V29, P1032
   NATHAN C, 1994, CELL, V78, P915, DOI 10.1016/0092-8674(94)90266-6
   Nathan C, 1997, J CLIN INVEST, V100, P2417, DOI 10.1172/JCI119782
   Niedbala W, 1999, EUR J IMMUNOL, V29, P2498, DOI 10.1002/(SICI)1521-4141(199908)29:08<2498::AID-IMMU2498>3.0.CO;2-M
   Plautz GE, 2000, J IMMUNOL, V165, P3656, DOI 10.4049/jimmunol.165.7.3656
   Sauter B, 2000, J EXP MED, V191, P423, DOI 10.1084/jem.191.3.423
   SIESJO P, 1993, CANCER IMMUNOL IMMUN, V37, P67, DOI 10.1007/BF01516944
   Simons JW, 1999, CANCER RES, V59, P5160
   Tannenbaum CS, 2000, SEMIN CANCER BIOL, V10, P113, DOI 10.1006/scbi.2000.0314
   Visse E, 2000, CANCER IMMUNOL IMMUN, V49, P142, DOI 10.1007/s002620050613
   Visse E, 1999, CANCER GENE THER, V6, P37, DOI 10.1038/sj.cgt.7700023
   Young AJ, 1999, SEMIN IMMUNOL, V11, P73, DOI 10.1006/smim.1999.0163
NR 41
TC 16
Z9 17
U1 0
U2 4
PU ELSEVIER SCIENCE BV
PI AMSTERDAM
PA PO BOX 211, 1000 AE AMSTERDAM, NETHERLANDS
SN 0165-5728
EI 
J9 J NEUROIMMUNOL
JI J. Neuroimmunol.
PD FEB 15
PY 2002
VL 123
IS 1-2
BP 135
EP 143
DI 10.1016/S0165-5728(01)00468-4
PG 9
WC Immunology; Neurosciences
SC Immunology; Neurosciences & Neurology
GA 537MC
UT WOS:000174761200016
PM 11880158
DA 2025-02-17
ER

PT J
AU Yang, TB
   Witham, TF
   Villa, L
   Erff, M
   Attanucci, J
   Watkins, S
   Kondziolka, D
   Okada, H
   Pollack, IF
   Chambers, WH
AF Yang, TB
   Witham, TF
   Villa, L
   Erff, M
   Attanucci, J
   Watkins, S
   Kondziolka, D
   Okada, H
   Pollack, IF
   Chambers, WH
TI Glioma-associated hyaluronan induces apoptosis in dendritic cells via inducible nitric oxide synthase: Implications for the use of dendritic cells for therapy of gliomas
SO CANCER RESEARCH
LA English
DT Article
ID in-vitro; adoptive immunotherapy; malignant glioma; t-lymphocytes; antitumor immunity; intratumoral injection; extracellular-matrix; killer-cells; brain-tumors; gene-therapy
AB As a means of enhancing immunity to gliomas, we investigated local delivery of rat, bone marrow-derived dendritic cells (DCs) into rat 9L gliosarcoma tumors and into 9L tumors induced to undergo apoptosis by gamma knife radiosurgery. Contrary to other tumors, local delivery of DCs had no therapeutic effect on 9L gliomas, even when tumor apoptosis was induced via radiosurgery, which leads to efficient "loading" of the DCs with tumor antigen. To determine whether antigen-presenting cells, such as DCs, were viable in tumors, we carried out multiparametric staining of 9L tumors, using phycoerythrin-conjugated OX6 (MHC class H) or OX62 (DC specific) and FITC-labeled Val-Ala-Asp-fluoromethyl ketone (FITC-VAD-FMK; activated caspases). It was determined that DCs were undergoing apoptosis in these tumors. We therefore sought to determine which glioma cell surface receptors or components of the extracellular matrix in gliomas influenced DC viability. Hyaluronan (HA) is a major component of glioma extracellular matrix and has been found to support tumor cell migration and metastasis. However, its influence on the immune system, and particularly on DCs, via its receptor CD44 is not well documented. Using reverse transcription-PCR, Northern blot, and Western blot analyses, we determined that HA stimulated production of inducible nitric oxide synthase (iNOS) in DCs. NO production by HA-stimulated DCs was then verified biochemically. NO production was dependent on the size of HA; intermediate HA fragments had the greatest capacity to induce NO production in DC, whereas completely digested HA oligosaccharides failed to induce NO. Furthermore, N-monomethyl-L-arginine, an inhibitor of iNOS, completely blocked HA-induced NO production by DCs. Because induction of NO results in the induction of apoptosis in macrophages as well as other cells, DCs treated with HA were examined for apoptosis in terminal deoxynucleotidyl transferase (TdT)mediated dUTP biotin nick-end labeling assays. It was demonstrated that HA induced apoptosis in DCs and that induction of apoptosis was dependent on the production of NO because it was entirely inhibited by N-monomethyl-L-arginine. Using flow cytometric analyses with FITC-VAD-FMK, which is specific for activated caspases, we also determined that induction of apoptosis in DCs with HA could be titrated. Coincubation of 9L tumor cells with DCs was found to induce apoptosis in DCs as indicated by fluorescent staining with FITC-VAD-FMK. Specificity of this reaction for CD44-HA interactions was determined by pretreatment of DCs with anti-CD44 or pretreatment of 9L tumor cells with hyaluronidase, which blocked the induction of apoptosis in DCs. These data indicate that HA expressed by gliomas may contribute to their immunosuppressive effects by promoting apoptosis among professional antigen-presenting cells such as DCs via iNOS induction after CD44-HA interactions.
C1 Univ Pittsburgh, Inst Canc, Brain Tumor Ctr, Pittsburgh, PA 15213 USA.
   Univ Pittsburgh, Sch Med, Dept Neurol Surg, Pittsburgh, PA 15213 USA.
   Univ Pittsburgh, Sch Med, Dept Pathol, Pittsburgh, PA 15213 USA.
   Univ Pittsburgh, Sch Med, Dept Cell Biol & Physiol, Pittsburgh, PA 15213 USA.
C3 Pennsylvania Commonwealth System of Higher Education (PCSHE); University of Pittsburgh; Pennsylvania Commonwealth System of Higher Education (PCSHE); University of Pittsburgh; Pennsylvania Commonwealth System of Higher Education (PCSHE); University of Pittsburgh; Pennsylvania Commonwealth System of Higher Education (PCSHE); University of Pittsburgh
RP W948 Biomed Sci Tower,DeSoto & OHara St, Pittsburgh, PA 15213 USA.
EM chamberswh@msx.upmc.edu
FU NCI NIH HHS [CA68067, CA68550] Funding Source: Medline; NINDS NIH HHS [NS01810] Funding Source: Medline
CR Abdel-Wahab Z, 1998, CELL IMMUNOL, V186, P63, DOI 10.1006/cimm.1998.1298
   ALBINA JE, 1993, J IMMUNOL, V150, P5080
   BAUMGARTNER G, 1987, ONKOLOGIE, V10, P100, DOI 10.1159/000216382
   Berens Michael E, 1999, NEOPLASIA (NEW YORK), V1, P208, DOI 10.1038/sj.neo.7900034
   Bonham CA, 1997, TRANSPL P, V29, P1116, DOI 10.1016/S0041-1345(96)00458-7
   Bonham CA, 1997, ADV EXP MED BIOL, V417, P283
   Butterfield LH, 2001, J IMMUNOL, V166, P5300, DOI 10.4049/jimmunol.166.8.5300
   Candido KA, 2001, CANCER RES, V61, P228
   Chang JWC, 2000, ANTICANCER RES, V20, P1329
   CHAUZY C, 1992, EUR J CANCER, V28A, P1129, DOI 10.1016/0959-8049(92)90471-D
   CHENWOAN M, 1995, J IMMUNOL METHODS, V178, P157, DOI 10.1016/0022-1759(94)00253-S
   Claxton D, 2001, LEUKEMIA, V15, P668, DOI 10.1038/sj.leu.2402056
   Coulon V, 2000, INT J CANCER, V88, P783, DOI 10.1002/1097-0215(20001201)88:5<783::AID-IJC16>3.0.CO;2-M
   DELPECH B, 1993, EUR J CANCER, V29A, P1012, DOI 10.1016/S0959-8049(05)80214-X
   DeMatos P, 1998, J SURG ONCOL, V68, P79, DOI 10.1002/(SICI)1096-9098(199806)68:2<79::AID-JSO3>3.0.CO;2-H
   Di Nicola M, 1998, CYTOKINES CELL MOL T, V4, P265
   Esche C, 1999, CURR OPIN MOL THER, V1, P72
   Fields RC, 1998, P NATL ACAD SCI USA, V95, P9482, DOI 10.1073/pnas.95.16.9482
   Flores AI, 2000, J NEUROSCI, V20, P7622
   Ford AL, 1996, J EXP MED, V184, P1737, DOI 10.1084/jem.184.5.1737
   Gary SC, 1998, CURR OPIN NEUROBIOL, V8, P576, DOI 10.1016/S0959-4388(98)80083-4
   Geller DA, 1998, CANCER METAST REV, V17, P7, DOI 10.1023/A:1005940202801
   Giezeman-Smits KM, 2000, CANCER RES, V60, P2449
   Goldbrunner RH, 1999, ACTA NEUROCHIR, V141, P295, DOI 10.1007/s007010050301
   Graf MR, 1999, J NEURO-ONCOL, V45, P209, DOI 10.1023/A:1006357424124
   Hadzantonis M, 1999, CANCER BIOTHER RADIO, V14, P11, DOI 10.1089/cbr.1999.14.11
   Hall WA, 2001, METH MOL B, V166, P139
   Haselsberger K, 1998, CANCER LETT, V131, P109, DOI 10.1016/S0304-3835(98)00206-7
   Heimberger AB, 2000, J NEUROIMMUNOL, V103, P16, DOI 10.1016/S0165-5728(99)00172-1
   Herr W, 2000, BLOOD, V96, P1857, DOI 10.1182/blood.V96.5.1857.h8001857_1857_1864
   HOCKFIELD S, 1990, COLD SH Q B, V55, P505
   Hoffmann TK, 2000, CANCER RES, V60, P3542
   Indrová M, 2001, INT J MOL MED, V7, P97
   Jacobson A, 2000, BIOCHEM J, V348, P29, DOI 10.1042/0264-6021:3480029
   Kikuchi T, 1999, J IMMUNOTHER, V22, P245, DOI 10.1097/00002371-199905000-00007
   Knüpfer MM, 1998, ANTICANCER RES, V18, P353
   KONDZIOLKA D, 1992, NEUROSURGERY, V31, P271, DOI 10.1227/00006123-199208000-00012
   LAURENT TC, 1992, FASEB J, V6, P2397, DOI 10.1096/fasebj.6.7.1563592
   LEE HG, 1994, ANAL BIOCHEM, V219, P278, DOI 10.1006/abio.1994.1267
   Lee P, 2001, BRAIN RES, V892, P380, DOI 10.1016/S0006-8993(00)03257-1
   Lepperdinger G, 1998, J BIOL CHEM, V273, P22466, DOI 10.1074/jbc.273.35.22466
   Liau LM, 1999, J NEUROSURG, V90, P1115, DOI 10.3171/jns.1999.90.6.1115
   Lillehei KO, 1999, ANN THORAC SURG, V68, PS28, DOI 10.1016/S0003-4975(99)00816-4
   Lotze MT, 1997, ANN SURG, V226, P1, DOI 10.1097/00000658-199707000-00001
   Lu LN, 1996, J IMMUNOL, V157, P3577
   Mannering SI, 1997, BLOOD, V90, P290
   McKee CM, 1997, J BIOL CHEM, V272, P8013, DOI 10.1074/jbc.272.12.8013
   McMenamin PG, 1999, J COMP NEUROL, V405, P553, DOI 10.1002/(SICI)1096-9861(19990322)405:4<553::AID-CNE8>3.0.CO;2-6
   Melero I, 2000, GENE THER, V7, P1167, DOI 10.1038/sj.gt.3301234
   MENZEL EJ, 1988, CANC LETT, V131, P3
   Merchant RE, 1997, NEUROL RES, V19, P145
   Miller PW, 2000, HUM GENE THER, V11, P53, DOI 10.1089/10430340050016157
   Morford LA, 1999, J NEUROSURG, V91, P935, DOI 10.3171/jns.1999.91.6.0935
   Mule JJ, 2000, IMMUNOLOGICAL INVESTIGATIONS, V29, P127, DOI 10.3109/08820130009062295
   Murayama K, 2000, J IMMUNOTHER, V23, P511, DOI 10.1097/00002371-200009000-00001
   Nawrocki S, 1999, CANCER TREAT REV, V25, P29, DOI 10.1053/ctrv.1998.0104
   Ni HT, 2001, J NEURO-ONCOL, V51, P1, DOI 10.1023/A:1006452726391
   Nishikawa M, 1998, HEPATOLOGY, V28, P1474, DOI 10.1002/hep.510280605
   Nishioka Y, 1999, CANCER RES, V59, P4035
   Nouri-Shirazi M, 2000, IMMUNOL LETT, V74, P5, DOI 10.1016/S0165-2478(00)00243-1
   Paczesny S, 2001, CANCER RES, V61, P2386
   Pillwein K, 1998, CANCER LETT, V131, P101, DOI 10.1016/S0304-3835(98)00205-5
   Plautz GE, 1998, J NEUROSURG, V89, P42, DOI 10.3171/jns.1998.89.1.0042
   Plautz GE, 2000, CLIN CANCER RES, V6, P2209
   Pollack I F, 2000, SEMIN PEDIATR NEUROL, V7, P131
   Puri RK, 2001, METH MOL B, V166, P155
   Radotra B, 1997, J PATHOL, V181, P434
   Rawson P, 2000, CANCER RES, V60, P4493
   Reid CDL, 2001, BRIT J HAEMATOL, V112, P874, DOI 10.1046/j.1365-2141.2001.02626.x
   Rice CD, 1997, J NEURO-ONCOL, V32, P29, DOI 10.1023/A:1005771717409
   Rockey DC, 1998, HEPATOLOGY, V27, P86, DOI 10.1002/hep.510270115
   Rodríguez-López AM, 1999, CELL PHYSIOL BIOCHEM, V9, P285, DOI 10.1159/000016323
   Ropponen K, 1998, CANCER RES, V58, P342
   ROSZMAN T, 1991, IMMUNOL TODAY, V12, P370, DOI 10.1016/0167-5699(91)90068-5
   Roth W, 1999, CELL MOL LIFE SCI, V56, P481, DOI 10.1007/s000180050447
   Rovere P, 1999, J LEUKOCYTE BIOL, V66, P345, DOI 10.1002/jlb.66.2.345
   RUOSLAHTI E, 1989, J BIOL CHEM, V264, P13369
   Russo V, 2000, P NATL ACAD SCI USA, V97, P2185, DOI 10.1073/pnas.040540197
   Samdani AF, 1997, STROKE, V28, P1283, DOI 10.1161/01.STR.28.6.1283
   SHERMAN L, 1994, CURR OPIN CELL BIOL, V6, P726, DOI 10.1016/0955-0674(94)90100-7
   Shimojo T, 1999, EXP CELL RES, V247, P38, DOI 10.1006/excr.1998.4310
   SILVANI A, 1994, NEUROSURGERY, V34, P1078, DOI 10.1227/00006123-199406000-00021
   Smith SC, 1999, PLACENTA, V20, P309, DOI 10.1053/plac.1998.0383
   Steinman RM, 2001, MT SINAI J MED, V68, P160
   Sveinbjornsson B, 1996, BIOCHEM BIOPH RES CO, V223, P643, DOI 10.1006/bbrc.1996.0948
   Talmor M, 1998, EUR J IMMUNOL, V28, P811, DOI 10.1002/(SICI)1521-4141(199803)28:03<811::AID-IMMU811>3.0.CO;2-S
   Tjoa BA, 2000, IMMUNOL LETT, V74, P87, DOI 10.1016/S0165-2478(00)00254-6
   Tjoa BA, 2000, EXPERT OPIN INV DRUG, V9, P2093, DOI 10.1517/13543784.9.9.2093
   Triozzi PL, 2000, CANCER-AM CANCER SOC, V89, P2646, DOI 10.1002/1097-0142(20001215)89:12<2646::AID-CNCR18>3.0.CO;2-A
   Tseng SH, 1997, J IMMUNOTHER, V20, P334, DOI 10.1097/00002371-199709000-00002
   Tsuzuki T, 1996, STEREOT FUNCT NEUROS, V66, P39, DOI 10.1159/000099699
   TURLEY EA, 1992, CANCER METAST REV, V11, P21, DOI 10.1007/BF00047600
   Weller M, 1995, BRAIN RES REV, V21, P128, DOI 10.1016/0165-0173(95)00010-0
   WITHAM TF, 1999, NEURO-ONCOLOGY, V1, P346
   Yu JS, 2001, CANCER RES, V61, P842
   Yu JS, 1997, HUM GENE THER, V8, P1065, DOI 10.1089/hum.1997.8.9-1065
   ZHANG LR, 1995, CANCER RES, V55, P428
NR 97
TC 57
Z9 68
U1 0
U2 3
PU AMER ASSOC CANCER RESEARCH
PI PHILADELPHIA
PA 615 CHESTNUT ST, 17TH FLOOR, PHILADELPHIA, PA 19106-4404 USA
SN 0008-5472
EI 1538-7445
J9 CANCER RES
JI Cancer Res.
PD MAY 1
PY 2002
VL 62
IS 9
BP 2583
EP 2591
DI 
PG 9
WC Oncology
SC Oncology
GA 546GG
UT WOS:000175265000023
PM 11980653
DA 2025-02-17
ER

PT J
AU Graf, MR
   Prins, RM
   Hawkins, WT
   Merchant, RE
AF Graf, MR
   Prins, RM
   Hawkins, WT
   Merchant, RE
TI Irradiated tumor cell vaccine for treatment of an established glioma. I. Successful treatment with combined radiotherapy and cellular vaccination
SO CANCER IMMUNOLOGY IMMUNOTHERAPY
LA English
DT Article
DE cytotoxic T lymphocyte; glioma immunity; glioma vaccine; radiotherapy
ID human recombinant interleukin-2; colony-stimulating factor; malignant brain-tumors; cytokine gene-therapy; t-cells; cancer vaccines; dendritic cells; killer cells; immunotherapy; rat
AB Rats bearing a 5-day intracranial (i.e.) syngeneic glioma were treated with a subcutaneous (s.c.) vaccination consisting of irradiated glioma cells or a multimodality approach composed of radiotherapy plus s.c. vaccination. Vaccination of rats harboring a T9 glioma with 5 x 10(6) irradiated T9.17 glioma cells (a clone derived from the T9 glioblastoma cell line) resulted in a marked enhancement of i.e. glioma growth and a significant decrease in survival. Histopathology of the tumors from vaccinated rats revealed a massive glioma composed of healthy tumor tissue lacking any marked inflammation, edema or hemorrhage. Analysis of the tumor-infiltrating mononuclear cells indicated that gliomas from vaccinated rats contained a 10-fold greater lymphoid infiltrate per milligram of tumor as compared to tumors from non-vaccinated rats, suggesting that the vaccination had induced immune cells to localize to the i.e. glioma. Combined treatment consisting of 15 Gy of whole head irradiation of the 5-day glioma followed by vaccination with T9.17 cells resulted in a significant increase in survival compared to that of non-treated rats, 45% of which remained tumor-free. Microscopic evaluation in survivors of the tumor implantation site revealed the presence of hemosiderin-laden macrophages and other mononuclear cells, with the absence of tumor cells within the residual lesion. When survivors were challenged s.c. with viable T9.F glioma cells, a delayed-type hypersensitivity (DTH) reaction appeared at the challenge site. T cells purified from these rats proliferated and secreted Th-l-associated cytokines when stimulated with irradiated T9.17 glioma cells, and lysed T9.F target cells. In contrast, when these rats were challenged s.c. with the unrelated MadB106 adenocarcinoma, tumor formation was observed. These findings indicate that the treatment of an established i.e. glioma with a cellular vaccination alone may induce enhanced tumor growth; however, when the vaccination is combined with radiation therapy, the results are beneficial in terms of increased survival time or complete remission that is accompanied by the development of tumor-specific cellular immunity.
C1 Virginia Commonwealth Univ, Med Coll Virginia, Dept Anat, Richmond, VA 23198 USA.
   Virginia Commonwealth Univ, Med Coll Virginia, Div Neurosurg, Richmond, VA 23198 USA.
   Cedars Sinai Med Ctr, Maxine Dunitz Neurosurg Inst, Los Angeles, CA 90048 USA.
C3 Virginia Commonwealth University; Virginia Commonwealth University; Cedars Sinai Medical Center
RP Graf, MR (通讯作者)，Virginia Commonwealth Univ, Med Coll Virginia, Dept Anat, 1101 E Marshall St,POB 980709, Richmond, VA 23198 USA.
FU NCI NIH HHS [P30 CA 16059] Funding Source: Medline
CR Apolloni E, 2000, J IMMUNOL, V165, P6723, DOI 10.4049/jimmunol.165.12.6723
   BARLOZZARI T, 1985, J IMMUNOL, V134, P2783
   Barth RF, 1998, J NEURO-ONCOL, V36, P91, DOI 10.1023/A:1005805203044
   BENDA P, 1971, J NEUROSURG, V34, P310, DOI 10.3171/jns.1971.34.3.0310
   BLACK KL, 1992, J NEUROSURG, V77, P120, DOI 10.3171/jns.1992.77.1.0120
   Bodey B, 2000, ANTICANCER RES, V20, P2665
   Bordignon C, 1999, HAEMATOLOGICA, V84, P1110
   Chambers WH, 1996, CANCER RES, V56, P3516
   DAVIS LW, 1989, INT J RADIAT ONCOL, V16, P1355, DOI 10.1016/0360-3016(89)90936-X
   Dix AR, 1999, J NEUROIMMUNOL, V100, P216, DOI 10.1016/S0165-5728(99)00203-9
   DUKE RC, 1989, J EXP MED, V170, P59, DOI 10.1084/jem.170.1.59
   Eisenbach L, 2000, IMMUNOL LETT, V74, P27, DOI 10.1016/S0165-2478(00)00245-5
   FARMER JP, 1989, J NEUROSURG, V71, P528, DOI 10.3171/jns.1989.71.4.0528
   Fong L, 2000, ANNU REV IMMUNOL, V18, P245, DOI 10.1146/annurev.immunol.18.1.245
   Giezeman-Smits KM, 2000, CANCER RES, V60, P2449
   Graf MR, 1999, J NEURO-ONCOL, V45, P209, DOI 10.1023/A:1006357424124
   Graf MR, 2001, J IMMUNOL, V166, P121, DOI 10.4049/jimmunol.166.1.121
   Graf MR, 1999, J IMMUNOL, V163, P5544
   GREIG NH, 1990, JNCI-J NATL CANCER I, V82, P1621, DOI 10.1093/jnci/82.20.1621
   Herrlinger U, 1997, CANCER GENE THER, V4, P345
   Hipp JD, 2000, IN VIVO, V14, P571
   Kojima Hidefumi, 2000, P79, V0, P0
   KORNBLITH PK, 1993, SURG NEUROL, V39, P538, DOI 10.1016/0090-3019(93)90041-X
   KRUSE CA, 1997, ADV NEUROONCOLOGY, V2, P487
   Lund EL, 1998, ACTA NEUROL SCAND, V97, P52
   Mach N, 2000, CURR OPIN IMMUNOL, V12, P571, DOI 10.1016/S0952-7915(00)00144-8
   MERCHANT RE, 1992, J NEURO-ONCOL, V12, P75
   MERCHANT RE, 1988, NEUROSURGERY, V23, P725, DOI 10.1227/00006123-198812000-00007
   MERCHANT RE, 1990, J NEURO-ONCOL, V8, P173
   MERCHANT RE, 1988, CANCER-AM CANCER SOC, V62, P665, DOI 10.1002/1097-0142(19880815)62:4<665::AID-CNCR2820620403>3.0.CO;2-O
   MERCHANT RE, 1997, ADV NEUROONCOLOGY, V0, P469
   Nawrocki S, 1999, CANCER TREAT REV, V25, P29, DOI 10.1053/ctrv.1998.0104
   Nouri-Shirazi M, 2000, IMMUNOL LETT, V74, P5, DOI 10.1016/S0165-2478(00)00243-1
   Offringa R, 2000, CURR OPIN IMMUNOL, V12, P576, DOI 10.1016/S0952-7915(00)00145-X
   Okada H, 1999, GENE THER, V6, P219, DOI 10.1038/sj.gt.3300798
   Parmiani G, 2000, HUM GENE THER, V11, P1269, DOI 10.1089/10430340050032375
   Parney IF, 2000, NEUROSURGERY, V46, P778, DOI 10.1097/00006123-200004000-00002
   Prins RM, 2001, CANCER IMMUNOL IMMUN, V50, P285, DOI 10.1007/s002620100202
   ROSSI ML, 1987, ACTA NEUROPATHOL, V74, P269, DOI 10.1007/BF00688191
   RUSSELL DS, 1972, PATHOL TUMOURS NER, V0, P109
   SONE S, 1980, J IMMUNOL, V124, P2197
   STEVENS A, 1988, CANCER-AM CANCER SOC, V61, P738, DOI 10.1002/1097-0142(19880215)61:4<738::AID-CNCR2820610417>3.0.CO;2-E
   Sun YS, 1999, J MOL MED-JMM, V77, P593, DOI 10.1007/s001099900039
   Surawicz TS, 1998, J NEURO-ONCOL, V40, P151, DOI 10.1023/A:1006091608586
   Tjoa BA, 2000, EXPERT OPIN INV DRUG, V9, P2093, DOI 10.1517/13543784.9.9.2093
   VANDENBRINK MRM, 1990, J EXP MED, V171, P197, DOI 10.1084/jem.171.1.197
   Weller M, 1995, BRAIN RES REV, V21, P128, DOI 10.1016/0165-0173(95)00010-0
   Whiteside TL, 1999, CANCER IMMUNOL IMMUN, V48, P346, DOI 10.1007/s002620050585
   Yu JS, 2001, CANCER RES, V61, P842
   Yu JS, 1997, HUM GENE THER, V8, P1065, DOI 10.1089/hum.1997.8.9-1065
NR 50
TC 26
Z9 32
U1 1
U2 5
PU SPRINGER-VERLAG
PI NEW YORK
PA 175 FIFTH AVE, NEW YORK, NY 10010 USA
SN 0340-7004
EI 
J9 CANCER IMMUNOL IMMUN
JI Cancer Immunol. Immunother.
PD JUN 15
PY 2002
VL 51
IS 4
BP 179
EP 189
DI 10.1007/s00262-002-0269-3
PG 11
WC Oncology; Immunology
SC Oncology; Immunology
GA 560NP
UT WOS:000176088400001
PM 12012105
DA 2025-02-17
ER

PT J
AU Lefranc, F
   Cool, V
   Velu, T
   Brotchi, J
   De Witte, O
AF Lefranc, F
   Cool, V
   Velu, T
   Brotchi, J
   De Witte, O
TI Granulocyte macrophage-colony stimulating factor gene transfer to induce a protective anti-tumoral immune response against the 9L rat gliosarcoma model
SO INTERNATIONAL JOURNAL OF ONCOLOGY
LA English
DT Article
DE gliosarcoma; gene therapy; GM-CSF; vaccine
ID epidermal langerhans cells; central-nervous-system; necrosis-factor-alpha; bone-marrow cultures; dendritic cells; brain-tumors; gm-csf; antitumor immunity; in-vivo; immunotherapy
AB The injection of irradiated tumor cells genetically engineered to express the granolocyte macrophage-colony stimulating, factor (GM-CSF) is reported as stimulating antitumoral immunity in several animal models. We used the 9L gliosarcoma rat model to investigate the potency of this strategy in relation to the central nervous system. After in vitro transduction experiments to generate 9L murine cells producing GM-CSF (9LmGM-CSF cells), we found that with the exception of one rat subcutaneously (s.c.) grafted with 10(8) 9LmGM-CSF cells, syngenic rats s.c. injected (dorsal route) with 10(6)-10(8) viable 9LmGM-CSF cells did not develop s.c. 9L gliosarcomas, while rats s.c. grafted with the same number of naive 9L cells died between 25 and 45 days post-graft. Intracerebral stereotactic injections of 4.10(4) naive 9L (without s.c. 9LmGM-CSF treatment) killed all the rats within 18-24 days, while s.c. grafting, with 10(8) 9LmGM-CSF cells wholly prevented the development of 9L brain gliosarcomas. These results outline the feasibility of the GM-CSF gene transfer approach in glioma (or at least gliosarcoma) gene therapy and could therefore serve as a basis for the C development of an adjuvant treatment of glioblastomas using GM-CSF-producing tumor cell vaccines.
C1 Free Univ Brussels, Dept Neurosurg, Erasme Univ Hosp, Brussels, Belgium.
   Free Univ Brussels, IRIBHN, Erasme Univ Hosp, Brussels, Belgium.
C3 Universite Libre de Bruxelles; Universite Libre de Bruxelles
RP Lefranc, F (通讯作者)，Erasme Acad Hosp, Dept Neurosurg, 808 Route de Lennik, B-1070 Brussels, Belgium.
CR ALLIONE A, 1994, CANCER RES, V54, P6022
   Armstrong CA, 1996, CANCER RES, V56, P2191
   ARNAOUT MA, 1986, J CLIN INVEST, V78, P597, DOI 10.1172/JCI112615
   Baskar S, 1996, CANCER IMMUNOL IMMUN, V43, P165, DOI 10.1007/s002620050318
   BRUYNS C, 1994, EUR J CANCER, V30A, P1176, DOI 10.1016/0959-8049(94)90479-0
   CAIRO MS, 1990, REV INFECT DIS, V12, P0
   CAUX C, 1992, NATURE, V360, P258, DOI 10.1038/360258a0
   COLLINS HL, 1992, EUR J IMMUNOL, V22, P1447, DOI 10.1002/eji.1830220617
   CULVER KW, 1992, SCIENCE, V256, P1550, DOI 10.1126/science.1317968
   DRANOFF G, 1995, ADV IMMUNOL, V58, P417, DOI 10.1016/S0065-2776(08)60624-0
   DRANOFF G, 1993, P NATL ACAD SCI USA, V90, P3539, DOI 10.1073/pnas.90.8.3539
   FABRY Z, 1994, IMMUNOL TODAY, V15, P218, DOI 10.1016/0167-5699(94)90247-X
   FAIK LA, 1988, J IMMUNOL, V140, P2652
   FISCHER HG, 1993, J NEUROIMMUNOL, V42, P87, DOI 10.1016/0165-5728(93)90215-K
   FISCHER HG, 1988, J IMMUNOL, V141, P3882
   FLEISCHMANN J, 1986, BLOOD, V68, P708
   FREI K, 1994, J IMMUNOL, V152, P2720
   GASSON JC, 1991, BLOOD, V77, P1131, DOI 10.1182/blood.V77.6.1131.1131
   GRABSTEIN KH, 1986, SCIENCE, V232, P506, DOI 10.1126/science.3083507
   HANDMAN E, 1979, J IMMUNOL, V122, P1134
   HEUFLER C, 1988, J EXP MED, V167, P700, DOI 10.1084/jem.167.2.700
   HO JL, 1990, J INFECT DIS, V162, P224, DOI 10.1093/infdis/162.1.224
   HOLLADAY FP, 1994, J NEUROSURG, V80, P90, DOI 10.3171/jns.1994.80.1.0090
   HOLLADAY FP, 1992, NEUROSURGERY, V30, P499
   IBRAHIM MAA, 1995, IMMUNOL TODAY, V16, P181, DOI 10.1016/0167-5699(95)80118-9
   INABA K, 1992, J EXP MED, V176, P1693, DOI 10.1084/jem.176.6.1693
   INABA K, 1992, J EXP MED, V175, P1157, DOI 10.1084/jem.175.5.1157
   JAECKLE KA, 1994, SEMIN ONCOL, V21, P249
   KAPLAN G, 1992, J EXP MED, V175, P1717, DOI 10.1084/jem.175.6.1717
   Kreutzberg GW, 1996, TRENDS NEUROSCI, V19, P312, DOI 10.1016/0166-2236(96)10049-7
   KURPAD SN, 1995, GLIA, V15, P244, DOI 10.1002/glia.440150306
   LARSEN CP, 1994, J IMMUNOL, V152, P5208
   Lee CT, 1997, HUM GENE THER, V8, P187, DOI 10.1089/hum.1997.8.2-187
   LEVITSKY HI, 1994, J EXP MED, V179, P1215, DOI 10.1084/jem.179.4.1215
   LIESCHKE GJ, 1992, NEW ENGL J MED, V327, P99
   Merrill JE, 1996, TRENDS NEUROSCI, V19, P331, DOI 10.1016/0166-2236(96)10047-3
   PAGLIA P, 1993, J EXP MED, V178, P1893, DOI 10.1084/jem.178.6.1893
   PEEBLES PT, 1975, VIROLOGY, V67, P288, DOI 10.1016/0042-6822(75)90427-4
   ROMANI N, 1989, J EXP MED, V169, P1169, DOI 10.1084/jem.169.3.1169
   Roth JA, 1997, J NATL CANCER I, V89, P21, DOI 10.1093/jnci/89.1.21
   SAHIN U, 1995, P NATL ACAD SCI USA, V92, P11810, DOI 10.1073/pnas.92.25.11810
   SAITO S, 1994, CANCER RES, V54, P3516
   SALLUSTO F, 1994, J EXP MED, V179, P1109, DOI 10.1084/jem.179.4.1109
   Sampson JH, 1996, P NATL ACAD SCI USA, V93, P10399, DOI 10.1073/pnas.93.19.10399
   Searle PF, 1996, CANCER METAST REV, V15, P329, DOI 10.1007/BF00046346
   SILBERSTEIN DS, 1986, J IMMUNOL, V137, P3290
   SMITH PD, 1990, J IMMUNOL, V144, P3829
   STEINMAN RM, 1991, ANNU REV IMMUNOL, V9, P271
   STEIS RG, 1990, JNCI-J NATL CANCER I, V82, P697, DOI 10.1093/jnci/82.8.697
   TADA M, 1993, J NEURO-ONCOL, V17, P261, DOI 10.1007/BF01049981
   TAO MH, 1993, NATURE, V362, P755, DOI 10.1038/362755a0
   TROJAN J, 1993, SCIENCE, V259, P94, DOI 10.1126/science.8418502
   VIEWEG J, 1994, CANCER RES, V54, P1760
   Vile RG, 1996, CANCER METAST REV, V15, P351, DOI 10.1007/BF00046347
   Wakimoto H, 1996, CANCER RES, V56, P1828
   WANG J, 1997, INT J ONCOL, V9, P1267
   WEBER F, 1994, BRAIN, V117, P59, DOI 10.1093/brain/117.1.59
   WEISBART RH, 1988, NATURE, V332, P647, DOI 10.1038/332647a0
   WEISBART RH, 1986, J IMMUNOL, V137, P3584
   WEISER WY, 1987, J EXP MED, V166, P1436, DOI 10.1084/jem.166.5.1436
   Whittle IR, 1996, NEUROPATH APPL NEURO, V22, P424, DOI 10.1111/j.1365-2990.1996.tb00915.x
   WITMERPACK MD, 1987, J EXP MED, V166, P1484, DOI 10.1084/jem.166.5.1484
   YOUNG DA, 1990, J IMMUNOL, V145, P607
   Zier K, 1996, IMMUNOL TODAY, V17, P39, DOI 10.1016/0167-5699(96)80567-6
NR 64
TC 14
Z9 14
U1 0
U2 0
PU PROFESSOR D A SPANDIDOS
PI ATHENS
PA 1, S MERKOURI ST, EDITORIAL OFFICE,, ATHENS 116 35, GREECE
SN 1019-6439
EI 
J9 INT J ONCOL
JI Int. J. Oncol.
PD MAY 15
PY 2002
VL 20
IS 5
BP 1077
EP 1085
DI 
PG 9
WC Oncology
SC Oncology
GA 545BC
UT WOS:000175195500029
PM 11956607
DA 2025-02-17
ER

PT J
AU Yamanaka, R
   Zullo, SA
   Ramsey, J
   Yajima, N
   Tsuchiya, N
   Tanaka, R
   Blaese, M
   Xanthopoulos, KG
AF Yamanaka, R
   Zullo, SA
   Ramsey, J
   Yajima, N
   Tsuchiya, N
   Tanaka, R
   Blaese, M
   Xanthopoulos, KG
TI Marked enhancement of antitumor immune responses in mouse brain tumor models by genetically modified dendritic cells producing Semliki Forest virus-mediated interleukin-12
SO JOURNAL OF NEUROSURGERY
LA English
DT Article
DE dendritic cell; interleukin-12; Semliki Forest virus; gene therapy; brain neoplasm
ID cytotoxic t-lymphocytes; gene-therapy; murine tumors; intratumoral injection; intracranial gliomas; sindbis virus; in-vivo; peptide; il-12; rna
AB Object. The authors evaluated dendritic cell (DC)-based immunotherapy for malignant brain tumor to improve its therapeutic efficacy. Methods. Dendritic cells were isolated from bone marrow and pulsed with phosphate-buffered saline, Semliki Forest virus (SFV)-LacZ, retrovirus vector GCsap-interleukin (IL)-12, and SFV-IL-12, respectively, to treat mice bearing brain tumors of the B16 cell line. The results indicated that therapeutic immunization with DCs pulsed with SFV-IL-12 prolonged the survival of mice with established tumors. Semliki Forest virus induced apoptosis in DCs, which in turn facilitated the uptake of apoptotic cells by other DCs, thus providing a potential mechanism for enhanced immunogenicity. Conclusions. Therapy with DCs that have been pulsed with SFV-mediated IL-12 may be an excellent step in the development of new cancer vaccines. Intratumorally injected DCs that have been transiently transduced with IL-12 do not require pulsing of a source of tumor antigens to induce tumor regression.
C1 Niigata Univ, Brain Res Inst, Dept Neurosurg, Niigata 9518585, Japan.
   NHGRI, Clin Gene Therapy Branch, NIH, Bethesda, MD USA.
C3 Niigata University; National Institutes of Health (NIH) - USA; NIH National Human Genome Research Institute (NHGRI)
RP Yamanaka, R (通讯作者)，Niigata Univ, Brain Res Inst, Dept Neurosurg, Asahimachi Dori 1-757, Niigata 9518585, Japan.
CR Akasaki Y, 2001, J IMMUNOTHER, V24, P106, DOI 10.1097/00002371-200103000-00004
   Albert ML, 1998, NATURE, V392, P86, DOI 10.1038/32183
   Aoki H, 2001, CANCER IMMUNOL IMMUN, V50, P463, DOI 10.1007/s002620100220
   Ashley DM, 1997, J EXP MED, V186, P1177, DOI 10.1084/jem.186.7.1177
   Boczkowski D, 1996, J EXP MED, V184, P465, DOI 10.1084/jem.184.2.465
   BRODER H, 2000, NEUROSURG FOCUS, V9, P0
   BRUNDA MJ, 1993, J EXP MED, V178, P1223, DOI 10.1084/jem.178.4.1223
   Celluzzi CM, 1996, J EXP MED, V183, P283, DOI 10.1084/jem.183.1.283
   Cui JQ, 1997, SCIENCE, V278, P1623, DOI 10.1126/science.278.5343.1623
   Dilloo D, 1996, NAT MED, V2, P1090, DOI 10.1038/nm1096-1090
   ENGELHARDT JF, 1993, NAT GENET, V4, P27, DOI 10.1038/ng0593-27
   Fakhrai H, 1996, P NATL ACAD SCI USA, V93, P2909, DOI 10.1073/pnas.93.7.2909
   GERMANN T, 1995, INT ARCH ALLERGY IMM, V108, P103, DOI 10.1159/000237126
   Grohmann U, 1998, IMMUNITY, V9, P315, DOI 10.1016/S1074-7613(00)80614-7
   Heimberger AB, 2000, J NEUROIMMUNOL, V103, P16, DOI 10.1016/S0165-5728(99)00172-1
   HSIEH CS, 1993, SCIENCE, V260, P547, DOI 10.1126/science.8097338
   Kang WK, 2001, HUM GENE THER, V12, P671, DOI 10.1089/104303401300057388
   LEVIS R, 1990, J VIROL, V64, P1726, DOI 10.1128/JVI.64.4.1726-1733.1990
   Liau LM, 1999, J NEUROSURG, V90, P1115, DOI 10.3171/jns.1999.90.6.1115
   MAYORDOMO JI, 1995, NAT MED, V1, P1297, DOI 10.1038/nm1295-1297
   MULLIGAN RC, 1993, SCIENCE, V260, P926, DOI 10.1126/science.8493530
   NASTALA CL, 1994, J IMMUNOL, V153, P1697
   Ni HT, 2001, J NEURO-ONCOL, V51, P1, DOI 10.1023/A:1006452726391
   Nishioka Y, 1999, CANCER RES, V59, P4035
   Okada H, 1998, INT J CANCER, V78, P196, DOI 10.1002/(SICI)1097-0215(19981005)78:2<196::AID-IJC13>3.0.CO;2-9
   PIPER RC, 1994, METHOD CELL BIOL, V43, P55
   PORGADOR A, 1995, J EXP MED, V182, P255, DOI 10.1084/jem.182.1.255
   Rakhmilevich AL, 1996, P NATL ACAD SCI USA, V93, P6291, DOI 10.1073/pnas.93.13.6291
   ROSENFELD MA, 1991, SCIENCE, V252, P431, DOI 10.1126/science.2017680
   Sampson JH, 1997, NEUROSURGERY, V41, P1365, DOI 10.1097/00006123-199712000-00024
   Steinman RM, 1997, IMMUNOL REV, V156, P25, DOI 10.1111/j.1600-065X.1997.tb00956.x
   STRAUSS JH, 1994, MICROBIOL REV, V58, P491, DOI 10.1128/MMBR.58.3.491-562.1994
   TAHARA H, 1995, GENE THER, V2, P96
   TAHARA H, 1994, CANCER RES, V54, P182
   Yamaguchi K, 2000, J SHOULDER ELB SURG, V9, P6, DOI 10.1016/S1058-2746(00)90002-8
   Yamanaka R, 2001, CANCER GENE THER, V8, P796, DOI 10.1038/sj.cgt.7700367
   Yamanaka R, 1999, J NEURO-ONCOL, V43, P27, DOI 10.1023/A:1006289901702
   Yamanaka R, 2001, J NEUROSURG, V94, P474, DOI 10.3171/jns.2001.94.3.0474
   Ying H, 1999, NAT MED, V5, P823, DOI 10.1038/10548
   Zitvogel L, 1996, J EXP MED, V183, P87, DOI 10.1084/jem.183.1.87
NR 40
TC 44
Z9 56
U1 0
U2 3
PU AMER ASSOC NEUROLOGICAL SURGEONS
PI CHARLOTTESVILLE
PA UNIV VIRGINIA, 1224 WEST MAIN ST, STE 450, CHARLOTTESVILLE, VA 22903 USA
SN 0022-3085
EI 
J9 J NEUROSURG
JI J. Neurosurg.
PD SEP 15
PY 2002
VL 97
IS 3
BP 611
EP 618
DI 10.3171/jns.2002.97.3.0611
PG 8
WC Clinical Neurology; Surgery
SC Neurosciences & Neurology; Surgery
GA 593JA
UT WOS:000177986400016
PM 12296646
DA 2025-02-17
ER

PT J
AU Kikuchi, T
   Abe, T
   Ohno, T
AF Kikuchi, T
   Abe, T
   Ohno, T
TI Effects of glioma cells on maturation of dendritic cells
SO JOURNAL OF NEURO-ONCOLOGY
LA English
DT Article
DE glioma; dendritic cells; maturation; IL-12; phagocytosis
ID activation; apoptosis; cytokines; cancer; tumors; mouse; model
AB We investigated whether glioma cells affected the maturation of dendritic cells (DCs). First, DCs phenotypes were analyzed using FACScan. Incubation of both human and mouse immature DCs with glioma cells altered their expression of cell surface molecules, whereas expression of cell surface molecules by mature mouse and human DCs was not affected by exposure to glioma cells. Subsequently, phagositosis was assessed by uptake of FITC-dextran. Coculture with glioma cells did not inhibit phagositosis of either mature or immature DCs relative to the controls. We also analyzed the concentration of IL-12 secreted by mature DCs using enzyme-linked immunoabsorbent assay (ELISA). IL-12 production by DCs was inhibited by coculture with glioma cells. However, stimulation with lipopolysaccharide restored the production of IL-12 by both human and mouse DCs. These data suggest that glioma cells suppress the maturation of DCs.
C1 Jikei Univ, Inst DNA Med, Dept Oncol, Minato Ku, Tokyo 1058461, Japan.
   Jikei Univ, Dept Neurosurg, Tokyo 1058461, Japan.
C3 Jikei University; Jikei University
RP Kikuchi, T (通讯作者)，Jikei Univ, Inst DNA Med, Dept Oncol, Minato Ku, 3-25-8 Nishishinbashi, Tokyo 1058461, Japan.
CR Akasaki Y, 2001, J IMMUNOTHER, V24, P106, DOI 10.1097/00002371-200103000-00004
   BRANDES A, 1991, ANTICANCER RES, V11, P719
   Celluzzi CM, 1998, J IMMUNOL, V160, P3081
   Chaux P, 1997, INT J CANCER, V72, P619, DOI 10.1002/(SICI)1097-0215(19970807)72:4<619::AID-IJC12>3.0.CO;2-6
   Gabrilovich DI, 1997, CLIN CANCER RES, V3, P483
   Kiertscher SM, 2000, J IMMUNOL, V164, P1269, DOI 10.4049/jimmunol.164.3.1269
   Lapointe R, 2000, EUR J IMMUNOL, V30, P3291, DOI 10.1002/1521-4141(200011)30:11<3291::AID-IMMU3291>3.0.CO;2-2
   Mosca PJ, 2000, BLOOD, V96, P3499
   Nestle FO, 1998, NAT MED, V4, P328, DOI 10.1038/nm0398-328
   Pirtskhalaishvili G, 2000, BRIT J CANCER, V83, P506, DOI 10.1054/bjoc.2000.1289
   Reeves ME, 1996, CANCER RES, V56, P5672
   SAKAMOTO K, 1989, JPN J EXP MED, V59, P173
   STEINMAN RM, 1991, ANNU REV IMMUNOL, V9, P271
   Troy AJ, 1998, CLIN CANCER RES, V4, P585
   Tüting T, 1998, J IMMUNOL, V160, P1139
   Zitvogel L, 1996, J EXP MED, V183, P87, DOI 10.1084/jem.183.1.87
NR 16
TC 8
Z9 12
U1 0
U2 1
PU KLUWER ACADEMIC PUBL
PI DORDRECHT
PA VAN GODEWIJCKSTRAAT 30, 3311 GZ DORDRECHT, NETHERLANDS
SN 0167-594X
EI 
J9 J NEURO-ONCOL
JI J. Neuro-Oncol.
PD JUN 15
PY 2002
VL 58
IS 2
BP 125
EP 130
DI 10.1023/A:1016009528258
PG 6
WC Oncology; Clinical Neurology
SC Oncology; Neurosciences & Neurology
GA 581PN
UT WOS:000177302200004
PM 12164683
DA 2025-02-17
ER

PT J
AU Prins, RM
   Scott, GP
   Merchant, RE
   Graf, MR
AF Prins, RM
   Scott, GP
   Merchant, RE
   Graf, MR
TI Irradiated tumor cell vaccine for treatment of an established glioma. II. Expansion of myeloid suppressor cells that promote tumor progression
SO CANCER IMMUNOLOGY IMMUNOTHERAPY
LA English
DT Article
DE adoptive transfer; glioma; immunotherapy; myeloid suppressor cell; T lymphocyte
ID colony-stimulating factor; human recombinant interleukin-2; t-cell; malignant glioma; dendritic cells; cd34(+) cells; neck-cancer; adoptive immunotherapy; immune suppression; bearing mice
AB These studies report the identification of a population of myeloid suppressor cells (MSC) that are preferentially enriched in the spleens and tumor-infiltrating mononuclear cells (TIMC) from T9.F-vaccinated animals. In this model designed to mimic immunotherapy for an established intracranial (i.c.) glioma, animals were given an i.e. inoculum with 5 x 10(4) T9 glioma cells at day 0, followed by a subcutaneous (s.c.) injection of 5 x 10(6) irradiated T9.F glioma cells 5 days later. Unexpectedly, we found that the survival of these T9.17-vaccinated animals was dramatically shorter than their age-matched counterparts who received only saline injections. Since MSC have previously been demonstrated to be associated with tumor progression, the question arose of whether MSC might play a role in the rapid tumor progression observed in this model. Analysis of the spleen cells and TIMC revealed an increase in the population of myeloid cells expressing granulocytic and monocytic markers. Both the polyclonal and tumor-specific proliferation of splenic T cells and tumor-infiltrating T lymphocytes (T-TIL) from T9.F-vaccinated animals were significantly inhibited in the presence of these myeloid cells. Furthermore, the adoptive transfer of MSC into animals bearing a 5-day T9 glioma caused rapid tumor progression. Reduced survival of the glioma-bearing vaccinated rats was associated with enhanced tumor growth, as well as with an increased density of T-TIL. However, purified T-TIL did not show any discernable signs of inherent defects in terms of their effector functions and T cell receptor (TCR) signal transduction protein levels. Therefore, we believe that an MSC population is responsible for inhibiting the anti-tumor T cell response, resulting in the enhanced growth of the i.e. glioma, and may represent a significant obstacle to immune-based therapies.
C1 Virginia Commonwealth Univ, Med Coll Virginia, Sch Med, Dept Surg,Div Neurosurg, Richmond, VA 23298 USA.
   Virginia Commonwealth Univ, Med Coll Virginia, Sch Med, Dept Anat,MCV Stn, Richmond, VA 23298 USA.
C3 Virginia Commonwealth University; Virginia Commonwealth University
RP Cedars Sinai Med Ctr, Maxine Dunitz Neurosurg Inst, Los Angeles, CA 90048 USA.
EM robert.prins@cshs.org
FU NCI NIH HHS [P30 CA 16059] Funding Source: Medline
CR Almand B, 2000, CLIN CANCER RES, V6, P1755
   Almand B, 2001, J IMMUNOL, V166, P678, DOI 10.4049/jimmunol.166.1.678
   Apolloni E, 2000, J IMMUNOL, V165, P6723, DOI 10.4049/jimmunol.165.12.6723
   Bronski JC, 1998, J NONLINEAR SCI, V8, P161, DOI 10.1007/s003329900047
   Bronte V, 2000, BLOOD, V96, P3838, DOI 10.1182/blood.V96.12.3838.h8003838_3838_3846
   Bronte V, 1999, J IMMUNOL, V162, P5728
   Bukowski RM, 1998, CLIN CANCER RES, V4, P2337
   Clary BM, 1997, CANCER GENE THER, V4, P97
   Correa MR, 1997, J IMMUNOL, V158, P5292
   Dhodapkar MV, 2001, J EXP MED, V193, P233, DOI 10.1084/jem.193.2.233
   DRANOFF G, 1993, P NATL ACAD SCI USA, V90, P3539, DOI 10.1073/pnas.90.8.3539
   ERARD F, 1993, SCIENCE, V260, P1802, DOI 10.1126/science.8511588
   FINKE JH, 1993, CANCER RES, V53, P5613
   FU YX, 1991, J IMMUNOL, V146, P783
   FU YX, 1990, CANCER RES, V50, P227
   Gabrilovich D, 1998, BLOOD, V92, P4150, DOI 10.1182/blood.V92.11.4150.423k45_4150_4166
   Gabrilovich DI, 2001, J IMMUNOL, V166, P5398, DOI 10.4049/jimmunol.166.9.5398
   Garrity T, 1997, INT J CANCER, V73, P663, DOI 10.1002/(SICI)1097-0215(19971127)73:5<663::AID-IJC9>3.0.CO;2-V
   Gastman BR, 1999, CANCER RES, V59, P1422
   Graf MR, 1999, J NEURO-ONCOL, V45, P209, DOI 10.1023/A:1006357424124
   Graf MR, 2002, CANCER IMMUNOL IMMUN, V51, P179, DOI 10.1007/s00262-002-0269-3
   Graf MR, 2001, J IMMUNOL, V166, P121, DOI 10.4049/jimmunol.166.1.121
   Graf MR, 1999, J IMMUNOL, V163, P5544
   Hackstein H, 2001, TRENDS IMMUNOL, V22, P437, DOI 10.1016/S1471-4906(01)01959-7
   Hanson HL, 2000, IMMUNITY, V13, P265, DOI 10.1016/S1074-7613(00)00026-1
   Lanzavecchia A, 2001, CURR OPIN IMMUNOL, V13, P291, DOI 10.1016/S0952-7915(00)00218-1
   MATZINGER P, 1991, J IMMUNOL METHODS, V145, P185, DOI 10.1016/0022-1759(91)90325-A
   McKay DB, 1999, J IMMUNOL, V163, P6455
   MERCHANT RE, 1992, J NEURO-ONCOL, V12, P75
   MERCHANT RE, 1990, J NEURO-ONCOL, V8, P173
   Merchant RE, 1997, NEUROL RES, V19, P145
   MERCHANT RE, 1988, CANCER-AM CANCER SOC, V62, P665, DOI 10.1002/1097-0142(19880815)62:4<665::AID-CNCR2820620403>3.0.CO;2-O
   MIZOGUCHI H, 1992, SCIENCE, V258, P1795, DOI 10.1126/science.1465616
   Morford LA, 1997, J IMMUNOL, V159, P4415
   Mueller MM, 1999, AM J PATHOL, V155, P1557, DOI 10.1016/S0002-9440(10)65472-7
   PAK AS, 1995, CLIN CANCER RES, V1, P95
   Prins RM, 2001, CANCER IMMUNOL IMMUN, V50, P285, DOI 10.1007/s002620100202
   Rabinowich H, 1998, J CLIN INVEST, V101, P2579, DOI 10.1172/JCI1518
   Sugiura K, 1998, STEM CELLS, V16, P99, DOI 10.1002/stem.160099
   Surawicz TS, 1998, J NEURO-ONCOL, V40, P151, DOI 10.1023/A:1006091608586
   Tseng SH, 1999, CANCER GENE THER, V6, P302, DOI 10.1038/sj.cgt.7700057
   WANG Q, 1995, J IMMUNOL, V155, P1382
   WATSON GA, 1991, J LEUKOCYTE BIOL, V49, P126, DOI 10.1002/jlb.49.2.126
   WATSON GA, 1995, J IMMUNOL, V155, P3124
   Weller M, 1995, BRAIN RES REV, V21, P128, DOI 10.1016/0165-0173(95)00010-0
   Wright MA, 1998, CANCER IMMUNOL IMMUN, V46, P253, DOI 10.1007/s002620050485
   Young MRI, 1997, INT J CANCER, V74, P69, DOI 10.1002/(SICI)1097-0215(19970220)74:1<69::AID-IJC12>3.3.CO;2-M
   Young MRI, 1997, J IMMUNOL, V159, P990
   Young MRI, 1996, J IMMUNOL, V156, P1916
   Young MRI, 1996, INT J CANCER, V67, P333, DOI 10.1002/(SICI)1097-0215(19960729)67:3<333::AID-IJC5>3.0.CO;2-S
   Zhang ZX, 2000, NAT MED, V6, P782, DOI 10.1038/77513
NR 51
TC 31
Z9 34
U1 0
U2 5
PU SPRINGER
PI NEW YORK
PA ONE NEW YORK PLAZA, SUITE 4600, NEW YORK, NY, UNITED STATES
SN 0340-7004
EI 1432-0851
J9 CANCER IMMUNOL IMMUN
JI Cancer Immunol. Immunother.
PD JUN 15
PY 2002
VL 51
IS 4
BP 190
EP 199
DI 10.1007/s00262-002-0270-x
PG 10
WC Oncology; Immunology
SC Oncology; Immunology
GA 560NP
UT WOS:000176088400002
PM 12012106
DA 2025-02-17
ER

PT J
AU Witham, TF
   Erff, ML
   Okada, H
   Chambers, WH
   Pollack, IF
AF Witham, TF
   Erff, ML
   Okada, H
   Chambers, WH
   Pollack, IF
TI 7-hydroxystaurosporine-induced apoptosis in 9L glioma cells provides an effective antigen source for dendritic cells and yields a potent vaccine strategy in an intracranial glioma model
SO NEUROSURGERY
LA English
DT Article
DE apoptosis; dendritic cell; glioma; immunotherapy; vaccine
ID central-nervous-system; cytokine gene-therapy; malignant brain-tumors; antitumor immunity; in-vitro; rat glioblastoma; t-cells; interleukin-4; growth; il-4
AB OBJECTIVE: On the basis of recent studies indicating that tumoral apoptotic bodies may provide a potent source of antigen for delivery to antigen-presenting cells, as well as observations that signal transduction modulation may constitute a promising approach for inducing glioma cell apoptosis, we explored the efficacy of vaccination with glioma apoptotic body-pulsed dendritic cells (DCs) for inhibiting tumor growth in the syngeneic 9L glioma/Fischer rat model. METHODS: For induction of apoptosis, 7-hydroxystaurosporine (UCN-01) (200-300 ng/ml), a selective protein kinase C inhibitor, was co-incubated with 9L cells in vitro for 72 or 96 hours. After this pretreatment period, glioma cells and DCs were mixed, and the interaction between DCs and apoptotic 9L tumor cells was assessed using two-color flow cytometry. In a series of experiments, the efficacy of vaccination strategies using DCs co-cultured with apoptotic 9L cells was then examined in animals harboring intracranial tumors. RESULTS: Pretreatment of 9L cells with UCN-01 resulted in approximately 50% of cells' being observed to undergo apoptosis as compared with less than 3% of controls. After subsequent co-culture, two-color flow cytometry demonstrated a time-dependent physical association of DCs with the apoptotic glioma cells. Survival in animals harboring intracranial tumors was significantly longer for the animals treated with a glioma apoptotic body-pulsed DC vaccine than in the animals that received apoptotic glioma cells and DCs alone or vehicle (i.e., the controls), especially those that underwent a sequential vaccination strategy (P < 0.0001). Long-term survival (>90 d) was demonstrated in 6 (75%) of 8 animals that underwent this vaccination approach versus 0 (0%) of 16 controls. In contrast, no survival benefit was observed in animals that received DCs that were co-cultured with vehicle-treated (nonapoptotic) 9L cells. Three of four long-term survivors that were rechallenged intracranially with tumor cells also survived over the long term. CONCLUSION: These studies suggest that induction of apoptosis in glioma cells by use of UCN-01 may promote the uptake of tumor antigens by DCs. This finding is important because apoptotic body-stimulated DCs may hold promise in promoting a host response against an established intracranial glioma, particularly if the parameters for apoptotic induction, duration of co-culture, and vaccination can be optimized.
C1 Univ Pittsburgh, Sch Med, Dept Neurol Surg, Pittsburgh, PA 15261 USA.
   Pittsburgh Canc Inst, Pittsburgh, PA 15213 USA.
C3 Pennsylvania Commonwealth System of Higher Education (PCSHE); University of Pittsburgh; Pennsylvania Commonwealth System of Higher Education (PCSHE); University of Pittsburgh; Magee-Womens Research Institute
RP Childrens Hosp Pittsburgh, Dept Neurosurg, 3705 5th Ave, Pittsburgh, PA 15213 USA.
EM Ian.Pollack@chp.edu
FU NCI NIH HHS [CA68550, CA81453] Funding Source: Medline; NINDS NIH HHS [NS37704, NS01810] Funding Source: Medline
CR AIKEN R, 1998, 3 ANN M SOC NEUR NOV, V0, P0
   Albert ML, 1998, NATURE, V392, P86, DOI 10.1038/32183
   Albert ML, 1998, J EXP MED, V188, P1359, DOI 10.1084/jem.188.7.1359
   Ashley DM, 1997, J EXP MED, V186, P1177, DOI 10.1084/jem.186.7.1177
   BOZIK ME, 1996, TREATMENT 9L GLIOSAR, V0, P0
   Bredel M, 1999, J NEURO-ONCOL, V41, P9, DOI 10.1023/A:1006047025425
   Canque B, 1998, J LEUKOCYTE BIOL, V64, P235, DOI 10.1002/jlb.64.2.235
   Celluzzi CM, 1998, J IMMUNOL, V160, P3081
   ChenWoan M, 1996, J LEUKOCYTE BIOL, V59, P196, DOI 10.1002/jlb.59.2.196
   Davis FG, 1998, J NEUROSURG, V88, P1, DOI 10.3171/jns.1998.88.1.0001
   DEMICCO C, 1989, J NEUROIMMUNOL, V25, P93, DOI 10.1016/0165-5728(89)90127-6
   Giezeman-Smits KM, 2000, CANCER RES, V60, P2449
   GOLUMBEK PT, 1991, SCIENCE, V254, P713, DOI 10.1126/science.1948050
   Gordon LB, 1997, J IMMUNOL, V159, P2399
   Hájek R, 2000, MED ONCOL, V17, P2, DOI 10.1007/BF02826210
   HORAN PK, 1989, NATURE, V340, P167, DOI 10.1038/340167a0
   Liau LM, 1999, J NEUROSURG, V90, P1115, DOI 10.3171/jns.1999.90.6.1115
   MAHALEY MS, 1989, J NEUROSURG, V71, P826, DOI 10.3171/jns.1989.71.6.0826
   MAYORDOMO JI, 1995, NAT MED, V1, P1297, DOI 10.1038/nm1295-1297
   MITCHELL MS, 1989, J CLIN ONCOL, V7, P1701, DOI 10.1200/JCO.1989.7.11.1701
   MURPHY JB, 1926, ROCKEFELLER I MED RE, V21, P183
   Nakahara N, 2001, J NEUROSURG, V95, P984, DOI 10.3171/jns.2001.95.6.0984
   Nelson DF, 1993, CLINICAL ONCOLOGY: A MULTIDISCIPLINARY APPROACH FOR PHYSICIANS AND STUDENTS, V0, P617
   Okada H, 2001, GENE THER, V8, P1157, DOI 10.1038/sj.gt.3301496
   Okada H, 1998, INT J CANCER, V78, P196, DOI 10.1002/(SICI)1097-0215(19981005)78:2<196::AID-IJC13>3.0.CO;2-9
   Okada H, 1999, GENE THER, V6, P219, DOI 10.1038/sj.gt.3300798
   PERICLE F, 1994, J IMMUNOL, V153, P5659
   Pollack I F, 2000, SEMIN PEDIATR NEUROL, V7, P131
   RESNICOFF M, 1994, CANCER RES, V54, P2218
   Saas P, 1997, J CLIN INVEST, V99, P1173, DOI 10.1172/JCI119273
   Sampson JH, 1996, P NATL ACAD SCI USA, V93, P10399, DOI 10.1073/pnas.93.19.10399
   Sawamura Yutaka, 1995, P113, V0, P0
   SCHMITZ GG, 1991, ANAL BIOCHEM, V192, P222, DOI 10.1016/0003-2697(91)90212-C
   SHAPIRO WR, 1986, SEMIN ONCOL, V13, P38
   Talmor M, 1998, EUR J IMMUNOL, V28, P811, DOI 10.1002/(SICI)1521-4141(199803)28:03<811::AID-IMMU811>3.0.CO;2-S
   TEPPER RI, 1989, CELL, V57, P503, DOI 10.1016/0092-8674(89)90925-2
   TROJAN J, 1993, SCIENCE, V259, P94, DOI 10.1126/science.8418502
   Wakimoto H, 1996, CANCER RES, V56, P1828
   Wesa AK, 2001, CELL IMMUNOL, V208, P115, DOI 10.1006/cimm.2001.1773
   YANG T, 2000, NEURO-ONCOLOGY, V2, P303
   Zitvogel L, 1996, J EXP MED, V183, P87, DOI 10.1084/jem.183.1.87
NR 41
TC 27
Z9 28
U1 0
U2 2
PU OXFORD UNIV PRESS INC
PI CARY
PA JOURNALS DEPT, 2001 EVANS RD, CARY, NC 27513 USA
SN 0148-396X
EI 1524-4040
J9 NEUROSURGERY
JI Neurosurgery
PD JUN 15
PY 2002
VL 50
IS 6
BP 1327
EP 1334
DI 10.1097/00006123-200206000-00025
PG 8
WC Clinical Neurology; Surgery
SC Neurosciences & Neurology; Surgery
GA 560XE
UT WOS:000176106000037
PM 12015852
DA 2025-02-17
ER

PT J
AU Okano, F
   Storkus, WJ
   Chambers, WH
   Pollack, IF
   Okada, H
AF Okano, F
   Storkus, WJ
   Chambers, WH
   Pollack, IF
   Okada, H
TI Identification of a novel HLA-A*0201-restricted, cytotoxic T lymphocyte epitope in a human glioma-associated antigen, interleukin 13 receptor α2 chain
SO CLINICAL CANCER RESEARCH
LA English
DT Article
ID cytokine gene-therapy; intracranial tumors; malignant gliomas; cells; vaccination; peptide; elicit; immunization; expression; induction
AB Purpose: Interleukin 13 receptor alpha2-chain (IL-13Ralpha2) has been reported to be abundantly and specifically overexpressed in glioblastoma multiforme. Here we report the identification of a CTL epitope derived from the IL-13Ralpha2. Experimental Design: Mature dendritic cells (DCs) were pulsed with each of the synthetic peptides that were designed, based on a binding affinity-based prediction and a proteosomal cleavage site prediction system, and used to stimulate autologous CD8(+) T cells from an HLA-A2+ healthy donor. After four to six cycles of restimulation, the immunoreactivity of the T cells was analyzed for specific IFN-gamma production and CTL reactivity. Results: Of the five peptides tested, IL-13Ralpha(345-354) (WLPFGFILI) induced a CD8(+) T-cell line that specifically produced IFN-gamma in response to HLA-A2+ T2 cells pulsed with the relevant peptide and lysed these cells. Peptide titration assays demonstrated that half-maximal lysis of IL-13Ralpha(345-354) peptide-reactive CD8(+) T cells required peptide loading concentration of similar to5 nm. Perhaps most importantly, this CD8(+) T-cell line also displayed lytic activity against the HLA-A2+ human glioma cell lines that express IL-13Ralpha2. Conclusions: This novel CTL epitope may therefore serve as an attractive component of peptide-based vaccines to treat glioma and as a surrogate marker of T-cell immune responses in patients before and after therapy.
C1 Univ Pittsburgh, Med Ctr, Dept Surg, Pittsburgh, PA 15213 USA.
   Univ Pittsburgh, Med Ctr, Dept Pathol, Pittsburgh, PA 15213 USA.
   Univ Pittsburgh, Med Ctr, Dept Neurol Surg, Pittsburgh, PA 15213 USA.
   Toray Industries Ltd, Chem Res Labs, Nagoya, Aichi 4558502, Japan.
C3 Pennsylvania Commonwealth System of Higher Education (PCSHE); University of Pittsburgh; Pennsylvania Commonwealth System of Higher Education (PCSHE); University of Pittsburgh; Pennsylvania Commonwealth System of Higher Education (PCSHE); University of Pittsburgh; Toray Industries, Inc.
RP Univ Pittsburgh, Med Ctr, Dept Neurol Surg, Biotechnol Ctr 208, 300 Technol Dr, Pittsburgh, PA 15219 USA.
EM okadah@msx.upmc.edu
CR BAKKER ABH, 1995, CANCER RES, V55, P5330
   Bernard J, 2001, LAB INVEST, V81, P1223, DOI 10.1038/labinvest.3780336
   BOYUM A, 1968, SCAND J CLIN LAB INV, VS 21, P51
   Brossart P, 2000, BLOOD, V96, P3102, DOI 10.1182/blood.V96.9.3102.h8003102_3102_3108
   CHIRGWIN JM, 1979, BIOCHEMISTRY-US, V18, P5294, DOI 10.1021/bi00591a005
   Debinski W, 1999, INT J ONCOL, V15, P481
   Debinski W, 2000, MOL MED, V6, P440, DOI 10.1007/BF03401786
   Herrlinger U, 1997, CANCER GENE THER, V4, P345
   KAWAKAMI M, 2001, NEURO-ONCOLOGY, V3, P303
   Kuttler C, 2000, J MOL BIOL, V298, P417, DOI 10.1006/jmbi.2000.3683
   LAMPSON LA, 1997, CANC NERVOUS SYSTEM, V0, P874
   Lupetti R, 1998, J EXP MED, V188, P1005, DOI 10.1084/jem.188.6.1005
   MAHALEY MS, 1983, J NEUROSURG, V59, P201, DOI 10.3171/jns.1983.59.2.0201
   Nestle FO, 1998, NAT MED, V4, P328, DOI 10.1038/nm0398-328
   Okada H, 2000, HUM GENE THER, V11, P637
   Okada H, 2001, GENE THER, V8, P1157, DOI 10.1038/sj.gt.3301496
   Okada H, 1998, INT J CANCER, V78, P196, DOI 10.1002/(SICI)1097-0215(19981005)78:2<196::AID-IJC13>3.0.CO;2-9
   Okada H, 1999, GENE THER, V6, P219, DOI 10.1038/sj.gt.3300798
   Okada H, 2001, HUM GENE THER, V12, P575
   WELCH WC, 1995, IN VITRO CELL DEV-AN, V31, P610
NR 20
TC 109
Z9 129
U1 0
U2 2
PU AMER ASSOC CANCER RESEARCH
PI PHILADELPHIA
PA 615 CHESTNUT ST, 17TH FLOOR, PHILADELPHIA, PA 19106-4404 USA
SN 1078-0432
EI 1557-3265
J9 CLIN CANCER RES
JI Clin. Cancer Res.
PD SEP 15
PY 2002
VL 8
IS 9
BP 2851
EP 2855
DI 
PG 5
WC Oncology
SC Oncology
GA 593JU
UT WOS:000177988700015
PM 12231526
DA 2025-02-17
ER

PT J
AU Chen, Y
   Lin, SM
   Lai, HS
   Tseng, SH
   Chen, WJ
AF Chen, Y
   Lin, SM
   Lai, HS
   Tseng, SH
   Chen, WJ
TI Effects of irradiated tumor vaccine and continuous localized infusion of granulocyte-macrophage colony-stimulating factor on neuroblastomas in mice
SO JOURNAL OF PEDIATRIC SURGERY
LA English
DT Article
DE neuroblastoma; immunotherapy; granulocyte-macrophage colony-stimulating factor; tumor vaccine
ID antitumor immunity; murine neuroblastoma; gene-therapy; bone-marrow; stage-4 neuroblastoma; antibody treatment; dendritic cells; glioma-cells; interleukin-2; model
AB Background/Purpose: Immunomodulatory treatment has been proposed as a feasible strategy for neuroblastoma treatment. In this study, the antitumor effects of a continuous localized subcutaneous infusion of granulocyte-macrophage colony-stimulating factor (GM-CSF) into the injection site of irradiated tumor vaccine used as a source of tumor antigens on mouse neuroblastoma were investigated. Methods: A/J mice were inoculated subcutaneously with wild type neuro-2a neuroblastoma cells and then treated with 5 doses of irradiated tumor vaccine or continuous localized infusion of GM-CSF (1 ng/d or 10 ng/d) via an osmotic minipump. Survival rates and survival times were compared among the groups. Tumor growth rates and animal survival times were followed and compared among different groups. Histologic and immunohistochemical analyses were performed to observe the immune response induced by various treatment strategies. Results: Tumor growth rates were reduced significantly and survival times prolonged significantly by the treatment using tumorvaccine and continuous infusion of 10 ng/d of GM-CSF when compared with the control group (P < .05). One mouse treated with tumor vaccine and a 10 ng/d infusion of GM-CSF showed tumor regression and long-term survival, and no tumor growth was noted after rechallenge with wild-type neuro-2a cells. In contrast, using tumor vaccine only, or tumor vaccine combined with a 1 ng/d infusion of GM-CSF was less effective than tumor vaccine combined with a 10 ng/d infusion of GM-CSF (P < .05). Infusion of GM-CSF alone had no antitumor effects. Immunohistologic analyses showed significant CD4+ and CD8+ T cell infiltration of the tumor in the mice treated with tumor vaccine and a 10 ng/d infusion of GM-CSF. Conclusions: The results suggest that an irradiated tumor vaccine combined with continuous localized infusion of GM-CSF may induce a tumor-specific antitumor immune response that can suppress tumor growth and prolong survival. Such a treatment strategy deserves consideration as a possible adjuvant treatment for neuroblastoma. Copyright 2002, Elsevier Science (USA). All rights reserved.
C1 Natl Taiwan Univ Hosp, Dept Surg, Taipei 100, Taiwan.
C3 National Taiwan University; National Taiwan University Hospital
RP Tseng, SH (通讯作者)，Natl Taiwan Univ Hosp, Dept Surg, 7 Chung Shan S Rd, Taipei 100, Taiwan.
CR Abbas AK, 1997, CELLULAR AND MOLECULAR IMMUNOLOGY, V0, P0
   AUSIELLO CM, 1992, IMMUNOL TODAY, V13, P148, DOI 10.1016/0167-5699(92)90113-L
   BANNERJI R, 1994, J IMMUNOL, V152, P2324
   Bausero MA, 1996, J IMMUNOTHER, V19, P113, DOI 10.1097/00002371-199603000-00004
   Bowman L, 1998, BLOOD, V92, P1941, DOI 10.1182/blood.V92.6.1941.418k03_1941_1949
   Bowman LC, 1998, HUM GENE THER, V9, P1303, DOI 10.1089/hum.1998.9.9-1303
   CARLSEN NLT, 1990, BRIT J CANCER, V61, P441, DOI 10.1038/bjc.1990.97
   Carpentier AF, 1998, CLIN CANCER RES, V4, P2819
   Cheung NKV, 1998, INT J ONCOL, V12, P1299
   Cheung NKV, 1998, J CLIN ONCOL, V16, P3053, DOI 10.1200/JCO.1998.16.9.3053
   CHEUNG NKV, 1991, PEDIATR CLIN N AM, V38, P425
   COLOMBO MP, 1991, J EXP MED, V173, P889, DOI 10.1084/jem.173.4.889
   Davidoff AM, 1999, J PEDIATR SURG, V34, P902, DOI 10.1016/S0022-3468(99)90395-0
   DRANOFF G, 1993, P NATL ACAD SCI USA, V90, P3539, DOI 10.1073/pnas.90.8.3539
   EVANS AE, 1981, ARCH DIS CHILD, V56, P271, DOI 10.1136/adc.56.4.271
   FOREMAN NK, 1993, BRIT J CANCER, V67, P933, DOI 10.1038/bjc.1993.173
   FOWLER CL, 1993, J PEDIATR SURG, V28, P420, DOI 10.1016/0022-3468(93)90242-D
   GRAHAMPOLE J, 1991, J CLIN ONCOL, V9, P152
   Heuer JG, 1999, J IMMUNOTHER, V22, P324, DOI 10.1097/00002371-199907000-00006
   HUANG AYC, 1994, SCIENCE, V264, P961, DOI 10.1126/science.7513904
   INABA K, 1992, J EXP MED, V176, P1693, DOI 10.1084/jem.176.6.1693
   KAMPGEN E, 1994, J EXP MED, V179, P1767, DOI 10.1084/jem.179.6.1767
   Lode HN, 1999, P NATL ACAD SCI USA, V96, P8591, DOI 10.1073/pnas.96.15.8591
   Lode HN, 1998, P NATL ACAD SCI USA, V95, P2475, DOI 10.1073/pnas.95.5.2475
   Lode HN, 1998, BLOOD, V91, P1706, DOI 10.1182/blood.V91.5.1706.1706_1706_1715
   PAGLIA P, 1993, J EXP MED, V178, P1893, DOI 10.1084/jem.178.6.1893
   PARDOLL DM, 1995, ANNU REV IMMUNOL, V13, P399, DOI 10.1146/annurev.iy.13.040195.002151
   Parney IF, 1997, HUM GENE THER, V8, P1073, DOI 10.1089/hum.1997.8.9-1073
   SANDA MG, 1994, J UROLOGY, V151, P622, DOI 10.1016/S0022-5347(17)35032-2
   Shimizu M, 1999, J IMMUNOL, V162, P7350
   TAZI A, 1993, J CLIN INVEST, V91, P566, DOI 10.1172/JCI116236
   Tseng SH, 1999, CANCER GENE THER, V6, P302, DOI 10.1038/sj.cgt.7700057
   Tseng SH, 1997, J IMMUNOTHER, V20, P334, DOI 10.1097/00002371-199709000-00002
   Wallenfriedman MA, 1999, J NEUROSURG, V90, P1064, DOI 10.3171/jns.1999.90.6.1064
   WEIZSAECKER M, 1981, J NEUROL, V224, P183, DOI 10.1007/BF00313280
   Yoshida H, 1998, CANCER GENE THER, V5, P67
   Yoshida H, 1998, INT J ONCOL, V13, P73
NR 37
TC 5
Z9 6
U1 0
U2 2
PU W B SAUNDERS CO
PI PHILADELPHIA
PA INDEPENDENCE SQUARE WEST CURTIS CENTER, STE 300, PHILADELPHIA, PA 19106-3399 USA
SN 0022-3468
EI 
J9 J PEDIATR SURG
JI J. Pediatr. Surg.
PD SEP 15
PY 2002
VL 37
IS 9
BP 1298
EP 1304
DI 10.1053/jpsu.2002.34995
PG 7
WC Pediatrics; Surgery
SC Pediatrics; Surgery
GA 591LJ
UT WOS:000177881400010
PM 12194120
DA 2025-02-17
ER

PT J
AU Ren, LQ
   Syapin, PJ
AF Ren, LQ
   Syapin, PJ
TI Dual mechanisms for ethanol-induced inhibition of monocyte chemotactic protein-3 mRNA expression in activated glial cells
SO JOURNAL OF PHARMACOLOGY AND EXPERIMENTAL THERAPEUTICS
LA English
DT Article
ID nitric-oxide synthase; gene-expression; distinct patterns; brain-development; cc chemokines; messenger-rna; glioma-cells; ex-vivo; alcohol; astrocytes
AB The differential display of mRNA technique was used to screen the expressed genes in control and 50 mM chronic ethanol-treated rat C6 glial cells, with and without activation by lipopolysaccharide (LPS) combined with phorbol 12-myristate 13-acetate (PMA). One differentially expressed transcript was identified as that corresponding to the chemokine monocyte chemotactic protein (MCP)-3. MCP-3 is a broadly active chemokine that functions in chemoattraction and activation of monocytes, T lymphocytes, eosinophils, basophils, natural killer cells, and dendritic cells. Steady-state MCP-3 mRNA levels were elevated 6-fold after 24-h stimulation of control cells but less than 3-fold after stimulation of 9-day chronic ethanol-exposed cells. One- and 5-day exposures to 50 mM ethanol were not effective at reducing steady-state MCP-3 mRNA levels in stimulated cells, whereas 1-day exposure to >150 mM ethanol was effective. Stimulation with tumor necrosis factor-alpha elevated MCP-3 mRNA in C6 glial cells to a lesser extent than with LPS plus PMA, but the effects of ethanol were consistent. To gain insight into possible mechanisms for ethanol-induced reductions in steady-state MCP-3 mRNA, additional studies examined nuclear MCP-3 RNA levels and MCP-3 mRNA degradation. MCP-3 RNA content was greatly reduced in isolated nuclei from acute and chronic ethanol-exposed cells, suggesting transcriptional inhibition. On the other hand, acute ethanol exposure enhanced degradation of preexisting MCP-3 mRNA, indicating message destabilization. Thus, the results are consistent with a dual mechanism for ethanol-induced reductions in steady-state MCP-3 mRNA levels.
C1 Texas Tech Univ, Hlth Sci Ctr, Dept Pharmacol, Lubbock, TX 79430 USA.
   Texas Tech Univ, Hlth Sci Ctr, Dept Anesthesiol, Lubbock, TX 79430 USA.
   Texas Tech Univ, Hlth Sci Ctr, Alcohol & Brain Res Lab, Lubbock, TX 79430 USA.
C3 Texas Tech University System; Texas Tech University Health Science Center; Texas Tech University System; Texas Tech University Health Science Center; Texas Tech University System; Texas Tech University Health Science Center
RP Texas Tech Univ, Hlth Sci Ctr, Dept Pharmacol, 3601 4th St, Lubbock, TX 79430 USA.
EM peter.syapin@ttmc.ttuhsc.edu
FU NIAAA NIH HHS [AA11643] Funding Source: Medline
CR Afford SC, 1998, J PATHOL, V186, P82, DOI 10.1002/(SICI)1096-9896(199809)186:1<82::AID-PATH151>3.0.CO;2-D
   Aroor AR, 1997, J NEUROSCI RES, V50, P1010, DOI 10.1002/(SICI)1097-4547(19971215)50:6<1010::AID-JNR11>3.0.CO;2-8
   Aschner M, 1998, TOXICOL LETT, V103, P283, DOI 10.1016/S0378-4274(98)00324-5
   AYANE M, 1989, NUCLEIC ACIDS RES, V17, P6722, DOI 10.1093/nar/17.16.6722
   BAGGIOLINI M, 1994, ADV IMMUNOL, V55, P97
   Bautista AP, 2001, LIFE SCI, V68, P1939, DOI 10.1016/S0024-3205(01)00986-9
   BENDA P, 1968, SCIENCE, V161, P370, DOI 10.1126/science.161.3839.370
   CHOMCZYNSKI P, 1987, ANAL BIOCHEM, V162, P156, DOI 10.1016/0003-2697(87)90021-2
   Cook RT, 1998, ALCOHOL CLIN EXP RES, V22, P1927, DOI 10.1097/00000374-199812000-00007
   Greenberg M, 1997, CURRENT PROTOCOLS MO, V0, P4.10.1
   Guerri C, 1997, MOL NEUROBIOL, V15, P65, DOI 10.1007/BF02740616
   Harada S, 1998, ALCOHOL CLIN EXP RES, V22, P93S, DOI 10.1111/acer.1998.22.s3_part1.93s
   Hesselgesser J, 1999, J NEUROVIROL, V5, P13, DOI 10.3109/13550289909029741
   Hua LWL, 2000, GLIA, V30, P74, DOI 10.1002/(SICI)1098-1136(200003)30:1<74::AID-GLIA8>3.0.CO;2-C
   HUNT WA, 1993, ALCOHOL INDUCED BRAI, V0, P0
   Korbo L, 1999, ALCOHOL CLIN EXP RES, V23, P164, DOI 10.1111/j.1530-0277.1999.tb04039.x
   LIANG P, 1992, SCIENCE, V257, P967, DOI 10.1126/science.1354393
   Luster AD, 1998, NEW ENGL J MED, V338, P436, DOI 10.1056/NEJM199802123380706
   Militante JD, 1997, J PHARMACOL EXP THER, V281, P558
   MONTOLIU C, 1995, J NEUROCHEM, V65, P2561
   Natori Y, 1997, CLIN EXP IMMUNOL, V109, P143, DOI 10.1046/j.1365-2249.1997.4271321.x
   OPPENHEIM JJ, 1991, ANNU REV IMMUNOL, V9, P617, DOI 10.1146/annurev.iy.09.040191.003153
   Ren LQ, 2000, MOL PHARMACOL, V58, P1303, DOI 10.1124/mol.58.6.1303
   Rollins BJ, 1997, BLOOD, V90, P909, DOI 10.1182/blood.V90.3.909.909_909_928
   Standiford TJ, 1997, ALCOHOL CLIN EXP RES, V21, P1212, DOI 10.1097/00000374-199710000-00009
   Syapin PJ, 1999, BRIT J PHARMACOL, V126, P1253, DOI 10.1038/sj.bjp.0702417
   SYAPIN PJ, 1995, ALCOHOL CLIN EXP RES, V19, P262, DOI 10.1111/j.1530-0277.1995.tb01501.x
   Syapin PJ, 2001, J PHARMACOL EXP THER, V298, P744
   Szabo G, 1999, J CLIN IMMUNOL, V19, P67, DOI 10.1023/A:1020518703050
   TAMM I, 1976, J CELL BIOL, V69, P229, DOI 10.1083/jcb.69.2.229
   Thibault C, 2000, MOL PHARMACOL, V58, P1593, DOI 10.1124/mol.58.6.1593
   Tilg H, 2000, NEW ENGL J MED, V343, P1467, DOI 10.1056/NEJM200011163432007
   Valles S, 1997, J NEUROCHEM, V69, P2484
   VALLES S, 1994, BRAIN RES, V656, P281, DOI 10.1016/0006-8993(94)91471-0
   Wang XK, 1999, MOL BRAIN RES, V71, P304, DOI 10.1016/S0169-328X(99)00203-X
   Xu NH, 1997, MOL CELL BIOL, V17, P4611, DOI 10.1128/MCB.17.8.4611
   Yang XO, 1998, ALCOHOL CLIN EXP RES, V22, P382, DOI 10.1111/j.1530-0277.1998.tb03664.x
NR 37
TC 5
Z9 6
U1 0
U2 0
PU AMER SOC PHARMACOLOGY EXPERIMENTAL THERAPEUTICS
PI BETHESDA
PA 9650 ROCKVILLE PIKE, BETHESDA, MD 20814-3995 USA
SN 0022-3565
EI 1521-0103
J9 J PHARMACOL EXP THER
JI J. Pharmacol. Exp. Ther.
PD OCT 15
PY 2002
VL 303
IS 1
BP 265
EP 272
DI 10.1124/jpet.102.035253
PG 8
WC Pharmacology & Pharmacy
SC Pharmacology & Pharmacy
GA 594EE
UT WOS:000178035100035
PM 12235260
DA 2025-02-17
ER

PT J
AU Erlenhöfer, C
   Duprex, WP
   Rima, BK
   ter Meulen, V
   Schneider-Schaulies, J
AF Erlenhöfer, C
   Duprex, WP
   Rima, BK
   ter Meulen, V
   Schneider-Schaulies, J
TI Analysis of receptor (CD46, CD150) usage by measles virus
SO JOURNAL OF GENERAL VIROLOGY
LA English
DT Article
ID differential down-regulation; t-cell activation; wild-type; hemagglutinin protein; astrocytoma-cells; dendritic cells; vaccine strains; viral spread; amino-acids; slam cdw150
AB In order to investigate which measles virus (MV) strains use CD46 and/or CD150 (signalling lymphocytic activation molecule, SLAM) as receptors, CHO cells expressing either recombinant CD46 or SLAM were infected with a panel of 28 MV-strains including vaccine strains, wild-type strains with various passage histories and recombinant viruses. We found that SLAM served as a common receptor conferring virus uptake and syncytium formation for all MV-strains tested. Predominantly vaccine and laboratory adapted strains, but also a minor fraction of the wild-type strains tested, could utilize both CD46 and SLAM. Using recombinant viruses, we demonstrate that the single amino acid exchange in the haemagglutinin (H) protein at position 481 Asn/Tyr (H481NY) determines whether the virus can utilize CD46. This amino acid alteration has no affect on the usage of SLAM as receptor, and as such demonstrates that the binding sites for SLAM and CD46 are distinct.
C1 Inst Virol & Immunobiol, D-97078 Wurzburg, Germany.
   Queens Univ Belfast, Sch Biol & Biochem, Belfast BT9 7BL, Antrim, North Ireland.
C3 University of Wurzburg; Queens University Belfast
RP Schneider-Schaulies, J (通讯作者)，Inst Virol & Immunobiol, Versbacher Str 7, D-97078 Wurzburg, Germany.
CR Allen IV, 1996, J NEUROPATH EXP NEUR, V55, P471, DOI 10.1097/00005072-199604000-00010
   Bartz R, 1996, VIROLOGY, V224, P334, DOI 10.1006/viro.1996.0538
   Bartz R, 1998, J GEN VIROL, V79, P1015, DOI 10.1099/0022-1317-79-5-1015
   Buckland R, 1997, VIRUS RES, V48, P1, DOI 10.1016/S0168-1702(96)01421-9
   COCKS BG, 1995, NATURE, V376, P260, DOI 10.1038/376260a0
   DORIG RE, 1993, CELL, V75, P295, DOI 10.1016/0092-8674(93)80071-L
   Duprex WP, 1999, J VIROL, V73, P9568, DOI 10.1128/JVI.73.11.9568-9575.1999
   Duprex WP, 1999, J VIROL, V73, P6916, DOI 10.1128/JVI.73.8.6916-6922.1999
   Erlenhoefer C, 2001, J VIROL, V75, P4499, DOI 10.1128/JVI.75.10.4499-4505.2001
   Hsu EC, 2001, VIROLOGY, V279, P9, DOI 10.1006/viro.2000.0711
   Hsu EC, 1998, J VIROL, V72, P2905, DOI 10.1128/JVI.72.4.2905-2916.1998
   Johnston ICD, 1999, J VIROL, V73, P6903, DOI 10.1128/JVI.73.8.6903-6915.1999
   Langedijk JPM, 1997, J VIROL, V71, P6155, DOI 10.1128/JVI.71.8.6155-6167.1997
   Lawrence DMP, 2000, J VIROL, V74, P1908, DOI 10.1128/JVI.74.4.1908-1918.2000
   Lecouturier V, 1996, J VIROL, V70, P4200, DOI 10.1128/JVI.70.7.4200-4204.1996
   Manchester M, 2000, J VIROL, V74, P3967, DOI 10.1128/JVI.74.9.3967-3974.2000
   McQuaid S, 1998, J VIROL, V72, P5245, DOI 10.1128/JVI.72.6.5245-5250.1998
   MEISSNER NN, 1995, J VIROL, V69, P5191, DOI 10.1128/JVI.69.8.5191-5194.1995
   Minagawa H, 2001, J GEN VIROL, V82, P2913, DOI 10.1099/0022-1317-82-12-2913
   NANICHE D, 1993, J VIROL, V67, P6025, DOI 10.1128/JVI.67.10.6025-6032.1993
   Ogata A, 1997, ACTA NEUROPATHOL, V94, P444, DOI 10.1007/s004010050731
   Ohgimoto S, 2001, J GEN VIROL, V82, P1835, DOI 10.1099/0022-1317-82-8-1835
   Ono N, 2001, J VIROL, V75, P4399, DOI 10.1128/JVI.75.9.4399-4401.2001
   Ono N, 2001, J VIROL, V75, P1594, DOI 10.1128/JVI.75.4.1594-1600.2001
   Polacino PS, 1996, J MED PRIMATOL, V25, P201, DOI 10.1111/j.1600-0684.1996.tb00017.x
   Punnonen J, 1997, J EXP MED, V185, P993, DOI 10.1084/jem.185.6.993
   RADECKE F, 1995, EMBO J, V14, P5773, DOI 10.1002/j.1460-2075.1995.tb00266.x
   Rima BK, 1997, J GEN VIROL, V78, P97, DOI 10.1099/0022-1317-78-1-97
   ROTA JS, 1994, VIRUS RES, V31, P317, DOI 10.1016/0168-1702(94)90025-6
   SCHNEIDERSCHAULIES J, 1995, J VIROL, V69, P7257, DOI 10.1128/JVI.69.11.7257-7259.1995
   SCHNEIDERSCHAULIES J, 1995, P NATL ACAD SCI USA, V92, P3943, DOI 10.1073/pnas.92.9.3943
   Tanaka K, 1998, ARCH VIROL, V143, P213, DOI 10.1007/s007050050281
   Tatsuo H, 2000, NATURE, V406, P893, DOI 10.1038/35022579
   Tatsuo H, 2001, J VIROL, V75, P5842, DOI 10.1128/JVI.75.13.5842-5850.2001
   Urbanska EM, 1997, J MED VIROL, V52, P362, DOI 10.1002/(SICI)1096-9071(199708)52:4<362::AID-JMV3>3.0.CO;2-#
   *WHO, 2000, WKLY EPIDEMIOL REC, V75, P249
   *WHO, 2000, WEEKLY EPIDEMIOLOGIC, V76, P242
   Xie MF, 1999, ARCH VIROL, V144, P1689, DOI 10.1007/s007050050697
NR 38
TC 78
Z9 89
U1 0
U2 3
PU SOC GENERAL MICROBIOLOGY
PI READING
PA MARLBOROUGH HOUSE, BASINGSTOKE RD, SPENCERS WOODS, READING RG7 1AG, BERKS, ENGLAND
SN 0022-1317
EI 
J9 J GEN VIROL
JI J. Gen. Virol.
PD JUN 15
PY 2002
VL 83
IS 
BP 1431
EP 1436
DI 10.1099/0022-1317-83-6-1431
PG 6
WC Biotechnology & Applied Microbiology; Virology
SC Biotechnology & Applied Microbiology; Virology
GA 554ZX
UT WOS:000175768200019
PM 12029158
DA 2025-02-17
ER

PT J
AU Kikuchi, T
   Akasaki, Y
   Abe, T
   Ohno, T
AF Kikuchi, T
   Akasaki, Y
   Abe, T
   Ohno, T
TI Intratumoral injection of dendritic and irradiated glioma cells induces anti-tumor effects in a mouse brain tumor model
SO CANCER IMMUNOLOGY IMMUNOTHERAPY
LA English
DT Article
DE astrocytoma; dendritic cell; glioma; immunotherapy; irradiation
ID b7 costimulation; expression; apoptosis; immunity; peptide; immunogenicity; interleukin-7; enhancement; maturation; regression
AB Malignant astrocytoma is the most common primary brain tumor in adults. The median survival of patients with malignant astrocytomas (high-grade astrocytomas) is about 1-2 years, despite aggressive treatment that includes surgical resection, radiotherapy and cytotoxic chemotherapy. Therefore, novel therapeutic approaches are needed to prolong survival. We investigated antitumor immunity conferred by the intratumoral injection of dendritic (DC) and irradiated glioma cells (IR-GC) in a mouse brain tumor model. Intratumorally injected DC migrated to the lymph nodes and elicited systemic immunity against autologous glioma cells. In a treatment model, intratumoral injection of DC and IR-GC prolonged the survival of brain tumor-bearing mice. Efficacy was reduced when studies were performed in mice depleted of CD8(+) T cells. Administration of DC or IR-GC alone had no effect on survival of brain tumor-bearing mice. CTL activity against glioma cells from immunized mice was also stimulated by coadministration of DC and IR-GC compared with the controls. These results support the therapeutic efficacy of intratumoral injection of DC and IR-GC.
C1 Jikei Univ, Dept Oncol, Inst DNA Med, Minato Ku, Tokyo 1058461, Japan.
   Jikei Univ, Dept Neurosurg, Minato Ku, Tokyo 1058461, Japan.
C3 Jikei University; Jikei University
RP Jikei Univ, Dept Oncol, Inst DNA Med, Minato Ku, 3-25-8 Nishishinbashi, Tokyo 1058461, Japan.
EM tkikuchi@jikei.ac.jp
CR Akasaki Y, 2001, J IMMUNOTHER, V24, P106, DOI 10.1097/00002371-200103000-00004
   AOKI T, 1992, P NATL ACAD SCI USA, V89, P3850, DOI 10.1073/pnas.89.9.3850
   Bonnotte B, 2000, J IMMUNOL, V164, P1995, DOI 10.4049/jimmunol.164.4.1995
   BRANDES A, 1991, ANTICANCER RES, V11, P719
   Celluzzi CM, 1998, J IMMUNOL, V160, P3081
   Chaux P, 1997, INT J CANCER, V72, P619, DOI 10.1002/(SICI)1097-0215(19970807)72:4<619::AID-IJC12>3.0.CO;2-6
   CHEN LP, 1994, J EXP MED, V179, P523, DOI 10.1084/jem.179.2.523
   CONSTAM DB, 1992, J IMMUNOL, V148, P1404
   CSERR HF, 1992, IMMUNOL TODAY, V13, P507, DOI 10.1016/0167-5699(92)90027-5
   Gabrilovich DI, 1997, CLIN CANCER RES, V3, P483
   GANSBACHER B, 1990, CANCER RES, V50, P7820
   Hirao M, 2000, CANCER RES, V60, P2209
   HOCK H, 1991, J EXP MED, V174, P1291, DOI 10.1084/jem.174.6.1291
   Hoffmann TK, 2000, CANCER RES, V60, P3542
   Kiertscher SM, 2000, J IMMUNOL, V164, P1269, DOI 10.4049/jimmunol.164.3.1269
   Kikuchi T, 1999, INT J CANCER, V80, P425, DOI 10.1002/(SICI)1097-0215(19990129)80:3<425::AID-IJC15>3.0.CO;2-7
   Kikuchi T, 2000, CANCER RES, V60, P6391
   Mailliard RB, 2001, CLIN CANCER RES, V7, P0
   Nair SK, 1997, INT J CANCER, V70, P706, DOI 10.1002/(SICI)1097-0215(19970317)70:6<706::AID-IJC13>3.0.CO;2-7
   Nestle FO, 1998, NAT MED, V4, P328, DOI 10.1038/nm0398-328
   Nishioka Y, 1999, CANCER RES, V59, P4035
   Okada H, 1998, INT J CANCER, V78, P196, DOI 10.1002/(SICI)1097-0215(19981005)78:2<196::AID-IJC13>3.0.CO;2-9
   Pirtskhalaishvili G, 2000, BRIT J CANCER, V83, P506, DOI 10.1054/bjoc.2000.1289
   Reeves ME, 1996, CANCER RES, V56, P5672
   SAKAMOTO K, 1989, JPN J EXP MED, V59, P173
   Sauter B, 2000, J EXP MED, V191, P423, DOI 10.1084/jem.191.3.423
   Shaif-Muthana M, 2000, CANCER RES, V60, P6441
   STEINMAN RM, 1991, ANNU REV IMMUNOL, V9, P271, DOI 10.1146/annurev.iy.09.040191.001415
   Tjandrawan T, 1998, J IMMUNOTHER, V21, P149, DOI 10.1097/00002371-199803000-00009
   Troy AJ, 1998, CLIN CANCER RES, V4, P585
   Tüting T, 1998, J IMMUNOL, V160, P1139
   Wakimoto H, 1996, CANCER RES, V56, P1828
   Yu Y, 2001, J IMMUNOL, V166, P1590, DOI 10.4049/jimmunol.166.3.1590
   Zitvogel L, 1996, J EXP MED, V183, P87, DOI 10.1084/jem.183.1.87
NR 34
TC 22
Z9 30
U1 0
U2 2
PU SPRINGER
PI NEW YORK
PA ONE NEW YORK PLAZA, SUITE 4600, NEW YORK, NY, UNITED STATES
SN 0340-7004
EI 1432-0851
J9 CANCER IMMUNOL IMMUN
JI Cancer Immunol. Immunother.
PD OCT 15
PY 2002
VL 51
IS 8
BP 424
EP 430
DI 10.1007/s00262-002-0297-z
PG 7
WC Oncology; Immunology
SC Oncology; Immunology
GA 602LF
UT WOS:000178506200003
PM 12202903
DA 2025-02-17
ER

PT J
AU Fecci, PE
   Sampson, JH
AF Fecci, PE
   Sampson, JH
TI Clinical immunotherapy for brain tumors
SO NEUROIMAGING CLINICS OF NORTH AMERICA
LA English
DT Review
ID epidermal-growth-factor; phase-i trial; recurrent glioblastoma-multiforme; antibody 81c6 treatment; central-nervous-system; factor-receptor gene; high-grade gliomas; cell adoptive immunotherapy; metastatic breast-cancer; cytotoxic t-lymphocytes
AB Malignant primary brain tumors now cause more deaths each year than melanoma. Despite advances in surgery, radiotherapy, and chemotherapy, recurrence remains essentially 100%. The desire for more effective and more tumor-specific treatment modalities has spawned interest in immunotherapeutic approaches to anticancer therapy. These may be grouped into passive, adoptive, and active strategies. Clinical trials have had varying levels of success, employing each of these strategies and combating such challenges as central nervous system immune privilege and tumor-mediated immunosuppression. This article discusses the rationales and results of these trials, and highlights recent successes with dendritic cell-based immunization platforms. The current understanding of antigen presentation and antitumor responses by the immune system implies that dendritic cell-based immunization platforms may be particularly promising as a mode of active immunotherapy.
C1 Duke Univ, Med Ctr, Dept Neurosurg, Durham, NC 27710 USA.
   Duke Univ, Med Ctr, Dept Pathol, Durham, NC 27710 USA.
C3 Duke University; Duke University
RP Duke Univ, Med Ctr, Dept Neurosurg, Durham, NC 27710 USA.
EM samps001@mc.duke.edu
CR AMBE K, 1989, CANCER-AM CANCER SOC, V63, P496, DOI 10.1002/1097-0142(19890201)63:3<496::AID-CNCR2820630318>3.0.CO;2-K
   Ashley DM, 1997, J EXP MED, V186, P1177, DOI 10.1084/jem.186.7.1177
   Barratt-Boyes SM, 2000, J IMMUNOL, V164, P2487, DOI 10.4049/jimmunol.164.5.2487
   Baselga J, 2000, SEMIN ONCOL, V27, P27
   Baselga J, 2000, J CLIN ONCOL, V18, P904, DOI 10.1200/JCO.2000.18.4.904
   Bigner DD, 1998, J CLIN ONCOL, V16, P2202, DOI 10.1200/JCO.1998.16.6.2202
   BIGNER DD, 1981, J NEUROPATH EXP NEUR, V40, P201, DOI 10.1097/00005072-198105000-00001
   BIGNER SH, 1990, CANCER RES, V50, P8017
   BIGNER SH, 1988, ISI ATLAS-BIOCHEM, V1, P333
   Binder RJ, 2000, NAT IMMUNOL, V1, P151, DOI 10.1038/77835
   BLANCHER A, 1993, EUR CYTOKINE NETW, V4, P331
   BOBO RH, 1994, P NATL ACAD SCI USA, V91, P2076, DOI 10.1073/pnas.91.6.2076
   Boczkowski D, 1996, J EXP MED, V184, P465, DOI 10.1084/jem.184.2.465
   BOON T, 1994, ANNU REV IMMUNOL, V12, P337, DOI 10.1146/annurev.iy.12.040194.002005
   BOURDON MA, 1983, CANCER RES, V43, P2796
   BRADY LW, 1992, INT J RADIAT ONCOL, V22, P225, DOI 10.1016/0360-3016(92)91009-C
   BRADY LW, 1998, B MEMOIRES ACAD ROYA, V152, P255
   BRADY LW, 1998, B MEMOIRES ACAD ROYA, V153, P261
   BREM H, 1995, LANCET, V345, P1008, DOI 10.1016/S0140-6736(95)90755-6
   BROOKS WH, 1978, ANN NEUROL, V4, P219, DOI 10.1002/ana.410040305
   Brown MT, 1996, CLIN CANCER RES, V2, P963
   BULLARD DE, 1986, SEMIN ONCOL, V13, P94
   CHAMBERLAIN M C, 1992, CURRENT OPINION IN ONCOLOGY, V4, P533, DOI 10.1097/00001622-199206000-00018
   CHOUCAIR AK, 1986, J NEUROSURG, V65, P654, DOI 10.3171/jns.1986.65.5.0654
   Chu CT, 1997, BIOCHEM J, V324, P855, DOI 10.1042/bj3240855
   Cokgor I, 2000, J CLIN ONCOL, V18, P3862, DOI 10.1200/JCO.2000.18.22.3862
   Cokgor I, 1999, CANCER INVEST, V17, P264, DOI 10.3109/07357909909040596
   Cokgor I, 2001, CANCER, V91, P1809, DOI 10.1002/1097-0142(20010501)91:9<1809::AID-CNCR1200>3.0.CO;2-L
   CSERR HF, 1992, IMMUNOL TODAY, V13, P507, DOI 10.1016/0167-5699(92)90027-5
   CURRAN WJ, 1993, J NATL CANCER I, V85, P704, DOI 10.1093/jnci/85.9.704
   Dandy WE, 1928, J AMER MED ASSOC, V90, P823, DOI 10.1001/jama.1928.02690380007003
   DAY ED, 1965, CANCER RES, V25, P773
   Debinski W, 1999, CLIN CANCER RES, V5, P985
   Debinski W, 1995, CLIN CANCER RES, V1, P1253
   DEVAJYOTHI C, 1993, J BIOL CHEM, V268, P18794
   Dropcho EJ, 2001, HEMATOL ONCOL CLIN N, V15, P1027, DOI 10.1016/S0889-8588(05)70266-5
   Elliott PJ, 1996, EXP NEUROL, V141, P214, DOI 10.1006/exnr.1996.0156
   FABRY Z, 1994, IMMUNOL TODAY, V15, P218, DOI 10.1016/0167-5699(94)90247-X
   Faillot T, 1996, NEUROSURGERY, V39, P478, DOI 10.1097/00006123-199609000-00009
   FAKHRAI H, 2000, P AM ASSOC CANC RES, V41, P543
   FEARON ER, 1990, CELL, V60, P397, DOI 10.1016/0092-8674(90)90591-2
   FINE HA, 1993, CANCER, V71, P2585, DOI 10.1002/1097-0142(19930415)71:8<2585::AID-CNCR2820710825>3.0.CO;2-S
   FINE HA, 1995, NEUROL CLIN, V13, P827, DOI 10.1016/S0733-8619(18)30020-3
   Fong L, 2001, J IMMUNOL, V166, P4254, DOI 10.4049/jimmunol.166.6.4254
   Ford J, 1998, EUR J CANCER, V34, P1807, DOI 10.1016/S0959-8049(98)00155-5
   FRANKEL AE, 1995, SEMIN CANCER BIOL, V6, P307, DOI 10.1006/scbi.1995.0039
   Frederick L, 2000, CANCER RES, V60, P1383
   Friedman HS, 2000, CLIN CANCER RES, V6, P2585
   Friedman HS, 1998, MED PEDIATR ONCOL, V31, P16, DOI 10.1002/(SICI)1096-911X(199807)31:1<16::AID-MPO3>3.0.CO;2-2
   Friedman HS, 2000, J CLIN ONCOL, V18, P3522, DOI 10.1200/JCO.2000.18.20.3522
   GANSBACHER B, 1990, J EXP MED, V172, P1217, DOI 10.1084/jem.172.4.1217
   GEHRMANN J, 1995, BRAIN RES REV, V20, P269, DOI 10.1016/0165-0173(94)00015-H
   Giese A, 2001, J CANCER RES CLIN, V127, P217, DOI 10.1007/s004320000188
   Giezeman-Smits KM, 2000, CANCER RES, V60, P2449
   Glick RP, 1999, NEUROSURGERY, V45, P867, DOI 10.1097/00006123-199910000-00028
   Goldenberg MM, 1999, CLIN THER, V21, P309, DOI 10.1016/S0149-2918(00)88288-0
   GRABBE S, 1995, IMMUNOL TODAY, V16, P117, DOI 10.1016/0167-5699(95)80125-1
   Graham ML, 1997, J CLIN ONCOL, V15, P1814, DOI 10.1200/JCO.1997.15.5.1814
   GREENFIELD L, 1987, SCIENCE, V238, P536, DOI 10.1126/science.3498987
   GRIMM EA, 1982, J EXP MED, V155, P1823, DOI 10.1084/jem.155.6.1823
   Gururangan S, 2001, NEURO-ONCOLOGY, V3, P246, DOI 10.1093/neuonc/3.4.246
   Hagihara N, 2000, CANCER RES, V60, P230
   Hall EJ, 1988, RADIOBIOLOGY RADIOLO, V0, P161
   HALL WA, 1992, J NEUROSURG, V76, P1, DOI 10.3171/jns.1992.76.1.0001
   HAYES RL, 1995, CANCER-AM CANCER SOC, V76, P840, DOI 10.1002/1097-0142(19950901)76:5<840::AID-CNCR2820760519>3.0.CO;2-R
   Heimberger AB, 2002, NEUROSURGERY, V50, P158, DOI 10.1097/00006123-200201000-00024
   Heimberger AB, 2000, J NEUROIMMUNOL, V103, P16, DOI 10.1016/S0165-5728(99)00172-1
   Holladay FP, 1996, J NEURO-ONCOL, V27, P179
   Hosli P, 1998, ANN ONCOL, V9, P589
   HUANG AYC, 1994, SCIENCE, V264, P961, DOI 10.1126/science.7513904
   HUMPHREY PA, 1990, P NATL ACAD SCI USA, V87, P4207, DOI 10.1073/pnas.87.11.4207
   Husain SR, 2001, INT J CANCER, V92, P168, DOI 10.1002/1097-0215(200102)9999:9999<::AID-IJC1182>3.0.CO;2-N
   INGE TH, 1992, CANCER RES, V52, P1386
   INGRAM M, 1990, NEUROLOGICAL RESEARCH, V12, P265
   JACOBS SK, 1986, CANCER RES, V46, P2101
   JAECKLE KA, 1994, SEMIN ONCOL, V21, P249
   JAIN RK, 1990, CANCER RES, V50, P0
   JEFFERIES WA, 1984, NATURE, V312, P162, DOI 10.1038/312162a0
   JEFFES EWB, 1993, J NEURO-ONCOL, V15, P141, DOI 10.1007/BF01053935
   Jung G, 2001, INT J CANCER, V91, P225, DOI 10.1002/1097-0215(200002)9999:9999<::AID-IJC1038>3.3.CO;2-7
   Kadota RP, 1999, J PEDIAT HEMATOL ONC, V21, P198, DOI 10.1097/00043426-199905000-00007
   KAMPF G, 1988, RADIOBIOLOGIA RADIOTHERAPIA, V29, P631
   Kawaguchi S, 2000, NEUROSURGERY, V46, P431, DOI 10.1097/00006123-200002000-00030
   KAWAMOTO T, 1983, P NATL ACAD SCI-BIOL, V80, P1337, DOI 10.1073/pnas.80.5.1337
   KITAHARA T, 1987, J NEURO-ONCOL, V4, P329
   KRETH FW, 1995, CANCER, V75, P2785, DOI 10.1002/1097-0142(19950601)75:11<2785::AID-CNCR2820751129>3.0.CO;2-4
   Kreth FW, 1999, CANCER, V86, P2117, DOI 10.1002/(SICI)1097-0142(19991115)86:10<2117::AID-CNCR33>3.0.CO;2-8
   Kruse CA, 1997, CANCER IMMUNOL IMMUN, V45, P77, DOI 10.1007/s002620050405
   KRUSE CA, 1992, IN VITRO CELL DEV-AN, V28A, P609
   Kugler A, 2000, NAT MED, V6, P332, DOI 10.1038/73193
   Lal A, 1999, CURR OPIN MOL THER, V1, P720
   LAMPSON LA, 1986, J IMMUNOL, V136, P4054
   LAMPSON LA, 1995, MICROSC RES TECHNIQ, V32, P267, DOI 10.1002/jemt.1070320402
   Laske DW, 1997, NAT MED, V3, P1362, DOI 10.1038/nm1297-1362
   LEAVENS ME, 1986, CANCER B, V38, P39
   LeMay DR, 1998, HUM GENE THER, V9, P989, DOI 10.1089/hum.1998.9.7-989
   LEPPLA SH, 1980, J BIOL CHEM, V255, P2247
   Leyland-Jones B, 2001, ONCOLOGY-BASEL, V61, P83, DOI 10.1159/000055406
   Liau LM, 2002, P AM ASS CANC RES SA, V0, P0
   Liau LM, 1999, J NEUROSURG, V90, P1115, DOI 10.3171/jns.1999.90.6.1115
   LIBERMANN TA, 1985, NATURE, V313, P144, DOI 10.1038/313144a0
   LIEBERMAN DM, 1995, J NEUROSURG, V82, P1021, DOI 10.3171/jns.1995.82.6.1021
   LIU MA, 1985, P NATL ACAD SCI USA, V82, P8648, DOI 10.1073/pnas.82.24.8648
   LOTZE MT, 1985, J IMMUNOL, V135, P2865
   MAHALEY MS, 1983, J NEUROSURG, V59, P201, DOI 10.3171/jns.1983.59.2.0201
   MCMENAMIN PG, 1999, DENDRITIC CELLS BIOL, V0, P205
   MEDAWAR PB, 1948, BRIT J EXP PATHOL, V29, P58
   MIESCHER S, 1988, J NEUROSURG, V68, P438, DOI 10.3171/jns.1988.68.3.0438
   Mitchell DA, 2000, J CLIN INVEST, V106, P1065, DOI 10.1172/JCI11405
   MORRISON PF, 1994, AM J PHYSIOL, V266, PR292, DOI 10.1152/ajpregu.1994.266.1.R292
   Morse MA, 1999, CANCER RES, V59, P56
   MURPHYULLRICH JE, 1991, J CELL BIOL, V115, P1127, DOI 10.1083/jcb.115.4.1127
   NATALI PG, 1984, CANCER RES, V44, P4679
   Natsume A, 1999, GENE THER, V6, P1626, DOI 10.1038/sj.gt.3300990
   Ni HT, 2001, J NEURO-ONCOL, V51, P1, DOI 10.1023/A:1006452726391
   NILAVER G, 1995, P NATL ACAD SCI USA, V92, P9829, DOI 10.1073/pnas.92.21.9829
   NITTA T, 1990, LANCET, V335, P368, DOI 10.1016/0140-6736(90)90205-J
   Okada H, 2000, HUM GENE THER, V11, P637
   Okada H, 2001, GENE THER, V8, P1157, DOI 10.1038/sj.gt.3301496
   Okada H, 1998, INT J CANCER, V78, P196, DOI 10.1002/(SICI)1097-0215(19981005)78:2<196::AID-IJC13>3.0.CO;2-9
   OWENS T, 1994, IMMUNOL TODAY, V15, P566, DOI 10.1016/0167-5699(94)90218-6
   PALMA L, 1978, J NEUROSURG, V49, P854, DOI 10.3171/jns.1978.49.6.0854
   Parney IF, 2000, NEUROSURGERY, V46, P1169, DOI 10.1097/00006123-200005000-00030
   Parney IF, 2000, NEUROSURGERY, V46, P778, DOI 10.1097/00006123-200004000-00002
   PASQUIER B, 1980, CANCER-AM CANCER SOC, V45, P112, DOI 10.1002/1097-0142(19800101)45:1<112::AID-CNCR2820450121>3.0.CO;2-9
   PASTAN I, 1992, ANNU REV BIOCHEM, V61, P331, DOI 10.1146/annurev.bi.61.070192.001555
   Pegram M, 2000, SEMIN ONCOL, V27, P13
   PEREZ P, 1985, NATURE, V316, P354, DOI 10.1038/316354a0
   Plautz GE, 1998, J NEUROSURG, V89, P42, DOI 10.3171/jns.1998.89.1.0042
   Plautz GE, 2000, CLIN CANCER RES, V6, P2209
   PURI RK, 1994, INT J CANCER, V58, P574, DOI 10.1002/ijc.2910580421
   Quattrocchi KB, 1999, J NEURO-ONCOL, V45, P141, DOI 10.1023/A:1006293606710
   QUIGLEY MR, 1991, NEUROSURGERY, V29, P385, DOI 10.1227/00006123-199109000-00008
   Rand RW, 2000, CLIN CANCER RES, V6, P2157
   RECHT L, 1990, J NEUROSURG, V72, P941, DOI 10.3171/jns.1990.72.6.0941
   RESNICOFF M, 1994, CANCER RES, V54, P2218
   RIVA P, 1994, CANCER-AM CANCER SOC, V73, P1076, DOI 10.1002/1097-0142(19940201)73:3+<1076::AID-CNCR2820731347>3.0.CO;2-Z
   Riva P, 1999, CLIN CANCER RES, V5, P0
   Riva P, 1999, ACTA ONCOL, V38, P351
   ROESKE JC, 1991, ANTIBODY IMMUNOCONJ, V4, P637
   Rosenberg SA, 1996, ADV CANCER RES, V70, P145, DOI 10.1016/S0065-230X(08)60874-X
   Roth W, 1999, CELL MOL LIFE SCI, V56, P481, DOI 10.1007/s000180050447
   Sampson JH, 2000, P NATL ACAD SCI USA, V97, P7503, DOI 10.1073/pnas.130166597
   Sampson JH, 1997, NEUROSURGERY, V41, P1365, DOI 10.1097/00006123-199712000-00024
   Sampson JH, 1996, P NATL ACAD SCI USA, V93, P10399, DOI 10.1073/pnas.93.19.10399
   Sauter G, 1996, AM J PATHOL, V148, P1047
   SCHLEGEL J, 1994, INT J CANCER, V56, P72
   SCHOBER R, 1995, CLIN NEUROPATHOL, V14, P169
   SCHWECHHEIMER K, 1995, INT J CANCER, V62, P145, DOI 10.1002/ijc.2910620206
   Serot JM, 1997, NEUROREPORT, V8, P1995, DOI 10.1097/00001756-199705260-00039
   Shak S, 1999, SEMIN ONCOL, V26, P71
   Shin DM, 2001, CLIN CANCER RES, V7, P1204
   SLOAN AE, 2002, P AM ASS CANC RES SA, V0, P0
   SOBOL RE, 1995, GENE THER, V2, P164
   STAERZ UD, 1985, NATURE, V314, P628, DOI 10.1038/314628a0
   STEINBOK P, 1984, J NEURO-ONCOL, V2, P147
   STEINMAN RM, 1991, ANNU REV IMMUNOL, V9, P271, DOI 10.1146/annurev.iy.09.040191.001415
   STEVENS A, 1988, CANCER-AM CANCER SOC, V61, P738, DOI 10.1002/1097-0142(19880215)61:4<738::AID-CNCR2820610417>3.0.CO;2-E
   STEWART DJ, 1989, CANCER TREAT REV, V16, P129, DOI 10.1016/0305-7372(89)90007-8
   Stragliotto G, 1996, EUR J CANCER, V32A, P636, DOI 10.1016/0959-8049(95)00592-7
   STRICKLAND DK, 1994, CANCER RES, V54, P5414
   Stupp R, 2002, J CLIN ONCOL, V20, P1375, DOI 10.1200/JCO.20.5.1375
   SUGAWA N, 1990, P NATL ACAD SCI USA, V87, P8602, DOI 10.1073/pnas.87.21.8602
   Théry C, 1999, J CELL BIOL, V147, P599, DOI 10.1083/jcb.147.3.599
   TSUJITANI S, 1990, CANCER-AM CANCER SOC, V66, P2012, DOI 10.1002/1097-0142(19901101)66:9<2012::AID-CNCR2820660928>3.0.CO;2-N
   Tsurushima H, 1999, JPN J CANCER RES, V90, P536, DOI 10.1111/j.1349-7006.1999.tb00781.x
   TURKINGTON TG, 1993, PHYS MED BIOL, V38, P1121, DOI 10.1088/0031-9155/38/8/010
   VANDERBRUGGEN P, 1991, SCIENCE, V254, P1643, DOI 10.1126/science.1840703
   VANPEL A, 1982, P NATL ACAD SCI-BIOL, V79, P4718
   Virasch N, 2001, HEMATOL ONCOL CLIN N, V15, P1053, DOI 10.1016/S0889-8588(05)70267-7
   WALKER MD, 1980, NEW ENGL J MED, V303, P1323, DOI 10.1056/NEJM198012043032303
   WELLER M, 1994, EUR J IMMUNOL, V24, P1293, DOI 10.1002/eji.1830240608
   WHELAN JP, 1985, CANCER RES, V45, P5976
   WIKSTRAND CJ, 1987, J NEUROIMMUNOL, V15, P37, DOI 10.1016/0165-5728(87)90005-1
   Wikstrand CJ, 1997, CANCER RES, V57, P4130
   Wolfers J, 2001, NAT MED, V7, P297, DOI 10.1038/85438
   WONG AJ, 1992, P NATL ACAD SCI USA, V89, P2965, DOI 10.1073/pnas.89.7.2965
   WONG AJ, 1987, P NATL ACAD SCI USA, V84, P6899, DOI 10.1073/pnas.84.19.6899
   Wood GW, 1999, J IMMUNOTHER, V22, P497, DOI 10.1097/00002371-199911000-00004
   Wood GW, 2000, J NEURO-ONCOL, V48, P113, DOI 10.1023/A:1006456421177
   Yamanaka R, 2001, J NEUROSURG, V94, P474, DOI 10.3171/jns.2001.94.3.0474
   YOUNG H, 1977, CANCER-AM CANCER SOC, V40, P1037, DOI 10.1002/1097-0142(197709)40:3<1037::AID-CNCR2820400311>3.0.CO;2-9
   Yu JS, 2001, CANCER RES, V61, P842
   Yu JS, 1997, HUM GENE THER, V8, P1065, DOI 10.1089/hum.1997.8.9-1065
   Yung WKA, 1999, J CLIN ONCOL, V17, P2762, DOI 10.1200/JCO.1999.17.9.2762
   ZALUTSKY MR, 1989, P NATL ACAD SCI USA, V86, P7149, DOI 10.1073/pnas.86.18.7149
   Zalutsky MR, 1996, ACTA ONCOL, V35, P373, DOI 10.3109/02841869609101654
   ZALUTSKY MR, 1989, CANCER RES, V49, P2807
   ZALUTSKY MR, 2000, P AM ASSOC CANC RES, V41, P5448
   Zinkernagel R M, 1979, ADV IMMUNOL, V27, P51, DOI 10.1016/S0065-2776(08)60262-X
   Zitvogel L, 1998, NAT MED, V4, P594, DOI 10.1038/nm0598-594
   ZUBER P, 1988, EUR J IMMUNOL, V18, P1623, DOI 10.1002/eji.1830181023
NR 192
TC 7
Z9 9
U1 0
U2 1
PU W B SAUNDERS CO-ELSEVIER INC
PI PHILADELPHIA
PA 1600 JOHN F KENNEDY BOULEVARD, STE 1800, PHILADELPHIA, PA 19103-2899 USA
SN 1052-5149
EI 1557-9867
J9 NEUROIMAG CLIN N AM
JI Neuroimaging Clin. N. Am.
PD NOV 15
PY 2002
VL 12
IS 4
BP 641
EP +
DI 10.1016/S1052-5149(02)00027-8
PG 25
WC Neurosciences; Neuroimaging; Radiology, Nuclear Medicine & Medical Imaging
SC Neurosciences & Neurology; Radiology, Nuclear Medicine & Medical Imaging
GA 671XW
UT WOS:000182491400012
PM 12687917
DA 2025-02-17
ER

PT J
AU Heimberger, AB
   Archer, GE
   Crotty, LE
   McLendon, RE
   Friedman, AH
   Friedman, HS
   Bigner, DD
   Sampson, JH
AF Heimberger, AB
   Archer, GE
   Crotty, LE
   McLendon, RE
   Friedman, AH
   Friedman, HS
   Bigner, DD
   Sampson, JH
TI Dendritic cells pulsed with a tumor-specific peptide induce long-lasting immunity and are effective against murine intracerebral melanoma
SO NEUROSURGERY
LA English
DT Article
DE dendritic cells; epidermal growth factor receptor; nervous system neoplasms
ID central-nervous-system; myelin basic-protein; monoclonal-antibody; antigen; expression; glioma; gene; immunogenicity; lymphocytes; macrophage
AB OBJECTIVE: Dendritic cells (DCs) are specialized cells of the immune system that are capable of generating potent immune responses that are active even within the "immunologically privileged" central nervous system. However, immune responses generated by DCs have also been demonstrated to produce clinically significant autoimmunity. Targeting the epidermal growth factor receptor variant III (EGFRvIII), which is a mutation specific to tumor tissue, could eliminate this risk. The purpose of this study was to demonstrate that DC-based immunizations directed solely against this tumor-specific antigen, which is commonly found on tumors that originate within or metastasize to the brain, could be efficacious. METHODS: C3H mice were vaccinated with DCs mixed with a keyhole limpet hemocyanin conjugate of the tumor-specific peptide, PEP-3, which spans the EGFRvIII mutation, or the random-sequence peptide, PEP-1, and were intracerebrally challenged with a syngeneic melanoma expressing a murine homologue of EGFRvIII. RESULTS: Systemic immunization with DCs mixed with PEP-3-keyhole limpet hemocyanin generated antigen-specific immunity. Among mice challenged with intracerebral tumors, this resulted in an approximately 600% increase in the median survival time (> 300 d, P < 0.0016), relative to control values. Sixty-three percent of mice treated with DCs mixed with the tumor-specific peptide survived in the long term and 100% survived rechallenge with tumor, indicating that antitumor immunological memory was also induced. CONCLUSION: In a murine melanoma model, immunization with DCs mixed with tumor-specific peptide results in an antigen-specific immunological response that recognizes the EGFRvIII mutation, has potent antitumor efficacy against intracerebral tumors that express EGFRvIII, and results in long-lasting antitumor immunity.
C1 Duke Univ, Med Ctr, Dept Surg, Div Neurosurg, Durham, NC 27710 USA.
   Duke Univ, Med Ctr, Dept Pathol, Durham, NC 27710 USA.
C3 Duke University; Duke University
RP Sampson, JH (通讯作者)，Duke Univ, Med Ctr, Dept Surg, Div Neurosurg, Box 3807, Durham, NC 27710 USA.
CR ARCHER GE, 1999, NEURO-ONCOLOGY, V1, P296
   Ashley DM, 1997, J EXP MED, V186, P1177, DOI 10.1084/jem.186.7.1177
   AUSTYN JM, 1981, EUR J IMMUNOL, V11, P805, DOI 10.1002/eji.1830111013
   Bard F, 2000, NAT MED, V6, P916, DOI 10.1038/78682
   BATRA SK, 1995, CELL GROWTH DIFFER, V6, P1251
   Boczkowski D, 1996, J EXP MED, V184, P465, DOI 10.1084/jem.184.2.465
   DANOS O, 1988, P NATL ACAD SCI USA, V85, P6460, DOI 10.1073/pnas.85.17.6460
   Dittel BN, 1999, J IMMUNOL, V163, P32
   EKSTRAND AJ, 1992, P NATL ACAD SCI USA, V89, P4309, DOI 10.1073/pnas.89.10.4309
   GAUTAM AM, 1989, J NEUROIMMUNOL, V22, P113, DOI 10.1016/0165-5728(89)90041-6
   HATHCOCK KS, 1993, SCIENCE, V262, P905, DOI 10.1126/science.7694361
   Heimberger AB, 2000, J NEUROIMMUNOL, V103, P16, DOI 10.1016/S0165-5728(99)00172-1
   HUMPHREY PA, 1988, CANCER RES, V48, P2231
   INABA K, 1992, J EXP MED, V176, P1693, DOI 10.1084/jem.176.6.1693
   KAPLAN EL, 1958, J AM STAT ASSOC, V53, P457, DOI 10.2307/2281868
   KURTZBERG J, 1985, CANCER RES, V45, P1579
   Lal A, 1999, CANCER RES, V59, P5403
   Liau LM, 1999, J NEUROSURG, V90, P1115, DOI 10.3171/jns.1999.90.6.1115
   Ludewig B, 2000, J EXP MED, V191, P795, DOI 10.1084/jem.191.5.795
   Nair SK, 1997, INT J CANCER, V70, P706, DOI 10.1002/(SICI)1097-0215(19970317)70:6<706::AID-IJC13>3.0.CO;2-7
   NISHIKAWA R, 1994, P NATL ACAD SCI USA, V91, P7727, DOI 10.1073/pnas.91.16.7727
   Oi V T, 1978, CURR TOP MICROBIOL IMMUNOL, V81, P115
   PORGADOR A, 1995, J EXP MED, V182, P255, DOI 10.1084/jem.182.1.255
   RAZIWOLF Z, 1992, P NATL ACAD SCI USA, V89, P4210, DOI 10.1073/pnas.89.9.4210
   REIST CJ, 1995, CANCER RES, V55, P4375
   Sampson JH, 2000, P NATL ACAD SCI USA, V97, P7503, DOI 10.1073/pnas.130166597
   Sampson JH, 1996, P NATL ACAD SCI USA, V93, P10399, DOI 10.1073/pnas.93.19.10399
   SOMASSE T, 1992, J EXP MED, V175, P15
   STEINMAN RM, 1991, ANNU REV IMMUNOL, V9, P271
   Timmerman JM, 2000, J IMMUNOL, V164, P4797, DOI 10.4049/jimmunol.164.9.4797
   WALKER C, 1992, P NATL ACAD SCI USA, V89, P7915, DOI 10.1073/pnas.89.17.7915
   WIKSTRAND CJ, 1995, CANCER RES, V55, P3140
NR 32
TC 85
Z9 97
U1 1
U2 10
PU LIPPINCOTT WILLIAMS & WILKINS
PI PHILADELPHIA
PA 530 WALNUT ST, PHILADELPHIA, PA 19106-3621 USA
SN 0148-396X
EI 
J9 NEUROSURGERY
JI Neurosurgery
PD JAN 15
PY 2002
VL 50
IS 1
BP 158
EP 164
DI 10.1097/00006123-200201000-00024
PG 7
WC Clinical Neurology; Surgery
SC Neurosciences & Neurology; Surgery
GA 506AC
UT WOS:000172946900036
PM 11844246
DA 2025-02-17
ER

PT J
AU Yamanaka, R
   Yajima, N
   Tsuchiya, N
   Honma, J
   Tanaka, R
   Ramsey, J
   Blaese, M
   Xanthopoulos, KG
AF Yamanaka, R
   Yajima, N
   Tsuchiya, N
   Honma, J
   Tanaka, R
   Ramsey, J
   Blaese, M
   Xanthopoulos, KG
TI Administration of interleukin-12 and-18 enhancing the antitumor immunity of genetically modified dendritic cells that had been pulsed with Semliki Forest virus-mediated tumor complementary DNA
SO JOURNAL OF NEUROSURGERY
LA English
DT Article
DE dendritic cell; Semliki Forest virus; immunogene therapy; malignant glioma; interleukin-12; interleukin-18
ID gamma-inducing factor; cytotoxic t-lymphocytes; natural-killer-cells; ifn-gamma; interferon-gamma; murine tumors; sindbis virus; gene-therapy; in-vivo; il-12
AB Object. Immunogene therapy for malignant gliomas was further investigated in this study to improve its therapeutic efficacy. Methods. Dendritic cells (DCs) were isolated from bone marrow and pulsed with phosphate-buffered saline or Semliki Forest virus (SFV)-mediated 203 glioma complementary (c)DNA with or without systemic administration of interleukin (IL)-12 and IL-18 to treat mice bearing the 203 glioma. To study the immune mechanisms involved in tumor regression, the authors investigated tumor growth of an implanted 203 glioma model in T cell subset-depleted mice and in interferon (IFN) gamma-neutralized mice. To examine the protective immunity produced by tumor inoculation, a repeated challenge of 203 glioma cells was given by injecting the cells into the left thighs of surviving mice and the growth of these cells was monitored. The authors demonstrated that the combined administration of SFV-cDNA, IL-12, and IL-18 produced significant antitumor effects against the growth of murine glioma cells in vivo and also can induce specific antitumor immunity. The synergic effects of the combination of SFV-cDNA, IL-12, and IL-18 in vivo were also observed to coincide with markedly augmented IFNgamma production. The antitumor effects of this combined therapy are mediated by CD4(+) and CD8(+) T cells and by NK cells. These results indicate that the use of IL-18 and IL-12 in DC-based immunotherapy for malignant glioma is beneficial. Conclusions. Immunogene therapy combined with DC therapy, IL-12, and IL-18 may be an excellent candidate in the development of a new treatment protocol. The self-replicating SFV system may therefore provide a novel approach for the treatment of malignant gliomas.
C1 Niigata Univ, Brain Res Inst, Dept Neurosurg, Niigata 9518585, Japan.
   NHGRI, Clin Gene Therapy Branch, NIH, Bethesda, MD 20892 USA.
C3 Niigata University; National Institutes of Health (NIH) - USA; NIH National Human Genome Research Institute (NHGRI)
RP Yamanaka, R (通讯作者)，Niigata Univ, Brain Res Inst, Dept Neurosurg, Asahimachi Dori 1-757, Niigata 9518585, Japan.
CR Ahn HJ, 1997, J IMMUNOL, V159, P2125
   Albert ML, 1998, NATURE, V392, P86, DOI 10.1038/32183
   Ashley DM, 1997, J EXP MED, V186, P1177, DOI 10.1084/jem.186.7.1177
   Barbulescu K, 1998, J IMMUNOL, V160, P3642
   Boczkowski D, 1996, J EXP MED, V184, P465, DOI 10.1084/jem.184.2.465
   BRUNDA MJ, 1993, J EXP MED, V178, P1223, DOI 10.1084/jem.178.4.1223
   BRUNDA MJ, 1987, INT J CANCER, V40, P807, DOI 10.1002/ijc.2910400617
   Celluzzi CM, 1996, J EXP MED, V183, P283, DOI 10.1084/jem.183.1.283
   CROFT M, 1994, J EXP MED, V180, P1715, DOI 10.1084/jem.180.5.1715
   Cui JQ, 1997, SCIENCE, V278, P1623, DOI 10.1126/science.278.5343.1623
   ENGELHARDT JF, 1993, NAT GENET, V4, P27, DOI 10.1038/ng0593-27
   Fakhrai H, 1996, P NATL ACAD SCI USA, V93, P2909, DOI 10.1073/pnas.93.7.2909
   GERMANN T, 1995, INT ARCH ALLERGY IMM, V108, P103, DOI 10.1159/000237126
   GIOVARELLI M, 1986, INT J CANCER, V37, P141, DOI 10.1002/ijc.2910370122
   Hara I, 2000, CANCER GENE THER, V7, P83, DOI 10.1038/sj.cgt.7700083
   HSIEH CS, 1993, SCIENCE, V260, P547, DOI 10.1126/science.8097338
   Kikuchi T, 2000, J IMMUNOTHER, V23, P184, DOI 10.1097/00002371-200003000-00002
   KOBAYASHI M, 1989, J EXP MED, V170, P827, DOI 10.1084/jem.170.3.827
   Kohno K, 1997, J IMMUNOL, V158, P1541
   Kohyama M, 1998, JPN J CANCER RES, V89, P1041, DOI 10.1111/j.1349-7006.1998.tb00494.x
   LEVIS R, 1990, J VIROL, V64, P1726, DOI 10.1128/JVI.64.4.1726-1733.1990
   Lewis J, 1996, J VIROL, V70, P1828, DOI 10.1128/JVI.70.3.1828-1835.1996
   MANETTI R, 1993, J EXP MED, V177, P1199, DOI 10.1084/jem.177.4.1199
   MAYORDOMO JI, 1995, NAT MED, V1, P1297, DOI 10.1038/nm1295-1297
   Micallef MJ, 1997, CANCER IMMUNOL IMMUN, V43, P361, DOI 10.1007/s002620050345
   Micallef MJ, 1996, EUR J IMMUNOL, V26, P1647, DOI 10.1002/eji.1830260736
   MULE JJ, 1988, CANCER IMMUNOL IMMUN, V26, P202
   MULLIGAN RC, 1993, SCIENCE, V260, P926, DOI 10.1126/science.8493530
   Nakamura S, 2000, J IMMUNOL, V164, P3330, DOI 10.4049/jimmunol.164.6.3330
   NASTALA CL, 1994, J IMMUNOL, V153, P1697
   OKAMURA H, 1995, NATURE, V378, P88, DOI 10.1038/378088a0
   Osaki T, 1998, J IMMUNOL, V160, P1742
   Ossendorp F, 1998, J EXP MED, V187, P693, DOI 10.1084/jem.187.5.693
   Pardoll DM, 2000, CLIN IMMUNOL, V95, PS44, DOI 10.1006/clim.1999.4819
   PIPER RC, 1994, METHOD CELL BIOL, V43, P55
   PORGADOR A, 1995, J EXP MED, V182, P255, DOI 10.1084/jem.182.1.255
   ROSENBERG SA, 1985, J EXP MED, V161, P1169, DOI 10.1084/jem.161.5.1169
   ROSENFELD MA, 1991, SCIENCE, V252, P431, DOI 10.1126/science.2017680
   Sampson JH, 1997, NEUROSURGERY, V41, P1365, DOI 10.1097/00006123-199712000-00024
   Steinman RM, 1997, IMMUNOL REV, V156, P25, DOI 10.1111/j.1600-065X.1997.tb00956.x
   STRAUSS JH, 1994, MICROBIOL REV, V58, P491, DOI 10.1128/MMBR.58.3.491-562.1994
   Tan J, 1998, J IMMUNOTHER, V21, P48, DOI 10.1097/00002371-199801000-00006
   Toes REM, 1999, J EXP MED, V189, P753, DOI 10.1084/jem.189.5.753
   Walker W, 1999, J IMMUNOL, V162, P5894
   Xiang J, 2001, LEUKEMIA RES, V25, P909, DOI 10.1016/S0145-2126(01)00052-2
   Yamanaka R, 2001, CANCER GENE THER, V8, P796, DOI 10.1038/sj.cgt.7700367
   Yamanaka R, 1999, J NEURO-ONCOL, V43, P27, DOI 10.1023/A:1006289901702
   Yamanaka R, 2001, J NEUROSURG, V94, P474, DOI 10.3171/jns.2001.94.3.0474
   Ying H, 1999, NAT MED, V5, P823, DOI 10.1038/10548
   Yoshimoto T, 1997, P NATL ACAD SCI USA, V94, P3948, DOI 10.1073/pnas.94.8.3948
   Zhang TT, 1997, INFECT IMMUN, V65, P3594, DOI 10.1128/IAI.65.9.3594-3599.1997
   Zitvogel L, 1996, J EXP MED, V183, P87, DOI 10.1084/jem.183.1.87
NR 52
TC 26
Z9 27
U1 0
U2 2
PU AMER ASSOC NEUROLOGICAL SURGEONS
PI CHARLOTTESVILLE
PA UNIV VIRGINIA, 1224 WEST MAIN ST, STE 450, CHARLOTTESVILLE, VA 22903 USA
SN 0022-3085
EI 
J9 J NEUROSURG
JI J. Neurosurg.
PD NOV 15
PY 2002
VL 97
IS 5
BP 1184
EP 1190
DI 10.3171/jns.2002.97.5.1184
PG 7
WC Clinical Neurology; Surgery
SC Neurosciences & Neurology; Surgery
GA 613BC
UT WOS:000179109800029
PM 12450042
DA 2025-02-17
ER

PT J
AU Kimura, T
   Takeshima, H
   Nomiyama, N
   Nishi, T
   Kino, T
   Kochi, M
   Kuratsu, J
   Ushio, Y
AF Kimura, T
   Takeshima, H
   Nomiyama, N
   Nishi, T
   Kino, T
   Kochi, M
   Kuratsu, J
   Ushio, Y
TI Expression of lymphocyte-specific chemokines in human malignant glioma: Essential role of LARC in cellular immunity of malignant glioma
SO INTERNATIONAL JOURNAL OF ONCOLOGY
LA English
DT Article
DE glioma; LARC; CC chemokine; lymphocyte; tumor immunity; CD8; CD4
ID monocyte chemoattractant protein-1; cc-chemokine; molecular-cloning; dendritic cells; t-cells; antitumor-activity; tumor-regression; receptor; responsiveness; localization
AB Lymphocytes are frequently observed in human malignant glioma, the mechanism(s) underlying their appearance is not fully understood. To clarify tumor immunity in malignant gliomas, we analyzed the expression of 8 novel lymphocyte-specific chemokines in human glioma cell lines and glioma tissues by RT-PCR, Northern blot, immunoblot and immunohistochemistry, and examined the correlation with the infiltration of various subsets of lymphocytes. For the 8 chemokines examined (LARC, TARC, ELC, SLC, PARC, LEC, HCC-2, and SCM-1alpha), expression of LARC was clearly detectable in all 12 glioma cell lines by RT-PCR. Additionally, expression of TARC and SCM-1alpha was detectable in the majority of glioma cell lines. However, the expression level of most chemokines was low, so that Northern blot analysis could not demonstrate their expression with the exception of LARC in 2 cell lines. Expression of LARC mRNA and LARC protein was strongly induced by phorbol myristate ester in U87 MG cells. The production of LARC protein was demonstrated in 4 of 8 glioblastoma tissues by immunoblotting, and 9 of 33 samples (27.3%) by immunohistochemistry. Interestingly, the positivity of LARC staining was significantly correlated with the infiltration of CD8-, CD4-, and CD45R0-positive cells (p<0.001). Although the constitutive expression level of LARC is low, certain stimulations could strongly induce its expression, and play a crucial role in the tumor immunity of human malignant glioma.
C1 Kagoshima Univ, Fac Med, Dept Neurosurg, Kagoshima 8908520, Japan.
   Kumamoto Univ, Sch Med, Dept Neurosurg, Kumamoto 8608556, Japan.
   Kumamoto Univ, Sch Med, Dept Biochem, Kumamoto 8608556, Japan.
C3 Kagoshima University; Kumamoto University; Kumamoto University
RP Kagoshima Univ, Fac Med, Dept Neurosurg, 8-35-1 Sakuragaoka, Kagoshima 8908520, Japan.
EM m2040k@m3.kufm.kagoshitna-u.ac.jp
CR Baba M, 1997, J BIOL CHEM, V272, P14893, DOI 10.1074/jbc.272.23.14893
   Bazan JF, 1997, NATURE, V385, P640, DOI 10.1038/385640a0
   BENBARUCH A, 1995, J BIOL CHEM, V270, P11703, DOI 10.1074/jbc.270.20.11703
   BROOKS WH, 1978, ANN NEUROL, V4, P219, DOI 10.1002/ana.410040305
   Bucciero A, 1990, J NEUROSURG SCI, V34, P145
   Campbell JJ, 1998, SCIENCE, V279, P381, DOI 10.1126/science.279.5349.381
   CHOMCZYNSKI P, 1987, ANAL BIOCHEM, V162, P156, DOI 10.1016/0003-2697(87)90021-2
   Dieu MC, 1998, J EXP MED, V188, P373, DOI 10.1084/jem.188.2.373
   Giometto B, 1996, ACTA NEUROCHIR, V138, P50, DOI 10.1007/BF01411724
   Greaves DR, 1997, J EXP MED, V186, P837, DOI 10.1084/jem.186.6.837
   Hieshima K, 1997, J IMMUNOL, V159, P1140
   Hieshima K, 1997, J BIOL CHEM, V272, P5846, DOI 10.1074/jbc.272.9.5846
   HITCHCOCK ER, 1988, J NEUROSURG, V68, P432, DOI 10.3171/jns.1988.68.3.0432
   Imai T, 1996, J BIOL CHEM, V271, P21514, DOI 10.1074/jbc.271.35.21514
   Iwasaki M, 2000, INT IMMUNOL, V12, P701, DOI 10.1093/intimm/12.5.701
   KENNEDY J, 1995, J IMMUNOL, V155, P203
   Kikuchi T, 1999, CANCER LETT, V135, P47
   Kishima H, 1998, BRIT J CANCER, V78, P446, DOI 10.1038/bjc.1998.513
   Kleeff J, 1999, INT J CANCER, V81, P650, DOI 10.1002/(SICI)1097-0215(19990517)81:4<650::AID-IJC23>3.0.CO;2-#
   KLEIHUES P, 1993, BRAIN PATHOL, V3, P255, DOI 10.1111/j.1750-3639.1993.tb00752.x
   LAEMMLI UK, 1970, NATURE, V227, P680, DOI 10.1038/227680a0
   Liao F, 1997, BIOCHEM BIOPH RES CO, V236, P212, DOI 10.1006/bbrc.1997.6936
   Liao F, 1999, J IMMUNOL, V162, P186
   Loetscher P, 1996, J EXP MED, V184, P569, DOI 10.1084/jem.184.2.569
   MACKAY CR, 1993, CURR OPIN IMMUNOL, V5, P423, DOI 10.1016/0952-7915(93)90063-X
   Nagira M, 1997, J BIOL CHEM, V272, P19518, DOI 10.1074/jbc.272.31.19518
   Ogawa M, 1998, CANCER RES, V58, P2426
   Pardigol A, 1998, P NATL ACAD SCI USA, V95, P6308, DOI 10.1073/pnas.95.11.6308
   Power CA, 1997, J EXP MED, V186, P825, DOI 10.1084/jem.186.6.825
   Rossi D, 2000, ANNU REV IMMUNOL, V18, P217, DOI 10.1146/annurev.immunol.18.1.217
   Rossi DL, 1997, J IMMUNOL, V158, P1033
   ROSSI ML, 1989, ACTA NEUROPATHOL, V78, P189, DOI 10.1007/BF00688208
   ROSSI ML, 1987, ACTA NEUROPATHOL, V74, P269, DOI 10.1007/BF00688191
   Shoudai K, 1998, BBA-GENE STRUCT EXPR, V1396, P273, DOI 10.1016/S0167-4781(97)00235-2
   Sozzani S, 1999, J LEUKOCYTE BIOL, V66, P1, DOI 10.1002/jlb.66.1.1
   TAKESHIMA H, 1994, J NEUROSURG, V80, P1056, DOI 10.3171/jns.1994.80.6.1056
   Utans-Schneitz U, 1998, J NEUROIMMUNOL, V92, P179, DOI 10.1016/S0165-5728(98)00204-5
   VONHANWEHR RI, 1984, J NEUROSURG, V60, P1138, DOI 10.3171/jns.1984.60.6.1138
   YAMASHIRO S, 1994, AM J PATHOL, V145, P856
   Yang D, 1999, J IMMUNOL, V163, P1737
   Yoshida R, 1997, J BIOL CHEM, V272, P13803, DOI 10.1074/jbc.272.21.13803
   YOSHIDA T, 1995, FEBS LETT, V360, P155, DOI 10.1016/0014-5793(95)00093-O
   Yoshie O, 1997, J LEUKOCYTE BIOL, V62, P634, DOI 10.1002/jlb.62.5.634
   Zaballos A, 1996, BIOCHEM BIOPH RES CO, V227, P846, DOI 10.1006/bbrc.1996.1595
   Zlotnik A, 2000, IMMUNITY, V12, P121, DOI 10.1016/S1074-7613(00)80165-X
   ZOU JP, 1995, INT IMMUNOL, V7, P1135, DOI 10.1093/intimm/7.7.1135
NR 46
TC 13
Z9 14
U1 0
U2 1
PU SPANDIDOS PUBL LTD
PI ATHENS
PA POB 18179, ATHENS, 116 10, GREECE
SN 1019-6439
EI 1791-2423
J9 INT J ONCOL
JI Int. J. Oncol.
PD OCT 15
PY 2002
VL 21
IS 4
BP 707
EP 715
DI 
PG 9
WC Oncology
SC Oncology
GA 596JV
UT WOS:000178162400004
PM 12239608
DA 2025-02-17
ER

PT J
AU Smilowitz, HM
   Coderre, JA
   Nawrocky, MM
   Tu, W
   Pinkerton, A
   Jahng, GH
   Gebbers, N
   Slatkin, DN
AF Smilowitz, HM
   Coderre, JA
   Nawrocky, MM
   Tu, W
   Pinkerton, A
   Jahng, GH
   Gebbers, N
   Slatkin, DN
TI The combination of X-ray-mediated radiosurgery and gene-mediated immunoprophylaxis for advanced intracerebral gliosarcomas in rats
SO JOURNAL OF NEURO-ONCOLOGY
LA English
DT Article
DE combination therapy; gene-mediated immunoprophylaxis; gliosarcomas; radiosurgery
ID dendritic cells; gm-csf; tumor; therapy; gliomas; immunotherapy; vaccination; immunity; potent; beam
AB Rats with advanced, imminently lethal, similar to4 mm diameter, left-sided intracerebral 9L gliosarcoma (9LGS), a well characterized malignant tumor with some similarities to human high-grade astrocytomas, were used as a therapy model 14 days post-implantation of 104 Cells. Such tumor-bearing rats die within two weeks (median, 6 days) thereafter if untreated. However, if these tumors are exposed on day 14 to 12-25 Gy of an electron-equilibrated 6 MV photon beam (radiosurgery), survival is extended about 5-6 fold to a median of 34 days, but long-term survival (> 1 year) is increased only to similar to 18%. Multiple subcutaneous inoculations of radiation-disabled 9LGS cells post-radiosurgery (immunoprophylaxis) extended lifespan and long-term (> 1 year) survival minimally (median, 37 days; 25%, respectively). In sharp contrast, radiosurgery followed by multiple subcutaneous inoculations of radiation-disabled 9LGS cells that had been transfected with granulocyte macrophage colony stimulating factor (GMCSF), a cytokine with demonstrated immune-enhancing properties (i.e. gene-mediated immunoprophylaxis, GMIMPR) increased long-term survival to similar to 67%. To our knowledge, these results are the first to show that the combination of photon radiosurgery and GMIMPR is effective for an advanced, imminently lethal brain tumor in a mammal. These data raise the possibility that GMIMPR following radiation therapy might prove effective for the treatment of some human malignant gliomas.
C1 Univ Connecticut, Ctr Hlth, Dept Pharmacol, Farmington, CT 06030 USA.
   Brookhaven Natl Lab, Dept Med, Upton, NY 11973 USA.
   Univ Connecticut, Ctr Hlth, Dept Diagnost Imaging & Therapeut, Farmington, CT USA.
   MIT, Dept Nucl Engn, Cambridge, MA 02139 USA.
   Univ Calif San Francisco, MR Unit, VA Med Ctr, San Francisco, CA 94143 USA.
C3 University of Connecticut; United States Department of Energy (DOE); Brookhaven National Laboratory; University of Connecticut; Massachusetts Institute of Technology (MIT); University of California System; University of California San Francisco
RP Univ Connecticut, Ctr Hlth, Dept Pharmacol, Farmington, CT 06030 USA.
EM smilowitz@nsol.uchc.edu
CR BLUME MR, 1974, RECENT PROG NEUROLOG, V5, P129
   Chang EY, 2000, INT J CANCER, V86, P725, DOI 10.1002/(SICI)1097-0215(20000601)86:5<725::AID-IJC19>3.0.CO;2-K
   Coderre JA, 1999, RADIAT RES, V151, P1, DOI 10.2307/3579742
   CODERRE JA, 1993, INT J RADIAT ONCOL, V27, P1121, DOI 10.1016/0360-3016(93)90533-2
   DENLINGER RH, 1975, J MED, V6, P249
   DRANOFF G, 1993, P NATL ACAD SCI USA, V90, P3539, DOI 10.1073/pnas.90.8.3539
   Giezeman-Smits KM, 2000, CANCER RES, V60, P2449
   Hartmann M, 1998, RADIOLOGE, V38, P948, DOI 10.1007/s001170050447
   Heimberger AB, 2000, J NEUROIMMUNOL, V103, P16, DOI 10.1016/S0165-5728(99)00172-1
   Herrlinger U, 1997, CANCER GENE THER, V4, P345
   Hodi F S, 1998, SURG ONCOL CLIN N AM, V7, P471
   Hosmer DW, 1999, APPL SURVIVAL ANAL R, V0, P0
   INABA K, 1992, J EXP MED, V176, P1693, DOI 10.1084/jem.176.6.1693
   Jean WC, 1998, NEUROSURGERY, V42, P850, DOI 10.1097/00006123-199804000-00097
   JOEL DD, 1990, P NATL ACAD SCI USA, V87, P9808, DOI 10.1073/pnas.87.24.9808
   KIMLER BF, 1990, INT J RADIAT ONCOL, V18, P1115, DOI 10.1016/0360-3016(90)90447-R
   Laissue JA, 1998, INT J CANCER, V78, P654, DOI 10.1002/(SICI)1097-0215(19981123)78:5<654::AID-IJC21>3.0.CO;2-L
   LEE PC, 1993, MED PHYS, V20, P717, DOI 10.1118/1.597021
   Liau LM, 1999, J NEUROSURG, V90, P1115, DOI 10.3171/jns.1999.90.6.1115
   Mach N, 2000, CURR OPIN IMMUNOL, V12, P571, DOI 10.1016/S0952-7915(00)00144-8
   Oaks MK, 1995, J INTERF CYTOK RES, V15, P1095, DOI 10.1089/jir.1995.15.1095
   PARDOLL DM, 1995, ANNU REV IMMUNOL, V13, P399, DOI 10.1146/annurev.iy.13.040195.002151
   Shi FS, 1999, CANCER GENE THER, V6, P81, DOI 10.1038/sj.cgt.7700012
   Smilowitz HM, 2000, J NEURO-ONCOL, V46, P231, DOI 10.1023/A:1006409721365
   Smilowitz HM, 2000, J NEURO-ONCOL, V46, P193, DOI 10.1023/A:1006488301412
   Wallenfriedman MA, 1999, J NEUROSURG, V90, P1064, DOI 10.3171/jns.1999.90.6.1064
   YU JS, 1993, CANCER RES, V53, P3125
   Zeman W, 1963, CRAIGIES NEUROANATOM, V0, P0
NR 28
TC 7
Z9 7
U1 0
U2 4
PU SPRINGER
PI NEW YORK
PA ONE NEW YORK PLAZA, SUITE 4600, NEW YORK, NY, UNITED STATES
SN 0167-594X
EI 1573-7373
J9 J NEURO-ONCOL
JI J. Neuro-Oncol.
PD MAR 15
PY 2002
VL 57
IS 1
BP 9
EP 18
DI 10.1023/A:1015709406449
PG 10
WC Oncology; Clinical Neurology
SC Oncology; Neurosciences & Neurology
GA 571TB
UT WOS:000176734100002
PM 12125969
DA 2025-02-17
ER

PT J
AU Knutson, KL
AF Knutson, KL
TI Technology evaluation: DCVax, Northwest Biotherapeutics
SO CURRENT OPINION IN MOLECULAR THERAPEUTICS
LA English
DT Article
ID dendritic cells; cancer-patients; immunity; immunization; peptide; antigen; her-2/neu
AB DCVax, a dendritic cell-based immunotherapy, is an active immunization platform being developed by Northwest Biotherapeutics for the potential treatment of multiple malignancies, including hormone-refractory metastatic prostate cancer, non-small-cell lung cancer, renal cancer and glioblastoma multiforme. The DCVax platform is tailored to a specific cancer type with either purified tumor-specific antigen or tumor cell extracts derived from patients at the time of resection. Phase I/II clinical trials of DCVax-Prostate have been completed, and phase III clinical trials have recently been initiated DCVax-Brain is currently undergoing phase II clinical trials, and DCVax-Lung recently received approval from the US FDA for phase I clinical trials.
C1 Univ Washington, Tumor Vaccine Grp, Seattle, WA 98195 USA.
C3 University of Washington; University of Washington Seattle
RP Knutson, KL (通讯作者)，Univ Washington, Tumor Vaccine Grp, Box 356527,HSB BB1361,1959 NE Pacific St, Seattle, WA 98195 USA.
CR Almand B, 2001, J IMMUNOL, V166, P678, DOI 10.4049/jimmunol.166.1.678
   ASSIKIS VJ, 2002, P ANN M AM ASS CANC, V43, P0
   Botti C, 1998, INT J BIOL MARKER, V13, P51
   BOYES SMB, 2000, J IMMUNOL, V164, P2487
   Celluzzi CM, 1996, J EXP MED, V183, P283, DOI 10.1084/jem.183.1.283
   Dudley ME, 2001, J IMMUNOTHER, V24, P363, DOI 10.1097/00002371-200107000-00012
   FIELDER T, 2002, INT J CANCER, V98, P389
   Fong L, 2001, J IMMUNOL, V166, P4254, DOI 10.4049/jimmunol.166.6.4254
   Knutson KL, 2001, J CLIN INVEST, V107, P477, DOI 10.1172/JCI11752
   Knutson KL, 2002, CLIN CANCER RES, V8, P1014
   LIAU L, 2002, P ANN M AM ASS CANC, V93, P0
   Ludewig B, 1999, IMMUNOL REV, V169, P45, DOI 10.1111/j.1600-065X.1999.tb01305.x
   MAYORDOMO JI, 1995, NAT MED, V1, P1297, DOI 10.1038/nm1295-1297
   Murphy GP, 1998, CANCER-AM CANCER SOC, V83, P2259, DOI 10.1002/(SICI)1097-0142(19981201)83:11<2259::AID-CNCR5>3.3.CO;2-K
   Nair SK, 1997, INT J CANCER, V70, P706, DOI 10.1002/(SICI)1097-0215(19970317)70:6<706::AID-IJC13>3.0.CO;2-7
   *NW BIOTH INC, 2002, INT BIOTECH CONV EXH, V0, P0
   Olasz EB, 2002, J IMMUNOL METHODS, V260, P137, DOI 10.1016/S0022-1759(01)00528-2
   SHANKAR G, 2001, P ANN M AM ASS CANC, V42, P0
   Steinman RM, 2001, INT J CANCER, V94, P459, DOI 10.1002/ijc.1503
   TRIMBLE L, 2002, P ANN M AM ASS CANC, V43, P0
NR 20
TC 8
Z9 16
U1 0
U2 5
PU CURRENT DRUGS LTD
PI LONDON
PA MIDDLESEX HOUSE, 34-42 CLEVELAND ST, LONDON W1P 6LB, ENGLAND
SN 1464-8431
EI 
J9 CURR OPIN MOL THER
JI Curr. Opin. Mol. Ther.
PD AUG 15
PY 2002
VL 4
IS 4
BP 403
EP 407
DI 
PG 5
WC Biotechnology & Applied Microbiology; Medicine, Research & Experimental
SC Biotechnology & Applied Microbiology; Research & Experimental Medicine
GA 667XK
UT WOS:000182260000015
PM 12222879
DA 2025-02-17
ER

PT J
AU Felzmann, T
   Gadner, H
   Holter, W
AF Felzmann, T
   Gadner, H
   Holter, W
TI Dendritic cells as adjuvants in antitumor immune therapy
SO ONKOLOGIE
LA English
DT Review
DE tumor vaccination; tumor antigen; clinical trial
ID mhc class-i; cytolytic t-cells; phase-i; metastatic melanoma; peptide vaccination; autoimmune-disease; prostate-cancer; tumor rejection; glioma patients; self-antigen
AB While there has been considerable progress in the development of techniques to identify tumor-associated antigens, the traditional methods for delivering these antigens in the context of a tumor vaccine are, in many cases, crude and inadequate. Most adjuvants that are in principle available for such a vaccine have been discovered empirically and their mechanism of immune-stimulatory action is poorly understood. In addition, preclinical studies suggest that most of the conventional adjuvants often fail to elicit activation of both the humoral and the cellular arm of the immune system. Among other reasons, these findings have led to the application of dendritic cells (DCs) as adjuvants. In such experiments DCs were pulsed in vitro with tumor antigens which, upon in vivo application, caused tumor rejection in experimental mouse tumor systems, and such preparations indeed increased antitumor immunity in cancer patients. Recent advances in the understanding of the function of DCs and their first clinical applications in antitumor immune therapy are described.
C1 St Anna Childrens Hosp, Childrens Canc Res Inst, A-1090 Vienna, Austria.
   Univ Erlangen Nurnberg, Klin Poliklin Kinder & Jugendliche, D-8520 Erlangen, Germany.
C3 Saint Anna Children's Hospital; St. Anna Children's Cancer Research Institute (CCRI); University of Erlangen Nuremberg
RP St Anna Childrens Hosp, Childrens Canc Res Inst, Kinderspitalgasse 6, A-1090 Vienna, Austria.
EM felzmann@ccri.univie.ac.at
CR Adler AJ, 1998, J EXP MED, V187, P1555, DOI 10.1084/jem.187.10.1555
   AICHELE P, 1995, J EXP MED, V182, P261, DOI 10.1084/jem.182.1.261
   Albert ML, 1998, NAT MED, V4, P1321, DOI 10.1038/3315
   Banchereau J, 2001, CANCER RES, V61, P6451
   Banchereau J, 1998, NATURE, V392, P245, DOI 10.1038/32588
   BOON T, 1994, ANNU REV IMMUNOL, V12, P337, DOI 10.1146/annurev.iy.12.040194.002005
   Brossart P, 2000, BLOOD, V96, P3102, DOI 10.1182/blood.V96.9.3102.h8003102_3102_3108
   Burch PA, 2000, CLIN CANCER RES, V6, P2175
   Cella M, 1996, J EXP MED, V184, P747, DOI 10.1084/jem.184.2.747
   Chakraborty NG, 1998, CANCER IMMUNOL IMMUN, V47, P58, DOI 10.1007/s002620050504
   Diehl L, 1999, NAT MED, V5, P774, DOI 10.1038/10495
   Eck SC, 2001, CANCER RES, V61, P3077
   Felzmann T, 2001, CANCER LETT, V168, P145, DOI 10.1016/S0304-3835(01)00526-2
   Fong L, 2000, ANNU REV IMMUNOL, V18, P245, DOI 10.1146/annurev.immunol.18.1.245
   Fong L, 2001, P NATL ACAD SCI USA, V98, P8809, DOI 10.1073/pnas.141226398
   Geiger J, 2000, LANCET, V356, P1163, DOI 10.1016/S0140-6736(00)02762-8
   Hicklin DJ, 1998, J CLIN INVEST, V101, P2720, DOI 10.1172/JCI498
   Höltl L, 1999, J UROLOGY, V161, P777, DOI 10.1016/S0022-5347(01)61767-1
   Hsu FJ, 1996, NAT MED, V2, P52, DOI 10.1038/nm0196-52
   Jager E, 1997, INT J CANCER, V71, P142, DOI 10.1002/(SICI)1097-0215(19970410)71:2<142::AID-IJC3>3.0.CO;2-0
   Kikuchi T, 2001, CANCER IMMUNOL IMMUN, V50, P337, DOI 10.1007/s002620100205
   Kugler A, 2000, NAT MED, V6, P332, DOI 10.1038/73193
   Kurts C, 1997, J EXP MED, V186, P239, DOI 10.1084/jem.186.2.239
   Labeur MS, 1999, J IMMUNOL, V162, P168
   Lau R, 2001, J IMMUNOTHER, V24, P66, DOI 10.1097/00002371-200101000-00008
   LEHMANN F, 1995, EUR J IMMUNOL, V25, P340, DOI 10.1002/eji.1830250206
   Lenschow DJ, 1996, ANNU REV IMMUNOL, V14, P233, DOI 10.1146/annurev.immunol.14.1.233
   Ludewig B, 2000, J EXP MED, V191, P795, DOI 10.1084/jem.191.5.795
   Ludewig B, 1998, J EXP MED, V188, P1493, DOI 10.1084/jem.188.8.1493
   Mackensen A, 2000, INT J CANCER, V86, P385, DOI 10.1002/(SICI)1097-0215(20000501)86:3<385::AID-IJC13>3.3.CO;2-K
   Mackensen A, 2000, CANCER IMMUNOL IMMUN, V49, P152, DOI 10.1007/s002620050614
   Mackensen A, 1999, CANCER IMMUNOL IMMUN, V48, P118, DOI 10.1007/s002620050555
   Morse MA, 1999, CLIN CANCER RES, V5, P1331
   MUKHERJI B, 1995, P NATL ACAD SCI USA, V92, P8078, DOI 10.1073/pnas.92.17.8078
   Naftzger C, 1996, P NATL ACAD SCI USA, V93, P14809, DOI 10.1073/pnas.93.25.14809
   Nestle FO, 1998, NAT MED, V4, P328, DOI 10.1038/nm0398-328
   Nestle FO, 2001, NAT MED, V7, P761, DOI 10.1038/89863
   Overwijk WW, 1999, P NATL ACAD SCI USA, V96, P2982, DOI 10.1073/pnas.96.6.2982
   Panelli MC, 2000, J IMMUNOTHER, V23, P487, DOI 10.1097/00002371-200007000-00013
   Pardoll DM, 1999, P NATL ACAD SCI USA, V96, P5340, DOI 10.1073/pnas.96.10.5340
   Pardoll DM, 1998, CURR OPIN IMMUNOL, V10, P588, DOI 10.1016/S0952-7915(98)80228-8
   PETERS PJ, 1991, NATURE, V349, P669, DOI 10.1038/349669a0
   Rains N, 2001, HEPATO-GASTROENTEROL, V48, P347
   Ridge JP, 1998, NATURE, V393, P474, DOI 10.1038/30989
   ROCK KL, 1994, CELL, V78, P761, DOI 10.1016/S0092-8674(94)90462-6
   ROMANI N, 1989, J EXP MED, V169, P1169, DOI 10.1084/jem.169.3.1169
   Rosenberg SA, 1996, J IMMUNOTHER, V19, P81, DOI 10.1097/00002371-199601000-00009
   Roskrow MA, 1999, LEUKEMIA RES, V23, P549, DOI 10.1016/S0145-2126(99)00045-4
   Sadanaga N, 2001, CLIN CANCER RES, V7, P2277
   SALLUSTO F, 1994, J EXP MED, V179, P1109, DOI 10.1084/jem.179.4.1109
   Smith AL, 1999, J EXP MED, V189, P593, DOI 10.1084/jem.189.3.593
   Srivastava PK, 2000, NAT IMMUNOL, V1, P363, DOI 10.1038/80795
   Strobl H, 1997, BLOOD, V90, P1425, DOI 10.1182/blood.V90.4.1425.1425_1425_1434
   Therasse P, 2000, J NATL CANCER I, V92, P205, DOI 10.1093/jnci/92.3.205
   Thurner B, 1999, J EXP MED, V190, P1669, DOI 10.1084/jem.190.11.1669
   Tjoa BA, 1998, PROSTATE, V36, P39
   Tjoa BA, 1999, PROSTATE, V40, P125
   Toes REM, 1999, J EXP MED, V189, P753, DOI 10.1084/jem.189.5.753
   Toes REM, 1998, J IMMUNOL, V160, P4449
   Toes REM, 1996, P NATL ACAD SCI USA, V93, P7855, DOI 10.1073/pnas.93.15.7855
   TOWNSEND A, 1989, ANNU REV IMMUNOL, V7, P601, DOI 10.1146/annurev.iy.07.040189.003125
   Triozzi PL, 2000, CANCER-AM CANCER SOC, V89, P2646, DOI 10.1002/1097-0142(20001215)89:12<2646::AID-CNCR18>3.0.CO;2-A
   UNANUE ER, 1987, SCIENCE, V236, P551, DOI 10.1126/science.2437650
   VANPEL A, 1995, IMMUNOL REV, V145, P229, DOI 10.1111/j.1600-065X.1995.tb00084.x
   Watts C, 1997, ANNU REV IMMUNOL, V15, P821, DOI 10.1146/annurev.immunol.15.1.821
   Wubbolts R, 1996, J CELL BIOL, V135, P611, DOI 10.1083/jcb.135.3.611
   Yu JS, 2001, CANCER RES, V61, P842
NR 67
TC 11
Z9 12
U1 0
U2 0
PU KARGER
PI BASEL
PA ALLSCHWILERSTRASSE 10, CH-4009 BASEL, SWITZERLAND
SN 0378-584X
EI 1423-0240
J9 ONKOLOGIE
JI Onkologie
PD OCT 15
PY 2002
VL 25
IS 5
BP 456
EP 464
DI 10.1159/000067441
PG 9
WC Oncology
SC Oncology
GA 613XP
UT WOS:000179157100011
PM 12415201
DA 2025-02-17
ER
