# Supplementary material for: Research progress on the role of dendritic cells in glioma during 1992-2024: a bibliometric analysis
Source: Front Immunol. 2025 Jun 20;16:1510549. doi: 10.3389/fimmu.2025.1510549 (PMC12226567; doi:10.3389/fimmu.2025.1510549)
Supplement: Supplementary file 1 [file DataSheet1.zip › download2003u29.txt]

PT J
AU Ehtesham, M
   Kabos, P
   Gutierrez, MAR
   Samoto, K
   Black, KL
   Yu, JS
AF Ehtesham, M
   Kabos, P
   Gutierrez, MAR
   Samoto, K
   Black, KL
   Yu, JS
TI Intratumoral dendritic cell vaccination elicits potent tumoricidal immunity against malignant glioma in rats
SO JOURNAL OF IMMUNOTHERAPY
LA English
DT Article
DE dendritic cells; glioma; immunotherapy; intracranial vaccination
ID antitumor immunity; tumor; expression; brain; immunosuppression; injection; cancer; interleukin-12; modulation; antigens
AB Dendritic cells (DC) are attractive candidates for innovative cancer immunotherapy by virtue of their ability to function as powerful antigen presenting cells and elicit potent antitumor cytotoxic immune responses. With the aim of generating antitumor immunity, the authors sought to enhance in vivo tumor antigen presentation by using an intratumoral DC vaccination strategy in the setting of partially irradiated intracranial brain tumors. Fisher rats, implanted with 9L gliomas in the right corpus striatum, were treated with freshly cultured, unpulsed syngeneic DC inoculated directly into the tumor bed. Intracranially inoculated DCs were found to drain to ipsilateral deep cervical lymph nodes. This was associated with increased local and systemic antitumor cytoxicity, as evidenced by robust infiltration of treated tumors with CD4(+) and CD8(+) T cells as well as by increased IFN-gamma protein and message levels in in vitro restimulated splenic lymphocytes. DC therapy resulted in prolonged survival and immunity to subsequent intracranial tumor re-challenge. These results demonstrate the viability of intratumoral DC vaccination as an effective therapeutic strategy for intracranial glioma.
C1 Maxine Dunitz Neurosurg Inst, Cedars Sinai Med Ctr, Los Angeles, CA 90048 USA.
C3 Cedars Sinai Medical Center
RP Yu, JS (通讯作者)，Maxine Dunitz Neurosurg Inst, Cedars Sinai Med Ctr, Suite 800E,8631 W 3rd St, Los Angeles, CA 90048 USA.
FU NINDS NIH HHS [NS02232] Funding Source: Medline
CR AKBASAK A, 1991, J NEUROSURG, V75, P922, DOI 10.3171/jns.1991.75.6.0922
   Albert ML, 1998, NATURE, V392, P86, DOI 10.1038/32183
   Banchereau J, 1998, NATURE, V392, P245, DOI 10.1038/32588
   BLACK KL, 1992, J NEUROSURG, V77, P120, DOI 10.3171/jns.1992.77.1.0120
   Brossart P, 2001, EXP HEMATOL, V29, P1247, DOI 10.1016/S0301-472X(01)00730-5
   Candido KA, 2001, CANCER RES, V61, P228
   CARLSSON G, 1983, J CANCER RES CLIN, V105, P20, DOI 10.1007/BF00391826
   Celluzzi CM, 1998, J IMMUNOL, V160, P3081
   Ehrengruber MU, 2000, GENE, V258, P63, DOI 10.1016/S0378-1119(00)00445-5
   Heid CA, 1996, GENOME RES, V6, P986, DOI 10.1101/gr.6.10.986
   Kammula US, 2000, J NATL CANCER I, V92, P1336, DOI 10.1093/jnci/92.16.1336
   Liau LM, 1999, J NEUROSURG, V90, P1115, DOI 10.3171/jns.1999.90.6.1115
   Liu YH, 2002, CANCER GENE THER, V9, P9, DOI 10.1038/sj/cgt/7700399
   MAHALEY MS, 1977, J NEUROSURG, V46, P467, DOI 10.3171/jns.1977.46.4.0467
   MAXWELL M, 1992, J NEUROSURG, V76, P799, DOI 10.3171/jns.1992.76.5.0799
   Nishioka Y, 1999, CANCER RES, V59, P4035
   Okada H, 1998, INT J CANCER, V78, P196, DOI 10.1002/(SICI)1097-0215(19981005)78:2<196::AID-IJC13>3.0.CO;2-9
   Perez-Diez A, 2002, J IMMUNOL, V168, P338, DOI 10.4049/jimmunol.168.1.338
   Saas P, 1997, J CLIN INVEST, V99, P1173, DOI 10.1172/JCI119273
   Surawicz TS, 1998, J NEURO-ONCOL, V40, P151, DOI 10.1023/A:1006091608586
   Talmor M, 1998, EUR J IMMUNOL, V28, P811, DOI 10.1002/(SICI)1521-4141(199803)28:03<811::AID-IMMU811>3.0.CO;2-S
   Tong YZ, 2001, CANCER RES, V61, P7530
   Triozzi PL, 2000, CANCER-AM CANCER SOC, V89, P2646, DOI 10.1002/1097-0142(20001215)89:12<2646::AID-CNCR18>3.0.CO;2-A
   Wei WZ, 2001, J IMMUNOL METHODS, V258, P141, DOI 10.1016/S0022-1759(01)00484-7
   WUNDERLICH J, 1997, CURRENT PROTOCOLS IM, V0, P0
   Yu JS, 2001, CANCER RES, V61, P842
   Zou JP, 1999, J IMMUNOL, V162, P4882
NR 27
TC 46
Z9 63
U1 0
U2 1
PU LIPPINCOTT WILLIAMS & WILKINS
PI PHILADELPHIA
PA 530 WALNUT ST, PHILADELPHIA, PA 19106-3621 USA
SN 1053-8550
EI 
J9 J IMMUNOTHER
JI J. Immunother.
PD MAR-APR 15
PY 2003
VL 26
IS 2
BP 107
EP 116
DI 10.1097/00002371-200303000-00003
PG 10
WC Oncology; Immunology; Medicine, Research & Experimental
SC Oncology; Immunology; Research & Experimental Medicine
GA 652VF
UT WOS:000181401000003
PM 12616102
DA 2025-02-17
ER

PT J
AU Nakahara, N
   Pollack, IF
   Storkus, WJ
   Wakabayashi, T
   Yoshida, J
   Okada, H
AF Nakahara, N
   Pollack, IF
   Storkus, WJ
   Wakabayashi, T
   Yoshida, J
   Okada, H
TI Effective induction of antiglioma cytotoxic T cells by coadministration of interferon-β gene vector and dendritic cells
SO CANCER GENE THERAPY
LA English
DT Article
DE interferon-beta; gene therapy; gliomas; dendritic cells; cytotoxic T cells
ID colony-stimulating factor; murine malignant gliomas; natural-killer-cells; antitumor immunity; intracerebral glioma; apoptotic cells; lymphocytes-t; growth-factor; brain-tumors; tnf-alpha
AB As type I interferons (IFNs) enhance the stimulatory activity of dendritic cells (DCs), we hypothesized that transfection of glioma cells with the IFN-beta gene in the presence of DCs would provide particularly effective antitumor activity by both facilitating apoptosis of glioma cells and presenting the resulting glioma antigens to T cell by DCs, thereby inducing specific T-cell responses against glioma cells. A mouse glioma cell line 203G was first transfected with cDNA encoding IFN-beta using cationic liposomes, then cocultured with syngeneic bone marrow-derived DCs and naive splenic T cells. The 203G cells were almost completely killed following 96-hour coculture with DCs and T cells, and strong tumor-specific cytotoxic T-lymphocyte (CTL) activity accompanied by high level interleukin (IL)-12 and IFN-gamma production was observed in culture. In addition, omission of either IFN-beta gene delivery, DCs or T cells from the coculture completely abrogated the induction of the CTL activity, suggesting that the combination of these components was required to elicit an optimal effect. On the basis of these in vitro data, syngeneic animals bearing subcutaneous 203G tumors received intratumoral injections of IFN-beta gene and DCs. Suppression of the tumor growth by this combinational therapy was superior to treatment with DC or IFN-beta gene solely. This combination may constitute a new therapeutic strategy to induce potent antiglioma immune responses.
C1 Univ Pittsburgh, Inst Canc, Hillman Canc Inst, Dept Neurol Surg, Pittsburgh, PA 15213 USA.
   Nagoya Univ, Sch Med, Dept Biomed, Nagoya, Aichi 466, Japan.
   Univ Pittsburgh, Inst Canc, Dept Surg, Pittsburgh, PA 15213 USA.
   Nagoya Grad Sch Med, Dept Neurosurg, Nagoya, Aichi, Japan.
C3 Pennsylvania Commonwealth System of Higher Education (PCSHE); University of Pittsburgh; Nagoya University; Pennsylvania Commonwealth System of Higher Education (PCSHE); University of Pittsburgh; Nagoya University
RP Univ Pittsburgh, Inst Canc, Hillman Canc Inst, Dept Neurol Surg, G12a Res Pavil,5117 Ctr Ave, Pittsburgh, PA 15213 USA.
EM okadah@msx.upmc.edu
FU NINDS NIH HHS [1P01 NS40923, R01 NS37704] Funding Source: Medline
CR Albert ML, 1998, NATURE, V392, P86, DOI 10.1038/32183
   Albert ML, 1998, J EXP MED, V188, P1359, DOI 10.1084/jem.188.7.1359
   Badie B, 2000, NEUROSURGERY, V46, P957, DOI 10.1097/00006123-200004000-00035
   Becher B, 2000, GLIA, V29, P293
   Becher B, 2000, J NEUROIMMUNOL, V102, P44, DOI 10.1016/S0165-5728(99)00152-6
   Buckner JC, 2001, CANCER-AM CANCER SOC, V92, P420, DOI 10.1002/1097-0142(20010715)92:2<420::AID-CNCR1338>3.0.CO;2-3
   Cella M, 2000, NAT IMMUNOL, V1, P305, DOI 10.1038/79747
   DEMAEYER E, 1998, CYTOKINE HDB, V18, P491
   Dix AR, 1999, J NEUROIMMUNOL, V100, P216, DOI 10.1016/S0165-5728(99)00203-9
   Fischer HG, 2001, J IMMUNOL, V166, P2717, DOI 10.4049/jimmunol.166.4.2717
   Flügel A, 1999, INT J DEV NEUROSCI, V17, P547, DOI 10.1016/S0736-5748(99)00020-9
   Ford AL, 1996, J EXP MED, V184, P1737, DOI 10.1084/jem.184.5.1737
   Gallucci S, 1999, NAT MED, V5, P1249, DOI 10.1038/15200
   Giezeman-Smits KM, 2000, CANCER RES, V60, P2449
   Heimberger AB, 2000, J NEUROIMMUNOL, V103, P16, DOI 10.1016/S0165-5728(99)00172-1
   Hirao M, 2000, CANCER RES, V60, P2209
   INABA K, 1992, J EXP MED, V176, P1693, DOI 10.1084/jem.176.6.1693
   Inaba K, 1998, J EXP MED, V188, P2163, DOI 10.1084/jem.188.11.2163
   JOHNS TG, 1992, J NATL CANCER I, V84, P1185, DOI 10.1093/jnci/84.15.1185
   Kalinski P, 1999, IMMUNOL TODAY, V20, P561, DOI 10.1016/S0167-5699(99)01547-9
   Kalinski P, 1999, J IMMUNOL, V162, P3231
   Langenkamp A, 2000, NAT IMMUNOL, V1, P311, DOI 10.1038/79758
   Lanzavecchia A, 2000, SCIENCE, V290, P92, DOI 10.1126/science.290.5489.92
   Lin CM, 2002, CLIN IMMUNOL, V102, P96, DOI 10.1006/clim.2001.5151
   Liu SX, 2001, J IMMUNOL, V166, P5407, DOI 10.4049/jimmunol.166.9.5407
   Lohoff M, 1997, IMMUNITY, V6, P681, DOI 10.1016/S1074-7613(00)80444-6
   Lotze MT, 1997, ANN SURG, V226, P1, DOI 10.1097/00000658-199707000-00001
   Luft T, 1998, J IMMUNOL, V161, P1947
   MAYORDOMO JI, 1995, NAT MED, V1, P1297, DOI 10.1038/nm1295-1297
   Menetrier-Caux C, 2001, CANCER RES, V61, P3096
   MIZUNO M, 1990, CANCER RES, V50, P7826
   Mizuno M, 1998, CANCER IMMUNOL IMMUN, V47, P227, DOI 10.1007/s002620050525
   Nakahara N, 2001, J NEUROSURG, V95, P984, DOI 10.3171/jns.2001.95.6.0984
   Natsume A, 1999, GENE THER, V6, P1626, DOI 10.1038/sj.gt.3300990
   Natsume A, 2000, J NEURO-ONCOL, V47, P117, DOI 10.1023/A:1006441030976
   Nehashi Kyoko, 1995, NEUROLOGIA MEDICO-CHIRURGICA, V35, P719, DOI 10.2176/nmc.35.719
   Nestle FO, 2001, NAT MED, V7, P761, DOI 10.1038/89863
   OShea JJ, 2000, NAT IMMUNOL, V1, P17, DOI 10.1038/76872
   Okada H, 2001, GENE THER, V8, P1157, DOI 10.1038/sj.gt.3301496
   Okada H, 1998, INT J CANCER, V78, P196, DOI 10.1002/(SICI)1097-0215(19981005)78:2<196::AID-IJC13>3.0.CO;2-9
   Okada H, 1999, GENE THER, V6, P219, DOI 10.1038/sj.gt.3300798
   Okada H, 2001, HUM GENE THER, V12, P575
   Okamoto K, 2002, APOPTOSIS, V7, P77, DOI 10.1023/A:1013569029907
   Paquette RL, 1998, J LEUKOCYTE BIOL, V64, P358, DOI 10.1002/jlb.64.3.358
   Parlato S, 2001, BLOOD, V98, P3022, DOI 10.1182/blood.V98.10.3022
   Prévost-Blondel A, 1998, J IMMUNOL, V161, P2187
   Sampson JH, 1997, NEUROSURGERY, V41, P1365, DOI 10.1097/00006123-199712000-00024
   Santambrogio L, 2001, P NATL ACAD SCI USA, V98, P6295, DOI 10.1073/pnas.111152498
   Santini SM, 2000, J EXP MED, V191, P1777, DOI 10.1084/jem.191.10.1777
   Tanaka F, 2000, CANCER RES, V60, P4838
   Taniguchi T, 2001, NAT REV MOL CELL BIO, V2, P378, DOI 10.1038/35073080
   TERAKAWA S, 1991, NEUROSCI LETT, V123, P82, DOI 10.1016/0304-3940(91)90163-N
   TJUVAJEV J, 1995, CANCER RES, V55, P1902
   TRINCHIERI G, 1993, IMMUNOL TODAY, V14, P335, DOI 10.1016/0167-5699(93)90230-I
   Vieira PL, 2000, J IMMUNOL, V164, P4507, DOI 10.4049/jimmunol.164.9.4507
   Wakabayashi T, 2000, J NEURO-ONCOL, V49, P57, DOI 10.1023/A:1006405512579
   Wakabayashi Toshihiko, 1992, NEUROLOGIA MEDICO-CHIRURGICA, V32, P942, DOI 10.2176/nmc.32.942
   Weller M, 1995, BRAIN RES REV, V21, P128, DOI 10.1016/0165-0173(95)00010-0
   WELLER RO, 1986, TUMOURS BRAIN, V0, P19
   Wiendl H, 2002, J IMMUNOL, V168, P4772, DOI 10.4049/jimmunol.168.9.4772
   Wischhusen J, 2002, CANCER RES, V62, P2592
   YAMASAKI T, 1984, J NEUROSURG, V60, P998, DOI 10.3171/jns.1984.60.5.0998
   YAMASAKI T, 1986, J NEURO-ONCOL, V3, P353, DOI 10.1007/BF00165586
   YAMASAKI T, 1984, CANCER RES, V44, P1776
   YAMASAKI T, 1988, CANCER RES, V48, P2981
   YOSHIDA J, 1994, ACTA NEUROCHIR, V127, P55, DOI 10.1007/BF01808547
   Yoshida J, 2002, JPN J CANCER RES, V93, P223, DOI 10.1111/j.1349-7006.2002.tb01262.x
   YOSHIDA J, 1992, BIOCHEM INT, V28, P1055
   ZEH HJ, 1993, J IMMUNOTHER, V14, P155, DOI 10.1097/00002371-199308000-00012
NR 69
TC 23
Z9 26
U1 0
U2 2
PU NATURE PUBLISHING GROUP
PI LONDON
PA MACMILLAN BUILDING, 4 CRINAN ST, LONDON N1 9XW, ENGLAND
SN 0929-1903
EI 1476-5500
J9 CANCER GENE THER
JI Cancer Gene Ther.
PD JUL 15
PY 2003
VL 10
IS 7
BP 549
EP 558
DI 10.1038/sj.cgt.7700598
PG 10
WC Biotechnology & Applied Microbiology; Oncology; Genetics & Heredity; Medicine, Research & Experimental
SC Biotechnology & Applied Microbiology; Oncology; Genetics & Heredity; Research & Experimental Medicine
GA 699QG
UT WOS:000184067000006
PM 12833135
DA 2025-02-17
ER

PT J
AU Yamanaka, R
   Yajima, N
   Abe, T
   Tsuchiya, N
   Homma, J
   Narita, M
   Takahashi, M
   Tanaka, R
AF Yamanaka, R
   Yajima, N
   Abe, T
   Tsuchiya, N
   Homma, J
   Narita, M
   Takahashi, M
   Tanaka, R
TI Dendritic cell-based glioma immunotherapy (Review)
SO INTERNATIONAL JOURNAL OF ONCOLOGY
LA English
DT Article
DE glioma; dendritic cell; immunotherapy; glioma associated antigens
ID cytotoxic t-lymphocytes; central-nervous-system; antigen-presenting cells; mouse-brain tumor; therapeutic antitumor immunity; delayed-type hypersensitivity; marrow-derived elements; in-vitro; cancer-immunotherapy; infiltrating lymphocytes
AB Despite advances in radiation and chemotherapy along with surgical resectioning, the prognosis of patients with malignant glioma is poor. Among the new treatments currently being investigated for malignant glioma, immunotherapy is theoretically very attractive, since it offers the potential for high tumor-specific cytotoxicity. There are increasing reports demonstrating that systemic immunotherapy using dendritic cells is capable of inducing an antiglioma response. Therefore, dendritic cell-based immunotherapy could be a new treatment modality for patients with glioma. In this review, we will discuss the implications of these findings for glioma therapy. A literature review of dendritic cell-based glioma immunotherapy was used to overview the dendritic cell in immunobiology, in the central nervous system and in tumor immunology, glioma-associated antigens, dendritic cell therapy in animal glioma model, dendritic cell therapy in clinical trials and future directions in dendritic cell therapy. Dendritic cell-based immunotherapy strategies appear promising as an approach to successfully induce an antitumor immune response and increase survival in patients with glioma. Dendritic cell therapy of glioma seems to be safe and without major side effects. Its efficacy should be further determined in randomized, controlled clinical trials. The development of methods for manipulating dendritic cells for the purpose of vaccination will enhance the clinical usefulness of these cells for biotherapy for malignant glioma.
C1 Niigata Univ, Dept Neurosurg, Inst Brain Res, Sch Med, Niigata 9518585, Japan.
   Niigata Univ, Dept Internal Med 1, Sch Med, Niigata 9518585, Japan.
C3 Niigata University; Niigata University
RP Niigata Univ, Dept Neurosurg, Inst Brain Res, Sch Med, Asahimachi Dori 1-757, Niigata 9518585, Japan.
EM ryaman@pop11.odn.ne.jp
CR Akasaki Y, 2001, J IMMUNOTHER, V24, P106, DOI 10.1097/00002371-200103000-00004
   Albert ML, 1998, NATURE, V392, P86, DOI 10.1038/32183
   Aoki H, 2001, CANCER IMMUNOL IMMUN, V50, P463, DOI 10.1007/s002620100220
   Arthur JF, 1997, CANCER GENE THER, V4, P17
   Ashley DM, 1997, J EXP MED, V186, P1177, DOI 10.1084/jem.186.7.1177
   Austyn JM, 1996, J EXP MED, V183, P1287, DOI 10.1084/jem.183.4.1287
   Banchereau J, 2000, ANNU REV IMMUNOL, V18, P767, DOI 10.1146/annurev.immunol.18.1.767
   BARTH A, 1994, CANCER RES, V54, P3342
   Boczkowski D, 1996, J EXP MED, V184, P465, DOI 10.1084/jem.184.2.465
   Cao X, 1999, IMMUNOLOGY, V97, P616
   Celluzzi CM, 1996, J EXP MED, V183, P283, DOI 10.1084/jem.183.1.283
   CHEN QY, 1994, INT J CANCER, V56, P755, DOI 10.1002/ijc.2910560524
   Chi DDJ, 1997, AM J PATHOL, V150, P2143
   CONSTAM DB, 1992, J IMMUNOL, V148, P1404
   CONSTANT S, 1995, J IMMUNOL, V154, P4915
   CSERR HF, 1992, IMMUNOL TODAY, V13, P507, DOI 10.1016/0167-5699(92)90027-5
   DRANOFF G, 1993, P NATL ACAD SCI USA, V90, P3539, DOI 10.1073/pnas.90.8.3539
   Everson MP, 1996, J LEUKOCYTE BIOL, V59, P494, DOI 10.1002/jlb.59.4.494
   Fischer U, 2001, CLIN EXP IMMUNOL, V126, P206, DOI 10.1046/j.1365-2249.2001.01635.x
   Fong L, 2000, ANNU REV IMMUNOL, V18, P245, DOI 10.1146/annurev.immunol.18.1.245
   FOSSUM S, 1988, SCAND J IMMUNOL, V27, P97, DOI 10.1111/j.1365-3083.1988.tb02326.x
   Gabrilovich DI, 1999, CLIN CANCER RES, V5, P2963
   GAUGLER B, 1994, J EXP MED, V179, P921, DOI 10.1084/jem.179.3.921
   Gong JL, 1997, NAT MED, V3, P558, DOI 10.1038/nm0597-558
   Gong JL, 2000, P NATL ACAD SCI USA, V97, P2715, DOI 10.1073/pnas.050587197
   Gourmala NG, 1997, J NEUROIMMUNOL, V74, P35, DOI 10.1016/S0165-5728(96)00203-2
   Grabbe S, 2000, IMMUNOL TODAY, V21, P431, DOI 10.1016/S0167-5699(00)01694-7
   GREENBERG PD, 1991, ADV IMMUNOL, V49, P281
   Hartmann G, 1999, P NATL ACAD SCI USA, V96, P9305, DOI 10.1073/pnas.96.16.9305
   Heimberger AB, 2000, J NEUROIMMUNOL, V103, P16, DOI 10.1016/S0165-5728(99)00172-1
   Henderson RA, 1996, CANCER RES, V56, P3763
   HICKEY WF, 1992, J NEUROPATH EXP NEUR, V51, P246, DOI 10.1097/00005072-199205000-00002
   Hsu FJ, 1996, NAT MED, V2, P52, DOI 10.1038/nm0196-52
   Imaizumi T, 1999, INT J CANCER, V83, P760, DOI 10.1002/(SICI)1097-0215(19991210)83:6<760::AID-IJC11>3.0.CO;2-R
   Jonuleit H, 2001, INT J CANCER, V93, P243, DOI 10.1002/ijc.1323
   JOO F, 1994, MICROSC RES TECHNIQ, V27, P507, DOI 10.1002/jemt.1070270605
   KAWAKAMI Y, 1994, J EXP MED, V180, P347, DOI 10.1084/jem.180.1.347
   KIDA SY, 1993, ACTA NEUROPATHOL, V85, P646, DOI 10.1007/BF00334675
   Kikuchi T, 2001, CANCER IMMUNOL IMMUN, V50, P337, DOI 10.1007/s002620100205
   Kugler A, 2000, NAT MED, V6, P332, DOI 10.1038/73193
   Kuramoto Terukazu, 1997, KURUME MEDICAL JOURNAL, V44, P43
   KURPAD SN, 1995, GLIA, V15, P244, DOI 10.1002/glia.440150306
   Lallier T E, 1991, ANN NY ACAD SCI, V615, P158
   LASSMANN H, 1993, GLIA, V7, P19, DOI 10.1002/glia.440070106
   LEVIN D, 1993, J IMMUNOL, V151, P6742
   Liau LM, 1999, J NEUROSURG, V90, P1115, DOI 10.3171/jns.1999.90.6.1115
   LIAU LM, 2000, NEUROSURG FOCUS, V9, P0
   Marzo AL, 2000, J IMMUNOL, V165, P6047, DOI 10.4049/jimmunol.165.11.6047
   Matyszak MK, 1996, NEUROSCIENCE, V74, P599, DOI 10.1016/0306-4522(96)00160-1
   MAYORDOMO JI, 1995, NAT MED, V1, P1297, DOI 10.1038/nm1295-1297
   MCMENAMIN PG, 1999, DENDRITIC CELLS BIOL, V0, P2205
   MEDAWAR PB, 1948, BRIT J EXP PATHOL, V29, P58
   MESRI M, 1994, IMMUNOLOGY, V83, P52
   Miyagishi R, 1997, J NEUROIMMUNOL, V77, P17, DOI 10.1016/S0165-5728(97)00040-4
   MORIKAWA Y, 1995, IMMUNOLOGY, V85, P575
   MORIKAWA Y, 1992, IMMUNOLOGY, V77, P81
   Murayama K, 2000, J IMMUNOTHER, V23, P511, DOI 10.1097/00002371-200009000-00001
   Nestle FO, 1998, NAT MED, V4, P328, DOI 10.1038/nm0398-328
   Ni HT, 2001, J NEURO-ONCOL, V51, P1, DOI 10.1023/A:1006452726391
   Nishioka Y, 1999, CANCER RES, V59, P4035
   O I, 2002, ANTICANCER RES, V22, P613
   Ossendorp F, 1998, J EXP MED, V187, P693, DOI 10.1084/jem.187.5.693
   Paglia P, 1996, J EXP MED, V183, P317, DOI 10.1084/jem.183.1.317
   Parney IF, 2000, NEUROSURGERY, V46, P778, DOI 10.1097/00006123-200004000-00002
   PORGADOR A, 1995, J EXP MED, V182, P255, DOI 10.1084/jem.182.1.255
   Reeves ME, 1996, CANCER RES, V56, P5672
   Robbins PF, 1996, J EXP MED, V183, P1185, DOI 10.1084/jem.183.3.1185
   Rosenberg SA, 1998, NAT MED, V4, P321, DOI 10.1038/nm0398-321
   Rosenberg SA, 1999, IMMUNITY, V10, P281, DOI 10.1016/S1074-7613(00)80028-X
   Rowland LP, 1985, PRINCIPLES NEURAL SC, V0, P837
   Sahin U, 2000, CLIN CANCER RES, V6, P3916
   SAHIN U, 1995, P NATL ACAD SCI USA, V92, P11810, DOI 10.1073/pnas.92.25.11810
   Sampson JH, 1996, P NATL ACAD SCI USA, V93, P10399, DOI 10.1073/pnas.93.19.10399
   Sasaki M, 2001, CANCER RES, V61, P4809
   Satoh J, 1995, BRAIN RES, V704, P92, DOI 10.1016/0006-8993(95)01177-3
   Scarcella DL, 1999, CLIN CANCER RES, V5, P335
   Sedgwick JD, 1997, IMMUNOLOGY OF THE NERVOUS SYSTEM, V0, P364
   Serot JM, 1997, NEUROREPORT, V8, P1995, DOI 10.1097/00001756-199705260-00039
   Söling A, 2001, MOL MED, V7, P659, DOI 10.1007/BF03401956
   SONG YH, 1994, LANCET, V344, P1049, DOI 10.1016/S0140-6736(94)91709-4
   SOUSA CRE, 1993, J EXP MED, V178, P509, DOI 10.1084/jem.178.2.509
   STEINMAN RM, 1991, ANNU REV IMMUNOL, V9, P271, DOI 10.1146/annurev.iy.09.040191.001415
   Steinman RM, 2000, J EXP MED, V191, P411, DOI 10.1084/jem.191.3.411
   Steinman RM, 1997, IMMUNOL REV, V156, P25, DOI 10.1111/j.1600-065X.1997.tb00956.x
   Szabolcs P, 1997, BLOOD, V90, P2160
   Tjoa BA, 1998, PROSTATE, V36, P39
   Toes REM, 1999, J EXP MED, V189, P753, DOI 10.1084/jem.189.5.753
   VANDERBRUGGEN P, 1991, SCIENCE, V254, P1643, DOI 10.1126/science.1840703
   Weiner GJ, 1997, P NATL ACAD SCI USA, V94, P10833, DOI 10.1073/pnas.94.20.10833
   Witham TF, 2002, NEUROSURGERY, V50, P1327, DOI 10.1097/00006123-200206000-00025
   Yamanaka R, 2002, J NEUROSURG, V97, P1184, DOI 10.3171/jns.2002.97.5.1184
   Yamanaka R, 2002, J NEUROSURG, V97, P611, DOI 10.3171/jns.2002.97.3.0611
   Yamanaka R, 2001, J NEUROSURG, V94, P474, DOI 10.3171/jns.2001.94.3.0474
   Ying H, 1999, NAT MED, V5, P823, DOI 10.1038/10548
   Yu JS, 2001, CANCER RES, V61, P842
   YU JS, 2001, P AM ASSOC CANC RES, V274, P275
   Zhang J, 1997, INVEST OPHTH VIS SCI, V38, P1848
NR 97
TC 39
Z9 45
U1 0
U2 11
PU SPANDIDOS PUBL LTD
PI ATHENS
PA POB 18179, ATHENS, 116 10, GREECE
SN 1019-6439
EI 1791-2423
J9 INT J ONCOL
JI Int. J. Oncol.
PD JUL 15
PY 2003
VL 23
IS 1
BP 5
EP 15
DI 
PG 11
WC Oncology
SC Oncology
GA 688BL
UT WOS:000183412300001
PM 12792771
DA 2025-02-17
ER

PT J
AU Mitchell, DA
   Fecci, PE
   Sampson, JH
AF Mitchell, DA
   Fecci, PE
   Sampson, JH
TI Adoptive immunotherapy for malignant glioma
SO CANCER JOURNAL
LA English
DT Review
DE adoptive immunotherapy; cytotoxic T cell; glioma; brain tumor; immunotherapy
ID cytotoxic-t-lymphocytes; tumor-infiltrating lymphocytes; growth-factor receptor; activated killer-cells; lymph-node cells; dendritic cells; brain-tumors; metastatic melanoma; long-term; recombinant interleukin-2
AB Despite remarkable advancements in imaging modalities and treatment options available to patients diagnosed with malignant brain tumors, the prognosis for those with high-grade lesions remains poor. The imprecise mechanisms of currently available treatments to manage these tumors do not spare damage to the normal surrounding brain and often result in major cognitive and motor deficits. Immunotherapy holds the promise of offering a potent, yet targeted, treatment to patients with brain tumors, with the potential to eradicate the malignant tumor cells without damaging normal tissues. The T cells of the immune system are uniquely capable of recognizing the altered protein expression patterns within tumor cells and mediating their destruction through a variety of effector mechanisms. Adoptive T-cell therapy is an attempt to harness and amplify the tumor-eradicating capacity of a patients' own T cells and then return these effectors to the patient in such a state that they effectively eliminate residual tumor. Although this approach is not new to the field of tumor immunology, new advancements in our understanding of T-cell activation and function and breakthroughs in tumor antigen discovery hold great promise for the translation of this modality into a clinical success.
C1 Duke Univ, Med Ctr, Dept Surg, Div Neurosurg, Durham, NC 27710 USA.
   Duke Univ, Med Ctr, Dept Pathol, Durham, NC 27710 USA.
C3 Duke University; Duke University
RP Sampson, JH (通讯作者)，Duke Univ, Med Ctr, Dept Surg, Div Neurosurg, Box 3807, Durham, NC 27710 USA.
CR Abubakr Y A, 1996, CANCER TREAT RES, V88, P235
   Altman JD, 1996, SCIENCE, V274, P94, DOI 10.1126/science.274.5284.94
   AMES IH, 1989, CANCER IMMUNOL IMMUN, V29, P93
   Antony PA, 2002, J IMMUNOTHER, V25, P202, DOI 10.1097/00002371-200205000-00002
   Arca MJ, 1996, CANCER GENE THER, V3, P39
   Armstrong TD, 1998, CANCER IMMUNOL IMMUN, V46, P70, DOI 10.1007/s002620050463
   BALDWIN RW, 1955, BRIT J CANCER, V9, P652, DOI 10.1038/bjc.1955.70
   BIGNER SH, 1988, J NEUROPATH EXP NEUR, V47, P191, DOI 10.1097/00005072-198805000-00001
   Bissinger AL, 2002, EXP HEMATOL, V30, P1178, DOI 10.1016/S0301-472X(02)00897-4
   Blacklock J B, 1989, IMMUNOL SER, V48, P93
   Blankenstein T, 2002, TRENDS IMMUNOL, V23, P171, DOI 10.1016/S1471-4906(02)02185-3
   BOON T, 1994, ANNU REV IMMUNOL, V12, P337, DOI 10.1146/annurev.iy.12.040194.002005
   Chang AE, 1997, J CLIN ONCOL, V15, P796, DOI 10.1200/JCO.1997.15.2.796
   CHEEVER MA, 1986, J EXP MED, V163, P1100, DOI 10.1084/jem.163.5.1100
   Cheever MA, 1997, IMMUNOL REV, V157, P177, DOI 10.1111/j.1600-065X.1997.tb00982.x
   CHEN W, 1990, J IMMUNOL, V144, P3659
   Chi DDJ, 1997, AM J PATHOL, V150, P2143
   Cohen PA, 2000, CRIT REV IMMUNOL, V20, P17
   Cohen PA, 2001, CRIT REV IMMUNOL, V21, P215
   Davis FG, 2000, CURR OPIN NEUROL, V13, P635, DOI 10.1097/00019052-200012000-00004
   DILORENZO N, 1977, ACTA NEUROCHIR, V39, P27, DOI 10.1007/BF01405238
   Dudley ME, 2002, SCIENCE, V298, P850, DOI 10.1126/science.1076514
   Dudley ME, 2001, J IMMUNOTHER, V24, P363, DOI 10.1097/00002371-200107000-00012
   Dudley ME, 2002, J IMMUNOTHER, V25, P243, DOI 10.1097/00002371-200205000-00007
   Dunbar PR, 1998, CURR BIOL, V8, P413, DOI 10.1016/S0960-9822(98)70161-7
   EHLRICH P, 1909, NED TIJDSCHR GENEES, V5, P273
   FABRY Z, 1994, IMMUNOL TODAY, V15, P218, DOI 10.1016/0167-5699(94)90247-X
   FOLEY EJ, 1953, CANCER RES, V13, P835
   Fonteneau JF, 2001, J IMMUNOL METHODS, V258, P111, DOI 10.1016/S0022-1759(01)00477-X
   Gervois N, 2000, CLIN CANCER RES, V6, P1459
   Graham S, 1993, SEMIN UROL, V11, P27
   GREENBERG P, 1991, TRANSPLANT P, V23, P97
   Greenberg PD, 1998, CANCER J SCI AM, V4, P0
   Grommé M, 2002, MOL IMMUNOL, V39, P181, DOI 10.1016/S0161-5890(02)00101-3
   Gross L, 1943, CANCER RES, V3, P326
   HAYES RL, 1995, CANCER-AM CANCER SOC, V76, P840, DOI 10.1002/1097-0142(19950901)76:5<840::AID-CNCR2820760519>3.0.CO;2-R
   Heath WR, 2001, ANNU REV IMMUNOL, V19, P47, DOI 10.1146/annurev.immunol.19.1.47
   Heimberger AB, 2002, NEUROSURGERY, V50, P158, DOI 10.1097/00006123-200201000-00024
   HUANG AYC, 1994, CIBA F SYMP, V187, P229
   JACOBS SK, 1986, J NEUROSURG, V64, P743, DOI 10.3171/jns.1986.64.5.0743
   Keilholz U, 2002, J IMMUNOTHER, V25, P97, DOI 10.1097/00002371-200203000-00001
   KITAHARA T, 1987, J NEURO-ONCOL, V4, P329
   Kruse CA, 1997, CANCER IMMUNOL IMMUN, V45, P77, DOI 10.1007/s002620050405
   KUPPNER MC, 1989, J NEUROSURG, V71, P211, DOI 10.3171/jns.1989.71.2.0211
   KURPAD SN, 1995, GLIA, V15, P244, DOI 10.1002/glia.440150306
   Li YW, 2002, J EXP MED, V195, P1575, DOI 10.1084/jem.20020072
   LILLEHEI KO, 1991, NEUROSURGERY, V28, P16, DOI 10.1227/00006123-199101000-00003
   Linehan W M, 1993, SEMIN UROL, V11, P41
   Liu J, 1998, CANCER IMMUNOL IMMUN, V46, P268, DOI 10.1007/s002620050487
   Lores B, 1998, INT J MOL MED, V1, P729
   Lozupone F, 2003, EUR J IMMUNOL, V33, P556, DOI 10.1002/immu.200310032
   Ludewig B, 1999, J IMMUNOL, V163, P1839
   MERCHANT RE, 1988, NEUROSURGERY, V23, P725, DOI 10.1227/00006123-198812000-00007
   MERCHANT RE, 1990, J NEURO-ONCOL, V8, P173
   MIESCHER S, 1988, J NEUROSURG, V68, P438, DOI 10.3171/jns.1988.68.3.0438
   Morse MA, 2001, CURR OPIN MOL THER, V3, P45
   Murayama K, 2000, J IMMUNOTHER, V23, P511, DOI 10.1097/00002371-200009000-00001
   Niethammer AG, 2002, NAT MED, V8, P1369, DOI 10.1038/nm794
   Nonaka Y, 2002, TISSUE ANTIGENS, V60, P319, DOI 10.1034/j.1399-0039.2002.600406.x
   Okano F, 2002, CLIN CANCER RES, V8, P2851
   OKINO T, 1991, IN VIVO (ATTIKI), V5, P631
   PALMA L, 1978, J NEUROSURG, V49, P854, DOI 10.3171/jns.1978.49.6.0854
   Peng LM, 2000, J IMMUNOL, V165, P5738, DOI 10.4049/jimmunol.165.10.5738
   Peng LM, 2000, J IMMUNOL, V165, P7116, DOI 10.4049/jimmunol.165.12.7116
   Plautz GE, 1997, CELL IMMUNOL, V178, P101, DOI 10.1006/cimm.1997.1140
   Plautz GE, 2000, CLIN CANCER RES, V6, P2209
   Plautz GE, 1996, CELL IMMUNOL, V171, P277, DOI 10.1006/cimm.1996.9987
   Quattrocchi KB, 1999, J NEURO-ONCOL, V45, P141, DOI 10.1023/A:1006293606710
   RIDDELL SR, 1995, ANNU REV IMMUNOL, V13, P545
   Ridge JP, 1998, NATURE, V393, P474, DOI 10.1038/30989
   Rooney CM, 2001, CURR TOP MICROBIOL, V258, P221
   ROSENBERG SA, 1988, ANN SURG, V208, P121, DOI 10.1097/00000658-198808000-00001
   ROSENBERG SA, 1994, J NATL CANCER I, V86, P1159, DOI 10.1093/jnci/86.15.1159
   Rossig C, 2002, BLOOD, V99, P2009, DOI 10.1182/blood.V99.6.2009
   ROSZMAN T, 1991, IMMUNOL TODAY, V12, P370, DOI 10.1016/0167-5699(91)90068-5
   Satchi-Fainaro R, 2002, J DRUG TARGET, V10, P529, DOI 10.1080/1061186021000051062
   Sawamura Y, 1990, ADV TECH STAND NEUROSURG, V17, P3
   SAWCZUK IS, 1993, UROL CLIN N AM, V20, P297
   SCHWARTZENTRUBER DJ, 1994, J CLIN ONCOL, V12, P1475, DOI 10.1200/JCO.1994.12.7.1475
   Seeley BM, 2001, OTOLARYNG HEAD NECK, V124, P436, DOI 10.1067/mhn.2001.114253
   STEINBOK P, 1984, J NEURO-ONCOL, V2, P147
   Steitz J, 2001, CANCER RES, V61, P8643
   STEVENS A, 1988, CANCER-AM CANCER SOC, V61, P738, DOI 10.1002/1097-0142(19880215)61:4<738::AID-CNCR2820610417>3.0.CO;2-E
   Szmania S, 2001, BLOOD, V98, P505, DOI 10.1182/blood.V98.3.505
   Tang CK, 2000, CANCER RES, V60, P3081
   Tsuda N, 2002, BRIT J CANCER, V87, P1006, DOI 10.1038/sj.bjc.6600593
   Tsurushima H, 1999, JPN J CANCER RES, V90, P536, DOI 10.1111/j.1349-7006.1999.tb00781.x
   Valmori D, 1999, CANCER RES, V59, P2167
   van der Meijden APM, 2001, CLIN EXP IMMUNOL, V123, P179, DOI 10.1046/j.1365-2249.2001.01449.x
   VANDENEYNDE B, 1991, J EXP MED, V173, P1373, DOI 10.1084/jem.173.6.1373
   VANDERBRUGGEN P, 1991, SCIENCE, V254, P1643, DOI 10.1126/science.1840703
   VENTIMIGLIA JB, 1992, J NEUROIMMUNOL, V36, P41, DOI 10.1016/0165-5728(92)90029-K
   Wei YQ, 2000, NAT MED, V6, P1160, DOI 10.1038/80506
   Wikstrand CJ, 1998, J NEUROVIROL, V4, P148, DOI 10.3109/13550289809114515
   Wikstrand CJ, 1997, CANCER RES, V57, P4130
   Wikstrand CJ, 1999, CANCER METAST REV, V18, P451, DOI 10.1023/A:1006354102377
   Willemsen RA, 2003, HUM IMMUNOL, V64, P56, DOI 10.1016/S0198-8859(02)00730-9
   WU M, 1991, J EXP MED, V174, P213, DOI 10.1084/jem.174.1.213
   Yee C, 2002, P NATL ACAD SCI USA, V99, P16168, DOI 10.1073/pnas.242600099
   ZINKERNAGEL RM, 1993, IMMUNOL REV, V133, P199, DOI 10.1111/j.1600-065X.1993.tb01517.x
NR 100
TC 13
Z9 15
U1 1
U2 3
PU JONES AND BARTLETT PUBLISHERS
PI SUDBURY
PA 40 TALL PINE DR, SUDBURY, MA 01776 USA
SN 1528-9117
EI 
J9 CANCER J
JI Cancer J.
PD MAY-JUN 15
PY 2003
VL 9
IS 3
BP 157
EP 166
DI 10.1097/00130404-200305000-00004
PG 10
WC Oncology
SC Oncology
GA 711PP
UT WOS:000184750500003
PM 12952301
DA 2025-02-17
ER

PT J
AU Carpentier, AF
   Auf, G
   Delattre, JY
AF Carpentier, AF
   Auf, G
   Delattre, JY
TI CpG-oligonucleotides for cancer immunotherapy: Review of the literature and potential applications in malignant glioma
SO FRONTIERS IN BIOSCIENCE
LA English
DT Review
DE cancer; CpG; CpG; ODN; immunotherapy; TLR9. review; glioma; brain; review
ID antigen-presenting cells; central-nervous-system; mycobacterium-bovis bcg; deoxyribonucleic-acid fraction; plasmacytoid dendritic cells; ifn-gamma production; responses in-vitro; bacterial-dna; antitumor-activity; immunostimulatory dna
AB Bacterial DNA and synthetic oligodeoxynucleotides containing CpG motifs (CpG-ODNs) are strong activators of both innate and specific immunity, driving the immune response towards the Th1 phenotype. CpG-ODNs have been successfully used in several experimental models of allergies or infections and are now entering clinical trials for these diseases. In this review, we will focus on their potential applications in cancers. CpG-ODN can be used alone to activate locally the innate immunity and trigger a tumor-specific immune response, overcoming the need for identification of a relevant tumoral antigen. Other promising approaches combined CpG-ODN with tumor antigens, monoclonal antibodies or dendritic cells. Preclinical models have shown impressive results and several clinical trials are on-going worldwide. So far, the toxicity observed in humans appeared limited, and objective responses have been observed in a few patients. In malignant gliomas, intra-tumoral injections of CpG-ODN represent a practical approach. Indeed, human gliomas display a locally invasive pattern of growth and rarely metastasize, making local treatment clinically relevant.
C1 Hop La Pitie Salpetriere, Federat Neurol Mazarin, F-75013 Paris, France.
   Univ Paris 06, INSERM, U495, Hop Broussais,UPRES 264, F-75014 Paris, France.
C3 Assistance Publique Hopitaux Paris (APHP); Hopital Universitaire Pitie-Salpetriere - APHP; Sorbonne Universite; Sorbonne Universite; Institut National de la Sante et de la Recherche Medicale (Inserm)
RP Carpentier, AF (通讯作者)，Hop La Pitie Salpetriere, Federat Neurol Mazarin, 47 Blvd Hop, F-75013 Paris, France.
CR Aloisi F, 1998, J IMMUNOL, V160, P4671
   Askew D, 2000, J IMMUNOL, V165, P6889, DOI 10.4049/jimmunol.165.12.6889
   Atkins MB, 1997, CLIN CANCER RES, V3, P409
   Auf G, 2002, NEUROSCI LETT, V327, P189, DOI 10.1016/S0304-3940(02)00422-6
   Auf G, 2001, CLIN CANCER RES, V7, P3540
   Ballas ZK, 2001, J IMMUNOL, V167, P4878, DOI 10.4049/jimmunol.167.9.4878
   Ballas ZK, 1996, J IMMUNOL, V157, P1840
   Ban E, 2000, INT IMMUNOL, V12, P737, DOI 10.1093/intimm/12.6.737
   Bauer S, 2001, P NATL ACAD SCI USA, V98, P9237, DOI 10.1073/pnas.161293498
   Bendigs S, 1999, EUR J IMMUNOL, V29, P1209, DOI 10.1002/(SICI)1521-4141(199904)29:04<1209::AID-IMMU1209>3.0.CO;2-J
   BIRD AP, 1987, EMBO J, V6, P999, DOI 10.1002/j.1460-2075.1987.tb04851.x
   Biron CA, 1999, ANNU REV IMMUNOL, V17, P189, DOI 10.1146/annurev.immunol.17.1.189
   Blazar BR, 2001, BLOOD, V98, P1217, DOI 10.1182/blood.V98.4.1217
   BORROW P, 1995, J VIROL, V69, P1059, DOI 10.1128/JVI.69.2.1059-1070.1995
   Broaddus WC, 1998, J NEUROSURG, V88, P734, DOI 10.3171/jns.1998.88.4.0734
   BULLARD DE, 1986, SEMIN ONCOL, V13, P94
   Carpentier AF, 2000, CLIN CANCER RES, V6, P2469
   Carpentier AF, 1999, CANCER RES, V59, P5429
   Chace JH, 1997, CLIN IMMUNOL IMMUNOP, V84, P185, DOI 10.1006/clin.1997.4380
   Chen WL, 2001, IMMUNOL LETT, V77, P17, DOI 10.1016/S0165-2478(01)00189-4
   Cho HJ, 2002, J IMMUNOL, V168, P4907, DOI 10.4049/jimmunol.168.10.4907
   Cho HJ, 2000, NAT BIOTECHNOL, V18, P509, DOI 10.1038/75365
   Chu RS, 2000, CURR TOP MICROBIOL, V247, P199
   Chu WM, 2000, CELL, V103, P909, DOI 10.1016/S0092-8674(00)00194-X
   COFFMAN RJ, 2001, 2 INT S ACT IMM CPG, V0, P0
   Dalpke AH, 2002, J IMMUNOL, V168, P4854, DOI 10.4049/jimmunol.168.10.4854
   Dalpke AH, 2002, IMMUNOLOGY, V106, P102, DOI 10.1046/j.1365-2567.2002.01410.x
   Davila E, 2000, J IMMUNOL, V165, P539, DOI 10.4049/jimmunol.165.1.539
   Davis HL, 2000, VACCINE, V18, P1920, DOI 10.1016/S0264-410X(99)00443-0
   DAVIS HL, 2001, 2 INT S ACT IMM CPG, V0, P0
   Decker T, 2002, BLOOD, V99, P1320, DOI 10.1182/blood.V99.4.1320.h8001320_1320_1326
   Decker T, 2000, BLOOD, V95, P999, DOI 10.1182/blood.V95.3.999.003k10_999_1006
   Decker T, 2000, EXP HEMATOL, V28, P558, DOI 10.1016/S0301-472X(00)00144-2
   Dietrich PY, 1997, INT IMMUNOL, V9, P1073, DOI 10.1093/intimm/9.8.1073
   Dow SW, 1999, HUM GENE THER, V10, P2961, DOI 10.1089/10430349950016375
   Egeter O, 2000, CANCER RES, V60, P1515
   Elkins KL, 1999, J IMMUNOL, V162, P2291
   FONTANA A, 1984, J IMMUNOL, V132, P1837
   Gratas C, 1997, BRAIN PATHOL, V7, P863, DOI 10.1111/j.1750-3639.1997.tb00889.x
   Häcker H, 1998, EMBO J, V17, P6230, DOI 10.1093/emboj/17.21.6230
   Hafner M, 2001, CANCER RES, V61, P5523
   Hartmann G, 2000, J IMMUNOL, V164, P1617, DOI 10.4049/jimmunol.164.3.1617
   Hemmi H, 2000, NATURE, V408, P740, DOI 10.1038/35047123
   HICKEY WF, 1991, J NEUROSCI RES, V28, P254, DOI 10.1002/jnr.490280213
   HISHII M, 1995, NEUROSURGERY, V37, P1160, DOI 10.1227/00006123-199512000-00016
   Hornung V, 2002, J IMMUNOL, V168, P4531, DOI 10.4049/jimmunol.168.9.4531
   Iho S, 1999, J IMMUNOL, V163, P3642
   Jahrsdörfer B, 2001, J LEUKOCYTE BIOL, V69, P81
   Jean WC, 1998, NEUROSURGERY, V42, P850, DOI 10.1097/00006123-199804000-00097
   Kawarada Y, 2001, J IMMUNOL, V167, P5247, DOI 10.4049/jimmunol.167.9.5247
   Kishima H, 1998, BRIT J CANCER, V78, P446, DOI 10.1038/bjc.1998.513
   Kline JN, 1998, J IMMUNOL, V160, P2555
   Klinman DM, 1999, IMMUNITY, V11, P123, DOI 10.1016/S1074-7613(00)80087-4
   Klinman DM, 1996, P NATL ACAD SCI USA, V93, P2879, DOI 10.1073/pnas.93.7.2879
   Krieg AM, 1999, BBA-GENE STRUCT EXPR, V1489, P107, DOI 10.1016/S0167-4781(99)00147-5
   KRIEG AM, 1995, NATURE, V374, P546, DOI 10.1038/374546a0
   Krieg AM, 2002, ANNU REV IMMUNOL, V20, P709, DOI 10.1146/annurev.immunol.20.100301.064842
   Krieg AM, 1998, P NATL ACAD SCI USA, V95, P12631, DOI 10.1073/pnas.95.21.12631
   Krieg AM, 1998, J IMMUNOL, V161, P2428
   Krug A, 2001, EUR J IMMUNOL, V31, P2154, DOI 10.1002/1521-4141(200107)31:7<2154::AID-IMMU2154>3.0.CO;2-U
   Krug A, 2001, EUR J IMMUNOL, V31, P3026, DOI 10.1002/1521-4141(2001010)31:10<3026::AID-IMMU3026>3.0.CO;2-H
   KURAMOTO E, 1992, INT J IMMUNOPHARMACO, V14, P773, DOI 10.1016/0192-0561(92)90075-V
   KURPAD SN, 1995, GLIA, V15, P244, DOI 10.1002/glia.440150306
   Lanuti M, 2000, CANCER RES, V60, P2955
   LEVY NL, 1978, J IMMUNOL, V121, P903
   Liu HM, 1998, BLOOD, V92, P3730, DOI 10.1182/blood.V92.10.3730.422k20_3730_3736
   Macfarlane DE, 1997, IMMUNOLOGY, V91, P586, DOI 10.1046/j.1365-2567.1997.00301.x
   Macfarlane DE, 1998, J IMMUNOL, V160, P1122
   MALLAT M, 1989, NEUROSCI LETT, V99, P12, DOI 10.1016/0304-3940(89)90256-5
   Medzhitov R, 1997, NATURE, V388, P394, DOI 10.1038/41131
   Merad M, 2002, BLOOD, V99, P1676, DOI 10.1182/blood.V99.5.1676
   Miconnet I, 2002, J IMMUNOL, V168, P1212, DOI 10.4049/jimmunol.168.3.1212
   MIESCHER S, 1986, J IMMUNOL, V136, P1899
   Mui B, 2001, J PHARMACOL EXP THER, V298, P1185
   NAKAICHI M, 1995, J VET MED SCI, V57, P583, DOI 10.1292/jvms.57.583
   Oxenius A, 1999, J VIROL, V73, P4120, DOI 10.1128/JVI.73.5.4120-4126.1999
   Pan Y, 1997, NATURE, V387, P611, DOI 10.1038/42491
   PISETSKY DS, 1993, MOL BIOL REP, V18, P217, DOI 10.1007/BF01674433
   Redford TW, 1998, J IMMUNOL, V161, P3930
   ROSSI ML, 1989, ACTA NEUROPATHOL, V78, P189, DOI 10.1007/BF00688208
   ROSZMAN T, 1991, IMMUNOL TODAY, V12, P370, DOI 10.1016/0167-5699(91)90068-5
   Rothenfusser S, 2001, EUR J IMMUNOL, V31, P3525, DOI 10.1002/1521-4141(200112)31:12<3525::AID-IMMU3525>3.0.CO;2-5
   Rudginsky S, 2001, MOL THER, V4, P347, DOI 10.1006/mthe.2001.0463
   Sampson JH, 1996, P NATL ACAD SCI USA, V93, P10399, DOI 10.1073/pnas.93.19.10399
   Satoh J, 1995, BRAIN RES, V704, P92, DOI 10.1016/0006-8993(95)01177-3
   Schluesener HJ, 2001, J NEUROIMMUNOL, V113, P89, DOI 10.1016/S0165-5728(00)00428-8
   Sparwasser T, 2000, CURR TOP MICROBIOL, V247, P59
   Sparwasser T, 1998, EUR J IMMUNOL, V28, P2045, DOI 10.1002/(SICI)1521-4141(199806)28:06<2045::AID-IMMU2045>3.0.CO;2-8
   Sparwasser T, 2000, EUR J IMMUNOL, V30, P3591, DOI 10.1002/1521-4141(200012)30:12<3591::AID-IMMU3591>3.0.CO;2-J
   Stacey KJ, 1996, J IMMUNOL, V157, P2116
   Stunz LL, 2002, EUR J IMMUNOL, V32, P1212, DOI 10.1002/1521-4141(200205)32:5<1212::AID-IMMU1212>3.0.CO;2-D
   SZKLARCZYK A, 1995, J NEUROSCI METH, V60, P181, DOI 10.1016/0165-0270(95)00010-R
   Szklarczyk A, 1997, NEUROCHEM INT, V31, P413, DOI 10.1016/S0197-0186(96)00111-8
   THERY C, 1991, EUR J NEUROSCI, V3, P1155, DOI 10.1111/j.1460-9568.1991.tb00050.x
   THOMAS WE, 1992, BRAIN RES REV, V17, P61
   TOKUNAGA T, 1984, JNCI-J NATL CANCER I, V72, P955
   TREFZER U, 2001, 2 INT S ACT IMM CPG, V0, P0
   ULVESTAD E, 1994, J LEUKOCYTE BIOL, V56, P732, DOI 10.1002/jlb.56.6.732
   Vabulas RM, 2000, J IMMUNOL, V164, P2372, DOI 10.4049/jimmunol.164.5.2372
   Warren T L, 2000, CLIN LYMPHOMA, V1, P57, DOI 10.3816/CLM.2000.n.005
   Weiner GJ, 1997, P NATL ACAD SCI USA, V94, P10833, DOI 10.1073/pnas.94.20.10833
   Whitmore MM, 2001, CANCER IMMUNOL IMMUN, V50, P503, DOI 10.1007/s002620100227
   Wooldridge JE, 1997, BLOOD, V89, P2994, DOI 10.1182/blood.V89.8.2994
   YAMAMOTO S, 1988, JPN J CANCER RES, V79, P866, DOI 10.1111/j.1349-7006.1988.tb00049.x
   YAMAMOTO S, 1992, J IMMUNOL, V148, P4072
   YAMAMOTO T, 1994, JPN J CANCER RES, V85, P775, DOI 10.1111/j.1349-7006.1994.tb02947.x
   Yi AK, 1996, J IMMUNOL, V157, P5394
   Yi AK, 1998, J IMMUNOL, V160, P5898
   Yi AK, 1998, J IMMUNOL, V161, P4493
   Zhao QY, 1996, BIOCHEM PHARMACOL, V51, P173, DOI 10.1016/0006-2952(95)02177-9
NR 110
TC 64
Z9 89
U1 0
U2 13
PU FRONTIERS IN BIOSCIENCE INC
PI MANHASSET
PA C/O NORTH SHORE UNIV HOSPITAL, BIOMEDICAL RESEARCH CENTER, 350 COMMUNITY DR, MANHASSET, NY 11030 USA
SN 1093-9946
EI 
J9 FRONT BIOSCI
JI Front. Biosci.
PD JAN 15
PY 2003
VL 8
IS 
BP E115
EP E127
DI 10.2741/934
PG 13
WC Biochemistry & Molecular Biology; Cell Biology
SC Biochemistry & Molecular Biology; Cell Biology
GA 633DQ
UT WOS:000180266400058
PM 12456326
DA 2025-02-17
ER

PT J
AU Prins, RM
   Liau, LM
AF Prins, RM
   Liau, LM
TI Immunology and immunotherapy in neurosurgical disease
SO NEUROSURGERY
LA English
DT Article
DE central nervous system; immunology; immunotherapy; molecular medicine; T cells
ID central-nervous-system; pulsed dendritic cells; recurrent malignant gliomas; stem vs. hippocampus; cytotoxic t-cells; adoptive immunotherapy; brain-tumors; spontaneous apoptosis; antitumor immunity; interferon-gamma
AB OBJECTIVE: For many years, the central nervous system (CNS) has been described as "immunologically privileged" and devoid of conventional immune reactivity. However, our more current understanding of neuroimmunology supports a different view. Although immune mechanisms within the CNS may behave differently from those located at peripheral anatomic sites, it is now widely accepted that biologically relevant immune responses can and do Occur within the brain and that these responses can play important roles in CNS disease. The objective of this present review is to explore key aspects of recent insights into the cellular interactions involved in neuroimmunology, which may suggest more rational approaches to the immunotherapy of neurosurgical disorders. CONCLUSION: Modern., advances in molecular medicine and basic immunology have yielded, a plethora of new data about CNS immunobiology. The design of effective immunotherapeutic strategies for CNS diseases requires a contemporary understanding of the, basic tenets of how the immune system works. The current renaissance in this field may give neurosurgeons hope that, in the future, immunotherapy-based paradigms may be able to successfully treat neurosurgical diseases that are currently refractory to traditional therapies.
C1 Univ Calif Los Angeles, David Geffen Sch Med, Div Neurosurg, Jonsson Comprehens Canc Ctr, Los Angeles, CA 90095 USA.
   Univ Calif Los Angeles, David Geffen Sch Med, Inst Brain Res, Los Angeles, CA 90095 USA.
C3 UCLA Jonsson Comprehensive Cancer Center; University of California System; University of California Los Angeles; University of California Los Angeles Medical Center; David Geffen School of Medicine at UCLA; University of California System; University of California Los Angeles; University of California Los Angeles Medical Center; David Geffen School of Medicine at UCLA
RP Liau, LM (通讯作者)，Univ Calif Los Angeles, David Geffen Sch Med, Div Neurosurg, Jonsson Comprehens Canc Ctr, CHS 74-144 Box 956901,10833 LeContre Ave, Los Angeles, CA 90095 USA.
FU NCI NIH HHS [CA-91545, CA-82666] Funding Source: Medline
CR Ashley DM, 1997, J EXP MED, V186, P1177, DOI 10.1084/jem.186.7.1177
   Banchereau J, 2001, CANCER RES, V61, P6451
   BARBA D, 1989, J NEUROSURG, V70, P175, DOI 10.3171/jns.1989.70.2.0175
   BARKER CF, 1977, ADV IMMUNOL, V25, P1
   Bennett SRM, 1998, NATURE, V393, P478, DOI 10.1038/30996
   Bigner DD, 1998, J CLIN ONCOL, V16, P2202, DOI 10.1200/JCO.1998.16.6.2202
   Celluzzi CM, 1996, J EXP MED, V183, P283, DOI 10.1084/jem.183.1.283
   CSERR HF, 1997, IMMUNOLOGY NERVOUS S, V0, P0
   Di Rosa F, 1999, J IMMUNOL, V163, P1253
   Diefenbach A, 2000, NAT IMMUNOL, V1, P119, DOI 10.1038/77793
   Dix AR, 1999, J NEUROIMMUNOL, V100, P216, DOI 10.1016/S0165-5728(99)00203-9
   DRANOFF G, 1993, P NATL ACAD SCI USA, V90, P3539, DOI 10.1073/pnas.90.8.3539
   Engelhardt B, 2001, MICROSC RES TECHNIQ, V52, P112, DOI 10.1002/1097-0029(20010101)52:1<112::AID-JEMT13>3.0.CO;2-5
   Fearon DT, 2001, SCIENCE, V293, P248, DOI 10.1126/science.1062589
   Gallimore A, 1998, J EXP MED, V187, P1383, DOI 10.1084/jem.187.9.1383
   Gordon FL, 2001, J NEUROIMMUNOL, V112, P15, DOI 10.1016/S0165-5728(00)00341-6
   Gordon LB, 1997, J IMMUNOL, V159, P2399
   Graf MR, 1999, J NEURO-ONCOL, V45, P209, DOI 10.1023/A:1006357424124
   Graf MR, 2001, J IMMUNOL, V166, P121, DOI 10.4049/jimmunol.166.1.121
   Hagihara N, 2000, CANCER RES, V60, P230
   Hall WA, 2000, NEUROSURGERY, V46, P544, DOI 10.1097/00006123-200003000-00003
   Haynes BF, 2000, ANNU REV IMMUNOL, V18, P529, DOI 10.1146/annurev.immunol.18.1.529
   Heimberger AB, 2002, NEUROSURGERY, V50, P158, DOI 10.1097/00006123-200201000-00024
   Heo DS, 1998, HUM GENE THER, V9, P2031, DOI 10.1089/hum.1998.9.14-2031
   HICKEY WF, 1997, IMMUNOLOGY NERVOUS S, V0, P200
   Hoffmann TK, 2002, CLIN CANCER RES, V8, P2553
   HUANG AYC, 1994, SCIENCE, V264, P961, DOI 10.1126/science.7513904
   Jaffee EM, 1997, METHODS, V12, P143, DOI 10.1006/meth.1997.0463
   Janeway Jr CA, 2001, IMMUNOBIOLOGY: THE IMMUNE SYSTEM IN HEALTH AND DISEASE, V0, P792
   Jung G, 2001, INT J CANCER, V91, P225, DOI 10.1002/1097-0215(200002)9999:9999<::AID-IJC1038>3.3.CO;2-7
   Kaech SM, 2002, NAT REV IMMUNOL, V2, P251, DOI 10.1038/nri778
   LAMPSON LA, 1986, J IMMUNOL, V136, P4054
   Laske DW, 1997, NAT MED, V3, P1362, DOI 10.1038/nm1297-1362
   Liau LM, 1999, J NEUROSURG, V90, P1115, DOI 10.3171/jns.1999.90.6.1115
   LIAU LM, 2002, SOC NEUR ABSTR, V4, P333
   LILLEHEI KO, 1991, NEUROSURGERY, V28, P16, DOI 10.1227/00006123-199101000-00003
   Matzinger P, 2002, SCIENCE, V296, P301, DOI 10.1126/science.1071059
   MCGEER PL, 1988, ACTA NEUROPATHOL, V76, P550, DOI 10.1007/BF00689592
   MCGEER PL, 1988, NEUROLOGY, V38, P1285, DOI 10.1212/WNL.38.8.1285
   Medzhitov R, 2002, SCIENCE, V296, P298, DOI 10.1126/science.1068883
   MERCHANT RE, 1988, CANCER-AM CANCER SOC, V62, P665, DOI 10.1002/1097-0142(19880815)62:4<665::AID-CNCR2820620403>3.0.CO;2-O
   Milone MC, 1998, J IMMUNOL, V161, P2391
   Nabel GJ, 1996, P NATL ACAD SCI USA, V93, P15388, DOI 10.1073/pnas.93.26.15388
   Nestle FO, 1998, NAT MED, V4, P328, DOI 10.1038/nm0398-328
   Pardoll DM, 2002, NAT REV IMMUNOL, V2, P227, DOI 10.1038/nri774
   Parney IF, 2000, NEUROSURGERY, V46, P778, DOI 10.1097/00006123-200004000-00002
   Phillips LM, 1999, J COMP NEUROL, V405, P322, DOI 10.1002/(SICI)1096-9861(19990315)405:3<322::AID-CNE3>3.0.CO;2-S
   Phillips LM, 1999, J NEUROIMMUNOL, V96, P218, DOI 10.1016/S0165-5728(99)00034-X
   Plautz GE, 1998, J NEUROSURG, V89, P42, DOI 10.3171/jns.1998.89.1.0042
   Prins RM, 2001, CANCER IMMUNOL IMMUN, V50, P285, DOI 10.1007/s002620100202
   Pulendran B, 2001, TRENDS IMMUNOL, V22, P41, DOI 10.1016/S1471-4906(00)01794-4
   RAM Z, 1994, J NEUROSURG, V80, P535, DOI 10.3171/jns.1994.80.3.0535
   Reardon DA, 2002, J CLIN ONCOL, V20, P1389, DOI 10.1200/JCO.20.5.1389
   Ribas A, 2000, J IMMUNOTHER, V23, P59, DOI 10.1097/00002371-200001000-00008
   Ribas A, 1997, CANCER RES, V57, P2865
   Ridge JP, 1998, NATURE, V393, P474, DOI 10.1038/30989
   Saito T, 2000, CLIN CANCER RES, V6, P1351
   Sampson JH, 1996, P NATL ACAD SCI USA, V93, P10399, DOI 10.1073/pnas.93.19.10399
   Sankhla SK, 1996, J NEURO-ONCOL, V27, P133
   SETHNA MP, 1991, J NEUROIMMUNOL, V34, P121, DOI 10.1016/0165-5728(91)90121-M
   Thurner B, 1999, J EXP MED, V190, P1669, DOI 10.1084/jem.190.11.1669
   TJUVAJEV J, 1995, CANCER RES, V55, P1902
   Wikstrand CJ, 2001, BRAIN TUMOR IMMUNOTHERAPY, V0, P205
   Wood GW, 2000, J NEURO-ONCOL, V48, P113, DOI 10.1023/A:1006456421177
   Yu JS, 2001, CANCER RES, V61, P842
   Zitvogel L, 1996, J EXP MED, V183, P87, DOI 10.1084/jem.183.1.87
NR 68
TC 34
Z9 38
U1 0
U2 1
PU LIPPINCOTT WILLIAMS & WILKINS
PI PHILADELPHIA
PA 530 WALNUT ST, PHILADELPHIA, PA 19106-3621 USA
SN 0148-396X
EI 
J9 NEUROSURGERY
JI Neurosurgery
PD JUL 15
PY 2003
VL 53
IS 1
BP 144
EP 152
DI 10.1227/01.NEU.0000068865.34216.3A
PG 9
WC Clinical Neurology; Surgery
SC Neurosciences & Neurology; Surgery
GA 698FX
UT WOS:000183988600031
PM 12823883
DA 2025-02-17
ER

PT J
AU Kew, Y
   Levin, VA
AF Kew, Y
   Levin, VA
TI Advances in gene therapy and immunotherapy for brain tumors
SO CURRENT OPINION IN NEUROLOGY
LA English
DT Article
DE dgene therapy; glioma; vaccine
ID herpes-simplex-virus; conditionally replicative adenovirus; thymidine kinase; dendritic cells; glioma-cells; malignant glioma; receptor; vaccine; permeability; ganciclovir
AB Purpose of review Treatments for malignant glioma, the most lethal and common primary brain tumor, are undergoing a dramatic evolution led by biological and technological advancements. This review focuses on developments in novel areas of gene therapy and immunotherapy, particularly vaccine development. Recent findings Advances in basic research of antigen-presenting cells and applications of cytokines and immunogenic antigens have contributed to recent vaccine development for the treatment of intracranial malignant glioma. We have reviewed various vaccine designs, such as utilization of tumor antigen-loaded dendritic cells. Many immunotherapeutic manipulations require the use of recombinant genetic technologies. Here we present the findings on improved techniques for suicide gene therapy and various oncolytic viral therapies. Some of these constructs have induced an immune response at tumor sites in animal models of glioma. Summary The intense investigation of therapies for glioma has made significant advances in designing diverse therapies with great potential. However, vaccine development has been hampered by the lack of universal tumor-specific antigens and a limited understanding of the mechanisms of tumor-induced immunosuppression. The success of gene therapy is limited by ineffective delivery systems and possible risk of infecting normal cells. As a result of the genetic heterogeneity of glioma cells and their invasive nature, future treatment approaches are likely to combine different agents in synergistic strategies that will hopefully be successful in stopping the growth and recurrence of glioma.
C1 Univ Texas, MD Anderson Canc Ctr, Dept Neurooncol, Div Canc Med, Houston, TX 77030 USA.
C3 University of Texas System; UTMD Anderson Cancer Center
RP Univ Texas, MD Anderson Canc Ctr, Dept Neurooncol, Div Canc Med, 1515 Holcombe Blvd,Unit 431, Houston, TX 77030 USA.
EM vlevin@mdanderson.org
CR Aghi M, 1998, J NATL CANCER I, V90, P370, DOI 10.1093/jnci/90.5.370
   Basso U, 2002, J NEURO-ONCOL, V58, P57, DOI 10.1023/A:1015839111005
   Benedetti S, 2003, GENE THER, V10, P188, DOI 10.1038/sj.gt.3301863
   Berger M, 2002, CANC NERVOUS SYSTEM, V0, P0
   Burton A, 2002, LANCET ONCOL, V3, P327, DOI 10.1016/S1470-2045(02)00763-5
   Castro MG, 2003, PHARMACOL THERAPEUT, V98, P71, DOI 10.1016/S0163-7258(03)00014-7
   CULVER KW, 1992, SCIENCE, V256, P1550, DOI 10.1126/science.1317968
   Desaknai S, 2003, J GENE MED, V5, P377, DOI 10.1002/jgm.357
   Dmitriev I, 1998, J VIROL, V72, P9706, DOI 10.1128/JVI.72.12.9706-9713.1998
   FREEMAN SM, 1993, CANCER RES, V53, P5274
   Fueyo J, 2003, J NATL CANCER I, V95, P652, DOI 10.1093/jnci/95.9.652
   Grill J, 2001, CLIN CANCER RES, V7, P641
   Hanahan D, 2000, CELL, V100, P57, DOI 10.1016/S0092-8674(00)81683-9
   Hao CH, 2002, ACTA NEUROPATHOL, V103, P171
   Heiss JD, 1996, J CLIN INVEST, V98, P1400, DOI 10.1172/JCI118927
   Kikuchi T, 2001, CANCER IMMUNOL IMMUN, V50, P337, DOI 10.1007/s002620100205
   Kikuchi T, 2002, CANCER IMMUNOL IMMUN, V51, P424, DOI 10.1007/s00262-002-0297-z
   Lamfers MLM, 2002, CANCER RES, V62, P5736
   Liau LM, 1999, J NEUROSURG, V90, P1115, DOI 10.3171/jns.1999.90.6.1115
   Liu BL, 2003, GENE THER, V10, P292, DOI 10.1038/sj.gt.3301885
   Lumniczky K, 2002, CANCER GENE THER, V9, P44
   Lv SQ, 2003, ACTA BIOCH BIOPH SIN, V35, P430
   Maeda M, 2002, J CONTROL RELEASE, V84, P15, DOI 10.1016/S0168-3659(02)00236-5
   Maher EA, 2001, GENE DEV, V15, P1311, DOI 10.1101/gad.891601
   Miura F, 2002, GENE THER, V9, P1653, DOI 10.1038/sj.gt.3301860
   Ostergaard L, 1999, J NEUROSURG, V90, P300, DOI 10.3171/jns.1999.90.2.0300
   Phuong LK, 2003, CANCER RES, V63, P2462
   Rainov NG, 2000, HUM GENE THER, V11, P2389, DOI 10.1089/104303400750038499
   Sioud M, 2003, EUR J IMMUNOL, V33, P38, DOI 10.1002/immu.200390005
   Suzuki K, 2001, CLIN CANCER RES, V7, P120
   Wiewrodt R, 2003, CANCER GENE THER, V10, P353, DOI 10.1038/sj.cgt.7700589
   Witham TF, 2002, NEUROSURGERY, V50, P1327, DOI 10.1097/00006123-200206000-00025
   Yang Liu, 2003, CANCER CONTROL, V10, P138
   Yu JS, 2001, CANCER RES, V61, P842
NR 34
TC 19
Z9 20
U1 0
U2 2
PU LIPPINCOTT WILLIAMS & WILKINS
PI PHILADELPHIA
PA TWO COMMERCE SQ, 2001 MARKET ST, PHILADELPHIA, PA 19103 USA
SN 1350-7540
EI 1473-6551
J9 CURR OPIN NEUROL
JI Curr. Opin. Neurol.
PD DEC 15
PY 2003
VL 16
IS 6
BP 665
EP 670
DI 10.1097/00019052-200312000-00004
PG 6
WC Clinical Neurology; Neurosciences
SC Neurosciences & Neurology
GA 805MU
UT WOS:000220371200004
PM 14624074
DA 2025-02-17
ER

PT J
AU Kimura, T
   Ohashi, T
   Kikuchi, T
   Kiyota, H
   Eto, Y
   Ohishi, Y
AF Kimura, T
   Ohashi, T
   Kikuchi, T
   Kiyota, H
   Eto, Y
   Ohishi, Y
TI Antitumor immunity against bladder cancer induced by <i>ex vivo</i> expression of CD40 ligand gene using retrovirus vector
SO CANCER GENE THERAPY
LA English
DT Article
DE bladder cancer; immunogene therapy; CD40 ligand; retrovirus vector
ID cell-mediated-immunity; brain tumor-model; dendritic cells; glioma-cells; interleukin-12; transfection; activation; responses; il-12; cd154
AB The interaction between CD40 ligand (CD40L) and CD40 on antigen-presenting cells is essential for the initiation of antigen-specific T-cell responses. In order to clarify whether the expression of CD40L in tumor cells might be useful as a systemic therapy against bladder cancer, we investigated the antitumor immunity induced by CD40L in the mouse bladder cancer cell line MBT2. MBT2 was transduced by the retroviral vector expressing CD40L (MBT2-CD40L). Mouse bone marrow-derived dendritic cells cocultured with MBT2-CD40L cells produced eight times more IL-12 than those cocultured with parental MBT2 cells. In animal studies, subcutaneously inoculated MBT2-CD40L cells were rejected promptly. The vaccination of MBT2-CD40L cells induced antitumor immunity against parental tumors at a distant site. However, the antitumor effect of MBT2-CD40L inoculation was insufficient against pre-existing tumors. In the vaccination model, antibody ablation studies revealed that CD4(+) T cells were required for antitumor immunity, and tumor-specific cytotoxicity of sera was demonstrated. These data demonstrated that the antitumor immunity induced by CD40L was effective in the vaccination model and suggested that immunogene therapy using CD40L may be a new strategy of systemic therapy against bladder cancer.
C1 Jikei Univ, Sch Med, Dept Urol, Minato Ku, Tokyo, Japan.
   Jikei Univ, Sch Med, Inst DNA Med, Dept Gene Therapy, Tokyo, Japan.
C3 Jikei University; Jikei University
RP Kimura, T (通讯作者)，Jikei Univ, Sch Med, Dept Urol, Minato Ku, 3-25-8 Nishi Shinbashi, Tokyo, Japan.
CR Akasaki Y, 2001, J IMMUNOTHER, V24, P106, DOI 10.1097/00002371-200103000-00004
   CAUX C, 1994, J EXP MED, V180, P1263, DOI 10.1084/jem.180.4.1263
   Cella M, 1996, J EXP MED, V184, P747, DOI 10.1084/jem.184.2.747
   DANOS O, 1988, P NATL ACAD SCI USA, V85, P6460, DOI 10.1073/pnas.85.17.6460
   DURIE FH, 1994, IMMUNOL TODAY, V15, P406, DOI 10.1016/0167-5699(94)90269-0
   Eto M, 2000, J UROLOGY, V163, P1549, DOI 10.1016/S0022-5347(05)67677-X
   Fujieda M, 1997, CLIN EXP IMMUNOL, V107, P120, DOI 10.1046/j.1365-2249.1997.d01-894.x
   Grewal IS, 1998, ANNU REV IMMUNOL, V16, P111, DOI 10.1146/annurev.immunol.16.1.111
   Grossmann ME, 1997, HUM GENE THER, V8, P1935, DOI 10.1089/hum.1997.8.16-1935
   JENKINS MK, 1994, IMMUNITY, V1, P443, DOI 10.1016/1074-7613(94)90086-8
   Joki A, 1999, INT J CANCER, V82, P714
   Kikuchi T, 2000, J IMMUNOTHER, V23, P184, DOI 10.1097/00002371-200003000-00002
   Kikuchi T, 1999, HUM GENE THER, V10, P1375, DOI 10.1089/10430349950018049
   Koch F, 1996, J EXP MED, V184, P741, DOI 10.1084/jem.184.2.741
   Loskog A, 2001, J UROLOGY, V166, P1093, DOI 10.1016/S0022-5347(05)65928-9
   MONACH PA, 1993, TRANSPLANTATION, V55, P1356
   Nakajima A, 1998, J IMMUNOL, V161, P1901
   PEAR WS, 1993, P NATL ACAD SCI USA, V90, P8392, DOI 10.1073/pnas.90.18.8392
   Robbins PB, 1997, J VIROL, V71, P9466, DOI 10.1128/JVI.71.12.9466-9474.1997
NR 19
TC 11
Z9 17
U1 0
U2 2
PU NATURE PUBLISHING GROUP
PI LONDON
PA MACMILLAN BUILDING, 4 CRINAN ST, LONDON N1 9XW, ENGLAND
SN 0929-1903
EI 
J9 CANCER GENE THER
JI Cancer Gene Ther.
PD NOV 15
PY 2003
VL 10
IS 11
BP 833
EP 839
DI 10.1038/sj.cgt.7700627
PG 7
WC Biotechnology & Applied Microbiology; Oncology; Genetics & Heredity; Medicine, Research & Experimental
SC Biotechnology & Applied Microbiology; Oncology; Genetics & Heredity; Research & Experimental Medicine
GA 741PV
UT WOS:000186467200004
PM 14605669
DA 2025-02-17
ER

PT J
AU Jadus, MR
   Chen, YJ
   Boldaji, MT
   Delgado, C
   Sanchez, R
   Douglass, T
   Al-Atar, U
   Schulz, W
   Lloyd, C
   Wepsic, HT
AF Jadus, MR
   Chen, YJ
   Boldaji, MT
   Delgado, C
   Sanchez, R
   Douglass, T
   Al-Atar, U
   Schulz, W
   Lloyd, C
   Wepsic, HT
TI Human U251MG glioma cells expressing the membrane form of macrophage colony-stimulating factor (mM-CSF) are killed by human monocytes <i>in vitro</i> and are rejected within immunodeficient mice via paraptosis that is associated with increased expression of three different heat shock proteins
SO CANCER GENE THERAPY
LA English
DT Article
DE macrophage colony-stimulating factor; macrophages; human glioma; heat shock proteins; paraptosis
ID tumor-cells; antigen presentation; systemic immunity; apoptotic cells; dendritic cells; t-cells; maturation; mechanism; cytokine; therapy
AB Human U251MG glioma cells retrovirally transduced with the human gene for the membrane form of macrophage colony-stimulating factor (mM-CSF) were investigated. The clones, MG-2F11 and MG-2C4, that expressed the most mM-CSF, but not the viral vector or the parental U251MG cells, were killed by both murine and human monocyte/macrophages in cytotoxicity assays. MG-2F11 cells failed to form subcutaneous tumors in either nude or NIH-bg-nu-xidBR mice, while mice inoculated with the U251MG viral vector (MG-VV) cells developed tumors. Electron microscopy studies showed that 4 hours after subcutaneous injection, the mM-CSF-transduced cells began dying of a process that resembled paraptosis. The dying tumor cells were swollen and had extensive vacuolization of their mitochondria and endoplasm reticulum. This killing process was complete within 24 hours. Macrophage-like cells were immediately adjacent to the killed MG-2F11 cells. Immunohistological staining for the heat shock proteins HSP60, HSP70 and GRP94 (gp96) showed that 18 hours after inoculation into nude mice, the MG-2F11 injection site was two to four times more intensely stained than the MG-VV cells. This study shows that human gliomas transduced with mM-CSF have the potential to be used as a safe live tumor cell vaccine.
C1 Vet Affairs Med Ctr, Diagnost & Mol Med Serv, Dept Diagnost & Mol Med, Long Beach, CA 90822 USA.
   Univ Calif Irvine, Dept Pathol, Irvine, CA 92697 USA.
   Calif State Univ Long Beach, Dept Biol Sci, Long Beach, CA 90840 USA.
   Univ So Calif, Kenneth Norris Jr Comprehens Canc Ctr, Dept Immunol, Los Angeles, CA 90033 USA.
C3 US Department of Veterans Affairs; Veterans Health Administration (VHA); VA Long Beach Healthcare System; University of California System; University of California Irvine; California State University System; California State University Long Beach; University of Southern California
RP Vet Affairs Med Ctr, Diagnost & Mol Med Serv, Dept Diagnost & Mol Med, Box 113,5901 E 7th St, Long Beach, CA 90822 USA.
EM martin.jadus@med.va.gov
FU NCI NIH HHS [CA77802] Funding Source: Medline
CR ARNOLD D, 1995, J EXP MED, V182, P885, DOI 10.1084/jem.182.3.885
   Asea A, 2000, NAT MED, V6, P435, DOI 10.1038/74697
   Barker RN, 1999, PATHOBIOLOGY, V67, P302, DOI 10.1159/000028085
   Basu S, 2000, INT IMMUNOL, V12, P1539, DOI 10.1093/intimm/12.11.1539
   Basu S, 2001, IMMUNITY, V14, P303, DOI 10.1016/S1074-7613(01)00111-X
   Binder RJ, 2001, J BIOL CHEM, V276, P17163, DOI 10.1074/jbc.M011547200
   CHARLEY MR, 1988, J INVEST DERMATOL, V91, P202, DOI 10.1111/1523-1747.ep12464858
   Chen YJ, 2002, BLOOD, V100, P1373, DOI 10.1182/blood-2002-01-0174
   Dan QH, 2001, MOL THER, V4, P427, DOI 10.1006/mthe.2001.0477
   ENZAN H, 1991, VIRCHOWS ARCH B, V60, P389, DOI 10.1007/BF02899571
   Ewend MG, 2000, J IMMUNOTHER, V23, P438, DOI 10.1097/00002371-200007000-00007
   Fadok VA, 1998, J CLIN INVEST, V101, P890, DOI 10.1172/JCI1112
   Fathallah-Shaykh HM, 1998, INT J CANCER, V75, P266, DOI 10.1002/(SICI)1097-0215(19980119)75:2<266::AID-IJC16>3.0.CO;2-B
   Gallucci S, 1999, NAT MED, V5, P1249, DOI 10.1038/15200
   Gallucci S, 2001, CURR OPIN IMMUNOL, V13, P114, DOI 10.1016/S0952-7915(00)00191-6
   Giezeman-Smits KM, 2000, CANCER RES, V60, P2449
   Graf MR, 2001, J IMMUNOL, V166, P121, DOI 10.4049/jimmunol.166.1.121
   Graf MR, 1999, J IMMUNOL, V163, P5544
   HAYES RL, 1992, REV NEUROL, V148, P454
   Herrlinger U, 1997, CANCER GENE THER, V4, P345
   HUANG PG, 1995, J NEUROSURG, V83, P308, DOI 10.3171/jns.1995.83.2.0308
   Huncharek M, 1998, ANTICANCER RES, V18, P1303
   Jadus MR, 1996, BLOOD, V87, P5232, DOI 10.1182/blood.V87.12.5232.bloodjournal87125232
   Jadus MR, 1998, J IMMUNOL, V160, P361
   JADUS MR, 1999, RECENT RES DEV IMMUN, V1, P267
   Jemal A, 2002, CA-CANCER J CLIN, V52, P23, DOI 10.3322/canjclin.52.1.23
   Jubelirer S J, 1996, W V MED J, V92, P186
   Kruse CA, 1997, CANCER IMMUNOL IMMUN, V45, P77, DOI 10.1007/s002620050405
   Kuppner MC, 2001, EUR J IMMUNOL, V31, P1602, DOI 10.1002/1521-4141(200105)31:5<1602::AID-IMMU1602>3.0.CO;2-W
   Li ZH, 2002, CURR OPIN IMMUNOL, V14, P45, DOI 10.1016/S0952-7915(01)00297-7
   Melcher A, 1998, NAT MED, V4, P581, DOI 10.1038/nm0598-581
   Okada H, 1999, GENE THER, V6, P219, DOI 10.1038/sj.gt.3300798
   Parney IF, 1997, HUM GENE THER, V8, P1073, DOI 10.1089/hum.1997.8.9-1073
   Parney IF, 2000, NEUROSURGERY, V46, P1169, DOI 10.1097/00006123-200005000-00030
   Parney IF, 2000, NEUROSURGERY, V46, P778, DOI 10.1097/00006123-200004000-00002
   Plautz GE, 2000, CLIN CANCER RES, V6, P2209
   Quattrocchi KB, 1999, J NEURO-ONCOL, V45, P141, DOI 10.1023/A:1006293606710
   Sanchez R, 2002, CELL IMMUNOL, V215, P1, DOI 10.1016/S0008-8749(02)00011-4
   Sauter B, 2000, J EXP MED, V191, P423, DOI 10.1084/jem.191.3.423
   Sperandio S, 2000, P NATL ACAD SCI USA, V97, P14376, DOI 10.1073/pnas.97.26.14376
   Srivastava P, 2002, ANNU REV IMMUNOL, V20, P395, DOI 10.1146/annurev.immunol.20.100301.064801
   SUTO R, 1995, SCIENCE, V269, P1585, DOI 10.1126/science.7545313
   TJUVAJEV J, 1995, CANCER RES, V55, P1902
   Visse E, 1999, CANCER GENE THER, V6, P37, DOI 10.1038/sj.cgt.7700023
   Voll RE, 1997, NATURE, V390, P350, DOI 10.1038/37022
   WESTPHAL M, 1987, EXP CELL BIOL, V55, P152
   Williams CC, 2001, MOL THER, V3, P216, DOI 10.1006/mthe.2001.0253
NR 47
TC 41
Z9 45
U1 0
U2 5
PU NATURE PUBLISHING GROUP
PI LONDON
PA MACMILLAN BUILDING, 4 CRINAN ST, LONDON N1 9XW, ENGLAND
SN 0929-1903
EI 1476-5500
J9 CANCER GENE THER
JI Cancer Gene Ther.
PD MAY 15
PY 2003
VL 10
IS 5
BP 411
EP 420
DI 10.1038/sj.cgt.7700583
PG 10
WC Biotechnology & Applied Microbiology; Oncology; Genetics & Heredity; Medicine, Research & Experimental
SC Biotechnology & Applied Microbiology; Oncology; Genetics & Heredity; Research & Experimental Medicine
GA 674JF
UT WOS:000182633100008
PM 12719711
DA 2025-02-17
ER

PT J
AU Prins, RM
   Odesa, SK
   Liau, LM
AF Prins, RM
   Odesa, SK
   Liau, LM
TI Immunotherapeutic targeting of shared melanoma-associated antigens in a murine glioma model
SO CANCER RESEARCH
LA English
DT Article
ID recurrent malignant gliomas; tumor rejection antigen; adoptive immunotherapy; antitumor immunity; cells; interleukin-2; vaccination; identification; combination; lymphocytes
AB Immune-based treatments for central nervous system gliomas have traditionally lagged behind those of more immunogenic tumors such as melanoma. The relative paucity of defined glioma-associated antigens that can be targeted by the immune system may partially account for this situation. Antigens present on melanomas have been extensively characterized, both in humans and in murine preclinical models. Melanocytes and astrocytes are both derived embryologically from the neural ectoderm. Their neoplastic counterparts, malignant melanomas and gliomas, have been shown in humans to share common antigens at the RNA level. However, little is known concerning whether gliomas can be targeted by immune-based strategies that prime T cells to epitopes from melanoma-associated antigens (MAAs). In this study, we provide evidence that two common murine glioma cell lines (GL26 and GL261) express the melanoma antigens gp100 and tyrosinase-related protein 2 (TRP-2). To understand the immunogenicity of marine gliomas to CD8(+) T cells, we examined the ability of a MAA-specific CTL cell line to lyse the glioma cells, as well as the in vivo expansion of MAA-specific CD8(+) T cells in animals harboring gliomas. Both glioma cell lines were lysed by a human gp100-specific CTL cell line in vitro. Mice harboring s.c. GL26 gliomas possessed TRP-2-specific CD8(+) T cells, providing further evidence that these gliomas express the protein products in the context of MHC class I. Furthermore, MAA peptide-pulsed dendritic cells could prime T cells that specifically recognize GL26 glioma cells in vitro. Lastly, mice that were prevaccinated with human gp100 and TRP-2 peptide-pulsed dendritic cells had significantly extended survival when challenged with tumor cells in the brain, resulting in >50% long-term survival. These results suggest that shared MAAs on gliomas can be targeted immunotherapeutically, pointing the way to a new potential treatment option for patients with malignant gliomas.
C1 Univ Calif Los Angeles, Div Neurosurg, Dept Surg Neurosurg, Los Angeles, CA 90095 USA.
   Univ Calif Los Angeles, Dept Microbiol Immunol & Mol Genet, Los Angeles, CA 90095 USA.
   Univ Calif Los Angeles, Jonsson Comprehens Canc Ctr, Los Angeles, CA 90095 USA.
   Univ Calif Los Angeles, David Geffen Sch Med, Brain Res Inst, Los Angeles, CA 90095 USA.
C3 University of California System; University of California Los Angeles; University of California System; University of California Los Angeles; UCLA Jonsson Comprehensive Cancer Center; University of California System; University of California Los Angeles; University of California System; University of California Los Angeles; University of California Los Angeles Medical Center; David Geffen School of Medicine at UCLA
RP Univ Calif Los Angeles, Div Neurosurg, Dept Surg Neurosurg, CHS 74-145,POB 956901,10833 LeConte Ave, Los Angeles, CA 90095 USA.
FU NCI NIH HHS [T32 CA09120-28, CA-091545] Funding Source: Medline; National Cancer Institute [T32CA009120] Funding Source: NIH RePORTER
CR Ashley DM, 1997, J EXP MED, V186, P1177, DOI 10.1084/jem.186.7.1177
   BARBA D, 1989, J NEUROSURG, V70, P175, DOI 10.3171/jns.1989.70.2.0175
   BARKER CF, 1977, ADV IMMUNOL, V25, P1
   Bigner DD, 1998, J CLIN ONCOL, V16, P2202, DOI 10.1200/JCO.1998.16.6.2202
   Bloom MB, 1997, J EXP MED, V185, P453, DOI 10.1084/jem.185.3.453
   Chi DDJ, 1997, AM J PATHOL, V150, P2143
   Debinski W, 1999, CLIN CANCER RES, V5, P985
   Glick RP, 1997, NEUROSURGERY, V41, P898, DOI 10.1097/00006123-199710000-00025
   Glick RP, 1999, NEUROSURGERY, V45, P867, DOI 10.1097/00006123-199910000-00028
   Graf MR, 1999, J NEURO-ONCOL, V45, P209, DOI 10.1023/A:1006357424124
   Graf MR, 2001, J IMMUNOL, V166, P121, DOI 10.4049/jimmunol.166.1.121
   Hall WA, 2000, NEUROSURGERY, V46, P544, DOI 10.1097/00006123-200003000-00003
   Heimberger AB, 2002, NEUROSURGERY, V50, P158, DOI 10.1097/00006123-200201000-00024
   Jung G, 2001, INT J CANCER, V91, P225, DOI 10.1002/1097-0215(200002)9999:9999<::AID-IJC1038>3.3.CO;2-7
   LAMPSON L, 2004, IN PRESS YOUMANS NEU, V0, P0
   Laske DW, 1997, NAT MED, V3, P1362, DOI 10.1038/nm1297-1362
   Liau LM, 1999, J NEUROSURG, V90, P1115, DOI 10.3171/jns.1999.90.6.1115
   LILLEHEI KO, 1991, NEUROSURGERY, V28, P16, DOI 10.1227/00006123-199101000-00003
   Liu GT, 2003, J IMMUNOTHER, V26, P301, DOI 10.1097/00002371-200307000-00002
   MATZINGER P, 1991, J IMMUNOL METHODS, V145, P185, DOI 10.1016/0022-1759(91)90325-A
   MERCHANT RE, 1988, CANCER-AM CANCER SOC, V62, P665, DOI 10.1002/1097-0142(19880815)62:4<665::AID-CNCR2820620403>3.0.CO;2-O
   Okada H, 1998, INT J CANCER, V78, P196, DOI 10.1002/(SICI)1097-0215(19981005)78:2<196::AID-IJC13>3.0.CO;2-9
   Okano F, 2002, CLIN CANCER RES, V8, P2851
   Overwijk WW, 1999, P NATL ACAD SCI USA, V96, P2982, DOI 10.1073/pnas.96.6.2982
   Overwijk WW, 2003, J EXP MED, V198, P569, DOI 10.1084/jem.20030590
   Overwijk WW, 1998, J EXP MED, V188, P277, DOI 10.1084/jem.188.2.277
   Plautz GE, 2000, CLIN CANCER RES, V6, P2209
   Prins RM, 2003, NEUROSURGERY, V53, P144, DOI 10.1227/01.NEU.0000068865.34216.3A
   Quattrocchi KB, 1999, J NEURO-ONCOL, V45, P141, DOI 10.1023/A:1006293606710
   RAM Z, 1994, J NEUROSURG, V80, P535, DOI 10.3171/jns.1994.80.3.0535
   RIMOLDI D, 1993, INT J CANCER, V54, P527, DOI 10.1002/ijc.2910540329
   Sampson JH, 1996, P NATL ACAD SCI USA, V93, P10399, DOI 10.1073/pnas.93.19.10399
   Sankhla SK, 1996, J NEURO-ONCOL, V27, P133
   Seliger B, 2001, CANCER RES, V61, P1095
   Surawicz TS, 1998, J NEURO-ONCOL, V40, P151, DOI 10.1023/A:1006091608586
   TJUVAJEV J, 1995, CANCER RES, V55, P1902
   Toldbod HE, 2003, SCAND J IMMUNOL, V58, P43, DOI 10.1046/j.1365-3083.2003.01267.x
   van Elsas A, 2001, J EXP MED, V194, P481, DOI 10.1084/jem.194.4.481
NR 38
TC 99
Z9 103
U1 1
U2 2
PU AMER ASSOC CANCER RESEARCH
PI PHILADELPHIA
PA 615 CHESTNUT ST, 17TH FLOOR, PHILADELPHIA, PA 19106-4404 USA
SN 0008-5472
EI 1538-7445
J9 CANCER RES
JI Cancer Res.
PD DEC 1
PY 2003
VL 63
IS 23
BP 8487
EP 8491
DI 
PG 5
WC Oncology
SC Oncology
GA 756DQ
UT WOS:000187450900060
PM 14679014
DA 2025-02-17
ER

PT J
AU Ridgway, D
AF Ridgway, D
TI The first 1000 dendritic cell vaccinees
SO CANCER INVESTIGATION
LA English
DT Review
DE dendritic; vaccine; immunotherapy
ID phase-i trial; multiple-myeloma patients; metastatic melanoma; immune-responses; idiotype vaccination; prostate-cancer; glioma patients; tumor vaccine; t-cells; immunotherapy
AB Dendritic cells (DCs) are potent antigen-presenting cells that have the ability to stimulate primary T cell antitumor immune responses in animals and humans. Since the first published clinical trial of dendritic cell vaccination in 1995, 98 studies describing more than 1000 vaccinees have been published in peer-reviewed medical journals or presented at the annual meetings of the American Society for Clinical Oncology, the American Association of Cancer Research, or the American Society of Hematology. Trials have been performed in 15 countries. Trials included patients with more than two dozen tumor types; most trials studied patients with malignant melanoma, prostate cancer, colorectal carcinoma, or multiple myeloma, using autologous DCs pulsed with synthetic antigens or idiotype antibodies. The DC vaccines were also prepared by pulsing DCs with tumor lysates or RNA, by transfection with tumor DNA, or by creating tumor cell/DC fusions. Various approaches to vaccine cell numbers, length of vaccine program, site of vaccination, frozen preservation of vaccine, and use of a maturation step for DCs were used. Adverse effects associated with DC vaccination were uncommon; most were mild and self-limited and none were serious. Clinical responses were observed in approximately half the trials. The DC vaccination may provide a safe approach to cancer immunotherapy that can overcome the limited reach and immunogenicity of peptide vaccines.
C1 Lineberry Res Associates, Res Triangle Pk, NC 27709 USA.
RP Lineberry Res Associates, POB 14626,79 TW Alexander Dr,4401, Res Triangle Pk, NC 27709 USA.
EM dridgway@lineberryresearch.com
CR Abe T, 2000, BLOOD, V96, P0
   AOYAMA T, 2001, P AN M AM SOC CLIN, V20, P0
   Assikis Vasileios John, 2002, PROCEEDINGS OF THE AMERICAN ASSOCIATION FOR CANCER RESEARCH ANNUAL MEETING, V43, P676
   Avigan D, 2001, BLOOD, V98, P0
   Banchereau J, 2001, CANCER RES, V61, P6451
   Bercovici Nadege, 2002, PROCEEDINGS OF THE AMERICAN ASSOCIATION FOR CANCER RESEARCH ANNUAL MEETING, V43, P558
   Brossart P, 2000, BLOOD, V96, P3102, DOI 10.1182/blood.V96.9.3102.h8003102_3102_3108
   Burch PA, 2000, CLIN CANCER RES, V6, P2175
   Cajal R, 2000, P AN M AM SOC CLIN, V19, P0
   Chakraborty NG, 1998, CANCER IMMUNOL IMMUN, V47, P58, DOI 10.1007/s002620050504
   Chang AE, 2002, CLIN CANCER RES, V8, P1021
   CHANG JW, 2002, P AN M AM SOC CLIN, V21, P0
   Chuhjo T, 2000, BLOOD, V96, P0
   Clay Timothy M, 2002, PROCEEDINGS OF THE AMERICAN ASSOCIATION FOR CANCER RESEARCH ANNUAL MEETING, V43, P89
   Cull G, 1998, BLOOD, V92, P0
   DESAI J, 2002, P AN M AM SOC CLIN, V21, P0
   FARIES MB, 2000, P AN M AM SOC CLIN, V19, P0
   Fay J, 2000, BLOOD, V96, P0
   Fong L, 2001, J IMMUNOL, V167, P7150, DOI 10.4049/jimmunol.167.12.7150
   Fong L, 2001, J IMMUNOL, V166, P4254, DOI 10.4049/jimmunol.166.6.4254
   Fong L, 2001, P NATL ACAD SCI USA, V98, P8809, DOI 10.1073/pnas.141226398
   Fong Lawrence, 2002, PROCEEDINGS OF THE AMERICAN ASSOCIATION FOR CANCER RESEARCH ANNUAL MEETING, V43, P143
   FROHLICH MW, 2001, P AN M AM SOC CLIN, V20, P0
   Gajewski TF, 2001, CLIN CANCER RES, V7, P0
   Geiger J, 2000, LANCET, V356, P1163, DOI 10.1016/S0140-6736(00)02762-8
   Geiger JD, 2001, CANCER RES, V61, P8513
   Gjertsen MK, 1996, INT J CANCER, V65, P450, DOI 10.1002/(SICI)1097-0215(19960208)65:4<450::AID-IJC10>3.0.CO;2-E
   Heiser A, 2002, J CLIN INVEST, V109, P409, DOI 10.1172/JCI200214364
   Heiser Axel, 2002, PROCEEDINGS OF THE AMERICAN ASSOCIATION FOR CANCER RESEARCH ANNUAL MEETING, V43, P976
   HINKEL A, 1998, P AN M AM SOC CLIN, V17, P0
   Höltl L, 1999, J UROLOGY, V161, P777, DOI 10.1016/S0022-5347(01)61767-1
   Hsu FJ, 2001, BLOOD, V98, P0
   Hsu FJ, 1999, BLOOD, V94, P0
   Hsu FJ, 1996, NAT MED, V2, P52, DOI 10.1038/nm0196-52
   Ishisaka T, 2001, BLOOD, V98, P0
   Itoh T, 2002, CANCER IMMUNOL IMMUN, V51, P99, DOI 10.1007/s00262-001-0257-z
   Jonuleit H, 2001, INT J CANCER, V93, P243, DOI 10.1002/ijc.1323
   Kikuchi T, 2001, CANCER IMMUNOL IMMUN, V50, P337, DOI 10.1007/s002620100205
   Kugler A, 2000, NAT MED, V6, P332, DOI 10.1038/73193
   Lacy M, 2002, P AN M AM SOC CLIN, V21, P0
   Lacy MQ, 2000, BLOOD, V96, P0
   LAU R, 2001, P AN M AM SOC CLIN, V20, P0
   LEONG SPL, 2001, P AN M AM SOC CLIN, V20, P0
   LIAU LM, 2002, P AM ASSOC CANC RES, V43, P0
   Lim SH, 1999, INT J CANCER, V83, P215
   LINETTE G, 2000, P AN M AM SOC CLIN, V19, P0
   Liso A, 1999, BLOOD, V94, P0
   Lotze MT, 2000, CANCER J SCI AM, V6, P0
   Mackensen A, 2000, INT J CANCER, V86, P385, DOI 10.1002/(SICI)1097-0215(20000501)86:3<385::AID-IJC13>3.3.CO;2-K
   MacKenzie M, 2000, BLOOD, V96, P0
   Maecker HT, 2001, CLIN CANCER RES, V7, P0
   MANSI JL, 2002, P AN M AM SOC CLIN, V21, P0
   MARTEN A, 2001, BLOOD, V98, P0
   MIDGLEY R, 2002, P AN M AM SOC CLIN, V21, P0
   Morishita M, 2001, BLOOD, V98, P0
   Morse MA, 1999, CANCER RES, V59, P56
   MORSE MA, 2000, P AN M AM SOC CLIN, V19, P0
   MUKHERJI B, 1995, P NATL ACAD SCI USA, V92, P8078, DOI 10.1073/pnas.92.17.8078
   Nagayama H, 2000, BLOOD, V96, P0
   Nair SK, 2002, ANN SURG, V235, P540, DOI 10.1097/00000658-200204000-00013
   Nestle FO, 1998, NAT MED, V4, P328, DOI 10.1038/nm0398-328
   Nestle FO, 2000, ONCOGENE, V19, P6673, DOI 10.1038/sj.onc.1204095
   Nishiyama T, 2001, CLIN CANCER RES, V7, P23
   NUSSEY FE, 2000, P AN M AM SOC CLIN, V19, P0
   Ossenkoppele GJ, 2001, BLOOD, V98, P0
   Panelli MC, 2000, J IMMUNOTHER, V23, P487, DOI 10.1097/00002371-200007000-00013
   PARK TW, 2001, P AN M AM SOC CLIN, V20, P0
   Punt CJA, 1999, PROCEEDINGS OF THE AMERICAN ASSOCIATION FOR CANCER RESEARCH ANNUAL MEETING, V40, P312
   Rains N, 2001, HEPATO-GASTROENTEROL, V48, P347
   Reichardt VL, 2001, BLOOD, V98, P0
   Reichardt VL, 2000, BLOOD, V96, P0
   RIBAS A, 2001, P AN M AM SOC CLIN, V20, P0
   RICCOBON A, 2000, P AN M AM SOC CLIN, V19, P0
   SANDANAGA N, 2001, CLIN CANCER RES, V7, P2277
   SCHELLHAMMER P, 2002, P AN M AM SOC CLIN, V21, P0
   SCHLERTHURNER B, 2002, EXP MED, V19, P1279
   Schott M, 2001, J CLIN ENDOCR METAB, V86, P4965, DOI 10.1210/jc.86.10.4965
   Schott M, 2001, CLIN ENDOCRINOL, V55, P271, DOI 10.1046/j.1365-2265.2001.01293.x
   Schott M, 2000, EUR J ENDOCRINOL, V142, P300, DOI 10.1530/eje.0.1420300
   Schuler-Thurner B, 2000, J IMMUNOL, V165, P3492, DOI 10.4049/jimmunol.165.6.3492
   Shane T, 2001, TURBOMACH INT, V42, P26
   Shankar Gopi, 2002, PROCEEDINGS OF THE AMERICAN ASSOCIATION FOR CANCER RESEARCH ANNUAL MEETING, V43, P144
   Small EJ, 2000, J CLIN ONCOL, V18, P3894, DOI 10.1200/JCO.2000.18.23.3894
   Steinman RM, 2001, INT J CANCER, V94, P459, DOI 10.1002/ijc.1503
   STIFT A, 2000, P AN M AM SOC CLIN, V19, P0
   Takahashi M, 2001, BLOOD, V98, P0
   TAKAUE YTR, 2002, P AN M AM SOC CLIN, V21, P0
   Tanigawa Keishi, 2001, PROCEEDINGS OF THE AMERICAN ASSOCIATION FOR CANCER RESEARCH ANNUAL MEETING, V42, P27
   Thurner B, 1999, J EXP MED, V190, P1669, DOI 10.1084/jem.190.11.1669
   Timmerman JM, 2002, BLOOD, V99, P1517, DOI 10.1182/blood.V99.5.1517
   Titzer S, 2000, BRIT J HAEMATOL, V108, P805, DOI 10.1046/j.1365-2141.2000.01958.x
   Tjoa BA, 1999, UROL CLIN N AM, V26, P365, DOI 10.1016/S0094-0143(05)70076-8
   Toungouz M, 2001, J LEUKOCYTE BIOL, V69, P937
   TOZER RG, 2002, P AN M AM SOC CLIN, V21, P0
   Tsunoda T, 1999, PROCEEDINGS OF THE AMERICAN ASSOCIATION FOR CANCER RESEARCH ANNUAL MEETING, V40, P310
   VIEWEG JW, 2001, P AN M AM SOC CLIN, V20, P0
   Vonderheide RH, 2001, BLOOD, V98, P0
   WALLACK MK, 2002, P AN M AM SOC CLIN, V21, P0
   Weihrauch MR, 2000, BLOOD, V96, P0
   Wen YJ, 1998, CLIN CANCER RES, V4, P957
   Westermann J, 2001, BLOOD, V98, P0
   Westermann J, 2000, BLOOD, V96, P0
   Yi Q, 2001, BLOOD, V98, P0
   Yu John S, 2001, PROCEEDINGS OF THE AMERICAN ASSOCIATION FOR CANCER RESEARCH ANNUAL MEETING, V42, P274
   Yu JS, 2001, CANCER RES, V61, P842
NR 106
TC 237
Z9 292
U1 0
U2 21
PU TAYLOR & FRANCIS INC
PI PHILADELPHIA
PA 530 WALNUT STREET, STE 850, PHILADELPHIA, PA 19106 USA
SN 0735-7907
EI 1532-4192
J9 CANCER INVEST
JI Cancer Invest.
PD JUN 15
PY 2003
VL 21
IS 6
BP 873
EP 886
DI 10.1081/CNV-120025091
PG 14
WC Oncology
SC Oncology
GA 762RJ
UT WOS:000187995700008
PM 14735692
DA 2025-02-17
ER

PT J
AU Sakurai, F
   Mizuguchi, H
   Yamaguchi, T
   Hayakawa, T
AF Sakurai, F
   Mizuguchi, H
   Yamaguchi, T
   Hayakawa, T
TI Characterization of <i>in vitro</i> and <i>in vivo</i> gene transfer proplefties of adenovirus serotype 35 vector
SO MOLECULAR THERAPY
LA English
DT Article
DE gene therapy; adenovirus serotype 35 vector; liver parenchymal cells; liver nonparenchymal cells; CAR; biodistribution
ID coxsackie b virus; human cd34(+) cells; dendritic cells; efficient transduction; recombinant adenovirus; endothelial-cells; glioma-cells; rgd peptide; species b1; subgroup-b
AB We have recently developed a replication-defective, recombinant adenovirus (Ad) vector composed of the whole Ad serotype 35 (Ad35), a member of subgroup B. We describe herein the in vitro and in vivo gene transfer properties of Ad35 vector in comparison with Ad serotype 5 (Ad5) and the Ad5F35 vector, which is a fiber-substituted Ad5 vector containing Ad35 fiber proteins. In vitro, Ad35 vector efficiently transduced not only human CAR-positive cells but also CAR-negative cells. Following intravenous administration into mice, both Ad5 and Ad35 vectors were rapidly cleared from the bloodstream with a half-life of approximately 3 min. Ad5 vector-mediated transgene expression predominantly occurred in liver parenchymal cells, although the Ad5 vector was delivered to both liver parenchymal and nonparenchymal cells. In contrast, Ad35 vector was efficiently taken up by liver nonparenchymal cells and mediated transduction efficiency in the liver on a level 4 log orders lower than the Ad5 vector. These findings demonstrate that Ad35 vector is an attractive vehicle for gene transfer into human cells, while the biodistribution profile of Ad35 vector in mice is much different from that of the Ad5 vector.
C1 Natl Inst Hlth Sci, Div Cellular & Gene Therapy Prod, Setagaya Ku, Tokyo 1588501, Japan.
C3 National Institute of Health Sciences - Japan
RP Natl Inst Hlth Sci, Div Cellular & Gene Therapy Prod, Setagaya Ku, 1-18-1 Kamiyoga, Tokyo 1588501, Japan.
EM mizuguch@nihs.go.jp
CR Abrahamsen K, 1997, J VIROL, V71, P8946, DOI 10.1128/JVI.71.11.8946-8951.1997
   Alemany R, 2000, J GEN VIROL, V81, P2605, DOI 10.1099/0022-1317-81-11-2605
   Aoki K, 2001, GENE THER, V8, P508, DOI 10.1038/sj.gt.3301435
   Arnberg N, 1997, VIROLOGY, V227, P239, DOI 10.1006/viro.1996.8269
   Asaoka K, 2000, J NEUROSURG, V92, P1002, DOI 10.3171/jns.2000.92.6.1002
   Benihoud K, 1999, CURR OPIN BIOTECH, V10, P440, DOI 10.1016/S0958-1669(99)00007-5
   Bergelson JM, 1997, SCIENCE, V275, P1320, DOI 10.1126/science.275.5304.1320
   Bergelson JM, 1998, J VIROL, V72, P415, DOI 10.1128/JVI.72.1.415-419.1998
   BLOMHOFF R, 1985, INT J BIOCHEM, V17, P1321, DOI 10.1016/0020-711X(85)90055-2
   BRANN T, 2002, MOL THER, V5, P0
   CrawfordMiksza L, 1996, J VIROL, V70, P1836, DOI 10.1128/JVI.70.3.1836-1844.1996
   De Jong JC, 1999, J CLIN MICROBIOL, V37, P3940, DOI 10.1128/JCM.37.12.3940-3945.1999
   Dechecchi MC, 2001, J VIROL, V75, P8772, DOI 10.1128/JVI.75.18.8772-8780.2001
   DEFER C, 1990, J VIROL, V64, P3661, DOI 10.1128/JVI.64.8.3661-3673.1990
   Ebbinghaus C, 2001, J VIROL, V75, P480, DOI 10.1128/JVI.75.1.480-489.2001
   Einfeld DA, 2001, J VIROL, V75, P11284, DOI 10.1128/JVI.75.23.11284-11291.2001
   Farina SF, 2001, J VIROL, V75, P11603, DOI 10.1128/JVI.75.23.11603-11613.2001
   Fechner H, 1999, GENE THER, V6, P1520, DOI 10.1038/sj.gt.3301030
   François A, 2001, J VIROL, V75, P5288, DOI 10.1128/JVI.75.11.5288-5301.2001
   Gall J, 1996, J VIROL, V70, P2116, DOI 10.1128/JVI.70.4.2116-2123.1996
   Gall JGD, 1998, J VIROL, V72, P10260, DOI 10.1128/JVI.72.12.10260-10264.1998
   Havenga MJE, 2002, J VIROL, V76, P4612, DOI 10.1128/JVI.76.9.4612-4620.2002
   Hegenbarth S, 2000, HUM GENE THER, V11, P481, DOI 10.1089/10430340050015941
   Hemmi S, 1998, HUM GENE THER, V9, P2363, DOI 10.1089/hum.1998.9.16-2363
   Hidaka C, 1999, J CLIN INVEST, V103, P579, DOI 10.1172/JCI5309
   HUARD J, 1995, GENE THER, V2, P107
   KANEGAE Y, 1994, JPN J MED SCI BIOL, V47, P157, DOI 10.7883/yoken1952.47.157
   Kanerva A, 2002, MOL THER, V5, P695, DOI 10.1006/mthe.2002.0599
   Koizumi N, 2001, BBA-GEN SUBJECTS, V1568, P13, DOI 10.1016/S0304-4165(01)00194-5
   Kovesdi I, 1997, CURR OPIN BIOTECH, V8, P583, DOI 10.1016/S0958-1669(97)80033-X
   Kremer EJ, 2000, J VIROL, V74, P505, DOI 10.1128/JVI.74.1.505-512.2000
   Krougliak V, 1995, HUM GENE THER, V6, P1575, DOI 10.1089/hum.1995.6.12-1575
   Li YM, 1999, CANCER RES, V59, P325
   MAIZEL JV, 1968, VIROLOGY, V36, P115, DOI 10.1016/0042-6822(68)90121-9
   Miller CR, 1998, CANCER RES, V58, P5738
   Mizuguchi H, 1999, HUM GENE THER, V10, P2013, DOI 10.1089/10430349950017374
   Mizuguchi H, 1998, HUM GENE THER, V9, P2577, DOI 10.1089/hum.1998.9.17-2577
   Mizuguchi H, 2002, GENE THER, V9, P769, DOI 10.1038/sj.gt.3301701
   Mizuguchi H, 2002, GENE, V285, P69, DOI 10.1016/S0378-1119(02)00410-9
   Mizuguchi H, 2001, GENE THER, V8, P730, DOI 10.1038/sj.gt.3301453
   MYEROWITZ RL, 1975, AM J MED, V59, P591, DOI 10.1016/0002-9343(75)90267-3
   Nalbantoglu J, 1999, HUM GENE THER, V10, P1009, DOI 10.1089/10430349950018409
   Nguyen TT, 1999, GENE THER, V6, P1291, DOI 10.1038/sj.gt.3300949
   Nishikawa M, 1998, J PHARMACOL EXP THER, V287, P408
   Okada N, 2001, BIOCHEM BIOPH RES CO, V282, P173, DOI 10.1006/bbrc.2001.4527
   Peng KW, 2001, GENE THER, V8, P1456, DOI 10.1038/sj.gt.3301552
   Rea D, 2001, J IMMUNOL, V166, P5236, DOI 10.4049/jimmunol.166.8.5236
   Reddy PS, 1999, J VIROL, V73, P9137, DOI 10.1128/JVI.73.11.9137-9144.1999
   Roelvink PW, 1998, J VIROL, V72, P7909, DOI 10.1128/JVI.72.10.7909-7915.1998
   Roy S, 1998, J VIROL, V72, P6875, DOI 10.1128/JVI.72.8.6875-6879.1998
   Sakurai F, 2003, GENE THER, V10, P1041, DOI 10.1038/sj.gt.3301959
   Saphire ACS, 2000, J BIOL CHEM, V275, P4298, DOI 10.1074/jbc.275.6.4298
   Schulick AH, 1997, J CLIN INVEST, V99, P209, DOI 10.1172/JCI119149
   Segerman A, 2003, J VIROL, V77, P1157, DOI 10.1128/JVI.77.2.1157-1162.2003
   Segerman A, 2000, J VIROL, V74, P1457, DOI 10.1128/JVI.74.3.1457-1467.2000
   SETH P, 1994, J VIROL, V68, P1204, DOI 10.1128/JVI.68.2.1204-1206.1994
   Shayakhmetov DM, 2000, J VIROL, V74, P2567, DOI 10.1128/JVI.74.6.2567-2583.2000
   Shayakhmetov DM, 2003, J VIROL, V77, P3712, DOI 10.1128/JVI.77.6.3712-3723.2003
   Shayakhmetov DM, 2002, CANCER RES, V62, P1063
   Stecher H, 2001, MOL THER, V4, P36, DOI 10.1006/mthe.2000.0410
   Tillman BW, 1999, J IMMUNOL, V162, P6378
   Tomko RP, 1997, P NATL ACAD SCI USA, V94, P3352, DOI 10.1073/pnas.94.7.3352
   Trotman LC, 2001, NAT CELL BIOL, V3, P1092, DOI 10.1038/ncb1201-1092
   Vigne E, 2003, GENE THER, V10, P153, DOI 10.1038/sj.gt.3301845
   WAKE K, 1989, INT REV CYTOL, V118, P173
   WICKHAM TJ, 1994, J CELL BIOL, V127, P257, DOI 10.1083/jcb.127.1.257
   WICKHAM TJ, 1993, CELL, V73, P309, DOI 10.1016/0092-8674(93)90231-E
   Wood M, 1999, CANCER GENE THER, V6, P367, DOI 10.1038/sj.cgt.7700090
   Worgall S, 1997, HUM GENE THER, V8, P37, DOI 10.1089/hum.1997.8.1-37
   Wu HJ, 2002, J VIROL, V76, P12775, DOI 10.1128/JVI.76.24.12775-12782.2002
   Xu ZL, 2001, GENE, V272, P149, DOI 10.1016/S0378-1119(01)00550-9
   Yeh P, 1997, FASEB J, V11, P615, DOI 10.1096/fasebj.11.8.9240963
NR 73
TC 91
Z9 98
U1 0
U2 1
PU CELL PRESS
PI CAMBRIDGE
PA 50 HAMPSHIRE ST, FLOOR 5, CAMBRIDGE, MA 02139 USA
SN 1525-0016
EI 1525-0024
J9 MOL THER
JI Mol. Ther.
PD NOV 15
PY 2003
VL 8
IS 5
BP 813
EP 821
DI 10.1016/S1525-0016(03)00243-0
PG 9
WC Biotechnology & Applied Microbiology; Genetics & Heredity; Medicine, Research & Experimental
SC Biotechnology & Applied Microbiology; Genetics & Heredity; Research & Experimental Medicine
GA 743WX
UT WOS:000186597500020
PM 14599815
DA 2025-02-17
ER

PT J
AU Kawada, M
   Ikeda, H
   Takahashi, T
   Ishizu, A
   Ishikura, H
   Katoh, H
   Yoshiki, T
AF Kawada, M
   Ikeda, H
   Takahashi, T
   Ishizu, A
   Ishikura, H
   Katoh, H
   Yoshiki, T
TI Vaccination of fusion cells of rat dendritic and carcinoma cells prevents tumor growth <i>in vivo</i>
SO INTERNATIONAL JOURNAL OF CANCER
LA English
DT Article
DE anti-tumor immunity; immunotherapy; dendritic cell; fusion cell
ID cytotoxic t-lymphocytes; therapeutic antitumor immunity; in-vitro; glioma-cells; antigen; tolerance; induction; melanoma; model; mice
AB Several reports on immunotherapy using dendritic cells-based vaccine have been published. We investigated findings using fusion cells (FCs) generated from rat dendritic cells and a syngeneic hepatic cancer cell line with regard to inducing anti-tumor immunity. Vaccination of rats using FCs protected against growth of the subcutaneously implanted tumor in vivo and induced infiltration of CD8(+) T cells into the tumor. At the site of CD8(+) T cell infiltration, there were apoptotic tumor cells. T cells from spleen of FCs-vaccinated rats with protective ability against tumor growth included tumor specific cytotoxic CD8(+) T cells restricted to major histocompatibility complex Class I. In addition, adaptive transfer of in vitro re-stimulated splenic T cells with FCs was effective in preventing tumor growth and in vivo vaccinations of rats with FCs after resection of the subcutaneous implanted tumor inhibited local tumor recurrences. Immunotherapy using FCs appears to be an effective method if used in combination with surgical or other anti-cancer therapies. (C) 2003 Wiley-Liss. Inc.
C1 Hokkaido Univ, Grad Sch Med, Dept Pathol Pathophysiol, Div Pathophysiol Sci,Kita Ku, Sapporo, Hokkaido 0608638, Japan.
   Hokkaido Univ, Grad Sch Med, Dept Surg Oncol, Div Canc Med, Sapporo, Hokkaido, Japan.
   Chiba Univ, Grad Sch Med, Dept Mol Pathol, Chiba, Japan.
C3 Hokkaido University; Hokkaido University; Chiba University
RP Yoshiki, T (通讯作者)，Hokkaido Univ, Grad Sch Med, Dept Pathol Pathophysiol, Div Pathophysiol Sci,Kita Ku, Kita 15,Nishi 7, Sapporo, Hokkaido 0608638, Japan.
CR Akasaki Y, 2001, J IMMUNOTHER, V24, P106, DOI 10.1097/00002371-200103000-00004
   BAKKER ABH, 1995, CANCER RES, V55, P5330
   BASSE P, 1991, J EXP MED, V174, P479, DOI 10.1084/jem.174.2.479
   Boczkowski D, 1996, J EXP MED, V184, P465, DOI 10.1084/jem.184.2.465
   Celluzzi CM, 1998, J IMMUNOL, V160, P3081
   Gong JL, 1997, NAT MED, V3, P558, DOI 10.1038/nm0597-558
   Gong JL, 2000, J IMMUNOL, V165, P1705, DOI 10.4049/jimmunol.165.3.1705
   Gong JL, 2000, P NATL ACAD SCI USA, V97, P2715, DOI 10.1073/pnas.050587197
   Gong JL, 1998, P NATL ACAD SCI USA, V95, P6279, DOI 10.1073/pnas.95.11.6279
   Harada H, 2000, UROL RES, V28, P69, DOI 10.1007/s002400050013
   HENKART PA, 1994, IMMUNITY, V1, P343, DOI 10.1016/1074-7613(94)90063-9
   INABA K, 1994, J EXP MED, V180, P1849, DOI 10.1084/jem.180.5.1849
   INABA K, 1990, J EXP MED, V172, P631, DOI 10.1084/jem.172.2.631
   Kikuchi T, 2001, CANCER IMMUNOL IMMUN, V50, P337, DOI 10.1007/s002620100205
   Kugler A, 2000, NAT MED, V6, P332, DOI 10.1038/73193
   Lespagnard L, 1998, INT J CANCER, V76, P250, DOI 10.1002/(SICI)1097-0215(19980413)76:2<250::AID-IJC13>3.0.CO;2-G
   Liau LM, 1999, J NEUROSURG, V90, P1115, DOI 10.3171/jns.1999.90.6.1115
   MAYORDOMO JI, 1995, NAT MED, V1, P1297, DOI 10.1038/nm1295-1297
   MEHTADAMANI A, 1994, J IMMUNOL, V153, P996
   Nair SK, 1997, INT J CANCER, V70, P706, DOI 10.1002/(SICI)1097-0215(19970317)70:6<706::AID-IJC13>3.0.CO;2-7
   Nair SK, 1998, NAT BIOTECHNOL, V16, P364, DOI 10.1038/nbt0498-364
   Nestle FO, 1998, NAT MED, V4, P328, DOI 10.1038/nm0398-328
   OMOTE Y, 1990, JPN J CANCER RES, V81, P956, DOI 10.1111/j.1349-7006.1990.tb02673.x
   Paglia P, 1996, J EXP MED, V183, P317, DOI 10.1084/jem.183.1.317
   Ribas A, 1999, ANTICANCER RES, V19, P1165
   Rosenberg SA, 1998, NAT MED, V4, P321, DOI 10.1038/nm0398-321
   Song W, 1997, J EXP MED, V186, P1247, DOI 10.1084/jem.186.8.1247
   Sotomayor EM, 1999, NAT MED, V5, P780, DOI 10.1038/10503
   Specht JM, 1997, J EXP MED, V186, P1213, DOI 10.1084/jem.186.8.1213
   STEINMAN RM, 1991, ANNU REV IMMUNOL, V9, P271
   STUHLER G, 1994, CANCER IMMUNOL IMMUN, V39, P342, DOI 10.1007/s002620050136
   TOKUDA K, 1990, J NEURO-ONCOL, V8, P205
   Wang JL, 1998, J IMMUNOL, V161, P5516
   Watanabe I, 1999, JPN J CANCER RES, V90, P188, DOI 10.1111/j.1349-7006.1999.tb00732.x
   YOUNG JW, 1992, J CLIN INVEST, V90, P229, DOI 10.1172/JCI115840
NR 35
TC 22
Z9 26
U1 1
U2 5
PU WILEY-LISS
PI NEW YORK
PA DIV JOHN WILEY & SONS INC, 605 THIRD AVE, NEW YORK, NY 10158-0012 USA
SN 0020-7136
EI 
J9 INT J CANCER
JI Int. J. Cancer
PD JUL 1
PY 2003
VL 105
IS 4
BP 520
EP 526
DI 10.1002/ijc.11120
PG 7
WC Oncology
SC Oncology
GA 680EH
UT WOS:000182963000013
PM 12712444
DA 2025-02-17
ER

PT J
AU Liu, BL
   Robinson, M
   Han, ZQ
   Branston, RH
   English, C
   Reay, P
   McGrath, Y
   Thomas, SK
   Thornton, M
   Bullock, P
   Love, CA
   Coffin, RS
AF Liu, BL
   Robinson, M
   Han, ZQ
   Branston, RH
   English, C
   Reay, P
   McGrath, Y
   Thomas, SK
   Thornton, M
   Bullock, P
   Love, CA
   Coffin, RS
TI ICP34.5 deleted herpes simplex virus with enhanced oncolytic, immune stimulating, and anti-tumour properties
SO GENE THERAPY
LA English
DT Article
DE oncolytic HSV; tumour vaccine; cancer therapy
ID phase-i; protein-synthesis; gene-therapy; prostate-cancer; recurrent head; adenovirus; type-1; mutant; cells; onyx-015
AB Herpes simplex virus type-1 (HSV1) in which the neurovirulence factor ICP34.5 is inactivated has been shown to direct tumour-specific cell lysis in several tumour models. Such viruses have also been shown to be safe in Phase I clinical trials by intra-tumoral injection in glioma and melanoma patients.(1-3) Previous work has used serially passaged laboratory isolates of HSV1 which we hypothesized may be attenuated in their lytic capability in human tumour cells as compared to more recent clinical isolates. To produce ICP34.5 deleted HSV with enhanced oncolytic potential, we tested two clinical isolates. Both showed improved cell killing in all human tumour cell lines tested compared to a laboratory strain (strain 17+). ICP34.5 was then deleted from one of the clinical isolate strains (strain JS1). Enhanced tumour cell killing with ICP34.5 deleted HSV has also been reported by the deletion of ICP47 by the up-regulation of US11 which occurs following this mutation.(4,5) Thus to further improve oncolytic properties, ICP47 was removed from JS1/ICP34.5-. As ICP47 also functions to block antigen processing in HSV infected cells, this mutation was also anticipated to improve the immune stimulating properties of the virus. Finally, to provide viruses with maximum oncolytic and immune stimulating properties, the gene for human or mouse GM-CSF was inserted into the JS1/34.5-/47- vector backbone. GM-CSF is a potent immune stimulator promoting the differentiation of progenitor cells into dendritic cells and has shown promise in clinical trials when delivered by a number of means. Combination of GM-CSF with oncolytic therapy may be particularly effective as the necrotic cell death accompanying virus replication should serve to effectively release tumour antigens to then induce a GMCSF-enhanced immune response. This would, in effect, provide an in situ, patient-specific, anti-tumour vaccine. The viruses constructed were tested in vitro in human tumour cell lines and in vivo in mice demonstrating significant antitumour effects. These were greatly improved compared to viruses not containing each of the modifications described. In vivo, both injected and non-injected tumours showed significant shrinkage or clearance and mice were protected against re-challenge with tumour cells. The data presented indicate that JS1/ICP34.5-/ICP47-/GM-CSF acts as a powerful oncolytic agent which may be appropriate for the treatment of a number of solid tumour types in man.
C1 BioVex Ltd, Abingdon OX14 4RX, Oxon, England.
RP BioVex Ltd, 70 Milton Pk, Abingdon OX14 4RX, Oxon, England.
CR Andreansky S, 1998, GENE THER, V5, P121, DOI 10.1038/sj.gt.3300550
   BARKER DD, 1987, VIROLOGY, V156, P107, DOI 10.1016/0042-6822(87)90441-7
   Belldegrun A, 2001, HUM GENE THER, V12, P883, DOI 10.1089/104303401750195854
   Bennett JJ, 2001, ANN SURG, V233, P819, DOI 10.1097/00000658-200106000-00012
   BROWN SM, 1994, J GEN VIROL, V75, P2367, DOI 10.1099/0022-1317-75-9-2367
   Cassady KA, 1998, J VIROL, V72, P7005
   Chahlavi A, 1999, GENE THER, V6, P1751, DOI 10.1038/sj.gt.3301003
   Chen Y, 2001, CANCER RES, V61, P5453
   CHOU J, 1995, P NATL ACAD SCI USA, V92, P10516, DOI 10.1073/pnas.92.23.10516
   Dummer R, 2001, CURR OPIN INVESTIG DRUGS, V2, P844
   Ferrantini M, 2000, SEMIN CANCER BIOL, V10, P145, DOI 10.1006/scbi.2000.0333
   Fujiwara T, 2000, MOL UROL, V4, P51, DOI 10.1089/10915360050138585
   Ganly I, 2000, CLIN CANCER RES, V6, P798
   Hawkins LK, 2002, LANCET ONCOL, V3, P17, DOI 10.1016/S1470-2045(01)00618-0
   He B, 1997, J VIROL, V71, P6049, DOI 10.1128/JVI.71.8.6049-6054.1997
   He B, 1997, P NATL ACAD SCI USA, V94, P843, DOI 10.1073/pnas.94.3.843
   HILL A, 1995, NATURE, V375, P411, DOI 10.1038/375411a0
   HILL AB, 1994, J IMMUNOL, V152, P2736
   Kaushik A, 2001, CURR OPIN INVESTIG DRUGS, V2, P976
   Khuri FR, 2000, NAT MED, V6, P879, DOI 10.1038/78638
   Lamont JP, 2000, ANN SURG ONCOL, V7, P588, DOI 10.1007/BF02725338
   MacKie RM, 2001, LANCET, V357, P525, DOI 10.1016/S0140-6736(00)04048-4
   MACLEAN AR, 1991, J GEN VIROL, V72, P631, DOI 10.1099/0022-1317-72-3-631
   Markert JM, 2000, GENE THER, V7, P867, DOI 10.1038/sj.gt.3301205
   McMenamin MM, 1998, NEUROSCIENCE, V83, P1225, DOI 10.1016/S0306-4522(97)00513-7
   MINETA T, 1995, NAT MED, V1, P938, DOI 10.1038/nm0995-938
   Mohr I, 2001, J VIROL, V75, P5189, DOI 10.1128/JVI.75.11.5189-5196.2001
   Parker JN, 2000, P NATL ACAD SCI USA, V97, P2208, DOI 10.1073/pnas.040557897
   Poppers J, 2000, J VIROL, V74, P11215, DOI 10.1128/JVI.74.23.11215-11221.2000
   Rampling R, 2000, GENE THER, V7, P859, DOI 10.1038/sj.gt.3301184
   Reid T, 2001, GENE THER, V8, P1618, DOI 10.1038/sj.gt.3301512
   Ring CJA, 2002, J GEN VIROL, V83, P491, DOI 10.1099/0022-1317-83-3-491
   SEDARATI F, 1987, J GEN VIROL, V68, P2389, DOI 10.1099/0022-1317-68-9-2389
   Stewart AK, 1999, GENE THER, V6, P350, DOI 10.1038/sj.gt.3300833
   Taneja S, 2001, P NATL ACAD SCI USA, V98, P8804, DOI 10.1073/pnas.161011798
   THOMPSON RL, 1986, J VIROL, V58, P203, DOI 10.1128/JVI.58.1.203-211.1986
   Toda M, 2000, MOL THER, V2, P324, DOI 10.1006/mthe.2000.0130
   Todo T, 2001, P NATL ACAD SCI USA, V98, P6396, DOI 10.1073/pnas.101136398
   Tomazin R, 1998, J VIROL, V72, P2560, DOI 10.1128/JVI.72.3.2560-2563.1998
   Wong RJ, 2001, HUM GENE THER, V12, P253, DOI 10.1089/10430340150218396
   Xu G, 2001, CLIN CANCER RES, V7, P3314
   Yang CT, 2001, CANCER RES, V61, P5959
NR 42
TC 629
Z9 750
U1 2
U2 41
PU NATURE PUBLISHING GROUP
PI LONDON
PA MACMILLAN BUILDING, 4 CRINAN ST, LONDON N1 9XW, ENGLAND
SN 0969-7128
EI 1476-5462
J9 GENE THER
JI Gene Ther.
PD FEB 15
PY 2003
VL 10
IS 4
BP 292
EP 303
DI 10.1038/sj.gt.3301885
PG 12
WC Biochemistry & Molecular Biology; Biotechnology & Applied Microbiology; Genetics & Heredity; Medicine, Research & Experimental
SC Biochemistry & Molecular Biology; Biotechnology & Applied Microbiology; Genetics & Heredity; Research & Experimental Medicine
GA 643UF
UT WOS:000180878300002
PM 12595888
DA 2025-02-17
ER

PT J
AU Parsa, AT
   Miller, JI
   Eggers, AE
   Ogden, AT
   Anderson, RC
   Bruce, JN
AF Parsa, AT
   Miller, JI
   Eggers, AE
   Ogden, AT
   Anderson, RC
   Bruce, JN
TI Autologous adjuvant linked fibroblasts induce anti-glioma immunity: implications for development of a glioma vaccine
SO JOURNAL OF NEURO-ONCOLOGY
LA English
DT Article
DE fibroblasts; glioma; MDP; vaccine
ID activated killer-cells; gamma-induced protection; central-nervous-system; dendritic cells; malignant glioma; cancer antigens; tumor-antigens; antibody repertoire; lung-cancer; gene
AB Objectives: Adjuvant-linked vaccines have been shown to induce anti-tumor immunity in patients with a variety of solid tumors. In this study we describe an in vitro model of active immunotherapy using autologous fibroblasts as immunogen. Correlative results from glioma patients immunized with autologous fibroblasts are also described. Methods: Peripheral blood lymphocytes (PBLs) from normal subjects were immunized in vitro against autologous skin fibroblasts coupled to the adjuvant muramyl dipeptide. The lymphocytes developed cell-mediated cytotoxicity that was measured with a short-term chromium release assay. Results of in vitro experiments were compared to data derived from glioma patients immunized with subcutaneous injection of an autologous adjuvant-linked fibroblast vaccine. Glioma target cells and fibroblast immunogens were derived from early passage primary tissue culture. Results: A comparison of autologous vs. homologous immunogen indicated that major histocompatibility complex matching was required at the sensitization stage of immunity (17.2 +/- 3.4% specific lysis vs. 0.4 +/- 3.1%, P < 0.01). Pre-treatment of fibroblast immunogen cells with interferon gamma (IFN-gamma) was found to significantly increase immunity (42.2 +/- 10.0%, P < 0.01), as did IFN-gamma pre-treatment of tumor target cells (35.8 +/- 9.0%, P < 0.01). The positive effect of IFN-gamma was diminished by treatment of cells with IFN-alpha. These in vitro results correlated well with in vivo data derived from glioma patients immunized with an autologous adjuvant-linked fibroblast vaccine. PBLs from patients developed direct cell-mediated cytotoxicity against autologous tumor cells. Lysis of tumor targets after in vivo immunization increased over a three-week interval (from 1.2 +/- 3.0% to 21.0 +/- 3.4%, P < 0.01) while lysis of a non-MHC matched control cell line remained essentially unchanged. Conclusions: Specific lysis of glioma targets in vitro was achieved after in vivo sensitization with autologous adjuvant-linked fibroblasts. Collectively, the data indicate that biochemically modified autologous cells can stimulate anti-glioma immunity in humans. The degree of specific immunity seen in our patients compares favorably with other published series using glioma cells as an antigenic source. Accordingly, fibroblasts may represent a practical alternative to glioma cells for vaccine construction.
C1 Univ Calif San Francisco, Dept Neurol Surg, San Francisco, CA 94143 USA.
   St Vincent Catholic Med Ctr, Dept Neurol Surg, Queens, NY USA.
   Suny Downstate Med Ctr, Dept Neurol, Brooklyn, NY 11203 USA.
   Columbia Univ, Dept Neurol Surg, New York, NY USA.
C3 University of California System; University of California San Francisco; Saint Vincents Hospital Manhattan; State University of New York (SUNY) System; SUNY Downstate Health Sciences University; Columbia University
RP Univ Calif San Francisco, Dept Neurol Surg, 505 Pamassus Ave M-779, San Francisco, CA 94143 USA.
EM parsaa@neurosurg.ucsf.edu
CR Akasaki Y, 2001, J IMMUNOTHER, V24, P106, DOI 10.1097/00002371-200103000-00004
   Anderson RC, 2002, CLIN IMMUNOL, V102, P84, DOI 10.1006/clim.2001.5152
   Andratschke N, 2001, ANTICANCER RES, V21, P3541
   Aoki H, 2001, CANCER IMMUNOL IMMUN, V50, P463, DOI 10.1007/s002620100220
   Bowles AP, 1999, NEUROSURGERY, V44, P636, DOI 10.1097/00006123-199903000-00110
   Chen YT, 1997, P NATL ACAD SCI USA, V94, P1914, DOI 10.1073/pnas.94.5.1914
   DEFRIES RU, 1988, J IMMUNOL, V140, P3686
   DiMeco F, 2000, J NEUROSURG, V92, P419, DOI 10.3171/jns.2000.92.3.0419
   EGGERS AE, 1988, J BIOL RESP MODIF, V7, P229
   EGGERS AE, 1984, J BIOL RESP MODIF, V3, P413
   FERRINI S, 1987, J IMMUNOL, V138, P1297
   GERVASONI C, 1995, AIDS, V9, P403, DOI 10.1097/00002030-199509040-00018
   Glick RP, 1997, NEUROSURGERY, V41, P898, DOI 10.1097/00006123-199710000-00025
   Glick RP, 1999, NEUROSURGERY, V45, P867, DOI 10.1097/00006123-199910000-00028
   Greiner J, 2000, EXP HEMATOL, V28, P1413, DOI 10.1016/S0301-472X(00)00550-6
   Grimm E A, 1986, SYMP FUNDAM CANCER RES, V38, P209
   Güre AO, 2000, P NATL ACAD SCI USA, V97, P4198, DOI 10.1073/pnas.97.8.4198
   Heimberger AB, 2000, J NEUROIMMUNOL, V103, P16, DOI 10.1016/S0165-5728(99)00172-1
   Hosli P, 1998, ANN ONCOL, V9, P589
   Itoh M, 1999, INT J ONCOL, V14, P703
   JACOBS SK, 1986, J NEUROSURG, V64, P114, DOI 10.3171/jns.1986.64.1.0114
   Jäger E, 1998, J EXP MED, V187, P265, DOI 10.1084/jem.187.2.265
   Joseph J, 1988, ANN N Y ACAD SCI, V540, P475, DOI 10.1111/j.1749-6632.1988.tb27140.x
   KIKUCHI K, 1983, J NEUROSURG, V59, P790, DOI 10.3171/jns.1983.59.5.0790
   KONDO S, 1992, NEUROSURGERY, V31, P534, DOI 10.1227/00006123-199209000-00016
   LEWIS JA, 1995, CYTOKINES PRACTICAL, V0, P129
   Liau LM, 1999, J NEUROSURG, V90, P1115, DOI 10.3171/jns.1999.90.6.1115
   Liu HY, 2002, ACTA BIOCH BIOPH SIN, V34, P171
   MIZUNO M, 1994, J NEUROSURG, V80, P510, DOI 10.3171/jns.1994.80.3.0510
   Monji M, 2002, BIOCHEM BIOPH RES CO, V294, P734, DOI 10.1016/S0006-291X(02)00543-0
   MOULIGNIER A, 1994, CANCER, V74, P686, DOI 10.1002/1097-0142(19940715)74:2<686::AID-CNCR2820740222>3.0.CO;2-K
   Neal JW, 1996, J INFECTION, V33, P159, DOI 10.1016/S0163-4453(96)92105-2
   Nieder C, 2000, CANCER TREAT REV, V26, P397, DOI 10.1053/ctrv.2000.0191
   Obata Y, 2000, CANCER CHEMOTH PHARM, V46, PS37, DOI 10.1007/PL00014048
   Okada H, 1999, GENE THER, V6, P219, DOI 10.1038/sj.gt.3300798
   Parney IF, 2000, NEUROSURGERY, V46, P778, DOI 10.1097/00006123-200004000-00002
   Paul D B, 2001, CURR NEUROL NEUROSCI REP, V1, P238, DOI 10.1007/s11910-001-0024-8
   Pollack I F, 2000, SEMIN PEDIATR NEUROL, V7, P131
   Raval A, 1998, EXP MOL MED, V30, P1, DOI 10.1038/emm.1998.1
   Sampson JH, 1996, P NATL ACAD SCI USA, V93, P10399, DOI 10.1073/pnas.93.19.10399
   Scanlan MJ, 1998, INT J CANCER, V76, P652, DOI 10.1002/(SICI)1097-0215(19980529)76:5<652::AID-IJC7>3.0.CO;2-P
   Scanlan MJ, 1999, INT J CANCER, V83, P456, DOI 10.1002/(SICI)1097-0215(19991112)83:4<456::AID-IJC4>3.0.CO;2-5
   Schiff D, 2001, NEUROLOGY, V57, P1486, DOI 10.1212/WNL.57.8.1486
   Schindler C, 1999, CELL MOL LIFE SCI, V55, P1509, DOI 10.1007/s000180050391
   Schmits R, 2002, INT J CANCER, V98, P73, DOI 10.1002/ijc.10170
   Stenner-Liewen F, 2000, CANCER EPIDEM BIOMAR, V9, P285
   Struss AK, 2001, ONCOGENE, V20, P4107, DOI 10.1038/sj.onc.1204552
   TAKAOKA T, 1994, JPN J CANCER RES, V85, P750, DOI 10.1111/j.1349-7006.1994.tb02424.x
   Ting JPY, 1999, MICROBES INFECT, V1, P855, DOI 10.1016/S1286-4579(99)80528-0
   Türeci Ö, 1999, HYBRIDOMA, V18, P23, DOI 10.1089/hyb.1999.18.23
   Tureci O, 1996, CANCER RES, V56, P4766
   Yamanaka R, 1999, J NEURO-ONCOL, V43, P27, DOI 10.1023/A:1006289901702
   Yamanaka R, 2001, J NEUROSURG, V94, P474, DOI 10.3171/jns.2001.94.3.0474
   Yoshida S, 2001, CANCER IMMUNOL IMMUN, V50, P321, DOI 10.1007/s002620100201
   Yu JS, 2001, CANCER RES, V61, P842
   Zhou YL, 2002, BIOCHEM BIOPH RES CO, V290, P830, DOI 10.1006/bbrc.2001.6257
   Zinkernagel RM, 1997, IMMUNOL TODAY, V18, P14, DOI 10.1016/S0167-5699(97)80008-4
NR 57
TC 4
Z9 4
U1 0
U2 2
PU SPRINGER
PI NEW YORK
PA 233 SPRING ST, NEW YORK, NY 10013 USA
SN 0167-594X
EI 1573-7373
J9 J NEURO-ONCOL
JI J. Neuro-Oncol.
PD AUG-SEP 15
PY 2003
VL 64
IS 1
BP 77
EP 87
DI 10.1023/A:1024946228371
PG 11
WC Oncology; Clinical Neurology
SC Oncology; Neurosciences & Neurology
GA 706TL
UT WOS:000184471100010
PM 12952289
DA 2025-02-17
ER

PT J
AU Arizono, Y
   Yoshikawa, H
   Naganuma, H
   Hamada, Y
   Nakajima, Y
   Tasaka, K
AF Arizono, Y
   Yoshikawa, H
   Naganuma, H
   Hamada, Y
   Nakajima, Y
   Tasaka, K
TI A mechanism of resistance to TRAIL/Apo2L-induced apoptosis of newly established glioma cell line and sensitisation to TRAIL by genotoxic agents
SO BRITISH JOURNAL OF CANCER
LA English
DT Article
DE TRAIL; TRAIL receptors; apoptosis; p53; genotoxic agents
ID cytotoxic ligand trail; human dendritic cells; death domain; tumor-cells; intracellular regulation; tumoricidal activity; mediated apoptosis; decoy receptors; family; expression
AB Most tumour cells are sensitive to TRAIL-induced apoptosis, but not normal cells; thus, cancer therapy using TRAIL is expected clinically. Several tumour cells are resistant to TRAIL-induced apoptosis, and various mechanisms of such resistance were reported in individual cases. In this study, we established a TRAIL-resistant glioma cell line, which completely lacked TRAIL receptors. In addition, this tumour cell line had wild-type p53 tumour-suppressive gene, suggesting new mechanisms for tumour cells to expand and escape from immune surveillance. The present study further explored the mechanisms that determine the sensitivity to TRAIL. We show that genotoxic agents such as cisplatin, doxorubicin and camptothecin, in addition to UV radiation, can induce TRAIL-R2 on the cell surface of TRAIL receptor-negative tumour cells. Newly synthesised TRAIL-R2 is functional, so apoptosis is effectively induced by TRAIL, but it is significantly inhibited by constitutive expression of dominant-negative p53. In addition, apoptosis induced by pretreatment of genotoxic agents and additional stimulation of TRAIL is efficiently inhibited by either antagonistic anti-TRAIL-R2 antibody or pan-caspase inhibitor z-VAD-FMK. Taken together, these findings suggest that resistance to TRAIL by lack of TRAIL receptors on glioma is restored by genotoxic agents, which support the new strategies for tumour killing by TRAIL-bearing cytotoxic cells in combination with genotoxic treatment. (C) 2003 Cancer Research UK.
C1 Yamanashi Med Univ, Dept Parasitol & Immunol, Tamaho, Yamanashi 4093898, Japan.
   Yamanashi Med Univ, Dept Orthoped Surg, Tamaho, Yamanashi 4093898, Japan.
   Yamanashi Med Univ, Dept Neurosurg, Tamaho, Yamanashi 4093898, Japan.
C3 University of Yamanashi; University of Yamanashi; University of Yamanashi
RP Tasaka, K (通讯作者)，Yamanashi Med Univ, Dept Parasitol & Immunol, 1110 Shimokato, Tamaho, Yamanashi 4093898, Japan.
CR Ashkenazi A, 1999, CURR OPIN CELL BIOL, V11, P255, DOI 10.1016/S0955-0674(99)80034-9
   Ashkenazi A, 1999, J CLIN INVEST, V104, P155, DOI 10.1172/JCI6926
   Bachmann F, 2001, J INVEST DERMATOL, V117, P59, DOI 10.1046/j.0022-202x.2001.01380.x
   Cretney E, 2002, J IMMUNOL, V168, P1356, DOI 10.4049/jimmunol.168.3.1356
   Cuello M, 2001, CANCER RES, V61, P4892
   Curtin JC, 2001, ONCOGENE, V20, P2559, DOI 10.1038/sj.onc.1204370
   Degli-Esposti MA, 1997, IMMUNITY, V7, P813, DOI 10.1016/S1074-7613(00)80399-4
   DegliEsposti MA, 1997, J EXP MED, V186, P1165, DOI 10.1084/jem.186.7.1165
   Fanger NA, 1999, J EXP MED, V190, P1155, DOI 10.1084/jem.190.8.1155
   Griffith TS, 1998, J IMMUNOL, V161, P2833
   Griffith TS, 1999, J EXP MED, V189, P1343, DOI 10.1084/jem.189.8.1343
   Hao CH, 2001, CANCER RES, V61, P1162
   Jo M, 2000, NAT MED, V6, P564, DOI 10.1038/75045
   Kayagaki N, 1999, J EXP MED, V189, P1451, DOI 10.1084/jem.189.9.1451
   Kelley RI, 2001, ANNU REV GENOM HUM G, V2, P299, DOI 10.1146/annurev.genom.2.1.299
   Kontny HU, 2001, CELL DEATH DIFFER, V8, P506, DOI 10.1038/sj.cdd.4400836
   Lacour S, 2001, CANCER RES, V61, P1645
   LeBlanc H, 2002, NAT MED, V8, P274, DOI 10.1038/nm0302-274
   Liu SX, 2001, J IMMUNOL, V166, P5407, DOI 10.4049/jimmunol.166.9.5407
   MacFarlane M, 1997, J BIOL CHEM, V272, P25417, DOI 10.1074/jbc.272.41.25417
   Marsters SA, 1997, CURR BIOL, V7, P1003, DOI 10.1016/S0960-9822(06)00422-2
   Nitsch R, 2000, LANCET, V356, P827, DOI 10.1016/S0140-6736(00)02659-3
   Pan GH, 1997, SCIENCE, V277, P815, DOI 10.1126/science.277.5327.815
   Pan GH, 1997, SCIENCE, V276, P111, DOI 10.1126/science.276.5309.111
   Pitt RM, 1996, J BIOL CHEM, V271, P12687, DOI 10.1074/jbc.271.22.12687
   Schneider P, 1997, FEBS LETT, V416, P329, DOI 10.1016/S0014-5793(97)01231-3
   Screaton GR, 1997, CURR BIOL, V7, P693, DOI 10.1016/S0960-9822(06)00297-1
   Sheikh MS, 1998, CANCER RES, V58, P1593
   Sheridan JP, 1997, SCIENCE, V277, P818, DOI 10.1126/science.277.5327.818
   SHINOHARA Y, 2000, REC RES DEV BIOENE 1, V1, P1
   Smyth MJ, 2001, J EXP MED, V193, P661, DOI 10.1084/jem.193.6.661
   Tanaka M, 1997, J IMMUNOL, V158, P2303
   Walczak H, 1999, NAT MED, V5, P157, DOI 10.1038/5517
   Wiley SR, 1995, IMMUNITY, V3, P673, DOI 10.1016/1074-7613(95)90057-8
   Wu GS, 1997, NAT GENET, V17, P141, DOI 10.1038/ng1097-141
   Zhang XD, 2000, FEBS LETT, V482, P193, DOI 10.1016/S0014-5793(00)02042-1
NR 36
TC 39
Z9 46
U1 0
U2 3
PU NATURE PUBLISHING GROUP
PI LONDON
PA MACMILLAN BUILDING, 4 CRINAN ST, LONDON N1 9XW, ENGLAND
SN 0007-0920
EI 
J9 BRIT J CANCER
JI Br. J. Cancer
PD JAN 27
PY 2003
VL 88
IS 2
BP 298
EP 306
DI 10.1038/sj.bjc.6600666
PG 9
WC Oncology
SC Oncology
GA 651ZU
UT WOS:000181354700022
PM 12610517
DA 2025-02-17
ER

PT J
AU Lenfant, F
   Pizzato, N
   Liang, SY
   Davrinche, C
   Le Bouteiller, P
   Horuzsko, A
AF Lenfant, F
   Pizzato, N
   Liang, SY
   Davrinche, C
   Le Bouteiller, P
   Horuzsko, A
TI Induction of HLA-G-restricted human cytomegalovirus pp65 (UL83)-specific cytotoxic T lymphocytes in HLA-G transgenic mice
SO JOURNAL OF GENERAL VIROLOGY
LA English
DT Article
ID class-ii antigens; dendritic cells; protein pp65; myelomonocytic cells; cd94/nkg2 receptors; human trophoblast; bone-marrow; expression; virus; identification
AB The non-classical major histocompatibility complex class I molecule HLA-G is expressed mainly by extravillous trophoblasts at the materno-foetal interface. HLA-G has been found to bind endogenously processed nonameric peptides but its function as a restriction element for a cytotoxic T cell response to viruses with tropism for trophoblastic cells has never been demonstrated. In this study, candidate viral peptides derived from human cytomegalovirus (HCMV) pp65 (UL83), which stabilized the HLA-G molecule on HLA-G-transfected T2 cells, were identified. The specific anti-pp65 cytotoxic T lymphocyte (CTL) response restricted by HLA-G in triple transgenic mice (HLA-G, human beta2m, human CD8alpha) was then investigated by injection of dendritic cells loaded with synthetic pp65-derived peptides or by infection with canarypox virus expressing pp65. Results showed that CTLs from HLA-G mice have the capacity to kill target cells either infected with recombinant vaccinia viruses expressing pp65 or loaded with specific pp65-derived peptides using HLA-G as an antigen-presenting molecule. It was also demonstrated that these HLA-G-restricted pp65-specific T cells are able to kill the human astrocytoma cell line U373, which was transfected with HLA-G and infected with HCMV. Moreover, using HLA-G tetramers refolded with a synthetic pp65-derived peptide, peptide-specific CD8(+) cells restricted by HLA-G have been detected in vivo. These findings provide the first evidence that HLA-G can select anti- HCMV-restricted CTLs in vivo, although the potency of this cytolytic response is limited (20-25 %). The weak HLA-G-restricted anti-HCMV response is probably due to HLA-G-mediated inhibitory signals on the development of an antiviral CTL response.
C1 Hop Purpan, INSERM U563, Ctr Physiopathol Toulouse Purpan, F-31059 Toulouse 3, France.
   Med Coll Georgia, Inst Mol Med & Genet, Program Mol Immunol, Augusta, GA 30912 USA.
C3 Universite de Toulouse; Universite Toulouse III - Paul Sabatier; Centre National de la Recherche Scientifique (CNRS); Institut National de la Sante et de la Recherche Medicale (Inserm); CHU de Toulouse; University System of Georgia; Augusta University
RP Lenfant, F (通讯作者)，Hop Purpan, INSERM U563, Ctr Physiopathol Toulouse Purpan, F-31059 Toulouse 3, France.
CR Allan DSJ, 1999, J EXP MED, V189, P1149, DOI 10.1084/jem.189.7.1149
   Arrode G, 2000, J VIROL, V74, P10018, DOI 10.1128/JVI.74.21.10018-10024.2000
   Blaschitz A, 1997, EUR J IMMUNOL, V27, P3380, DOI 10.1002/eji.1830271237
   Braud VM, 1999, CURR TOP MICROBIOL, V244, P85
   Braud VM, 1998, CURR BIOL, V8, P1, DOI 10.1016/S0960-9822(98)70014-4
   CLOVER LM, 1995, EUR J IMMUNOL, V25, P543, DOI 10.1002/eji.1830250236
   Crisa L, 1997, J EXP MED, V186, P289, DOI 10.1084/jem.186.2.289
   DEMARS R, 1984, HUM IMMUNOL, V11, P77, DOI 10.1016/0198-8859(84)90047-8
   Diehl M, 1996, CURR BIOL, V6, P305, DOI 10.1016/S0960-9822(02)00481-5
   DUCLOS H, 1989, AIDS RES HUM RETROV, V5, P217, DOI 10.1089/aid.1989.5.217
   Fisher S, 2000, J VIROL, V74, P6808, DOI 10.1128/JVI.74.15.6808-6820.2000
   Fournel S, 2000, J IMMUNOL, V164, P6100, DOI 10.4049/jimmunol.164.12.6100
   Fowler DH, 1996, J IMMUNOL, V157, P4811
   FOX H, 1993, THE HUMAN PLACENTA. ED, V0, P313
   Gobin SJP, 1997, J IMMUNOL, V158, P3587
   GONCZOL E, 1995, VACCINE, V13, P1080, DOI 10.1016/0264-410X(95)00048-6
   Hemmings DG, 1998, J VIROL, V72, P4970, DOI 10.1128/JVI.72.6.4970-4979.1998
   Horuzsko A, 1999, TRANSPLANT P, V31, P1860, DOI 10.1016/S0041-1345(99)00189-X
   Horuzsko A, 1997, INT IMMUNOL, V9, P645, DOI 10.1093/intimm/9.5.645
   Horuzsko A, 2001, INT IMMUNOL, V13, P385, DOI 10.1093/intimm/13.3.385
   INABA K, 1992, J EXP MED, V176, P1693, DOI 10.1084/jem.176.6.1693
   ISHITANI A, 1992, P NATL ACAD SCI USA, V89, P3947, DOI 10.1073/pnas.89.9.3947
   Kern F, 1999, J VIROL, V73, P8179, DOI 10.1128/JVI.73.10.8179-8184.1999
   King A, 2000, EUR J IMMUNOL, V30, P1623, DOI 10.1002/1521-4141(200006)30:6<1623::AID-IMMU1623>3.0.CO;2-M
   KOVATS S, 1990, SCIENCE, V248, P220, DOI 10.1126/science.2326636
   KRIEL RL, 1970, AM J OBSTET GYNECOL, V106, P885, DOI 10.1016/0002-9378(70)90484-9
   Lanier LL, 1999, P NATL ACAD SCI USA, V96, P5343, DOI 10.1073/pnas.96.10.5343
   Le Bouteiller P, 1999, HUM REPROD UPDATE, V5, P223, DOI 10.1093/humupd/5.3.223
   Le Gal FA, 1999, INT IMMUNOL, V11, P1351, DOI 10.1093/intimm/11.8.1351
   Lee N, 1998, J IMMUNOL, V160, P4951
   LEE N, 1995, IMMUNITY, V3, P591, DOI 10.1016/1074-7613(95)90130-2
   LEW JF, 1998, TROPHOBLAST RES, V12, P85
   Liang SY, 2002, EUR J IMMUNOL, V32, P2418, DOI 10.1002/1521-4141(200209)32:9<2418::AID-IMMU2418>3.0.CO;2-L
   Lozano JM, 2002, AIDS, V16, P347, DOI 10.1097/00002030-200202150-00005
   Ludewig B, 1998, J VIROL, V72, P3812, DOI 10.1128/JVI.72.5.3812-3818.1998
   Mallet V, 1999, INT IMMUNOL, V11, P889, DOI 10.1093/intimm/11.6.889
   MCLAUGHLINTAYLOR E, 1994, J MED VIROL, V43, P103, DOI 10.1002/jmv.1890430119
   Moris A, 2001, J IMMUNOL, V166, P4818, DOI 10.4049/jimmunol.166.8.4818
   NAIB ZM, 1970, OBSTET GYNECOL, V35, P260
   Onno M, 2000, HUM IMMUNOL, V61, P1086, DOI 10.1016/S0198-8859(00)00191-9
   Park B, 2001, IMMUNITY, V15, P213, DOI 10.1016/S1074-7613(01)00179-0
   PLOTKIN SA, 1994, SCIENCE, V265, P1383, DOI 10.1126/science.8073277
   SALTER RD, 1986, EMBO J, V5, P943, DOI 10.1002/j.1460-2075.1986.tb04307.x
   SANDERS SK, 1991, J EXP MED, V174, P737, DOI 10.1084/jem.174.3.737
   Schmidt CM, 1997, HUM IMMUNOL, V55, P127, DOI 10.1016/S0198-8859(97)00097-9
   Solache A, 1999, J IMMUNOL, V163, P5512
   Spencer JV, 2002, J VIROL, V76, P1285, DOI 10.1128/JVI.76.3.1285-1292.2002
   Vaz-Santiago J, 2001, J VIROL, V75, P7840, DOI 10.1128/JVI.75.17.7840-7847.2001
   WALTER EA, 1995, NEW ENGL J MED, V333, P1038, DOI 10.1056/NEJM199510193331603
   Wills MR, 1996, J VIROL, V70, P7569, DOI 10.1128/JVI.70.11.7569-7579.1996
NR 50
TC 28
Z9 30
U1 0
U2 2
PU SOC GENERAL MICROBIOLOGY
PI READING
PA MARLBOROUGH HOUSE, BASINGSTOKE RD, SPENCERS WOODS, READING RG7 1AG, BERKS, ENGLAND
SN 0022-1317
EI 
J9 J GEN VIROL
JI J. Gen. Virol.
PD FEB 15
PY 2003
VL 84
IS 
BP 307
EP 317
DI 10.1099/vir.0.18735-0
PG 11
WC Biotechnology & Applied Microbiology; Virology
SC Biotechnology & Applied Microbiology; Virology
GA 642YF
UT WOS:000180834200007
PM 12560562
DA 2025-02-17
ER

PT J
AU Liu, GT
   Khong, TT
   Wheeler, CJ
   Yu, JS
   Black, KL
   Ying, H
AF Liu, GT
   Khong, TT
   Wheeler, CJ
   Yu, JS
   Black, KL
   Ying, H
TI Molecular and functional analysis of tyrosinase-related protein (TRP)-2 as a cytotoxic T lymphocyte target in patients with malignant glioma
SO JOURNAL OF IMMUNOTHERAPY
LA English
DT Article
DE cytotoxic T lymphocyte; dendritic cells; glioblastoma multiforme; TRP-2; tumor antigen
ID tumor-infiltrating lymphocytes; melanoma antigen; dendritic cells; brain-tumors; b16 melanoma; immune-responses; in-vitro; immunotherapy; cancer; identification
AB Tyrosinase-related protein (TRP)-2 is an immunogenic antigen in melanoma. The authors sought to investigate whether TRP-2 could be a potential target for patients with malignant glioma. RT-PCR analysis demonstrated that TRP-2 was present in 51.2% of primary tumor cell lines derived from patients with glioblastoma multiforme (GBM). The percentage of TRP-2-6b, TRP-2-INT2, TRP-2-LT, and TRP-2-8b isoform expression in all tested GBM cells was 13.9%, 34.9%, 41.9%, and 39.5%, respectively. TRP-2 protein expression was detected in GBM cells and tumor tissues by Western blot and immunohistochemistry. In addition, an HLA-A2-restricted cytotoxic T cell clone that recognizes the TRP-2(180-188) peptide (SVYDFFVWL) specifically lysed the TRP-2 positive GBM cells in a HLA-A2 restricted manner. In addition, the level of TRP-2 mRNA expression, as determined by real-time quantitative RT-PCR, correlated with the level of CTL recognition as measured by IFN-gamma secretion (R = 0.90; p < 0.01). To further test the immunogenicity of TRP-2 in glioma, PBMCs from a healthy donor were primed in vitro using autologous dendritic cells (DCs) pulsed with irradiated GBM cells. These in vitro generated T cells specifically lysed T2 cells pulsed with TRP-2(180-188) peptide and TRP-2 positive GBM cell lines. Most importantly, TRP-2180-188 specific CTL frequency in four patients' PBMC who were both HLA-A2 and TRP-2 positive was significantly (p < 0.01) increased, respectively, after vaccinations with DCs pulsed with autologous tumor lysate. The authors' studies demonstrate that TRP-2 could be a useful antigen target for monitoring or developing immunotherapeutic strategies for glioma patients.
C1 Cedars Sinai Med Ctr, Maxine Dunitz Neurosurg Inst, Los Angeles, CA 90048 USA.
   NCI, Surg Branch, NIH, Bethesda, MD 20892 USA.
C3 Cedars Sinai Medical Center; National Institutes of Health (NIH) - USA; NIH National Cancer Institute (NCI)
RP Liu, GT (通讯作者)，Berlex Biosci, 2600 Hilltop Dr, Richmond, CA 94804 USA.
CR AROCA P, 1990, BIOCHIM BIOPHYS ACTA, V1035, P266, DOI 10.1016/0304-4165(90)90088-E
   Black K L, 1999, CLIN NEUROSURG, V45, P160
   Bloom MB, 1997, J EXP MED, V185, P453, DOI 10.1084/jem.185.3.453
   Bowne WB, 1999, J EXP MED, V190, P1717, DOI 10.1084/jem.190.11.1717
   Bronte V, 2000, CANCER RES, V60, P253
   Castelli C, 1999, J IMMUNOL, V162, P1739
   Chi DDJ, 1997, AM J PATHOL, V150, P2143
   Chu W, 2000, ONCOGENE, V19, P395, DOI 10.1038/sj.onc.1203315
   Eggert AAO, 1999, CANCER RES, V59, P3340
   HANINEC P, 1988, PIGM CELL RES, V1, P340, DOI 10.1111/j.1600-0749.1988.tb00129.x
   Harada M, 1998, CANCER IMMUNOL IMMUN, V47, P198, DOI 10.1007/s002620050521
   Harada M, 2001, CANCER RES, V61, P1089
   Khong HT, 2002, J IMMUNOL, V168, P951, DOI 10.4049/jimmunol.168.2.951
   Kuan C T, 2000, BRAIN TUMOR PATHOL, V17, P71, DOI 10.1007/BF02482738
   Liau LM, 1999, J NEUROSURG, V90, P1115, DOI 10.3171/jns.1999.90.6.1115
   LIAU LM, 2000, BRAIN TUMOR IMMUNOTH, V0, P1
   Lupetti R, 1998, J EXP MED, V188, P1005, DOI 10.1084/jem.188.6.1005
   Mendiratta SK, 2001, CANCER RES, V61, P859
   Merchant RE, 1997, NEUROL RES, V19, P145
   Monney L, 2002, NATURE, V415, P536, DOI 10.1038/415536a
   Noppen C, 2000, INT J CANCER, V87, P241, DOI 10.1002/1097-0215(20000715)87:2<241::AID-IJC15>3.3.CO;2-C
   Okamoto T, 1998, J INVEST DERMATOL, V111, P1034, DOI 10.1046/j.1523-1747.1998.00411.x
   Parkhurst MR, 1998, CANCER RES, V58, P4895
   Pisarra P, 2000, J INVEST DERMATOL, V115, P48, DOI 10.1046/j.1523-1747.2000.00023.x
   Prota G, 1992, MELANINS MELANOGENES, V0, P119
   Rescigno M, 2001, CLIN CANCER RES, V7, P0
   Reynolds SR, 1998, J IMMUNOL, V161, P6970
   Robbins PF, 1996, J EXP MED, V183, P1185, DOI 10.1084/jem.183.3.1185
   Rosenberg SA, 1999, IMMUNITY, V10, P281, DOI 10.1016/S1074-7613(00)80028-X
   ROSENBERG SA, 1988, NEW ENGL J MED, V319, P1676, DOI 10.1056/NEJM198812223192527
   Saha S, 2001, SCIENCE, V294, P1343, DOI 10.1126/science.1065817
   Sahin U, 2000, CLIN CANCER RES, V6, P3916
   Scarcella DL, 1999, CLIN CANCER RES, V5, P335
   Schrama D, 2001, IMMUNITY, V14, P111, DOI 10.1016/S1074-7613(01)00094-2
   Sun YS, 2000, INT J CANCER, V87, P399, DOI 10.1002/1097-0215(20000801)87:3<399::AID-IJC14>3.0.CO;2-9
   Surawicz TS, 1998, J NEURO-ONCOL, V40, P151, DOI 10.1023/A:1006091608586
   van Elsas A, 2001, J EXP MED, V194, P481, DOI 10.1084/jem.194.4.481
   Wang RF, 1999, IMMUNOL REV, V170, P85, DOI 10.1111/j.1600-065X.1999.tb01331.x
   Wang RF, 2002, CRIT REV ONCOL HEMAT, V43, P1, DOI 10.1016/S1040-8428(01)00186-X
   Wang RF, 1996, J EXP MED, V184, P2207, DOI 10.1084/jem.184.6.2207
   Whiteside TL, 2002, P NATL ACAD SCI USA, V99, P9415, DOI 10.1073/pnas.142302399
   Ying H, 2001, BIODRUGS, V15, P819, DOI 10.2165/00063030-200115120-00004
   YING H, 2001, J NEUROSCI E MED TEC, V1, P1
   YOKOYAMA K, 1994, BBA-GENE STRUCT EXPR, V1217, P317, DOI 10.1016/0167-4781(94)90292-5
   Yu JS, 2001, CANCER RES, V61, P842
   Zeh HJ, 1999, J IMMUNOL, V162, P989
   Zeltzer PM, 1999, CHILD NERV SYST, V15, P514, DOI 10.1007/s003810050540
NR 47
TC 60
Z9 74
U1 0
U2 9
PU LIPPINCOTT WILLIAMS & WILKINS
PI PHILADELPHIA
PA 530 WALNUT ST, PHILADELPHIA, PA 19106-3621 USA
SN 1053-8550
EI 
J9 J IMMUNOTHER
JI J. Immunother.
PD JUL-AUG 15
PY 2003
VL 26
IS 4
BP 301
EP 312
DI 10.1097/00002371-200307000-00002
PG 12
WC Oncology; Immunology; Medicine, Research & Experimental
SC Oncology; Immunology; Research & Experimental Medicine
GA 698EV
UT WOS:000183985400002
PM 12843792
DA 2025-02-17
ER

PT J
AU Yamanaka, R
   Abe, T
   Yajima, N
   Tsuchiya, N
   Tsuchiya, N
   Homma, J
   Kobayashi, T
   Narita, M
   Takahashi, M
   Tanaka, R
AF Yamanaka, R
   Abe, T
   Yajima, N
   Tsuchiya, N
   Tsuchiya, N
   Homma, J
   Kobayashi, T
   Narita, M
   Takahashi, M
   Tanaka, R
TI Vaccination of recurrent glioma patients with tumour lysate-pulsed dendritic cells elicits immune responses: results of a clinical phase I/II trial
SO BRITISH JOURNAL OF CANCER
LA English
DT Article
DE glioma; dendritic cell; immunotherapy; ELISPOT assay
ID therapeutic antitumor immunity; cytotoxic t-lymphocytes; cancer-immunotherapy; intracranial gliomas; complementary-dna; malignant glioma; carcinoma-cells; in-vivo; fusions; induction
AB In this Phase I/II trial, the patient's peripheral blood dendritic cells were pulsed with an autologous tumour lysate of the glioma. Seven patients with glioblastoma and three patients with anaplastic glioma, ranging in age from 20 to 69 years, participated in this study. The mean numbers of vaccinations of tumour lysate-pulsed dendritic cells were 3.7 times intradermally close to a cervical lymph node, and 3.2 times intratumorally via an Ommaya reservoir. The percentage of CD56-positive cells in the peripheral blood lymphocytes increased after immunisation. There were two minor responses and four no-change cases evaluated by radiological findings. Dendritic cell vaccination elicited T-cell-mediated antitumour activity, as evaluated by the ELISPOT assay after vaccination in two of five tested patients. Three patients showed delayed-type hypersensitivity reactivity to the autologous tumour lysate, two of these had a minor clinical response, and two had an increased ELISPOT result. Intratumoral CD4+ and CD8+ T-cell infiltration was detected in two patients who underwent reoperation after vaccination. This study demonstrated the safety and antitumour effects of autologous tumour lysate-pulsed dendritic cell therapy for patients with malignant glioma.
C1 Niigata Univ, Brain Res Inst, Dept Neurosurg, Niigata 9518585, Japan.
   Niigata Univ, Sch Med, Dept Internal Med 1, Niigata, Japan.
C3 Niigata University; Niigata University
RP Niigata Univ, Brain Res Inst, Dept Neurosurg, Asahimachi Dori 1-757, Niigata 9518585, Japan.
EM ryaman@bri.niigata-u.ac.jp
CR Akasaki Y, 2001, J IMMUNOTHER, V24, P106, DOI 10.1097/00002371-200103000-00004
   Aoki H, 2001, CANCER IMMUNOL IMMUN, V50, P463, DOI 10.1007/s002620100220
   Boczkowski D, 1996, J EXP MED, V184, P465, DOI 10.1084/jem.184.2.465
   CHEN QY, 1994, INT J CANCER, V56, P755, DOI 10.1002/ijc.2910560524
   CONSTAM DB, 1992, J IMMUNOL, V148, P1404
   DRANOFF G, 1993, P NATL ACAD SCI USA, V90, P3539, DOI 10.1073/pnas.90.8.3539
   Fong L, 2000, ANNU REV IMMUNOL, V18, P245, DOI 10.1146/annurev.immunol.18.1.245
   Gabrilovich DI, 1999, CLIN CANCER RES, V5, P2963
   Gong JL, 1997, NAT MED, V3, P558, DOI 10.1038/nm0597-558
   Gong JL, 2000, P NATL ACAD SCI USA, V97, P2715, DOI 10.1073/pnas.050587197
   Heimberger AB, 2000, J NEUROIMMUNOL, V103, P16, DOI 10.1016/S0165-5728(99)00172-1
   Hsu FJ, 1996, NAT MED, V2, P52, DOI 10.1038/nm0196-52
   INABA K, 1993, J EXP MED, V178, P479, DOI 10.1084/jem.178.2.479
   Kikuchi T, 2001, CANCER IMMUNOL IMMUN, V50, P337, DOI 10.1007/s002620100205
   Kugler A, 2000, NAT MED, V6, P332, DOI 10.1038/73193
   Liau LM, 1999, J NEUROSURG, V90, P1115, DOI 10.3171/jns.1999.90.6.1115
   Liau LM, 2000, NEUROSURG FOCUS, V9, P8
   MACDONALD DR, 1990, J CLIN ONCOL, V8, P1277, DOI 10.1200/JCO.1990.8.7.1277
   MAYORDOMO JI, 1995, NAT MED, V1, P1297, DOI 10.1038/nm1295-1297
   MEDAWAR PB, 1948, BRIT J EXP PATHOL, V29, P58
   Nestle FO, 1998, NAT MED, V4, P328, DOI 10.1038/nm0398-328
   Ni HT, 2001, J NEURO-ONCOL, V51, P1, DOI 10.1023/A:1006452726391
   Nishioka Y, 1999, CANCER RES, V59, P4035
   O I, 2002, ANTICANCER RES, V22, P613
   Sampson JH, 1996, P NATL ACAD SCI USA, V93, P10399, DOI 10.1073/pnas.93.19.10399
   Satoh J, 1995, BRAIN RES, V704, P92, DOI 10.1016/0006-8993(95)01177-3
   Steinman RM, 1997, IMMUNOL REV, V156, P25, DOI 10.1111/j.1600-065X.1997.tb00956.x
   Tjoa BA, 1998, PROSTATE, V36, P39
   Witham TF, 2002, NEUROSURGERY, V50, P1327, DOI 10.1097/00006123-200206000-00025
   Yamanaka R, 2003, INT J ONCOL, V23, P5
   Yamanaka R, 2002, J NEUROSURG, V97, P1184, DOI 10.3171/jns.2002.97.5.1184
   Yamanaka R, 2001, J NEUROSURG, V94, P474, DOI 10.3171/jns.2001.94.3.0474
   Yu JS, 2001, CANCER RES, V61, P842
NR 33
TC 212
Z9 231
U1 1
U2 18
PU NATURE PUBLISHING GROUP
PI LONDON
PA MACMILLAN BUILDING, 4 CRINAN ST, LONDON N1 9XW, ENGLAND
SN 0007-0920
EI 1532-1827
J9 BRIT J CANCER
JI Br. J. Cancer
PD OCT 6
PY 2003
VL 89
IS 7
BP 1172
EP 1179
DI 10.1038/sj.bjc.6601268
PG 8
WC Oncology
SC Oncology
GA 729XC
UT WOS:000185799500007
PM 14520441
DA 2025-02-17
ER

PT J
AU Takagi, Y
   Kikuchi, T
   Niimura, M
   Ohno, T
AF Takagi, Y
   Kikuchi, T
   Niimura, M
   Ohno, T
TI Effects of glucocorticoids on antitumor effects of immunizations with fusions of dendritic and tumor cells
SO ANTICANCER RESEARCH
LA English
DT Article
DE dendritic cells; fusion; immunotherapy; steroid; dexamethasone
ID phase-i; corticosteroids; vaccination; maturation; carcinoma; differentiation; immunity; inhibit; antigen; immunotherapy
AB Background: A pitfall of immunotherapy with dendritic cells (DCs) for patients with malignant tumor is that certain patients have already been treated with Dexamethasone (DEX) prior to vaccination. Therefore, it is important to investigate whether DEX has negative effects on induction of antitumor immune response in dendritic cell-therapy. Materials and Methods: We analyzed surface phenotypes and phagocytosis of DCs incubated with or without DEX We also investigated the effects of DEX on in vivo antitumor effects of immunization with fusions of dendritic and glioma cells. Results: Treatment with DEX did not affect the expression of surface markers, including H-2K(k), I-K-k, CD80 and CD86, on DCs. Likewise, DEX did not affect phagocytosis. Immunization with FCs inhibited tumor growth in vivo, and DEX did not suppress antitumor effects induced by FCs. Conclusion: These data suggest that vaccination with FCs can be used to treat cancer patients receiving DEX.
C1 Jikei Univ, Inst DNA Med, Dept Oncol, Minato Ku, Tokyo 105, Japan.
   Jikei Univ, Sch Med, Dept Dermatol, Minato Ku, Tokyo 105, Japan.
   Jikei Univ, Sch Med, Dept Neurosurg, Minato Ku, Tokyo 105, Japan.
C3 Jikei University; Jikei University; Jikei University
RP Kikuchi, T (通讯作者)，Jikei Univ, Inst DNA Med, Dept Oncol, Minato Ku, 3-25-8 Nishishinbashi, Tokyo 105, Japan.
CR Akasaki Y, 2001, J IMMUNOTHER, V24, P106, DOI 10.1097/00002371-200103000-00004
   Banchereau J, 1998, NATURE, V392, P245, DOI 10.1038/32588
   de Jong EC, 1999, J LEUKOCYTE BIOL, V66, P201, DOI 10.1002/jlb.66.2.201
   Gong JL, 1997, NAT MED, V3, P558, DOI 10.1038/nm0597-558
   Höltl L, 1999, J UROLOGY, V161, P777, DOI 10.1016/S0022-5347(01)61767-1
   Homma S, 2001, J GASTROENTEROL, V36, P764, DOI 10.1007/s005350170019
   Kikuchi T, 2001, CANCER IMMUNOL IMMUN, V50, P337, DOI 10.1007/s002620100205
   Kitajima T, 1996, J CLIN INVEST, V98, P142, DOI 10.1172/JCI118759
   Kugler A, 2000, NAT MED, V6, P332, DOI 10.1038/73193
   Lespagnard L, 1998, INT J CANCER, V76, P250, DOI 10.1002/(SICI)1097-0215(19980413)76:2<250::AID-IJC13>3.0.CO;2-G
   Matasic R, 1999, J LEUKOCYTE BIOL, V66, P909, DOI 10.1002/jlb.66.6.909
   Morse MA, 1999, CLIN CANCER RES, V5, P1331
   MOSER M, 1995, EUR J IMMUNOL, V25, P2818, DOI 10.1002/eji.1830251016
   Nestle FO, 1998, NAT MED, V4, P328, DOI 10.1038/nm0398-328
   Piemonti L, 1999, J IMMUNOL, V162, P6473
   Rea D, 2000, BLOOD, V95, P3162, DOI 10.1182/blood.V95.10.3162.010k18_3162_3167
   SAKAMOTO K, 1989, JPN J EXP MED, V59, P173
   Shodell M, 2001, J ALLERGY CLIN IMMUN, V108, P446, DOI 10.1067/mai.2001.117928
   Vanderheyde N, 1999, TRANSPLANTATION, V67, P1342, DOI 10.1097/00007890-199905270-00009
   Verhoeven GT, 2000, CLIN EXP IMMUNOL, V122, P232, DOI 10.1046/j.1365-2249.2000.01354.x
   Vieira PL, 1998, J IMMUNOL, V161, P5245
   Wang JL, 1998, J IMMUNOL, V161, P5516
   Wilckens T, 1997, IMMUNOL TODAY, V18, P418, DOI 10.1016/S0167-5699(97)01111-0
   Woltman AM, 2002, J IMMUNOL, V168, P6181, DOI 10.4049/jimmunol.168.12.6181
   Woltman AM, 2000, EUR J IMMUNOL, V30, P1807, DOI 10.1002/1521-4141(200007)30:7<1807::AID-IMMU1807>3.0.CO;2-N
   WU CY, 1991, EUR J IMMUNOL, V21, P2645, DOI 10.1002/eji.1830211053
NR 26
TC 6
Z9 7
U1 0
U2 0
PU INT INST ANTICANCER RESEARCH
PI ATHENS
PA EDITORIAL OFFICE 1ST KM KAPANDRITIOU-KALAMOU RD KAPANDRITI, PO BOX 22, ATHENS 19014, GREECE
SN 0250-7005
EI 
J9 ANTICANCER RES
JI Anticancer Res.
PD MAY-JUN 15
PY 2003
VL 23
IS 3B
BP 2553
EP 2558
DI 
PG 6
WC Oncology
SC Oncology
GA 704UP
UT WOS:000184359200047
PM 12894540
DA 2025-02-17
ER

PT J
AU Wintterle, S
   Schreiner, B
   Mitsdoerffer, M
   Schneider, D
   Chen, LP
   Meyermann, R
   Weller, M
   Wiendl, H
AF Wintterle, S
   Schreiner, B
   Mitsdoerffer, M
   Schneider, D
   Chen, LP
   Meyermann, R
   Weller, M
   Wiendl, H
TI Expression of the B7-related molecule B7-H1 by glioma cells: A potential mechanism of immune paralysis
SO CANCER RESEARCH
LA English
DT Article
ID b7 family; dendritic cells; tumor-antigens; costimulation; apoptosis; ligand; immunotherapy; privilege; blockade; receptor
AB Human glioblastoma is a highly lethal tumor that is known for its immune inhibitory capabilities. B7-homologue 1 (B7-H1), a recently identified homologue of B7.1/2 (CD80/86), has been described to exert costimulatory and immune regulatory functions. We investigated the expression and the functional activity of B7-H1 in human glioma cells in vitro and in vivo. Although lacking B7.1/2 (CD80/86), all 12 glioma cell lines constitutively expressed B7-H1 mRNA and protein. Exposure to IFN-gamma strongly enhanced B7-H1 expression. Immunohistochemical analysis of malignant glioma specimens revealed strong B7-H1 expression in all 10 samples examined, whereas no B7-H1 expression could be detected on normal brain tissues. To elucidate the functional significance of glioma cell-related B7-H1 expression, we performed coculture experiments of glioma cells with alloreactive CD4+ and CD8+ T cells. Glioma-related B7-H1 was identified as a strong inhibitor of CD4+ as well as CD8+ T-cell activation as assessed by increased cytokine production (IFN-gamma, interieukin-2, and interleukin-10) and expression levels of the T-cell activation marker (CD69) in the presence of a neutralizing antibody against B7-H1 (mAb 5H1). R7-H1 expression may thus significantly influence the outcome of T-cell tumor cell interactions and represents a novel mechanism by which glioma cells evade immune recognition and destruction.
C1 Univ Tubingen, Dept Neurol, Sch Med, D-72076 Tubingen, Germany.
   Univ Tubingen, Inst Brain Res, Sch Med, D-72076 Tubingen, Germany.
   Mayo Clin, Dept Immunol, Rochester, MN 55905 USA.
C3 Eberhard Karls University of Tubingen; Eberhard Karls University of Tubingen; Mayo Clinic
RP Univ Tubingen, Dept Neurol, Sch Med, Hoppe Seyler Str 3, D-72076 Tubingen, Germany.
EM heinz.wiendl@uni-tuebingen.de
FU NCI NIH HHS [CA 98721] Funding Source: Medline
CR BOON T, 1994, ANNU REV IMMUNOL, V12, P337, DOI 10.1146/annurev.iy.12.040194.002005
   Brown JA, 2003, J IMMUNOL, V170, P1257, DOI 10.4049/jimmunol.170.3.1257
   Carreno BM, 2002, ANNU REV IMMUNOL, V20, P29, DOI 10.1146/annurev.immunol.20.091101.091806
   Carter LL, 2002, EUR J IMMUNOL, V32, P634, DOI 10.1002/1521-4141(200203)32:3<634::AID-IMMU634>3.0.CO;2-9
   Chambers CA, 2001, TRENDS IMMUNOL, V22, P217, DOI 10.1016/S1471-4906(01)01868-3
   CHEN LP, 1992, CELL, V71, P1093, DOI 10.1016/S0092-8674(05)80059-5
   Coyle AJ, 2001, NAT IMMUNOL, V2, P203, DOI 10.1038/85251
   Curiel TJ, 2003, NAT MED, V9, P562, DOI 10.1038/nm863
   Dong HD, 1999, NAT MED, V5, P1365
   Dong HD, 2002, NAT MED, V8, P793, DOI 10.1038/nm730
   Dunn GP, 2002, NAT IMMUNOL, V3, P991, DOI 10.1038/ni1102-991
   Eppihimer MJ, 2002, MICROCIRCULATION, V9, P133, DOI 10.1038/sj/mn/7800123
   Freeman GJ, 2000, J EXP MED, V192, P1027, DOI 10.1084/jem.192.7.1027
   Iwai Y, 2002, P NATL ACAD SCI USA, V99, P12293, DOI 10.1073/pnas.192461099
   Lenschow DJ, 1996, ANNU REV IMMUNOL, V14, P233, DOI 10.1146/annurev.immunol.14.1.233
   Liang L, 2002, CURR OPIN IMMUNOL, V14, P384, DOI 10.1016/S0952-7915(02)00342-4
   Marincola F M, 2000, ADV IMMUNOL, V74, P181, DOI 10.1016/S0065-2776(08)60911-6
   Mazanet MM, 2002, J IMMUNOL, V169, P3581, DOI 10.4049/jimmunol.169.7.3581
   Okazaki T, 2001, P NATL ACAD SCI USA, V98, P13866, DOI 10.1073/pnas.231486598
   Paul D B, 2001, CURR NEUROL NEUROSCI REP, V1, P238, DOI 10.1007/s11910-001-0024-8
   Petroff MG, 2002, PLACENTA, V23, PS95, DOI 10.1053/plac.2002.0813
   Saas P, 1997, J CLIN INVEST, V99, P1173, DOI 10.1172/JCI119273
   Selenko-Gebauer N, 2003, J IMMUNOL, V170, P3637, DOI 10.4049/jimmunol.170.7.3637
   Sharpe AH, 2002, NAT REV IMMUNOL, V2, P116, DOI 10.1038/nri727
   Tamura H, 2001, BLOOD, V97, P1809, DOI 10.1182/blood.V97.6.1809
   Tureci O, 1997, MOL MED TODAY, V3, P342, DOI 10.1016/S1357-4310(97)01081-2
   Walker PR, 2002, IMMUNOLOGY, V107, P28, DOI 10.1046/j.1365-2567.2002.01507.x
   Wang SD, 2003, J EXP MED, V197, P1083, DOI 10.1084/jem.20021752
   Weller M, 1998, BRAIN PATHOL, V8, P285
   Weller M, 1995, BRAIN RES REV, V21, P128, DOI 10.1016/0165-0173(95)00010-0
   Whiteside Theresa L, 2003, JOURNAL OF ALLERGY AND CLINICAL IMMUNOLOGY, V111, P0
   Wiendl H, 2003, BRAIN, V126, P1026, DOI 10.1093/brain/awg114
   Wiendl H, 2002, J IMMUNOL, V168, P4772, DOI 10.4049/jimmunol.168.9.4772
   WIENDL H, 2003, FASEB J, V0, P0
   Wischhusen J, 2002, CANCER RES, V62, P2592
   Zou JP, 1999, J IMMUNOL, V162, P4882
NR 36
TC 335
Z9 413
U1 0
U2 21
PU AMER ASSOC CANCER RESEARCH
PI PHILADELPHIA
PA 615 CHESTNUT ST, 17TH FLOOR, PHILADELPHIA, PA 19106-4404 USA
SN 0008-5472
EI 1538-7445
J9 CANCER RES
JI Cancer Res.
PD NOV 1
PY 2003
VL 63
IS 21
BP 7462
EP 7467
DI 
PG 6
WC Oncology
SC Oncology
GA 742UA
UT WOS:000186535400058
PM 14612546
DA 2025-02-17
ER

PT J
AU Lefranc, F
   Chaboteaux, C
   Belot, N
   Brotchi, J
   Salmon, I
   Kiss, R
AF Lefranc, F
   Chaboteaux, C
   Belot, N
   Brotchi, J
   Salmon, I
   Kiss, R
TI Determination of RNA expression for cholecystokinin/gastrin receptors (CCK<sub>A</sub>,CCK<sub>B</sub> and CCK<sub>C</sub>) in human tumors of the central and peripheral nervous system
SO INTERNATIONAL JOURNAL OF ONCOLOGY
LA English
DT Article
DE glioma; meningioma; schwannoma; CCKA; CCKB; CCKC; RT-PCR
ID extracellular-matrix; astrocytic tumors; dendritic cells; gastrin; peptide; binding; motility; grade
AB Gastrin (G17) belongs to the cholecystokinin (CCK) peptide family widely distributed in the brain, and we were the first to show that it significantly modulates the growth and migration features of tumor astyrocytes. Conflictual data have been published as to whether CCKA, CCKB, and CCKC receptors are, or are not, present in tumors of the central and peripheral nervous system (CPNS) in general, and in gliomas in particular. In the present study we employed polymerase chain reaction (PCR) on a series of 29 CNPS tumors, including 20 gliomas (17 astrocytic and 3 oligodendroglial tumors), 4 schwannomas and 5 meningiomas to investigate whether RNAs were present or absent in the case of these CCKA, CCKB and CCKC receptors. The presence of the three CCK receptor subtypes was also assayed on three experimental models, i.e. the U373 human glioma, the C6 rat glioma and the 9L rat gliosarcoma. The data show that 9/20 (45%) of the gliomas exhibited RNAs for the CCK, receptor as did the C6 rat glioma, 13/20 (65%) RNAs for the CCKC receptor as did the U373 human glioma and the 9L rat gliosarcoma. Of the 20 gliomas, 17 (85%) expressed RNAs for either the CCKB or the CCKC receptor (or both), a feature which was also observed in the experimental models. One schwannoma and one meningioma exhibited RNAs for the CCK, receptor, while 4/4 schwannomas and 4/5 meningiomas showed RNAs for the CCKC receptor. None of the gliomas, schwannomas or meningiomas exhibited RNAs for the CCKA receptor, which were found in the 9L rat gliosarcoma model only. These data emphasize that 85% of the gliomas under study and 86% (25/29) of the tumors of the central and peripheral nervous system exhibited CCKB and/or CCKC receptors. This therefore suggests an important role for gastrin in the biological development of these tumors.
C1 Free Univ Brussels, Fac Med, Lab Histopathol, B-1070 Brussels, Belgium.
   Erasmus Univ Hosp, Dept Neurosurg, Brussels, Belgium.
   Erasmus Univ Hosp, Dept Pathol, Brussels, Belgium.
   Unibioscreen SA, Brussels, Belgium.
C3 Universite Libre de Bruxelles; Universite Catholique Louvain; Cliniques Universitaires Saint-Luc
RP Free Univ Brussels, Fac Med, Lab Histopathol, 808 Route Lennik, B-1070 Brussels, Belgium.
EM rkiss@ulb.ac.be
CR BALDWIN GS, 1986, J BIOL CHEM, V261, P2252
   BLACK PM, 1991, NEW ENGL J MED, V324, P1555, DOI 10.1056/NEJM199105303242205
   BURGER PC, 1994, ATLAS TUMOR PATHOLOG, V0, P0
   Camby I, 1996, J NATL CANCER I, V88, P594, DOI 10.1093/jnci/88.9.594
   Camby I, 1999, BRAIN PATHOL, V9, P1
   Chintala SK, 1996, FRONT BIOSCI-LANDMRK, V1, P0
   De Hauwer C, 1998, J NEUROBIOL, V37, P373, DOI 10.1002/(SICI)1097-4695(19981115)37:3<373::AID-NEU3>3.3.CO;2-8
   Decaestecker C, 1998, BRAIN PATHOL, V8, P29
   Deschepper CF, 1998, FRONT NEUROENDOCRIN, V19, P20, DOI 10.1006/frne.1997.0161
   Dockray GJ, 2001, ANNU REV PHYSIOL, V63, P119, DOI 10.1146/annurev.physiol.63.1.119
   Giannini C, 1997, BRAIN PATHOL, V7, P785, DOI 10.1111/j.1750-3639.1997.tb01064.x
   GIESE A, 1994, CANCER RES, V54, P3897
   Gladson CL, 1999, J NEUROPATH EXP NEUR, V58, P1029, DOI 10.1097/00005072-199910000-00001
   HADDAD SF, 1992, J NEUROPATH EXP NEUR, V51, P488, DOI 10.1097/00005072-199209000-00002
   Heise C, 1997, NAT MED, V3, P639, DOI 10.1038/nm0697-639
   HOSLI E, 1994, NEUROSCIENCE, V61, P63, DOI 10.1016/0306-4522(94)90060-4
   Kleihues PCW, 2000, WORLD HLTH ORG CLASS, V0, P0
   Kucharczak J, 2001, ONCOGENE, V20, P7021, DOI 10.1038/sj.onc.1204882
   Lantos PL, 1997, GREENFIELDS NEUROPAT, V2, P583
   Lauffenburger DA, 1996, CELL, V84, P359, DOI 10.1016/S0092-8674(00)81280-5
   Lefranc F, 2002, LAB INVEST, V82, P1241, DOI 10.1097/01.LAB.0000029151.37006.9E
   Manome Y, 1996, NAT MED, V2, P567, DOI 10.1038/nm0596-567
   Muller W, 1997, J NEUROPHYSIOL, V78, P1997, DOI 10.1152/jn.1997.78.4.1997
   Pannequin J, 2002, J PHARMACOL EXP THER, V302, P274, DOI 10.1124/jpet.302.1.274
   REHFELD JF, 1994, ADV CANCER RES, V63, P295, DOI 10.1016/S0065-230X(08)60403-0
   Reubi JC, 1997, CANCER RES, V57, P1377
   ROMANIC AM, 1994, BRAIN PATHOL, V4, P145, DOI 10.1111/j.1750-3639.1994.tb00825.x
   Rozengurt E, 2001, ANNU REV PHYSIOL, V63, P49, DOI 10.1146/annurev.physiol.63.1.49
   VANDERHAEGHEN JJ, 1975, NATURE, V257, P604, DOI 10.1038/257604a0
   Webb DJ, 2002, NAT CELL BIOL, V4, PE97, DOI 10.1038/ncb0402-e97
   Wesseling P, 1998, HUM PATHOL, V29, P352, DOI 10.1016/S0046-8177(98)90115-0
   WILTRAND CJ, 1998, J NEUROVIROL, V4, P148
   Yamazaki H, 1998, J NATL CANCER I, V90, P581, DOI 10.1093/jnci/90.8.581
   Yang TB, 2002, CANCER RES, V62, P2583
   Yu JS, 2001, CANCER RES, V61, P842
NR 36
TC 14
Z9 17
U1 0
U2 3
PU SPANDIDOS PUBL LTD
PI ATHENS
PA POB 18179, ATHENS, 116 10, GREECE
SN 1019-6439
EI 1791-2423
J9 INT J ONCOL
JI Int. J. Oncol.
PD JAN 15
PY 2003
VL 22
IS 1
BP 213
EP 219
DI 
PG 7
WC Oncology
SC Oncology
GA 626KH
UT WOS:000179871000029
PM 12469207
DA 2025-02-17
ER

PT J
AU Ito, A
   Shinkai, M
   Honda, H
   Yoshikawa, K
   Saga, S
   Wakabayashi, T
   Yoshida, J
   Kobayashi, T
AF Ito, A
   Shinkai, M
   Honda, H
   Yoshikawa, K
   Saga, S
   Wakabayashi, T
   Yoshida, J
   Kobayashi, T
TI Heat shock protein 70 expression induces antitumor immunity during intracellular hyperthermia using magnetite nanoparticles
SO CANCER IMMUNOLOGY IMMUNOTHERAPY
LA English
DT Article
DE antitumor immunity; cationic liposome; HSP70; hyperthermia; magnetite
ID cationic liposm; tumor immunogenicity; antigen presentation; dendritic cells; in-vitro; immunotherapy; death; hsp70; induction; peptides
AB In this study we demonstrated that heat shock protein (HSP) 70 expression by hyperthermia induced antitumor immunity in the T-9 rat glioma. Our hyperthermic system using magnetic nanoparticles induced necrotic cell death that correlated with HSP70 expression. We purified the HSP70-peptide complexes from the tumor after hyperthermia to investigate whether HSP70 was involved in the antitumor immunity, and we found that in the F344 rats immunized with T-9-derived HSP70 the tumor growth of T-9 was significantly suppressed. Tumor rejection assay after hyperthermic treatment of implanted T-9 cells with incorporated magnetite cationic liposomes (MCL) was performed to investigate whether antitumor immunity was induced by release of HSP70 from the necrotic cells in the F344 rat. Tumor growth was strongly suppressed in the rats subjected to hyperthermia of implanted T-9 cells, and 50% of rats were protected from challenge with T-9 cells. Immunogenicity was enhanced when the HSP70-over-expressing T-9 cells were killed via necrosis in rats by hyperthermia, after which all rats were completely protected from challenge with T-9 cells. Our hyperthermic system produces vaccination with HSP70-peptide via necrotic tumor cell death in vivo, resulting in antitumor immunity. This phenomenon, which may be termed in situ vaccination, has important implications for the development of novel antitumor therapies.
C1 Nagoya Univ, Sch Engn, Dept Biotechnol, Chikusa Ku, Nagoya, Aichi 4648603, Japan.
   Nagoya Univ, Sch Med, Dept Neurosurg, Showa Ku, Nagoya, Aichi 4668550, Japan.
   Aichi Med Univ, Sch Med, Dept Pathol 2, Nagakute, Aichi 4801195, Japan.
C3 Nagoya University; Nagoya University; Aichi Medical University
RP Kobayashi, T (通讯作者)，Nagoya Univ, Sch Engn, Dept Biotechnol, Chikusa Ku, Furo Cho, Nagoya, Aichi 4648603, Japan.
CR Anderson KM, 2000, IMMUNOL LETT, V74, P35, DOI 10.1016/S0165-2478(00)00246-7
   Unknown -, 1991, DESIGN AND ANALYSIS OF EXPERIMENTS, V0, P0
   Asea A, 2000, NAT MED, V6, P435, DOI 10.1038/74697
   Basu S, 2000, INT IMMUNOL, V12, P1539, DOI 10.1093/intimm/12.11.1539
   Fuchs E J, 1996, SEMIN IMMUNOL, V8, P271, DOI 10.1006/smim.1996.0035
   Hsu FJ, 1996, NAT MED, V2, P52, DOI 10.1038/nm0196-52
   Ito A, 2001, CANCER IMMUNOL IMMUN, V50, P515, DOI 10.1007/s00262-001-0233-7
   KOBAYASHI T, 1993, JPN J HYPERTHERMIC O, V9, P245
   Kubista B, 2002, ANTICANCER RES, V22, P789
   LINDQUIST S, 1986, ANNU REV BIOCHEM, V55, P1151, DOI 10.1146/annurev.bi.55.070186.005443
   MATZINGER P, 1994, ANNU REV IMMUNOL, V12, P991, DOI 10.1146/annurev.iy.12.040194.005015
   Melcher A, 1998, NAT MED, V4, P581, DOI 10.1038/nm0598-581
   Ménoret A, 1998, SEMIN ONCOL, V25, P654
   MENORET A, 1995, J IMMUNOL, V155, P740
   MISE K, 1990, CANCER RES, V50, P6199
   MONDOVI B, 1972, CANCER, V30, P885, DOI 10.1002/1097-0142(197210)30:4<885::AID-CNCR2820300404>3.0.CO;2-G
   Moroz P, 2002, INT J HYPERTHER, V18, P267, DOI 10.1080/02656730110108785
   Mosser DD, 2000, MOL CELL BIOL, V20, P7146, DOI 10.1128/MCB.20.19.7146-7159.2000
   Nakajima M, 2002, CANCER LETT, V178, P99, DOI 10.1016/S0304-3835(01)00825-4
   OZDEMIRLI M, 1991, J IMMUNOL, V147, P4027
   Parmiani G, 2002, JNCI-J NATL CANCER I, V94, P805, DOI 10.1093/jnci/94.11.805
   Peng P, 1997, J IMMUNOL METHODS, V204, P13, DOI 10.1016/S0022-1759(97)00017-3
   SCHLESINGER MJ, 1990, J BIOL CHEM, V265, P12111
   Shinkai M, 1996, JPN J CANCER RES, V87, P1179, DOI 10.1111/j.1349-7006.1996.tb03129.x
   Speiser DE, 1997, J EXP MED, V186, P645, DOI 10.1084/jem.186.5.645
   Srivastava P, 2002, NAT REV IMMUNOL, V2, P185, DOI 10.1038/nri749
   Srivastava P, 2002, ANNU REV IMMUNOL, V20, P395, DOI 10.1146/annurev.immunol.20.100301.064801
   Srivastava PK, 1998, IMMUNITY, V8, P657, DOI 10.1016/S1074-7613(00)80570-1
   Srivastava PK, 2001, ADV EXP MED BIOL, V495, P121
   SUBJECK JR, 1982, BRIT J CANCER, V45, P127
   SUBJECK JR, 1982, BRIT J RADIOL, V55, P579, DOI 10.1259/0007-1285-55-656-579
   SUTO R, 1995, SCIENCE, V269, P1585, DOI 10.1126/science.7545313
   Tamura Y, 1997, SCIENCE, V278, P117, DOI 10.1126/science.278.5335.117
   UDONO H, 1994, J IMMUNOL, V152, P5398
   UDONO H, 1993, J EXP MED, V178, P1391, DOI 10.1084/jem.178.4.1391
   van der Zee J, 2002, ANN ONCOL, V13, P1173, DOI 10.1093/annonc/mdf280
   Wells AD, 2000, IMMUNOL TODAY, V21, P129, DOI 10.1016/S0167-5699(99)01558-3
   Wells AD, 1998, INT IMMUNOL, V10, P609, DOI 10.1093/intimm/10.5.609
   Yanase M, 1998, JPN J CANCER RES, V89, P463, DOI 10.1111/j.1349-7006.1998.tb00586.x
   Yanase M, 1998, JPN J CANCER RES, V89, P775, DOI 10.1111/j.1349-7006.1998.tb03283.x
   Yanase M, 1997, JPN J CANCER RES, V88, P630, DOI 10.1111/j.1349-7006.1997.tb00429.x
   Yonezawa M, 1996, INT J CANCER, V66, P347
NR 42
TC 143
Z9 173
U1 1
U2 64
PU SPRINGER-VERLAG
PI NEW YORK
PA 175 FIFTH AVE, NEW YORK, NY 10010 USA
SN 0340-7004
EI 
J9 CANCER IMMUNOL IMMUN
JI Cancer Immunol. Immunother.
PD FEB 15
PY 2003
VL 52
IS 2
BP 80
EP 88
DI 10.1007/s00262-002-0335-x
PG 9
WC Oncology; Immunology
SC Oncology; Immunology
GA 657KA
UT WOS:000181664000002
PM 12594571
DA 2025-02-17
ER

PT J
AU Kobayashi, T
   Yamanaka, R
   Homma, J
   Tsuchiya, N
   Yajima, N
   Yoshida, S
   Tanaka, R
AF Kobayashi, T
   Yamanaka, R
   Homma, J
   Tsuchiya, N
   Yajima, N
   Yoshida, S
   Tanaka, R
TI Tumor mRNA-loaded dendritic cells elicit tumor-specific CD8<SUP>+</SUP> cytotoxic T cells in patients with malignant glioma
SO CANCER IMMUNOLOGY IMMUNOTHERAPY
LA English
DT Article
DE CTLs; dendritic cells; tumor mRNA; malignant glioma; immunotherapy
ID central-nervous-system; antitumor immunity; ovarian-cancer; in-vitro; peptide; vaccination; lymphocytes; mice; identification; induction
AB In this study, we demonstrate that tumor mRNA-loaded dendritic cells can elicit a specific CD8(+) cytotoxic T-lymphocyte (CTL) response against autologous tumor cells in patients with malignant glioma. CTLs from three patients expressed strong cytolytic activity against autologous glioma cells, did not lyse autologous lymphoblasts or EBV-transformed cell lines, and were variably cytotoxic against the NK-sensitive cell line K-562. Also, DCs-pulsed normal brain mRNA failed to induce cytolytic activity against autologous glioma cells, suggesting the lack of autoimmune response. Two patients' CD8(+) T cells expressed a modest cytotoxicity against autologous glioma cells. CD8(+) T cells isolated during these ineffective primings secreted large amounts of IL-10 and smaller amounts of IFN-gamma as detected by ELISA. Type 2 bias in the CD8(+) T-cell response accounts for the lack of cytotoxic effector function from these patients. Cytotoxicity against autologous glioma cells could be significantly inhibited by anti-HLA class I antibody. These data demonstrate that tumor mRNA-loaded DC can be an effective tool in inducing glioma-specific CD8(+) CTLs able to kill autologous glioma cells in vitro. However, high levels of tumor-specific tolerance in some patients may account for a significant barrier to therapeutic vaccination. These results may have important implications for the treatment of malignant glioma patients with immunotherapy. DCs transfected with total tumor RNA may represent a method for inducing immune responses against the entire repertoire of glioma antigens.
C1 Niigata Univ, Dept Neurosurg, Inst Brain Res, Niigata 9518585, Japan.
   Niigata Canc Ctr Hosp, Dept Neurosurg, Niigata, Japan.
C3 Niigata University
RP Niigata Univ, Dept Neurosurg, Inst Brain Res, Asahimachi Dori 1-757, Niigata 9518585, Japan.
EM ryaman@bri.niigata-u.ac.jp
CR Anichini A, 1996, J IMMUNOL, V156, P208
   Aoki H, 2001, CANCER IMMUNOL IMMUN, V50, P463, DOI 10.1007/s002620100220
   Ashley DM, 1997, J EXP MED, V186, P1177, DOI 10.1084/jem.186.7.1177
   Boczkowski D, 1996, J EXP MED, V184, P465, DOI 10.1084/jem.184.2.465
   CASTELLI C, 1995, J EXP MED, V181, P363, DOI 10.1084/jem.181.1.363
   COX AL, 1994, SCIENCE, V264, P716, DOI 10.1126/science.7513441
   DRANOFF G, 1993, P NATL ACAD SCI USA, V90, P3539, DOI 10.1073/pnas.90.8.3539
   GHOSH P, 1995, JNCI-J NATL CANCER I, V87, P1478, DOI 10.1093/jnci/87.19.1478
   Heimberger AB, 2000, J NEUROIMMUNOL, V103, P16, DOI 10.1016/S0165-5728(99)00172-1
   Kikuchi T, 2001, CANCER IMMUNOL IMMUN, V50, P337, DOI 10.1007/s002620100205
   Liau LM, 1999, J NEUROSURG, V90, P1115, DOI 10.3171/jns.1999.90.6.1115
   Nair SK, 1997, INT J CANCER, V70, P706, DOI 10.1002/(SICI)1097-0215(19970317)70:6<706::AID-IJC13>3.0.CO;2-7
   Nair SK, 1998, NAT BIOTECHNOL, V16, P364, DOI 10.1038/nbt0498-364
   O I, 2002, ANTICANCER RES, V22, P613
   PEOPLES GE, 1995, P NATL ACAD SCI USA, V92, P432, DOI 10.1073/pnas.92.2.432
   ROMAGNANI S, 1992, INT ARCH ALLERGY IMM, V98, P279, DOI 10.1159/000236199
   ROMANI N, 1994, J EXP MED, V180, P83, DOI 10.1084/jem.180.1.83
   Sampson JH, 1996, P NATL ACAD SCI USA, V93, P10399, DOI 10.1073/pnas.93.19.10399
   STEINMAN RM, 1991, ANNU REV IMMUNOL, V9, P271, DOI 10.1146/annurev.iy.09.040191.001415
   Yamanaka R, 2001, J NEUROSURG, V94, P474, DOI 10.3171/jns.2001.94.3.0474
   YOSHINO I, 1994, CANCER RES, V54, P3387
   Young JW, 1996, J EXP MED, V183, P7, DOI 10.1084/jem.183.1.7
   Yu JS, 2001, CANCER RES, V61, P842
   Zitvogel L, 1996, J EXP MED, V183, P87, DOI 10.1084/jem.183.1.87
NR 24
TC 44
Z9 51
U1 0
U2 4
PU SPRINGER
PI NEW YORK
PA 233 SPRING ST, NEW YORK, NY 10013 USA
SN 0340-7004
EI 1432-0851
J9 CANCER IMMUNOL IMMUN
JI Cancer Immunol. Immunother.
PD OCT 15
PY 2003
VL 52
IS 10
BP 632
EP 637
DI 10.1007/s00262-003-0408-5
PG 6
WC Oncology; Immunology
SC Oncology; Immunology
GA 724XN
UT WOS:000185513700007
PM 12827308
DA 2025-02-17
ER

PT J
AU Fecci, PE
   Mitchell, DA
   Archer, GE
   Morse, MA
   Lyerly, HK
   Bigner, DD
   Sampson, JH
AF Fecci, PE
   Mitchell, DA
   Archer, GE
   Morse, MA
   Lyerly, HK
   Bigner, DD
   Sampson, JH
TI The history, evolution, and clinical use of dendritic cell-based immunization strategies in the therapy of brain tumors
SO JOURNAL OF NEURO-ONCOLOGY
LA English
DT Review
DE dendritic cell; immunization; brain tumor; glioma; clinical trial
ID cytotoxic t-lymphocytes; central-nervous-system; colony-stimulating factor; antigen-presenting cells; growth-factor receptor; in-vitro; antitumor immunity; melanoma patients; carcinoembryonic antigen; cross-presentation
AB Despite advancements in therapeutic regimens, the prognosis remains poor for patients with malignant gliomas. Specificity has been an elusive goal for current modalities, but immunotherapy has emerged as a potential means of designing more tumor-specific treatments. Dendritic cells ( DC) are the specialized antigen presenting cells of the immune system and have served now as a platform for therapeutic immunizations against such cancers as lymphoma, multiple myeloma, melanoma, prostate cancer, renal cell carcinoma, non-small cell lung carcinoma, colon cancer, and even malignant gliomas. DC-based immunizations offer a number of advantages over traditional immunotherapeutic approaches to brain tumors, approaches that have proved promising despite concerns over central nervous system immune privilege and glioma-mediated immunosuppression. The future success of clinical trials will depend on the optimization and standardizing of procedures for DC generation, loading, and administration.
C1 Duke Univ, Med Ctr, Div Neurosurg, Durham, NC 27710 USA.
   Duke Univ, Med Ctr, Dept Pathol, Durham, NC 27710 USA.
   Duke Univ, Med Ctr, Dept Surg, Durham, NC 27710 USA.
   Duke Univ, Med Ctr, Dept Med, Durham, NC 27710 USA.
   Duke Univ, Med Ctr, Dept Immunol, Durham, NC 27710 USA.
C3 Duke University; Duke University; Duke University; Duke University; Duke University
RP Duke Univ, Med Ctr, Div Neurosurg, Durham, NC 27710 USA.
EM samps001@mc.duke.edu
CR ALCALAY J, 1991, J IMMUNOL, V146, P1717
   Aloisi F, 1999, EUR J IMMUNOL, V29, P2705, DOI 10.1002/(SICI)1521-4141(199909)29:09<2705::AID-IMMU2705>3.0.CO;2-1
   AMBE K, 1989, CANCER-AM CANCER SOC, V63, P496, DOI 10.1002/1097-0142(19890201)63:3<496::AID-CNCR2820630318>3.0.CO;2-K
   Ashley DM, 1997, J EXP MED, V186, P1177, DOI 10.1084/jem.186.7.1177
   Banchereau J, 1998, NATURE, V392, P245, DOI 10.1038/32588
   Barratt-Boyes SM, 2000, J IMMUNOL, V164, P2487, DOI 10.4049/jimmunol.164.5.2487
   Bennett SRM, 1997, J EXP MED, V186, P65, DOI 10.1084/jem.186.1.65
   Berard F, 2000, J EXP MED, V192, P1535, DOI 10.1084/jem.192.11.1535
   BEVAN MJ, 1976, J EXP MED, V143, P1283, DOI 10.1084/jem.143.5.1283
   BIGNER DD, 1981, J NEUROSURG, V55, P32, DOI 10.3171/jns.1981.55.1.0032
   Binder RJ, 2000, NAT IMMUNOL, V1, P151, DOI 10.1038/77835
   Binder RJ, 2001, J BIOL CHEM, V276, P17163, DOI 10.1074/jbc.M011547200
   Bloom MB, 1997, J EXP MED, V185, P453, DOI 10.1084/jem.185.3.453
   Boczkowski D, 2000, CANCER RES, V60, P1028
   Boczkowski D, 1996, J EXP MED, V184, P465, DOI 10.1084/jem.184.2.465
   BRACIALE TJ, 1978, J EXP MED, V147, P1236, DOI 10.1084/jem.147.4.1236
   Brasel K, 2000, BLOOD, V96, P3029, DOI 10.1182/blood.V96.9.3029.h8003029_3029_3039
   Carson MJ, 1999, AM J PATHOL, V154, P481, DOI 10.1016/S0002-9440(10)65294-7
   Cella M, 1996, J EXP MED, V184, P747, DOI 10.1084/jem.184.2.747
   Cella M, 1997, NATURE, V388, P782, DOI 10.1038/42030
   Celluzzi CM, 1996, J EXP MED, V183, P283, DOI 10.1084/jem.183.1.283
   CHEN QY, 1994, INT J CANCER, V56, P755, DOI 10.1002/ijc.2910560524
   CHOUCAIR AK, 1986, J NEUROSURG, V65, P654, DOI 10.3171/jns.1986.65.5.0654
   COHEN PJ, 1994, EUR J IMMUNOL, V24, P315, DOI 10.1002/eji.1830240206
   Coley WB, 1909, TREATMENT INOPERABLE, V0, P0
   CURRAN WJ, 1993, J NATL CANCER I, V85, P704, DOI 10.1093/jnci/85.9.704
   Dandy WE, 1928, J AMER MED ASSOC, V90, P823, DOI 10.1001/jama.1928.02690380007003
   den Haan JMM, 2000, J EXP MED, V192, P1685, DOI 10.1084/jem.192.12.1685
   Dhodapkar MV, 1999, J CLIN INVEST, V104, P173, DOI 10.1172/JCI6909
   Dhodapkar MV, 2001, J EXP MED, V193, P233, DOI 10.1084/jem.193.2.233
   Dieu MC, 1998, J EXP MED, V188, P373, DOI 10.1084/jem.188.2.373
   Dittel BN, 1999, J IMMUNOL, V163, P32
   Dropcho EJ, 2001, HEMATOL ONCOL CLIN N, V15, P1027, DOI 10.1016/S0889-8588(05)70266-5
   Eggert AAO, 1999, CANCER RES, V59, P3340
   Faiola B, 2002, IMMUNOLOGY, V105, P47, DOI 10.1046/j.0019-2805.2001.01343.x
   Fischer HG, 2001, J IMMUNOL, V166, P2717, DOI 10.4049/jimmunol.166.4.2717
   Fischer HG, 2000, J IMMUNOL, V164, P4826, DOI 10.4049/jimmunol.164.9.4826
   FLAMAND V, 1994, EUR J IMMUNOL, V24, P605, DOI 10.1002/eji.1830240317
   Fong L, 2001, J IMMUNOL, V166, P4254, DOI 10.4049/jimmunol.166.6.4254
   Fong L, 2001, P NATL ACAD SCI USA, V98, P8809, DOI 10.1073/pnas.141226398
   Gabrilovich DI, 1996, NAT MED, V2, P1096, DOI 10.1038/nm1096-1096
   Gallucci S, 1999, NAT MED, V5, P1249, DOI 10.1038/15200
   Gallucci S, 2001, CURR OPIN IMMUNOL, V13, P114, DOI 10.1016/S0952-7915(00)00191-6
   Gilboa E, 1998, CANCER IMMUNOL IMMUN, V46, P82, DOI 10.1007/s002620050465
   GRABBE S, 1991, J IMMUNOL, V146, P3656
   GRABBE S, 1995, IMMUNOL TODAY, V16, P117, DOI 10.1016/0167-5699(95)80125-1
   Guermonprez P, 2002, ANNU REV IMMUNOL, V20, P621, DOI 10.1146/annurev.immunol.20.100301.064828
   Harshyne LA, 2001, J IMMUNOL, V166, P3717, DOI 10.4049/jimmunol.166.6.3717
   Heimberger AB, 2002, NEUROSURGERY, V50, P158, DOI 10.1097/00006123-200201000-00024
   Heimberger AB, 2000, J NEUROIMMUNOL, V103, P16, DOI 10.1016/S0165-5728(99)00172-1
   Heiser A, 2002, J CLIN INVEST, V109, P409, DOI 10.1172/JCI200214364
   Höltl L, 1999, J UROLOGY, V161, P777, DOI 10.1016/S0022-5347(01)61767-1
   Hsu FJ, 1996, NAT MED, V2, P52, DOI 10.1038/nm0196-52
   HUANG AYC, 1994, SCIENCE, V264, P961, DOI 10.1126/science.7513904
   INABA K, 1987, J EXP MED, V166, P182, DOI 10.1084/jem.166.1.182
   INABA K, 1985, SCIENCE, V229, P475, DOI 10.1126/science.3160115
   INABA K, 1984, J EXP MED, V160, P1717, DOI 10.1084/jem.160.6.1717
   INABA K, 1990, J EXP MED, V172, P631, DOI 10.1084/jem.172.2.631
   INABA K, 1992, J EXP MED, V176, P1693, DOI 10.1084/jem.176.6.1693
   INABA K, 1993, P NATL ACAD SCI USA, V90, P3038, DOI 10.1073/pnas.90.7.3038
   Ingulli E, 1997, J EXP MED, V185, P2133, DOI 10.1084/jem.185.12.2133
   Kalinski P, 2001, BLOOD, V97, P3466, DOI 10.1182/blood.V97.11.3466
   Kronin V, 1996, J IMMUNOL, V157, P3819
   Kugler A, 2000, NAT MED, V6, P332, DOI 10.1038/73193
   Lal A, 1999, CURR OPIN MOL THER, V1, P720
   LANIER LL, 1995, J IMMUNOL, V154, P97
   Liau LM, 2002, P AM ASS CANC RES SA, V0, P0
   Liau LM, 1999, J NEUROSURG, V90, P1115, DOI 10.3171/jns.1999.90.6.1115
   Ludewig B, 2000, J EXP MED, V191, P795, DOI 10.1084/jem.191.5.795
   Ludewig B, 1998, J EXP MED, V188, P1493, DOI 10.1084/jem.188.8.1493
   MACATONIA SE, 1995, J IMMUNOL, V154, P5071
   MACATONIA SE, 1989, J EXP MED, V169, P1255, DOI 10.1084/jem.169.4.1255
   Mackensen A, 2000, INT J CANCER, V86, P385, DOI 10.1002/(SICI)1097-0215(20000501)86:3<385::AID-IJC13>3.3.CO;2-K
   Mackensen A, 2000, CANCER IMMUNOL IMMUN, V49, P152, DOI 10.1007/s002620050614
   Maldonado-López R, 1999, J EXP MED, V189, P587, DOI 10.1084/jem.189.3.587
   MALONEY DG, 1985, HYBRIDOMA, V4, P191, DOI 10.1089/hyb.1985.4.191
   Maraskovsky E, 2000, BLOOD, V96, P878, DOI 10.1182/blood.V96.3.878.015k15_878_884
   Maraskovsky E, 1996, J EXP MED, V184, P1953, DOI 10.1084/jem.184.5.1953
   Matyszak MK, 1996, NEUROSCIENCE, V74, P599, DOI 10.1016/0306-4522(96)00160-1
   MATZINGER P, 1994, ANNU REV IMMUNOL, V12, P991, DOI 10.1146/annurev.iy.12.040194.005015
   MATZINGER P, 1977, CELL IMMUNOL, V33, P92, DOI 10.1016/0008-8749(77)90137-X
   MAYORDOMO JI, 1995, NAT MED, V1, P1297, DOI 10.1038/nm1295-1297
   McMenamin PG, 1999, J COMP NEUROL, V405, P553, DOI 10.1002/(SICI)1096-9861(19990322)405:4<553::AID-CNE8>3.0.CO;2-6
   Mitchell DA, 2000, J CLIN INVEST, V106, P1065, DOI 10.1172/JCI11405
   Morse MA, 2000, J CLIN ONCOL, V18, P3883, DOI 10.1200/JCO.2000.18.23.3883
   Morse MA, 1998, CANCER RES, V58, P2965
   Morse MA, 1999, CLIN CANCER RES, V5, P1331
   Morse MA, 1999, CANCER RES, V59, P56
   Morse MA, 1997, ANN SURG, V226, P6, DOI 10.1097/00000658-199707000-00002
   Mortarini R, 1997, CANCER RES, V57, P5534
   Mosca PJ, 2000, BLOOD, V96, P3499
   Moser M, 2000, NAT IMMUNOL, V1, P199, DOI 10.1038/79734
   Murphy GP, 1999, PROSTATE, V39, P54, DOI 10.1002/(SICI)1097-0045(19990401)39:1<54::AID-PROS9>3.0.CO;2-U
   Nair SK, 2000, NAT MED, V6, P1011, DOI 10.1038/79519
   Nair SK, 1999, INT J CANCER, V82, P121, DOI 10.1002/(SICI)1097-0215(19990702)82:1<121::AID-IJC20>3.0.CO;2-X
   Nair SK, 2002, ANN SURG, V235, P540, DOI 10.1097/00000658-200204000-00013
   Nestle FO, 1998, NAT MED, V4, P328, DOI 10.1038/nm0398-328
   Nestle FO, 2001, NAT MED, V7, P761, DOI 10.1038/89863
   Ni HT, 2001, J NEURO-ONCOL, V51, P1, DOI 10.1023/A:1006452726391
   Nouri-Shirazi M, 2000, J IMMUNOL, V165, P3797, DOI 10.4049/jimmunol.165.7.3797
   Ogg GS, 1998, J EXP MED, V188, P1203, DOI 10.1084/jem.188.6.1203
   Okada H, 1998, INT J CANCER, V78, P196, DOI 10.1002/(SICI)1097-0215(19981005)78:2<196::AID-IJC13>3.0.CO;2-9
   OWENS T, 1994, IMMUNOL TODAY, V15, P566, DOI 10.1016/0167-5699(94)90218-6
   Paglia P, 1996, J EXP MED, V183, P317, DOI 10.1084/jem.183.1.317
   Pooley JL, 2001, J IMMUNOL, V166, P5327, DOI 10.4049/jimmunol.166.9.5327
   Porgador A, 1996, J IMMUNOL, V156, P2918
   PORGADOR A, 1995, J EXP MED, V182, P255, DOI 10.1084/jem.182.1.255
   Pulendran B, 1999, P NATL ACAD SCI USA, V96, P1036, DOI 10.1073/pnas.96.3.1036
   Randolph GJ, 1998, SCIENCE, V282, P480, DOI 10.1126/science.282.5388.480
   Randolph GJ, 1999, IMMUNITY, V11, P753, DOI 10.1016/S1074-7613(00)80149-1
   Regnault A, 1999, J EXP MED, V189, P371, DOI 10.1084/jem.189.2.371
   ROMANI N, 1994, J EXP MED, V180, P83, DOI 10.1084/jem.180.1.83
   Ropke M, 1996, P NATL ACAD SCI USA, V93, P14704, DOI 10.1073/pnas.93.25.14704
   Rosenberg SA, 1996, J IMMUNOTHER, V19, P81, DOI 10.1097/00002371-199601000-00009
   Ruedl C, 1999, EUR J IMMUNOL, V29, P3762, DOI 10.1002/(SICI)1521-4141(199911)29:11<3762::AID-IMMU3762>3.0.CO;2-F
   SALLUSTO F, 1995, J EXP MED, V182, P389, DOI 10.1084/jem.182.2.389
   SALLUSTO F, 1994, J EXP MED, V179, P1109, DOI 10.1084/jem.179.4.1109
   Sampson JH, 1996, P NATL ACAD SCI USA, V93, P10399, DOI 10.1073/pnas.93.19.10399
   Sauter B, 2000, J EXP MED, V191, P423, DOI 10.1084/jem.191.3.423
   Schuler G, 1997, J EXP MED, V186, P1183, DOI 10.1084/jem.186.8.1183
   Serot JM, 1997, NEUROREPORT, V8, P1995, DOI 10.1097/00001756-199705260-00039
   SHIMIZU J, 1989, J IMMUNOL, V142, P1053
   Shortman K, 2002, NAT REV IMMUNOL, V2, P151, DOI 10.1038/nri746
   Singh-Jasuja H, 2000, J EXP MED, V191, P1965, DOI 10.1084/jem.191.11.1965
   SLOAN AE, 2002, P AM ASS CANC RES SA, V0, P0
   Smith AL, 1999, J EXP MED, V189, P593, DOI 10.1084/jem.189.3.593
   Song W, 1997, J EXP MED, V186, P1247, DOI 10.1084/jem.186.8.1247
   SORNASSE T, 1992, J EXP MED, V175, P15, DOI 10.1084/jem.175.1.15
   Specht JM, 1997, J EXP MED, V186, P1213, DOI 10.1084/jem.186.8.1213
   STEINMAN RM, 1973, J EXP MED, V137, P1142, DOI 10.1084/jem.137.5.1142
   STEINMAN RM, 1983, J EXP MED, V157, P613, DOI 10.1084/jem.157.2.613
   STEINMAN RM, 1991, ANNU REV IMMUNOL, V9, P271, DOI 10.1146/annurev.iy.09.040191.001415
   Suss G, 1996, J EXP MED, V183, P1789, DOI 10.1084/jem.183.4.1789
   TAKAHASHI H, 1993, INT IMMUNOL, V5, P849, DOI 10.1093/intimm/5.8.849
   TANAKA K, 1985, SCIENCE, V228, P26, DOI 10.1126/science.3975631
   TANAKA K, 1986, P NATL ACAD SCI USA, V83, P8723, DOI 10.1073/pnas.83.22.8723
   Théry C, 1999, J CELL BIOL, V147, P599, DOI 10.1083/jcb.147.3.599
   Thurner B, 1999, J EXP MED, V190, P1669, DOI 10.1084/jem.190.11.1669
   TORIYAMA K, 1993, J INVEST DERMATOL, V100, PS269, DOI 10.1038/jid.1993.48
   TSUJITANI S, 1990, CANCER-AM CANCER SOC, V66, P2012, DOI 10.1002/1097-0142(19901101)66:9<2012::AID-CNCR2820660928>3.0.CO;2-N
   VANDERBRUGGEN P, 1991, SCIENCE, V254, P1643, DOI 10.1126/science.1840703
   VANPEL A, 1982, P NATL ACAD SCI-BIOL, V79, P4718
   WATSON GA, 1995, J IMMUNOL, V155, P3124
   Wikstrand CJ, 1997, CANCER RES, V57, P4130
   Wolfers J, 2001, NAT MED, V7, P297, DOI 10.1038/85438
   WONG AJ, 1992, P NATL ACAD SCI USA, V89, P2965, DOI 10.1073/pnas.89.7.2965
   Yamanaka R, 2001, J NEUROSURG, V94, P474, DOI 10.3171/jns.2001.94.3.0474
   Yu JS, 2001, CANCER RES, V61, P842
   Zinkernagel R M, 1979, ADV IMMUNOL, V27, P51, DOI 10.1016/S0065-2776(08)60262-X
   Zitvogel L, 2000, ANN ONCOL, V11, P199, DOI 10.1023/A:1011100720721
   Zitvogel L, 1998, NAT MED, V4, P594, DOI 10.1038/nm0598-594
   Zitvogel L, 1996, J EXP MED, V183, P87, DOI 10.1084/jem.183.1.87
NR 152
TC 30
Z9 58
U1 0
U2 2
PU SPRINGER
PI NEW YORK
PA ONE NEW YORK PLAZA, SUITE 4600, NEW YORK, NY, UNITED STATES
SN 0167-594X
EI 1573-7373
J9 J NEURO-ONCOL
JI J. Neuro-Oncol.
PD AUG-SEP 15
PY 2003
VL 64
IS 1
BP 161
EP 176
DI 10.1023/A:1024943506506
PG 16
WC Oncology; Clinical Neurology
SC Oncology; Neurosciences & Neurology
GA 706TL
UT WOS:000184471100018
PM 12952297
DA 2025-02-17
ER

PT J
AU Saito, R
   Mizuno, M
   Kumabe, T
   Yoshimoto, T
   Tanuma, S
   Yoshida, J
AF Saito, R
   Mizuno, M
   Kumabe, T
   Yoshimoto, T
   Tanuma, S
   Yoshida, J
TI Apoptotic DNA endonuclease (DNase-γ) gene transfer induces cell death accompanying DNA fragmentation in human glioma cells
SO JOURNAL OF NEURO-ONCOLOGY
LA English
DT Article
DE apoptosis; DNase-gamma; gene transfer; glioma
ID human interferon-beta; nude-mouse brain; malignant glioma; dendritic cells; rat thymocytes; cancer; overexpression; amplification; purification; expression
AB Aims: Both the genetic restoration of the apoptotic pathway and the introduction of proapoptotic molecules are now drawing attention. Concerning apoptosis of human glioma cells induced by human interferon-beta protein, we found that DNA endonuclease (DNase-gamma) acts as an executive molecule. The authors investigated whether gene transfer of this DNase-gamma exerts some therapeutic effects on human glioma cells. Methods: We transduced U251SP, U251MG, and T98G human glioma cells with DNase-gamma gene via multilamellar cationic liposomes, monitored the growth of those cells, and carefully observed the cell-death pattern. Results: DNase-gamma gene transfer resulted in an overexpression of DNase-gamma protein and induced DNA fragmentation in gene-transferred cells. The cytotoxic effect rose with multiple inoculations of the liposome, suggesting a relationship between its expression and the therapeutic effect. Conclusions: These results demonstrate that DNase-gamma gene transfer can induce apoptosis in human glioma cells, indicating its potential to become a future gene therapy strategy.
C1 Nagoya Univ, Grad Sch Med, Dept Neurosurg, Showa Ku, Nagoya, Aichi 4668550, Japan.
   Nagoya Univ, Grad Sch Med, Dept Mol Neurosurg, Showa Ku, Nagoya, Aichi 4668550, Japan.
   Tohoku Univ, Grad Sch Med, Dept Neurosurg, Sendai, Miyagi 980, Japan.
   Sci Univ Tokyo, Fac Pharmaceut Sci, Dept Biochem, Tokyo 162, Japan.
C3 Nagoya University; Nagoya University; Tohoku University; Tokyo University of Science
RP Yoshida, J (通讯作者)，Nagoya Univ, Grad Sch Med, Dept Neurosurg, Showa Ku, 65 Tsurumai Cho, Nagoya, Aichi 4668550, Japan.
CR Albert ML, 1998, NATURE, V392, P86, DOI 10.1038/32183
   Bai C, 2000, P NATL ACAD SCI USA, V97, P1230, DOI 10.1073/pnas.97.3.1230
   Bold RJ, 1997, SURG ONCOL, V6, P133, DOI 10.1016/S0960-7404(97)00015-7
   Daniel PT, 2000, LEUKEMIA, V14, P2035, DOI 10.1038/sj.leu.2401940
   Hoffmann TK, 2000, CANCER RES, V60, P3542
   Hopkins-Donaldson S, 2000, CANCER RES, V60, P4315
   Hosli P, 1998, ANN ONCOL, V9, P589
   Jenne L, 2000, CANCER RES, V60, P4446
   Knight MJ, 2001, ONCOGENE, V20, P5789, DOI 10.1038/sj.onc.1204810
   Komata T, 2001, CANCER RES, V61, P5796
   Kondo S, 1998, CANCER RES, V58, P962
   LI X, 2001, CANCER RES, V61, P181
   MAHALEY MS, 1989, J NEUROSURG, V71, P826, DOI 10.3171/jns.1989.71.6.0826
   Marcelli M, 1999, CANCER RES, V59, P382
   Mizuno M, 1998, CANCER IMMUNOL IMMUN, V47, P227, DOI 10.1007/s002620050525
   Mizuno Masaaki, 1996, NEUROLOGIA MEDICO-CHIRURGICA, V36, P141, DOI 10.2176/nmc.36.141
   Nagata S, 1997, CELL, V88, P355, DOI 10.1016/S0092-8674(00)81874-7
   Nishikawa A, 1997, BIOCHEM BIOPH RES CO, V231, P305, DOI 10.1006/bbrc.1997.6091
   Okamoto K, 2002, APOPTOSIS, V7, P77, DOI 10.1023/A:1013569029907
   Pitti RM, 1998, NATURE, V396, P699, DOI 10.1038/25387
   Reed JC, 1999, J CLIN ONCOL, V17, P2941, DOI 10.1200/JCO.1999.17.9.2941
   Schoenberg BS, 1983, ONCOLOGY NERVOUS SYS, V0, P1
   Shiokawa D, 1997, BIOCHEM J, V326, P675, DOI 10.1042/bj3260675
   Shiokawa D, 2001, BIOCHEMISTRY-US, V40, P143, DOI 10.1021/bi001041a
   Shiokawa D, 1997, ARCH BIOCHEM BIOPHYS, V346, P15, DOI 10.1006/abbi.1997.0275
   Shiokawa D, 1998, BIOCHEM J, V332, P713, DOI 10.1042/bj3320713
   Shiokawa D, 2000, BIOCHEM BIOPH RES CO, V275, P343, DOI 10.1006/bbrc.2000.3249
   TANUMA S, 1994, BIOCHEM BIOPH RES CO, V203, P789, DOI 10.1006/bbrc.1994.2252
   Tsuruta Y, 2001, EUR J CANCER, V37, P531, DOI 10.1016/S0959-8049(00)00431-7
   YAGI K, 1994, BIOCHEM MOL BIOL INT, V32, P167
   YOSHIDA J, 1992, BIOCHEM INT, V28, P1055
   YOSHIDA J, 1992, J CLIN BIOCHEM NUTR, V12, P153
   Yoshida Jun, 1995, JOURNAL OF LIPOSOME RESEARCH, V5, P981, DOI 10.3109/08982109509012693
   Zangemeister-Wittke U, 2001, CELL DEATH AND DIFFERENTIATION, V8, P537, DOI 10.1038/sj.cdd.4400844
   Zörnig M, 2001, BBA-REV CANCER, V1551, PF1, DOI 10.1016/S0304-419X(01)00031-2
NR 35
TC 4
Z9 11
U1 0
U2 3
PU KLUWER ACADEMIC PUBL
PI DORDRECHT
PA VAN GODEWIJCKSTRAAT 30, 3311 GZ DORDRECHT, NETHERLANDS
SN 0167-594X
EI 
J9 J NEURO-ONCOL
JI J. Neuro-Oncol.
PD MAY 15
PY 2003
VL 63
IS 1
BP 25
EP 31
DI 10.1023/A:1023771121240
PG 7
WC Oncology; Clinical Neurology
SC Oncology; Neurosciences & Neurology
GA 678DC
UT WOS:000182848900004
PM 12814251
DA 2025-02-17
ER

PT J
AU Parney, IF
   Chang, LJ
AF Parney, IF
   Chang, LJ
TI Cancer immunogene therapy: A review
SO JOURNAL OF BIOMEDICAL SCIENCE
LA English
DT Review
DE gene therapy; immunotherapy; cancer; vaccine
ID colony-stimulating-factor; interleukin-2 gene-therapy; autologous melanoma-cells; growth-factor-i; tumor-associated antigens; factor-beta antisense; human glioma-cells; dendritic cells; antitumor immunity; phase-i
AB Although immunotherapy has long held out promise as a specific, potent approach to cancer therapy, clinical applications have been unrewarding to date. However, advances in gene transfer technology and basic immunology have opened new avenues to stimulate antitumor immune responses including immunogenetherapy. Many different approaches to immunogene therapy have been identified. These include transferring genes encoding proinflammatory proteins to tumor cells, suppressing immunosuppressive gene expression, and transferring proinflammatory genes and/or tumor antigen genes to professional antigen-presenting cells. In some cases, genes are transferred to tumor or antigenpresenting cells in situ. In others, gene transfer is performed ex vivo as part of preparing an anticancer vaccine. We discuss the underlying approach, relative success, and clinical application of various cancer immunogene therapy strategies, paying particular attention to immunogene therapy vaccines. Large numbers of preclinical studies have been reported, but only scattered clinical trial results have appeared in the literature. Although very successful preclinically, the ideal cancer immunogene therapy approach remains to be determined and will likely vary with tumor type. Clinical impact may be improved in the future as treatment protocols are refined. Copyright (C) 2003 National Science Council, ROC and S. Karger AG, Basel.
C1 Univ Calif San Francisco, Dept Neurol Surg, Neurooncol Serv, San Francisco, CA 94143 USA.
   Univ Florida, McKnight Brain Inst, Gainesville, FL USA.
   Univ Florida, Dept Mol Genet & Microbiol, Powell Gene Therapy Ctr, Gainesville, FL USA.
C3 University of California System; University of California San Francisco; State University System of Florida; University of Florida; State University System of Florida; University of Florida
RP Univ Calif San Francisco, Dept Neurol Surg, Neurooncol Serv, 400 Parnassus Ave,Room A808, San Francisco, CA 94143 USA.
EM parneyi@neurosurg.ucsf.edu
CR ALLIONE A, 1994, CANCER RES, V54, P6022
   Altman JD, 1996, SCIENCE, V274, P94, DOI 10.1126/science.274.5284.94
   Antonia SJ, 1999, CURR OPIN MOL THER, V1, P50
   ARIENTI F, 1994, HUM GENE THER, V5, P1139, DOI 10.1089/hum.1994.5.9-1139
   Aruga A, 1995, CANCER IMMUNOL IMMUN, V41, P317, DOI 10.1007/BF01517220
   Ashley DM, 1997, J NEUROIMMUNOL, V78, P34, DOI 10.1016/S0165-5728(97)00080-5
   BASKAR S, 1995, J EXP MED, V181, P619, DOI 10.1084/jem.181.2.619
   Becker C, 2001, NAT MED, V7, P1159, DOI 10.1038/nm1001-1159
   Belli F, 1997, CANCER IMMUNOL IMMUN, V44, P197, DOI 10.1007/s002620050373
   CHEN CY, 1994, IMMUNITY, V1, P147, DOI 10.1016/1074-7613(94)90108-2
   Clark PR, 2000, CANCER GENE THER, V7, P853, DOI 10.1038/sj.cgt.7700184
   CROWLEY NJ, 1990, CANCER RES, V50, P492
   Curiel DT, 2000, CANCER GENE THER, V7, P1197, DOI 10.1038/sj.cgt.7700222
   de Gast GC, 2000, CANCER GENE THER, V7, P1204
   Dorigo O, 1998, GYNECOL ONCOL, V71, P204, DOI 10.1006/gyno.1998.5151
   Dranoff G, 1999, J GENE MED, V1, P80
   DRANOFF G, 1993, P NATL ACAD SCI USA, V90, P3539, DOI 10.1073/pnas.90.8.3539
   Ellem KAO, 1997, CANCER IMMUNOL IMMUN, V44, P10, DOI 10.1007/s002620050349
   Fakhrai H, 1996, P NATL ACAD SCI USA, V93, P2909, DOI 10.1073/pnas.93.7.2909
   Farr-Jones MA, 1999, J NEURO-ONCOL, V43, P1, DOI 10.1023/A:1006115608103
   FEARON ER, 1990, CELL, V60, P397, DOI 10.1016/0092-8674(90)90591-2
   FERRONE S, 1995, IMMUNOL TODAY, V16, P487, DOI 10.1016/0167-5699(95)80033-6
   FONTANA A, 1992, INT ARCH ALLERGY IMM, V99, P1, DOI 10.1159/000236328
   GAJEWSKI TF, 1995, J IMMUNOL, V154, P5637
   GANSBACHER B, 1990, J EXP MED, V172, P1217, DOI 10.1084/jem.172.4.1217
   GLICK RP, 1995, NEUROSURGERY, V36, P548, DOI 10.1227/00006123-199503000-00014
   Glick RP, 1997, NEUROSURGERY, V41, P898, DOI 10.1097/00006123-199710000-00025
   GRABBE S, 1995, IMMUNOL TODAY, V16, P117, DOI 10.1016/0167-5699(95)80125-1
   Greenfield EA, 1998, CRIT REV IMMUNOL, V18, P389, DOI 10.1615/CritRevImmunol.v18.i5.10
   Hanada K, 1996, J LEUKOCYTE BIOL, V60, P181, DOI 10.1002/jlb.60.2.181
   HODGE JW, 1994, CANCER RES, V54, P5552
   HOOVER HC, 1990, P AN M AM SOC CLIN, V9, P106
   JAFFEE EM, 1993, CANCER RES, V53, P2221
   Jaffee EM, 2001, J CLIN ONCOL, V19, P145, DOI 10.1200/JCO.2001.19.1.145
   Kirk CJ, 2000, HUM GENE THER, V11, P797, DOI 10.1089/10430340050015419
   LafargeFrayssinet C, 1997, CANCER GENE THER, V4, P276
   Lee PP, 1999, NAT MED, V5, P677, DOI 10.1038/9525
   Liau LM, 1999, J NEUROSURG, V90, P1115, DOI 10.3171/jns.1999.90.6.1115
   Lim M, 1999, CURR OPIN MOL THER, V1, P64
   Ling M, 2000, J BIOMED SCI, V7, P341, DOI 10.1007/BF02255810
   Liu YJ, 2000, CANCER GENE THER, V7, P456, DOI 10.1038/sj.cgt.7700137
   Lotze MT, 1997, ANN SURG, V226, P1, DOI 10.1097/00000658-199707000-00001
   MAHALEY MS, 1983, J NEUROSURG, V59, P201, DOI 10.3171/jns.1983.59.2.0201
   MCCUNE CS, 1990, CANCER IMMUNOL IMMUN, V32, P62, DOI 10.1007/BF01741726
   Mitchell DA, 2000, CURR OPIN MOL THER, V2, P176
   NABEL GJ, 1993, P NATL ACAD SCI USA, V90, P11307, DOI 10.1073/pnas.90.23.11307
   Nagoshi M, 1998, J IMMUNOL, V160, P334
   Ockert D, 1999, IMMUNOL TODAY, V20, P63, DOI 10.1016/S0167-5699(98)01388-7
   PARDOLL DM, 1995, ANNU REV IMMUNOL, V13, P399, DOI 10.1146/annurev.iy.13.040195.002151
   Parmiani G, 2000, HUM GENE THER, V11, P1269, DOI 10.1089/10430340050032375
   Parney IF, 1997, HUM GENE THER, V8, P1073, DOI 10.1089/hum.1997.8.9-1073
   Parney IF, 2000, NEUROSURGERY, V46, P778, DOI 10.1097/00006123-200004000-00002
   Rini BI, 1999, CLIN CANCER RES, V5, P2766
   ROSENBERG SA, 1987, NEW ENGL J MED, V316, P889, DOI 10.1056/NEJM198704093161501
   ROSENBERG SA, 1990, NEW ENGL J MED, V323, P570, DOI 10.1056/NEJM199008303230904
   Rosenberg SA, 1999, IMMUNITY, V10, P281, DOI 10.1016/S1074-7613(00)80028-X
   ROSENBERG SA, 1988, ANN INTERN MED, V108, P853, DOI 10.7326/0003-4819-108-6-853
   Sampson JH, 1996, P NATL ACAD SCI USA, V93, P10399, DOI 10.1073/pnas.93.19.10399
   Schatzlein AG, 2001, ANTI-CANCER DRUG, V12, P275, DOI 10.1097/00001813-200104000-00001
   SCOTT P, 1993, SCIENCE, V260, P496, DOI 10.1126/science.8097337
   Simons JW, 1997, CANCER RES, V57, P1537
   SIMONS JW, 1999, CANCER RES, V59, P195
   Sobol RE, 1999, CLIN CANCER RES, V5, P2359
   SOBOL RE, 1995, GENE THER, V2, P164
   Soiffer R, 1998, P NATL ACAD SCI USA, V95, P13141, DOI 10.1073/pnas.95.22.13141
   Stewart AK, 1999, GENE THER, V6, P350, DOI 10.1038/sj.gt.3300833
   Stopeck AT, 1997, J CLIN ONCOL, V15, P341, DOI 10.1200/JCO.1997.15.1.341
   Stopeck AT, 2001, CLIN CANCER RES, V7, P2285
   Sun Y, 1998, GENE THER, V5, P481, DOI 10.1038/sj.gt.3300619
   TAHARA H, 1995, GENE THER, V2, P96
   Thomas MC, 1998, HUM GENE THER, V9, P835, DOI 10.1089/hum.1998.9.6-835
   TROJAN J, 1993, SCIENCE, V259, P94, DOI 10.1126/science.8418502
   Trojan J, 1996, NEUROSCI LETT, V212, P9, DOI 10.1016/0304-3940(96)12770-1
   Trudel S, 2001, LEUKEMIA, V15, P846, DOI 10.1038/sj.leu.2402077
   Tuting T, 1997, J MOL MED-JMM, V75, P478, DOI 10.1007/s001090050133
   Veelken H, 1997, INT J CANCER, V70, P269, DOI 10.1002/(SICI)1097-0215(19970127)70:3<269::AID-IJC4>3.0.CO;2-V
   Wan YH, 1999, CELL IMMUNOL, V198, P131, DOI 10.1006/cimm.1999.1585
   YANG GC, 1995, J IMMUNOL, V154, P2794
   Yu JS, 1997, HUM GENE THER, V8, P1065, DOI 10.1089/hum.1997.8.9-1065
   ZITVOGEL L, 1995, J IMMUNOL, V155, P1393
   Zlokovic BV, 1997, NEUROSURGERY, V40, P805, DOI 10.1097/00006123-199704000-00028
NR 83
TC 16
Z9 17
U1 0
U2 2
PU BMC
PI LONDON
PA CAMPUS, 4 CRINAN ST, LONDON N1 9XW, ENGLAND
SN 1021-7770
EI 1423-0127
J9 J BIOMED SCI
JI J. Biomed. Sci.
PD JAN-FEB 15
PY 2003
VL 10
IS 1
BP 37
EP 43
DI 10.1159/000068081
PG 7
WC Cell Biology; Medicine, Research & Experimental
SC Cell Biology; Research & Experimental Medicine
GA 653WR
UT WOS:000181460500004
PM 12566984
DA 2025-02-17
ER

PT J
AU Sloan, AE
   Parajuli, P
AF Sloan, AE
   Parajuli, P
TI Human autologous dendritic cell-glioma fusions: feasibility and capacity to stimulate T cells with proliferative and cytolytic activity
SO JOURNAL OF NEURO-ONCOLOGY
LA English
DT Article
DE apoptotic cells; dendritic cells; fusion; hybrids; immunotherapy; lymphocytes
ID tumor; lymphocytes; vaccination; carcinoma; immunity; therapy; cancer; immunization; apoptosis; antigen
AB Gliomas are the most common primary neoplasm of the central nervous system. The failure of conventional treatment modalities to improve outcome over the last two decades has led to interest in alternative treatment modalities. Dendritic cell (DC)-based immunotherapy has utilized DC pulsed with tumor lysate or peptide to induce an antitumor immune response mediated largely by CD8 T cells. While this has been effective in preclinical studies, clinical efficacy remains unproven. Recently, hybrid cells produced by fusions of tumor and autologous DC have demonstrated remarkable efficacy for stimulating an anti-tumor immune response in both preclinical and clinical studies of extra-cranial neoplasms. The advantage of generating such hybrid cells is that the entire cellular material of the tumor is processed and presented in both endogenous and exogenous pathways. This leads to activation of both MHC class I restricted CD8 cells as well as MHC class II restricted CD4 T cells. Here, we examined in vitro T cell stimulatory capacity of autologous human DC-glioma fusion in comparison to DC loaded with apoptotic glioma. DC fused with autologous tumor or loaded with apoptotic tumor cells (DC/apo) were first used to stimulate autologous non-adherent peripheral blood mononuclear cells (PBMC), in vitro. The PBMC were then examined for phenotype (CD3, CD4, CD8) and intracellular IFN-gamma using flow cytometry. Lymphocyte proliferation and cytolytic responses were also assessed. Lymphocytes stimulated in vitro with fusion or DC/apo cells showed significantly enhanced cytotoxicity and proliferation against autologous tumor cells compared with PBMC stimulated with tumor cells or DC alone. Both strategies had similar efficacy. Tumor-cytolytic responses were enhanced by the addition of CD40 ligand (CD40L), and partially blocked by anti-MHC class I antibody. Flow cytometric analysis detected CD3(+)CD8(+) T cells, which also stained positive for intracellular IFN-gamma. The study suggests that DC/glioma fusion and DC/apo have comparable efficacy for stimulation of CTL with cytolytic and proliferative activity against human malignant gliomas. These findings may have implications for future studies of DC-based immunotherapy in malignant gliomas.
C1 Wayne State Univ, Dept Neurosurg, Detroit, MI 48201 USA.
   Barbara Ann Karmanos Canc Inst, Detroit, MI 48201 USA.
C3 Wayne State University; Barbara Ann Karmanos Cancer Institute
RP Wayne State Univ, Dept Neurosurg, 4160 John R Rd,Suite 930, Detroit, MI 48201 USA.
EM asloan@neurosurgery.wayne.edu
CR Akasaki Y, 2001, J IMMUNOTHER, V24, P106, DOI 10.1097/00002371-200103000-00004
   Albert ML, 2001, NAT IMMUNOL, V2, P1010, DOI 10.1038/ni722
   Albert ML, 1998, NATURE, V392, P86, DOI 10.1038/32183
   Aoki H, 2001, CANCER IMMUNOL IMMUN, V50, P463, DOI 10.1007/s002620100220
   Ashley DM, 1997, J EXP MED, V186, P1177, DOI 10.1084/jem.186.7.1177
   Bennett SRM, 1998, NATURE, V393, P478, DOI 10.1038/30996
   Brossart P, 2001, EXP HEMATOL, V29, P1247, DOI 10.1016/S0301-472X(01)00730-5
   Cao X, 1999, IMMUNOLOGY, V97, P616
   Dix AR, 1999, J NEUROIMMUNOL, V100, P216, DOI 10.1016/S0165-5728(99)00203-9
   Gong JL, 2000, J IMMUNOL, V165, P1705, DOI 10.4049/jimmunol.165.3.1705
   Gong JL, 2000, P NATL ACAD SCI USA, V97, P2715, DOI 10.1073/pnas.050587197
   Heimberger AB, 2000, J NEUROIMMUNOL, V103, P16, DOI 10.1016/S0165-5728(99)00172-1
   Jenne L, 2000, CANCER RES, V60, P4446
   Kikuchi T, 2001, CANCER IMMUNOL IMMUN, V50, P337, DOI 10.1007/s002620100205
   Kotera Y, 2001, CANCER RES, V61, P8105
   Kugler A, 2000, NAT MED, V6, P332, DOI 10.1038/73193
   Liau L M, 2000, NEUROSURG FOCUS, V9, P0
   Ni HT, 2001, J NEURO-ONCOL, V51, P1, DOI 10.1023/A:1006452726391
   PARAJULI P, 2002, IN PRESS CANC INVEST, V0, P0
   Schoenberger SP, 1998, NATURE, V393, P480, DOI 10.1038/31002
   Sloan AE, 2000, NEUROSURG FOCUS, V9, P1
   SLOAN AE, 2002, P AM ASS CANC RES, V0, P0
   Söling A, 2001, MOL MED, V7, P659, DOI 10.1007/BF03401956
   Sprinzl GM, 2001, CANCER TREAT REV, V27, P247, DOI 10.1053/ctrv.2001.0221
   Steinman RM, 2001, INT J CANCER, V94, P459, DOI 10.1002/ijc.1503
   Wang JL, 1998, J IMMUNOL, V161, P5516
   Witham TF, 2002, NEUROSURGERY, V50, P1327, DOI 10.1097/00006123-200206000-00025
   Yang TB, 2002, CANCER RES, V62, P2583
   Yu JS, 2001, CANCER RES, V61, P842
   Yu JS, 2001, P AM ASSOC CANC RES, V42, P1478
NR 31
TC 9
Z9 14
U1 0
U2 2
PU SPRINGER
PI NEW YORK
PA ONE NEW YORK PLAZA, SUITE 4600, NEW YORK, NY, UNITED STATES
SN 0167-594X
EI 1573-7373
J9 J NEURO-ONCOL
JI J. Neuro-Oncol.
PD AUG-SEP 15
PY 2003
VL 64
IS 1
BP 177
EP 183
DI 10.1023/A:1024999707415
PG 7
WC Oncology; Clinical Neurology
SC Oncology; Neurosciences & Neurology
GA 706TL
UT WOS:000184471100019
PM 12952298
DA 2025-02-17
ER

PT J
AU Hegde, NR
   Jobnson, DC
AF Hegde, NR
   Jobnson, DC
TI Human cytomegalovirus US2 causes similar effects on both major histocompatibility complex class I and II proteins in epithelial and glial cells
SO JOURNAL OF VIROLOGY
LA English
DT Article
ID antigen presentation; endoplasmic-reticulum; heavy-chains; monoclonal-antibody; dendritic cells; hla-dm; expression; er; inhibition; transport
AB The human cytomegalovirus (HCMV) glycoprotein US2 specifically binds to major histocompatibility complex (MHC) class I heavy chain (HC) and class II proteins DRalpha and DMalpha, triggering their degradation by proteasomes. Effects of US2 on class II proteins were originally characterized in HCMV- or adenovirus vector-infected U373 astroglioma cells. Here, we have extended characterization of US2-mediated degradation of class II DRalpha to two other cell lines, including biologically relevant epithelial cells. Comparison of the effects of US2 in cells expressing both class I and II proteins demonstrated only a slight preference for class I HC. Moreover, US2 caused degradation of DRalpha and DMalpha when these proteins were expressed by transfection without DRbeta, invariant chain (Ii), or DMbeta. Therefore, US2 binds to alpha chains of DR and DM and triggers endoplasmic reticulum degradation without formation of class II DR alphabeta/Ii or DM alphabeta complexes. Similar levels of degradation of class II alpha were observed in cells expressing vastly different amounts of class II, suggesting that cellular factors, other than class II, were limiting. We concluded that US2 has broad effects in a variety of cells that express both class I and II proteins and is relevant to HCMV infection in vivo.
C1 Oregon Hlth & Sci Univ, Dept Mol Microbiol & Immunol, Portland, OR 97239 USA.
C3 Oregon Health & Science University
RP Oregon Hlth & Sci Univ, Dept Mol Microbiol & Immunol, Mail Code L-220,Basic Sci Rm 6365,3181 Sw Sam Jac, Portland, OR 97239 USA.
EM johnsoda@ohsu.edu
FU NCI NIH HHS [CA73996, R01 CA073996] Funding Source: Medline; NEI NIH HHS [R01 EY011245, EY11245] Funding Source: Medline
CR Ahn K, 1997, IMMUNITY, V6, P613, DOI 10.1016/S1074-7613(00)80349-0
   Ahn KS, 1996, P NATL ACAD SCI USA, V93, P10990, DOI 10.1073/pnas.93.20.10990
   Ben-Arieh SV, 2001, J VIROL, V75, P10557, DOI 10.1128/JVI.75.21.10557-10562.2001
   Bitmansour AD, 2001, J IMMUNOL, V167, P1151, DOI 10.4049/jimmunol.167.3.1151
   Borza CM, 2002, NAT MED, V8, P594, DOI 10.1038/nm0602-594
   Britt WJ, 1996, FIELDS VIROLOGY, V0, P2493
   Cebulla CM, 2002, J IMMUNOL, V169, P167, DOI 10.4049/jimmunol.169.1.167
   Chevalier MS, 2003, J VIROL, V77, P4731, DOI 10.1128/JVI.77.8.4731-4738.2003
   Chevalier MS, 2002, J VIROL, V76, P8265, DOI 10.1128/JVI.76.16.8265-8275.2002
   CLARK EA, 1984, LEUKOCYTE TYPING, V0, P0
   Coscoy L, 2000, P NATL ACAD SCI USA, V97, P8051, DOI 10.1073/pnas.140129797
   Coscoy L, 2001, J CLIN INVEST, V107, P1599, DOI 10.1172/JCI12432
   Cramer LA, 2001, J ACQ IMMUN DEF SYND, V27, P417
   Doebele RC, 2000, IMMUNITY, V13, P517, DOI 10.1016/S1074-7613(00)00051-0
   Dunn C, 2003, J EXP MED, V197, P1427, DOI 10.1084/jem.20022059
   Fackler OT, 2002, IMMUNITY, V16, P493, DOI 10.1016/S1074-7613(02)00307-2
   Furman MH, 2002, J VIROL, V76, P11753, DOI 10.1128/JVI.76.22.11753-11756.2002
   Furman MH, 2002, J BIOL CHEM, V277, P3258, DOI 10.1074/jbc.M109765200
   Gewurz BE, 2001, P NATL ACAD SCI USA, V98, P6794, DOI 10.1073/pnas.121172898
   Gewurz BE, 2001, J VIROL, V75, P5197, DOI 10.1128/JVI.75.11.5197-5204.2001
   GUY K, 1982, EUR J IMMUNOL, V12, P942, DOI 10.1002/eji.1830121109
   Hegde NR, 2003, TRENDS IMMUNOL, V24, P278, DOI 10.1016/S1471-4906(03)00099-1
   Hegde NR, 2002, J VIROL, V76, P10929, DOI 10.1128/JVI.76.21.10929-10941.2002
   Hengel H, 1997, IMMUNITY, V6, P623, DOI 10.1016/S1074-7613(00)80350-7
   Hitt MM, 2000, ADV VIRUS RES, V55, P479, DOI 10.1016/S0065-3527(00)55014-3
   Huber MT, 2002, J VIROL, V76, P5748, DOI 10.1128/JVI.76.11.5748-5758.2002
   Ishido S, 2000, IMMUNITY, V13, P365, DOI 10.1016/S1074-7613(00)00036-4
   Ishido S, 2000, J VIROL, V74, P5300, DOI 10.1128/JVI.74.11.5300-5309.2000
   Jarvis MA, 2002, CURR OPIN MICROBIOL, V5, P403, DOI 10.1016/S1369-5274(02)00334-X
   Johnson David C, 2002, P357, V0, P0
   Johnson DC, 2002, J VIROL, V76, P1, DOI 10.1128/JVI.76.1.1-8.2002
   Johnson DC, 2002, CURR TOP MICROBIOL, V269, P101
   JONES TR, 1995, J VIROL, V69, P4830, DOI 10.1128/JVI.69.8.4830-4841.1995
   Jones TR, 1996, P NATL ACAD SCI USA, V93, P11327, DOI 10.1073/pnas.93.21.11327
   Jun Y, 2000, J IMMUNOL, V164, P805, DOI 10.4049/jimmunol.164.2.805
   Le Roy E, 1999, J VIROL, V73, P6582, DOI 10.1128/JVI.73.8.6582-6589.1999
   Lehner PJ, 1997, P NATL ACAD SCI USA, V94, P6904, DOI 10.1073/pnas.94.13.6904
   MCGRORY WJ, 1988, VIROLOGY, V163, P614, DOI 10.1016/0042-6822(88)90302-9
   Miller DM, 1998, J EXP MED, V187, P675, DOI 10.1084/jem.187.5.675
   Nishimura N, 2001, J IMMUNOL METHODS, V253, P113, DOI 10.1016/S0022-1759(01)00360-X
   Pereboev AV, 2002, GENE THER, V9, P1189, DOI 10.1038/sj.gt.3301767
   Pieters J, 2000, ADV IMMUNOL, V75, P159, DOI 10.1016/S0065-2776(00)75004-8
   Rehm A, 2002, J VIROL, V76, P5043, DOI 10.1128/JVI.76.10.5043-5050.2002
   Riegler S, 2000, J GEN VIROL, V81, P393, DOI 10.1099/0022-1317-81-2-393
   Sanderson F, 1996, IMMUNITY, V4, P87, DOI 10.1016/S1074-7613(00)80301-5
   STAM NJ, 1990, INT IMMUNOL, V2, P113, DOI 10.1093/intimm/2.2.113
   Streblow DN, 1999, CELL, V99, P511, DOI 10.1016/S0092-8674(00)81539-1
   Stumptner-Cuvelette P, 2001, P NATL ACAD SCI USA, V98, P12144, DOI 10.1073/pnas.221256498
   Tomanin R, 1997, GENE, V193, P129, DOI 10.1016/S0378-1119(97)00074-7
   Tomazin R, 1999, NAT MED, V5, P1039, DOI 10.1038/12478
   Tortorella D, 1998, J CELL BIOL, V142, P365, DOI 10.1083/jcb.142.2.365
   Wiertz EJHJ, 1996, CELL, V84, P769, DOI 10.1016/S0092-8674(00)81054-5
   Wiertz EJHJ, 1996, NATURE, V384, P432, DOI 10.1038/384432a0
   Ye YH, 2001, NATURE, V414, P652, DOI 10.1038/414652a
NR 54
TC 29
Z9 36
U1 0
U2 4
PU AMER SOC MICROBIOLOGY
PI WASHINGTON
PA 1752 N ST NW, WASHINGTON, DC 20036-2904 USA
SN 0022-538X
EI 1098-5514
J9 J VIROL
JI J. Virol.
PD SEP 15
PY 2003
VL 77
IS 17
BP 9287
EP 9294
DI 10.1128/JVI.77.17.9287-9294.2003
PG 8
WC Virology
SC Virology
GA 712BR
UT WOS:000184776800018
PM 12915544
DA 2025-02-17
ER
