# Supplementary material for: Research progress on the role of dendritic cells in glioma during 1992-2024: a bibliometric analysis
Source: Front Immunol. 2025 Jun 20;16:1510549. doi: 10.3389/fimmu.2025.1510549 (PMC12226567; doi:10.3389/fimmu.2025.1510549)
Supplement: Supplementary file 1 [file DataSheet1.zip › download2004u39.txt]

PT J
AU Liu, GT
   Yu, JS
   Zeng, G
   Yin, D
   Xie, D
   Black, KL
   Ying, H
AF Liu, GT
   Yu, JS
   Zeng, G
   Yin, D
   Xie, D
   Black, KL
   Ying, H
TI AIM-2: A novel tumor antigen is expressed and presented by human glioma cells
SO JOURNAL OF IMMUNOTHERAPY
LA English
DT Article
DE tumor antigen; glioblastoma multiforme; AIM-2; cytotoxic T lymphocyte; dendritic cells
ID cytolytic t-lymphocytes; open reading frame; human brain-tumors; human-melanoma; infiltrating lymphocytes; multiple epitopes; malignant glioma; in-situ; gene; identification
AB (A) under bar ntigen isolated from (I) under bar mmunoselected (M) under bar elanoma-2 (AIM-2) was recently identified using melanoma-reactive CD8(+) T cells. AIM-2 antigen is expressed in a wide variety of tumor types, including neuroectodermal tumors, as well as breast, ovarian and colon carcinomas. In this study, we analyzed AIM-2 expression in glioblastoma multiforme (GBM) in primary cultured cells and established GBM cell lines. We found that the primary GBM cell lines expressed 88.4% and 93.0% of non-spliced and spliced AIM-2, respectively. Five out of seven of the established GBM cell lines expressed both non-spliced and spliced AIM-2. Furthermore, the C9 CTL clone, which is specific for AIM-2 peptide (RSDSGQQARY), efficiently recognized GBM tumor cells in an antigen-specific and HLA-A1 restricted manner. IFN-gamma treatment of the GBM tumor cells dramatically increased HLA-A1 expression levels and, consequently, increased CTL recognition of the treated tumor cells. More importantly, seven out of 12 HLA-A1 and AIM-2 positive patients from our dendritic cell clinical trial generated AIM-2 specific CTL activity in their PBMC after vaccinations. These data indicate that AIM-2 could be used as a tumor antigen target for monitoring vaccine trials or to develop antigen specific active immunotherapy for glioma patients.
C1 Cedars Sinai Med Ctr, Maxine Dunitz Neurosurg Inst, Los Angeles, CA 90048 USA.
   Univ Calif Los Angeles, Dept Urol, David Geffen Sch Med, Los Angeles, CA USA.
   Cedars Sinai Med Ctr, Div Hematol Oncol, Los Angeles, CA 90048 USA.
   Chinese Acad Sci, Inst Nutrit Sci, Shanghai, Peoples R China.
   Berlex Biosci Inc, Div Oncol, Richmond, CA USA.
C3 Cedars Sinai Medical Center; University of California System; University of California Los Angeles; University of California Los Angeles Medical Center; David Geffen School of Medicine at UCLA; Cedars Sinai Medical Center; Chinese Academy of Sciences
RP Cedars Sinai Med Ctr, Maxine Dunitz Neurosurg Inst, Room 2094B,Davis Bldg,110 George Burns Rd, Los Angeles, CA 90048 USA.
EM liug@cshs.org
CR Black K L, 1999, CLIN NEUROSURG, V45, P160
   BOEL P, 1995, IMMUNITY, V2, P167, DOI 10.1016/S1074-7613(95)80053-0
   Chi DDJ, 1997, AM J PATHOL, V150, P2143
   COULIE PG, 1995, P NATL ACAD SCI USA, V92, P7976, DOI 10.1073/pnas.92.17.7976
   Ehtesham M, 2002, CANCER GENE THER, V9, P925, DOI 10.1038/sj.cgt.7700516
   FISK B, 1995, J EXP MED, V181, P2109, DOI 10.1084/jem.181.6.2109
   Harada M, 2001, J IMMUNOTHER, V24, P323, DOI 10.1097/00002371-200107000-00008
   HIESIGER EM, 1993, J NEURO-ONCOL, V16, P93, DOI 10.1007/BF01324695
   KAWAKAMI Y, 1994, J EXP MED, V180, P347, DOI 10.1084/jem.180.1.347
   KAWAKAMI Y, 1995, J IMMUNOL, V154, P3961
   Kruse CA, 1997, CANCER IMMUNOL IMMUN, V45, P77, DOI 10.1007/s002620050405
   Liu GT, 2003, J IMMUNOTHER, V26, P301, DOI 10.1097/00002371-200307000-00002
   Mayrand SM, 1998, IMMUNOL TODAY, V19, P551, DOI 10.1016/S0167-5699(98)01342-5
   O IS, 2003, CANCER GENE THER, V10, P678, DOI 10.1038/sj.cgt.7700620
   Pellat-Deceunynck C, 2000, EUR J IMMUNOL, V30, P803, DOI 10.1002/1521-4141(200003)30:3<803::AID-IMMU803>3.0.CO;2-P
   Prins RM, 2003, CANCER RES, V63, P8487
   Robbins PF, 1996, J EXP MED, V183, P1185, DOI 10.1084/jem.183.3.1185
   Ronsin C, 1999, J IMMUNOL, V163, P483
   Rosenberg SA, 1999, IMMUNITY, V10, P281, DOI 10.1016/S1074-7613(00)80028-X
   ROSENBERG SA, 1988, NEW ENGL J MED, V319, P1676, DOI 10.1056/NEJM198812223192527
   Sahin U, 2000, CLIN CANCER RES, V6, P3916
   SALGALLER ML, 1995, CANCER RES, V55, P4972
   Scarcella DL, 1999, CLIN CANCER RES, V5, P335
   SCHWECHHEIMER K, 1994, HUM PATHOL, V25, P772, DOI 10.1016/0046-8177(94)90246-1
   Surawicz TS, 1998, J NEURO-ONCOL, V40, P151, DOI 10.1023/A:1006091608586
   VANDENEYNDE B, 1995, J EXP MED, V182, P689, DOI 10.1084/jem.182.3.689
   VANDERBRUGGEN P, 1991, SCIENCE, V254, P1643, DOI 10.1126/science.1840703
   Wang RF, 1996, J EXP MED, V184, P2207, DOI 10.1084/jem.184.6.2207
   Wang RF, 1996, J EXP MED, V183, P1131, DOI 10.1084/jem.183.3.1131
   Wang RF, 1998, J IMMUNOL, V161, P3596
   WOLFEL T, 1995, SCIENCE, V269, P1281, DOI 10.1126/science.7652577
   Yu JS, 2001, CANCER RES, V61, P842
NR 32
TC 47
Z9 55
U1 0
U2 4
PU LIPPINCOTT WILLIAMS & WILKINS
PI PHILADELPHIA
PA TWO COMMERCE SQ, 2001 MARKET ST, PHILADELPHIA, PA 19103 USA
SN 1524-9557
EI 1537-4513
J9 J IMMUNOTHER
JI J. Immunother.
PD MAY-JUN 15
PY 2004
VL 27
IS 3
BP 220
EP 226
DI 10.1097/00002371-200405000-00006
PG 7
WC Oncology; Immunology; Medicine, Research & Experimental
SC Oncology; Immunology; Research & Experimental Medicine
GA 818SF
UT WOS:000221264100006
PM 15076139
DA 2025-02-17
ER

PT J
AU Preusser, M
   Ströbel, T
   Birner, P
   Marosi, C
   Dieckmann, K
   Rössler, K
   Budka, H
   Lassmann, H
   Hainfellner, JA
AF Preusser, M
   Ströbel, T
   Birner, P
   Marosi, C
   Dieckmann, K
   Rössler, K
   Budka, H
   Lassmann, H
   Hainfellner, JA
TI Presence of D110 antigen expressing immunocompetent cells in glioblastoma associates with prolonged survival
SO NEUROPATHOLOGY AND APPLIED NEUROBIOLOGY
LA English
DT Article
DE cancer immunology; dendritic cell; glioblastoma; immunotherapy; microglia; prognosis
ID malignant glioma; dendritic cells; tumors; infiltration
AB Monoclonal antibody D110 has recently been described as a novel marker of hypoxic tissue damage, reacting with a so far unknown antigen with preferential expression in the central nervous system. The aim of the study was to investigate D110 immunoreactivity in glioblastoma, its association with the expression of hypoxia-related proteins and its impact on patient outcome. A total of 114 consecutive adult patients who underwent first operation of primary glioblastoma were included in this study. We evaluated D110 immunoreactivity qualitatively and semi-quantitatively and correlated it with expression of hypoxia inducible factor 1 alpha (HIF-1alpha), expression of vascular endothelial growth factor (VEGF), and with patient survival using univariate and multivariate statistical analysis. We observed D110 immunolabelling in 85.1% of the cases. D110 immunoreactivity was detectable in infiltrating HLA-DR and CD68 expressing cells, most likely microglial cells or haematogenous cells of monocyte/macrophage lineage. In the peripheral lymphoreticular system, immunohistochemistry disclosed selective D110 labelling of Langerhans cells and of dendritic cells of the thymic medulla. Univariate statistical analysis revealed significantly longer survival of patients whose glioblastomas contained D110 immunoreactive infiltrating cells. There was no association between presence of D110 immunoreactive cells and expression of HIF-1alpha and VEGF. We conclude that D110 immunoreactivity in glioblastoma does not seem to be related to tissue hypoxia. D110 identifies immunocompetent cells, which positively influence survival of glioblastoma patients.
C1 Med Univ Vienna, Inst Neurol, A-1097 Vienna, Austria.
   Med Univ Vienna, Dept Clin Pathol, A-1097 Vienna, Austria.
   Med Univ Vienna, Dept Internal Med 1, A-1097 Vienna, Austria.
   Med Univ Vienna, Dept Radiotherapy & Radiobiol, A-1097 Vienna, Austria.
   Med Univ Vienna, Dept Neurosurg, A-1097 Vienna, Austria.
   Med Univ Vienna, Brain Res Inst, A-1097 Vienna, Austria.
C3 Medical University of Vienna; Medical University of Vienna; Medical University of Vienna; Medical University of Vienna; Medical University of Vienna; Medical University of Vienna
RP Med Univ Vienna, Inst Neurol, AKH 4J,POB 48,Wahringer Gurtel 18-20, A-1097 Vienna, Austria.
EM Johannes.Hainfellner@meduniwien.ac.at
CR Andratschke N, 2001, ANTICANCER RES, V21, P3541
   Avigan D, 1999, BLOOD REV, V13, P51, DOI 10.1016/S0268-960X(99)90023-1
   Birner P, 2003, BRAIN PATHOL, V13, P133, DOI 10.1111/j.1750-3639.2003.tb00013.x
   BOKER DK, 1984, CLIN NEUROPATHOL, V3, P143
   Castro MG, 2003, PHARMACOL THERAPEUT, V98, P71, DOI 10.1016/S0163-7258(03)00014-7
   DILORENZO N, 1977, ACTA NEUROCHIR, V39, P27, DOI 10.1007/BF01405238
   KAPLAN EL, 1958, J AM STAT ASSOC, V53, P457, DOI 10.2307/2281868
   Kleihues P, 2002, J NEUROPATH EXP NEUR, V61, P215, DOI 10.1093/jnen/61.3.215
   Lassmann H, 2003, BRAIN, V126, P1347, DOI 10.1093/brain/awg127
   PALMA L, 1978, J NEUROSURG, V49, P854, DOI 10.3171/jns.1978.49.6.0854
   Roth W, 1999, CELL MOL LIFE SCI, V56, P481, DOI 10.1007/s000180050447
   SAFDARI H, 1985, SURG NEUROL, V23, P221, DOI 10.1016/0090-3019(85)90086-2
   Sondergaard KL, 2002, NEUROPATH APPL NEURO, V28, P210, DOI 10.1046/j.1365-2990.2002.00391.x
   Yu JS, 2001, CANCER RES, V61, P842
NR 14
TC 3
Z9 3
U1 0
U2 1
PU WILEY
PI HOBOKEN
PA 111 RIVER ST, HOBOKEN 07030-5774, NJ USA
SN 0305-1846
EI 1365-2990
J9 NEUROPATH APPL NEURO
JI Neuropathol. Appl. Neurobiol.
PD DEC 15
PY 2004
VL 30
IS 6
BP 608
EP 614
DI 10.1111/j.1365-2990.2004.00573.x
PG 7
WC Clinical Neurology; Neurosciences; Pathology
SC Neurosciences & Neurology; Pathology
GA 870RJ
UT WOS:000225075200005
PM 15541001
DA 2025-02-17
ER

PT J
AU Adams, O
   Besken, K
   Oberdörfer, C
   MacKenzie, CR
   Takikawa, O
   Däubener, W
AF Adams, O
   Besken, K
   Oberdörfer, C
   MacKenzie, CR
   Takikawa, O
   Däubener, W
TI Role of indoleamine-2,3-dioxygenase in alpha/beta and gamma interferon-mediated antiviral effects against herpes simplex virus infections
SO JOURNAL OF VIROLOGY
LA English
DT Article
ID nitric-oxide synthase; t-cell proliferation; microvascular endothelial-cells; monocyte-derived macrophages; toxoplasma-gondii growth; indoleamine 2,3-dioxygenase; tryptophan catabolism; ifn-gamma; dendritic cells; inhibition
AB Gamma interferon (IFN-gamma)-mediated indoleamine-2,3-dioxygenase (IDO) activity in human astrocytoma cells and in native astrocytes was found to be responsible for the inhibition of herpes simplex virus replication. The effect is abolished in the presence of excess amounts Of L-tryptophan. Both IFN-alpha and IFN-beta restricted herpes simplex virus replication in both cell types, but (in contrast to the results seen with IFN-gamma) the addition of an excess amount Of L-tryptophan did not inhibit the induced antiviral effect.
C1 Univ Dusseldorf, Inst Med Mikrobiol, D-40225 Dusseldorf, Germany.
   Univ Dusseldorf, Inst Virol, D-40225 Dusseldorf, Germany.
   Hokkaido Univ, Dept Cell Pharmacol, Sapporo, Hokkaido 0608638, Japan.
C3 Heinrich Heine University Dusseldorf; Heinrich Heine University Dusseldorf; Hokkaido University
EM daeubene@uni-duesseldorf.de
CR Becker Y, 2002, VIRUS GENES, V24, P187, DOI 10.1023/A:1014532919088
   BILZER T, 1991, VIRCHOWS ARCH A, V418, P281, DOI 10.1007/BF01600156
   Bodaghi B, 1999, J IMMUNOL, V162, P957
   Bogdan CT, 2000, IMMUNOL REV, V173, P17, DOI 10.1034/j.1600-065X.2000.917307.x
   Bukrinsky M, 1996, MOL MED, V2, P460, DOI 10.1007/BF03401905
   BYRNE GI, 1986, J INTERFERON RES, V6, P389, DOI 10.1089/jir.1986.6.389
   BYRNE GI, 1986, INFECT IMMUN, V53, P347, DOI 10.1128/IAI.53.2.347-351.1986
   Cassady KA, 2002, J VIROL, V76, P2029, DOI 10.1128/jvi.76.5.2029-2035.2002
   Däubener W, 2001, INFECT IMMUN, V69, P6527, DOI 10.1128/IAI.69.10.6527-6531.2001
   DAUBENER W, 1993, J NEUROIMMUNOL, V43, P31, DOI 10.1016/0165-5728(93)90072-7
   Däubener W, 1999, MED MICROBIOL IMMUN, V187, P143, DOI 10.1007/s004300050086
   DAUBENER W, 1994, J IMMUNOL METHODS, V168, P39, DOI 10.1016/0022-1759(94)90207-0
   DING AH, 1988, J IMMUNOL, V141, P2407
   Ellison AR, 2000, VIROLOGY, V268, P17, DOI 10.1006/viro.1999.0158
   GHOSH SK, 1991, J BIOL CHEM, V266, P15293
   Guidotti LG, 2000, J EXP MED, V191, P1247, DOI 10.1084/jem.191.7.1247
   Hermann E, 1997, INT J IMMUNOPHARMACO, V19, P387, DOI 10.1016/S0192-0561(97)00060-X
   HEYES MP, 1992, J NEUROIMMUNOL, V40, P71, DOI 10.1016/0165-5728(92)90214-6
   HUANG T, 1992, J VIROL, V66, P4154, DOI 10.1128/JVI.66.7.4154-4160.1992
   Hwu P, 2000, J IMMUNOL, V164, P3596, DOI 10.4049/jimmunol.164.7.3596
   Karupiah G, 1998, J EXP MED, V188, P1541, DOI 10.1084/jem.188.8.1541
   Katze MG, 2002, NAT REV IMMUNOL, V2, P675, DOI 10.1038/nri888
   Katze Michael G, 1995, TRENDS IN MICROBIOLOGY, V3, P75, DOI 10.1016/S0966-842X(00)88880-0
   Kleinschmidt-Demasters BK, 2001, BRAIN PATHOL, V11, P440, DOI 10.1111/j.1750-3639.2001.tb00413.x
   Liebau P, 1996, INFECTION, V24, P130, DOI 10.1007/BF01713317
   LJUNGMAN P, 1993, ANN MED, V25, P329, DOI 10.3109/07853899309147293
   MacKenzie CR, 1998, J INFECT DIS, V178, P875, DOI 10.1086/515347
   MacLean A, 1998, J GEN VIROL, V79, P825, DOI 10.1099/0022-1317-79-4-825
   Munn DH, 1998, SCIENCE, V281, P1191, DOI 10.1126/science.281.5380.1191
   Munn DH, 1999, J EXP MED, V189, P1363, DOI 10.1084/jem.189.9.1363
   Naik HR, 1996, BONE MARROW TRANSPL, V17, P285
   Nicholl MJ, 2000, J GEN VIROL, V81, P2215, DOI 10.1099/0022-1317-81-9-2215
   PFEFFERKORN ER, 1984, P NATL ACAD SCI-BIOL, V81, P908, DOI 10.1073/pnas.81.3.908
   Rinaldo C R Jr, 1993, IMMUNODEFICIENCY, V5, P33
   Roubalová K, 2000, J CLIN VIROL, V17, P37, DOI 10.1016/S1386-6532(00)00071-8
   Samuel CE, 2001, CLIN MICROBIOL REV, V14, P778, DOI 10.1128/CMR.14.4.778-809.2001
   Schibli DJ, 2001, BIOCHEMISTRY-US, V40, P9570, DOI 10.1021/bi010640u
   SCHMITZ JL, 1989, INFECT IMMUN, V57, P3254, DOI 10.1128/IAI.57.10.3254-3256.1989
   Schroten H, 2001, NEUROPEDIATRICS, V32, P206, DOI 10.1055/s-2001-17375
   Terness P, 2002, J EXP MED, V196, P447, DOI 10.1084/jem.20020052
   van Wissen M, 2002, J IMMUNOL, V169, P7039, DOI 10.4049/jimmunol.169.12.7039
   WHITLEY R, 1981, ANNU REV MED, V32, P335, DOI 10.1146/annurev.me.32.020181.002003
   Whitley RJ, 2001, LANCET, V357, P1513, DOI 10.1016/S0140-6736(00)04638-9
   WINGARD JR, 1993, LEUKEMIA LYMPHOMA, V11, P115, DOI 10.3109/10428199309064271
NR 44
TC 100
Z9 116
U1 0
U2 4
PU AMER SOC MICROBIOLOGY
PI WASHINGTON
PA 1752 N ST NW, WASHINGTON, DC 20036-2904 USA
SN 0022-538X
EI 1098-5514
J9 J VIROL
JI J. Virol.
PD MAR 15
PY 2004
VL 78
IS 5
BP 2632
EP 2636
DI 10.1128/JVI.78.5.2632-2636.2004
PG 5
WC Virology
SC Virology
GA 775AV
UT WOS:000189019300054
PM 14963171
DA 2025-02-17
ER

PT J
AU Friese, MA
   Steinle, A
   Weller, M
AF Friese, MA
   Steinle, A
   Weller, M
TI The innate immune response in the central nervous system and its role in glioma immune surveillance
SO ONKOLOGIE
LA English
DT Review
DE glioma; immunology; brain; NK cells; NKG2D
ID immunogene therapy; human glioblastoma; dendritic cells; brain-tumors; complement; expression; receptors; self; neurodegeneration; neuroprotection
AB The innate immune system encompasses natural killer (NK) cells, macrophages and granulocytes, the complement system and antimicrobial peptides. Recognition pathways of the innate immune system include microbial non-self recognition, missing-self recognition and induced-self recognition. The central nervous system (CNS) participates in responses of the innate immune system. However, immune inhibitory and anti-inflammatory mechanisms physiologically outbalance and counteract immune activity and thereby limit immune-mediated tissue damage in the brain. Human gliomas appear to take advantage of this immunosuppressive milieu. Moreover, glioma cells themselves interfere with anti-tumor immune responses by expressing immune inhibitory cell surface molecules, such as HLA-G, or by releasing soluble immunosuppressants such as transforming growth factor (TGF)-beta. Yet, although glioma cells exhibit all cellular features of malignancy, these tumors very rarely metastasize outside the brain, raising the possibility of immune-mediated control of these cells outside, but not inside, the brain. Accordingly, activating the innate immune system by forcing glioma cells to express danger signals such as NKG2D ligands is a promising strategy of immunotherapy for these tumors.
C1 Univ Tubingen, Zentrum Neurol, Klin Hirnforsch,Hertie Inst, Abt Allgemeine Neurol, D-72076 Tubingen, Germany.
   Univ Tubingen, Immunol Abt, Inst Zellbiol, D-72076 Tubingen, Germany.
C3 Eberhard Karls University of Tubingen; Eberhard Karls University Hospital; Eberhard Karls University of Tubingen
RP Univ Tubingen, Zentrum Neurol, Klin Hirnforsch,Hertie Inst, Abt Allgemeine Neurol, Hoppe Seyler Str 3, D-72076 Tubingen, Germany.
EM michael.weller@uni-tuebingen.de
CR Aloisi F, 2001, GLIA, V36, P165, DOI 10.1002/glia.1106
   Aloisi F, 1999, EUR J IMMUNOL, V29, P2705, DOI 10.1002/(SICI)1521-4141(199909)29:09<2705::AID-IMMU2705>3.0.CO;2-1
   Backström E, 2003, EUR J IMMUNOL, V33, P92, DOI 10.1002/immu.200390012
   Friese MA, 2003, CANCER RES, V63, P8996
   Gorelik L, 2002, NAT REV IMMUNOL, V2, P46, DOI 10.1038/nri704
   Gorter A, 1999, IMMUNOL TODAY, V20, P576, DOI 10.1016/S0167-5699(99)01537-6
   Hermisson M, 2000, NEUROLOGY, V54, P1357, DOI 10.1212/WNL.54.6.1357
   Hickey WF, 1999, SEMIN IMMUNOL, V11, P125, DOI 10.1006/smim.1999.0168
   Junnikkala S, 2000, J IMMUNOL, V164, P6075, DOI 10.4049/jimmunol.164.11.6075
   Matzinger P, 2002, SCIENCE, V296, P301, DOI 10.1126/science.1071059
   Medzhitov R, 2002, SCIENCE, V296, P298, DOI 10.1126/science.1068883
   Medzhitov R, 2001, NAT REV IMMUNOL, V1, P135, DOI 10.1038/35100529
   Moretta A, 2001, ANNU REV IMMUNOL, V19, P197, DOI 10.1146/annurev.immunol.19.1.197
   Natarajan K, 2002, ANNU REV IMMUNOL, V20, P853, DOI 10.1146/annurev.immunol.20.100301.064812
   Neumann H, 2001, GLIA, V36, P191, DOI 10.1002/glia.1108
   Nguyen MD, 2002, NAT REV NEUROSCI, V3, P216, DOI 10.1038/nrn752
   Parney IF, 2000, NEUROSURGERY, V46, P1169, DOI 10.1097/00006123-200005000-00030
   Raulet DH, 2003, NAT REV IMMUNOL, V3, P781, DOI 10.1038/nri1199
   SAITO T, 1988, SURG NEUROL, V29, P435, DOI 10.1016/0090-3019(88)90137-1
   Schweitzer T, 2001, J NEURO-ONCOL, V53, P107, DOI 10.1023/A:1012245115209
   Serafini B, 2000, AM J PATHOL, V157, P1991, DOI 10.1016/S0002-9440(10)64838-9
   Shi Y, 2003, NATURE, V425, P516, DOI 10.1038/nature01991
   Van Beek J, 2003, ANN NY ACAD SCI, V992, P56
   Walker PR, 2002, IMMUNOLOGY, V107, P28, DOI 10.1046/j.1365-2567.2002.01507.x
   Weller M, 1995, BRAIN RES REV, V21, P128, DOI 10.1016/0165-0173(95)00010-0
   WELLER M, 2003, COURSE TREATMENT NEU, V0, P827
   Wiendl H, 2002, J IMMUNOL, V168, P4772, DOI 10.4049/jimmunol.168.9.4772
   Wischhusen J, 2002, CANCER RES, V62, P2592
NR 28
TC 26
Z9 27
U1 0
U2 5
PU KARGER
PI BASEL
PA ALLSCHWILERSTRASSE 10, CH-4009 BASEL, SWITZERLAND
SN 0378-584X
EI 1423-0240
J9 ONKOLOGIE
JI Onkologie
PD JUN 15
PY 2004
VL 27
IS 5
BP 487
EP 491
DI 10.1159/000080371
PG 5
WC Oncology
SC Oncology
GA 863GM
UT WOS:000224549100010
PM 15585981
DA 2025-02-17
ER

PT J
AU Kapoor, GS
   Kapitonov, D
   O'Rourke, DM
AF Kapoor, GS
   Kapitonov, D
   O'Rourke, DM
TI Transcriptional regulation of signal regulatory protein α1 inhibitory receptors by epidermal growth factor receptor signaling
SO CANCER RESEARCH
LA English
DT Article
ID protein-tyrosine-phosphatase; il-2 messenger-rna; restriction point; serum starvation; activation motif; kinase activation; binding-proteins; dendritic cells; carcinoma-cells; cutting edge
AB Signal regulatory protein (SIRP) alpha1 is a membrane glycoprotein and a member of the SIRP receptor family. These transmembrane receptors have been shown to exert negative effects on signal transduction by receptor tyrosine kinases via immunoreceptor tyrosine-based inhibitory motifs in the carboxyl domain. Previous work has demonstrated that SIRPs negatively regulate many signaling pathways leading to reduction in tumor migration, survival, and cell transformation. Thus, modulation of SIRP expression levels or activity could be of great significance in the field of cancer therapy. The aim of the present study was to determine the factors that regulate levels of SIRPalpha1 in human glioblastoma cells that frequently overexpress the epidermal growth factor receptor (EGFR) because SIRPs have been shown to negatively regulate EGFR signaling. Northern blot analysis and immunoprecipitation assays showed variable expression levels of endogenous SIRPalpha transcripts in nine well-characterized glioblastoma cell lines. We examined SIRPalpha1 regulation in U87MG and U373MG cells in comparison with clonal derivatives that express a truncated form of erbB2, which negatively regulates EGFR signaling by inducing the formation of nonfunctional heterodimeric complexes. Mutant erbB2-expressing cells contained more SIRPalpha1 mRNA when compared with the parental cells in presence or absence of serum. Similarly, immunoprecipitation assays showed increased SIRPalpha1 protein levels in erbB-inhibited cells when compared with parental cells. Messenger RNA stability assays revealed that the increased mRNA levels in EGFR-inhibited cells were due to an induction of transcription. Consistent with this finding, expression of the erbB2 mutant receptor up-regulated SIRPal promoter activity in all cell lines tested. Interestingly, pharmacologicil inhibition of the kinase activities of EGFR, erbB2, and src and activation of mitogen-activated protein kinase, but not phosphatidylinositol 3'-kinase, significantly up-regulated SIRPalpha1 promoter activity. Based on these observations, we hypothesize that down-modulation of EGFR signaling leads to transcriptional up-regulation of the inhibitory SIRPalpha1 gene. These data may be important in the application of erbB-inhibitory strategies and for design of therapies for the treatment of glial tumors and other epithelial malignancies.
C1 Univ Penn, Sch Med, Dept Neurosurg, Philadelphia, PA 19104 USA.
   Univ Penn, Sch Med, Dept Pathol & Lab Med, Philadelphia, PA 19104 USA.
C3 University of Pennsylvania; University of Pennsylvania
RP Univ Penn, Sch Med, Dept Neurosurg, 36th & Hamilton Walk, Philadelphia, PA 19104 USA.
EM orourked@mail.med.upenn.edu
FU NCI NIH HHS [R01 CA-90586] Funding Source: Medline
CR Adams S, 1998, J IMMUNOL, V161, P1853
   Bartoszewicz ZP, 1999, J NEUROCHEM, V72, P1688, DOI 10.1046/j.1471-4159.1999.721688.x
   BIGNER SH, 1990, CANCER RES, V50, P8017
   Brooke GP, 1998, EUR J IMMUNOL, V28, P1, DOI 10.1002/(SICI)1521-4141(199801)28:01<1::AID-IMMU1>3.0.CO;2-V
   Cambiaggi A, 1999, CURR TOP MICROBIOL, V244, P169
   Cantoni C, 1999, J EXP MED, V189, P787, DOI 10.1084/jem.189.5.787
   Cereseto A, 1999, ONCOGENE, V18, P2441, DOI 10.1038/sj.onc.1202567
   Chang CW, 1999, J IMMUNOL, V163, P4651
   CHUANG W, 1990, DEV BIOL, V137, P219, DOI 10.1016/0012-1606(90)90249-I
   COCHRAN BH, 1983, CELL, V33, P939, DOI 10.1016/0092-8674(83)90037-5
   Cooper S, 2003, FASEB J, V17, P333, DOI 10.1096/fj.02-0352rev
   Cooper S, 1998, FASEB J, V12, P367, DOI 10.1096/fasebj.12.3.367
   de Vries HE, 2002, J IMMUNOL, V168, P5832, DOI 10.4049/jimmunol.168.11.5832
   Dietrich J, 2000, J IMMUNOL, V164, P9, DOI 10.4049/jimmunol.164.1.9
   DOUGALL WC, 1993, J CELL BIOCHEM, V53, P61, DOI 10.1002/jcb.240530108
   EDWARDS DR, 1992, EMBO J, V11, P2415, DOI 10.1002/j.1460-2075.1992.tb05306.x
   Fujioka Y, 1996, MOL CELL BIOL, V16, P6887
   Howard CJ, 1999, VET IMMUNOL IMMUNOP, V72, P119, DOI 10.1016/S0165-2427(99)00124-5
   Huang GC, 1998, BIOCHEM J, V331, P113, DOI 10.1042/bj3310113
   Inagaki K, 2000, EMBO J, V19, P6721, DOI 10.1093/emboj/19.24.6721
   Inoue R, 1999, ANTICANCER RES, V19, P2939
   Isakov N, 1997, J LEUKOCYTE BIOL, V61, P6, DOI 10.1002/jlb.61.1.6
   Jung YD, 1999, CANCER RES, V59, P4804
   Kamijo T, 1997, CELL, V91, P649, DOI 10.1016/S0092-8674(00)80452-3
   Kapoor GS, 2004, MOL CELL BIOL, V24, P823, DOI 10.1128/MCB.24.2.823-836.2004
   Karunagaran D, 1996, EMBO J, V15, P254, DOI 10.1002/j.1460-2075.1996.tb00356.x
   Kharitonenkov A, 1997, NATURE, V386, P181, DOI 10.1038/386181a0
   Kleihues P, 1999, NEURO ONCOL, V1, P44, DOI 10.1093/neuonc/1.1.44
   KOKAI Y, 1989, CELL, V58, P287, DOI 10.1016/0092-8674(89)90843-X
   Lanier LL, 1998, NATURE, V391, P703, DOI 10.1038/35642
   Lewis GD, 1996, CANCER RES, V56, P1457
   Liggett WH, 1996, CANCER RES, V56, P4119
   Machida K, 2000, ONCOGENE, V19, P1710, DOI 10.1038/sj.onc.1203497
   MAO L, 1995, CANCER RES, V55, P2995
   MILARSKI KL, 1994, J BIOL CHEM, V269, P21239
   NISHIKAWA R, 1994, P NATL ACAD SCI USA, V91, P7727, DOI 10.1073/pnas.91.16.7727
   Noguchi T, 1996, J BIOL CHEM, V271, P27652, DOI 10.1074/jbc.271.44.27652
   ORourke DM, 1998, ONCOGENE, V16, P1197, DOI 10.1038/sj.onc.1201635
   Ochi F, 1997, BIOCHEM BIOPH RES CO, V239, P483, DOI 10.1006/bbrc.1997.7489
   Ohnishi H, 1996, J BIOL CHEM, V271, P25569, DOI 10.1074/jbc.271.41.25569
   OLEINICK NL, 1977, ARCH BIOCHEM BIOPHYS, V182, P171, DOI 10.1016/0003-9861(77)90296-X
   ORourke DM, 1997, P NATL ACAD SCI USA, V94, P3250, DOI 10.1073/pnas.94.7.3250
   PARDEE AB, 1974, P NATL ACAD SCI USA, V71, P1286, DOI 10.1073/pnas.71.4.1286
   QUELLE DE, 1995, CELL, V83, P993
   Ragheb JA, 1999, J IMMUNOL, V163, P3321
   Saginario C, 1998, MOL CELL BIOL, V18, P6213, DOI 10.1128/MCB.18.11.6213
   Sano S, 1997, FEBS LETT, V411, P327, DOI 10.1016/S0014-5793(97)00724-2
   SHAW J, 1988, J IMMUNOL, V140, P2243
   Shtutman M, 2003, EXP CELL RES, V286, P22, DOI 10.1016/S0014-4827(03)00087-9
   Stofega MR, 1998, J BIOL CHEM, V273, P7112, DOI 10.1074/jbc.273.12.7112
   STONE S, 1995, ONCOGENE, V11, P987
   STONE S, 1995, CANCER RES, V55, P2988
   Takada T, 1998, J BIOL CHEM, V273, P9234, DOI 10.1074/jbc.273.15.9234
   Tanowitz M, 1999, J NEUROSCI, V19, P9426
   Timms JF, 1998, MOL CELL BIOL, V18, P3838, DOI 10.1128/MCB.18.7.3838
   Tomasello E, 1998, J BIOL CHEM, V273, P34115, DOI 10.1074/jbc.273.51.34115
   Tsuda M, 1998, J BIOL CHEM, V273, P13223, DOI 10.1074/jbc.273.21.13223
   Vazquez D, 1979, MOL BIOL BIOCHEM BIOPHYS, V30, P0
   Veillette A, 1998, J BIOL CHEM, V273, P22719, DOI 10.1074/jbc.273.35.22719
   WADA T, 1990, CELL, V61, P1339, DOI 10.1016/0092-8674(90)90697-D
   Wu CJ, 2000, ONCOGENE, V19, P3999, DOI 10.1038/sj.onc.1203748
   Wu CJ, 2001, ONCOGENE, V20, P6018, DOI 10.1038/sj.onc.1204699
   Wu J, 1999, SCIENCE, V285, P730, DOI 10.1126/science.285.5428.730
   Yamao T, 2002, J BIOL CHEM, V277, P39833, DOI 10.1074/jbc.M203287200
   YAMAUCHI K, 1995, J BIOL CHEM, V270, P14871, DOI 10.1074/jbc.270.25.14871
NR 65
TC 6
Z9 11
U1 0
U2 4
PU AMER ASSOC CANCER RESEARCH
PI PHILADELPHIA
PA 615 CHESTNUT ST, 17TH FLOOR, PHILADELPHIA, PA 19106-4404 USA
SN 0008-5472
EI 1538-7445
J9 CANCER RES
JI Cancer Res.
PD SEP 15
PY 2004
VL 64
IS 18
BP 6444
EP 6452
DI 10.1158/0008-5472.CAN-04-0256
PG 9
WC Oncology
SC Oncology
GA 857BG
UT WOS:000224089700016
PM 15374953
DA 2025-02-17
ER

PT J
AU Herrlinger, U
   Aulwurm, S
   Strik, H
   Weit, S
   Naumann, U
   Weller, M
AF Herrlinger, U
   Aulwurm, S
   Strik, H
   Weit, S
   Naumann, U
   Weller, M
TI MIP-1α antagonizes the effect of a GM-CSF-enhanced subcutaneous vaccine in a mouse glioma model
SO JOURNAL OF NEURO-ONCOLOGY
LA English
DT Article
DE animal model; glioma; GM-CSF; MIP-1 alpha; vaccination therapy
ID tumor-cells; chemokine receptors; antitumor immunity; expression; tumorigenicity; responses
AB Subcutaneous vaccination using granulocyte-macrophage colony-stimulating factor (GM-CSF)-transduced glioma cells substantially prolongs survival in the mouse GL261 glioma model. To potentiate the efficacy of GM-CSF-based vaccination, syngeneic C57BL/6 mice bearing pre-implanted intracerebral GL261 gliomas were vaccinated twice subcutaneously with various combinations of glioma cells retrovirally engineered to release GM-CSF, interleukin (IL)-4 or macrophage inflammatory protein (MIP)-1alpha. More than 80% of the animals vaccinated with GM-CSF-secreting or GM-CSF- and IL-4-secreting cells were long-term survivors (> 120 days). Their survival was significantly prolonged compared with animals vaccinated with wild-type cells, which died after a median survival time of 30 days. The combination of IL-4 with GM-CSF did not provide a survival advantage over GM-CSF alone, regardless of whether the animals carried a small or large intracranial tumor load. Further, when the animals were vaccinated with a mixture of GM-CSF-, IL-4- and MIP-1alpha-secreting cells, the median survival was 37 days, and only 22% of the animals in this group were long-term survivors, similar to the vaccination effect of non-modified glioma cells. Thus, unexpectedly, the co-expression of MIP-1alpha, which was meant to attract T cells for stimulation by GM-CSF- and IL-4-stimulated dendritic cells, nullified the induction of an immune response against the GL261 glioma by a GM-CSF- and IL-4-expressing subcutaneous vaccine.
C1 Univ Tubingen, Dept Neurol, Mol Neurooncol Lab, D-72076 Tubingen, Germany.
C3 Eberhard Karls University of Tubingen
RP Herrlinger, U (通讯作者)，Univ Tubingen, Dept Neurol, Mol Neurooncol Lab, Hoppe Seyler Str 3, D-72076 Tubingen, Germany.
EM ulrich.herrlinger@uni-tuebingen.de
CR AKBASAK A, 1991, J NEUROSURG, V75, P922, DOI 10.3171/jns.1991.75.6.0922
   AUSMAN JI, 1970, CANCER RES, V30, P2394
   Baggiolini M, 1997, ANNU REV IMMUNOL, V15, P675, DOI 10.1146/annurev.immunol.15.1.675
   Banchereau J, 1998, NATURE, V392, P245, DOI 10.1038/32588
   Bonecchi R, 1998, J EXP MED, V187, P129, DOI 10.1084/jem.187.1.129
   DANOS O, 1988, P NATL ACAD SCI USA, V85, P6460, DOI 10.1073/pnas.85.17.6460
   DRANOFF G, 1993, P NATL ACAD SCI USA, V90, P3539, DOI 10.1073/pnas.90.8.3539
   Flesch IEA, 2000, INT IMMUNOL, V12, P1365, DOI 10.1093/intimm/12.9.1365
   Herrlinger U, 1997, CANCER GENE THER, V4, P345
   Mule JJ, 1996, HUM GENE THER, V7, P1545, DOI 10.1089/hum.1996.7.13-1545
   Nakashima E, 1996, PHARMACEUT RES, V13, P1896, DOI 10.1023/A:1016057830271
   Sallusto F, 1998, IMMUNOL TODAY, V19, P568, DOI 10.1016/S0167-5699(98)01346-2
   Sampson JH, 1996, P NATL ACAD SCI USA, V93, P10399, DOI 10.1073/pnas.93.19.10399
   SAMPSON JH, 1998, GENE THERAPY NEUROLO, V0, P231
   SCHALL TJ, 1993, J EXP MED, V177, P1821, DOI 10.1084/jem.177.6.1821
   Strik HM, 2000, ANTICANCER RES, V20, P4457
   Taub DD, 1996, J IMMUNOL, V156, P2095
   Visse E, 1999, CANCER GENE THER, V6, P37, DOI 10.1038/sj.cgt.7700023
   Wakimoto H, 1996, CANCER RES, V56, P1828
NR 19
TC 10
Z9 11
U1 0
U2 2
PU KLUWER ACADEMIC PUBL
PI DORDRECHT
PA VAN GODEWIJCKSTRAAT 30, 3311 GZ DORDRECHT, NETHERLANDS
SN 0167-594X
EI 
J9 J NEURO-ONCOL
JI J. Neuro-Oncol.
PD JAN 15
PY 2004
VL 66
IS 1-2
BP 147
EP 154
DI 10.1023/B:NEON.0000013497.04322.fc
PG 8
WC Oncology; Clinical Neurology
SC Oncology; Neurosciences & Neurology
GA 767MX
UT WOS:000188456000017
PM 15015780
DA 2025-02-17
ER

PT J
AU Akasaki, Y
   Liu, G
   Chung, NHC
   Ehtesham, M
   Black, KL
   Yu, JS
AF Akasaki, Y
   Liu, G
   Chung, NHC
   Ehtesham, M
   Black, KL
   Yu, JS
TI Induction of a CD4<SUP>+</SUP> T regulatory type 1 response by cyclooxygenase-2-overexpressing glioma
SO JOURNAL OF IMMUNOLOGY
LA English
DT Article
ID growth-factor-beta; dendritic cell maturation; brain tumor-model; effector function; malignant glioma; oral tolerance; expression; antigen; interleukin-10; immunity
AB PGE(2), synthesized by cyclooxygenase-2 (COX-2)-overexpressing tumor, is known to contribute to cellular immune suppression in cancer patients, but the mechanism remains unclear. We report the mechanism of a CD4(+) T regulatory type 1 (Tr1) induction by CD11c(+) mature dendritic cells (DCs) that phagocytose allogeneic and autologous COX-2-overexpressing glioma. A human glioma cell line, U-87MG, and primary cultured glioblastoma cells (MG-377) overexpressed COX-2. We did not detect IL-10Ralpha expression in these gliomas, and rIL-10 did not suppress their COX-2 expression. Exposure to COX-2-overexpressing glioma induced mature DCs to overexpress IL-10 and decreased IL-12p70 production. These DCs induced a Tr1 response,which is characterized by robust secretion of IL-10 and TGF-beta with negligible IL-4 secretion by CD4(+) T cells, and an inhibitory effect on admixed lymphocytes. Peripheral CD4(+) T cell populations isolated from an MG-377 patient also predominantly demonstrated a Tr1 response against MG-377 cells. Selective COX-2 inhibition in COX-2-overexpressing gliomas at the time of phagocytic uptake by DCs abrogated this regulatory response and instead elicited Th1 activity. COX-2 stable transfectants in LN-18 (LN-18-COX2) also induced a Tr1 response. The effect of a COX-2 inhibition in LN-18-COX2 is reversible after administration of PGE(2). Taken together, robust levels of PGE(2) from COX-2-overexpressing glioma, which is unresponsive to IL-10 within the local microenvironment, may cause DCs to secrete high levels of IL-10. These results indicate that COX-2-overexpressing tumors induce a Tr1 response, which is mediated by tumor-exposed, IL-10-enhanced DCs.
C1 Cedars Sinai Med Ctr, Maxine Dunitz Neurosurg Inst, Los Angeles, CA 90048 USA.
C3 Cedars Sinai Medical Center
RP Cedars Sinai Med Ctr, Maxine Dunitz Neurosurg Inst, Suite 800 E,8631 W 3rd St, Los Angeles, CA 90048 USA.
EM yuj@cshs.org
FU NINDS NIH HHS [NS02232] Funding Source: Medline
CR Akasaki Y, 2001, J IMMUNOTHER, V24, P106, DOI 10.1097/00002371-200103000-00004
   Akbari O, 2001, NAT IMMUNOL, V2, P725, DOI 10.1038/90667
   Albert ML, 2001, NAT IMMUNOL, V2, P1010, DOI 10.1038/ni722
   Banchereau J, 1998, NATURE, V392, P245, DOI 10.1038/32588
   Cella M, 1996, J EXP MED, V184, P747, DOI 10.1084/jem.184.2.747
   CHEN YH, 1994, SCIENCE, V265, P1237, DOI 10.1126/science.7520605
   Dix AR, 1999, J NEUROIMMUNOL, V100, P216, DOI 10.1016/S0165-5728(99)00203-9
   EBERHART CE, 1994, GASTROENTEROLOGY, V107, P1183, DOI 10.1016/0016-5085(94)90246-1
   Ehtesham M, 2003, J IMMUNOTHER, V26, P107, DOI 10.1097/00002371-200303000-00003
   Gordon LB, 1997, J IMMUNOL, V159, P2399
   Graeber MB, 2002, GLIA, V40, P252, DOI 10.1002/glia.10147
   Groux H, 1997, NATURE, V389, P737, DOI 10.1038/39614
   Groux H, 1996, J EXP MED, V184, P19, DOI 10.1084/jem.184.1.19
   Gunzer M, 2001, SEMIN IMMUNOL, V13, P291, DOI 10.1006/smim.2001.0325
   HARADA M, 1995, CANCER RES, V55, P6146
   Harizi H, 2002, J IMMUNOL, V168, P2255, DOI 10.4049/jimmunol.168.5.2255
   Heuze-Vourch N, 2003, CANCER RES, V63, P766
   Inobe J, 1998, EUR J IMMUNOL, V28, P2780, DOI 10.1002/(SICI)1521-4141(199809)28:09<2780::AID-IMMU2780>3.0.CO;2-J
   Joki T, 2000, CANCER RES, V60, P4926
   Kabashima K, 2003, NAT MED, V9, P744, DOI 10.1038/nm872
   Kalinski P, 1998, J IMMUNOL, V161, P2804
   Kikuchi T, 2002, CANCER IMMUNOL IMMUN, V51, P424, DOI 10.1007/s00262-002-0297-z
   Leslie CC, 1997, J BIOL CHEM, V272, P16709, DOI 10.1074/jbc.272.27.16709
   Levings MK, 2002, J EXP MED, V196, P1335, DOI 10.1084/jem.20021139
   Lu GW, 2002, J IMMUNOL, V168, P1831, DOI 10.4049/jimmunol.168.4.1831
   Mohammed SI, 1999, CANCER RES, V59, P5647
   Moore KW, 2001, ANNU REV IMMUNOL, V19, P683, DOI 10.1146/annurev.immunol.19.1.683
   MOSMANN T, 1983, J IMMUNOL METHODS, V65, P55, DOI 10.1016/0022-1759(83)90303-4
   Roncarolo MG, 2001, IMMUNOL REV, V182, P68, DOI 10.1034/j.1600-065X.2001.1820105.x
   SCHNEIDER J, 1992, J NEUROSURG, V77, P265, DOI 10.3171/jns.1992.77.2.0265
   Shono T, 2001, CANCER RES, V61, P4375
   Steinman RM, 2000, J EXP MED, V191, P411, DOI 10.1084/jem.191.3.411
   Steinman RM, 2003, ANNU REV IMMUNOL, V21, P685, DOI 10.1146/annurev.immunol.21.120601.141040
   Walker PR, 2000, J IMMUNOL, V165, P3128, DOI 10.4049/jimmunol.165.6.3128
   Wolff H, 1998, CANCER RES, V58, P4997
   Yamazaki S, 2003, J EXP MED, V198, P235, DOI 10.1084/jem.20030422
   Yanagihara S, 1998, J IMMUNOL, V161, P3096
   Yang TB, 2002, CANCER RES, V62, P2583
   Yu JS, 2001, CANCER RES, V61, P842
NR 39
TC 140
Z9 178
U1 0
U2 2
PU AMER ASSOC IMMUNOLOGISTS
PI BETHESDA
PA 9650 ROCKVILLE PIKE, BETHESDA, MD 20814 USA
SN 0022-1767
EI 1550-6606
J9 J IMMUNOL
JI J. Immunol.
PD OCT 1
PY 2004
VL 173
IS 7
BP 4352
EP 4359
DI 10.4049/jimmunol.173.7.4352
PG 8
WC Immunology
SC Immunology
GA 856VF
UT WOS:000224072600013
PM 15383564
DA 2025-02-17
ER

PT J
AU Jean, WC
   Spellman, SR
   Wallenfriedman, MA
   Flores, CT
   Kurtz, BP
   Hall, WA
   Low, WC
AF Jean, WC
   Spellman, SR
   Wallenfriedman, MA
   Flores, CT
   Kurtz, BP
   Hall, WA
   Low, WC
TI Effects of combined granulocyte-macrophage colony-stimulating factor (GM-CSF), interleukin-2, and interleukin-12 based immunotherapy against intracranial glioma in the rat
SO JOURNAL OF NEURO-ONCOLOGY
LA English
DT Article
DE dendritic cells; glioma; granulocyte-macrophage colony-stimulating factor; immunotherapy; interleukin-2; interleukin-12
ID antitumor-activity; immune-response; brain-tumors; gene-therapy; t-cells; vaccination; vaccines; immunization; regression; expression
AB Cytokines play a major role in the regulation of the immune system. Granulocyte-macrophage colony-stimulating factor (GM-CSF) has been shown to be useful for immunotherapy against glioma because it can stimulate dendritic cells to present tumor antigen. Interleukin-2 (IL-2) is involved in T-cell expansion, and interleukin-12 (IL-12) drives the T-helper cell type I response. Previous studies have shown that each of these cytokines alone can induce the regression of tumor cells. In the present study we postulated that peripheral infusion of GM-CSF along with either IL-2 or IL-12 and irradiated tumor cells can lead to increased survival from 9L brain tumors. 9L gliosarcoma cells (10(6)) were implanted in the brains of syngeneic Fischer 344 rats. Osmotic minipumps were utilized for subcutaneous, continuous delivery of GM-CSF, either alone or with IL-2 or IL-12. Irradiated 9L cells were injected subcutaneously at various time points during treatment. Delayed-type hypersensitivity (DTH) and immunohistological analysis were used to further characterize the anti-tumor response. Treatment with GM-CSF and irradiated tumor cells led to an increase in survival rate in rats with intracranial 9L tumors when compared to untreated animals. The addition of IL-2 or IL-12 to the GM-CSF/tumor cell therapy further increased the survival rate up to 90%. The anti-tumor response was associated with vigorous DTH against 9L cells and increased infiltration of CD4+ and CD8+ lymphocytes into the tumor. These results suggest that the combined infusion of GM-CSF and other cytokines may be effective adjuvants in treating brain tumors.
C1 Univ Minnesota, Dept Neurosurg, Minneapolis, MN 55455 USA.
   Univ Minnesota, Ctr Canc, Minneapolis, MN 55455 USA.
   Univ Minnesota, Grad Program Neurosci, Minneapolis, MN 55455 USA.
   Univ Minnesota, Dept Physiol, Minneapolis, MN 55455 USA.
   Univ Minnesota, Dept Radiat Oncol, Minneapolis, MN 55455 USA.
C3 University of Minnesota System; University of Minnesota Twin Cities; University of Minnesota System; University of Minnesota Twin Cities; University of Minnesota System; University of Minnesota Twin Cities; University of Minnesota System; University of Minnesota Twin Cities; University of Minnesota System; University of Minnesota Twin Cities
RP Univ Minnesota, Dept Neurosurg, 2001 6th St SE, Minneapolis, MN 55455 USA.
EM lowwalt@umn.edu
FU NINDS NIH HHS [T32-NS07351] Funding Source: Medline
CR Banchereau J, 1998, NATURE, V392, P245, DOI 10.1038/32588
   Borrello I, 2002, CYTOKINE GROWTH F R, V13, P185, DOI 10.1016/S1359-6101(01)00034-X
   DRANOFF G, 1993, P NATL ACAD SCI USA, V90, P3539, DOI 10.1073/pnas.90.8.3539
   Dutcher Janice P, 1995, CURRENT OPINION IN ONCOLOGY, V7, P566, DOI 10.1097/00001622-199511000-00016
   FONTANA A, 1982, J IMMUNOL, V129, P2413
   FONTANA A, 1984, J IMMUNOL, V132, P1837
   Glick RP, 1997, NEUROSURGERY, V41, P898, DOI 10.1097/00006123-199710000-00025
   GOLUMBEK PT, 1993, CANCER RES, V53, P5841
   HAYES RL, 1995, CANCER-AM CANCER SOC, V76, P840, DOI 10.1002/1097-0142(19950901)76:5<840::AID-CNCR2820760519>3.0.CO;2-R
   Herrlinger U, 1997, CANCER GENE THER, V4, P345
   Herrlinger U, 2000, HUM GENE THER, V11, P1429, DOI 10.1089/10430340050057503
   HSIEH CS, 1993, SCIENCE, V260, P547, DOI 10.1126/science.8097338
   HUI K, 1984, NATURE, V311, P750, DOI 10.1038/311750a0
   Jaffee EM, 1996, J IMMUNOTHER, V19, P176, DOI 10.1097/00002371-199605000-00002
   Jean WC, 1998, NEUROSURGERY, V42, P850, DOI 10.1097/00006123-199804000-00097
   Kikuchi T, 1999, INT J CANCER, V80, P425, DOI 10.1002/(SICI)1097-0215(19990129)80:3<425::AID-IJC15>3.0.CO;2-7
   Kikuchi T, 1999, CANCER LETT, V135, P47
   Lefranc F, 2002, INT J ONCOL, V20, P1077
   Levitsky HI, 1996, J IMMUNOL, V156, P3858
   LIU T, 1994, STROKE, V25, P1481, DOI 10.1161/01.STR.25.7.1481
   Lode HN, 1999, P NATL ACAD SCI USA, V96, P8591, DOI 10.1073/pnas.96.15.8591
   Lumniczky K, 2002, CANCER GENE THER, V9, P44
   PARDOLL DM, 1995, ANNU REV IMMUNOL, V13, P399, DOI 10.1146/annurev.iy.13.040195.002151
   Pardoll DM, 1998, NAT MED, V4, P525, DOI 10.1038/nm0598supp-525
   Plautz GE, 1998, J NEUROSURG, V89, P42, DOI 10.3171/jns.1998.89.1.0042
   RESTIFO NP, 1991, J IMMUNOL, V147, P1453
   Rodolfo M, 1999, METHODS, V19, P114, DOI 10.1006/meth.1999.0836
   ROSZMAN T, 1991, IMMUNOL TODAY, V12, P370, DOI 10.1016/0167-5699(91)90068-5
   SANDA MG, 1994, J UROLOGY, V151, P622, DOI 10.1016/S0022-5347(17)35032-2
   Sankhla SK, 1996, J NEURO-ONCOL, V27, P133
   SIEMANN DW, 1981, BRIT J CANCER, V44, P100, DOI 10.1038/bjc.1981.154
   Simons JW, 1997, CANCER RES, V57, P1537
   Sloan AE, 2000, NEUROSURG FOCUS, V9, P1
   Thomas L, 1959, CELLULAR AND HUMORAL ASPECTS OF THE HYPERSENSITIVE STATES, V0, P0
   Thompson RC, 1996, J IMMUNOTHER, V19, P405, DOI 10.1097/00002371-199611000-00004
   TJUVAJEV J, 1995, CANCER RES, V55, P1902
   Tseng SH, 1999, CANCER GENE THER, V6, P302, DOI 10.1038/sj.cgt.7700057
   Tseng SH, 1997, J IMMUNOTHER, V20, P334, DOI 10.1097/00002371-199709000-00002
   URBAN JL, 1982, J EXP MED, V155, P557, DOI 10.1084/jem.155.2.557
   Wallenfriedman MA, 1999, J NEUROSURG, V90, P1064, DOI 10.3171/jns.1999.90.6.1064
   Wigginton JM, 2001, J IMMUNOL, V166, P1156, DOI 10.4049/jimmunol.166.2.1156
   Yu JS, 1997, HUM GENE THER, V8, P1065, DOI 10.1089/hum.1997.8.9-1065
NR 42
TC 24
Z9 32
U1 0
U2 4
PU SPRINGER
PI NEW YORK
PA ONE NEW YORK PLAZA, SUITE 4600, NEW YORK, NY, UNITED STATES
SN 0167-594X
EI 1573-7373
J9 J NEURO-ONCOL
JI J. Neuro-Oncol.
PD JAN 15
PY 2004
VL 66
IS 1-2
BP 39
EP 49
DI 10.1023/B:NEON.0000013477.94568.0f
PG 11
WC Oncology; Clinical Neurology
SC Oncology; Neurosciences & Neurology
GA 767MX
UT WOS:000188456000005
PM 15015768
DA 2025-02-17
ER

PT J
AU Zhang, YH
   Wang, CC
   Zhang, YZ
   Suna, MZ
AF Zhang, YH
   Wang, CC
   Zhang, YZ
   Suna, MZ
TI C6 glioma cells retrovirally engineered to express IL-18 and Fas exert FasL-dependent cytotoxicity against glioma formation
SO BIOCHEMICAL AND BIOPHYSICAL RESEARCH COMMUNICATIONS
LA English
DT Article
DE fas; IL-18; gene therapy; antitumor immunity; apoptosis
ID gamma-inducing factor; dendritic cells; gene-transfer; ifn-gamma; t-cells; in-vivo; antitumor immunity; tumor-cells; apoptosis; ligand
AB The decreased antitumor immune response significantly contributes to the progression of glioma. To evaluate whether the antitumor immunity is restored by stable co-expression of IL-18 and Fas receptor, we retrovirally introduced these two genes into rat C6 glioma cells. We found that IL-18-transduced glioma cells secreted IL-18 and induced PBMC IFN-gamma production in vitro. We also found that Fas-transduced glioma cells were susceptible to Fas-mediated apoptosis. In vivo, we found that IL-18 expression and Fas expression synergistically inhibited C6 cell tumorigenesis with the glioma cells being subcutaneously injected in rat flank. Furthermore, we found that co-expression of IL-18 and Fas also produced a marked survival advantage with the rats being intracerebrally implanted with the glioma cells. Finally, we demonstrated that FasL-dependent PBMC cytotoxicity participated in the anti-glioma immunity induced by IL-18 and Fas expression. Taken together, these findings demonstrate that increasing IL-18 production in tumor microenvironment and prompting functional Fas receptor expression of tumor cells could enhance FasL-dependent cytotoxic antitumor immunity. (C) 2004 Elsevier Inc. All rights reserved.
C1 Capital Univ Med Sci, Beijing Neurosurg Inst, Beijing 100050, Peoples R China.
   Washington Univ, Sch Med, Dept Neurosurg, St Louis, MO 63110 USA.
C3 Beijing Neurosurgical Institute; Capital Medical University; Washington University (WUSTL)
RP Zhang, YH (通讯作者)，Capital Univ Med Sci, Beijing Neurosurg Inst, Beijing 100050, Peoples R China.
EM zhangm@nsurg.wustl.edu
CR Arai H, 1997, P NATL ACAD SCI USA, V94, P13862, DOI 10.1073/pnas.94.25.13862
   Bando M, 2002, BIOCHEM BIOPH RES CO, V290, P268, DOI 10.1006/bbrc.2001.6199
   Baxevanis CN, 2003, J IMMUNOL, V171, P2953, DOI 10.4049/jimmunol.171.6.2953
   BLACK KL, 1992, J NEUROSURG, V77, P120, DOI 10.3171/jns.1992.77.1.0120
   Cascino I, 1996, J IMMUNOL, V156, P13
   Choi C, 2002, MOL CELL BIOL, V22, P724, DOI 10.1128/MCB.22.3.724-736.2002
   Chung SW, 2004, VACCINE, V22, P2547, DOI 10.1016/j.vaccine.2003.12.015
   Dao T, 1996, CELL IMMUNOL, V173, P230, DOI 10.1006/cimm.1996.0272
   Geng YM, 2000, J IMMUNOL, V164, P5522, DOI 10.4049/jimmunol.164.10.5522
   Hwang KS, 2004, CANCER GENE THER, V11, P397, DOI 10.1038/sj.cgt.7700711
   JU ST, 1995, NATURE, V373, P444, DOI 10.1038/373444a0
   JU ST, 1994, P NATL ACAD SCI USA, V91, P4185, DOI 10.1073/pnas.91.10.4185
   Kashiwamura S, 1998, NIHON RINSHO, V56, P1798
   Kessler B, 1998, J IMMUNOL, V161, P6939
   Leite-De-Moraes MC, 2000, J IMMUNOL, V165, P4367, DOI 10.4049/jimmunol.165.8.4367
   Mitsiades N, 2001, TRENDS ENDOCRIN MET, V12, P384, DOI 10.1016/S1043-2760(01)00441-6
   Morford LA, 1997, J IMMUNOL, V159, P4415
   OKAMURA H, 1995, NATURE, V378, P88, DOI 10.1038/378088a0
   Osaki T, 1998, J IMMUNOL, V160, P1742
   Read SB, 2003, J INTERF CYTOK RES, V23, P379, DOI 10.1089/107999003322226032
   Schmitz J, 2002, CANCER RES, V62, P5058
   Shinoura N, 2000, CANCER GENE THER, V7, P224, DOI 10.1038/sj.cgt.7700110
   Tanaka F, 2002, GENE THER, V9, P1480, DOI 10.1038/sj.gt.3301827
   Tatsumi T, 2003, CANCER RES, V63, P6378
   Tsuji H, 2003, CANCER GENE THER, V10, P717, DOI 10.1038/sj.cgt.7700624
   WELLER M, 1995, CANCER RES, V55, P2936
   Wigginton JM, 2002, J IMMUNOL, V169, P4467, DOI 10.4049/jimmunol.169.8.4467
   Xia DJ, 2004, CANCER BIOTHER RADIO, V19, P322, DOI 10.1089/1084978041424990
   Yu Y, 2001, J IMMUNOL, V166, P1590, DOI 10.4049/jimmunol.166.3.1590
NR 29
TC 10
Z9 16
U1 1
U2 3
PU ACADEMIC PRESS INC ELSEVIER SCIENCE
PI SAN DIEGO
PA 525 B ST, STE 1900, SAN DIEGO, CA 92101-4495 USA
SN 0006-291X
EI 
J9 BIOCHEM BIOPH RES CO
JI Biochem. Biophys. Res. Commun.
PD DEC 24
PY 2004
VL 325
IS 4
BP 1240
EP 1245
DI 10.1016/j.bbrc.2004.10.165
PG 6
WC Biochemistry & Molecular Biology; Biophysics
SC Biochemistry & Molecular Biology; Biophysics
GA 877HB
UT WOS:000225557500017
PM 15555559
DA 2025-02-17
ER

PT J
AU Okada, H
   Pollack, IF
AF Okada, H
   Pollack, IF
TI Cytokine gene therapy for malignant glioma
SO EXPERT OPINION ON BIOLOGICAL THERAPY
LA English
DT Review
DE cancer vaccine; cytokine; dendritic cells; gene therapy; glioma
ID central-nervous-system; colony-stimulating factor; pulsed dendritic cells; neural stem-cells; fas ligand cd95l; experimental brain-tumors; adult bone-marrow; cd4(+) t-cells; ifn-gamma; intracranial gliomas
AB Despite advances in surgical and adjuvant therapy, the prognosis for malignant gliomas remains dismal. Malignant gliomas, like other malignancies, are able to overcome host immune defences through a variety of mechanisms that have become increasingly well-characterised over the past decade. However, this 'immunologically privileged' status of the brain is not absolute. Systemic immunisation with brain-specific antigens can induce immune responses that are manifested in the CNS, such as experimental allergic encephalomyelitis. The efficacy of peripheral immunisation against brain tumours has also been demonstrated in preclinical models. Based on these observations, clinical trials of peripheral immunisations with brain tumour-derived antigens have been initiated. A limitation of this approach is that the immunological environment within brain tumours is suboptimal for functions of antitumour immune effector cells. As a means to overcome this issue, delivery of cytokine genes to the tumour site may reverse the inhibitory immunological environment of the brain tumours and enhance the efficacy of peripheral vaccine-induced immune effector cells. The brain tumour environment may also be rendered more immunologically favourable by the delivery of additional antigen-presenting cells that can provide infiltrating effector cells with secondary activation signals. Indeed, the authors' recent data indicate that the injection of intracranial tumours with dendritic cells secreting interferon-a enhances the efficacy of peripheral vaccinations with tumour-specific antigens by cross-priming tumour antigen-specific T cells in the cervical lymph nodes. This review highlights the recent literature on cytokine gene therapy for brain tumours, and proposes the effective use of cytokine gene delivery both at the site of vaccines (i.e., the site of antigen presentation) and within the target brain tumours (i.e., the site where the effector cells exert their antitumour immunity). Successful immunogene therapy for brain tumours requires detailed understanding of cytokine functions and the use of them at the appropriate stages/sites of the immunological milieu.
C1 Univ Pittsburgh, Brain Tumor Program, Dept Neurol Surg, Med Ctr,Canc Inst, Pittsburgh, PA 15213 USA.
C3 Pennsylvania Commonwealth System of Higher Education (PCSHE); University of Pittsburgh
RP Okada, H (通讯作者)，Univ Pittsburgh, Brain Tumor Program, Dept Neurol Surg, Med Ctr,Canc Inst, G12 A Res Pavil Hillman Canc Ctr,5117 Ctr Ave, Pittsburgh, PA 15213 USA.
EM okadah@upmc.edu
CR Aboody KS, 2000, P NATL ACAD SCI USA, V97, P12846, DOI 10.1073/pnas.97.23.12846
   Albert ML, 1998, NAT MED, V4, P1321, DOI 10.1038/3315
   Andreansky S, 1998, GENE THER, V5, P121, DOI 10.1038/sj.gt.3300550
   Ashby Lynn S, 2004, CURR NEUROL NEUROSCI REP, V4, P211, DOI 10.1007/s11910-004-0041-5
   ASHELEY D, 1997, J EXP MED, V186, P1177
   Benedetti S, 2000, NAT MED, V6, P447, DOI 10.1038/74710
   Benedetti S, 1999, CANCER RES, V59, P645
   Biedermann T, 2001, NAT IMMUNOL, V2, P1054, DOI 10.1038/ni725
   Bischoff JR, 1996, SCIENCE, V274, P373, DOI 10.1126/science.274.5286.373
   Blanco-Jerez C, 2002, J NEUROIMMUNOL, V128, P90, DOI 10.1016/S0165-5728(02)00146-7
   Celluzzi CM, 1996, J EXP MED, V183, P283, DOI 10.1084/jem.183.1.283
   Chen JJ, 1998, SCIENCE, V282, P1714, DOI 10.1126/science.282.5394.1714
   Chen YJ, 2002, BLOOD, V100, P1373, DOI 10.1182/blood-2002-01-0174
   Cosmi L, 2004, BLOOD, V103, P3117, DOI 10.1182/blood-2003-09-3302
   Cua DJ, 2003, NATURE, V421, P744, DOI 10.1038/nature01355
   de Jong EC, 1999, J LEUKOCYTE BIOL, V66, P201, DOI 10.1002/jlb.66.2.201
   de Vos AF, 2002, J IMMUNOL, V169, P5415, DOI 10.4049/jimmunol.169.10.5415
   DECHANET J, 1993, J IMMUNOL, V151, P4908
   Dewey RA, 1999, NAT MED, V5, P1256, DOI 10.1038/15207
   Didenko VV, 2002, J NEUROSURG, V96, P580, DOI 10.3171/jns.2002.96.3.0580
   Dix AR, 1999, J NEUROIMMUNOL, V100, P216, DOI 10.1016/S0165-5728(99)00203-9
   Dranoff G, 2003, ONCOGENE, V22, P3188, DOI 10.1038/sj.onc.1206459
   Dranoff G, 1998, J CLIN ONCOL, V16, P2548, DOI 10.1200/JCO.1998.16.7.2548
   Dutta T, 2003, J NEURO-ONCOL, V64, P31, DOI 10.1023/A:1024973506989
   Ehtesham M, 2002, CANCER RES, V62, P7170
   Ehtesham M, 2002, CANCER RES, V62, P5657
   FERRANTINI M, 1994, J IMMUNOL, V153, P4604
   Fischer HG, 2001, J IMMUNOL, V166, P2717, DOI 10.4049/jimmunol.166.4.2717
   Gage FH, 2000, SCIENCE, V287, P1433, DOI 10.1126/science.287.5457.1433
   Giezeman-Smits KM, 2000, CANCER RES, V60, P2449
   Glick RP, 1999, NEUROSURGERY, V45, P867, DOI 10.1097/00006123-199910000-00028
   Gorelik L, 2002, NAT REV IMMUNOL, V2, P46, DOI 10.1038/nri704
   Hartmann E, 2003, CANCER RES, V63, P6478
   Hiroishi K, 1999, GENE THER, V6, P1988, DOI 10.1038/sj.gt.3301034
   HISHII M, 1995, NEUROSURGERY, V37, P1160, DOI 10.1227/00006123-199512000-00016
   Hochrein H, 2001, J IMMUNOL, V166, P5448, DOI 10.4049/jimmunol.166.9.5448
   Horton HM, 1999, P NATL ACAD SCI USA, V96, P1553, DOI 10.1073/pnas.96.4.1553
   INABA K, 1992, J EXP MED, V176, P1693, DOI 10.1084/jem.176.6.1693
   Jadus MR, 2003, CANCER GENE THER, V10, P411, DOI 10.1038/sj.cgt.7700583
   Kabos P, 2002, EXP NEUROL, V178, P288, DOI 10.1006/exnr.2002.8039
   Kalinski P, 1999, IMMUNOL TODAY, V20, P561, DOI 10.1016/S0167-5699(99)01547-9
   Kikuchi T, 2001, CANCER IMMUNOL IMMUN, V50, P337, DOI 10.1007/s002620100205
   Kirkwood JM, 2002, J CLIN ONCOL, V20, P3703, DOI 10.1200/JCO.2002.03.052
   Kleihues PCW, 2000, WORLD HLTH ORG CLASS, V0, P0
   Krakowski ML, 1997, EUR J IMMUNOL, V27, P2840, DOI 10.1002/eji.1830271115
   Lee J, 2003, CANCER RES, V63, P8877
   Liau LM, 1999, J NEUROSURG, V90, P1115, DOI 10.3171/jns.1999.90.6.1115
   LICHTOR T, 1995, J NEUROSURG, V83, P1038, DOI 10.3171/jns.1995.83.6.1038
   Liu YH, 2002, CANCER GENE THER, V9, P9, DOI 10.1038/sj/cgt/7700399
   Lo CH, 2003, J IMMUNOL, V171, P600, DOI 10.4049/jimmunol.171.2.600
   LYNCH DH, 1995, IMMUNOL TODAY, V16, P569, DOI 10.1016/0167-5699(95)80079-4
   Maslinska D, 2001, FOLIA NEUROPATHOL, V39, P43
   Montoya M, 2002, BLOOD, V99, P3263, DOI 10.1182/blood.V99.9.3263
   Morford LA, 1997, J IMMUNOL, V159, P4415
   Natsume A, 1999, GENE THER, V6, P1626, DOI 10.1038/sj.gt.3300990
   Nestle FO, 1998, NAT MED, V4, P328, DOI 10.1038/nm0398-328
   Nestle FO, 2001, NAT MED, V7, P761, DOI 10.1038/89863
   Nestle FO, 1998, J INVEST DERMATOL, V110, P762, DOI 10.1046/j.1523-1747.1998.00189.x
   Nishihori H, 2000, HUM GENE THER, V11, P659, DOI 10.1089/10430340050015563
   Okada H, 2004, CANCER RES, V64, P5830, DOI 10.1158/0008-5472.CAN-04-0130
   Okada H, 2000, CANCER GENE THER, V7, P486, DOI 10.1038/sj.cgt.7700140
   Okada H, 2000, HUM GENE THER, V11, P637
   Okada H, 2003, J NEURO-ONCOL, V64, P13, DOI 10.1007/BF02700016
   Okada H, 2001, GENE THER, V8, P1157, DOI 10.1038/sj.gt.3301496
   Okada H, 1998, INT J CANCER, V78, P196, DOI 10.1002/(SICI)1097-0215(19981005)78:2<196::AID-IJC13>3.0.CO;2-9
   Okada H, 1999, GENE THER, V6, P219, DOI 10.1038/sj.gt.3300798
   Okada Hideho, 2003, CYTOKINE HDB, V0, P227
   Oppmann B, 2000, IMMUNITY, V13, P715, DOI 10.1016/S1074-7613(00)00070-4
   Osaki T, 1999, GENE THER, V6, P808, DOI 10.1038/sj.gt.3300908
   Pflanz S, 2002, IMMUNITY, V16, P779, DOI 10.1016/S1074-7613(02)00324-2
   Phillips LM, 1999, J NEUROIMMUNOL, V96, P218, DOI 10.1016/S0165-5728(99)00034-X
   Robertson JA, 1999, KENNEDY INST ETHIC J, V9, P109, DOI 10.1353/ken.1999.0013
   Rodolfo M, 1999, J IMMUNOL, V163, P1923
   Rosenzwajg M, 1998, EXP HEMATOL, V26, P63
   Rouard H, 2000, J IMMUNOL METHODS, V241, P69, DOI 10.1016/S0022-1759(00)00214-3
   Saas P, 1997, J CLIN INVEST, V99, P1173, DOI 10.1172/JCI119273
   Sampath P, 1999, CANCER RES, V59, P2107
   Sampson JH, 1996, P NATL ACAD SCI USA, V93, P10399, DOI 10.1073/pnas.93.19.10399
   Siesjo P, 1996, J IMMUNOTHER, V19, P334, DOI 10.1097/00002371-199609000-00003
   SOBOL RE, 1995, GENE THER, V2, P164
   Stoppacciaro A, 1997, EUR J IMMUNOL, V27, P2375, DOI 10.1002/eji.1830270936
   Suter T, 2003, EUR J IMMUNOL, V33, P2998, DOI 10.1002/eji.200323611
   TAHARA H, 1995, J IMMUNOL, V154, P6466
   TEPPER RI, 1990, CELL, V62, P457, DOI 10.1016/0092-8674(90)90011-3
   TJUVAJEV J, 1995, CANCER RES, V55, P1902
   Tourkova IL, 2002, J LEUKOCYTE BIOL, V72, P1037
   Trinchieri G, 2003, IMMUNITY, V19, P641, DOI 10.1016/S1074-7613(03)00296-6
   TSUGAWA T, 2004, IN PRESS GENE THER, V0, P0
   Uyttenhove C, 2003, NAT MED, V9, P1269, DOI 10.1038/nm934
   Wakimoto H, 1996, CANCER RES, V56, P1828
   Walker PR, 2003, BRAIN RES REV, V42, P97, DOI 10.1016/S0165-0173(03)00141-3
   Walker PR, 1998, CURR OPIN IMMUNOL, V10, P564, DOI 10.1016/S0952-7915(98)80225-2
   Walker PR, 2000, J IMMUNOL, V165, P3128, DOI 10.4049/jimmunol.165.6.3128
   Walker PR, 1997, J IMMUNOL, V158, P4521
   Weller M, 1995, BRAIN RES REV, V21, P128, DOI 10.1016/0165-0173(95)00010-0
   Wen Patrick Y, 2004, CURR NEUROL NEUROSCI REP, V4, P218, DOI 10.1007/s11910-004-0042-4
   Wheeler CJ, 2003, J IMMUNOL, V171, P4927, DOI 10.4049/jimmunol.171.9.4927
   WIKSTRAND CJ, 1994, PROG BRAIN RES, V101, P213
   Yamanaka R, 2003, J NEUROSURG, V99, P746, DOI 10.3171/jns.2003.99.4.0746
   Yang TB, 2002, CANCER RES, V62, P2583
   Yoshida J, 2004, HUM GENE THER, V15, P77, DOI 10.1089/10430340460732472
   Yu JS, 2001, CANCER RES, V61, P842
   YU JS, 1993, CANCER RES, V53, P3125
   Yu JS, 1997, HUM GENE THER, V8, P1065, DOI 10.1089/hum.1997.8.9-1065
NR 104
TC 48
Z9 52
U1 0
U2 9
PU ASHLEY PUBLICATIONS LTD
PI LONDON
PA UNITEC HOUSE, 3RD FL, 2 ALBERT PLACE, FINCHLEY CENTRAL, LONDON N3 1QB, ENGLAND
SN 1471-2598
EI 
J9 EXPERT OPIN BIOL TH
JI Expert Opin. Biol. Ther.
PD OCT 15
PY 2004
VL 4
IS 10
BP 1609
EP 1620
DI 10.1517/14712598.4.10.1609
PG 12
WC Biotechnology & Applied Microbiology; Medicine, Research & Experimental
SC Biotechnology & Applied Microbiology; Research & Experimental Medicine
GA 862TZ
UT WOS:000224515300006
PM 15461572
DA 2025-02-17
ER

PT J
AU Lee, DC
   Trevor, KT
   Hersh, EM
AF Lee, DC
   Trevor, KT
   Hersh, EM
TI Clinical applications of dendritic cell vaccination in the treatment of cancer
SO CANCER IMMUNOLOGY IMMUNOTHERAPY
LA English
DT Review
DE dendritic cell; human clinical trial; vaccination; immunotherapy; cancer
ID phase-i trial; medullary-thyroid carcinoma; follow-up evaluation; cytotoxic t-cells; prostate-cancer; melanoma patients; metastatic melanoma; immune-responses; malignant-melanoma; glioma patients
AB Dendritic cell (DC) immunotherapy has shown significant promise in animal studies as a potential treatment for cancer. Its application in the clinic depends on the results of human trials. Here, we review the published clinical trials of cancer immunotherapy using exogenously antigen-exposed DCs. We begin with a short review of general properties and considerations in the design of such vaccines. We then review trials by disease type. Despite great efforts on the part of individual investigative groups, most trials to date have not yielded data from which firm conclusions can be drawn. The reasons for this include nonstandard DC preparation and vaccination protocols, use of different antigen preparations, variable means of immune assessment, and nonrigorous criteria for defining clinical response. While extensive animal studies have been conducted using DCs, optimal parameters in humans remain to be established. Unanswered questions include optimal cell dose, use of mature versus immature DCs for vaccination, optimal antigen preparation, optimal route, and optimal means of assessing immune response. It is critical that these questions be answered, as DC therapy is labor- and resource-intensive. Cooperation is needed on the part of the many investigators in the field to address these issues. If such cooperation is not forthcoming, the critical studies that will be required to make DC therapy a clinically and commercially viable enterprise will not take place, and this therapy, so promising in preclinical studies, will not be able to compete with the many other new approaches to cancer therapy presently in development. Trials published in print through June 2003 are included. We exclude single case reports, except where relevant, and trials with so many variables as to prevent interpretation about DC therapy effects.
C1 Univ Arizona, Arizona Med Ctr, Dept Hematol & Oncol, Tucson, AZ 85724 USA.
C3 University of Arizona
RP Univ Arizona, Arizona Med Ctr, Dept Hematol & Oncol, 1515 N Campbell Ave, Tucson, AZ 85724 USA.
EM ehersh@azcc.arizona.edu
CR Andersen MH, 2001, INT J CANCER, V94, P820, DOI 10.1002/ijc.1536
   ANDREESEN R, 1990, CANCER RES, V50, P7450
   Azuma T, 2002, INT J UROL, V9, P340, DOI 10.1046/j.1442-2042.2002.00477.x
   Banchereau J, 2001, CANCER RES, V61, P6451
   Banchereau J, 1998, NATURE, V392, P245, DOI 10.1038/32588
   Bostanci A, 2002, SCIENCE, V298, P1531
   Brossart P, 2000, BLOOD, V96, P3102, DOI 10.1182/blood.V96.9.3102.h8003102_3102_3108
   Burch PA, 2000, CLIN CANCER RES, V6, P2175
   Bystryn JC, 2002, DERMATOL CLIN, V20, P717, DOI 10.1016/S0733-8635(02)00038-4
   CARROLL WL, 1986, J IMMUNOL METHODS, V89, P61, DOI 10.1016/0022-1759(86)90032-3
   Chang AE, 2002, CLIN CANCER RES, V8, P1021
   Cull G, 1999, BRIT J HAEMATOL, V107, P648
   Davis ID, 2003, J LEUKOCYTE BIOL, V73, P3, DOI 10.1189/jlb.0502261
   Ferlazzo G, 2000, J IMMUNOTHER, V23, P48, DOI 10.1097/00002371-200001000-00007
   Fong L, 2001, J IMMUNOL, V167, P7150, DOI 10.4049/jimmunol.167.12.7150
   Fong L, 2001, J IMMUNOL, V166, P4254, DOI 10.4049/jimmunol.166.6.4254
   Fong L, 2001, P NATL ACAD SCI USA, V98, P8809, DOI 10.1073/pnas.141226398
   Geiger JD, 2001, CANCER RES, V61, P8513
   Heiser A, 2002, J CLIN INVEST, V109, P409, DOI 10.1172/JCI200214364
   Hernando JJ, 2002, CANCER IMMUNOL IMMUN, V51, P45, DOI 10.1007/s00262-001-0255-1
   Höltl L, 1998, LANCET, V352, P1358, DOI 10.1016/S0140-6736(05)60748-9
   Höltl L, 1999, J UROLOGY, V161, P777, DOI 10.1016/S0022-5347(01)61767-1
   HSU FJ, 1995, BLOOD, V86, P3072, DOI 10.1182/blood.V86.8.3072.bloodjournal8683072
   Hsu FJ, 1996, NAT MED, V2, P52, DOI 10.1038/nm0196-52
   Itoh T, 2002, CANCER IMMUNOL IMMUN, V51, P99, DOI 10.1007/s00262-001-0257-z
   Iwashita Y, 2003, CANCER IMMUNOL IMMUN, V52, P155, DOI 10.1007/s00262-002-0360-9
   Jäger E, 2002, CURR OPIN IMMUNOL, V14, P178, DOI 10.1016/S0952-7915(02)00318-7
   JOHNSON RO, 1976, CANCER TREAT REP, V60, P183
   Jonuleit H, 2001, INT J CANCER, V93, P243, DOI 10.1002/ijc.1323
   Kadison AS, 2003, SURG CLIN N AM, V83, P343, DOI 10.1016/S0039-6109(02)00162-7
   Keilholz U, 2002, SEMIN ONCOL, V29, P456, DOI 10.1053/sonc.2002.35240
   Kikuchi T, 2001, CANCER IMMUNOL IMMUN, V50, P337, DOI 10.1007/s002620100205
   Kirk CJ, 2000, HUM GENE THER, V11, P797, DOI 10.1089/10430340050015419
   Krause SW, 2002, J IMMUNOTHER, V25, P421, DOI 10.1097/00002371-200209000-00006
   Kugler A, 2000, NAT MED, V6, P332, DOI 10.1038/73193
   Lau R, 2001, J IMMUNOTHER, V24, P66, DOI 10.1097/00002371-200101000-00008
   Lim SH, 1999, INT J CANCER, V83, P215
   Lin CL, 2002, CANCER RES, V62, P6952
   Lindner M, 2002, EUR J CLIN INVEST, V32, P207, DOI 10.1046/j.1365-2362.2002.00968.x
   Lodge PA, 2000, CANCER RES, V60, P829
   Mackensen A, 2000, INT J CANCER, V86, P385, DOI 10.1002/(SICI)1097-0215(20000501)86:3<385::AID-IJC13>3.3.CO;2-K
   Mahnke K, 2002, IMMUNOL CELL BIOL, V80, P477, DOI 10.1046/j.1440-1711.2002.01115.x
   Märten A, 2002, CANCER IMMUNOL IMMUN, V51, P637, DOI 10.1007/s00262-002-0324-0
   Murphy G, 1996, PROSTATE, V29, P371
   Murphy GP, 1999, PROSTATE, V38, P73
   Nair SK, 2002, ANN SURG, V235, P540, DOI 10.1097/00000658-200204000-00013
   Nestle FO, 1998, NAT MED, V4, P328, DOI 10.1038/nm0398-328
   Nishiyama T, 2001, CLIN CANCER RES, V7, P23
   ORourke MGE, 2003, CANCER IMMUNOL IMMUN, V52, P387, DOI 10.1007/s00262-003-0375-x
   Okada H, 2001, HUM GENE THER, V12, P575
   Oosterwijk-Wakka JC, 2002, J IMMUNOTHER, V25, P500, DOI 10.1097/00002371-200211000-00006
   Osugi Y, 2002, BLOOD, V100, P2858, DOI 10.1182/blood.V100.8.2858
   Panelli MC, 2000, J IMMUNOTHER, V23, P487, DOI 10.1097/00002371-200007000-00013
   Pecher G, 2002, CANCER IMMUNOL IMMUN, V51, P669, DOI 10.1007/s00262-002-0317-z
   Pérez-Díez A, 2002, CELL MOL LIFE SCI, V59, P230, DOI 10.1007/s00018-002-8419-5
   Rains N, 2001, HEPATO-GASTROENTEROL, V48, P347
   Renkvist N, 2001, CANCER IMMUNOL IMMUN, V50, P3, DOI 10.1007/s002620000169
   Rieser C, 1999, UROL INT, V63, P151, DOI 10.1159/000030438
   ROCK KL, 1993, J IMMUNOL, V150, P1244
   Sadanaga N, 2001, CLIN CANCER RES, V7, P2277
   Santin AD, 1999, J VIROL, V73, P5402, DOI 10.1128/JVI.73.7.5402-5410.1999
   Santin AD, 2002, NEW ENGL J MED, V346, P1752, DOI 10.1056/NEJM200205303462219
   Schott M, 2002, CANCER IMMUNOL IMMUN, V51, P663, DOI 10.1007/s00262-002-0325-z
   Schott M, 1999, LANCET, V353, P1188, DOI 10.1016/S0140-6736(05)74412-3
   Schott M, 1999, HORM METAB RES, V31, P662, DOI 10.1055/s-2007-978817
   Schott M, 2001, J CLIN ENDOCR METAB, V86, P4965, DOI 10.1210/jc.86.10.4965
   Schott M, 2001, CLIN ENDOCRINOL, V55, P271, DOI 10.1046/j.1365-2265.2001.01293.x
   Schuler-Thurner B, 2000, J IMMUNOL, V165, P3492, DOI 10.4049/jimmunol.165.6.3492
   Schuler-Thurner B, 2002, J EXP MED, V195, P1279, DOI 10.1084/jem.20012100
   Simmons SJ, 1999, PROSTATE, V39, P291, DOI 10.1002/(SICI)1097-0045(19990601)39:4<291::AID-PROS10>3.0.CO;2-9
   Small EJ, 2000, J CLIN ONCOL, V18, P3894, DOI 10.1200/JCO.2000.18.23.3894
   Smithers M, 2003, CANCER IMMUNOL IMMUN, V52, P41, DOI 10.1007/s00262-002-0318-y
   Stift A, 2003, J CLIN ONCOL, V21, P135, DOI 10.1200/JCO.2003.02.135
   Thurner B, 1999, J EXP MED, V190, P1669, DOI 10.1084/jem.190.11.1669
   Thurner B, 1999, J IMMUNOL METHODS, V223, P1, DOI 10.1016/S0022-1759(98)00208-7
   Timmerman JM, 2000, J IMMUNOL, V164, P4797, DOI 10.4049/jimmunol.164.9.4797
   Timmerman JM, 2002, BLOOD, V99, P1517, DOI 10.1182/blood.V99.5.1517
   Titzer S, 2000, BRIT J HAEMATOL, V108, P805, DOI 10.1046/j.1365-2141.2000.01958.x
   Tjoa BA, 1998, PROSTATE, V36, P39
   Tjoa BA, 1999, PROSTATE, V40, P125
   Tjoa BA, 1997, PROSTATE, V32, P272, DOI 10.1002/(SICI)1097-0045(19970901)32:4<272::AID-PROS7>3.0.CO;2-L
   Toungouz M, 2001, J LEUKOCYTE BIOL, V69, P937
   WAGNER DE, 1972, ONCOLOGY-BASEL, V26, P310
   Wen YJ, 1998, CLIN CANCER RES, V4, P957
   Yi Q, 2002, BRIT J HAEMATOL, V117, P297, DOI 10.1046/j.1365-2141.2002.03411.x
   Yu JS, 2001, CANCER RES, V61, P842
NR 86
TC 115
Z9 141
U1 0
U2 6
PU SPRINGER
PI NEW YORK
PA ONE NEW YORK PLAZA, SUITE 4600, NEW YORK, NY, UNITED STATES
SN 0340-7004
EI 1432-0851
J9 CANCER IMMUNOL IMMUN
JI Cancer Immunol. Immunother.
PD APR 15
PY 2004
VL 53
IS 4
BP 275
EP 306
DI 10.1007/s00262-003-0432-5
PG 32
WC Oncology; Immunology
SC Oncology; Immunology
GA 810HJ
UT WOS:000220695100001
PM 14648069
DA 2025-02-17
ER

PT J
AU Nakamura, M
   Kikuchi, T
   Kufe, DW
   Ohno, T
AF Nakamura, M
   Kikuchi, T
   Kufe, DW
   Ohno, T
TI Antitumor effects of fusions composed of dendritic cells and fibroblasts transfected with genomic DNA from tumor cells
SO CANCER IMMUNOLOGY IMMUNOTHERAPY
LA English
DT Article
DE cancer; dendritic cells; fibroblasts; fusions; tumor immunity
ID recombinant interleukin-12; carcinoma-cells; cancer-cells; glioma-cells; in-vivo; ex-vivo; antigen; gene; enhancement; induction
AB Based on several previous studies indicating that transfection of genomic DNA can stably alter the character of the cells that take up the exogenous DNA, we investigated antitumor immunity conferred by fusions of syngeneic dendritic cells (DCs) and allogeneic fibroblasts (NIH3T3) transfected with genomic DNA from B16 tumor cells. Fusion cells (FCs) composed of dendritic and genetically engineered NIH3T3 cells were prepared with polyethylene glycol, and fusion efficiency was 30.3%. Prior immunization with FCs prevented tumor formation upon challenge with B16 tumor cells. Efficacy was reduced when studies were performed in mice depleted of NK cells. Vaccination with FCs containing DCs and fibroblasts transfected with denatured DNA did not inhibit tumor growth. Cytotoxic T cell (CTL) activity of spleen cells from immunized mice against both Yac-1 and tumor cells was also stimulated by administration of FCs compared with the activity observed for cells obtained from naive mice. These data demonstrate the therapeutic efficacy of fusion cell-based vaccine therapy using syngeneic DCs and allogeneic fibroblasts transfected with tumor-derived genomic DNA.
C1 Jikei Univ, Inst DNA Med, Dept Oncol, Minato Ku, Tokyo 1058461, Japan.
   Jikei Univ, Dept Neurosurg, Tokyo 1058461, Japan.
   Harvard Univ, Sch Med, Dana Farber Canc Inst, Boston, MA 02115 USA.
C3 Jikei University; Jikei University; Harvard University; Dana-Farber Cancer Institute; Harvard Medical School
RP Jikei Univ, Inst DNA Med, Dept Oncol, Minato Ku, 3-25-8 Nishishinbashi, Tokyo 1058461, Japan.
EM tkikuchi@jikei.ac.jp
CR Akasaki Y, 2001, J IMMUNOTHER, V24, P106, DOI 10.1097/00002371-200103000-00004
   Celluzzi CM, 1998, J IMMUNOL, V160, P3081
   de Zoeten E, 1999, J IMMUNOL, V162, P6934
   Ecsedy JA, 1997, CANCER RES, V57, P1580
   Gong JL, 1997, NAT MED, V3, P558, DOI 10.1038/nm0597-558
   Gong JL, 1998, P NATL ACAD SCI USA, V95, P6279, DOI 10.1073/pnas.95.11.6279
   HOUSEY GM, 1988, CELL, V52, P343, DOI 10.1016/S0092-8674(88)80027-8
   Joki A, 1999, INT J CANCER, V82, P714
   Kaneko K, 2003, GENE THER, V10, P143, DOI 10.1038/sj.gt.3301872
   Kikuchi T, 1999, INT J CANCER, V80, P425, DOI 10.1002/(SICI)1097-0215(19990129)80:3<425::AID-IJC15>3.0.CO;2-7
   Nakamura M, 2002, CLIN CANCER RES, V8, P2742
   Nelson WG, 2000, CANCER CHEMOTH PHARM, V46, PS67, DOI 10.1007/PL00014053
   Nestle FO, 1998, NAT MED, V4, P328, DOI 10.1038/nm0398-328
   Reeves ME, 1996, CANCER RES, V56, P5672
   Ribas A, 1999, ANTICANCER RES, V19, P1165
   Schoenberger SP, 1998, CANCER RES, V58, P3094
   STEINMAN RM, 1991, ANNU REV IMMUNOL, V9, P271
   Tüting T, 1998, J IMMUNOL, V160, P1139
   Whiteside TL, 2002, P NATL ACAD SCI USA, V99, P9415, DOI 10.1073/pnas.142302399
   WIGLER M, 1978, CELL, V14, P725, DOI 10.1016/0092-8674(78)90254-4
   Yoshimatsu T, 1998, HUM GENE THER, V9, P161, DOI 10.1089/hum.1998.9.2-161
   Yu Y, 2001, J IMMUNOL, V166, P1590, DOI 10.4049/jimmunol.166.3.1590
   Zitvogel L, 1996, J EXP MED, V183, P87, DOI 10.1084/jem.183.1.87
NR 23
TC 7
Z9 8
U1 0
U2 3
PU SPRINGER
PI NEW YORK
PA 233 SPRING ST, NEW YORK, NY 10013 USA
SN 0340-7004
EI 1432-0851
J9 CANCER IMMUNOL IMMUN
JI Cancer Immunol. Immunother.
PD AUG 15
PY 2004
VL 53
IS 8
BP 690
EP 696
DI 10.1007/s00262-004-0511-2
PG 7
WC Oncology; Immunology
SC Oncology; Immunology
GA 832WI
UT WOS:000222297900004
PM 15024501
DA 2025-02-17
ER

PT J
AU Adams, O
   Besken, K
   Oberdörfer, C
   MacKenzie, CR
   Rüssing, D
   Däubener, W
AF Adams, O
   Besken, K
   Oberdörfer, C
   MacKenzie, CR
   Rüssing, D
   Däubener, W
TI Inhibition of human herpes simplex virus type 2 by interferon γ and tumor necrosis factor α is mediated by indoleamine 2,3-dioxygenase
SO MICROBES AND INFECTION
LA English
DT Article
DE HSV-2; tryptophan; IFN-gamma
ID t-cell proliferation; microvascular endothelial-cells; nitric-oxide synthase; ifn-gamma; tryptophan catabolism; toxoplasma-gondii; dendritic cells; activation; infections; growth
AB Genital herpes simplex virus type 2 (HSV-2) is a significant clinical problem. Infection in pregnancy may result in disseminated infection of the newborn with encephalitis. We analyzed the antiviral effects induced by interferon-gamma (IFN-gamma) and tumor necrosis factor alpha (TNF-alpha) in cervix carcinoma cells (HeLa) and astrocytoma cells (86HG39). We found that replication of HSV-2 in HeLa cells and in 86HG39 cells is inhibited after stimulation of the cells by IFN-gamma and TNF-alpha. The antiviral effect of IFN-gamma is enhanced in the presence of TNF-alpha, while stimulation by TNF-alpha alone did not induce antiviral activity. We found that IFN-gamma induces a strong activation of the tryptophan-degrading enzyme indoleamine 2,3-dioxygenase (IDO) and in addition, that the IFN-gamma-induced IDO activity was enhanced in the presence of TNF-alpha. Furthermore, we found that the induction of IDO activity is responsible for the inhibition of herpes simplex virus replication, since the presence of excess amounts of L-tryptophan abrogates the antiviral effect induced by IFN-gamma and the combination of IFN-gamma and TNF-alpha. We therefore conclude that the antiviral effect against HSV-2 mediated by type II interferon and TNF-alpha are dependent on IDO activation. (C) 2004 Elsevier SAS. All rights reserved.
C1 Univ Dusseldorf, Inst Med Mikrobiol, D-40225 Dusseldorf, Germany.
   Univ Dusseldorf, Inst Virol, D-40225 Dusseldorf, Germany.
C3 Heinrich Heine University Dusseldorf; Heinrich Heine University Dusseldorf
RP Univ Dusseldorf, Inst Med Mikrobiol, Univ Str 1,Geb 22-21, D-40225 Dusseldorf, Germany.
EM daeubene@uni-duesseldorf.de
CR ADAM E, 1979, OBSTET GYNECOL, V54, P171
   Becker Y, 2002, VIRUS GENES, V24, P187, DOI 10.1023/A:1014532919088
   BILZER T, 1991, VIRCHOWS ARCH A, V418, P281, DOI 10.1007/BF01600156
   Bodaghi B, 1999, J IMMUNOL, V162, P957
   BYRNE GI, 1986, J INTERFERON RES, V6, P389, DOI 10.1089/jir.1986.6.389
   BYRNE GI, 1986, INFECT IMMUN, V53, P347, DOI 10.1128/IAI.53.2.347-351.1986
   CARLIN JM, 1987, J IMMUNOL, V139, P2412
   Cassady KA, 2002, J VIROL, V76, P2029, DOI 10.1128/jvi.76.5.2029-2035.2002
   Däubener W, 2001, INFECT IMMUN, V69, P6527, DOI 10.1128/IAI.69.10.6527-6531.2001
   DAUBENER W, 1993, J NEUROIMMUNOL, V43, P31, DOI 10.1016/0165-5728(93)90072-7
   Däubener W, 1999, MED MICROBIOL IMMUN, V187, P143, DOI 10.1007/s004300050086
   DAUBENER W, 1994, J IMMUNOL METHODS, V168, P39, DOI 10.1016/0022-1759(94)90207-0
   DEGLIANTONI G, 1985, J EXP MED, V162, P1512, DOI 10.1084/jem.162.5.1512
   DJEU JY, 1986, J IMMUNOL, V137, P2980
   Ellison AR, 2000, VIROLOGY, V268, P17, DOI 10.1006/viro.1999.0158
   FLOHR T, 1992, INFECT IMMUN, V60, P4418, DOI 10.1128/IAI.60.10.4418-4421.1992
   FRANCIS DP, 1975, AM J DIS CHILD, V129, P889, DOI 10.1001/archpedi.1975.02120450005003
   GHOSH SK, 1991, J BIOL CHEM, V266, P15293
   HEYES MP, 1992, J NEUROIMMUNOL, V40, P71, DOI 10.1016/0165-5728(92)90214-6
   HUANG T, 1992, J VIROL, V66, P4154, DOI 10.1128/JVI.66.7.4154-4160.1992
   Hwu P, 2000, J IMMUNOL, V164, P3596, DOI 10.4049/jimmunol.164.7.3596
   Karupiah G, 1998, J EXP MED, V188, P1541, DOI 10.1084/jem.188.8.1541
   Katze MG, 2002, NAT REV IMMUNOL, V2, P675, DOI 10.1038/nri888
   Katze Michael G, 1995, TRENDS IN MICROBIOLOGY, V3, P75, DOI 10.1016/S0966-842X(00)88880-0
   Kleinschmidt-Demasters BK, 2001, BRAIN PATHOL, V11, P440, DOI 10.1111/j.1750-3639.2001.tb00413.x
   Liebau P, 1996, INFECTION, V24, P130, DOI 10.1007/BF01713317
   LJUNGMAN P, 1993, ANN MED, V25, P329, DOI 10.3109/07853899309147293
   MacKenzie CR, 1998, J INFECT DIS, V178, P875, DOI 10.1086/515347
   Munn DH, 1998, SCIENCE, V281, P1191, DOI 10.1126/science.281.5380.1191
   Munn DH, 1999, J EXP MED, V189, P1363, DOI 10.1084/jem.189.9.1363
   Naik HR, 1996, BONE MARROW TRANSPL, V17, P285
   Nicholl MJ, 2000, J GEN VIROL, V81, P2215, DOI 10.1099/0022-1317-81-9-2215
   PFEFFERKORN ER, 1984, P NATL ACAD SCI-BIOL, V81, P908, DOI 10.1073/pnas.81.3.908
   Rinaldo C R Jr, 1993, IMMUNODEFICIENCY, V5, P33
   Robinson CM, 2003, J INTERF CYTOK RES, V23, P413, DOI 10.1089/107999003322277829
   Roubalová K, 2000, J CLIN VIROL, V17, P37, DOI 10.1016/S1386-6532(00)00071-8
   Schroten H, 2001, NEUROPEDIATRICS, V32, P206, DOI 10.1055/s-2001-17375
   Terness P, 2002, J EXP MED, V196, P447, DOI 10.1084/jem.20020052
   van Wissen M, 2002, J IMMUNOL, V169, P7039, DOI 10.4049/jimmunol.169.12.7039
   WHITLEY R, 1981, ANNU REV MED, V32, P335, DOI 10.1146/annurev.me.32.020181.002003
   WHITLEY RJ, 1988, J INFECT DIS, V158, P109, DOI 10.1093/infdis/158.1.109
   Whitley RJ, 2001, LANCET, V357, P1513, DOI 10.1016/S0140-6736(00)04638-9
   WINGARD JR, 1993, LEUKEMIA LYMPHOMA, V11, P115, DOI 10.3109/10428199309064271
NR 43
TC 85
Z9 96
U1 0
U2 1
PU ELSEVIER SCIENCE BV
PI AMSTERDAM
PA PO BOX 211, 1000 AE AMSTERDAM, NETHERLANDS
SN 1286-4579
EI 1769-714X
J9 MICROBES INFECT
JI Microbes Infect.
PD JUL 15
PY 2004
VL 6
IS 9
BP 806
EP 812
DI 10.1016/j.micinf.2004.04.007
PG 7
WC Immunology; Infectious Diseases; Microbiology
SC Immunology; Infectious Diseases; Microbiology
GA 840LN
UT WOS:000222860200003
PM 15374002
DA 2025-02-17
ER

PT J
AU De Vleeschouwer, S
   Van Calenbergh, F
   Demaerel, P
   Flamen, P
   Rutkowski, S
   Kaempgen, E
   Wolff, JE
   Plets, C
   Sciot, R
   Van Gool, SW
AF De Vleeschouwer, S
   Van Calenbergh, F
   Demaerel, P
   Flamen, P
   Rutkowski, S
   Kaempgen, E
   Wolff, JE
   Plets, C
   Sciot, R
   Van Gool, SW
TI Transient local response and persistent tumor control in a child with recurrent malignant glioma: treatment with combination therapy including dendritic cell therapy - Case report
SO JOURNAL OF NEUROSURGERY
LA English
DT Article
DE malignant glioma; dendritic cell; tumor vaccination; methionine; positron emission tomography
ID colony-stimulating factor; glioblastoma-multiforme; induce immunity; t-cells; vaccination; antigen; immunosuppression; immunotherapy; radiotherapy; leukocytes
AB Treatment of malignant glioma is difficult and discouraging. Even after resection and maximal adjuvant therapy, the prognosis remains poor. The authors sought a novel form of treatment, such as stimulating the patient's own immune response against the tumor, and developed a protocol of tumor vaccination in which autologous dendritic cells (DCs) were used in patients with recurrent malignant glioma. A 4-year-old girl was treated by means of biopsy sampling and radiotherapy for a rolandic low-grade glioma. Ten years later, a Grade III recurrence was discovered and treated with subtotal resection, interstitial radiation, six courses of oral temozolomide, and 12 courses of oral VP16. At the end of the chemotherapy cycle, a new rapidly growing recurrence was diagnosed. A macroscopically complete resection was performed. Afterward, the girl was vaccinated with autologous DCs that had been pulsed ex vivo with the homogenate of the resection specimen. She received six vaccines in total. The efficacy of immunization was checked by a positive delayed-type hypersensitivity skin reaction after the second injection. After the fifth vaccine. a transient contrast enhancement without mass effect was visualized on magnetic resonance imaging. Simultaneously, positron emission tomography imaging revealed a transient increase of metabolic activity around the resection cavity, but the metabolic uptake ratio remained below 1.8. The patient's disease is still in complete remission 24 months after the last surgery. She is clinically well with minor and stable left hemiparesis. This case report illustrates the potential of vaccination with DCs loaded with crude tumor homogenate as adjuvant therapy to induce prolonged tumor control of malignant glioma and the objective noninvasively monitored immune response against infiltrating tumor cells.
C1 Katholieke Univ Leuven, Expt Immunol Lab, Dept Neurosurg, Louvain, Belgium.
   Katholieke Univ Leuven, Expt Immunol Lab, Dept Pediat, Louvain, Belgium.
   Katholieke Univ Leuven, Expt Immunol Lab, Dept Radiol, Louvain, Belgium.
   Katholieke Univ Leuven, Expt Immunol Lab, Dept Nucl Med, Louvain, Belgium.
   Katholieke Univ Leuven, Expt Immunol Lab, Dept Pathol, Louvain, Belgium.
   Univ Wurzburg, Dept Pediat, D-97070 Wurzburg, Germany.
   Univ Wurzburg, Dept Dermatol, D-97070 Wurzburg, Germany.
   Univ Regensburg, Dept Pediat, D-8400 Regensburg, Germany.
C3 KU Leuven; KU Leuven; KU Leuven; KU Leuven; KU Leuven; University of Wurzburg; University of Wurzburg; University of Regensburg
RP Univ Hosp Gasthuisberg, Herestr 49, B-3000 Louvain, Belgium.
EM Stefaan.VanGool@uz.kuleuven.ac.be
CR BLACK KL, 1992, J NEUROSURG, V77, P120, DOI 10.3171/jns.1992.77.1.0120
   Chi DDJ, 1997, AM J PATHOL, V150, P2143
   Curiel TJ, 2002, J CLIN INVEST, V109, P311, DOI 10.1172/JCI15042
   Dhodapkar MV, 2000, J CLIN INVEST, V105, PR9, DOI 10.1172/JCI9051
   ELLIOTT LH, 1990, J CLIN INVEST, V86, P80, DOI 10.1172/JCI114719
   FINLAY JL, 1995, J CLIN ONCOL, V13, P112, DOI 10.1200/JCO.1995.13.1.112
   Fleury A, 1997, CANCER, V79, P1195, DOI 10.1002/(SICI)1097-0142(19970315)79:6<1195::AID-CNCR19>3.0.CO;2-V
   Floeth FW, 2002, ZBL NEUROCHIR, V63, P23, DOI 10.1055/s-2002-31579
   Fong L, 2001, J IMMUNOL, V166, P4254, DOI 10.4049/jimmunol.166.6.4254
   Geiger JD, 2001, CANCER RES, V61, P8513
   GINGRAS MC, 1995, CYTOKINE, V7, P580, DOI 10.1006/cyto.1995.0079
   Heimberger AB, 2000, J NEUROIMMUNOL, V103, P16, DOI 10.1016/S0165-5728(99)00172-1
   Huber PE, 2001, INT J RADIAT ONCOL, V49, P1339, DOI 10.1016/S0360-3016(00)01511-X
   Jager PL, 2001, J NUCL MED, V42, P432
   Kikuchi T, 2001, CANCER IMMUNOL IMMUN, V50, P337, DOI 10.1007/s002620100205
   Komata T, 1997, J IMMUNOTHER, V20, P256, DOI 10.1097/00002371-199707000-00002
   KUBOTA K, 1991, J NUCL MED, V32, P2118
   Liau LM, 1999, J NEUROSURG, V90, P1115, DOI 10.3171/jns.1999.90.6.1115
   Martino G, 1998, ANN NEUROL, V43, P340, DOI 10.1002/ana.410430312
   New P, 2001, CURR OPIN NEUROL, V14, P725, DOI 10.1097/00019052-200112000-00008
   Parney IF, 1997, HUM GENE THER, V8, P1073, DOI 10.1089/hum.1997.8.9-1073
   Pfosser A, 1999, INT J CANCER, V80, P612, DOI 10.1002/(SICI)1097-0215(19990209)80:4<612::AID-IJC21>3.3.CO;2-B
   SALLUSTO F, 1994, J EXP MED, V179, P1109, DOI 10.1084/jem.179.4.1109
   Shrieve DC, 1999, J NEUROSURG, V90, P72, DOI 10.3171/jns.1999.90.1.0072
   STAVROU D, 1990, NEUROSURG REV, V13, P7, DOI 10.1007/BF00638887
   Stupp R, 2002, J CLIN ONCOL, V20, P1375, DOI 10.1200/JCO.20.5.1375
   Tamber MS, 2003, NEUROSURG FOCUS, V0, P14
   VOGES J, 1993, ACTA NEUROCHIR, V0, P108
   Yu JS, 2001, CANCER RES, V61, P842
   Zou JP, 1999, J IMMUNOL, V162, P4882
NR 30
TC 68
Z9 69
U1 0
U2 1
PU AMER ASSOC NEUROLOGICAL SURGEONS
PI ROLLING MEADOWS
PA 5550 MEADOWBROOK DRIVE, ROLLING MEADOWS, IL 60008 USA
SN 0022-3085
EI 1933-0693
J9 J NEUROSURG
JI J. Neurosurg.
PD MAY 15
PY 2004
VL 100
IS 5
BP 492
EP 497
DI 10.3171/ped.2004.100.5.0492
PG 6
WC Clinical Neurology; Surgery
SC Neurosciences & Neurology; Surgery
GA 819MT
UT WOS:000221319700017
PM 15287461
DA 2025-02-17
ER

PT J
AU Rutkowski, S
   De Vleeschouwer, S
   Kaempgen, E
   Wolff, JEA
   Kuhl, J
   Demaerel, P
   Warmuth-Metz, M
   Flamen, P
   Van Calenbergh, F
   Plets, C
   Sörensen, N
   Opitz, A
   Van Gool, SW
AF Rutkowski, S
   De Vleeschouwer, S
   Kaempgen, E
   Wolff, JEA
   Kuhl, J
   Demaerel, P
   Warmuth-Metz, M
   Flamen, P
   Van Calenbergh, F
   Plets, C
   Sörensen, N
   Opitz, A
   Van Gool, SW
TI Surgery and adjuvant dendritic cell-based tumour vaccination for patients with relapsed malignant glioma, a feasibility study
SO BRITISH JOURNAL OF CANCER
LA English
DT Article
DE glioma; immunotherapy; tumour vaccination; dendritic cells; adjuvant therapy
ID phase-ii trial; immune-responses; glioblastoma-multiforme; immunotherapy; generation; carcinoma
AB Patients with relapsed malignant glioma have a poor prognosis. We developed a strategy of vaccination using autologous mature dendritic cells loaded with autologous tumour homogenate. In total, 12 patients with a median age of 36 years (range: 11-78) were treated. All had relapsing malignant glioma. After surgery, vaccines were given at weeks 1 and 3, and later every 4 weeks. A median of 5 (range: 2-7) vaccines was given. There were no serious adverse events except in one patient with gross residual tumour prior to vaccination, who repetitively developed vaccine-related peritumoral oedema. Minor toxicities were recorded in four out of 12 patients. In six patients with postoperative residual tumour, vaccination induced one stable disease during 8 weeks, and one partial response. Two of six patients with complete resection are in CCR for 3 years. Tumour vaccination for patients with relapsed malignant glioma is feasible and likely beneficial for patients with minimal residual tumour burden.
C1 Univ Hosp Gasthuisberg, Expt Immunol Lab, B-3000 Louvain, Belgium.
   Univ Wurzburg, Childrens Hosp, Dept Pediat Oncol, D-97080 Wurzburg, Germany.
   Univ Hosp Gasthuisberg, Dept Neurosurg, B-3000 Louvain, Belgium.
   Univ Erlangen Nurnberg, Dept Dermatol, D-91052 Erlangen, Germany.
   Univ Regensburg, Dept Pediat Oncol, D-93049 Regensburg, Germany.
   Univ Hosp Gasthuisberg, Dept Radiol, B-3000 Louvain, Belgium.
   Univ Wurzburg, Dept Neuroradiol, D-97080 Wurzburg, Germany.
   Inst Jules Bordet, Dept Nucl Med, B-1000 Brussels, Belgium.
   Univ Wurzburg, Dept Pediat Neurosurg, D-97080 Wurzburg, Germany.
   Univ Wurzburg, Dept Transfus Med, D-97080 Wurzburg, Germany.
   Univ Hosp Gasthuisberg, Dept Pediat, B-3000 Louvain, Belgium.
C3 KU Leuven; University Hospital Leuven; University of Wurzburg; KU Leuven; University Hospital Leuven; University of Erlangen Nuremberg; University of Regensburg; KU Leuven; University Hospital Leuven; University of Wurzburg; Universite Catholique Louvain; Cliniques Universitaires Saint-Luc; Institut Jules Bordet; Universite Libre de Bruxelles; University of Wurzburg; University of Wurzburg; KU Leuven; University Hospital Leuven
RP Univ Hosp Gasthuisberg, Expt Immunol Lab, Herestr 49, B-3000 Louvain, Belgium.
EM Stefaan.VanGool@uz.kuleuven.ac.be
CR BLACK KL, 1992, J NEUROSURG, V77, P120, DOI 10.3171/jns.1992.77.1.0120
   Brada M, 2001, ANN ONCOL, V12, P259, DOI 10.1023/A:1008382516636
   BRADFORD MM, 1976, ANAL BIOCHEM, V72, P248, DOI 10.1016/0003-2697(76)90527-3
   Chang AE, 2002, CLIN CANCER RES, V8, P1021
   Clay TM, 2001, CLIN CANCER RES, V7, P1127
   Curiel TJ, 2002, J CLIN INVEST, V109, P311, DOI 10.1172/JCI15042
   De Vleeschouwer S, 2004, J NEUROSURG, V100, P492, DOI 10.3171/ped.2004.100.5.0492
   ELLIOTT LH, 1990, J CLIN INVEST, V86, P80, DOI 10.1172/JCI114719
   FINLAY JL, 1995, J CLIN ONCOL, V13, P112, DOI 10.1200/JCO.1995.13.1.112
   Geiger JD, 2001, CANCER RES, V61, P8513
   HOLLADAY FP, 1994, J NEUROSURG, V80, P90, DOI 10.3171/jns.1994.80.1.0090
   Höltl L, 2002, CLIN CANCER RES, V8, P3369
   Hsu FJ, 1996, NAT MED, V2, P52, DOI 10.1038/nm0196-52
   Jefford M, 2001, LANCET ONCOL, V2, P455
   Kraus JA, 2002, NEUROPATH APPL NEURO, V28, P325, DOI 10.1046/j.1365-2990.2002.00413.x
   Nieder C, 2000, CANCER TREAT REV, V26, P397, DOI 10.1053/ctrv.2000.0191
   Rich JN, 2004, J CLIN ONCOL, V22, P133, DOI 10.1200/JCO.2004.08.110
   SALLUSTO F, 1994, J EXP MED, V179, P1109, DOI 10.1084/jem.179.4.1109
   Schott M, 2000, EUR J ENDOCRINOL, V142, P300, DOI 10.1530/eje.0.1420300
   Schuler G, 2003, CURR OPIN IMMUNOL, V15, P138, DOI 10.1016/S0952-7915(03)00015-3
   Shrieve DC, 1999, J NEUROSURG, V90, P72, DOI 10.3171/jns.1999.90.1.0072
   Smyth MJ, 2001, NAT IMMUNOL, V2, P293, DOI 10.1038/86297
   Tamber MS, 2003, NEUROSURG FOCUS, V0, P14
   Thurner B, 1999, J IMMUNOL METHODS, V223, P1, DOI 10.1016/S0022-1759(98)00208-7
   Walker PR, 2002, IMMUNOLOGY, V107, P28, DOI 10.1046/j.1365-2567.2002.01507.x
   Wheeler CJ, 2003, J IMMUNOL, V171, P4927, DOI 10.4049/jimmunol.171.9.4927
   Wolff JEA, 2000, CANCER, V89, P2131, DOI 10.1002/1097-0142(20001115)89:10<2131::AID-CNCR14>3.0.CO;2-J
   Yamanaka R, 2003, BRIT J CANCER, V89, P1172, DOI 10.1038/sj.bjc.6601268
   YOUNG B, 1981, J NEUROSURG, V55, P917, DOI 10.3171/jns.1981.55.6.0917
   Yu JS, 2001, CANCER RES, V61, P842
NR 31
TC 136
Z9 143
U1 0
U2 3
PU NATURE PUBLISHING GROUP
PI LONDON
PA MACMILLAN BUILDING, 4 CRINAN ST, LONDON N1 9XW, ENGLAND
SN 0007-0920
EI 1532-1827
J9 BRIT J CANCER
JI Br. J. Cancer
PD NOV 1
PY 2004
VL 91
IS 9
BP 1656
EP 1662
DI 10.1038/sj.bjc.6602195
PG 7
WC Oncology
SC Oncology
GA 867BN
UT WOS:000224817200005
PM 15477864
DA 2025-02-17
ER

PT J
AU Ali, S
   Curtin, JF
   Zirger, JM
   Xiong, WD
   King, GD
   Barcia, C
   Liu, CY
   Puntel, M
   Goverdhana, S
   Lowenstein, PR
   Castro, MG
AF Ali, S
   Curtin, JF
   Zirger, JM
   Xiong, WD
   King, GD
   Barcia, C
   Liu, CY
   Puntel, M
   Goverdhana, S
   Lowenstein, PR
   Castro, MG
TI Inflammatory and anti-glioma effects of an adenovirus expressing human-soluble Fms-like tyrosine kinase 3 ligand (hsFIt3L): Treatment with hsFIt3L inhibits intracranial glioma progression
SO MOLECULAR THERAPY
LA English
DT Article
DE adenovirus; brain; HSV1-TK; Flt3L; immunology; tumor
ID central-nervous-system; replication-deficient retrovirus; human-malignant glioma; brain dendritic cells; immune-responses; thymidine kinase; gene-therapy; in-vivo; phase-i; vectors
AB Glioblastoma multiforme is an intracranial tumor that has very poor prognosis. Patients usually succumb to their disease 6 to 12 months after they are diagnosed despite very aggressive treatment modalities. We tested the efficacy of a potent differentiation and proliferation factor for the professional antigen-presenting dendritic cells (DCs), i.e., FIt3L, for its potential role as a novel therapy for gliomas. We investigated the ability of recombinant adenoviral vectors encoding human soluble FIt3L (hsFIt3L) to improve the survival of Lewis rats bearing intracranial syngeneic CNS-1 gliomas. We show that RAdhsFIt3L can improve survival in a dose-dependent manner. Seventy percent of rats survive when treated with 8 x 10(7) pfu RAdhsFIt3L (P < 0.0005). In addition we demonstrate in both naive Lewis rats and C57BL/6 mice the presence of increased numbers of cells bearing DC markers (OX62 and MHCII, in rats, or CD11C, 33D1, MHCII, and F4/80, but not DEC205, in mice) in sites of brain delivery of RAdhsFIt3L. These results show that expression of hsFIt3L in the brain leads to the presence of cells displaying DC markers. We demonstrate that treatment with hsFIt3L leads to inhibition of tumor growth and significantly increased life span of animals implanted with syngeneic CNS-1 glioma cells. Animals that had survived for long periods, i.e., 6 months, had eliminated the implanted tumors after neuropathological analysis; on the other hand, some of the 3-month survivors still appeared to harbor brain tumors. Our results have profound implications for immune-mediated brain tumor therapy and also suggest the ability to recruit DC-like cells within the brain parenchyma in response to the local expression of FIt3L from adenoviral vectors.
C1 Univ Calif Los Angeles, Cedars Sinai Med Ctr, Gene Therapeut Res Inst, Dept Mol & Med Pharmacol, Los Angeles, CA 90048 USA.
   Univ Calif Los Angeles, David Geffen Sch Med, Dept Med, Los Angeles, CA 90048 USA.
   Univ Manchester, Mol Med & Gene Therapy Unit, Manchester M13 9PT, Lancs, England.
C3 Cedars Sinai Medical Center; University of California System; University of California Los Angeles; University of California System; University of California Los Angeles; University of California Los Angeles Medical Center; David Geffen School of Medicine at UCLA; University of Manchester
RP Paterson Inst Canc Res, Wilmslow Rd, Manchester M20 4BX, Lancs, England.
EM lowensteinp@cshs.org; castromg@cshs.org
FU FIC NIH HHS [1 R03 TW006273-01, R03 TW006273] Funding Source: Medline; NINDS NIH HHS [NS 42893.01, U54 NS045309-01, U54 NS045309, R21 NS047298, R01 NS044556, 1R01 NS44556.01, R01 NS042893, 1R21 NS047298-01] Funding Source: Medline
CR Aloisi F, 2000, IMMUNOL TODAY, V21, P141, DOI 10.1016/S0167-5699(99)01512-1
   Barcia C, 2004, MOL THER, V9, P0
   BIGLIARI A, 2004, IN PRESS MOL THER, V0, P0
   Carson MJ, 1999, AM J PATHOL, V154, P481, DOI 10.1016/S0002-9440(10)65294-7
   Castro MG, 2003, PHARMACOL THERAPEUT, V98, P71, DOI 10.1016/S0163-7258(03)00014-7
   COTTEN M, 1994, GENE THER, V1, P239
   Cowsill C, 2000, GENE THER, V7, P679, DOI 10.1038/sj.gt.3301147
   Dewey RA, 1999, NAT MED, V5, P1256, DOI 10.1038/15207
   Dion LD, 1996, J VIROL METHODS, V56, P99, DOI 10.1016/0166-0934(95)01973-1
   Dunn GP, 2002, NAT IMMUNOL, V3, P991, DOI 10.1038/ni1102-991
   Ehtesham M, 2004, NEOPLASIA, V6, P287, DOI 10.1593/neo.03427
   Fernandez NC, 1999, NAT MED, V5, P405, DOI 10.1038/7403
   Fischer HG, 2001, J IMMUNOL, V166, P2717, DOI 10.4049/jimmunol.166.4.2717
   Fischer HG, 2000, J IMMUNOL, V164, P4826, DOI 10.4049/jimmunol.164.9.4826
   Fulci G, 2003, FRONT BIOSCI-LANDMRK, V8, PE346, DOI 10.2741/976
   Gerdes CA, 2000, MOL THER, V2, P330, DOI 10.1006/mthe.2000.0140
   Holland EC, 2001, NAT REV GENET, V2, P120, DOI 10.1038/35052535
   Izquierdo M, 1996, GENE THER, V3, P491
   Kivisäkk P, 2004, ANN NEUROL, V55, P627, DOI 10.1002/ana.20049
   KRUSE CA, 1994, J NEURO-ONCOL, V22, P191, DOI 10.1007/BF01052919
   Liau LM, 1999, J NEUROSURG, V90, P1115, DOI 10.3171/jns.1999.90.6.1115
   Lowenstein PR, 2002, TRENDS IMMUNOL, V23, P23, DOI 10.1016/S1471-4906(01)02063-4
   Lynch DH, 1997, NAT MED, V3, P625, DOI 10.1038/nm0697-625
   Lynch DH, 1998, CRIT REV IMMUNOL, V18, P99, DOI 10.1615/CritRevImmunol.v18.i1-2.110
   Maliszewski C, 2001, PATHOL BIOL, V49, P481, DOI 10.1016/S0369-8114(01)00172-9
   Maraskovsky E, 1996, J EXP MED, V184, P1953, DOI 10.1084/jem.184.5.1953
   Markert JM, 2000, GENE THER, V7, P867, DOI 10.1038/sj.gt.3301205
   Matyszak MK, 1996, NEUROSCIENCE, V74, P599, DOI 10.1016/0306-4522(96)00160-1
   Morelli AE, 1999, J GEN VIROL, V80, P571, DOI 10.1099/0022-1317-80-3-571
   Mukherjee S, 2001, CANCER GENE THER, V8, P580, DOI 10.1038/sj.cgt.7700347
   Nyberg-Hoffman C, 1999, NAT MED, V5, P955, DOI 10.1038/11400
   Pashenkov M, 2002, TRENDS IMMUNOL, V23, P69, DOI 10.1016/S1471-4906(01)02114-7
   Pashenkov M, 2003, BRAIN PATHOL, V13, P23
   Post DE, 2004, CURR GENE THER, V4, P41, DOI 10.2174/1566523044577988
   Pulendran B, 1997, J IMMUNOL, V159, P2222
   Puumalainen AM, 1998, HUM GENE THER, V9, P1769, DOI 10.1089/hum.1998.9.12-1769
   Ram Z, 1997, NAT MED, V3, P1354, DOI 10.1038/nm1297-1354
   Rampling R, 2000, GENE THER, V7, P859, DOI 10.1038/sj.gt.3301184
   Sandmair AM, 2000, HUM GENE THER, V11, P2197, DOI 10.1089/104303400750035726
   Serafini B, 2000, AM J PATHOL, V157, P1991, DOI 10.1016/S0002-9440(10)64838-9
   Serafini B, 2004, BRAIN PATHOL, V14, P164, DOI 10.1111/j.1750-3639.2004.tb00049.x
   Serot JM, 1997, NEUROREPORT, V8, P1995, DOI 10.1097/00001756-199705260-00039
   Shering AF, 1997, J GEN VIROL, V78, P445, DOI 10.1099/0022-1317-78-2-445
   Southgate T, 2000, CURRENT PROTOCOLS NE, V0, P4.23.21
   Sroga JM, 2003, J COMP NEUROL, V462, P223, DOI 10.1002/cne.10736
   Stevenson PG, 2002, J GEN VIROL, V83, P1735, DOI 10.1099/0022-1317-83-7-1735
   Suter T, 2003, EUR J IMMUNOL, V33, P2998, DOI 10.1002/eji.200323611
   Thomas CE, 2000, P NATL ACAD SCI USA, V97, P7482, DOI 10.1073/pnas.120474397
   Thomas CE, 2001, MOL THER, V3, P36, DOI 10.1006/mthe.2000.0224
   Trask TW, 2000, MOL THER, V1, P195, DOI 10.1006/mthe.2000.0030
   WILKINSON GWG, 1992, NUCLEIC ACIDS RES, V20, P2233, DOI 10.1093/nar/20.9.2233
   Yu JS, 2004, CANCER RES, V64, P4973, DOI 10.1158/0008-5472.CAN-03-3505
   Zirger JM, 2004, MOL THER, V9, P0
NR 53
TC 72
Z9 81
U1 0
U2 2
PU CELL PRESS
PI CAMBRIDGE
PA 50 HAMPSHIRE ST, FLOOR 5, CAMBRIDGE, MA 02139 USA
SN 1525-0016
EI 1525-0024
J9 MOL THER
JI Mol. Ther.
PD DEC 15
PY 2004
VL 10
IS 6
BP 1071
EP 1084
DI 10.1016/j.ymthe.2004.08.025
PG 14
WC Biotechnology & Applied Microbiology; Genetics & Heredity; Medicine, Research & Experimental
SC Biotechnology & Applied Microbiology; Genetics & Heredity; Research & Experimental Medicine
GA 883HA
UT WOS:000226001000012
PM 15564139
DA 2025-02-17
ER

PT J
AU Ishikawa, E
   Tsuboi, K
   Takano, S
   Uchimura, E
   Nose, T
   Ohno, T
AF Ishikawa, E
   Tsuboi, K
   Takano, S
   Uchimura, E
   Nose, T
   Ohno, T
TI Intratumoral injection of IL-2-activated NK cells enhances the antitumor effect of intradermally injected paraformaldehyde-fixed tumor vaccine in a rat intracranial brain tumor model
SO CANCER SCIENCE
LA English
DT Article
ID cytotoxic t-lymphocytes; activated killer-cells; colony-stimulating factor; autologous melanoma-cells; pulsed dendritic cells; malignant glioma; interleukin-2; induction; immunity; immunotherapy
AB Combined therapy with a fixed-tumor cell vaccine and intratumoral injection of INK cells induced strong tumor regression of rat glioma. Rat 9L glioma cells were inoculated into syngeneic male rats at the flank (subcutaneous tumor model) or at the basal ganglia of the right hemisphere (intracranial tumor model). Rats were intradermally injected three times with vaccine comprising fixed 9L cells, IL-2- and GMCSF-microparticles, and tuberculin prior to (protective studies) or after (therapeutic studies) challenge with live 9L cells. In the protective studies, the vaccine alone achieved significant tumor growth inhibition and elongation off mean life span in both the subcutaneous and intracranial tumor models. No therapeutic effect was observed in the intracranial tumor model with the vaccine alone. However, intratumoral injection of rat INK cells strongly assisted the therapeutic effect of the vaccine in the brain tumor model and resulted in a statistically significant elongation of life span. We propose that intratumoral injection of INK cells may not only kill brain tumor cells directly, but also trigger a strong immune response in the focal lesion of the brain after vaccination.
C1 RIKEN, Cell Bank, Inst Phys & Chem Res, Tsukuba, Ibaraki 3050074, Japan.
   Univ Tsukuba, Inst Clin Med, Dept Neurosurg, Tsukuba, Ibaraki 3058575, Japan.
   Cell Med Inc, Tsukuba, Ibaraki 3050074, Japan.
C3 RIKEN; University of Tsukuba
RP RIKEN, Cell Bank, Inst Phys & Chem Res, 3-1-1 Koyadai, Tsukuba, Ibaraki 3050074, Japan.
EM tad-ohno@rtc.riken.go.jp
CR AARLI JA, 1983, J NEUROL, V229, P137, DOI 10.1007/BF00313738
   Allavena P, 1996, NAT IMMUN, V15, P107
   BARBA D, 1989, J NEUROSURG, V70, P175, DOI 10.3171/jns.1989.70.2.0175
   BERD D, 1986, CANCER RES, V46, P2572
   Candido KA, 2001, CANCER RES, V61, P228
   Chambers WH, 1996, CANCER RES, V56, P3516
   Geiger JD, 2001, CANCER RES, V61, P8513
   Gerosa F, 2002, J EXP MED, V195, P327, DOI 10.1084/jem.20010938
   Gjertsen MK, 2001, INT J CANCER, V92, P441, DOI 10.1002/ijc.1205
   Graf MR, 2002, CANCER IMMUNOL IMMUN, V51, P179, DOI 10.1007/s00262-002-0269-3
   GUMPERZ JE, 1995, NATURE, V378, P245, DOI 10.1038/378245a0
   Harada H, 2002, JPN J CANCER RES, V93, P313, DOI 10.1111/j.1349-7006.2002.tb02174.x
   Harada K, 1998, CANCER RES, V58, P4694
   HAYES RL, 1995, CANCER-AM CANCER SOC, V76, P840, DOI 10.1002/1097-0142(19950901)76:5<840::AID-CNCR2820760519>3.0.CO;2-R
   Iwadate Y, 2002, INT J MOL MED, V10, P741
   Iwadate Y, 2001, CANCER RES, V61, P8769
   Jung V, 1999, J NEUROPATH EXP NEUR, V58, P993, DOI 10.1097/00005072-199909000-00009
   Kikuchi T, 2002, CANCER IMMUNOL IMMUN, V51, P424, DOI 10.1007/s00262-002-0297-z
   Kim CH, 1998, CANCER IMMUNOL IMMUN, V47, P90, DOI 10.1007/s002620050508
   Kim CH, 2000, J CANCER RES CLIN, V126, P383, DOI 10.1007/PL00008486
   Kim S, 2000, P NATL ACAD SCI USA, V97, P2731, DOI 10.1073/pnas.050588297
   Laperriere N, 2002, RADIOTHER ONCOL, V64, P259, DOI 10.1016/S0167-8140(02)00078-6
   Liau LM, 1999, J NEUROSURG, V90, P1115, DOI 10.3171/jns.1999.90.6.1115
   Liu SQ, 1996, NAT MED, V2, P1283, DOI 10.1038/nm1296-1283
   LIU SQ, 1995, NAT MED, V1, P267, DOI 10.1038/nm0395-267
   LIVINGSTON PO, 1985, CANCER-AM CANCER SOC, V55, P713, DOI 10.1002/1097-0142(19850215)55:4<713::AID-CNCR2820550407>3.0.CO;2-D
   Lumniczky K, 2002, CANCER GENE THER, V9, P44
   MORETTA A, 1993, J EXP MED, V178, P597, DOI 10.1084/jem.178.2.597
   Nakagawa Kunio, 1995, NEUROLOGIA MEDICO-CHIRURGICA, V35, P22, DOI 10.2176/nmc.35.22
   Peng BG, 2002, JPN J CANCER RES, V93, P363, DOI 10.1111/j.1349-7006.2002.tb01265.x
   Piccioli D, 2002, J EXP MED, V195, P335, DOI 10.1084/jem.20010934
   POWLES RL, 1977, LANCET, V2, P1107
   ROSENBERG SA, 1993, JNCI-J NATL CANCER I, V85, P622, DOI 10.1093/jnci/85.8.622
   ROSENBERG SA, 1987, NEW ENGL J MED, V316, P889, DOI 10.1056/NEJM198704093161501
   ROSENBERG SA, 1985, NEW ENGL J MED, V313, P1485, DOI 10.1056/NEJM198512053132327
   Scheibenbogen C, 2000, J IMMUNOTHER, V23, P275, DOI 10.1097/00002371-200003000-00012
   Soiffer R, 1998, P NATL ACAD SCI USA, V95, P13141, DOI 10.1073/pnas.95.22.13141
   Takayama T, 2000, LANCET, V356, P802, DOI 10.1016/S0140-6736(00)02654-4
   Tanaka F, 2002, INT J CANCER, V101, P265, DOI 10.1002/ijc.10597
   TJUVAJEV J, 1995, CANCER RES, V55, P1902
   Tsuboi K, 2003, CLIN CANCER RES, V9, P3294
   Tsurushima H, 1999, JPN J CANCER RES, V90, P536, DOI 10.1111/j.1349-7006.1999.tb00781.x
   Wei YQ, 2000, NAT MED, V6, P1160, DOI 10.1038/80506
   Whiteside TL, 1998, CURR TOP MICROBIOL, V230, P221
   Yoneda O, 2000, J IMMUNOL, V164, P4055, DOI 10.4049/jimmunol.164.8.4055
   Yu JS, 2001, CANCER RES, V61, P842
   2000, 1900, V40, V0, P1
NR 47
TC 19
Z9 23
U1 0
U2 1
PU WILEY
PI HOBOKEN
PA 111 RIVER ST, HOBOKEN 07030-5774, NJ USA
SN 1347-9032
EI 1349-7006
J9 CANCER SCI
JI Cancer Sci.
PD JAN 15
PY 2004
VL 95
IS 1
BP 98
EP 103
DI 10.1111/j.1349-7006.2004.tb03177.x
PG 6
WC Oncology
SC Oncology
GA 767UA
UT WOS:000188470000016
PM 14720334
DA 2025-02-17
ER

PT J
AU Prins, RM
   Liau, LM
AF Prins, RM
   Liau, LM
TI Cellular immunity and immunotherapy of brain tumors
SO FRONTIERS IN BIOSCIENCE-LANDMARK
LA English
DT Review
DE neuro-oncology; brain tumor; glioma; T cell; dendritic cell; immunomics; immunotherapy; review
ID central-nervous-system; activated killer-cells; cytotoxic t-lymphocytes; growth-factor receptor; cytokine gene-therapy; heat-shock proteins; dendritic cells; adoptive immunotherapy; antitumor immunity; rejection antigen
AB Factors influencing the host immune response to central nervous system (CNS) tumors are not yet well understood. This review will outline what is known about anti-tumor immune responses against CNS tumors and describe how advances in our knowledge of basic immunology may be applied to brain tumor immunotherapy. We will first focus on cellular immune system interactions involved in peripheral anti-tumor immune responses. Then, we will discuss characteristics of tumors arising within the confines of the CNS that distinguish them from peripheral neoplasms, emphasizing immune defects that seem to limit or curtail specific antitumor immunity against brain tumors. Finally, the current state of immune-based treatment paradigms and future directions will be discussed, paying particular attention to adoptive cellular immunotherapy and tumor vaccine approaches for the treatment of malignant gliomas.
C1 Univ Calif Los Angeles, David Geffen Sch Med, Div Neurosurg, Los Angeles, CA 90095 USA.
   Univ Calif Los Angeles, Dept Microbiol Mol Genet & Immunol, Los Angeles, CA 90095 USA.
   Univ Calif Los Angeles, David Geffen Sch Med, Brain Res Inst, Los Angeles, CA 90095 USA.
   Univ Calif Los Angeles, Jonsson Comprehens Canc Ctr, Los Angeles, CA 90095 USA.
C3 University of California System; University of California Los Angeles; University of California Los Angeles Medical Center; David Geffen School of Medicine at UCLA; University of California System; University of California Los Angeles; University of California System; University of California Los Angeles; University of California Los Angeles Medical Center; David Geffen School of Medicine at UCLA; UCLA Jonsson Comprehensive Cancer Center; University of California System; University of California Los Angeles
RP Univ Calif Los Angeles, David Geffen Sch Med, Div Neurosurg, 10833 Le Conte Ave,CHS 74-145, Los Angeles, CA 90095 USA.
EM LLIAU@mednet.ucla.edu
FU National Cancer Institute [T32CA009120] Funding Source: NIH RePORTER
CR Arina A, 2002, EXP HEMATOL, V30, P1355, DOI 10.1016/S0301-472X(02)00956-6
   Asea A, 2000, NAT MED, V6, P435, DOI 10.1038/74697
   Ashley DM, 1997, J EXP MED, V186, P1177, DOI 10.1084/jem.186.7.1177
   Bachoo RM, 2002, CANCER CELL, V1, P269, DOI 10.1016/S1535-6108(02)00046-6
   Banchereau J, 2001, CANCER RES, V61, P6451
   BARBA D, 1989, J NEUROSURG, V70, P175, DOI 10.3171/jns.1989.70.2.0175
   BARKER CF, 1977, ADV IMMUNOL, V25, P1
   Basu S, 2000, INT IMMUNOL, V12, P1539, DOI 10.1093/intimm/12.11.1539
   Bögler O, 2000, NEURO-ONCOLOGY, V2, P6, DOI 10.1093/neuonc/2.1.6
   Bukowski RM, 1998, CLIN CANCER RES, V4, P2337
   Butterfield LH, 2003, CLIN CANCER RES, V9, P998
   Butterfield LH, 2001, J IMMUNOL, V166, P5300, DOI 10.4049/jimmunol.166.8.5300
   Butterfield LH, 1999, CANCER RES, V59, P3134
   Calzascia T, 2003, J IMMUNOL, V171, P2187, DOI 10.4049/jimmunol.171.5.2187
   Casey DG, 2003, IMMUNOLOGY, V110, P105, DOI 10.1046/j.1365-2567.2003.01726.x
   Celluzzi CM, 1996, J EXP MED, V183, P283, DOI 10.1084/jem.183.1.283
   Chi DDJ, 1997, AM J PATHOL, V150, P2143
   COLOMBO MP, 1992, CANCER RES, V52, P4853
   Correa MR, 1997, J IMMUNOL, V158, P5292
   Debinski W, 1999, CLIN CANCER RES, V5, P985
   Diefenbach A, 2000, NAT IMMUNOL, V1, P119, DOI 10.1038/77793
   Diefenbach A, 2001, NATURE, V413, P165, DOI 10.1038/35093109
   Dix AR, 1999, J NEUROIMMUNOL, V100, P216, DOI 10.1016/S0165-5728(99)00203-9
   DRANOFF G, 1993, P NATL ACAD SCI USA, V90, P3539, DOI 10.1073/pnas.90.8.3539
   Dudley ME, 2002, SCIENCE, V298, P850, DOI 10.1126/science.1076514
   Dyall R, 1998, J EXP MED, V188, P1553, DOI 10.1084/jem.188.9.1553
   Friese MA, 2003, CANCER RES, V63, P8996
   Gabrilovich DI, 1996, NAT MED, V2, P1096, DOI 10.1038/nm1096-1096
   Gallucci S, 1999, NAT MED, V5, P1249, DOI 10.1038/15200
   Giezeman-Smits KM, 2000, CANCER RES, V60, P2449
   Glick RP, 1999, NEUROSURGERY, V45, P867, DOI 10.1097/00006123-199910000-00028
   Graf MR, 2003, J NEUROIMMUNOL, V140, P49, DOI 10.1016/S0165-5728(03)00167-X
   Graf MR, 2001, J IMMUNOL, V166, P121, DOI 10.4049/jimmunol.166.1.121
   Graf MR, 1999, J IMMUNOL, V163, P5544
   Hall WA, 2000, NEUROSURGERY, V46, P544, DOI 10.1097/00006123-200003000-00003
   HAYES RL, 1995, CANCER-AM CANCER SOC, V76, P840, DOI 10.1002/1097-0142(19950901)76:5<840::AID-CNCR2820760519>3.0.CO;2-R
   Hazelrigg MR, 2002, J NEURO-ONCOL, V60, P143, DOI 10.1023/A:1020684732685
   Heimberger AB, 2002, NEUROSURGERY, V50, P158, DOI 10.1097/00006123-200201000-00024
   Hermisson M, 2000, NEUROLOGY, V54, P1357, DOI 10.1212/WNL.54.6.1357
   HICKEY WF, 1991, J NEUROSCI RES, V28, P254, DOI 10.1002/jnr.490280213
   Hoffmann TK, 2002, CLIN CANCER RES, V8, P2553
   Imaizumi T, 1999, INT J CANCER, V83, P760, DOI 10.1002/(SICI)1097-0215(19991210)83:6<760::AID-IJC11>3.0.CO;2-R
   Iwadate Y, 2001, CANCER RES, V61, P8769
   Jensen ER, 1997, J VIROL, V71, P8467, DOI 10.1128/JVI.71.11.8467-8474.1997
   Kajiwara Y, 2003, CANCER-AM CANCER SOC, V97, P1077, DOI 10.1002/cncr.11122
   KATO M, 1992, ACTA NEUROPATHOL, V83, P420, DOI 10.1007/BF00713535
   KATO S, 1995, ACTA NEUROPATHOL, V89, P184
   Katoh M, 2003, J NEURO-ONCOL, V64, P71, DOI 10.1023/A:1024942127462
   KRUSE CA, 1990, P NATL ACAD SCI USA, V87, P9577, DOI 10.1073/pnas.87.24.9577
   Laske DW, 1997, NAT MED, V3, P1362, DOI 10.1038/nm1297-1362
   Li J, 1997, SCIENCE, V275, P1943, DOI 10.1126/science.275.5308.1943
   Liau LM, 1998, NEUROL RES, V20, P742
   Liau LM, 1999, J NEUROSURG, V90, P1115, DOI 10.3171/jns.1999.90.6.1115
   Liau LM, 2000, CANCER RES, V60, P1353
   Liau LM, 2002, CANCER RES, V62, P2287
   LILLEHEI KO, 1991, NEUROSURGERY, V28, P16, DOI 10.1227/00006123-199101000-00003
   Liu GT, 2003, J IMMUNOTHER, V26, P301, DOI 10.1097/00002371-200307000-00002
   Ljubimova JY, 2001, CANCER RES, V61, P5601
   Matzinger P, 2002, SCIENCE, V296, P301, DOI 10.1126/science.1071059
   Medzhitov R, 2002, SCIENCE, V296, P298, DOI 10.1126/science.1068883
   Merchant RE, 1997, NEUROL RES, V19, P145
   MERCHANT RE, 1988, CANCER-AM CANCER SOC, V62, P665, DOI 10.1002/1097-0142(19880815)62:4<665::AID-CNCR2820620403>3.0.CO;2-O
   MIZOGUCHI H, 1992, SCIENCE, V258, P1795, DOI 10.1126/science.1465616
   Morford LA, 1997, J IMMUNOL, V159, P4415
   Mukai S, 1999, CELL IMMUNOL, V192, P122, DOI 10.1006/cimm.1998.1439
   Mukai S, 1999, CANCER RES, V59, P5245
   Munn DH, 2002, SCIENCE, V297, P1867, DOI 10.1126/science.1073514
   Murayama K, 2000, J IMMUNOTHER, V23, P511, DOI 10.1097/00002371-200009000-00001
   Nguyen MD, 2002, NAT REV NEUROSCI, V3, P216, DOI 10.1038/nrn752
   Ochsenbein AF, 1999, P NATL ACAD SCI USA, V96, P2233, DOI 10.1073/pnas.96.5.2233
   Okada H, 2001, CANCER RES, V61, P2625
   Okada H, 2001, GENE THER, V8, P1157, DOI 10.1038/sj.gt.3301496
   Okada H, 1998, INT J CANCER, V78, P196, DOI 10.1002/(SICI)1097-0215(19981005)78:2<196::AID-IJC13>3.0.CO;2-9
   Okano F, 2002, CLIN CANCER RES, V8, P2851
   Overwijk WW, 2003, J EXP MED, V198, P569, DOI 10.1084/jem.20030590
   Overwijk WW, 1998, J EXP MED, V188, P277, DOI 10.1084/jem.188.2.277
   Pan ZK, 1999, CANCER RES, V59, P5264
   Parkhurst MR, 1998, CANCER RES, V58, P4895
   Plautz GE, 1997, CELL IMMUNOL, V178, P101, DOI 10.1006/cimm.1997.1140
   Plautz GE, 1998, J NEUROSURG, V89, P42, DOI 10.3171/jns.1998.89.1.0042
   Plautz GE, 2000, CLIN CANCER RES, V6, P2209
   Prins RM, 2004, J IMMUNOL, V172, P1602, DOI 10.4049/jimmunol.172.3.1602
   Prins RM, 2003, CANCER RES, V63, P8487
   Prins RM, 2003, NEUROSURGERY, V53, P144, DOI 10.1227/01.NEU.0000068865.34216.3A
   Prins RM, 2002, CANCER IMMUNOL IMMUN, V51, P190, DOI 10.1007/s00262-002-0270-x
   Prins RM, 2001, CANCER IMMUNOL IMMUN, V50, P285, DOI 10.1007/s002620100202
   Quattrocchi KB, 1999, J NEURO-ONCOL, V45, P141, DOI 10.1023/A:1006293606710
   Radoja S, 2001, J IMMUNOL, V167, P5042, DOI 10.4049/jimmunol.167.9.5042
   Radoja S, 2000, MOL MED, V6, P465, DOI 10.1007/BF03401788
   RAM Z, 1994, J NEUROSURG, V80, P535, DOI 10.3171/jns.1994.80.3.0535
   Raulet DH, 2003, NAT REV IMMUNOL, V3, P781, DOI 10.1038/nri1199
   Rempel SA, 1998, J NEUROPATH EXP NEUR, V57, P1112, DOI 10.1097/00005072-199812000-00002
   Renkvist N, 2001, CANCER IMMUNOL IMMUN, V50, P3, DOI 10.1007/s002620000169
   Ribas A, 2003, TRENDS IMMUNOL, V24, P58, DOI 10.1016/S1471-4906(02)00029-7
   Ribas A, 2000, J IMMUNOTHER, V23, P59, DOI 10.1097/00002371-200001000-00008
   RIMOLDI D, 1993, INT J CANCER, V54, P527, DOI 10.1002/ijc.2910540329
   Rodolfo M, 2003, CANCER RES, V63, P6948
   Sahin U, 2000, CLIN CANCER RES, V6, P3916
   Saito T, 2000, CLIN CANCER RES, V6, P1351
   Sampson JH, 1996, P NATL ACAD SCI USA, V93, P10399, DOI 10.1073/pnas.93.19.10399
   Sankhla SK, 1996, J NEURO-ONCOL, V27, P133
   Sauter B, 2000, J EXP MED, V191, P423, DOI 10.1084/jem.191.3.423
   Scarcella DL, 1999, CLIN CANCER RES, V5, P335
   Schmidt MHH, 2003, P NATL ACAD SCI USA, V100, P6505, DOI 10.1073/pnas.1031790100
   Schultze JL, 2001, TRENDS IMMUNOL, V22, P516, DOI 10.1016/S1471-4906(01)02015-4
   Seo N, 2001, IMMUNOLOGY, V103, P449, DOI 10.1046/j.1365-2567.2001.01279.x
   Shankaran V, 2001, NATURE, V410, P1107, DOI 10.1038/35074122
   Shevach EM, 2002, NAT REV IMMUNOL, V2, P389, DOI 10.1038/nri821
   Slansky JE, 2000, IMMUNITY, V13, P529, DOI 10.1016/S1074-7613(00)00052-2
   Staveley-OCarroll K, 1998, P NATL ACAD SCI USA, V95, P1178, DOI 10.1073/pnas.95.3.1178
   Steck PA, 1997, NAT GENET, V15, P356, DOI 10.1038/ng0497-356
   Surawicz TS, 1998, J NEURO-ONCOL, V40, P151, DOI 10.1023/A:1006091608586
   Suter T, 2003, EUR J IMMUNOL, V33, P2998, DOI 10.1002/eji.200323611
   Tanwar MK, 2002, CANCER RES, V62, P4364
   TEPPER RI, 1992, SCIENCE, V257, P548, DOI 10.1126/science.1636093
   TJUVAJEV J, 1995, CANCER RES, V55, P1902
   TZENG JJ, 1990, CANCER RES, V50, P4338
   Vabulas RM, 2002, J BIOL CHEM, V277, P20847, DOI 10.1074/jbc.M200425200
   VAN MEIR EG, 1995, P NATL ACAD SCI USA, V92, P1008, DOI 10.1073/pnas.92.4.1008
   VENTIMIGLIA JB, 1992, J NEUROIMMUNOL, V36, P41, DOI 10.1016/0165-5728(92)90029-K
   Walker PR, 2003, BRAIN RES REV, V42, P97, DOI 10.1016/S0165-0173(03)00141-3
   Weller M, 1995, BRAIN RES REV, V21, P128, DOI 10.1016/0165-0173(95)00010-0
   Wheeler CJ, 2003, J IMMUNOL, V171, P4927, DOI 10.4049/jimmunol.171.9.4927
   Wikstrand CJ, 2002, CANCER IMMUNOL IMMUN, V50, P639, DOI 10.1007/s00262-001-0243-5
   Wood GW, 2000, J NEURO-ONCOL, V48, P113, DOI 10.1023/A:1006456421177
   Yang I, 2004, J NEUROSURG, V100, P310, DOI 10.3171/jns.2004.100.2.0310
   Zitvogel L, 1996, J EXP MED, V183, P87, DOI 10.1084/jem.183.1.87
NR 127
TC 30
Z9 31
U1 0
U2 3
PU IMR PRESS
PI ROBINSON
PA 112 ROBINSON RD, ROBINSON, SINGAPORE
SN 2768-6701
EI 2768-6698
J9 FRONT BIOSCI-LANDMRK
JI Front. Biosci.
PD SEP 1
PY 2004
VL 9
IS 
BP 3124
EP 3136
DI 10.2741/1465
PG 13
WC Biochemistry & Molecular Biology; Cell Biology
SC Biochemistry & Molecular Biology; Cell Biology
GA 852NS
UT WOS:000223763200091
PM 15353342
DA 2025-02-17
ER

PT J
AU Wheeler, CJ
   Das, A
   Liu, GT
   Yu, JS
   Black, KL
AF Wheeler, CJ
   Das, A
   Liu, GT
   Yu, JS
   Black, KL
TI Clinical responsiveness of glioblastoma multiforme to chemotherapy after vaccination
SO CLINICAL CANCER RESEARCH
LA English
DT Article
ID differentiation antigen-expression; dendritic cells; radiation-therapy; melanoma patients; brain-tumors; peptide; glioma; survival; immunoselection; fibroblasts
AB Purpose: Although the development of immune-based therapies for various cancers including malignant glioma has been heralded with much hope and optimism, objective clinical improvements in most vaccinated cancer patients have not been realized. To broaden the search for vaccine-induced benefits, we examined synergy of vaccines with conventional chemotherapy. Experimental Design: Survival and progression times were analyzed retrospectively in 25 vaccinated (13 with and 12 without subsequent chemotherapy) and 13 nonvaccinated de novo glioblastoma (GBM) patients receiving chemotherapy. Immune responsiveness and T-cell receptor excision circle (TREC) content within CD8(+) T cells (CD8(+) TRECs) was determined in vaccinated patients. Results: Vaccinated patients receiving subsequent chemotherapy exhibited significantly longer times to tumor recurrence after chemotherapy relative to their own previous recurrence times, as well as significantly longer postchemotherapy recurrence times and survival relative to patients receiving isolated vaccination or chemotherapy. Patients exhibiting objective (>50%) tumor regression, extremely rare in de novo GBM, were also confined to the vaccine + chemotherapy group. Prior tumor behavior, demographic factors, other treatment variables, distribution of vaccine responders, and patients with high CD8(+) TRECs all failed to account for these differences in clinical outcome. Within all GBM patients receiving post-vaccine chemotherapy, however, CD8(+) TRECs predicted significantly longer chemotherapeutic responses, revealing a strong link between the predominant T-cell effectors in GBM and tumor chemosensitivity. Conclusions: We propose that therapeutic vaccination synergizes with subsequent chemotherapy to elicit tangible clinical benefits for GBM patients.
C1 Cedars Sinai Med Ctr, Maxine Dunitz Neurosurg Inst, Los Angeles, CA 90048 USA.
C3 Cedars Sinai Medical Center
RP Cedars Sinai Med Ctr, Maxine Dunitz Neurosurg Inst, 8631 W 3rd St,Suite 800E, Los Angeles, CA 90048 USA.
EM wheelerc@cshs.org
CR Bodey B, 2000, ANTICANCER RES, V20, P2665
   Bowles AP, 1999, NEUROSURGERY, V44, P636, DOI 10.1097/00006123-199903000-00110
   CHANDLER KL, 1993, NEUROSURGERY, V32, P716, DOI 10.1227/00006123-199305000-00003
   Cormier JN, 1997, CANCER J, V3, P37
   Davis FG, 2001, NEURO-ONCOLOGY, V3, P152, DOI 10.1093/neuonc/3.3.152
   DeAngelis LM, 2001, NEW ENGL J MED, V344, P114, DOI 10.1056/NEJM200101113440207
   Diete S, 2001, J NEURO-ONCOL, V53, P47, DOI 10.1023/A:1011849411227
   Douek DC, 1998, NATURE, V396, P690, DOI 10.1038/25374
   Douek DC, 2000, LANCET, V355, P1875, DOI 10.1016/S0140-6736(00)02293-5
   EDWARDS MSB, 1989, J NEUROSURG, V70, P691, DOI 10.3171/jns.1989.70.5.0691
   FINE HA, 1993, CANCER, V71, P2585, DOI 10.1002/1097-0142(19930415)71:8<2585::AID-CNCR2820710825>3.0.CO;2-S
   Fong L, 2001, P NATL ACAD SCI USA, V98, P8809, DOI 10.1073/pnas.141226398
   Glick RP, 1997, NEUROSURGERY, V41, P898, DOI 10.1097/00006123-199710000-00025
   Grant R, 1997, NEUROLOGY, V48, P1336, DOI 10.1212/WNL.48.5.1336
   Hentschel SJ, 2003, CANCER J, V9, P113, DOI 10.1097/00130404-200303000-00007
   Jager E, 1997, INT J CANCER, V71, P142, DOI 10.1002/(SICI)1097-0215(19970410)71:2<142::AID-IJC3>3.0.CO;2-0
   Jager E, 1996, INT J CANCER, V66, P470, DOI 10.1002/(SICI)1097-0215(19960516)66:4<470::AID-IJC10>3.0.CO;2-C
   Jamieson BD, 1999, IMMUNITY, V10, P569, DOI 10.1016/S1074-7613(00)80056-4
   Kammula US, 2000, J NATL CANCER I, V92, P1336, DOI 10.1093/jnci/92.16.1336
   Kammula US, 1999, J IMMUNOL, V163, P6867
   KRETH FW, 1993, J NEUROSURG, V78, P762, DOI 10.3171/jns.1993.78.5.0762
   Lacroix M, 2001, J NEUROSURG, V95, P190, DOI 10.3171/jns.2001.95.2.0190
   Lee KH, 1999, J IMMUNOL, V163, P6292
   Li WW, 2002, MOL CANCER THER, V1, P1343
   Liau LM, 1999, J NEUROSURG, V90, P1115, DOI 10.3171/jns.1999.90.6.1115
   MATZINGER P, 1991, J IMMUNOL METHODS, V145, P185, DOI 10.1016/0022-1759(91)90325-A
   Murphy GP, 1999, PROSTATE, V38, P73
   Ohnmacht GA, 2001, J IMMUNOL, V167, P1809, DOI 10.4049/jimmunol.167.3.1809
   Okada H, 2003, J NEURO-ONCOL, V64, P13, DOI 10.1007/BF02700016
   Quigley MR, 1995, STEREOT FUNCT NEUROS, V65, P171, DOI 10.1159/000098962
   Reavey-Cantwell JF, 2001, J NEURO-ONCOL, V55, P195, DOI 10.1023/A:1013845004294
   Rosenberg SA, 1998, NAT MED, V4, P321, DOI 10.1038/nm0398-321
   Stupp R, 2002, J CLIN ONCOL, V20, P1375, DOI 10.1200/JCO.20.5.1375
   Wheeler CJ, 2003, J IMMUNOL, V171, P4927, DOI 10.4049/jimmunol.171.9.4927
   Yu JS, 2001, CANCER RES, V61, P842
NR 36
TC 210
Z9 230
U1 0
U2 7
PU AMER ASSOC CANCER RESEARCH
PI PHILADELPHIA
PA 615 CHESTNUT ST, 17TH FLOOR, PHILADELPHIA, PA 19106-4404 USA
SN 1078-0432
EI 1557-3265
J9 CLIN CANCER RES
JI Clin. Cancer Res.
PD AUG 15
PY 2004
VL 10
IS 16
BP 5316
EP 5326
DI 10.1158/1078-0432.CCR-04-0497
PG 11
WC Oncology
SC Oncology
GA 848GC
UT WOS:000223454600004
PM 15328167
DA 2025-02-17
ER

PT J
AU Parajuli, P
   Sloan, AE
AF Parajuli, P
   Sloan, AE
TI Dendritic cell-based immunotherapy of malignant gliomas
SO CANCER INVESTIGATION
LA English
DT Review
DE glioma; dendritic cells; tumor antigens; cytotoxic T lymphocytes; T cells
ID colony-stimulating factor; cytotoxic t-lymphocytes; tumor-rejection antigen; flt3 ligand; immune-responses; in-vitro; apoptotic cells; brain-tumors; gene-therapy; expression
AB The failure of conventional treatment modalities for gliomas, in spite of tremendous progress in research in the past two decades, has led to increasing interest in alternative treatment strategies, including immunotherapy. It has become evident that vaccination with dendritic cells (DC), designed to express tumor antigens, is a potent strategy to elicit anti-tumor immune response in both pre-clinical and clinical settings. Various methods have been applied in order to induce DC to express tumor antigens including: pulsing with isolated tumor peptides or whole tumor lysate; fusion with tumor cells; and Pulsing with apoptotic tumor cells. Herein, we review the recent progress in DC biology with regard to tumor immunity and discuss current DC-based strategies and future prospects in immunotherapy for malignant gliomas.
C1 Wayne State Univ, Dept Neurosurg, Detroit, MI 48201 USA.
   Karmanos Canc Inst, Detroit, MI USA.
C3 Wayne State University; Barbara Ann Karmanos Cancer Institute
RP Wayne State Univ, Dept Neurosurg, 808,4100 John R Rd, Detroit, MI 48201 USA.
EM pparajuli@neurosurgery.wayne.edu
CR Akasaki Y, 2001, J IMMUNOTHER, V24, P106, DOI 10.1097/00002371-200103000-00004
   Albert ML, 2001, NAT IMMUNOL, V2, P1010, DOI 10.1038/ni722
   Albert ML, 1998, NATURE, V392, P86, DOI 10.1038/32183
   Antel JP, 1998, J IMMUNOL, V160, P1606
   Aoki H, 2001, CANCER IMMUNOL IMMUN, V50, P463, DOI 10.1007/s002620100220
   Arnold-Schild D, 1999, J IMMUNOL, V162, P3757
   Ashley DM, 1997, J EXP MED, V186, P1177, DOI 10.1084/jem.186.7.1177
   Basak SK, 2002, BLOOD, V99, P2869, DOI 10.1182/blood.V99.8.2869
   Bennett SRM, 1998, NATURE, V393, P478, DOI 10.1038/30996
   Boczkowski D, 1996, J EXP MED, V184, P465, DOI 10.1084/jem.184.2.465
   Brasel K, 1996, BLOOD, V88, P2004, DOI 10.1182/blood.V88.6.2004.bloodjournal8862004
   Brossart P, 2001, EXP HEMATOL, V29, P1247, DOI 10.1016/S0301-472X(01)00730-5
   Chakravarti A, 2001, CLIN CANCER RES, V7, P2387
   Dallal RM, 2000, CURR OPIN IMMUNOL, V12, P583, DOI 10.1016/S0952-7915(00)00146-1
   Daro E, 2000, J IMMUNOL, V165, P49, DOI 10.4049/jimmunol.165.1.49
   de Saint-Vis B, 1998, IMMUNITY, V9, P325, DOI 10.1016/S1074-7613(00)80615-9
   Disis ML, 2002, BLOOD, V99, P2845, DOI 10.1182/blood.V99.8.2845
   Fanger NA, 1996, J IMMUNOL, V157, P541
   Fischer U, 2001, CLIN EXP IMMUNOL, V126, P206, DOI 10.1046/j.1365-2249.2001.01635.x
   Garrido F, 2001, ADV CANCER RES, V83, P117, DOI 10.1016/S0065-230X(01)83005-0
   Gilboa E, 1999, IMMUNITY, V11, P263, DOI 10.1016/S1074-7613(00)80101-6
   Heimberger AB, 2000, J NEUROIMMUNOL, V103, P16, DOI 10.1016/S0165-5728(99)00172-1
   Horowitz J, 1999, CURR OPIN MOL THER, V1, P500
   Imaizumi T, 1999, INT J CANCER, V83, P760, DOI 10.1002/(SICI)1097-0215(19991210)83:6<760::AID-IJC11>3.0.CO;2-R
   Jenne L, 2000, CANCER RES, V60, P4446
   Jonuleit H, 2001, INT J CANCER, V93, P243, DOI 10.1002/ijc.1323
   Kikuchi T, 2001, CANCER IMMUNOL IMMUN, V50, P337, DOI 10.1007/s002620100205
   Kotera Y, 2001, CANCER RES, V61, P8105
   Kuan C T, 2000, BRAIN TUMOR PATHOL, V17, P71, DOI 10.1007/BF02482738
   Liau L M, 2000, NEUROSURG FOCUS, V9, P0
   Liau LM, 1999, J NEUROSURG, V90, P1115, DOI 10.3171/jns.1999.90.6.1115
   Loging WT, 2000, GENOME RES, V10, P1393, DOI 10.1101/gr.138000
   Lopez RD, 2001, CANCER IMMUNOL IMMUN, V49, P629, DOI 10.1007/s002620000148
   Maraskovsky E, 1996, J EXP MED, V184, P1953, DOI 10.1084/jem.184.5.1953
   McLendon RE, 2000, J HISTOCHEM CYTOCHEM, V48, P1103, DOI 10.1177/002215540004800807
   Murayama K, 2000, J IMMUNOTHER, V23, P511, DOI 10.1097/00002371-200009000-00001
   Ni HT, 2001, J NEURO-ONCOL, V51, P1, DOI 10.1023/A:1006452726391
   Nouri-Shirazi M, 2000, IMMUNOL LETT, V74, P5, DOI 10.1016/S0165-2478(00)00243-1
   Okada H, 2001, HUM GENE THER, V12, P575
   Parajuli P, 2001, EXP HEMATOL, V29, P1185, DOI 10.1016/S0301-472X(01)00722-6
   Parajuli P, 2001, CANCER RES, V61, P8227
   Phan GQ, 2001, EXPERT OPIN BIOL TH, V1, P511, DOI 10.1517/14712598.1.3.511
   Plautz GE, 1998, J NEUROSURG, V89, P42, DOI 10.3171/jns.1998.89.1.0042
   Pollack IF, 2002, NEW ENGL J MED, V346, P420, DOI 10.1056/NEJMoa012224
   Pulendran B, 2000, J IMMUNOL, V165, P566, DOI 10.4049/jimmunol.165.1.566
   Rodriguez A, 1999, NAT CELL BIOL, V1, P362, DOI 10.1038/14058
   Saeterdal I, 1998, INT J CANCER, V75, P794, DOI 10.1002/(SICI)1097-0215(19980302)75:5<794::AID-IJC21>3.0.CO;2-5
   Sahin U, 2000, CLIN CANCER RES, V6, P3916
   Sallinen SL, 2000, CANCER RES, V60, P6617
   SALLUSTO F, 1995, J EXP MED, V182, P389, DOI 10.1084/jem.182.2.389
   Sauter B, 2000, J EXP MED, V191, P423, DOI 10.1084/jem.191.3.423
   Scarcella DL, 1999, CLIN CANCER RES, V5, P335
   Schmits R, 2002, INT J CANCER, V98, P73, DOI 10.1002/ijc.10170
   Schoenberger SP, 1998, NATURE, V393, P480, DOI 10.1038/31002
   Siesjo P, 1996, J IMMUNOTHER, V19, P334, DOI 10.1097/00002371-199609000-00003
   Skov S, 2000, J IMMUNOL, V164, P3500, DOI 10.4049/jimmunol.164.7.3500
   Sloan AE, 2003, J NEURO-ONCOL, V64, P177, DOI 10.1023/A:1024999707415
   SLOAN AE, 2002, P AM ASS CANC RES, V93, P0
   Sloan AE, 2000, NEUROSURG FOCUS, V9, P1
   Smyth MJ, 2002, CURR OPIN IMMUNOL, V14, P165, DOI 10.1016/S0952-7915(02)00316-3
   Sprinzl GM, 2001, CANCER TREAT REV, V27, P247, DOI 10.1053/ctrv.2001.0221
   Steinman RM, 2001, INT J CANCER, V94, P459, DOI 10.1002/ijc.1503
   Tait BD, 2000, HUM IMMUNOL, V61, P158, DOI 10.1016/S0198-8859(99)00150-0
   Valone FH, 2001, CANCER J, V7, P0
   Wallenfriedman MA, 1999, J NEUROSURG, V90, P1064, DOI 10.3171/jns.1999.90.6.1064
   Watts C, 1997, ANNU REV IMMUNOL, V15, P821, DOI 10.1146/annurev.immunol.15.1.821
   Yamanaka R, 2002, J NEUROSURG, V97, P611, DOI 10.3171/jns.2002.97.3.0611
   Yamanaka R, 2003, BRIT J CANCER, V89, P1172, DOI 10.1038/sj.bjc.6601268
   Yamanaka R, 2001, J NEUROSURG, V94, P474, DOI 10.3171/jns.2001.94.3.0474
   Yu JS, 2001, CANCER RES, V61, P842
   YU JS, 2001, P AM ASS CANC RES, V42, P0
   ZHOU LJ, 1995, J IMMUNOL, V154, P3821
NR 72
TC 23
Z9 26
U1 0
U2 1
PU TAYLOR & FRANCIS INC
PI PHILADELPHIA
PA 530 WALNUT STREET, STE 850, PHILADELPHIA, PA 19106 USA
SN 0735-7907
EI 1532-4192
J9 CANCER INVEST
JI Cancer Invest.
PD JUN 15
PY 2004
VL 22
IS 3
BP 405
EP 416
DI 10.1081/CNV-200034909
PG 12
WC Oncology
SC Oncology
GA 860TJ
UT WOS:000224365800011
PM 15493362
DA 2025-02-17
ER

PT J
AU Tsugawa, T
   Kuwashima, N
   Sato, H
   Fellows-Mayle, WK
   Dusak, JE
   Okada, K
   Papworth, GD
   Watkins, SC
   Gambotto, A
   Yoshida, J
   Pollack, IF
   Okada, H
AF Tsugawa, T
   Kuwashima, N
   Sato, H
   Fellows-Mayle, WK
   Dusak, JE
   Okada, K
   Papworth, GD
   Watkins, SC
   Gambotto, A
   Yoshida, J
   Pollack, IF
   Okada, H
TI Sequential delivery of interferon-α gene and DCs to intracranial gliomas promotes an effective antitumor response
SO GENE THERAPY
LA English
DT Article
DE glioma; dendritic cells; interferon-alpha; immunotherapy
ID immature dendritic cells; i interferon; apoptotic cells; tumor-cells; t-cells; effective induction; chemokine receptor; malignant glioma; immune-responses; brain-tumors
AB Effective presentation of tumor antigens by dendritic cells (DCs) is considered to be essential for the induction of antitumor T-cell responses. Apoptotic and necrotic tumors have been noted to be a robust antigen source for DCs. Because glioma cells undergo apoptosis after transfection with the type I interferon (IFN) gene and type I IFNs promote the stimulatory activity of DCs, we hypothesized that transfection of glioma cells with type I IFN genes and provision of DCs would promote particularly effective antitumor activity by both facilitating apoptosis of glioma cells and the presentation of the glioma antigens, thereby inducing specific immune responses against glioma cells. We have previously reported the proof of this hypothesis in vitro and in a subcutaneous tumor model. Here we report an extension of this approach in intracranial (i.c.) gliomas using adenoviral IFN-alpha (Ad-IFN-alpha) vector. Mice bearing day-5 i.c. GL261 glioma received sequential intratumoral (i.t.) delivery of Ad-IFN-alpha and bone marrow-derived syngeneic DCs. This treatment prolonged survival in that nine of 17 animals survived long term (>60 days versus 0 of 10 control animals). Specific CTL activity was demonstrated following this regimen in the cervical lymph nodes, and the therapeutic efficacy was dependent upon CD8+ cells. Furthermore, these animals were protected against subsequent rechallenge with GL261 gliomas. DCs injected i.t. survived in the tumor and migrated into cervical lymph node. In vitro migration assays revealed the ability of DCs to migrate toward the tumor, suggesting that i.t. injected DCs migrate through the glioma. Taken together, this combination of gene therapy and cellular immunotherapy may be an effective future strategy for treating human gliomas.
C1 Univ Pittsburgh, Sch Med, Dept Neurol Surg, Hillman Canc Ctr G12A, Pittsburgh, PA 15213 USA.
   Univ Pittsburgh, Sch Med, Dept Surg, Pittsburgh, PA USA.
   Univ Pittsburgh, Sch Med, Dept Cell Biol & Physiol, Ctr Biol Imaging, Pittsburgh, PA USA.
   Nagoya Univ, Grad Sch Med, Dept Neurol Surg, Nagoya, Aichi, Japan.
   Univ Pittsburgh, Inst Canc, Brain Tumor Program, Pittsburgh, PA USA.
C3 Pennsylvania Commonwealth System of Higher Education (PCSHE); University of Pittsburgh; Pennsylvania Commonwealth System of Higher Education (PCSHE); University of Pittsburgh; Pennsylvania Commonwealth System of Higher Education (PCSHE); University of Pittsburgh; Nagoya University; Pennsylvania Commonwealth System of Higher Education (PCSHE); University of Pittsburgh
RP Okada, H (通讯作者)，Univ Pittsburgh, Sch Med, Dept Neurol Surg, Hillman Canc Ctr G12A, 5117 Ctr Ave, Pittsburgh, PA 15213 USA.
FU NINDS NIH HHS [P01 NS40923] Funding Source: Medline
CR Albert ML, 1998, NATURE, V392, P86, DOI 10.1038/32183
   Albert ML, 1998, J EXP MED, V188, P1359, DOI 10.1084/jem.188.7.1359
   Badie B, 2002, J NEUROIMMUNOL, V133, P39, DOI 10.1016/S0165-5728(02)00350-8
   Barnes DA, 1998, J NEUROIMMUNOL, V87, P17, DOI 10.1016/S0165-5728(98)00041-1
   Benedetti S, 2000, NAT MED, V6, P447, DOI 10.1038/74710
   Buckner JC, 2001, CANCER-AM CANCER SOC, V92, P420, DOI 10.1002/1097-0142(20010715)92:2<420::AID-CNCR1338>3.0.CO;2-3
   Carson MJ, 2002, GLIA, V40, P218, DOI 10.1002/glia.10145
   Chawla-Sarkar M, 2001, CLIN CANCER RES, V7, P1821
   Cho HJ, 2002, J IMMUNOL, V168, P4907, DOI 10.4049/jimmunol.168.10.4907
   Della Bella S, 2004, J LEUKOCYTE BIOL, V75, P106, DOI 10.1189/jlb.0403154
   Dieu MC, 1998, J EXP MED, V188, P373, DOI 10.1084/jem.188.2.373
   Ehtesham M, 2003, J IMMUNOTHER, V26, P107, DOI 10.1097/00002371-200303000-00003
   Fischer HG, 2001, J IMMUNOL, V166, P2717, DOI 10.4049/jimmunol.166.4.2717
   Gallucci S, 1999, NAT MED, V5, P1249, DOI 10.1038/15200
   Graeber MB, 2002, GLIA, V40, P252, DOI 10.1002/glia.10147
   Hirao M, 2000, CANCER RES, V60, P2209
   Hiroishi K, 2000, J IMMUNOL, V164, P567, DOI 10.4049/jimmunol.164.2.567
   HISHII M, 1995, NEUROSURGERY, V37, P1160, DOI 10.1227/00006123-199512000-00016
   Honda K, 2003, P NATL ACAD SCI USA, V100, P10872, DOI 10.1073/pnas.1934678100
   Inaba K, 1998, J EXP MED, V188, P2163, DOI 10.1084/jem.188.11.2163
   Lampson LA, 1998, IMMUNOL TODAY, V19, P17, DOI 10.1016/S0167-5699(97)01181-X
   Le Bon A, 2003, NAT IMMUNOL, V4, P1009, DOI 10.1038/ni978
   Lefèvre F, 1998, BIOCHIMIE, V80, P779, DOI 10.1016/S0300-9084(99)80030-3
   Leverkus M, 2000, BLOOD, V96, P2628
   Lin CM, 2002, CLIN IMMUNOL, V102, P96, DOI 10.1006/clim.2001.5151
   Liu SX, 2001, J IMMUNOL, V166, P5407, DOI 10.4049/jimmunol.166.9.5407
   Matarrese P, 2002, AM J PATHOL, V160, P1507, DOI 10.1016/S0002-9440(10)62577-1
   Menetrier-Caux C, 2001, CANCER RES, V61, P3096
   Miyamoto NG, 2000, J NEUROIMMUNOL, V105, P78, DOI 10.1016/S0165-5728(00)00195-8
   Montoya M, 2002, BLOOD, V99, P3263, DOI 10.1182/blood.V99.9.3263
   Moschella F, 2003, CLIN CANCER RES, V9, P2022
   Nakahara N, 2003, CANCER GENE THER, V10, P549, DOI 10.1038/sj.cgt.7700598
   Nardelli B, 2002, J IMMUNOL, V169, P4822, DOI 10.4049/jimmunol.169.9.4822
   Natsume A, 1999, GENE THER, V6, P1626, DOI 10.1038/sj.gt.3300990
   Okada H, 2001, GENE THER, V8, P1157, DOI 10.1038/sj.gt.3301496
   Okada H, 1998, INT J CANCER, V78, P196, DOI 10.1002/(SICI)1097-0215(19981005)78:2<196::AID-IJC13>3.0.CO;2-9
   Okada H, 1999, GENE THER, V6, P219, DOI 10.1038/sj.gt.3300798
   Okada H, 2001, HUM GENE THER, V12, P575
   Saas P, 1999, J IMMUNOL, V162, P2326
   Sallusto F, 1998, EUR J IMMUNOL, V28, P2760, DOI 10.1002/(SICI)1521-4141(199809)28:09<2760::AID-IMMU2760>3.0.CO;2-N
   Santambrogio L, 1999, P NATL ACAD SCI USA, V96, P15056, DOI 10.1073/pnas.96.26.15056
   Santini SM, 2000, J EXP MED, V191, P1777, DOI 10.1084/jem.191.10.1777
   Suter T, 2003, EUR J IMMUNOL, V33, P2998, DOI 10.1002/eji.200323611
   Tatsumi T, 2003, CANCER RES, V63, P6378
   Thyrell L, 2002, ONCOGENE, V21, P1251, DOI 10.1038/sj.onc.1205179
   VERMES I, 1995, J IMMUNOL METHODS, V184, P39, DOI 10.1016/0022-1759(95)00072-I
   Wakabayashi T, 2000, J NEURO-ONCOL, V49, P57, DOI 10.1023/A:1006405512579
   Walker PR, 2003, BRAIN RES REV, V42, P97, DOI 10.1016/S0165-0173(03)00141-3
   WELLER RO, 1900, P19, V0, P0
   Wiendl H, 2002, J IMMUNOL, V168, P4772, DOI 10.4049/jimmunol.168.9.4772
   Wischhusen J, 2002, CANCER RES, V62, P2592
   Yanagihara S, 1998, J IMMUNOL, V161, P3096
   Yang TB, 2002, CANCER RES, V62, P2583
   Yoshida J, 2002, JPN J CANCER RES, V93, P223, DOI 10.1111/j.1349-7006.2002.tb01262.x
   Zhou ZHL, 2001, FASEB J, V15, P383, DOI 10.1096/fj.00-0373com
NR 55
TC 37
Z9 43
U1 0
U2 1
PU NATURE PUBLISHING GROUP
PI LONDON
PA MACMILLAN BUILDING, 4 CRINAN ST, LONDON N1 9XW, ENGLAND
SN 0969-7128
EI 
J9 GENE THER
JI Gene Ther.
PD NOV 15
PY 2004
VL 11
IS 21
BP 1551
EP 1558
DI 10.1038/sj.gt.3302300
PG 8
WC Biochemistry & Molecular Biology; Biotechnology & Applied Microbiology; Genetics & Heredity; Medicine, Research & Experimental
SC Biochemistry & Molecular Biology; Biotechnology & Applied Microbiology; Genetics & Heredity; Research & Experimental Medicine
GA 861ZJ
UT WOS:000224457100002
PM 15343358
DA 2025-02-17
ER

PT J
AU Saito, R
   Mizuno, M
   Nakahara, N
   Tsuno, T
   Kumabe, T
   Yoshimoto, T
   Yoshida, J
AF Saito, R
   Mizuno, M
   Nakahara, N
   Tsuno, T
   Kumabe, T
   Yoshimoto, T
   Yoshida, J
TI Vaccination with tumor cell lysate-pulsed dendritic cells augments the effect of <i>IFN</i>-β gene therapy for malignant glioma in an experimental mouse intracranial glioma
SO INTERNATIONAL JOURNAL OF CANCER
LA English
DT Article
DE gene therapy; interferon-beta gene; glioma; immunotherapy; dendritic cells
ID human interferon-beta; antitumor immunity; growth-inhibition; t-lymphocytes; brain-tumors; nk cells; immunotherapy; liposm; cancer; mcp-1
AB Interferon-beta (IFN-beta) has been used as an antitumor drug against human glioma, melanoma and medulloblastoma since the 1980s. Recently, we developed a new gene therapy using the IFN-beta gene against malignant gliomas and then began clinical trials in 2000. Since stimulation of immune system was one mechanism of antitumor effect induced by IFN-beta gene therapy, we hypothesized that combination of IFN-beta gene therapy with immunotherapy might increase its effectiveness. In the present study, we tested whether combination therapy with IFN-beta gene therapy and immunotherapy using tumor cell lysate-pulsed dendritic cells (DCs) would increase the efficacy of IFN-beta gene therapy. In an experimental mouse intracranial glioma (GL261), which cannot be cured by either IFN-beta gene therapy or DC immunotherapy alone, lFN-beta gene therapy following DC immunotherapy resulted in a significant prolongation in survival of the mice. Moreover, when this combination was performed twice, 50% of treated mice survived longer than 100 days. Considering these results, this combination therapy may be one promising candidate for glioma therapy in the near future. (C) 2004 Wiley-Liss, Inc.
C1 Nagoya Univ, Grad Sch Med, Dept Neurosurg, Showa Ku, Nagoya, Aichi 4668550, Japan.
   Tohoku Univ, Grad Sch Med, Dept Neurosurg, Sendai, Miyagi 980, Japan.
   Nagoya Univ, Grad Sch Med, Dept Mol Neurosurg, Nagoya, Aichi 4668550, Japan.
C3 Nagoya University; Tohoku University; Nagoya University
RP Nagoya Univ, Grad Sch Med, Dept Neurosurg, Showa Ku, 65 Tsurumai Cho, Nagoya, Aichi 4668550, Japan.
EM jyoshida@med.nagoya-u.ac.jp
CR Aoki H, 2001, CANCER IMMUNOL IMMUN, V50, P463, DOI 10.1007/s002620100220
   BODMER S, 1989, J IMMUNOL, V143, P3222
   Brandau S, 2001, INT J CANCER, V92, P697, DOI 10.1002/1097-0215(20010601)92:5<697::AID-IJC1245>3.0.CO;2-Z
   Didenko VV, 2002, J NEUROSURG, V96, P580, DOI 10.3171/jns.2002.96.3.0580
   DRANOFF G, 1993, P NATL ACAD SCI USA, V90, P3539, DOI 10.1073/pnas.90.8.3539
   Hsiao YW, 2004, J IMMUNOL, V172, P1508, DOI 10.4049/jimmunol.172.3.1508
   HUETTNER C, 1995, AM J PATHOL, V146, P317
   Hurst R, 1999, J IMMUNOTHER, V22, P356, DOI 10.1097/00002371-199907000-00009
   Lam PYP, 2001, HUM MOL GENET, V10, P777, DOI 10.1093/hmg/10.7.777
   Leach DR, 1996, SCIENCE, V271, P1734, DOI 10.1126/science.271.5256.1734
   Leung SY, 1997, ACTA NEUROPATHOL, V93, P518, DOI 10.1007/s004010050647
   Liau LM, 1999, J NEUROSURG, V90, P1115, DOI 10.3171/jns.1999.90.6.1115
   MANOME Y, 1995, CANCER IMMUNOL IMMUN, V41, P227
   Maric M, 1999, CANCER RES, V59, P5549
   Marras C, 2003, CURR OPIN ONCOL, V15, P204, DOI 10.1097/00001622-200305000-00004
   MIZUNO M, 1990, CANCER RES, V50, P7826
   MIZUNO M, 1990, J CLIN BIOCHEM NUTR, V9, P73
   Mizuno M, 1998, CANCER IMMUNOL IMMUN, V47, P227, DOI 10.1007/s002620050525
   Nagai M, 2001, INT IMMUNOPHARMACOL, V1, P657, DOI 10.1016/S1567-5769(00)00050-3
   Nakahara N, 2003, CANCER GENE THER, V10, P549, DOI 10.1038/sj.cgt.7700598
   Natsume A, 1999, GENE THER, V6, P1626, DOI 10.1038/sj.gt.3300990
   Natsume A, 2000, J NEURO-ONCOL, V47, P117, DOI 10.1023/A:1006441030976
   Okada H, 1999, GENE THER, V6, P219, DOI 10.1038/sj.gt.3300798
   OPPENHEIM JJ, 1991, ANNU REV IMMUNOL, V9, P617, DOI 10.1146/annurev.iy.09.040191.003153
   Pilling D, 1999, EUR J IMMUNOL, V29, P1041, DOI 10.1002/(SICI)1521-4141(199903)29:03<1041::AID-IMMU1041>3.0.CO;2-#
   Reale M, 2002, CANCER IMMUNOL IMMUN, V51, P91, DOI 10.1007/s00262-001-0254-2
   Sampson JH, 1996, P NATL ACAD SCI USA, V93, P10399, DOI 10.1073/pnas.93.19.10399
   Wakimoto H, 1996, CANCER RES, V56, P1828
   YAGI K, 1994, BIOCHEM MOL BIOL INT, V32, P167
   Yamanaka R, 2003, BRIT J CANCER, V89, P1172, DOI 10.1038/sj.bjc.6601268
   YOSHIDA J, 1992, BIOCHEM INT, V28, P1055
   Yoshida J, 2004, HUM GENE THER, V15, P77, DOI 10.1089/10430340460732472
   YOSHIDA J, 1992, J CLIN BIOCHEM NUTR, V12, P153
   YOSHIDA J, 1991, J CLIN BIOCHEM NUTR, V11, P123
NR 34
TC 22
Z9 24
U1 0
U2 3
PU WILEY
PI HOBOKEN
PA 111 RIVER ST, HOBOKEN 07030-5774, NJ USA
SN 0020-7136
EI 1097-0215
J9 INT J CANCER
JI Int. J. Cancer
PD SEP 20
PY 2004
VL 111
IS 5
BP 777
EP 782
DI 10.1002/ijc.20331
PG 6
WC Oncology
SC Oncology
GA 845SD
UT WOS:000223263700019
PM 15252850
DA 2025-02-17
ER

PT J
AU Liu, G
   Ying, H
   Zeng, G
   Wheeler, CJ
   Black, KL
   Yu, JS
AF Liu, G
   Ying, H
   Zeng, G
   Wheeler, CJ
   Black, KL
   Yu, JS
TI HER-2, gp100, and MAGE-1 are expressed in human glioblastoma and recognized by cytotoxic T cells
SO CANCER RESEARCH
LA English
DT Article
ID tumor-infiltrating lymphocytes; melanoma antigen gp100; human brain-tumors; human gene mage-1; human renal-cell; dendritic cells; malignant glioma; class-i; cancer; identification
AB It has recently been demonstrated that malignant glioma cells express certain known tumor-associated antigens, such as HER-2, gp100, and MAGE-1. To further determine the possible utilization of these antigens for glioma immunotherapy and as surrogate markers for specific tumor antigen cytotoxicity, we characterized the presence of mRNA and protein expression in 43 primary glioblastoma multiforme (GBM) cell lines and 7 established human GBM cell lines. HER-2, gp100, and MAGE-1 mRNA expression was detected in 81.4%, 46.5%, and 39.5% of the GBM primary cell lines, respectively. Using immunoreactive staining analysis by flow cytometry, HER-2, gp100, and MAGE-I protein expression was detected in 76%, 45%, and 38% of the GBM primary cell lines, respectively. HLA-Al-restricted epitope specific for MAGE-1 peptide (EADPTGHSY) CTL clone B07 and HLA-A2-restricted epitope specific for HER-2 peptide (KIFGSLAFL) CTL clone A05 and gp100 peptide (ITDQVPFSV) CTL clone CK3H6 were used in this study. The specificity of CTL clone was verified by HLA/peptide tetramer staining. Three CTL clones could efficiently recognize GBM tumor cells in an antigen-specific and MHC class I-restricted manner. IFN-gamma treatment can dramatically increase MHC class I expression of GBM tumor cells and significantly increase CTL recognition of tumor cells. Treatment with the DNA hypomethylating agent 5-aza-2'-deoxycytidine induced and up-regulated the mRNA expression of MAGE-1 and epitope presentation by autologous MHC. These data indicate that HER-2, gp100, and MAGE-1 could be used as tumor antigen targets for surrogate assays for antigen-specific CTLs or to develop antigen-specific active immunotherapy strategies for glioma patients.
C1 Cedars Sinai Med Ctr, Maxine Dunitz Neurosurg Inst, Los Angeles, CA 90048 USA.
   Univ Calif Los Angeles, Dept Neurol, David Geffen Sch Med, Los Angeles, CA 90024 USA.
C3 Cedars Sinai Medical Center; University of California System; University of California Los Angeles; University of California Los Angeles Medical Center; David Geffen School of Medicine at UCLA
RP 8631 W 3rd St,Suite 800E, Los Angeles, CA 90048 USA.
EM Yuj@cshs.org
CR Bernhard H, 2002, ENDOCR-RELAT CANCER, V9, P33, DOI 10.1677/erc.0.0090033
   Black K L, 1999, CLIN NEUROSURG, V45, P160
   Bonini C, 2001, J IMMUNOL, V166, P5250, DOI 10.4049/jimmunol.166.8.5250
   Brossart P, 1998, CANCER RES, V58, P732
   Chen CH, 1999, LIVER, V19, P110, DOI 10.1111/j.1478-3231.1999.tb00019.x
   Chi DDJ, 1997, AM J PATHOL, V150, P2143
   COUSSENS L, 1985, SCIENCE, V230, P1132, DOI 10.1126/science.2999974
   Debinski W, 1999, CLIN CANCER RES, V5, P985
   DeSmet C, 1996, P NATL ACAD SCI USA, V93, P7149, DOI 10.1073/pnas.93.14.7149
   Dudley ME, 2002, SCIENCE, V298, P850, DOI 10.1126/science.1076514
   Dudley ME, 2001, J IMMUNOTHER, V24, P363, DOI 10.1097/00002371-200107000-00012
   FISK B, 1995, J EXP MED, V181, P2109, DOI 10.1084/jem.181.6.2109
   Fonteneau JF, 2001, J IMMUNOL METHODS, V258, P111, DOI 10.1016/S0022-1759(01)00477-X
   GILBERTSON RJ, 1995, BRIT J CANCER, V71, P473, DOI 10.1038/bjc.1995.96
   Gotoh K, 1998, LUNG CANCER, V20, P117, DOI 10.1016/S0169-5002(98)00017-8
   HEIM S, 1995, CANC CYTOGENETICS CH, V0, P0
   HIESIGER EM, 1993, J NEURO-ONCOL, V16, P93, DOI 10.1007/BF01324695
   INOUE H, 1995, INT J CANCER, V63, P523, DOI 10.1002/ijc.2910630411
   KAWAKAMI Y, 1994, P NATL ACAD SCI USA, V91, P6458, DOI 10.1073/pnas.91.14.6458
   KAWAKAMI Y, 1995, J IMMUNOL, V154, P3961
   Kobayashi H, 2001, CANCER RES, V61, P7577
   Kruse CA, 1997, CANCER IMMUNOL IMMUN, V45, P77, DOI 10.1007/s002620050405
   Lapointe R, 2001, J IMMUNOL, V167, P4758, DOI 10.4049/jimmunol.167.8.4758
   Lee RS, 1998, EUR J IMMUNOL, V28, P2726, DOI 10.1002/(SICI)1521-4141(199809)28:09<2726::AID-IMMU2726>3.3.CO;2-N
   Liu GT, 2003, J IMMUNOTHER, V26, P301, DOI 10.1097/00002371-200307000-00002
   Lustgarten J, 1997, HUM IMMUNOL, V52, P109, DOI 10.1016/S0198-8859(96)00292-3
   Okamoto T, 1998, J INVEST DERMATOL, V111, P1034, DOI 10.1046/j.1523-1747.1998.00411.x
   Okano F, 2002, CLIN CANCER RES, V8, P2851
   Pellat-Deceunynck C, 2000, EUR J IMMUNOL, V30, P803, DOI 10.1002/1521-4141(200003)30:3<803::AID-IMMU803>3.0.CO;2-P
   Prins RM, 2003, CANCER RES, V63, P8487
   RENKVIST N, 2003, LIST HUMAN TUMOR ANT, V0, P0
   Riker AI, 2000, INT J CANCER, V86, P818, DOI 10.1002/(SICI)1097-0215(20000615)86:6<818::AID-IJC10>3.3.CO;2-N
   RIMOLDI D, 1993, INT J CANCER, V54, P527, DOI 10.1002/ijc.2910540329
   ROSENBERG SA, 1988, NEW ENGL J MED, V319, P1676, DOI 10.1056/NEJM198812223192527
   Sahin U, 2000, CLIN CANCER RES, V6, P3916
   Scarcella DL, 1999, CLIN CANCER RES, V5, P335
   SCHWECHHEIMER K, 1994, HUM PATHOL, V25, P772, DOI 10.1016/0046-8177(94)90246-1
   Seliger B, 2000, INT J CANCER, V87, P349, DOI 10.1002/1097-0215(20000801)87:3<349::AID-IJC7>3.0.CO;2-O
   SLAMON DJ, 1989, SCIENCE, V244, P707, DOI 10.1126/science.2470152
   Sotiriadou R, 2001, BRIT J CANCER, V85, P1527, DOI 10.1054/bjoc.2001.2089
   Surawicz TS, 1998, J NEURO-ONCOL, V40, P151, DOI 10.1023/A:1006091608586
   TRAVERSARI C, 1992, J EXP MED, V176, P1453, DOI 10.1084/jem.176.5.1453
   VANDERBRUGGEN P, 1991, SCIENCE, V254, P1643, DOI 10.1126/science.1840703
   WEBER J, 1994, CANCER RES, V54, P1766
   Yamanaka K, 1998, INT J MOL MED, V2, P57
   Yu JS, 2001, CANCER RES, V61, P842
NR 46
TC 160
Z9 189
U1 1
U2 10
PU AMER ASSOC CANCER RESEARCH
PI PHILADELPHIA
PA 615 CHESTNUT ST, 17TH FLOOR, PHILADELPHIA, PA 19106-4404 USA
SN 0008-5472
EI 1538-7445
J9 CANCER RES
JI Cancer Res.
PD JUL 15
PY 2004
VL 64
IS 14
BP 4980
EP 4986
DI 10.1158/0008-5472.CAN-03-3504
PG 7
WC Oncology
SC Oncology
GA 837XM
UT WOS:000222674700042
PM 15256472
DA 2025-02-17
ER

PT J
AU Parajuli, P
   Mathupala, S
   Sloan, AE
AF Parajuli, P
   Mathupala, S
   Sloan, AE
TI Systematic comparison of dendritic cell-based immunotherapeutic strategies for malignant gliomas: In vitro induction of cytolytic and natural killer-like T cells
SO NEUROSURGERY
LA English
DT Article
DE apoptotic cells; dendritic cells; glioma; immunotherapy; natural killer-like T cells
ID antigen presentation; tumor; cancer; vaccination; rna; heat-shock-protein-70; stimulation; lymphocytes; expression; mechanisms
AB OBJECTIVE: To compare the efficacy of various immunotherapeutic strategies of loading dendritic cells (DCs) with whole-glioma cell antigens and characterize the effector responses induced. METHODS: DIES were either fused with major histocompatibility complex (MHC)- matched glioma cells (Fusion) or pulsed with apoptotic tumor cells (DC/Apo), total tumor ribonucleic acid (RNA) (DC/RNA), or tumor lysate (DC/Lys). These tumor-DC preparations were then assessed for their phenotype, cytokine profile, and capacity to stimulate autol-ogous peripheral blood mononuclear cells (PBMCs) in vitro. Phenotype and tumor-specific cytolytic activities of various effector cell populations were characterized and compared. RESULTS: The various tumor-DC preparations exhibited similar phenotype and cytokine profiles irrespective of the method of loading tumor-cell antigens. However, the fusion,, DC/Apo, and DC/RNA induced superior tumor cytolytic activities in PBMCs compared with DC/Lys or DC and tumor controls. DC/Apo induced the greatest expansion of tumor-specific lymphocytes, as detected by trypan blue exclusion and thymidine incorporation assays. Flow cytometric analyses also revealed the highest relative percentages of T helper cells (CD3(+)CD4(+)), cytotoxic T lymphocytes (CTLs) (CD3(+)CD8(+)), and natural killer (NK)-like T cells (CD3(+)CD56(+)) in the DC/Apo group among all the groups studied, indicating that DC/Apo induced expansion of PBMCs bearing multiple T and NK cell markers. Interestingly, isolated NK-like T cells demonstrated significantly higher tumor cytotoxicity compared with CTLs isolated from the same groups and was also non-MHC-restricted. CONCLUSION: Apoptotic tumor cells may be an optimal source of whole-tumor-cell antigen for immunotherapy of gliomas. The study also demonstrates for the first time that both CTLs and NK-like T cells are expanded and stimulated by mature, tumor-pulsed DCS.
C1 Wayne State Univ, Hudson Weber CRC, Dept Neurosurg, Detroit, MI 48201 USA.
   Barbara Ann Karmanos Canc Inst, Detroit, MI 48201 USA.
   Univ S Florida, H Lee Moffitt Canc Ctr, Tampa, FL 33682 USA.
C3 Wayne State University; Barbara Ann Karmanos Cancer Institute; H Lee Moffitt Cancer Center & Research Institute; State University System of Florida; University of South Florida
RP Parajuli, P (通讯作者)，Wayne State Univ, Hudson Weber CRC, Dept Neurosurg, 808, Detroit, MI 48201 USA.
EM pparajuli@med.wayne.edu
CR Alvarnas JC, 2001, BIOL BLOOD MARROW TR, V7, P216, DOI 10.1053/bbmt.2001.v7.pm11349808
   Antel JP, 1998, J IMMUNOL, V160, P1606
   Arina A, 2002, EXP HEMATOL, V30, P1355, DOI 10.1016/S0301-472X(02)00956-6
   Barnholtz-Sloan JS, 2003, J NEUROSURG, V99, P458, DOI 10.3171/jns.2003.99.3.0458
   Baxevanis CN, 2002, INT J CANCER, V98, P864, DOI 10.1002/ijc.10251
   Brossart P, 2001, EXP HEMATOL, V29, P1247, DOI 10.1016/S0301-472X(01)00730-5
   Dai Jie, 2003, CANCER IMMUN, V3, P1
   Garrido F, 2001, ADV CANCER RES, V83, P117, DOI 10.1016/S0065-230X(01)83005-0
   Kalady MF, 2002, J SURG RES, V105, P17, DOI 10.1006/jsre.2002.6435
   Kikuchi T, 2001, CANCER IMMUNOL IMMUN, V50, P337, DOI 10.1007/s002620100205
   Kobayashi T, 2003, CANCER IMMUNOL IMMUN, V52, P632, DOI 10.1007/s00262-003-0408-5
   Liau LM, 1999, J NEUROSURG, V90, P1115, DOI 10.3171/jns.1999.90.6.1115
   Lindner M, 2002, EUR J CLIN INVEST, V32, P207, DOI 10.1046/j.1365-2362.2002.00968.x
   Melcher A, 1999, CANCER RES, V59, P2802
   Milani V, 2002, INT J HYPERTHER, V18, P563, DOI 10.1080/02656730210166140
   Noessner E, 2002, J IMMUNOL, V169, P5424, DOI 10.4049/jimmunol.169.10.5424
   Parajuli P, 2004, CANCER INVEST, V22, P405, DOI 10.1081/CNV-200034909
   Phan GQ, 2001, EXPERT OPIN BIOL TH, V1, P511, DOI 10.1517/14712598.1.3.511
   Saeterdal I, 1998, INT J CANCER, V75, P794, DOI 10.1002/(SICI)1097-0215(19980302)75:5<794::AID-IJC21>3.0.CO;2-5
   SchmidtWolf GD, 1997, ANN HEMATOL, V74, P51, DOI 10.1007/s002770050257
   Singh-Jasuja H, 2000, EUR J IMMUNOL, V30, P2211, DOI 10.1002/1521-4141(2000)30:8<2211::AID-IMMU2211>3.0.CO;2-0
   Sloan AE, 2003, J NEURO-ONCOL, V64, P177, DOI 10.1023/A:1024999707415
   Söling A, 2001, MOL MED, V7, P659, DOI 10.1007/BF03401956
   Sprinzl GM, 2001, CANCER TREAT REV, V27, P247, DOI 10.1053/ctrv.2001.0221
   Steinman RM, 2001, INT J CANCER, V94, P459, DOI 10.1002/ijc.1503
   Tait BD, 2000, HUM IMMUNOL, V61, P158, DOI 10.1016/S0198-8859(99)00150-0
   Witham TF, 2002, NEUROSURGERY, V50, P1327, DOI 10.1097/00006123-200206000-00025
   Yamanaka R, 2003, BRIT J CANCER, V89, P1172, DOI 10.1038/sj.bjc.6601268
   Yu JS, 2001, CANCER RES, V61, P842
   Ziske C, 2001, MOL THER, V3, P54, DOI 10.1006/mthe.2000.0230
   Zoll B, 2000, CYTOKINE, V12, P1385, DOI 10.1006/cyto.2000.0733
NR 31
TC 28
Z9 31
U1 0
U2 5
PU LIPPINCOTT WILLIAMS & WILKINS
PI PHILADELPHIA
PA 530 WALNUT ST, PHILADELPHIA, PA 19106-3621 USA
SN 0148-396X
EI 
J9 NEUROSURGERY
JI Neurosurgery
PD NOV 15
PY 2004
VL 55
IS 5
BP 1194
EP 1203
DI 10.1227/01.NEU.0000141082.20865.48
PG 10
WC Clinical Neurology; Surgery
SC Neurosciences & Neurology; Surgery
GA 871FA
UT WOS:000225114000048
PM 15509326
DA 2025-02-17
ER

PT J
AU Yoshida, S
   Tanaka, R
AF Yoshida, S
   Tanaka, R
TI Generation of a human leukocyte antigen-A24-restricted antitumor cell with the use of SART-1 peptide and dendritic cells in patients with malignant brain tumors
SO JOURNAL OF LABORATORY AND CLINICAL MEDICINE
LA English
DT Article
ID antigen-presenting cells; cytotoxic t-lymphocytes; melanoma patients; peripheral-blood; langerhans cells; immunity; induction; identification; vaccination; expression
AB Dendritic cells (DCs) can be the principal initiators of antigen-specific immune responses. In this study, we attempted to generate cytotoxic T-lymphocytes (CTLs) using DCs pulsed with SART-1(254) peptide. Peripheral-blood mononuclear cells (PBMCs) and tumor-infiltrating mononuclear cells (TIMCs) were obtained from 11 patients with brain tumors expressing human leukocyte antigen (HLA)-A24. After stimulation with SART-1(254) peptide, CTLs showing over 15% were observed in one of 4 patients with gliomas and in 4 of 7 patients with metastatic brain tumors. Furthermore, exposure to DCs pulsed with SART-1(254) peptide increased the killing activity of these CTLs by 28.7% and 37.5%, respectively. We conclude that DCs pulsed with SART-1(254) peptide are effective in generating HLA-A24-restricted antitumor cells.
C1 Niigata Canc Hosp, Dept Neurosurg, Niigata 951, Japan.
   Niigata Univ, Brain Res Inst, Dept Neurosurg, Niigata 951, Japan.
C3 Niigata University
RP Niigata Canc Hosp, Dept Neurosurg, Kawagishi Chou 2-15-3, Niigata 951, Japan.
EM brain@niigata-cc.niigata.niigata.jp
CR ASHLEY DM, 1997, J EXP MED, V186, P1171
   BOCZKOWSKI D, 1996, J EXP MED, V184, P258
   CAUX C, 1992, NATURE, V360, P258, DOI 10.1038/360258a0
   COHEN PJ, 1994, EUR J IMMUNOL, V24, P315, DOI 10.1002/eji.1830240206
   Davis FG, 1998, J NEUROSURG, V88, P1, DOI 10.3171/jns.1998.88.1.0001
   HATHCOCK KS, 1993, SCIENCE, V262, P905, DOI 10.1126/science.7694361
   HUANG AYC, 1994, SCIENCE, V264, P961, DOI 10.1126/science.7513904
   Imaizumi T, 1999, INT J CANCER, V83, P760, DOI 10.1002/(SICI)1097-0215(19991210)83:6<760::AID-IJC11>3.0.CO;2-R
   Kikuchi M, 1999, INT J CANCER, V81, P459, DOI 10.1002/(SICI)1097-0215(19990505)81:3<459::AID-IJC21>3.0.CO;2-6
   LARSEN CP, 1992, J EXP MED, V176, P1215, DOI 10.1084/jem.176.4.1215
   LICHTOR T, 1995, J NEUROSURG, V83, P1038, DOI 10.3171/jns.1995.83.6.1038
   Marchand M, 1995, INT J CANCER, V63, P883, DOI 10.1002/ijc.2910630622
   MAYORDOMO JI, 1995, NAT MED, V1, P1297, DOI 10.1038/nm1295-1297
   MUKHERJI B, 1995, P NATL ACAD SCI USA, V92, P8078, DOI 10.1073/pnas.92.17.8078
   Nestle FO, 1998, NAT MED, V4, P328, DOI 10.1038/nm0398-328
   Porgador A, 1996, J IMMUNOL, V156, P2918
   RADMAYR C, 1995, INT J CANCER, V63, P627, DOI 10.1002/ijc.2910630505
   Romani N, 1996, J IMMUNOL METHODS, V196, P137, DOI 10.1016/0022-1759(96)00078-6
   SALLUSTO F, 1994, J EXP MED, V179, P1101
   Sampson JH, 1996, P NATL ACAD SCI USA, V93, P10399, DOI 10.1073/pnas.93.19.10399
   Schuler G, 1997, J EXP MED, V186, P1183, DOI 10.1084/jem.186.8.1183
   SHAPIRO WR, 1989, J NEUROSURG, V71, P1, DOI 10.3171/jns.1989.71.1.0001
   Shichijo S, 1998, J EXP MED, V187, P277, DOI 10.1084/jem.187.3.277
   SKEA DL, 1993, J IMMUNOL, V151, P3557
   Slingluff CL, 1996, SEMIN SURG ONCOL, V12, P446, DOI 10.1002/(SICI)1098-2388(199611/12)12:6<446::AID-SSU10>3.0.CO;2-T
   SOMASSE T, 1992, J EXP MED, V175, P15
   STEINMAN RM, 1991, ANNU REV IMMUNOL, V9, P271
   Thurnher M, 1997, EXP HEMATOL, V25, P232
   vanSchooten WCA, 1997, MOL MED TODAY, V3, P254, DOI 10.1016/S1357-4310(97)01047-2
   Yoshida S, 2001, CANCER IMMUNOL IMMUN, V50, P321, DOI 10.1007/s002620100201
   Young JW, 1996, J EXP MED, V183, P7, DOI 10.1084/jem.183.1.7
NR 31
TC 5
Z9 5
U1 0
U2 0
PU MOSBY-ELSEVIER
PI NEW YORK
PA 360 PARK AVENUE SOUTH, NEW YORK, NY 10010-1710 USA
SN 0022-2143
EI 
J9 J LAB CLIN MED
JI J. Lab. Clin. Med.
PD OCT 15
PY 2004
VL 144
IS 4
BP 201
EP 207
DI 10.1016/j.lab.2004.06.003
PG 7
WC Medical Laboratory Technology; Medicine, General & Internal; Medicine, Research & Experimental
SC Medical Laboratory Technology; General & Internal Medicine; Research & Experimental Medicine
GA 868VI
UT WOS:000224940700005
PM 15514588
DA 2025-02-17
ER

PT J
AU Vray, B
   Camby, I
   Vercruysse, V
   Mijatovic, T
   Bovin, NV
   Ricciardi-Castagnoli, P
   Kaltner, H
   Salmon, I
   Gabius, HJ
   Kiss, R
AF Vray, B
   Camby, I
   Vercruysse, V
   Mijatovic, T
   Bovin, NV
   Ricciardi-Castagnoli, P
   Kaltner, H
   Salmon, I
   Gabius, HJ
   Kiss, R
TI Up-regulation of galectin-3 and its ligands by <i>Trypanosoma cruzi</i> infection with modulation of adhesion and migration of murine dendritic cells
SO GLYCOBIOLOGY
LA English
DT Article
DE galectin-3; glycocytochemistry; neoglycoconjugate; spleen murine dendritic cells; Trypanosoma cruzi
ID supratentorial pilocytic astrocytomas; carbohydrate-binding proteins; dependent surface binding; c-type lectin; animal lectins; chagas-disease; in-vivo; anaplastic astrocytomas; costimulatory molecules; mammalian galectins
AB The impact of a pathogen-induced inflammatory response on dendritic cells (DCs) and on their expression of galectin-3 (Gal-3) was studied on splenic DCs (sDCs) from Trypanosoma cruzi-infected mice. We determined the lectin expression and also presentation of ligands using the labeled galectin as probe. By reverse transcriptase polymerase chain reaction, western blot analysis, quantitative glycocytochemistry, and computer-assisted quantitative microscopy, we demonstrate that, in sDCs from infected mice, expression of Gal-3 and Gal-3-specific ligands were markedly up-regulated and adhesiveness was increased with Gal-3-coated substratum. Gal-3 expression was also enhanced in T. cruzi-infected D2SC-1 cells. To assess influence on migration, we had to work exclusively with D2SC-1 cells because sDCs rapidly lost their capacity to adhere to substratum. Migration of infected- and TCM-treated D2SC-1 cells were reduced when substratum was coated with Gal-3. Expression of Gal-3 by D2SC-1 was reduced when they were incubated with anti-Gal-3 antisense oligonucleotide without effect on cell invasion by the parasite. By using seven neoglycoconjugates, we probed the cellular capacity to specifically bind carbohydrate ligands. Similar to Gal-3, an up-regulation was noted with respect to sites specific for Man and alpha-GalNAc, respectively, revealing that infection-dependent changes are not confined to Gal-3-dependent parameters. Considered together, these data document for the first time that a parasitic infection can modulate both in vivo and in vitro the expression of Gal-3 and of ligands for this lectin in DCs with functional consequences on their capacities of adhesion and migration. These results suggest a new immunomodulatory property of T. cruzi.
C1 Fac Med, Expt Immunol Lab, B-1070 Brussels, Belgium.
   Free Univ Brussels, Fac Sci, Dept Biol Organismes, B-1050 Brussels, Belgium.
   Free Univ Brussels, Inst Pharm, Toxicol Lab, B-1050 Brussels, Belgium.
   Russian Acad Sci, MM Shemyakin Bioorgan Chem Inst, Moscow, Russia.
   Univ Milano Bicocca, Dept Biosci & Biotechnol, Milan, Italy.
   Univ Munich, Fac Vet Med, Inst Physiol Chem, Munich, Germany.
   Free Univ Brussels, Hop Erasme, Serv Anat Pathol, B-1070 Brussels, Belgium.
C3 Universite Libre de Bruxelles; Universite Libre de Bruxelles; Russian Academy of Sciences; Pushchino Scientific Center for Biological Research (PSCBI) of the Russian Academy of Sciences; Institute of Bioorganic Chemistry of the Russian Academy of Sciences; University of Milano-Bicocca; University of Munich; Universite Libre de Bruxelles
RP Fac Med, Expt Immunol Lab, 808 Route Lennik, B-1070 Brussels, Belgium.
EM bvray@ulb.ac.be
CR ANDRADE SG, 1985, ANN TROP MED PARASIT, V79, P397, DOI 10.1080/00034983.1985.11811938
   André S, 1999, J CANCER RES CLIN, V125, P461, DOI 10.1007/s004320050303
   André S, 2001, CHEMBIOCHEM, V2, P822, DOI 10.1002/1439-7633(20011105)2:11<822::AID-CBIC822>3.0.CO;2-W
   Banchereau J, 2000, ANNU REV IMMUNOL, V18, P767, DOI 10.1146/annurev.immunol.18.1.767
   Belot N, 2001, GLIA, V36, P375, DOI 10.1002/glia.1124
   BRETANA A, 1992, EXP PARASITOL, V74, P27, DOI 10.1016/0014-4894(92)90136-X
   Brewer CF, 2002, BBA-GEN SUBJECTS, V1572, P255, DOI 10.1016/S0304-4165(02)00312-4
   Brodskyn C, 2002, INFECT IMMUN, V70, P3736, DOI 10.1128/IAI.70.7.3736-3743.2002
   Buckner FS, 1999, INFECT IMMUN, V67, P403, DOI 10.1128/IAI.67.1.403-409.1999
   Camby I, 2001, J NEUROPATH EXP NEUR, V60, P75, DOI 10.1093/jnen/60.1.75
   Camby I, 2001, BRAIN PATHOL, V11, P12
   Chaussabel D, 2003, LAB INVEST, V83, P1373, DOI 10.1097/01.LAB.0000087587.93781.6F
   Chaussabel D, 1999, INFECT IMMUN, V67, P1929
   CHERESH DA, 1989, CELL, V58, P945, DOI 10.1016/0092-8674(89)90946-X
   Cooper DNW, 2002, BBA-GEN SUBJECTS, V1572, P209, DOI 10.1016/S0304-4165(02)00310-0
   De Hauwer C, 1998, J NEUROBIOL, V37, P373, DOI 10.1002/(SICI)1097-4695(19981115)37:3<373::AID-NEU3>3.3.CO;2-8
   DEDIEGO JA, 1991, HISTOL HISTOPATHOL, V6, P199
   DEUTSCHLANDER N, 1978, TROPENMED PARASITOL, V29, P323
   Dietz AB, 2000, BIOCHEM BIOPH RES CO, V275, P731, DOI 10.1006/bbrc.2000.3372
   FLOTTE TJ, 1983, AM J PATHOL, V111, P112
   Fontt EO, 1996, INFECT IMMUN, V64, P3429, DOI 10.1128/IAI.64.8.3429-3434.1996
   GABIUS HJ, 1988, BIOCHEM CELL BIOL, V66, P1169, DOI 10.1139/o88-134
   Gabius HJ, 2002, BBA-GEN SUBJECTS, V1572, P165, DOI 10.1016/S0304-4165(02)00306-9
   Gabius HJ, 2001, BIOCHIMIE, V83, P659, DOI 10.1016/S0300-9084(01)01311-6
   Gabius HJ, 1997, EUR J BIOCHEM, V243, P543, DOI 10.1111/j.1432-1033.1997.t01-1-00543.x
   Giordanengo L, 2001, CLIN EXP IMMUNOL, V124, P266, DOI 10.1046/j.1365-2249.2001.01512.x
   GIORDANO R, 1994, MOL BIOCHEM PARASIT, V65, P85, DOI 10.1016/0166-6851(94)90117-1
   Higashi N, 2002, J BIOL CHEM, V277, P20686, DOI 10.1074/jbc.M202104200
   Hittelet A, 2003, LAB INVEST, V83, P777, DOI 10.1097/01.LAB.0000073129.62433.39
   Holíková Z, 2000, FOLIA BIOL-PRAGUE, V46, P195
   Hughes RC, 1999, BBA-GEN SUBJECTS, V1473, P172, DOI 10.1016/S0304-4165(99)00177-4
   Iida SI, 1999, J BIOL CHEM, V274, P10697, DOI 10.1074/jbc.274.16.10697
   Kaltner H, 2002, CELL TISSUE RES, V307, P35, DOI 10.1007/s004410100457
   Kaltner H, 1998, ACTA ANAT, V161, P162
   Kasai K, 1996, J BIOCHEM-TOKYO, V119, P1
   Kierszenbaum F, 1998, MOL BIOCHEM PARASIT, V92, P133, DOI 10.1016/S0166-6851(97)00240-5
   Kock NP, 1997, TROP MED INT HEALTH, V2, P863, DOI 10.1046/j.1365-3156.1997.d01-405.x
   Kopitz J, 2001, J BIOL CHEM, V276, P35917, DOI 10.1074/jbc.M105135200
   Lahm H, 2001, J CANCER RES CLIN, V127, P375, DOI 10.1007/s004320000207
   Lanzavecchia A, 2000, SCIENCE, V290, P92, DOI 10.1126/science.290.5489.92
   LUTZ MB, 1994, J IMMUNOL METHODS, V174, P269, DOI 10.1016/0022-1759(94)90031-0
   Maldonado-López R, 1999, J LEUKOCYTE BIOL, V66, P242, DOI 10.1002/jlb.66.2.242
   Maldonado-López R, 1999, J EXP MED, V189, P587, DOI 10.1084/jem.189.3.587
   MELO RC, 1978, J PARASITOL, V64, P475, DOI 10.2307/3279787
   Moody TN, 2000, FEBS LETT, V470, P305, DOI 10.1016/S0014-5793(00)01347-8
   Nagy N, 2003, CANCER, V97, P1849, DOI 10.1002/cncr.11268
   Nagy N, 2001, LAB INVEST, V81, P599, DOI 10.1038/labinvest.3780269
   ORourke RW, 2000, TRANSPLANTATION, V69, P1440, DOI 10.1097/00007890-200004150-00039
   Pelletier I, 2002, J BIOL CHEM, V277, P17663, DOI 10.1074/jbc.M201562200
   Planelles L, 2003, CLIN EXP IMMUNOL, V131, P41, DOI 10.1046/j.1365-2249.2003.02022.x
   Rabinovich GA, 2002, BBA-GEN SUBJECTS, V1572, P274, DOI 10.1016/S0304-4165(02)00314-8
   REICHERT F, 1994, J NEUROSCI, V14, P3231
   Reuter G, 1999, CELL MOL LIFE SCI, V55, P368, DOI 10.1007/s000180050298
   Rüdiger H, 2001, GLYCOCONJUGATE J, V18, P589, DOI 10.1023/A:1020687518999
   Sano H, 2001, MOD ASP IMMUNOBIOL, V2, P4
   Schofield CJ, 1999, ADV PARASIT, V42, P1, DOI 10.1016/S0065-308X(08)60147-5
   Smetana K, 1999, J LEUKOCYTE BIOL, V66, P644, DOI 10.1002/jlb.66.4.644
   Soto CDA, 2003, INFECT IMMUN, V71, P1194, DOI 10.1128/IAI.71.3.1194-1199.2003
   Sousa CRE, 1999, CURR OPIN IMMUNOL, V11, P392, DOI 10.1016/S0952-7915(99)80066-1
   Steinman RM, 2000, CELL, V100, P491, DOI 10.1016/S0092-8674(00)80684-4
   Stroeken PJM, 1998, CANCER RES, V58, P1569
   Swarte VVR, 1998, EUR J IMMUNOL, V28, P2864, DOI 10.1002/(SICI)1521-4141(199809)28:09<2864::AID-IMMU2864>3.0.CO;2-U
   TARLETON RL, 1983, CELL IMMUNOL, V80, P392, DOI 10.1016/0008-8749(83)90126-0
   Timoshenko AV, 2003, MOL CELL BIOCHEM, V250, P139, DOI 10.1023/A:1024952727159
   Tyler KM, 2001, INT J PARASITOL, V31, P472, DOI 10.1016/S0020-7519(01)00153-9
   Van Overtvelt L, 2002, INT IMMUNOL, V14, P1135, DOI 10.1093/intimm/dxf077
   Van Overtvelt L, 1999, INFECT IMMUN, V67, P4033, DOI 10.1128/IAI.67.8.4033-4040.1999
   Villa-Verde DMS, 2002, EUR J IMMUNOL, V32, P1434, DOI 10.1002/1521-4141(200205)32:5<1434::AID-IMMU1434>3.0.CO;2-M
   Villa-Verde DMS, 1999, BRAZ J MED BIOL RES, V32, P569, DOI 10.1590/S0100-879X1999000500010
   Vrasidas I, 2003, ORG BIOMOL CHEM, V1, P803, DOI 10.1039/b210923a
   Vray B, 2002, MACROPHAGE, V0, P253
   Zúñiga E, 2001, INFECT IMMUN, V69, P6804, DOI 10.1128/IAI.69.11.6804-6812.2001
NR 72
TC 63
Z9 69
U1 0
U2 1
PU OXFORD UNIV PRESS INC
PI CARY
PA JOURNALS DEPT, 2001 EVANS RD, CARY, NC 27513 USA
SN 0959-6658
EI 1460-2423
J9 GLYCOBIOLOGY
JI Glycobiology
PD JUL 15
PY 2004
VL 14
IS 7
BP 647
EP 657
DI 10.1093/glycob/cwh068
PG 11
WC Biochemistry & Molecular Biology
SC Biochemistry & Molecular Biology
GA 829GD
UT WOS:000222034500008
PM 15044384
DA 2025-02-17
ER

PT J
AU Driessens, G
   Hamdane, M
   Cool, V
   Velu, T
   Bruyns, C
AF Driessens, G
   Hamdane, M
   Cool, V
   Velu, T
   Bruyns, C
TI Highly successful therapeutic vaccinations combining dendritic cells and tumor cells secreting granulocyte macrophage colony-stimulating factor
SO CANCER RESEARCH
LA English
DT Article
ID potent antitumor response; antigen-presenting cells; gm-csf; in-vivo; apoptotic cells; immune-response; glioma-cells; vaccines; induce; immunotherapy
AB In an attempt to induce potent immune antitumor activities, we investigated, within the rat 9L gliosarcoma model, distal therapeutic vaccinations associating three therapies: dendritic cell vaccination, intratumoral granulocyte macrophage colony-stimulating factor (GMCSF) gene transfer, and tumor apoptosis induction. Vaccines of dendritic cells coinjected with processed GM-CSF secreting 9L cells induced systemic responses, resulting in the complete regression of distant preimplanted 9L tumor masses in, with the best strategy, 94% of male rats. All of the cured rats developed a long-term resistance to a rechallenge with parental cells. The curative responses were correlated with the detection of elevated specific cytotoxic activities and a CD4+, CD8+ T cell-, and natural killer (NK) cell-mediated IFN-gamma production. The survival rate of the rat seemed more directly linked to the amount of GM-CSF secreted by the transduced tumor cells, which in turn depended on the toxicity of the apoptosis-inducing treatment, than to the level of apoptosis induced. Unexpectedly, alive GM-CSF secreting 9L cells became apoptotic when injected in vivo. Thus we documented the positive role of apoptosis in the induction of therapeutic antitumor responses by comparing, at equal GM-CSF exogenous supply, the effects of dendritic cells coinjected with apoptotic or necrotic 91, cells. The data showed the superior therapeutic efficiency of combined vaccines containing apoptotic tumor cells. In conclusion, vaccinations with dendritic cells associated with apoptotic tumor cells secreting GM-CSF show a very high therapeutic potency that should show promise for the treatment of human cancer.
C1 Free Univ Brussels, Interdisciplinary Res Inst, IRIBHM, Fac Med, B-1070 Brussels, Belgium.
   Erasme Univ Hosp, Dept Med Oncol, Brussels, Belgium.
C3 Universite Libre de Bruxelles; Universite Libre de Bruxelles
RP Free Univ Brussels, Interdisciplinary Res Inst, IRIBHM, Fac Med, 808 Route Lennik, B-1070 Brussels, Belgium.
EM cbruyns@ulb.ac.be
CR Albert ML, 1998, NATURE, V392, P86, DOI 10.1038/32183
   Banchereau J, 2001, CELL, V106, P271, DOI 10.1016/S0092-8674(01)00448-2
   Banchereau J, 2000, ANNU REV IMMUNOL, V18, P767, DOI 10.1146/annurev.immunol.18.1.767
   Bhardwaj N, 2001, TRENDS MOL MED, V7, P388, DOI 10.1016/S1471-4914(01)02101-3
   Bonnotte B, 2000, J IMMUNOL, V164, P1995, DOI 10.4049/jimmunol.164.4.1995
   Cerundolo V, 1999, CURR BIOL, V9, PR695, DOI 10.1016/S0960-9822(99)80442-4
   Chen Z, 2001, INT J CANCER, V93, P539, DOI 10.1002/ijc.1365
   CHENWOAN M, 1995, J IMMUNOL METHODS, V178, P157, DOI 10.1016/0022-1759(94)00253-S
   Daro E, 2000, J IMMUNOL, V165, P49, DOI 10.4049/jimmunol.165.1.49
   Dranoff G, 2002, IMMUNOL REV, V188, P147, DOI 10.1034/j.1600-065X.2002.18813.x
   DRANOFF G, 1993, P NATL ACAD SCI USA, V90, P3539, DOI 10.1073/pnas.90.8.3539
   Driessens G, 2003, BRIT J CANCER, V89, P727, DOI 10.1038/sj.bjc.6601163
   Harshyne LA, 2001, J IMMUNOL, V166, P3717, DOI 10.4049/jimmunol.166.6.3717
   Henry F, 1999, CANCER RES, V59, P3329
   Herr W, 2000, BLOOD, V96, P1857, DOI 10.1182/blood.V96.5.1857.h8001857_1857_1864
   Herrlinger U, 1997, CANCER GENE THER, V4, P345
   HUANG AYC, 1994, SCIENCE, V264, P961, DOI 10.1126/science.7513904
   Janssen EM, 2003, NATURE, V421, P852, DOI 10.1038/nature01441
   Kinoshita Y, 2001, J IMMUNOTHER, V24, P205, DOI 10.1097/00002371-200105000-00003
   Kleindienst P, 2003, J IMMUNOL, V170, P2817, DOI 10.4049/jimmunol.170.6.2817
   Kotera Y, 2001, CANCER RES, V61, P8105
   Kurane S, 1997, ANN SURG ONCOL, V4, P579, DOI 10.1007/BF02305540
   Lechanteur C, 2000, CANCER GENE THER, V7, P676, DOI 10.1038/sj.cgt.7700152
   Lefranc F, 2002, INT J ONCOL, V20, P1077
   Mach N, 2000, CANCER RES, V60, P3239
   Nanni P, 1999, ANN ONCOL, V10, P261, DOI 10.1023/A:1008304721889
   Nemunaitis J, 2004, J NATL CANCER I, V96, P326, DOI 10.1093/jnci/djh028
   Nikitina EY, 2001, INT J CANCER, V94, P825, DOI 10.1002/1097-0215(20011215)94:6<825::AID-IJC1545>3.0.CO;2-5
   Nishisaka N, 1999, J IMMUNOTHER, V22, P308, DOI 10.1097/00002371-199907000-00004
   Nouri-Shirazi M, 2000, J IMMUNOL, V165, P3797, DOI 10.4049/jimmunol.165.7.3797
   Paczesny S, 2003, SEMIN CANCER BIOL, V13, P439, DOI 10.1016/j.semcancer.2003.09.008
   Pan PY, 2004, CANCER IMMUNOL IMMUN, V53, P17, DOI 10.1007/s00262-003-0417-4
   Sauter B, 2000, J EXP MED, V191, P423, DOI 10.1084/jem.191.3.423
   Scheffer SR, 2003, INT J CANCER, V103, P205, DOI 10.1002/ijc.10777
   Schuler G, 2003, CURR OPIN IMMUNOL, V15, P138, DOI 10.1016/S0952-7915(03)00015-3
   Shi FS, 1999, CANCER GENE THER, V6, P81, DOI 10.1038/sj.cgt.7700012
   Siesjo P, 1996, J IMMUNOTHER, V19, P334, DOI 10.1097/00002371-199609000-00003
   Soiffer R, 1998, P NATL ACAD SCI USA, V95, P13141, DOI 10.1073/pnas.95.22.13141
   Söling A, 2001, MOL MED, V7, P659, DOI 10.1007/BF03401956
   Strome SE, 2002, CANCER RES, V62, P1884
   TEPPER RI, 1994, HUM GENE THER, V5, P153, DOI 10.1089/hum.1994.5.2-153
   Wallenfriedman MA, 1999, J NEUROSURG, V90, P1064, DOI 10.3171/jns.1999.90.6.1064
   Witham TF, 2002, NEUROSURGERY, V50, P1327, DOI 10.1097/00006123-200206000-00025
   Zhou YL, 2002, J IMMUNOTHER, V25, P289, DOI 10.1097/00002371-200207000-00001
NR 44
TC 13
Z9 21
U1 0
U2 3
PU AMER ASSOC CANCER RESEARCH
PI PHILADELPHIA
PA 615 CHESTNUT ST, 17TH FLOOR, PHILADELPHIA, PA 19106-4404 USA
SN 0008-5472
EI 1538-7445
J9 CANCER RES
JI Cancer Res.
PD NOV 15
PY 2004
VL 64
IS 22
BP 8435
EP 8442
DI 10.1158/0008-5472.CAN-04-0774
PG 8
WC Oncology
SC Oncology
GA 872CA
UT WOS:000225182300042
PM 15548715
DA 2025-02-17
ER

PT J
AU Yu, JS
   Liu, GT
   Ying, H
   Yong, WH
   Black, KL
   Wheeler, CJ
AF Yu, JS
   Liu, GT
   Ying, H
   Yong, WH
   Black, KL
   Wheeler, CJ
TI Vaccination with tumor lysate-pulsed dendritic cells elicits antigen-specific, cytotoxic T-cells in patients with malignant glioma
SO CANCER RESEARCH
LA English
DT Article
ID functional-analysis; melanoma patients; brain-tumors; glioblastoma; immunotherapy; therapy; peptide; interleukin-2; lymphocytes
AB The primary goal of this Phase I study was to assess the safety and bioactivity of tumor lysate-pulsed dendritic cell (DC) vaccination to treat patients with glioblastoma multiforme and anaplastic astrocytoma. Adverse events, survival, and cytotoxicity against autologous tumor and tumor-associated antigens were measured. Fourteen patients were thrice vaccinated 2 weeks apart with autologous DCs pulsed with tumor lysate. Peripheral blood mononuclear cells were differentiated into phenotypically and functionally confirmed Ms. Vaccination with tumor lysatepulsed DCs was safe, and no evidence of autoimmune disease was noted. Ten patients were tested for the development of cytotoxicity through a quantitative PCR-based assay. Six of 10 patients demonstrated robust systemic cytotoxicity as demonstrated by IFN-gamma expression by peripheral blood mononuclear cells in response to tumor lysate after vaccination. Using HLA-restricted tetramer staining, we identified a significant expansion in CD8+ antigen-specific T-cell clones against one or more of tumor-associated antigens MAGE-1, gp100, and HER-2 after DC vaccination in four of nine patients. A significant CD8+ T-cell infiltrate was noted intratumorally in three of six patients who underwent reoperation. The median survival for patients with recurrent glioblastoma multiforme in this study (n = 8) was 133 weeks. This Phase I study demonstrated the feasibility, safety, and bioactivity of an autologous tumor lysate-pulsed DC vaccine for patients with malignant glioma. We demonstrate for the first time the ability of an active immunotherapy strategy to generate antigen-specific cytotoxicity in brain tumor patients.
C1 Cedars Sinai Med Ctr, Maxine Dunitz Neurosurg Inst, Los Angeles, CA 90048 USA.
   Cedars Sinai Med Ctr, Dept Pathol, Los Angeles, CA 90048 USA.
C3 Cedars Sinai Medical Center; Cedars Sinai Medical Center
RP Yu, JS (通讯作者)，8631 W 3rd St,Suite 800E, Los Angeles, CA 90048 USA.
EM Yuj@cshs.org
FU NINDS NIH HHS [NS 02232-01] Funding Source: Medline
CR BARBA D, 1989, J NEUROSURG, V70, P175, DOI 10.3171/jns.1989.70.2.0175
   Black K L, 1999, CLIN NEUROSURG, V45, P160
   Davis FG, 2001, NEURO-ONCOLOGY, V3, P152, DOI 10.1093/neuonc/3.3.152
   Hsu FJ, 1996, NAT MED, V2, P52, DOI 10.1038/nm0196-52
   Kammula US, 2000, J NATL CANCER I, V92, P1336, DOI 10.1093/jnci/92.16.1336
   Kammula US, 1999, J IMMUNOL, V163, P6867
   Kugler A, 2000, NAT MED, V6, P332, DOI 10.1038/73193
   Liu G, 2004, CANCER RES, V64, P4980, DOI 10.1158/0008-5472.CAN-03-3504
   Liu GT, 2003, J IMMUNOTHER, V26, P301, DOI 10.1097/00002371-200307000-00002
   MATZINGER P, 1991, J IMMUNOL METHODS, V145, P185, DOI 10.1016/0022-1759(91)90325-A
   Nestle FO, 1998, NAT MED, V4, P328, DOI 10.1038/nm0398-328
   NEWELT EA, 1978, ANN NEUROL, V4, P307
   Nielsen MB, 2000, J IMMUNOL, V165, P2287, DOI 10.4049/jimmunol.165.4.2287
   Okada H, 2003, J NEURO-ONCOL, V64, P13, DOI 10.1007/BF02700016
   Reavey-Cantwell JF, 2001, J NEURO-ONCOL, V55, P195, DOI 10.1023/A:1013845004294
   SALCMAN M, 1982, SURGERY, V92, P250
   SHIMIZU K, 1987, J NEUROSURG, V66, P519, DOI 10.3171/jns.1987.66.4.0519
   Surawicz TS, 1998, J NEURO-ONCOL, V40, P151, DOI 10.1023/A:1006091608586
   Tjoa BA, 1999, PROSTATE, V40, P125
   VAQUERO J, 1989, ACTA NEUROCHIR, V98, P35, DOI 10.1007/BF01407174
   Wheeler CJ, 2003, J IMMUNOL, V171, P4927, DOI 10.4049/jimmunol.171.9.4927
   Yamanaka R, 2003, INT J ONCOL, V23, P5
   Yu JS, 2001, CANCER RES, V61, P842
   Zeltzer PM, 1999, CHILD NERV SYST, V15, P514, DOI 10.1007/s003810050540
NR 24
TC 425
Z9 475
U1 0
U2 29
PU AMER ASSOC CANCER RESEARCH
PI PHILADELPHIA
PA 615 CHESTNUT ST, 17TH FLOOR, PHILADELPHIA, PA 19106-4404 USA
SN 0008-5472
EI 
J9 CANCER RES
JI Cancer Res.
PD JUL 15
PY 2004
VL 64
IS 14
BP 4973
EP 4979
DI 10.1158/0008-5472.CAN-03-3505
PG 7
WC Oncology
SC Oncology
GA 837XM
UT WOS:000222674700041
PM 15256471
DA 2025-02-17
ER

PT J
AU Yamanaka, R
   Xanthopoulos, KG
AF Yamanaka, R
   Xanthopoulos, KG
TI Development of improved Sindbis virus-based DNA expression vector
SO DNA AND CELL BIOLOGY
LA English
DT Article
ID modified dendritic cells; complementary-dna; gene; rna; interleukin-12; enhancement; promoter; models
AB We have constructed an improved DNA expression vector based on the Sindbis virus. Several DNA-based Sindbis virus vectors were constructed to investigate the efficiency of transgene expression. These vectors, when transfected into mammalian cells, have been used to express heterologous genes. A recombinant genome of Sindbis plasmid DNA, in which the structural genes were replaced by a polylinker cassette to allow for insertion of heterologous genes, was placed under the control of a simian virus (SV 40) promoter with a hepatitis delta virus (HDV) antigenomic ribozyme and a polyadenylation signal. Transfection of mammalian cells with this Sindbis-based plasmid vector, pSin-SV40-HDV-SV4OpA, resulted in transient high-level expression of the beta-galactosidase reporter gene. The expression level of beta-galactosidase from pSin-SV40-HDV-SV4OpA was more than 16-fold higher than that of pSin-Lux originally reported by Herweijer et al. In vivo expression was also detected after injection of plasmid DNA into mouse quadriceps. In vivo expression was transient and undetectable after day 14. Furthermore, we demonstrate that the transfection of cells with this Sindbis virus vector results in apoptotic death on glioma cells. We have demonstrated a high-level expression of the exogenous beta-galactosidase gene from the pSin-SV40-HDV-SV4OpA construct using a Sindbis replication system.
C1 Niigata Univ, Brain Res Inst, Dept Neurosurg, Niigata 9518122, Japan.
   NHGRI, Clin Gene Therapy Branch, NIH, Bethesda, MD 20892 USA.
C3 Niigata University; National Institutes of Health (NIH) - USA; NIH National Human Genome Research Institute (NHGRI)
RP Niigata Univ, Brain Res Inst, Dept Neurosurg, Asahimachi Dori 1-757, Niigata 9518122, Japan.
EM ryaman@bri.niigata-u.ac.jp
CR BREDENBEEK PJ, 1993, J VIROL, V67, P6439, DOI 10.1128/JVI.67.11.6439-6446.1993
   DENG H, 1994, GENE, V143, P245, DOI 10.1016/0378-1119(94)90104-X
   Dubensky TW, 1996, J VIROL, V70, P508, DOI 10.1128/JVI.70.1.508-519.1996
   HAHN CS, 1992, P NATL ACAD SCI USA, V89, P2679, DOI 10.1073/pnas.89.7.2679
   HERWEIJER H, 1995, HUM GENE THER, V6, P1161, DOI 10.1089/hum.1995.6.9-1161
   Kohno A, 1998, GENE THER, V5, P415, DOI 10.1038/sj.gt.3300589
   LEVIS R, 1990, J VIROL, V64, P1726, DOI 10.1128/JVI.64.4.1726-1733.1990
   PERROTTA AT, 1991, NATURE, V350, P434, DOI 10.1038/350434a0
   PIPER RC, 1994, METHOD CELL BIOL, V43, P55
   ROSENFELD MA, 1991, SCIENCE, V252, P431, DOI 10.1126/science.2017680
   STRAUSS JH, 1994, MICROBIOL REV, V58, P491, DOI 10.1128/MMBR.58.3.491-562.1994
   Yamanaka R, 2002, J NEUROSURG, V97, P1184, DOI 10.3171/jns.2002.97.5.1184
   Yamanaka R, 2002, J NEUROSURG, V97, P611, DOI 10.3171/jns.2002.97.3.0611
   Yamanaka R, 2001, CANCER GENE THER, V8, P796, DOI 10.1038/sj.cgt.7700367
   Yamanaka R, 2001, J NEUROSURG, V94, P474, DOI 10.3171/jns.2001.94.3.0474
NR 15
TC 13
Z9 17
U1 0
U2 2
PU MARY ANN LIEBERT, INC
PI NEW ROCHELLE
PA 140 HUGUENOT STREET, 3RD FL, NEW ROCHELLE, NY 10801 USA
SN 1044-5498
EI 1557-7430
J9 DNA CELL BIOL
JI DNA Cell Biol.
PD FEB 15
PY 2004
VL 23
IS 2
BP 75
EP 80
DI 10.1089/104454904322759885
PG 6
WC Biochemistry & Molecular Biology; Cell Biology; Genetics & Heredity
SC Biochemistry & Molecular Biology; Cell Biology; Genetics & Heredity
GA 774CL
UT WOS:000188962100001
PM 15000747
DA 2025-02-17
ER

PT J
AU Nakamori, M
   Fu, XP
   Rousseau, R
   Chen, SY
   Zhang, XL
AF Nakamori, M
   Fu, XP
   Rousseau, R
   Chen, SY
   Zhang, XL
TI Destruction of nonimmunogenic mammary tumor cells by a fusogenic oncolytic herpes simplex virus induces potent antitumor immunity
SO MOLECULAR THERAPY
LA English
DT Article
DE oncolytic; herpes simplex virus; cell membrane fusion; breast cancer; antitumor immunity; 4T1
ID ape leukemia-virus; dendritic cells; membrane-glycoproteins; metastatic melanoma; malignant glioma; cancer vaccine; hsv-1 therapy; neck-cancer; replication; adenovirus
AB In principle, destruction of tumor cells in vivo by oncolytic agents would release the entire repertoire of tumor antigens in their natural forms, leading to effective antitumor immunity. This goal has been elusive despite extensive testing of numerous strategies. We developed a doubly fusogenic oncolytic herpes simplex virus (Synco-2D) that kills tumor cells by a unique dual mechanism combining direct cytolysis with syncytial formation induced by cell membrane fusion. A single intratumor injection of Synco-2D induced strong antitumor immunity against an otherwise nonimmunogenic murine mammary tumor growing in immune-competent mice. CD8(+) T cells were the primary mediators of immunity, contributing to the destruction of both primary and metastatic tumors. We conclude that the fusogenic capacity of Synco-2D enables it to elicit antitumor immunity exceeding that induced by more conventional oncolytic viruses.
C1 Baylor Coll Med, Ctr Cell & Gene Therapy, Houston, TX 77030 USA.
   Baylor Coll Med, Dept Pediat, Houston, TX 77030 USA.
   Baylor Coll Med, Dept Mol & Huamn Genet, Houston, TX 77030 USA.
C3 Baylor College of Medicine; Baylor College Medical Hospital; Baylor College of Medicine; Baylor College of Medicine
RP Baylor Coll Med, Ctr Cell & Gene Therapy, Houston, TX 77030 USA.
EM xzhang@bcm.tmc.edu
CR ASLAKSON CJ, 1992, CANCER RES, V52, P1399
   Bateman A, 2000, CANCER RES, V60, P1492
   Bateman AR, 2002, CANCER RES, V62, P6566
   DRANOFF G, 1993, P NATL ACAD SCI USA, V90, P3539, DOI 10.1073/pnas.90.8.3539
   Fu XP, 2003, MOL THER, V7, P748, DOI 10.1016/S1525-0016(03)00092-3
   Fu XP, 2002, CANCER RES, V62, P2306
   Gilboa E, 1998, CANCER IMMUNOL IMMUN, V46, P82, DOI 10.1007/s002620050465
   Hirasawa K, 2003, CANCER RES, V63, P348
   JOHANN SV, 1993, J VIROL, V67, P6733, DOI 10.1128/JVI.67.11.6733-6736.1993
   KAVANAUGH MP, 1994, P NATL ACAD SCI USA, V91, P7071, DOI 10.1073/pnas.91.15.7071
   Khuri FR, 2000, NAT MED, V6, P879, DOI 10.1038/78638
   Kikuchi T, 2002, BLOOD, V100, P3950, DOI 10.1182/blood-2002-04-1096
   Lentz BR, 2000, CURR OPIN STRUC BIOL, V10, P607, DOI 10.1016/S0959-440X(00)00138-X
   MacKie RM, 2001, LANCET, V357, P525, DOI 10.1016/S0140-6736(00)04048-4
   Markert JM, 2000, GENE THER, V7, P867, DOI 10.1038/sj.gt.3301205
   Melcher A, 1998, NAT MED, V4, P581, DOI 10.1038/nm0598-581
   Miller CG, 2000, CANCER RES, V60, P5714
   Miller CG, 2003, MOL THER, V7, P741, DOI 10.1016/S1525-0016(03)00120-5
   Nakamori M, 2003, CLIN CANCER RES, V9, P2727
   Nemunaitis J, 2001, J CLIN ONCOL, V19, P289, DOI 10.1200/JCO.2001.19.2.289
   Ohteki T, 1999, J EXP MED, V189, P1981, DOI 10.1084/jem.189.12.1981
   Pulaski BA, 1998, CANCER RES, V58, P1486
   Rampling R, 2000, GENE THER, V7, P859, DOI 10.1038/sj.gt.3301184
   Schadendorf D, 2000, IMMUNOL LETT, V74, P67, DOI 10.1016/S0165-2478(00)00251-0
   Spear MA, 2000, CANCER GENE THER, V7, P1051, DOI 10.1038/sj.cgt.7700208
   Stark GR, 1998, ANNU REV BIOCHEM, V67, P227, DOI 10.1146/annurev.biochem.67.1.227
   Thomas DL, 2003, MOL THER, V8, P543, DOI 10.1016/S1525-0016(03)00236-3
   Toda M, 1999, HUM GENE THER, V10, P385, DOI 10.1089/10430349950018832
   Todo T, 1999, HUM GENE THER, V10, P2741, DOI 10.1089/10430349950016483
   Toyoizumi T, 1999, HUM GENE THER, V10, P3013, DOI 10.1089/10430349950016410
   Wolfers J, 2001, NAT MED, V7, P297, DOI 10.1038/85438
   Zitvogel L, 1998, NAT MED, V4, P594, DOI 10.1038/nm0598-594
NR 32
TC 51
Z9 57
U1 0
U2 0
PU CELL PRESS
PI CAMBRIDGE
PA 50 HAMPSHIRE ST, FLOOR 5, CAMBRIDGE, MA 02139 USA
SN 1525-0016
EI 1525-0024
J9 MOL THER
JI Mol. Ther.
PD MAY 15
PY 2004
VL 9
IS 5
BP 658
EP 665
DI 10.1016/j.ymthe.2004.02.019
PG 8
WC Biotechnology & Applied Microbiology; Genetics & Heredity; Medicine, Research & Experimental
SC Biotechnology & Applied Microbiology; Genetics & Heredity; Research & Experimental Medicine
GA 819BT
UT WOS:000221288900004
PM 15120326
DA 2025-02-17
ER

PT J
AU Okada, H
AF Okada, H
TI Biologic therapy for brain cancers - Based on cellular and immunobiology
SO YONSEI MEDICAL JOURNAL
LA English
DT Article; Proceedings Paper
DE glioma; cancer vaccine; cytokine; bone marrow stroma cells; dendritic cells
ID cytokine gene-therapy; dendritic cells; malignant gliomas; autologous glioma; immune-response; tumor vaccine; induction; elicit; il-4; immunization
AB The overall goal of our research projects is to develop effective immunotherapeutic regimens, particularly combining vaccine and gene therapy/cell therapy strategies. For the development of clinically effective immunotherapy for brain cancers, the following issues are considered to be particularly important: 1) Induction of effective immune responses against tumors (afferent arm of the immune response), 2) Delivery of immune effector cells to the target tumor sites and maintaining the activity of the effector cells (efferent arm), 3) For specific and safe immunotherapy, specific brain tumor rejection antigens have to be identified, 4) Feasibility, safety and efficacy need to be tested in a series of clinical trials. The following presentation summarizes my research projects and demonstrates how each plan will fit in the whole schema of designing successful immunotherapeutic strategies for brain cancers. In this presentation, I would like to focus on our clinical and basic studies related to the vaccine strategies for patients with glioma, and modulation of tumor-microenviromnent using bone-marrow derived stroma cells as vehicles for cytokine-gene delivery.
C1 Univ Pittsburgh, Med Ctr, Inst Canc, Hillman Canc Ctr,Dept Neurosurg & Surg, Pittsburgh, PA 15213 USA.
C3 Pennsylvania Commonwealth System of Higher Education (PCSHE); University of Pittsburgh
RP Okada, H (通讯作者)，Univ Pittsburgh, Med Ctr, Inst Canc, Hillman Canc Ctr,Dept Neurosurg & Surg, G12-A Res Pavil,5117 Ctr Ave, Pittsburgh, PA 15213 USA.
EM okadah@msx.upmc.edu
CR Giezeman-Smits KM, 2000, CANCER RES, V60, P2449
   Kalinski P, 1999, IMMUNOL TODAY, V20, P561, DOI 10.1016/S0167-5699(99)01547-9
   Kalinski P, 2000, J IMMUNOL, V165, P1877, DOI 10.4049/jimmunol.165.4.1877
   Kalinski P, 1999, J IMMUNOL, V162, P3231
   Okada H, 2000, HUM GENE THER, V11, P637
   Okada H, 2003, J NEURO-ONCOL, V64, P13, DOI 10.1007/BF02700016
   Okada H, 2001, CANCER RES, V61, P2625
   Okada H, 2001, GENE THER, V8, P1157, DOI 10.1038/sj.gt.3301496
   Okada H, 1998, INT J CANCER, V78, P196, DOI 10.1002/(SICI)1097-0215(19981005)78:2<196::AID-IJC13>3.0.CO;2-9
   Okada H, 1999, GENE THER, V6, P219, DOI 10.1038/sj.gt.3300798
   Okada H, 2001, HUM GENE THER, V12, P575
   Rissoan MC, 1999, SCIENCE, V283, P1183, DOI 10.1126/science.283.5405.1183
NR 12
TC 0
Z9 0
U1 0
U2 0
PU YONSEI UNIV COLLEGE MEDICINE
PI SEOUL
PA C/O KYUN0-IL IM, M.D., PH.D, SHINCHON DONG 134, SEODAEMOON KU, SEOUL 120-752, SOUTH KOREA
SN 0513-5796
EI 
J9 YONSEI MED J
JI Yonsei Med. J.
PD JUN 30
PY 2004
VL 45
IS 
BP 68
EP 70
DI 
PG 3
WC Medicine, General & Internal
SC General & Internal Medicine
GA 838YF
UT WOS:000222748700014
PM 15250054
DA 2025-02-17
ER

PT J
AU Takagi, Y
   Kikuchi, T
   Niimura, M
   Ohno, T
AF Takagi, Y
   Kikuchi, T
   Niimura, M
   Ohno, T
TI Anti-tumor effects of dendritic and tumor cell fusions are not dependent on expression of MHC class I and II by dendritic cells
SO CANCER LETTERS
LA English
DT Article
DE dendritic cells; melanoma; immunotherapy; fusion cells
ID glioma-cells; t-cells; melanoma; immunotherapy; immunization; vaccination; maturation; carcinoma; cytokines; antigens
AB Vaccination of fusion cells (FCs) made from dendritic and tumor cells elicits anti-tumor effects. We investigated whether major histocompatibility complex (MHC) class I and II play an important role in the induction of anti-tumor immunity by FCs. Immunization with fusion cells composed of syngeneic, allogeneic, or MHC I-/-II-/- DCs and B16 cells inhibited tumor growth. Elispot assay showed a higher population of interferon-gamma secreting T lymphocytes in mice immunized with fusion cells. These data suggest that anti-tumor effects of DCs and tumor cell fusions are not dependent on the expression of MHC class I and II on DCs. (C) 2004 Elsevier Ireland Ltd. All rights reserved.
C1 Jikei Univ, Sch Med, Dept Oncol, Inst DNA Med,Minato Ku, Tokyo 1058461, Japan.
   Jikei Univ, Sch Med, Dept Dermatol, Minato Ku, Tokyo 1058461, Japan.
   Jikei Univ, Sch Med, Dept Neurosurg, Minato Ku, Tokyo 1058461, Japan.
C3 Jikei University; Jikei University; Jikei University
RP Jikei Univ, Sch Med, Dept Oncol, Inst DNA Med,Minato Ku, 3-25-8 Nishishibashi, Tokyo 1058461, Japan.
EM tkikuchi@jikei.ac.jp
CR Akasaki Y, 2001, J IMMUNOTHER, V24, P106, DOI 10.1097/00002371-200103000-00004
   Butterfield LH, 2003, CLIN CANCER RES, V9, P998
   Cao X, 1999, IMMUNOLOGY, V97, P616
   Celluzzi CM, 1998, J IMMUNOL, V160, P3081
   Gong JL, 1997, NAT MED, V3, P558, DOI 10.1038/nm0597-558
   Kiertscher SM, 2000, J IMMUNOL, V164, P1269, DOI 10.4049/jimmunol.164.3.1269
   Kikuchi T, 2001, CANCER IMMUNOL IMMUN, V50, P337, DOI 10.1007/s002620100205
   Kikuchi T, 2002, J NEURO-ONCOL, V58, P125, DOI 10.1023/A:1016009528258
   Kim Christina J, 2002, CANCER CONTROL, V9, P22
   Lanzavecchia A, 2001, CELL, V106, P263, DOI 10.1016/S0092-8674(01)00455-X
   Märten A, 2003, HUM GENE THER, V14, P483, DOI 10.1089/104303403321467243
   Nair SK, 1997, INT J CANCER, V70, P706, DOI 10.1002/(SICI)1097-0215(19970317)70:6<706::AID-IJC13>3.0.CO;2-7
   Nestle FO, 1998, NAT MED, V4, P328, DOI 10.1038/nm0398-328
   Parmiani G, 2002, JNCI-J NATL CANCER I, V94, P805, DOI 10.1093/jnci/94.11.805
   RUIZCABELLO F, 1991, IMMUNOL LETT, V29, P181, DOI 10.1016/0165-2478(91)90168-A
   STEINMAN RM, 1991, ANNU REV IMMUNOL, V9, P271
   Tüting T, 1998, J IMMUNOL, V160, P1139
   VAN SG, 1990, J IMMUNOL, V144, P4579
   Wang JL, 1998, J IMMUNOL, V161, P5516
   Yang SX, 2000, J IMMUNOL, V164, P4204, DOI 10.4049/jimmunol.164.8.4204
   Zitvogel L, 1996, J EXP MED, V183, P87, DOI 10.1084/jem.183.1.87
NR 21
TC 5
Z9 13
U1 2
U2 4
PU ELSEVIER IRELAND LTD
PI CLARE
PA ELSEVIER HOUSE, BROOKVALE PLAZA, EAST PARK SHANNON, CO, CLARE, 00000, IRELAND
SN 0304-3835
EI 1872-7980
J9 CANCER LETT
JI Cancer Lett.
PD SEP 15
PY 2004
VL 213
IS 1
BP 49
EP 55
DI 10.1016/j.canlet.2004.04.010
PG 7
WC Oncology
SC Oncology
GA 852PZ
UT WOS:000223770200006
PM 15312683
DA 2025-02-17
ER

PT J
AU Yang, I
   Kremen, TJ
   Giovannone, AJ
   Paik, E
   Odesa, SK
   Prins, RM
   Liau, LM
AF Yang, I
   Kremen, TJ
   Giovannone, AJ
   Paik, E
   Odesa, SK
   Prins, RM
   Liau, LM
TI Modulation of major histocompatibility complex Class I molecules and major histocompatibility complex-bound immunogenic peptides induced by interferon-α and interferon-γ treatment of human glioblastoma multiforme
SO JOURNAL OF NEUROSURGERY
LA English
DT Article
DE brain neoplasm; glioma; interferon-alpha; interferon-gamma; major histocompatibility complex; antigen
ID mhc class-i; malignant glioma-cells; ifn-gamma; dendritic cells; transactivator ciita; rat glioma; tumor; expression; growth; antigen
AB Object. Little is known about the quantitative modulation of major histocompatibility complex (MHC) Class I expression on human gliomas that is effected by interferons; even less is known about the immunogenic peptides that are accommodated in the peptide-binding motifs of MHC Class I alleles in these brain tumors. In this article the authors investigated the ability of interferon (IFN)alpha and IFNgamma to upregulate MHC Class I expression and to modulate acid-eluted Class I-bound peptides on human glioblastoma multiforme (GBM) cells in vitro. Methods. Early-passage primary human GBM cell cultures and U87MG GBM cells were incubated with varying doses of INFalpha or IFNgamma ranging between 0 and 2000 U/ml. Upregulation of MHC Class I expression was assayed by immunocytochemical analysis, flow cytometry, and Western blot analysis. Modulation of acid-eluted MHC Class I-bound peptides from the IFN-treated GBM cells was examined with the aid of mass spectroscopy. The in vitro expression of the MHC Class I molecule was upregulated by both IFNalpha and IFNgamma in a dose-dependent manner. Interferon-gamma exhibited a more potent effect on MHC Class I upregulation, peaking at 10 U/ml; whereas the effect of IFNa was less marked, reaching a plateau at 500 U/ml. In addition, a native peptide eluted from MHC Class I molecules of human GBM cells was identified and found to be consistently upregulated by IFN treatment. Conclusions. Interferon-a and IFNgamma can significantly upregulate the MHC Class I molecules that are expressed on the cell surface of human GBM cells as well as the potentially immunogenic peptides bound to the MHC. These results may help explain the molecular basis for increased immunogenicity with IFN treatment of human GBMs and might provide added insight into the design of future antitumor vaccines for human brain tumors.
C1 Univ Calif Los Angeles, Div Neurosurg, Sch Med, Los Angeles, CA 90095 USA.
   Univ Calif Los Angeles, Inst Brain Res, Sch Med, Los Angeles, CA 90095 USA.
   Univ Calif Los Angeles, Jonsson Comprehens Canc Ctr, Sch Med, Los Angeles, CA 90095 USA.
C3 University of California System; University of California Los Angeles; University of California Los Angeles Medical Center; David Geffen School of Medicine at UCLA; University of California System; University of California Los Angeles; University of California Los Angeles Medical Center; David Geffen School of Medicine at UCLA; University of California System; University of California Los Angeles; University of California Los Angeles Medical Center; David Geffen School of Medicine at UCLA; UCLA Jonsson Comprehensive Cancer Center
RP Univ Calif Los Angeles, Div Neurosurg, Sch Med, 10833 Le Conte Ave,CHS 74-145, Los Angeles, CA 90095 USA.
EM lliau@mednet.ucla.edu
FU National Cancer Institute [P30CA016042] Funding Source: NIH RePORTER; NCI NIH HHS [R21 CA-91545, CA-16042] Funding Source: Medline; NIAID NIH HHS [AI-28697] Funding Source: Medline
CR Abril E, 1996, TISSUE ANTIGENS, V47, P391, DOI 10.1111/j.1399-0039.1996.tb02574.x
   Anderson RC, 2002, CLIN IMMUNOL, V102, P84, DOI 10.1006/clim.2001.5152
   ATTA MS, 1995, CLIN EXP IMMUNOL, V101, P121
   Beatty GL, 2001, J IMMUNOL, V166, P2276, DOI 10.4049/jimmunol.166.4.2276
   Boehm U, 1997, ANNU REV IMMUNOL, V15, P749, DOI 10.1146/annurev.immunol.15.1.749
   Broder H, 2003, J NEURO-ONCOL, V64, P21, DOI 10.1007/BF02700017
   Brouwer RE, 2002, HUM IMMUNOL, V63, P200, DOI 10.1016/S0198-8859(01)00381-0
   Butterfield LH, 2001, J IMMUNOL, V166, P5300, DOI 10.4049/jimmunol.166.8.5300
   Cangemi G, 2000, TISSUE ANTIGENS, V55, P212, DOI 10.1034/j.1399-0039.2000.550304.x
   Coughlin CM, 1998, IMMUNITY, V9, P25, DOI 10.1016/S1074-7613(00)80585-3
   Facoetti A, 2001, ANTICANCER RES, V21, P2435
   Fathallah-Shaykh HM, 2000, J IMMUNOL, V164, P217, DOI 10.4049/jimmunol.164.1.217
   Fine HA, 1997, CLIN CANCER RES, V3, P381
   Fromm SV, 2001, J INTERF CYTOK RES, V21, P199, DOI 10.1089/107999001750169790
   Garcia-Lora A, 2001, INT J CANCER, V91, P109, DOI 10.1002/1097-0215(20010101)91:1<109::AID-IJC1017>3.0.CO;2-E
   Garrido F, 1997, IMMUNOL TODAY, V18, P89, DOI 10.1016/S0167-5699(96)10075-X
   Hofbauer GFL, 2001, MELANOMA RES, V11, P213, DOI 10.1097/00008390-200106000-00002
   Ito A, 2001, CANCER IMMUNOL IMMUN, V50, P515, DOI 10.1007/s00262-001-0233-7
   JAECKLE KA, 1994, SEMIN ONCOL, V21, P249
   Jarosinski KW, 2002, J NEUROIMMUNOL, V122, P74, DOI 10.1016/S0165-5728(01)00467-2
   Jonas NK, 2000, INT J ONCOL, V17, P939
   Keir ME, 2002, J IMMUNOL, V168, P325, DOI 10.4049/jimmunol.168.1.325
   Knüpfer MM, 2001, ANTICANCER RES, V21, P3989
   Kominsky S, 1998, ONCOGENE, V17, P2973, DOI 10.1038/sj.onc.1202217
   Liau LM, 1999, J NEUROSURG, V90, P1115, DOI 10.3171/jns.1999.90.6.1115
   Liau LM, 2000, CANCER RES, V60, P1353
   LICHTOR T, 1995, J NEUROSURG, V83, P1038, DOI 10.3171/jns.1995.83.6.1038
   Ljunggren G, 1998, J REPROD IMMUNOL, V38, P123, DOI 10.1016/S0165-0378(98)00009-6
   Matsuzaki A, 2002, J PEDIAT HEMATOL ONC, V24, P220, DOI 10.1097/00043426-200203000-00012
   MERCHANT RE, 1992, J NEURO-ONCOL, V12, P75
   MULLER U, 1994, SCIENCE, V264, P1918, DOI 10.1126/science.8009221
   Murphy GP, 1999, PROSTATE, V38, P73
   Nguyen VA, 2001, MICROVASC RES, V62, P204, DOI 10.1006/mvre.2001.2319
   Oshiro S, 2001, NEUROL RES, V23, P359, DOI 10.1179/016164101101198569
   Oshiro S, 2000, ANTICANCER RES, V20, P605
   Palmer KJ, 2000, CLIN EXP IMMUNOL, V119, P412, DOI 10.1046/j.1365-2249.2000.01159.x
   Parney IF, 2000, NEUROSURGERY, V46, P1169, DOI 10.1097/00006123-200005000-00030
   PFIZENMAIER K, 1985, CANCER RES, V45, P3503
   Phillips LM, 1999, J NEUROIMMUNOL, V96, P218, DOI 10.1016/S0165-5728(99)00034-X
   RESTIFO NP, 1993, J IMMUNOTHER, V14, P182, DOI 10.1097/00002371-199310000-00004
   Satoh J, 2001, NEUROLOGY, V57, P681, DOI 10.1212/WNL.57.4.681
   Song GY, 1999, J NEUROIMMUNOL, V93, P1, DOI 10.1016/S0165-5728(98)00167-2
   Soos JM, 2001, GLIA, V36, P391, DOI 10.1002/glia.1125
   Stark GR, 1998, ANNU REV BIOCHEM, V67, P227, DOI 10.1146/annurev.biochem.67.1.227
   STORKUS WJ, 1993, J IMMUNOTHER, V14, P94, DOI 10.1097/00002371-199308000-00003
   Tau G, 1999, ALLERGY, V54, P1233, DOI 10.1034/j.1398-9995.1999.00099.x
   Todo T, 2001, P NATL ACAD SCI USA, V98, P6396, DOI 10.1073/pnas.101136398
   van der Stoep N, 2002, INT J CANCER, V97, P501, DOI 10.1002/ijc.1623
   WARD LA, 1995, J NEUROIMMUNOL, V58, P145, DOI 10.1016/0165-5728(95)00005-M
   WEBER JS, 1988, CANCER RES, V48, P5818
NR 50
TC 69
Z9 86
U1 0
U2 5
PU AMER ASSOC NEUROLOGICAL SURGEONS
PI ROLLING MEADOWS
PA 5550 MEADOWBROOK DRIVE, ROLLING MEADOWS, IL 60008 USA
SN 0022-3085
EI 1933-0693
J9 J NEUROSURG
JI J. Neurosurg.
PD FEB 15
PY 2004
VL 100
IS 2
BP 310
EP 319
DI 10.3171/jns.2004.100.2.0310
PG 10
WC Clinical Neurology; Surgery
SC Neurosciences & Neurology; Surgery
GA 768TT
UT WOS:000188551700019
PM 15086239
DA 2025-02-17
ER

PT J
AU Balkwill, F
AF Balkwill, F
TI The significance of cancer cell expression of the chemokine receptor CXCR4
SO SEMINARS IN CANCER BIOLOGY
LA English
DT Article
DE CXCR4; CXCL12; metastasis; invasion
ID endothelial growth-factor; factor-i sdf-1; epithelial-cells; functional expression; signal-transduction; cutting edge; lymphoblastic-leukemia; human glioblastoma; dendritic cells; molecular-basis
AB Malignant cells from at least 23 different types of cancer express the chemokine receptor CXCR4 and respond to its ligand CXCL12. This receptor ligand pair appears to be involved in directed migration of cancer cells to sites of metastasis, increased survival of cancer cells in sub optimal conditions and establishment of a tumour promoting cytokine/chemokine network. Preliminary data from animal models suggest that CXCR4 may be an important therapeutic target in a range of cancers. However CXCR4 plays major roles in embryogenesis, homeostasis and inflammation. This raises questions concerning the specificity of CXCR4 antagonists in the treatment of cancer. (C) 2003 Elsevier Ltd. All rights reserved.
C1 Barts & London Queen Marys Med Sch, Translat Oncol Lab, London EC1M 6BQ, England.
C3 University of London; Queen Mary University London
RP Balkwill, F (通讯作者)，Barts & London Queen Marys Med Sch, Translat Oncol Lab, London EC1M 6BQ, England.
EM frances.balkwill@cancer.org.uk
CR Aiuti A, 1997, J EXP MED, V185, P111, DOI 10.1084/jem.185.1.111
   Allavena P, 2000, IMMUNOL REV, V177, P141, DOI 10.1034/j.1600-065X.2000.17714.x
   Ara T, 2003, P NATL ACAD SCI USA, V100, P5319, DOI 10.1073/pnas.0730719100
   Bachelder RE, 2002, CANCER RES, V62, P7203
   Balkwill F, 2003, SEMIN IMMUNOL, V15, P49, DOI 10.1016/S1044-5323(02)00127-6
   Barbero S, 2003, CANCER RES, V63, P1969
   Barbero S, 2002, ANN NY ACAD SCI, V973, P60, DOI 10.1111/j.1749-6632.2002.tb04607.x
   Baribaud F, 2001, J VIROL, V75, P8957, DOI 10.1128/JVI.75.19.8957-8967.2001
   BARRETINA J, 2003, ANN HEMATOL, V0, P29
   Bertolini F, 2002, CANCER RES, V62, P3106
   Bezzi P, 2001, NAT NEUROSCI, V4, P702, DOI 10.1038/89490
   Bleul CC, 1996, NATURE, V382, P829, DOI 10.1038/382829a0
   Bleul CC, 1998, J EXP MED, V187, P753, DOI 10.1084/jem.187.5.753
   Bleul CC, 1997, P NATL ACAD SCI USA, V94, P1925, DOI 10.1073/pnas.94.5.1925
   Broxmeyer HE, 2003, J IMMUNOL, V170, P421, DOI 10.4049/jimmunol.170.1.421
   Buckley CD, 2000, J IMMUNOL, V165, P3423, DOI 10.4049/jimmunol.165.6.3423
   Chen T, 2001, CANCER RES, V61, P4679
   Chen YC, 2003, CANCER RES, V63, P4801
   Corcione A, 2000, J NATL CANCER I, V92, P628, DOI 10.1093/jnci/92.8.628
   Crane IJ, 2000, J IMMUNOL, V165, P4372, DOI 10.4049/jimmunol.165.8.4372
   Crazzolara R, 2001, BRIT J HAEMATOL, V115, P545, DOI 10.1046/j.1365-2141.2001.03164.x
   Curnock AP, 2003, J IMMUNOL, V170, P4021, DOI 10.4049/jimmunol.170.8.4021
   Darash-Yahana Merav, 2003, PROCEEDINGS OF THE AMERICAN ASSOCIATION FOR CANCER RESEARCH ANNUAL MEETING, V44, P789
   David NB, 2002, P NATL ACAD SCI USA, V99, P16297, DOI 10.1073/pnas.252339399
   De Clercq E, 2003, NAT REV DRUG DISCOV, V2, P581, DOI 10.1038/nrd1134
   Doitsidou M, 2002, CELL, V111, P647, DOI 10.1016/S0092-8674(02)01135-2
   Dwinell MB, 1999, GASTROENTEROLOGY, V117, P359, DOI 10.1053/gast.1999.0029900359
   Eddleston J, 2002, J IMMUNOL, V169, P6445, DOI 10.4049/jimmunol.169.11.6445
   Feng Y, 1996, SCIENCE, V272, P872, DOI 10.1126/science.272.5263.872
   Ganju RK, 1998, J BIOL CHEM, V273, P23169, DOI 10.1074/jbc.273.36.23169
   Geminder H, 2001, J IMMUNOL, V167, P4747, DOI 10.4049/jimmunol.167.8.4747
   Gupta SK, 1999, J IMMUNOL, V163, P2368
   Gupta SK, 1998, J BIOL CHEM, V273, P4282, DOI 10.1074/jbc.273.7.4282
   Hall JM, 2003, MOL ENDOCRINOL, V17, P792, DOI 10.1210/me.2002-0438
   Han YL, 2001, J CLIN INVEST, V108, P425, DOI 10.1172/JCI12629
   HANNA J, 2003, BLOOD, V0, P0
   Hannah Pier S, 2003, PROCEEDINGS OF THE AMERICAN ASSOCIATION FOR CANCER RESEARCH ANNUAL MEETING, V44, P772
   Hauser AE, 2002, J IMMUNOL, V169, P1277, DOI 10.4049/jimmunol.169.3.1277
   Helbig G, 2003, J BIOL CHEM, V278, P21631, DOI 10.1074/jbc.M300609200
   Hernandez PA, 2003, NAT GENET, V34, P70, DOI 10.1038/ng1149
   Hwang JH, 2003, J CLIN ENDOCR METAB, V88, P408, DOI 10.1210/jc.2002-021381
   Jordan NJ, 1999, J CLIN INVEST, V104, P1061, DOI 10.1172/JCI6685
   Juremalm M, 2000, EUR J IMMUNOL, V30, P3614, DOI 10.1002/1521-4141(200012)30:12<3614::AID-IMMU3614>3.0.CO;2-B
   Kang YB, 2003, CANCER CELL, V3, P537, DOI 10.1016/S1535-6108(03)00132-6
   Kijima T, 2002, CANCER RES, V62, P6304
   Knaut H, 2003, NATURE, V421, P279, DOI 10.1038/nature01338
   Kollet O, 2003, J CLIN INVEST, V112, P160, DOI 10.1172/JCI200317902
   Koshiba T, 2000, CLIN CANCER RES, V6, P3530
   Lévesque JP, 2003, J CLIN INVEST, V111, P187, DOI 10.1172/JCI200315994
   Libura J, 2002, BLOOD, V100, P2597, DOI 10.1182/blood-2002-01-0031
   LILES WC, 2003, BLOOD, V0, P0
   Mashino K, 2002, CANCER RES, V62, P2937
   Matthys P, 2001, J IMMUNOL, V167, P4686, DOI 10.4049/jimmunol.167.8.4686
   Moepps B, 1997, EUR J IMMUNOL, V27, P2102, DOI 10.1002/eji.1830270839
   Möhle R, 2000, BRIT J HAEMATOL, V110, P563, DOI 10.1046/j.1365-2141.2000.02157.x
   Möhle R, 1999, LEUKEMIA, V13, P1954, DOI 10.1038/sj.leu.2401602
   Möller C, 2003, LEUKEMIA, V17, P203, DOI 10.1038/sj.leu.2402717
   Müller A, 2001, NATURE, V410, P50, DOI 10.1038/35065016
   Murakami T, 2002, CANCER RES, V62, P7328
   Murdoch C, 1999, IMMUNOLOGY, V98, P36
   Murphy PM, 2001, NEW ENGL J MED, V345, P833, DOI 10.1056/NEJM200109133451113
   Nagase H, 2000, J IMMUNOL, V164, P5935, DOI 10.4049/jimmunol.164.11.5935
   Nakayama T, 2003, J IMMUNOL, V170, P1136, DOI 10.4049/jimmunol.170.3.1136
   Pablos JL, 2003, J IMMUNOL, V170, P2147, DOI 10.4049/jimmunol.170.4.2147
   Payne AS, 2002, J INVEST DERMATOL, V118, P915, DOI 10.1046/j.1523-1747.2002.01725.x
   Peled A, 2002, STEM CELLS, V20, P259, DOI 10.1634/stemcells.20-3-259
   Petit I, 2002, NAT IMMUNOL, V3, P687, DOI 10.1038/ni813
   Phillips RJ, 2003, AM J RESP CRIT CARE, V167, P1676, DOI 10.1164/rccm.200301-071OC
   Ptasznik A, 2002, J EXP MED, V196, P667, DOI 10.1084/jem.20020519
   Rempel SA, 2000, CLIN CANCER RES, V6, P102
   Robledo MM, 2001, J BIOL CHEM, V276, P45098, DOI 10.1074/jbc.M106912200
   Rossi D, 2000, ANNU REV IMMUNOL, V18, P217, DOI 10.1146/annurev.immunol.18.1.217
   Rubin Joshua Bennett, 2003, PROCEEDINGS OF THE AMERICAN ASSOCIATION FOR CANCER RESEARCH ANNUAL MEETING, V44, P544
   Salcedo R, 1999, AM J PATHOL, V154, P1125, DOI 10.1016/S0002-9440(10)65365-5
   Schecter AD, 2003, MICROCIRCULATION, V10, P265, DOI 10.1038/sj.mn.7800192
   Schrader AJ, 2002, BRIT J CANCER, V86, P1250, DOI 10.1038/sj.bjc.6600221
   Scotton C, 2001, BRIT J CANCER, V85, P891, DOI 10.1054/bjoc.2001.2020
   Scotton CJ, 2001, CANCER RES, V61, P4961
   Scotton CJ, 2002, CANCER RES, V62, P5930
   Semizarov D, 2003, P NATL ACAD SCI USA, V100, P6347, DOI 10.1073/pnas.1131959100
   Shimonaka M, 2003, J CELL BIOL, V161, P417, DOI 10.1083/jcb.200301133
   Singh Shailesh, 2003, PROCEEDINGS OF THE AMERICAN ASSOCIATION FOR CANCER RESEARCH ANNUAL MEETING, V44, P772
   Sun YX, 2003, J CELL BIOCHEM, V89, P462, DOI 10.1002/jcb.10522
   Szlosarek PW, 2003, LANCET ONCOL, V4, P565, DOI 10.1016/S1470-2045(03)01196-3
   Tachibana K, 1998, NATURE, V393, P591, DOI 10.1038/31261
   Taichman RS, 2002, CANCER RES, V62, P1832
   Terada R, 2003, LAB INVEST, V83, P665, DOI 10.1097/01.LAB.0000067498.89585.06
   Tilton B, 2000, J EXP MED, V192, P313, DOI 10.1084/jem.192.3.313
   Uchida Daisuke, 2003, PROCEEDINGS OF THE AMERICAN ASSOCIATION FOR CANCER RESEARCH ANNUAL MEETING, V44, P452
   Weng AP, 2003, AM J CLIN PATHOL, V119, P424, DOI 10.1309/RF4PVCEGGN2XAF86
   Zeelenberg IS, 2003, CANCER RES, V63, P3833
   Zeelenberg IS, 2001, J CLIN INVEST, V108, P269, DOI 10.1172/JCI11330
   Zhou Y, 2002, J BIOL CHEM, V277, P49481, DOI 10.1074/jbc.M206222200
   Zoeteweij JP, 1998, J IMMUNOL, V161, P3219
   Zou WP, 2001, NAT MED, V7, P1339, DOI 10.1038/nm1201-1339
   Zou YR, 1998, NATURE, V393, P595, DOI 10.1038/31269
NR 96
TC 640
Z9 785
U1 1
U2 55
PU ACADEMIC PRESS LTD ELSEVIER SCIENCE LTD
PI LONDON
PA 24-28 OVAL RD, LONDON NW1 7DX, ENGLAND
SN 1044-579X
EI 
J9 SEMIN CANCER BIOL
JI Semin. Cancer Biol.
PD JUN 15
PY 2004
VL 14
IS 3
BP 171
EP 179
DI 10.1016/j.semcancer.2003.10.003
PG 9
WC Oncology
SC Oncology
GA 825BD
UT WOS:000221730100005
PM 15246052
DA 2025-02-17
ER

PT J
AU Bougras, G
   Cartron, PF
   Gautier, F
   Martin, S
   LeCabellec, M
   Meflah, K
   Gregoire, M
   Vallette, FM
AF Bougras, G
   Cartron, PF
   Gautier, F
   Martin, S
   LeCabellec, M
   Meflah, K
   Gregoire, M
   Vallette, FM
TI Opposite role of Bax and BCL-2 in the anti-tumoral responses of the immune system
SO BMC CANCER
LA English
DT Article
ID dendritic cells; apoptotic cells; malignant glioma; presenting cells; rat glioma; in-vivo; death; immunogenicity; immunotherapy; expression
AB Background: The relative role of anti apoptotic (i.e. Bcl-2) or pro-apoptotic ( e. g. Bax) proteins in tumor progression is still not completely understood. Methods: The rat glioma cell line A15A5 was stably transfected with human Bcl-2 and Bax transgenes and the viability of theses cell lines was analyzed in vitro and in vivo. Results: In vitro, the transfected cell lines (huBax A15A5 and huBcl-2 A15A5) exhibited different sensitivities toward apoptotic stimuli. huBax A15A5 cells were more sensitive and huBcl-2 A15A5 cells more resistant to apoptosis than mock-transfected A15A5 cells (pCMV A15A5). However, in vivo, in syngenic rat BDIX, these cell lines behaved differently, as no tumor growth was observed with huBax A15A5 cells while huBcl-2 A15A5 cells formed large tumors. The immune system appeared to be involved in the rejection of huBax A15A5 cells since i) huBax A15A5 cells were tumorogenic in nude mice, ii) an accumulation of CD8+ T-lymphocytes was observed at the site of injection of huBax A15A5 cells and iii) BDIX rats, which had received huBax A15A5 cells developed an immune protection against pCMV A15A5 and huBcl-2 A15A5 cells. Conclusions: We show that the expression of Bax and Bcl-2 controls the sensitivity of the cancer cells toward the immune system. This sensitization is most likely to be due to an increase in immune induced cell death and/or the amplification of an anti tumour immune response.
C1 INSERM UN, Equipe 4, UMR 601, F-44035 Nantes 01, France.
   INSERM UN, Equipe 2, UMR 601, F-44035 Nantes 01, France.
   CHU Nantes, Hop G&R Laennec, Clin Univ Neurochirurg, F-44093 Nantes 01, France.
C3 Institut National de la Sante et de la Recherche Medicale (Inserm); Institut National de la Sante et de la Recherche Medicale (Inserm); Nantes Universite; CHU de Nantes
RP INSERM UN, Equipe 4, UMR 601, 9 Quai Moncousu, F-44035 Nantes 01, France.
EM bougras@nantes.inserm.fr; pcartron@nantes.inserm.fr; fgautier@nantes.inserm.fr; stephaneandre.martin@chu-nantes.fr; lecabellec@nantes.inserm.fr; kmeflah@nantes.inserm.fr; mgregoire@nantes.inserm.fr; fval@nantes.inserm.fr
CR Albert ML, 1998, NATURE, V392, P86, DOI 10.1038/32183
   Behin A, 2003, LANCET, V361, P323, DOI 10.1016/S0140-6736(03)12328-8
   Boisteau O, 1997, APOPTOSIS, V2, P403, DOI 10.1023/A:1026461825570
   Bonnotte B, 1998, J IMMUNOL, V161, P1433
   Cartron PF, 2003, MOL CELL BIOL, V23, P4701, DOI 10.1128/MCB.23.13.4701-4712.2003
   Cartron PF, 2002, HUM MOL GENET, V11, P675, DOI 10.1093/hmg/11.6.675
   Cartron Pierre-Francois, 2003, EXPERT REV ANTICANCER THER, V3, P563, DOI 10.1586/14737140.3.4.563
   CLARKE TM, 1995, NEUROPATH APPL NEURO, V21, P130, DOI 10.1111/j.1365-2990.1995.tb01039.x
   Cory S, 2002, NAT REV CANCER, V2, P647, DOI 10.1038/nrc883
   Ferguson Thomas A, 2002, INT REV IMMUNOL, V21, P153
   Hanahan D, 2000, CELL, V100, P57, DOI 10.1016/S0092-8674(00)81683-9
   Henry F, 1999, CANCER RES, V59, P3329
   Igney FH, 2002, NAT REV CANCER, V2, P277, DOI 10.1038/nrc776
   Ionov Y, 2000, P NATL ACAD SCI USA, V97, P10872, DOI 10.1073/pnas.190210897
   Kuriyama H, 2002, NEURO-ONCOLOGY, V4, P179, DOI 10.1093/neuonc/4.3.179
   Larsson M, 2001, TRENDS IMMUNOL, V22, P141, DOI 10.1016/S1471-4906(01)01860-9
   Le Poole IC, 2002, CURR OPIN ONCOL, V14, P641, DOI 10.1097/00001622-200211000-00009
   Lowe SW, 2000, CARCINOGENESIS, V21, P485, DOI 10.1093/carcin/21.3.485
   Martin S, 2001, J NEURO-ONCOL, V52, P129, DOI 10.1023/A:1010689121904
   McIlroy D, 2003, P NATL ACAD SCI USA, V100, P2562, DOI 10.1073/pnas.0437935100
   Neumann H, 2002, TRENDS NEUROSCI, V25, P313, DOI 10.1016/S0166-2236(02)02154-9
   Okada H, 2001, CANCER RES, V61, P2625
   Oliver L, 2000, BIOCHEM BIOPH RES CO, V273, P411, DOI 10.1006/bbrc.2000.2952
   Parney IF, 2000, NEUROSURGERY, V46, P778, DOI 10.1097/00006123-200004000-00002
   Peter ME, 1998, CURR OPIN IMMUNOL, V10, P545, DOI 10.1016/S0952-7915(98)80222-7
   Ronchetti A, 1999, J IMMUNOL, V163, P130
   Roth W, 1999, CELL MOL LIFE SCI, V56, P481, DOI 10.1007/s000180050447
   Sampson JH, 1996, P NATL ACAD SCI USA, V93, P10399, DOI 10.1073/pnas.93.19.10399
   Sauter B, 2000, J EXP MED, V191, P423, DOI 10.1084/jem.191.3.423
   Smilowitz HM, 2000, J NEURO-ONCOL, V46, P193, DOI 10.1023/A:1006488301412
   Smyth MJ, 2001, NAT IMMUNOL, V2, P293, DOI 10.1038/86297
   Steinman RM, 2000, J EXP MED, V191, P411, DOI 10.1084/jem.191.3.411
   Trapani JA, 2002, NAT REV IMMUNOL, V2, P735, DOI 10.1038/nri911
   TSUJIMOTO Y, 1985, SCIENCE, V228, P1440, DOI 10.1126/science.3874430
   Vairo G, 2000, MOL CELL BIOL, V20, P4745, DOI 10.1128/MCB.20.13.4745-4753.2000
   Yu JS, 2001, CANCER RES, V61, P842
NR 36
TC 7
Z9 8
U1 0
U2 4
PU BMC
PI LONDON
PA CAMPUS, 4 CRINAN ST, LONDON N1 9XW, ENGLAND
SN 1471-2407
EI 
J9 BMC CANCER
JI BMC Cancer
PD AUG 24
PY 2004
VL 4
IS 
BP 
EP 
DI 10.1186/1471-2407-4-54
PG 10
WC Oncology
SC Oncology
GA 853XP
UT WOS:000223864600001
PM 15331018
DA 2025-02-17
ER

PT J
AU Dhodapkar, KM
   Cirignano, B
   Chamian, F
   Zagzag, D
   Miller, DC
   Finlay, JL
   Steinman, RM
AF Dhodapkar, KM
   Cirignano, B
   Chamian, F
   Zagzag, D
   Miller, DC
   Finlay, JL
   Steinman, RM
TI Invariant natural killer T cells are preserved in patients with glioma and exhibit antitumor lytic activity following dendritic cell-mediated expansion
SO INTERNATIONAL JOURNAL OF CANCER
LA English
DT Article
DE glioma; innate immunity; interferon-gamma; immunotherapy; CD1d
ID v(alpha)14 nkt cells; alpha-galactosylceramide; brain-tumors; activation; immunity; immunosurveillance; inhibition; generation; v-alpha-14; responses
AB Brain tumors carry a poor prognosis, and newer approaches to their therapy are urgently needed. Natural killer T (NKT) cells are distinct innate lymphocytes with antitumor potentials. Defects in NKT cell function have been observed in patients with other forms of cancer. Here we show that both the frequency and interferon-gamma-producing function of NKT cells are well preserved in adult patients with glioma (n = 9) and comparable to findings in healthy controls (n = 9). These cells can be readily expanded in culture using autologous mature dendritic cells loaded with the NKT ligand, a-galactosyl ceramide. The expanded NKT cells from glioma patients are functional and, importantly, kill glioma cells in a ligand- and CD1d-dependent manner. Expression of CD1dd is detected both on primary glioma cells as well as endothelial Fells in infiltrating new blood vessels by immunohistochemistry of glioma tissue sections. These data suggest that targeting NKT cells may provide a novel strategy for immunotherapy of glioma. (C) 2004 Wiley-Liss, Inc.
C1 Rockefeller Univ, Cellular Physiol & Immunol Lab, New York, NY 10021 USA.
   Rockefeller Univ, Chris Browne Ctr Immunol & Human Dis, New York, NY 10021 USA.
   NYU, Sch Med, Dept Pathol, Div Neuropathol, New York, NY USA.
   NYU, Med Ctr, New York, NY 10016 USA.
   Rockefeller Univ, Invest Dermatol Lab, New York, NY 10021 USA.
   NYU, Sch Med, Dept Pediat, New York, NY USA.
C3 Rockefeller University; Rockefeller University; New York University; New York University; Rockefeller University; New York University
RP Rockefeller Univ, Cellular Physiol & Immunol Lab, 1230 York Ave, New York, NY 10021 USA.
EM steinma@rockefeller.edu
FU NCI NIH HHS [CA 84512] Funding Source: Medline; NCRR NIH HHS [M01 RR-00102] Funding Source: Medline
CR Benlagha K, 2000, SEMIN IMMUNOL, V12, P537, DOI 10.1006/smim.2000.0276
   Bleyer WA, 1999, CHILD NERV SYST, V15, P758, DOI 10.1007/s003810050467
   Chen B, 2000, CANCER GENE THER, V7, P1437, DOI 10.1038/sj.cgt.7700252
   Coughlin CM, 1998, IMMUNITY, V9, P25, DOI 10.1016/S1074-7613(00)80585-3
   Crowe NY, 2002, J EXP MED, V196, P119, DOI 10.1084/jem.20020092
   Cui JQ, 1997, SCIENCE, V278, P1623, DOI 10.1126/science.278.5343.1623
   DeAngelis LM, 2001, NEW ENGL J MED, V344, P114, DOI 10.1056/NEJM200101113440207
   Dhodapkar MV, 1999, J CLIN INVEST, V104, P173, DOI 10.1172/JCI6909
   Fujii S, 2002, NAT IMMUNOL, V3, P867, DOI 10.1038/ni827
   Fujii S, 2003, J IMMUNOL METHODS, V272, P147, DOI 10.1016/S0022-1759(02)00497-0
   Godfrey DI, 2000, IMMUNOL TODAY, V21, P573, DOI 10.1016/S0167-5699(00)01735-7
   Gumperz JE, 2002, J EXP MED, V195, P625, DOI 10.1084/jem.20011786
   Hayakawa Y, 2002, BLOOD, V100, P1728
   Jahng AW, 2001, J EXP MED, V194, P1789, DOI 10.1084/jem.194.12.1789
   Jonuleit H, 1997, EUR J IMMUNOL, V27, P3135, DOI 10.1002/eji.1830271209
   Kawano T, 1997, SCIENCE, V278, P1626, DOI 10.1126/science.278.5343.1626
   Lee PT, 2002, J EXP MED, V195, P637, DOI 10.1084/jem.20011908
   Metelitsa LS, 2001, J IMMUNOL, V167, P3114, DOI 10.4049/jimmunol.167.6.3114
   Park SH, 2000, NATURE, V406, P788, DOI 10.1038/35021233
   Parney IF, 2000, NEUROSURGERY, V46, P778, DOI 10.1097/00006123-200004000-00002
   Shin T, 2001, INT J CANCER, V91, P523, DOI 10.1002/1097-0215(20010215)91:4<523::AID-IJC1087>3.0.CO;2-L
   Smyth MJ, 2000, J EXP MED, V191, P661, DOI 10.1084/jem.191.4.661
   Smyth MJ, 2002, CURR OPIN IMMUNOL, V14, P165, DOI 10.1016/S0952-7915(02)00316-3
   Spada FM, 1998, J EXP MED, V188, P1529, DOI 10.1084/jem.188.8.1529
   TAHIR M, 2001, J IMMUNOL, V167, P4046
   Terabe M, 2000, NAT IMMUNOL, V1, P515, DOI 10.1038/82771
   Thurner B, 1999, J IMMUNOL METHODS, V223, P1, DOI 10.1016/S0022-1759(98)00208-7
   Wu DY, 2003, J EXP MED, V198, P173, DOI 10.1084/jem.20030446
   Yanagisawa K, 2002, J IMMUNOL, V168, P6494, DOI 10.4049/jimmunol.168.12.6494
NR 29
TC 94
Z9 106
U1 0
U2 1
PU WILEY
PI HOBOKEN
PA 111 RIVER ST, HOBOKEN 07030-5774, NJ USA
SN 0020-7136
EI 1097-0215
J9 INT J CANCER
JI Int. J. Cancer
PD MAY 10
PY 2004
VL 109
IS 6
BP 893
EP 899
DI 10.1002/ijc.20050
PG 7
WC Oncology
SC Oncology
GA 811NS
UT WOS:000220779200012
PM 15027123
DA 2025-02-17
ER

PT J
AU Okada, H
   Tsugawa, T
   Sato, H
   Kuwashima, N
   Gambotto, A
   Okada, K
   Dusak, JE
   Fellows-Mayle, WK
   Papworth, GD
   Watkins, SC
   Chambers, WH
   Potter, DM
   Storkus, WJ
   Pollack, IF
AF Okada, H
   Tsugawa, T
   Sato, H
   Kuwashima, N
   Gambotto, A
   Okada, K
   Dusak, JE
   Fellows-Mayle, WK
   Papworth, GD
   Watkins, SC
   Chambers, WH
   Potter, DM
   Storkus, WJ
   Pollack, IF
TI Delivery of interferon-α transfected dendritic cells into central nervous system tumors enhances the antitumor efficacy of peripheral peptide-based vaccines
SO CANCER RESEARCH
LA English
DT Article
ID cytokine gene-therapy; cd4(+) t-cells; class-ii mhc; ifn-gamma; effective induction; cellular-immunity; malignant glioma; fas ligand; tgf-beta; brain
AB We evaluated the effects, on immunity and survival, of injection of interferon (IFN)-alpha-transfected dendritic cells (DC-IFN-alpha) into intracranial tumors in mice immunized previously with syngeneic dendritic cells (DCs) pulsed either with ovalbumin-derived CTL or T helper epitopes. These immunizations protected animals from s.c. challenge with ovalbumin-expressing M05 melanoma (class I+ and class II-negative). Notably, antiovalbumin CTL responses were observed in animals vaccinated with an ovalbumin-derived T helper epitope but only after the mice were challenged with M05 cells. This cross-priming of CTL was dependent on both CD4(+) and CD8(+) T cells. Because we observed that s.c., but not intracranial, tumors were infiltrated with CD11c(+) DCs, and because IFN-alpha promotes the activation and survival of both DCs and T cells, we evaluated the combinational antitumor effects of injecting adenoviral (Ad)-IFN-alpha-engineered DCs into intracranial M05 tumors in preimmunized mice. Delivery of DC-IFN-a prolonged survival. This was most notable for animals prevaccinated with both the CTL and T helper ovalbumin epitopes, with 60% (6 of 10) of mice (versus 0 of 10 of control animals) surviving for >80 days after tumor challenge. DC-IFN-alpha appeared to persist longer than mock-transfected DCs within the intracranial tumor microenvironment, and DC-IFN-alpha-treated mice exhibited enhanced levels of ovalbumin-specific CTL in draining cervical lymph nodes. On the basis of these results, we believe that local expression of IFN-alpha by DCs within the intracranial tumor site may enhance the clinical efficacy of peripheral vaccine approaches for brain tumors.
C1 Univ Pittsburgh, Sch Med, Dept Neurol Surg, Pittsburgh, PA 15213 USA.
   Univ Pittsburgh, Sch Med, Dept Surg, Pittsburgh, PA 15213 USA.
   Univ Pittsburgh, Sch Med, Dept Pathol, Pittsburgh, PA 15213 USA.
   Univ Pittsburgh, Sch Med, Ctr Biol Imaging, Pittsburgh, PA 15213 USA.
   Univ Pittsburgh, Grad Sch Publ Hlth, Dept Biostat, Pittsburgh, PA 15260 USA.
   Univ Pittsburgh, Inst Canc, Biostat Facil, Pittsburgh, PA 15260 USA.
   Univ Pittsburgh, Inst Canc, Brain Tumor Program, Pittsburgh, PA 15260 USA.
C3 Pennsylvania Commonwealth System of Higher Education (PCSHE); University of Pittsburgh; Pennsylvania Commonwealth System of Higher Education (PCSHE); University of Pittsburgh; Pennsylvania Commonwealth System of Higher Education (PCSHE); University of Pittsburgh; Pennsylvania Commonwealth System of Higher Education (PCSHE); University of Pittsburgh; Pennsylvania Commonwealth System of Higher Education (PCSHE); University of Pittsburgh; Pennsylvania Commonwealth System of Higher Education (PCSHE); University of Pittsburgh; Pennsylvania Commonwealth System of Higher Education (PCSHE); University of Pittsburgh
RP Okada, H (通讯作者)，Univ Pittsburgh, Sch Med, Dept Neurol Surg, G12A,Hillman Canc Ctr,5117 Ctr Ave, Pittsburgh, PA 15213 USA.
EM okadah@msx.upmc.edu
FU NINDS NIH HHS [P01 NS40923] Funding Source: Medline
CR Badie B, 2002, J NEUROIMMUNOL, V133, P39, DOI 10.1016/S0165-5728(02)00350-8
   Calzascia T, 2003, J IMMUNOL, V171, P2187, DOI 10.4049/jimmunol.171.5.2187
   Cho HJ, 2002, J IMMUNOL, V168, P4907, DOI 10.4049/jimmunol.168.10.4907
   De Veerman M, 1999, J IMMUNOL, V162, P144
   Della Bella S, 2004, J LEUKOCYTE BIOL, V75, P106, DOI 10.1189/jlb.0403154
   Dutta T, 2003, J NEURO-ONCOL, V64, P31, DOI 10.1023/A:1024973506989
   Ehtesham M, 2003, J IMMUNOTHER, V26, P107, DOI 10.1097/00002371-200303000-00003
   FERRANTINI M, 1994, J IMMUNOL, V153, P4604
   Fischer HG, 2000, J IMMUNOL, V164, P4826, DOI 10.4049/jimmunol.164.9.4826
   Giezeman-Smits KM, 2000, CANCER RES, V60, P2449
   Hiroishi K, 2000, J IMMUNOL, V164, P567, DOI 10.4049/jimmunol.164.2.567
   Honda K, 2003, P NATL ACAD SCI USA, V100, P10872, DOI 10.1073/pnas.1934678100
   Janssen EM, 2003, NATURE, V421, P852, DOI 10.1038/nature01441
   Kao JY, 2003, J IMMUNOL, V170, P3806, DOI 10.4049/jimmunol.170.7.3806
   Lankford CSR, 2003, J LEUKOCYTE BIOL, V73, P49, DOI 10.1189/jlb.0602326
   Le Bon A, 2003, NAT IMMUNOL, V4, P1009, DOI 10.1038/ni978
   Leverkus M, 2000, BLOOD, V96, P2628
   Lu GW, 2002, J IMMUNOL, V168, P1831, DOI 10.4049/jimmunol.168.4.1831
   Luft T, 1998, J IMMUNOL, V161, P1947
   Maecker HT, 1998, J IMMUNOL, V161, P6532
   Melief CJM, 2003, EUR J IMMUNOL, V33, P2645, DOI 10.1002/eji.200324341
   Menetrier-Caux C, 2001, CANCER RES, V61, P3096
   MITCHELL MS, 1989, J CLIN ONCOL, V7, P1701, DOI 10.1200/JCO.1989.7.11.1701
   Nakahara N, 2003, CANCER GENE THER, V10, P549, DOI 10.1038/sj.cgt.7700598
   Natsume A, 1999, GENE THER, V6, P1626, DOI 10.1038/sj.gt.3300990
   Ochsenbein AF, 2001, NATURE, V411, P1058, DOI 10.1038/35082583
   Okada H, 2001, GENE THER, V8, P1157, DOI 10.1038/sj.gt.3301496
   Okada H, 1998, INT J CANCER, V78, P196, DOI 10.1002/(SICI)1097-0215(19981005)78:2<196::AID-IJC13>3.0.CO;2-9
   Ossendorp F, 2000, IMMUNOL LETT, V74, P75, DOI 10.1016/S0165-2478(00)00252-2
   Ossendorp F, 1998, J EXP MED, V187, P693, DOI 10.1084/jem.187.5.693
   Parlato S, 2001, BLOOD, V98, P3022, DOI 10.1182/blood.V98.10.3022
   Phillips LM, 1999, J NEUROIMMUNOL, V96, P218, DOI 10.1016/S0165-5728(99)00034-X
   Rescigno M, 1998, J EXP MED, V188, P2175, DOI 10.1084/jem.188.11.2175
   Rosenberg SA, 1997, IMMUNOL TODAY, V18, P175, DOI 10.1016/S0167-5699(97)84664-6
   Saas P, 1997, J CLIN INVEST, V99, P1173, DOI 10.1172/JCI119273
   Santini SM, 2000, J EXP MED, V191, P1777, DOI 10.1084/jem.191.10.1777
   Suter T, 2003, EUR J IMMUNOL, V33, P2998, DOI 10.1002/eji.200323611
   Tatsumi T, 2003, CANCER RES, V63, P6378
   Toes REM, 1999, J EXP MED, V189, P753, DOI 10.1084/jem.189.5.753
   Walker PR, 2003, BRAIN RES REV, V42, P97, DOI 10.1016/S0165-0173(03)00141-3
   Weller M, 1995, BRAIN RES REV, V21, P128, DOI 10.1016/0165-0173(95)00010-0
   Yang TB, 2002, CANCER RES, V62, P2583
NR 42
TC 34
Z9 40
U1 0
U2 2
PU AMER ASSOC CANCER RESEARCH
PI PHILADELPHIA
PA 615 CHESTNUT ST, 17TH FLOOR, PHILADELPHIA, PA 19106-4404 USA
SN 0008-5472
EI 
J9 CANCER RES
JI Cancer Res.
PD AUG 15
PY 2004
VL 64
IS 16
BP 5830
EP 5838
DI 10.1158/0008-5472.CAN-04-0130
PG 9
WC Oncology
SC Oncology
GA 846NH
UT WOS:000223321900043
PM 15313927
DA 2025-02-17
ER

PT J
AU Kikuchi, T
   Akasaki, Y
   Abe, T
   Fukuda, T
   Saotome, H
   Ryan, JL
   Kufe, DW
   Ohno, T
AF Kikuchi, T
   Akasaki, Y
   Abe, T
   Fukuda, T
   Saotome, H
   Ryan, JL
   Kufe, DW
   Ohno, T
TI Vaccination of glioma patients with fusions of dendritic and glioma cells and recombinant human interleukin 12
SO JOURNAL OF IMMUNOTHERAPY
LA English
DT Article
DE immunotherapy; dendritic cells; glioma; brain tumor; interleukin 12
ID in-vitro; tumors; immunization; cytokines; immunity
AB Despite aggressive treatment, the median survival of patients with high-grade malignant astrocytoma is about I year. The authors investigated the safety and clinical response to immunotherapy using fusions of dendritic and glioma cells combined with recombinant human interleukin 12 (rhIL-12) for the treatment of malignant glioma. Fifteen patients with malignant glioma participated in this study. Dendritic cells were generated from peripheral blood. Cultured autologous glioma cells were established from surgical specimens in each case. Fusion cells were prepared from dendritic and glioma cells using polyethylene glycol. All patients received fusion cells intradermally on day 1. rhIL-12 was injected subcutaneously at the same site on days 3 and 7. Response to the treatment was evaluated by clinical observations and radiologic findings. No serious adverse effects were observed. In four patients, magnetic resonance imaging showed a greater than 50% reduction in tumor size. One patient had a mixed response. These results show that administration of fusion cells and rhIL-12 safely induces clinical antitumor effects in some patients with malignant glioma.
C1 Jikei Univ, Dept Oncol, Inst DNA Med, Tokyo, Japan.
   Jikei Univ, Dept Neurosurg, Tokyo, Japan.
   Jikei Univ, Div Neuropathol, Dept Neurosci, Tokyo, Japan.
   AHP Serv Japan Co Ltd, Wyeth Res Dept, Tokyo, Japan.
   Wyeth Pharmaceut, Experimental Med Res & Dev, Cambridge, MA USA.
   Harvard Univ, Sch Med, Dana Farber Canc Inst, Boston, MA 02115 USA.
C3 Jikei University; Jikei University; Jikei University; Pfizer; Pfizer Japan; Pfizer; Pfizer USA; Harvard University; Harvard University Medical Affiliates; Dana-Farber Cancer Institute; Harvard Medical School
RP Kikuchi, T (通讯作者)，3-25-8 Nishishinbashi,Minato Ku, Tokyo 1058461, Japan.
EM tkikuchi@jikei.ac.jp
CR Akasaki Y, 2001, J IMMUNOTHER, V24, P106, DOI 10.1097/00002371-200103000-00004
   AOKI T, 1992, P NATL ACAD SCI USA, V89, P3850, DOI 10.1073/pnas.89.9.3850
   BRANDES A, 1991, ANTICANCER RES, V11, P719
   BRUNDA MJ, 1994, J LEUKOCYTE BIOL, V55, P280
   Celluzzi CM, 1998, J IMMUNOL, V160, P3081
   Gong JL, 1997, NAT MED, V3, P558, DOI 10.1038/nm0597-558
   Kikuchi T, 2001, CANCER IMMUNOL IMMUN, V50, P337, DOI 10.1007/s002620100205
   Leonard JP, 1997, BLOOD, V90, P2541
   Nair SK, 1997, INT J CANCER, V70, P706, DOI 10.1002/(SICI)1097-0215(19970317)70:6<706::AID-IJC13>3.0.CO;2-7
   Nestle FO, 1998, NAT MED, V4, P328, DOI 10.1038/nm0398-328
   Reeves ME, 1996, CANCER RES, V56, P5672
   STEINMAN RM, 1991, ANNU REV IMMUNOL, V9, P271
   Tjandrawan T, 1998, J IMMUNOTHER, V21, P149, DOI 10.1097/00002371-199803000-00009
   Tüting T, 1998, J IMMUNOL, V160, P1139
   Wakimoto H, 1996, CANCER RES, V56, P1828
   Wang JL, 1998, J IMMUNOL, V161, P5516
   Zitvogel L, 1996, J EXP MED, V183, P87, DOI 10.1084/jem.183.1.87
NR 17
TC 167
Z9 190
U1 0
U2 6
PU LIPPINCOTT WILLIAMS & WILKINS
PI PHILADELPHIA
PA 530 WALNUT ST, PHILADELPHIA, PA 19106-3621 USA
SN 1524-9557
EI 
J9 J IMMUNOTHER
JI J. Immunother.
PD NOV-DEC 15
PY 2004
VL 27
IS 6
BP 452
EP 459
DI 10.1097/00002371-200411000-00005
PG 8
WC Oncology; Immunology; Medicine, Research & Experimental
SC Oncology; Immunology; Research & Experimental Medicine
GA 868GT
UT WOS:000224902800005
PM 15534489
DA 2025-02-17
ER

PT J
AU Takamura, Y
   Ikeda, H
   Kanaseki, T
   Toyota, M
   Tokino, T
   Imai, K
   Houkin, K
   Sato, N
AF Takamura, Y
   Ikeda, H
   Kanaseki, T
   Toyota, M
   Tokino, T
   Imai, K
   Houkin, K
   Sato, N
TI Regulation of MHC class II expression in glioma cells by class II transactivator (CIITA)
SO GLIA
LA English
DT Article
DE CIITA; MHC class II; glioma; histone acetylation
ID cd4(+) t-cells; retinoblastoma protein rescue; ifn-gamma inducibility; hla-dr expression; promoter-iv; malignant glioma; adoptive immunotherapy; tumor rejection; dendritic cells; cancer-cells
AB We first classified 12 malignant glioma cell lines into three different groups (types 1-3) with respect to major histocompatibility complex (MHC) class II expression and analyzed each group based on the different expression status of the class II transactivator (CIITA) gene. Glioma type 1 (2 of 12) showed constitutive expression of all class II molecules that might be mediated by activation of B cell-specific CIITA promoter III. Glioma type 2 represented the major phenotype (66.7 %) of malignant glioma cell lines, and MHC class II expression was induced by interferon-gamma (IFN-gamma) in this phenotype. Analysis of glioma tissue samples revealed that CIITA promoter IV was detected in 9 of 11 patients (81.8%); however, promoter III was only in two (18.2%). Moreover, cultured glioma cells obtained from a fresh tumor sample upregulated expression of CIITA and class II molecules in the presence of IFN-gamma, strongly suggesting that glioma type 2 might be predominant in glioma tissues. Glioma type 3 (2 of 12) showed CIITA transcripts but loss of MHC class II expression even in the presence of IFN-gamma. In addition, we determined that the constitutive MHC class II expression in the glioma cell lines (type 1) was the result of transcriptional activation of the CIITA gene. This phenomenon was mediated by global histone acetylation over 6 kb upstream from the transcriptional start site of CIITA promoter III. Moreover, stable transfection of CIITA promoter IV as well as promoter III into MHC class Il inducible cell lines restored the constitutive expression of all class II molecules. These studies lay the foundation to understand the molecular basis for the expression of class Il molecules in gliomas. (C) 2003 Wiley-Liss, Inc.
C1 Sapporo Med Univ, Sch Med, Dept Pathol, Chuo Ku, Sapporo, Hokkaido 0608556, Japan.
   Sapporo Med Univ, Sch Med, Dept Neurosurg, Sapporo, Hokkaido, Japan.
   Sapporo Med Univ, Sch Med, Dept Mol Biol, Sapporo, Hokkaido, Japan.
   Sapporo Med Univ, Sch Med, Dept Internal Med, Sapporo, Hokkaido, Japan.
C3 Sapporo Medical University; Sapporo Medical University; Sapporo Medical University; Sapporo Medical University
RP Sapporo Med Univ, Sch Med, Dept Pathol, Chuo Ku, S-1,W-17, Sapporo, Hokkaido 0608556, Japan.
EM hikeda@sapmed.ac.jp
CR Barbieri G, 2002, INT IMMUNOL, V14, P839, DOI 10.1093/intimm/dxf060
   BASTA PV, 1987, J IMMUNOL, V138, P1275
   Baxevanis CN, 2000, J IMMUNOL, V164, P3902, DOI 10.4049/jimmunol.164.7.3902
   Bennett SRM, 1998, NATURE, V393, P478, DOI 10.1038/30996
   BOON T, 1994, ANNU REV IMMUNOL, V12, P337, DOI 10.1146/annurev.iy.12.040194.002005
   Chiari R, 2000, CANCER RES, V60, P4855
   Cohen PA, 2000, CRIT REV IMMUNOL, V20, P17
   COLLOBY PS, 1992, HISTOPATHOLOGY, V20, P411, DOI 10.1111/j.1365-2559.1992.tb01011.x
   Cresswell P, 1996, CELL, V84, P505, DOI 10.1016/S0092-8674(00)81025-9
   Davis FG, 1999, CANCER, V85, P485, DOI 10.1002/(SICI)1097-0142(19990115)85:2<485::AID-CNCR29>3.3.CO;2-C
   Deffrennes V, 2001, J IMMUNOL, V167, P98, DOI 10.4049/jimmunol.167.1.98
   DURAND B, 1994, MOL CELL BIOL, V14, P6839, DOI 10.1128/MCB.14.10.6839
   Gilboa E, 1999, IMMUNITY, V11, P263, DOI 10.1016/S1074-7613(00)80101-6
   Goodwin BL, 2001, CELL GROWTH DIFFER, V12, P327
   Grunstein M, 1997, NATURE, V389, P349, DOI 10.1038/38664
   Holling TM, 2002, J IMMUNOL, V168, P763, DOI 10.4049/jimmunol.168.2.763
   Hung K, 1998, J EXP MED, V188, P2357, DOI 10.1084/jem.188.12.2357
   JabraneFerrat N, 1996, MOL CELL BIOL, V16, P4683
   KAMMA H, 1991, VIRCHOWS ARCH B, V60, P407, DOI 10.1007/BF02899573
   Kanaseki T, 2003, J IMMUNOL, V170, P4980, DOI 10.4049/jimmunol.170.10.4980
   Kikuchi T, 2001, CANCER IMMUNOL IMMUN, V50, P337, DOI 10.1007/s002620100205
   Konopka G, 2003, CURR MOL MED, V3, P73, DOI 10.2174/1566524033361609
   Landmann S, 2001, J EXP MED, V194, P379, DOI 10.1084/jem.194.4.379
   Linhoff MW, 1997, MOL CELL BIOL, V17, P4589, DOI 10.1128/MCB.17.8.4589
   Liu AC, 1999, HEMATOL ONCOL, V17, P149, DOI 10.1002/(SICI)1099-1069(199912)17:4<149::AID-HON645>3.3.CO;2-6
   Lu Y, 1997, IMMUNOL CELL BIOL, V75, P325, DOI 10.1038/icb.1997.50
   Lu YM, 1996, J IMMUNOL, V156, P2495
   Magdinier F, 2001, P NATL ACAD SCI USA, V98, P4990, DOI 10.1073/pnas.101617298
   Masters BS, 2000, OPT PHOTONICS NEWS, V11, P14
   Morris AC, 2002, MOL CELL BIOL, V22, P4781, DOI 10.1128/MCB.22.13.4781-4791.2002
   Morris AC, 2000, J IMMUNOL, V164, P4143, DOI 10.4049/jimmunol.164.8.4143
   Muhlethaler-Mottet A, 1998, IMMUNITY, V8, P157, DOI 10.1016/S1074-7613(00)80468-9
   MuhlethalerMOttet A, 1997, EMBO J, V16, P2851, DOI 10.1093/emboj/16.10.2851
   Mumberg D, 1999, P NATL ACAD SCI USA, V96, P8633, DOI 10.1073/pnas.96.15.8633
   Ostmeier H, 1999, CANCER-AM CANCER SOC, V85, P2391, DOI 10.1002/(SICI)1097-0142(19990601)85:11<2391::AID-CNCR14>3.0.CO;2-I
   Pardoll DM, 1998, CURR OPIN IMMUNOL, V10, P588, DOI 10.1016/S0952-7915(98)80228-8
   Perrin G, 1999, INT IMMUNOL, V11, P1337, DOI 10.1093/intimm/11.8.1337
   Piskurich JF, 1998, J IMMUNOL, V160, P233
   Piskurich JF, 1999, MOL CELL BIOL, V19, P431
   Plautz GE, 2000, CLIN CANCER RES, V6, P2209
   Richards EJ, 2002, CELL, V108, P489, DOI 10.1016/S0092-8674(02)00644-X
   RILEY JL, 1995, IMMUNITY, V2, P533, DOI 10.1016/1074-7613(95)90033-0
   Rosenberg SA, 2001, NATURE, V411, P380, DOI 10.1038/35077246
   Roth W, 1999, CELL MOL LIFE SCI, V56, P481, DOI 10.1007/s000180050447
   Sartoris S, 1998, J IMMUNOL, V161, P814
   Soos JM, 2001, GLIA, V36, P391, DOI 10.1002/glia.1125
   STEIMLE V, 1993, CELL, V75, P135, DOI 10.1016/0092-8674(93)90685-J
   Stohlman SA, 1998, J IMMUNOL, V160, P2896
   Stüve O, 2002, J IMMUNOL, V169, P6720, DOI 10.4049/jimmunol.169.12.6720
   Surawicz TS, 1998, J NEURO-ONCOL, V40, P151, DOI 10.1023/A:1006091608586
   Ting JPY, 2002, CELL, V109, PS21, DOI 10.1016/S0092-8674(02)00696-7
   van der Stoep N, 2002, INT J CANCER, V97, P501, DOI 10.1002/ijc.1623
   Wang RF, 1999, IMMUNOL REV, V170, P85, DOI 10.1111/j.1600-065X.1999.tb01331.x
   Wong AW, 2002, J IMMUNOL, V169, P3112, DOI 10.4049/jimmunol.169.6.3112
   Yazawa T, 1999, J PATHOL, V187, P191, DOI 10.1002/(SICI)1096-9896(199901)187:2<191::AID-PATH206>3.0.CO;2-3
   Yu JS, 2001, CANCER RES, V61, P842
   ZALOUDIK J, 1988, J CLIN PATHOL, V41, P1078, DOI 10.1136/jcp.41.10.1078
   Zhu XS, 2000, MOL CELL BIOL, V20, P6051, DOI 10.1128/MCB.20.16.6051-6061.2000
NR 58
TC 21
Z9 25
U1 0
U2 3
PU WILEY
PI HOBOKEN
PA 111 RIVER ST, HOBOKEN 07030-5774, NJ USA
SN 0894-1491
EI 1098-1136
J9 GLIA
JI Glia
PD MAR 15
PY 2004
VL 45
IS 4
BP 392
EP 405
DI 10.1002/glia.10343
PG 14
WC Neurosciences
SC Neurosciences & Neurology
GA 779FJ
UT WOS:000189284400008
PM 14966870
DA 2025-02-17
ER
