# Supplementary material for: Research progress on the role of dendritic cells in glioma during 1992-2024: a bibliometric analysis
Source: Front Immunol. 2025 Jun 20;16:1510549. doi: 10.3389/fimmu.2025.1510549 (PMC12226567; doi:10.3389/fimmu.2025.1510549)
Supplement: Supplementary file 1 [file DataSheet1.zip › download2005u39.txt]

PT J
AU Pinzon-Charry, A
   Ho, CSK
   Laherty, R
   Maxwell, T
   Walker, D
   Gardiner, RA
   O'Connor, L
   Pyke, C
   Schmidt, C
   Furnival, C
   López, JA
AF Pinzon-Charry, A
   Ho, CSK
   Laherty, R
   Maxwell, T
   Walker, D
   Gardiner, RA
   O'Connor, L
   Pyke, C
   Schmidt, C
   Furnival, C
   López, JA
TI A population of HLA-DR<SUP>+</SUP> immature cells accumulates in the blood dendritic cell compartment of patients with different types of cancer
SO NEOPLASIA
LA English
DT Article
DE solid tumors; dendritic cell subsets; immune dysfunction; immature antigen-presenting cell; breast cancer
ID endothelial growth-factor; peripheral-blood; altered maturation; cd34(+) cells; neck-cancer; tumor; inhibition; head; activation; carcinoma
AB Dendritic cell (DC) defects are an important component of immunosuppression in cancer. Here, we assessed whether cancer could affect circulating DC populations and its correlation with tumor progression. The blood DC compartment was evaluated in 136 patients with breast cancer, prostate cancer, and malignant glioma. Phenotypic, quantitative, and functional analyses were performed at various stages of disease. Patients had significantly fewer circulating myeloid (CD11c(+)) and plasmacytoid (CD123(+)) DC, and a concurrent accumulation of CD11c(-)CD123(-) immature cells that expressed high levels of HLA-DR+ immature cells (DR+IC). Although DR+IC exhibited a limited expression of markers ascribed to mature hematopoietic lineages, expression of HLA-DR, CD40, and CD86 suggested a role as antigen-presenting cells. Nevertheless, DR+IC had reduced capacity to capture antigens and elicited poor proliferation and interferon-gamma secretion by T-lymphocytes. Importantly, increased numbers of DR+IC correlated with disease status. Patients with metastatic breast cancer showed a larger number of DR+IC in the circulation than patients with local/nodal disease. Similarly, in patients with fully resected glioma, the proportion of DR+IC in the blood increased when evaluation indicated tumor recurrence. Reduction of blood DC correlating with accumulation of a population of immature cells with poor immunologic function may be associated with increased immunodeficiency observed in cancer.
C1 Queensland Inst Med Res, Dendrit Cell & Canc Lab, Brisbane, Qld 4006, Australia.
   Mater Med Res Inst, Dendrit Cell Lab, Brisbane, Qld 4101, Australia.
   Queensland Inst Med Res, Radiat Biol Lab, Herston, Qld 4006, Australia.
   Royal Brisbane Hosp, Dept Neurosurg, Brisbane, Qld 4029, Australia.
   Royal Brisbane Hosp, Dept Surg, Brisbane, Qld 4029, Australia.
   Mater Misericordiae Univ Hosp, Dept Surg, Brisbane, Qld 4101, Australia.
   Wesley Med Ctr, Brisbane, Qld 4066, Australia.
C3 QIMR Berghofer Medical Research Institute; Mater Research; QIMR Berghofer Medical Research Institute; Royal Brisbane & Women's Hospital; Royal Brisbane & Women's Hospital; University College Dublin; Wesley Hospital
RP Queensland Inst Med Res, Dendrit Cell & Canc Lab, CBCRC,1 Floor, Brisbane, Qld 4006, Australia.
EM alejl@qimr.edu.au
CR Almand B, 2000, CLIN CANCER RES, V6, P1755
   Almand B, 2001, J IMMUNOL, V166, P678, DOI 10.4049/jimmunol.166.1.678
   Banchereau J, 2000, ANNU REV IMMUNOL, V18, P767, DOI 10.1146/annurev.immunol.18.1.767
   Bell D, 1999, J EXP MED, V190, P1417, DOI 10.1084/jem.190.10.1417
   Cella M, 1999, J EXP MED, V189, P821, DOI 10.1084/jem.189.5.821
   Curiel TJ, 2004, NAT MED, V10, P942, DOI 10.1038/nm1093
   Della Bella S, 2003, BRIT J CANCER, V89, P1463, DOI 10.1038/sj.bjc.6601243
   Enk AH, 1997, INT J CANCER, V73, P309, DOI 10.1002/(SICI)1097-0215(19971104)73:3<309::AID-IJC1>3.3.CO;2-B
   Esche C, 1999, EUR J IMMUNOL, V29, P2148
   Fong L, 2000, ANNU REV IMMUNOL, V18, P245, DOI 10.1146/annurev.immunol.18.1.245
   Gabrilovich D, 1998, BLOOD, V92, P4150, DOI 10.1182/blood.V92.11.4150.423k45_4150_4166
   Gabrilovich DI, 1996, NAT MED, V2, P1096, DOI 10.1038/nm1096-1096
   Gabrilovich DI, 1997, CLIN CANCER RES, V3, P483
   Garrity T, 1997, INT J CANCER, V73, P663, DOI 10.1002/(SICI)1097-0215(19971127)73:5<663::AID-IJC9>3.0.CO;2-V
   Hoffmann TK, 2002, CLIN CANCER RES, V8, P1787
   Jefford M, 2003, BLOOD, V102, P1753, DOI 10.1182/blood-2002-12-3854
   Kanto T, 2001, J IMMUNOL, V167, P3773, DOI 10.4049/jimmunol.167.7.3773
   Kiertscher SM, 2000, J IMMUNOL, V164, P1269, DOI 10.4049/jimmunol.164.3.1269
   Kleihues P, 2000, PATHOLOGY GENETICS T, V0, P0
   Krug A, 2003, J IMMUNOL, V170, P3468, DOI 10.4049/jimmunol.170.7.3468
   Lee AW, 2002, VACCINE, V20, PA8, DOI 10.1016/S0264-410X(02)00382-1
   Lissoni P, 1999, J BIOL REG HOMEOS AG, V13, P216
   MacDonald KPA, 2002, BLOOD, V100, P4512, DOI 10.1182/blood-2001-11-0097
   Menetrier-Caux C, 1998, BLOOD, V92, P4778, DOI 10.1182/blood.V92.12.4778
   Nefedova Y, 2004, J IMMUNOL, V172, P464, DOI 10.4049/jimmunol.172.1.464
   Oyama T, 1998, J IMMUNOL, V160, P1224
   PAK AS, 1995, CLIN CANCER RES, V1, P95
   PEKAREK LA, 1995, J EXP MED, V181, P435, DOI 10.1084/jem.181.1.435
   Pinzon-Charry A, 2005, IMMUNOL CELL BIOL, V83, P451, DOI 10.1111/j.1440-1711.2005.01371.x
   Ratta M, 2002, BLOOD, V100, P230, DOI 10.1182/blood.V100.1.230
   Reichardt VL, 1999, BLOOD, V93, P2411, DOI 10.1182/blood.V93.7.2411.407a24_2411_2419
   Robinson SP, 1999, EUR J IMMUNOL, V29, P2769, DOI 10.1002/(SICI)1521-4141(199909)29:09<2769::AID-IMMU2769>3.0.CO;2-2
   Saito T, 2000, CLIN CANCER RES, V6, P1351
   SALLUSTO F, 1995, J EXP MED, V182, P389, DOI 10.1084/jem.182.2.389
   Satthaporn S, 2004, CANCER IMMUNOL IMMUN, V53, P510, DOI 10.1007/s00262-003-0485-5
   Savary CA, 1998, CANCER IMMUNOL IMMUN, V45, P234, DOI 10.1007/s002620050438
   SCHUSTER H, 1976, ACTA NEUROCHIR, V35, P247, DOI 10.1007/BF01406121
   Shurin GV, 2001, CANCER RES, V61, P363
   Sobin L, 2002, INTERNATIONAL UNION AGAINST CANCER. TNM CLASSIFICATION OF MALIGNANT TUMOURS, V6th, P0
   Sombroek CC, 2002, J IMMUNOL, V168, P4333, DOI 10.4049/jimmunol.168.9.4333
   Troy AJ, 1998, CLIN CANCER RES, V4, P585
   Troy AJ, 1999, J UROLOGY, V161, P1962, DOI 10.1016/S0022-5347(05)68864-7
   Young MRI, 1997, INT J CANCER, V74, P69, DOI 10.1002/(SICI)1097-0215(19970220)74:1<69::AID-IJC12>3.3.CO;2-M
NR 43
TC 48
Z9 64
U1 0
U2 8
PU ELSEVIER SCIENCE INC
PI NEW YORK
PA STE 800, 230 PARK AVE, NEW YORK, NY 10169 USA
SN 1476-5586
EI 
J9 NEOPLASIA
JI Neoplasia
PD DEC 15
PY 2005
VL 7
IS 12
BP 1112
EP 1122
DI 10.1593/neo.05442
PG 11
WC Oncology
SC Oncology
GA 000KI
UT WOS:000234460100010
PM 16354594
DA 2025-02-17
ER

PT J
AU Guo, ZH
   Zhang, MH
   Tang, H
   Cao, XT
AF Guo, ZH
   Zhang, MH
   Tang, H
   Cao, XT
TI Fas signal links innate and adaptive immunity by promoting dendritic-cell secretion of CC and CXC chemokines
SO BLOOD
LA English
DT Article
ID activated protein-kinase; human glioma-cells; induced apoptosis; cd95 ligand; antitumor immunity; expression; privilege; responses; pathway; inflammation
AB Dendritic cells (DCs) and chemokines are important in linking innate and adaptive immunity. We previously reported that Fas ligation induced interleukin 1 beta (IL-1 beta)-dependent maturation and IL-1 beta-independent survival of DCs, with extracellular signal-regulated kinase (ERK) and nuclear factor-kappa B (NF-kappa B) signaling pathways involved, respectively. We describe here that Fas ligation induced DCs to rapidly produce both CXC and CC chemokines, including macrophage inflammatory protein 2 (MIP-2), MIP-1 alpha, MIP-1 beta, monocyte chemoattractant protein 1 (MCP-1), RANTES (regulated on activation normal T cell expressed and secreted), and TARC (thymus and activation-regulated chemokine), resulting in enhanced chemoattraction of neutrophils and T cells by Fas-ligated DCs in vivo or by its supernatant in vitro. These chemokines work synergistically in chemoattraction of neutrophils and T cells with MIP-2 more important for neutrophils, MIP-1 alpha and TARIC more important for T cells. Moreover, Fas-ligated DCs increased endocytosis by neutrophils and activation and proliferation of antigen-specific naive T cells. Fas ligation-induced DC secretion of chemokines involves Ras/Raf/mitogen-activated protein kinase kinase (MEK)/ERK activation and is ERK, but not NF-kappa B, dependent. Activation of caspases, including caspase 1, but not IL-1 autocrine action, is involved in this process. These data indicate that Fas signaling provides a key link between innate response and adaptive immunity by promoting DC chemokine production.
C1 Second Mil Med Univ, Inst Immunol, Shanghai 200433, Peoples R China.
   Tsinghua Univ, Sch Med, Inst Immunol, Beijing 100084, Peoples R China.
   Zhejiang Univ, Inst Immunol, Hangzhou 310027, Peoples R China.
C3 Naval Medical University; Tsinghua University; Zhejiang University
RP Cao, XT (通讯作者)，Second Mil Med Univ, Inst Immunol, 800 Xiangyin Rd, Shanghai 200433, Peoples R China.
EM caoxt@public3.sta.net.cn
CR Allison J, 1997, P NATL ACAD SCI USA, V94, P3943, DOI 10.1073/pnas.94.8.3943
   Ashany D, 1999, J IMMUNOL, V163, P5303
   Ashkenazi A, 1998, SCIENCE, V281, P1305, DOI 10.1126/science.281.5381.1305
   Banchereau J, 1998, NATURE, V392, P245, DOI 10.1038/32588
   BELLGRAU D, 1995, NATURE, V377, P630, DOI 10.1038/377630a0
   Bonfoco E, 1998, IMMUNITY, V9, P711, DOI 10.1016/S1074-7613(00)80668-8
   Cao XT, 1998, J IMMUNOL, V161, P6238
   Chen JJ, 1998, SCIENCE, V282, P1714, DOI 10.1126/science.282.5394.1714
   Choi C, 2002, J NEURO-ONCOL, V56, P13, DOI 10.1023/A:1014467626314
   Choi C, 2001, CANCER RES, V61, P3084
   FACUZI S, 2001, J BIOL CHEM, V276, P49077
   Faouzi S, 2001, J BIOL CHEM, V276, P49077, DOI 10.1074/jbc.M109791200
   Grabie N, 2003, AM J PATHOL, V163, P2413, DOI 10.1016/S0002-9440(10)63596-1
   Gregory MS, 2002, J IMMUNOL, V169, P2727, DOI 10.4049/jimmunol.169.5.2727
   GRIFFITH TS, 1995, SCIENCE, V270, P1189, DOI 10.1126/science.270.5239.1189
   GULBINS E, 1995, IMMUNITY, V2, P341, DOI 10.1016/1074-7613(95)90142-6
   Gulbins E, 1996, J BIOL CHEM, V271, P26389, DOI 10.1074/jbc.271.42.26389
   Guo ZH, 2003, BLOOD, V102, P4441, DOI 10.1182/blood-2002-11-3420
   Hahne M, 1996, SCIENCE, V274, P1363, DOI 10.1126/science.274.5291.1363
   Hohlbaum AM, 2001, J IMMUNOL, V167, P6217, DOI 10.4049/jimmunol.167.11.6217
   Kang SM, 1997, NAT MED, V3, P738, DOI 10.1038/nm0797-738
   Krammer PH, 2000, NATURE, V407, P789, DOI 10.1038/35037728
   Liu YJ, 2001, CELL, V106, P259, DOI 10.1016/S0092-8674(01)00456-1
   Miwa K, 1998, NAT MED, V4, P1287, DOI 10.1038/3276
   Murphy E, 1996, J EXP MED, V183, P901, DOI 10.1084/jem.183.3.901
   NAGATA S, 1995, SCIENCE, V267, P1449, DOI 10.1126/science.7533326
   NAGATA S, 1995, IMMUNOL TODAY, V16, P39, DOI 10.1016/0167-5699(95)80069-7
   OConnell J, 2001, NAT MED, V7, P271, DOI 10.1038/85395
   OConnell J, 1996, J EXP MED, V184, P1075, DOI 10.1084/jem.184.3.1075
   Palucka K, 1999, J CLIN IMMUNOL, V19, P12, DOI 10.1023/A:1020558317162
   Park DR, 2003, J IMMUNOL, V170, P6209, DOI 10.4049/jimmunol.170.12.6209
   Rescigno M, 2000, J EXP MED, V192, P1661, DOI 10.1084/jem.192.11.1661
   Restifo NP, 2000, NAT MED, V6, P493, DOI 10.1038/74955
   Schaub FJ, 2000, NAT MED, V6, P790, DOI 10.1038/77521
   Seino KI, 1997, NAT MED, V3, P165, DOI 10.1038/nm0297-165
   Shimizu M, 1999, J IMMUNOL, V162, P7350
   Teunissen MBM, 2002, J IMMUNOL, V168, P3732, DOI 10.4049/jimmunol.168.8.3732
   Tvinnereim AR, 2004, J IMMUNOL, V173, P1994, DOI 10.4049/jimmunol.173.3.1994
   Wallach D, 1999, ANNU REV IMMUNOL, V17, P331, DOI 10.1146/annurev.immunol.17.1.331
   Weinmann P, 2003, BLOOD, V101, P739, DOI 10.1182/blood-2002-01-0239
   Widmann C, 1999, PHYSIOL REV, V79, P143, DOI 10.1152/physrev.1999.79.1.143
   Zhang MH, 2004, NAT IMMUNOL, V5, P1124, DOI 10.1038/ni1130
NR 42
TC 53
Z9 60
U1 0
U2 6
PU AMER SOC HEMATOLOGY
PI WASHINGTON
PA 2021 L ST NW, SUITE 900, WASHINGTON, DC 20036 USA
SN 0006-4971
EI 
J9 BLOOD
JI Blood
PD SEP 15
PY 2005
VL 106
IS 6
BP 2033
EP 2041
DI 10.1182/blood-2004-12-4831
PG 9
WC Hematology
SC Hematology
GA 963PX
UT WOS:000231817400031
PM 15941911
DA 2025-02-17
ER

PT J
AU Tang, J
   Flomenberg, P
   Harshyne, L
   Kenyon, L
   Andrews, DW
AF Tang, J
   Flomenberg, P
   Harshyne, L
   Kenyon, L
   Andrews, DW
TI Glioblastoma patients exhibit circulating tumor-specific CD8+T cells
SO CLINICAL CANCER RESEARCH
LA English
DT Article
ID pulsed dendritic cells; malignant glioma; t-cells; immune privilege; gene-transfer; brain-tumors; immunotherapy; vaccination; expression; adenovirus
AB Purpose: There is growing interest in developing cellular immune therapies for glioblastoma multiforme, but little is known about tumor-specific T-cell responses. A glioblastoma multiforme-specific T-cell assay was developed using monocyte-derived dendritic cells to present tumor antigens from the established glioblastoma multiforme cell line U118. Experimental Design: Peripheral blood mononuclear cells (PBMC) and tumor cells were obtained from nine patients with newly diagnosed brain tumors: five glioblastoma multiforme, two oligodendroglioma, one ependymoma, and one astrocytoma. PBMCs were incubated overnight with autologous tumor cells or autologous dendritic cells loaded with a U118 cell lysate, and responses were detected by IFN-gamma ELISPOT and cytokine flow cytometry assays. Results: PBMCs from all glioblastoma multiforme patients exhibited IFN-gamma responses to autologous tumor but not to HLA-mismatched U118 cells. Glioblastoma multiforme-specific IFN-gamma responses were primarily mediated by CD8+ T cells and represented similar to 2% of total CD8+ T cells. Additionally, all glioblastoma multiforme patients responded to autologous dendritic cells loaded with U118 lysate but not with low-grade astrocytoma cell lysates. PBMCs from four patients with other brain tumor types and one normal donor failed to respond to U118 lysate-loaded autologous dendritic cells. These data indicate that the IFN-gamma responses to U118 lysate-loaded autologous dendritic cells are glioblastoma multiforme specific. Moreover, PBMCs stimulated 1 to 2 weeks with U118 lysate-loaded dendritic cells exhibited MHC class I-restricted cytotoxicity against autologous tumor cells. Conclusions: Glioblastoma multiforme patients exhibit circulating tumor-specific CD8+ T cells that recognize shared tumor antigens from the glioblastoma multiforme cell line U118. These data show that glioblastoma multiformes are immunogenic and support the development of immunotherapy trials.
C1 Thomas Jefferson Univ, Dept Neurosurg, Philadelphia, PA 19107 USA.
   Thomas Jefferson Univ, Dept Med, Philadelphia, PA 19107 USA.
   Thomas Jefferson Univ, Dept Pathol, Philadelphia, PA 19107 USA.
   Thomas Jefferson Univ, Kimmel Canc, Philadelphia, PA 19107 USA.
C3 Thomas Jefferson University; Thomas Jefferson University; Thomas Jefferson University; Thomas Jefferson University
RP Thomas Jefferson Univ, Dept Neurosurg, Room 329,1020 Locust St, Philadelphia, PA 19107 USA.
EM phyllis.flomenberg@mail.tju.edu
CR Albert ML, 1998, NATURE, V392, P86, DOI 10.1038/32183
   Andrews DW, 2001, J CLIN ONCOL, V19, P2189, DOI 10.1200/JCO.2001.19.8.2189
   BHONDELEY MK, 1988, J NEUROSURG, V68, P589, DOI 10.3171/jns.1988.68.4.0589
   BODMER S, 1989, J IMMUNOL, V143, P3222
   BROOKS WH, 1978, ANN NEUROL, V4, P219, DOI 10.1002/ana.410040305
   Chen TC, 1997, J NEUROPATH EXP NEUR, V56, P541, DOI 10.1097/00005072-199705000-00010
   Chi DDJ, 1997, AM J PATHOL, V150, P2143
   Didenko VV, 2002, J NEUROSURG, V96, P580, DOI 10.3171/jns.2002.96.3.0580
   DISERENS AC, 1981, ACTA NEUROPATHOL, V53, P21, DOI 10.1007/BF00697180
   Dix AR, 1999, J NEUROIMMUNOL, V100, P216, DOI 10.1016/S0165-5728(99)00203-9
   Ehtesham M, 2003, J IMMUNOTHER, V26, P107, DOI 10.1097/00002371-200303000-00003
   Ehtesham M, 2002, CANCER GENE THER, V9, P925, DOI 10.1038/sj.cgt.7700516
   Feuerstein B, 2000, J IMMUNOL METHODS, V245, P15, DOI 10.1016/S0022-1759(00)00269-6
   FLOMENBERG P, 1995, J INFECT DIS, V171, P1090, DOI 10.1093/infdis/171.5.1090
   Flomenberg P, 1996, J VIROL, V70, P6314, DOI 10.1128/JVI.70.9.6314-6322.1996
   Galanis E, 1998, J NEUROSURG, V89, P425, DOI 10.3171/jns.1998.89.3.0425
   Geiger JD, 2001, CANCER RES, V61, P8513
   Hayes RL, 2001, CRIT REV ONCOL HEMAT, V39, P31, DOI 10.1016/S1040-8428(01)00122-6
   Hosli P, 1998, ANN ONCOL, V9, P589
   Hsieh CL, 2000, HUM GENE THER, V11, P681, DOI 10.1089/10430340050015581
   HUETTNER C, 1995, AM J PATHOL, V146, P317
   INGRAM M, 1990, NEUROLOGICAL RESEARCH, V12, P265
   Kallmann BA, 2000, BRAIN, V123, P687, DOI 10.1093/brain/123.4.687
   Karlsson AC, 2003, J IMMUNOL METHODS, V283, P141, DOI 10.1016/j.jim.2003.09.001
   KUPPNER MC, 1988, CANCER RES, V48, P6926
   Lalvani A, 1997, J EXP MED, V186, P859, DOI 10.1084/jem.186.6.859
   LEVY NL, 1972, CANCER RES, V32, P477
   Liu YH, 2002, CANCER GENE THER, V9, P9, DOI 10.1038/sj/cgt/7700399
   Olive M, 2002, HUM GENE THER, V13, P1167, DOI 10.1089/104303402320138952
   Olive M, 2001, VIRAL IMMUNOL, V14, P403, DOI 10.1089/08828240152716646
   Plautz GE, 2000, CLIN CANCER RES, V6, P2209
   POLLACK MS, 1981, JNCI-J NATL CANCER I, V66, P1003, DOI 10.1093/jnci/66.6.1003
   Quattrocchi KB, 1999, J NEURO-ONCOL, V45, P141, DOI 10.1023/A:1006293606710
   RAINBIRD S, 1981, BRAIN, V104, P451, DOI 10.1093/brain/104.3.451
   Saas P, 1997, J CLIN INVEST, V99, P1173, DOI 10.1172/JCI119273
   SAWAMURA Y, 1990, J NEURO-ONCOL, V9, P125, DOI 10.1007/BF02427832
   Schnurr M, 2002, CANCER RES, V62, P2347
   Schuler-Thurner B, 2002, J EXP MED, V195, P1279, DOI 10.1084/jem.20012100
   Strand S, 1996, NAT MED, V2, P1361, DOI 10.1038/nm1296-1361
   Weller M, 1995, BRAIN RES REV, V21, P128, DOI 10.1016/0165-0173(95)00010-0
   Yu JS, 2001, CANCER RES, V61, P842
NR 41
TC 45
Z9 54
U1 0
U2 4
PU AMER ASSOC CANCER RESEARCH
PI PHILADELPHIA
PA 615 CHESTNUT ST, 17TH FLOOR, PHILADELPHIA, PA 19106-4404 USA
SN 1078-0432
EI 1557-3265
J9 CLIN CANCER RES
JI Clin. Cancer Res.
PD JUL 15
PY 2005
VL 11
IS 14
BP 5292
EP 5299
DI 10.1158/1078-0432.CCR-05-0545
PG 8
WC Oncology
SC Oncology
GA 945VG
UT WOS:000230529800032
PM 16033848
DA 2025-02-17
ER

PT J
AU Kaludjerovic, GN
   Miljkovic, D
   Momcilovic, M
   Djinovic, VM
   Stojkovic, MM
   Sabo, TJ
   Trajkovic, V
AF Kaludjerovic, GN
   Miljkovic, D
   Momcilovic, M
   Djinovic, VM
   Stojkovic, MM
   Sabo, TJ
   Trajkovic, V
TI Novel platinum(IV) complexes induce rapid tumor cell death <i>in vitro</i>
SO INTERNATIONAL JOURNAL OF CANCER
LA English
DT Article
DE platinum(IV); cisplatin; apoptosis; necrosis; oxidative stress
ID signal-regulated kinase; apoptotic cells; anticancer drug; carcinoma cells; dendritic cells; metal-complexes; flow-cytometry; cisplatin; cancer; resistance
AB The anticancer activity of platinum complexes has been known since the discovery of classical Pt(II)-based drug cisplatin. However, Pt(IV) complexes have greater inertness than corresponding Pt(II) complexes, thus allowing the oral administration and reducing the toxicity associated with platinum-based chemotherapy. Here, we describe the in vitro antitumor activity of some novel Pt(IV)-based agents against mouse fibrosarcoma L929 cells and human astrocytoma U251 cells. The cytotoxicity of 2 Pt(IV) complexes with bidentate ethylenediamine-N,N'-di-3-propanoato esters was found to be markedly higher than that of their Pt(II) counterparts and comparable to the antitumor action of cisplatin. In contrast to cisplatin, which caused oxidative stress-independent apoptotic cell death of tumor cells, these Pt(IV) complexes induced oxygen radical-mediated tumor cell necrosis. Importantly, the cytotoxic action of novel Pt(IV) complexes was markedly more rapid than that of cisplatin, indicating their potential usefulness in anticancer therapy. (C) 2005 Wiley-Liss, Inc.
C1 Inst Biol Res, Dept Neurobiol & Immunol, Belgrade 11000, Serbia Monteneg.
   Univ Belgrade, Fac Chem, Belgrade, Serbia Monteneg.
   Univ Belgrade, Inst Microbiol & Immunol, Sch Med, Belgrade, Serbia Monteneg.
C3 University of Belgrade; University of Belgrade
RP Inst Biol Res, Dept Neurobiol & Immunol, Despota Stefana Lazarevica 142, Belgrade 11000, Serbia Monteneg.
EM georgije_zw@yahoo.com
CR Badovinac V, 2000, SCAND J IMMUNOL, V52, P62
   Barzanti F, 2001, J BIOL REG HOMEOS AG, V15, P359
   Blagosklonny MV, 2004, ONCOGENE, V23, P2967, DOI 10.1038/sj.onc.1207520
   BOREHAM CJ, 1981, AUST J CHEM, V34, P659, DOI 10.1071/CH9810659
   Cui W, 2000, MOL CARCINOGEN, V29, P219, DOI 10.1002/1098-2744(200012)29:4<219::AID-MC1004>3.3.CO;2-4
   DARZYNKIEWICZ Z, 1992, CYTOMETRY, V13, P795, DOI 10.1002/cyto.990130802
   Djinovic V, 2004, J INORG BIOCHEM, V98, P2168, DOI 10.1016/j.jinorgbio.2004.10.007
   Djinovic VM, 2005, J MATER RES, V20, P102, DOI 10.1557/JMR.2005.0006
   DJINOVIC VM, 2004, J COORD CHEM, V57, P535
   EASTMAN A, 1987, PHARMACOL THERAPEUT, V34, P155, DOI 10.1016/0163-7258(87)90009-X
   Fiers W, 1999, ONCOGENE, V18, P7719, DOI 10.1038/sj.onc.1203249
   FLICK DA, 1984, J IMMUNOL METHODS, V68, P167, DOI 10.1016/0022-1759(84)90147-9
   Galanski M, 2003, CURR PHARM DESIGN, V9, P2078, DOI 10.2174/1381612033454180
   Gallucci S, 1999, NAT MED, V5, P1249, DOI 10.1038/15200
   Hall MD, 2002, COORDIN CHEM REV, V232, P49, DOI 10.1016/S0010-8545(02)00026-7
   Hayakawa J, 1999, J BIOL CHEM, V274, P31648, DOI 10.1074/jbc.274.44.31648
   IWAMOTO Y, 1984, CANCER TREAT REP, V68, P1367
   Kaluderovic GN, 2005, J INORG BIOCHEM, V99, P488, DOI 10.1016/j.jinorgbio.2004.10.025
   Kaluderovic GN, 2002, J COORD CHEM, V55, P817, DOI 10.1080/0095897022000001566
   Kelland LR, 2000, EXPERT OPIN INV DRUG, V9, P1373, DOI 10.1517/13543784.9.6.1373
   MOSMANN T, 1983, J IMMUNOL METHODS, V65, P55, DOI 10.1016/0022-1759(83)90303-4
   Muldoon LL, 2001, J PHARMACOL EXP THER, V296, P797
   Ng CP, 2002, ADV CANCER RES, V85, P145, DOI 10.1016/S0065-230X(02)85005-9
   Park SA, 2001, MOL BRAIN RES, V93, P18, DOI 10.1016/S0169-328X(01)00176-0
   Persons DL, 1999, CLIN CANCER RES, V5, P1007
   Persons DL, 2000, J BIOL CHEM, V275, P35778, DOI 10.1074/jbc.M004267200
   Reiter I, 1999, J IMMUNOL, V163, P1730
   Reno F, 1997, EUR J HISTOCHEM, V41, P115
   ROBBINS KT, 1994, J CLIN ONCOL, V12, P2113, DOI 10.1200/JCO.1994.12.10.2113
   Sabo TJ, 2004, INORG CHEM COMMUN, V7, P241, DOI 10.1016/j.inoche.2003.11.007
   Sauter B, 2000, J EXP MED, V191, P423, DOI 10.1084/jem.191.3.423
   Sentürker S, 2002, ARCH BIOCHEM BIOPHYS, V397, P262, DOI 10.1006/abbi.2001.2681
   Siddik ZH, 2003, ONCOGENE, V22, P7265, DOI 10.1038/sj.onc.1206933
   Versteeg HH, 2000, BIOCHEM J, V350, P717, DOI 10.1042/0264-6021:3500717
   Wang XT, 2000, J BIOL CHEM, V275, P39435, DOI 10.1074/jbc.M004583200
   Woessmann W, 2002, CANCER CHEMOTH PHARM, V50, P397, DOI 10.1007/s00280-002-0502-y
   Yamane Y, 1998, J BIOL CHEM, V273, P31075, DOI 10.1074/jbc.273.47.31075
   Yeh PY, 2002, BIOCHEM PHARMACOL, V63, P1423, DOI 10.1016/S0006-2952(02)00908-5
   Zafarullah M, 2003, CELL MOL LIFE SCI, V60, P6, DOI 10.1007/s000180300001
   Zhang CX, 2003, CURR OPIN CHEM BIOL, V7, P481, DOI 10.1016/S1367-5931(03)00081-4
NR 40
TC 92
Z9 108
U1 0
U2 13
PU WILEY
PI HOBOKEN
PA 111 RIVER ST, HOBOKEN 07030-5774, NJ USA
SN 0020-7136
EI 1097-0215
J9 INT J CANCER
JI Int. J. Cancer
PD SEP 1
PY 2005
VL 116
IS 3
BP 479
EP 486
DI 10.1002/ijc.21080
PG 8
WC Oncology
SC Oncology
GA 944YC
UT WOS:000230466100021
PM 15818622
DA 2025-02-17
ER

PT J
AU Akasaki, Y
   Black, KL
   Yu, JS
AF Akasaki, Y
   Black, KL
   Yu, JS
TI T cell immunity in patients with malignant glioma: Recent progress in dendritic cell-based immunotherapeutic approaches
SO FRONTIERS IN BIOSCIENCE-LANDMARK
LA English
DT Review
DE dendritic cell; T cell; Central Nervous System; glioma; cancer; glial cell; immunotherapy; tolerance; review
ID central-nervous-system; growth-factor-beta; experimental autoimmune encephalomyelitis; experimental allergic encephalomyelitis; antigen-presenting function; inducible b7 expression; tumor-rejection antigen; blood-brain-barrier; gene-therapy; intracranial glioma
AB Despite dramatic advances in surgical technique, imaging, and adjuvant radiotherapy or chemotherapy, the prognosis for patients with malignant glial tumors remains dismal. Based on the current knowledge regarding immune responses in the healthy central nervous system (CNS) and glioma-bearing hosts, we discuss dendritic cell (DC)-based immunotherapeutic approaches for malignant gliomas and the relevance of recent clinical trials and their outcomes. It is now recognized that the CNS is not an immunologically tolerated site, and clearance of arising glioma cells is a routine physiological function of the normal, non-compromised immune system. To escape from immune surveillance, however, clinically apparent gliomas develop complex mechanisms that suppress tumoricidal immune responses. Although the use of DCs for the treatment of glioma patients may be the most appropriate approach, an effective treatment paradigm for these tumors may eventually require the use of several types of treatment. Additionally, given the heterogeneity of this disease process and an immune-refractory tumor cell population, the series use of rational multiple modalities that target different tumor characteristics may be the most effective therapeutic strategy to treat malignant gliomas.
C1 Cedars Sinai Med Ctr, Maxine Dunitz Neurosurg Inst, Los Angeles, CA 90048 USA.
C3 Cedars Sinai Medical Center
RP Cedars Sinai Med Ctr, Maxine Dunitz Neurosurg Inst, Suite 800 E,8631 W 3rd St, Los Angeles, CA 90048 USA.
EM yuj@cshs.org
CR Adorini L, 2004, J NEUROL SCI, V223, P13, DOI 10.1016/j.jns.2004.04.014
   Akasaki Y, 2004, J IMMUNOL, V173, P4352, DOI 10.4049/jimmunol.173.7.4352
   Akasaki Y, 2001, J IMMUNOTHER, V24, P106, DOI 10.1097/00002371-200103000-00004
   Albert ML, 2001, NAT IMMUNOL, V2, P1010, DOI 10.1038/ni722
   Anderson AC, 2000, J EXP MED, V191, P761, DOI 10.1084/jem.191.5.761
   Banchereau J, 1998, NATURE, V392, P245, DOI 10.1038/32588
   BARON JL, 1993, J EXP MED, V177, P57, DOI 10.1084/jem.177.1.57
   Bauer J, 1998, AM J PATHOL, V153, P715, DOI 10.1016/S0002-9440(10)65615-5
   Becher B, 2000, GLIA, V29, P293
   Belladonna ML, 2002, J IMMUNOL, V168, P5448, DOI 10.4049/jimmunol.168.11.5448
   Bennett SRM, 1998, NATURE, V393, P478, DOI 10.1038/30996
   Benveniste EN, 1997, J MOL MED-JMM, V75, P165, DOI 10.1007/s001090050101
   Bourgeois C, 2002, SCIENCE, V297, P2060, DOI 10.1126/science.1072615
   Chaux P, 1997, INT J CANCER, V72, P619, DOI 10.1002/(SICI)1097-0215(19970807)72:4<619::AID-IJC12>3.0.CO;2-6
   CHAUX P, 1987, ADV EXP MED BIOL, V417, P525
   CHEN YH, 1994, SCIENCE, V265, P1237, DOI 10.1126/science.7520605
   Chu W, 2000, ONCOGENE, V19, P395, DOI 10.1038/sj.onc.1203315
   CSERR HF, 1992, IMMUNOL TODAY, V13, P507, DOI 10.1016/0167-5699(92)90027-5
   Dermime S, 2002, BRIT MED BULL, V62, P149, DOI 10.1093/bmb/62.1.149
   Dix AR, 1999, J NEUROIMMUNOL, V100, P216, DOI 10.1016/S0165-5728(99)00203-9
   Ehtesham M, 2003, J IMMUNOTHER, V26, P107, DOI 10.1097/00002371-200303000-00003
   Ehtesham M, 2002, CANCER GENE THER, V9, P925, DOI 10.1038/sj.cgt.7700516
   Ehtesham Moneeb, 2004, CANCER CONTROL, V11, P192
   Fenstermaker Robert A, 2004, CANCER CONTROL, V11, P181
   Fischer HG, 2001, J IMMUNOL, V166, P2717, DOI 10.4049/jimmunol.166.4.2717
   Fong L, 2000, ANNU REV IMMUNOL, V18, P245, DOI 10.1146/annurev.immunol.18.1.245
   Ford AL, 1996, J EXP MED, V184, P1737, DOI 10.1084/jem.184.5.1737
   Gabrilovich DI, 1997, CLIN CANCER RES, V3, P483
   Gately MK, 1998, ANNU REV IMMUNOL, V16, P495, DOI 10.1146/annurev.immunol.16.1.495
   Gordon LB, 1997, J IMMUNOL, V159, P2399
   Graeber MB, 2002, GLIA, V40, P252, DOI 10.1002/glia.10147
   Groux H, 1997, NATURE, V389, P737, DOI 10.1038/39614
   HARADA M, 1995, CANCER RES, V55, P6146
   Harizi H, 2002, J IMMUNOL, V168, P2255, DOI 10.4049/jimmunol.168.5.2255
   Heimberger AB, 2000, J NEUROIMMUNOL, V103, P16, DOI 10.1016/S0165-5728(99)00172-1
   Herrlinger U, 1997, CANCER GENE THER, V4, P345
   Hickey WF, 1999, SEMIN IMMUNOL, V11, P125, DOI 10.1006/smim.1999.0168
   HOLLADAY FP, 1992, J NEUROSURG, V77, P757, DOI 10.3171/jns.1992.77.5.0757
   HUETTNER C, 1995, AM J PATHOL, V146, P317
   Hung K, 1998, J EXP MED, V188, P2357, DOI 10.1084/jem.188.12.2357
   Imaizumi T, 1999, INT J CANCER, V83, P760, DOI 10.1002/(SICI)1097-0215(19991210)83:6<760::AID-IJC11>3.0.CO;2-R
   INABA K, 1993, J EXP MED, V178, P479, DOI 10.1084/jem.178.2.479
   Inobe J, 1998, EUR J IMMUNOL, V28, P2780, DOI 10.1002/(SICI)1521-4141(199809)28:09<2780::AID-IMMU2780>3.0.CO;2-J
   Irani DN, 1998, J NEUROIMMUNOL, V87, P11, DOI 10.1016/S0165-5728(98)00038-1
   Joki A, 1999, INT J CANCER, V82, P714
   Joki T, 2000, CANCER RES, V60, P4926
   Kikuchi T, 2001, CANCER IMMUNOL IMMUN, V50, P337, DOI 10.1007/s002620100205
   Kikuchi T, 2004, J IMMUNOTHER, V27, P452, DOI 10.1097/00002371-200411000-00005
   Kikuchi T, 2002, J NEURO-ONCOL, V58, P125, DOI 10.1023/A:1016009528258
   Kikuchi T, 2002, CANCER IMMUNOL IMMUN, V51, P424, DOI 10.1007/s00262-002-0297-z
   Kuchroo VK, 2002, ANNU REV IMMUNOL, V20, P101, DOI 10.1146/annurev.immunol.20.081701.141316
   Lankford CSR, 2003, J LEUKOCYTE BIOL, V73, P49, DOI 10.1189/jlb.0602326
   Legler JM, 1999, JNCI-J NATL CANCER I, V91, P1382, DOI 10.1093/jnci/91.16.1382
   Leslie CC, 1997, J BIOL CHEM, V272, P16709, DOI 10.1074/jbc.272.27.16709
   Levings MK, 2002, J EXP MED, V196, P1335, DOI 10.1084/jem.20021139
   Liau LM, 1999, J NEUROSURG, V90, P1115, DOI 10.3171/jns.1999.90.6.1115
   Liu G, 2004, CANCER RES, V64, P4980, DOI 10.1158/0008-5472.CAN-03-3504
   LIU G, 2005, ONCOGENE, V0, P0
   Liu GT, 2003, J IMMUNOTHER, V26, P301, DOI 10.1097/00002371-200307000-00002
   Liu GT, 2004, EUR J IMMUNOL, V34, P1680, DOI 10.1002/eji.200425081
   Liu GT, 2004, J IMMUNOTHER, V27, P220, DOI 10.1097/00002371-200405000-00006
   Liu YH, 2002, CANCER GENE THER, V9, P9, DOI 10.1038/sj/cgt/7700399
   Mahnke K, 2002, IMMUNOL CELL BIOL, V80, P477, DOI 10.1046/j.1440-1711.2002.01115.x
   MAYORDOMO JI, 1995, NAT MED, V1, P1297, DOI 10.1038/nm1295-1297
   MEKALA DJ, 2004, BLOOD, V0, P0
   Merrill JE, 1997, BRAIN BEHAV IMMUN, V11, P245, DOI 10.1006/brbi.1997.0496
   Moore KW, 2001, ANNU REV IMMUNOL, V19, P683, DOI 10.1146/annurev.immunol.19.1.683
   Murayama K, 2000, J IMMUNOTHER, V23, P511, DOI 10.1097/00002371-200009000-00001
   Nakanishi K, 2001, ANNU REV IMMUNOL, V19, P423, DOI 10.1146/annurev.immunol.19.1.423
   Nonaka Y, 2002, TISSUE ANTIGENS, V60, P319, DOI 10.1034/j.1399-0039.2002.600406.x
   Okada H, 2004, EXPERT OPIN BIOL TH, V4, P1609, DOI 10.1517/14712598.4.10.1609
   Okano F, 2002, CLIN CANCER RES, V8, P2851
   Pardoll D, 2003, ANNU REV IMMUNOL, V21, P807, DOI 10.1146/annurev.immunol.21.120601.141135
   Pirbonen J, 2002, J IMMUNOL, V169, P5673, DOI 10.4049/jimmunol.169.10.5673
   Qing Z, 2000, J NEUROIMMUNOL, V105, P169, DOI 10.1016/S0165-5728(99)00265-9
   Ridge JP, 1998, NATURE, V393, P474, DOI 10.1038/30989
   Roncarolo MG, 2001, IMMUNOL REV, V182, P68, DOI 10.1034/j.1600-065X.2001.1820105.x
   ROSZMAN T, 1991, IMMUNOL TODAY, V12, P370, DOI 10.1016/0167-5699(91)90068-5
   Saito R, 2004, INT J CANCER, V111, P777, DOI 10.1002/ijc.20331
   Salvati M, 2003, J NEURO-ONCOL, V63, P33, DOI 10.1023/A:1023744004630
   Sauter B, 2000, J EXP MED, V191, P423, DOI 10.1084/jem.191.3.423
   SCHNEIDER J, 1992, J NEUROSURG, V77, P265, DOI 10.3171/jns.1992.77.2.0265
   Schoenberger SP, 1998, NATURE, V393, P480, DOI 10.1038/31002
   Shono T, 2001, CANCER RES, V61, P4375
   Slager EH, 2003, J IMMUNOL, V170, P1490, DOI 10.4049/jimmunol.170.3.1490
   SOBOL RE, 1995, GENE THER, V2, P164
   Soos JM, 2001, GLIA, V36, P391, DOI 10.1002/glia.1125
   Steinman RM, 2000, J EXP MED, V191, P411, DOI 10.1084/jem.191.3.411
   Steinman RM, 2003, ANNU REV IMMUNOL, V21, P685, DOI 10.1146/annurev.immunol.21.120601.141040
   Stohlman SA, 2001, BRAIN PATHOL, V11, P92
   Surawicz TS, 1998, J NEURO-ONCOL, V40, P151, DOI 10.1023/A:1006091608586
   Suvannavejh GC, 2000, J CLIN INVEST, V105, P223, DOI 10.1172/JCI8561
   Tacconi L, 1996, CLIN NEUROL NEUROSUR, V98, P149, DOI 10.1016/0303-8467(96)00002-9
   Tatsumi T, 2002, J EXP MED, V196, P619, DOI 10.1084/jem.20012142
   Trinchieri G, 2003, IMMUNITY, V19, P641, DOI 10.1016/S1074-7613(03)00296-6
   Troy AJ, 1998, CLIN CANCER RES, V4, P585
   Tsuda N, 2002, BRIT J CANCER, V87, P1006, DOI 10.1038/sj.bjc.6600593
   Walker PR, 2000, J IMMUNOL, V165, P3128, DOI 10.4049/jimmunol.165.6.3128
   Weller M, 1995, BRAIN RES REV, V21, P128, DOI 10.1016/0165-0173(95)00010-0
   Wheeler CJ, 2004, CLIN CANCER RES, V10, P5316, DOI 10.1158/1078-0432.CCR-04-0497
   Wiendl H, 2002, J IMMUNOL, V168, P4772, DOI 10.4049/jimmunol.168.9.4772
   WILBANKS GA, 1992, EUR J IMMUNOL, V22, P1031, DOI 10.1002/eji.1830220423
   Wintterle S, 2003, CANCER RES, V63, P7462
   Witham TF, 2002, NEUROSURGERY, V50, P1327, DOI 10.1097/00006123-200206000-00025
   Wolff R, 2002, ACTA NEUROCHIR, V144, P941, DOI 10.1007/s00701-002-0968-8
   Yamanaka R, 2003, INT J ONCOL, V23, P5
   Yamanaka R, 2002, J NEUROSURG, V97, P1184, DOI 10.3171/jns.2002.97.5.1184
   Yamanaka R, 2003, BRIT J CANCER, V89, P1172, DOI 10.1038/sj.bjc.6601268
   Yamanaka R, 2001, J NEUROSURG, V94, P474, DOI 10.3171/jns.2001.94.3.0474
   Yamazaki S, 2003, J EXP MED, V198, P235, DOI 10.1084/jem.20030422
   Yang HS, 2004, J NEUROIMMUNOL, V156, P3, DOI 10.1016/j.jneuroim.2004.02.016
   Yang Liu, 2003, CANCER CONTROL, V10, P138
   Yang TB, 2002, CANCER RES, V62, P2583
   Yu JS, 2001, CANCER RES, V61, P842
   Yu JS, 2003, J NEURO-ONCOL, V64, P55, DOI 10.1023/A:1024933925645
   Yu JS, 1997, HUM GENE THER, V8, P1065, DOI 10.1089/hum.1997.8.9-1065
   Yu JS, 2004, CANCER RES, V64, P4973, DOI 10.1158/0008-5472.CAN-03-3505
   Zou JP, 1999, J IMMUNOL, V162, P4882
NR 118
TC 7
Z9 16
U1 0
U2 0
PU FRONTIERS IN BIOSCIENCE INC
PI IRVINE
PA 16471 SCIENTIFIC WAY, IRVINE, CA 92618 USA
SN 1093-9946
EI 1093-4715
J9 FRONT BIOSCI-LANDMRK
JI Front. Biosci.
PD SEP 1
PY 2005
VL 10
IS 
BP 2908
EP 2921
DI 10.2741/1747
PG 14
WC Biochemistry & Molecular Biology; Cell Biology
SC Biochemistry & Molecular Biology; Cell Biology
GA 970OU
UT WOS:000232320300074
PM 15970545
DA 2025-02-17
ER

PT J
AU Jeffes, EWB
   Zhang, JG
   Hoa, N
   Petkar, A
   Delgado, C
   Chong, S
   Obenaus, A
   Sanchez, R
   Khalaghizadeh, S
   Khomenko, T
   Knight, BA
   Alipanah, R
   Nguyen, TV
   Shah, C
   Vohra, S
   Zhuang, JL
   Liu, J
   Wepsic, HT
   Jadus, MR
AF Jeffes, EWB
   Zhang, JG
   Hoa, N
   Petkar, A
   Delgado, C
   Chong, S
   Obenaus, A
   Sanchez, R
   Khalaghizadeh, S
   Khomenko, T
   Knight, BA
   Alipanah, R
   Nguyen, TV
   Shah, C
   Vohra, S
   Zhuang, JL
   Liu, J
   Wepsic, HT
   Jadus, MR
TI Antiangiogenic drugs synergize with a membrane macrophage colony-stimulating factor-based tumor vaccine to therapeutically treat rats with an established malignant intracranial glioma
SO JOURNAL OF IMMUNOLOGY
LA English
DT Article
ID endothelial growth-factor; focal adhesion kinase; factor receptor; cell-growth; cancer-immunotherapy; increased expression; apoptotic cells; dendritic cells; breast-cancer; in-vitro
AB Combining a T9/9L glioma vaccine, expressing the membrane form of M-CSF, with a systemic antiangiogenic drug-based therapy theoretically targeted toward growth factor receptors within the tumor's vasculature successfully treated >90% of the rats bearing 7-day-old intracranial T9/9L gliomas. The antiangiogenic drugs included (Z)-3-[4-(dimethylamino)benzylidenyl]indolin-2-one (a platelet-derived growth factor receptor 6 and a fibroblast growth factor receptor 1 kinase inhibitor) and oxindole (a vascular endothelial growth factor receptor 2 kinase inhibitor). A total of 20-40% of the animals treated with the antiangiogenic drugs alone survived, while all nontreated controls and tumor vaccine-treated rats died within 40 days. In vitro, these drugs inhibited endothelial cells from proliferating in response to the angiogenic factors produced by T9/9L glioma cells and prevented endothelial cell tubulogenesis. FITC-labeled tomato lectin staining demonstrated fewer and constricted blood vessels within the intracranial tumor after drug therapy. Magnetic resonance imaging demonstrated that the intracranial T9 glioma grew much slower in the presence of these antiangiogenic drugs. These drugs did not affect in vitro glioma cell growth nor T cell mitogenesis. Histological analysis revealed that the tumor destruction occurred at the margins of the tumor, where there was a heavy lymphocytic infiltrate. Real-time PCR showed more IL-2-specific mRNA was present Within the gliomas in the vaccinated rats treated with the drugs. Animals that rejected the established T9/9L glioma by the combination therapy proved immune against an intracranial rechallenge by T9/9L glioma, but showed no resistance to an unrelated MADB106 breast cancer.
C1 Vet Adm Med Ctr, Diagnost & Mol Med Hlth Care Grp, Long Beach, CA 90822 USA.
   Univ Calif Irvine, Dept Pathol, Irvine, CA 92117 USA.
   Vet Adm Med Ctr, Dermatol Serv, Long Beach, CA 90822 USA.
   Univ Calif Irvine, Dept Dermatol, Irvine, CA 92117 USA.
   Loma Linda Univ, NonInvas Imaging Lab, Radiobiol Program, Loma Linda, CA 92324 USA.
C3 US Department of Veterans Affairs; Veterans Health Administration (VHA); VA Long Beach Healthcare System; University of California System; University of California Irvine; US Department of Veterans Affairs; Veterans Health Administration (VHA); VA Long Beach Healthcare System; University of California System; University of California Irvine; Loma Linda University
RP Vet Adm Med Ctr, Diagnost & Mol Med Hlth Care Grp, Box 113,5901 E 7th St, Long Beach, CA 90822 USA.
EM martin.jadus@med.va.gov
FU NCI NIH HHS [CA 77802 R01] Funding Source: Medline
CR Abedi H, 1997, J BIOL CHEM, V272, P15442, DOI 10.1074/jbc.272.24.15442
   Alessandri G, 1999, CLIN EXP METASTAS, V17, P655, DOI 10.1023/A:1006738901839
   Boehm T, 1997, NATURE, V390, P404, DOI 10.1038/37126
   Browne PV, 2000, BONE MARROW TRANSPL, V26, P865, DOI 10.1038/sj.bmt.1702626
   Chen YJ, 2002, BLOOD, V100, P1373, DOI 10.1182/blood-2002-01-0174
   Cospedal R, 1999, CARDIOVASC RES, V41, P708, DOI 10.1016/S0008-6363(98)00232-6
   Cuadros C, 2003, CANCER RES, V63, P5895
   Dan QH, 2001, MOL THER, V4, P427, DOI 10.1006/mthe.2001.0477
   DISALVO J, 1995, J BIOL CHEM, V270, P7717, DOI 10.1074/jbc.270.13.7717
   EKSTRAND AJ, 1991, CANCER RES, V51, P2164
   Fadok VA, 1998, J CLIN INVEST, V101, P890, DOI 10.1172/JCI1112
   Feldkamp MM, 1997, J NEURO-ONCOL, V35, P223, DOI 10.1023/A:1005800114912
   Fine HA, 2000, J CLIN ONCOL, V18, P708, DOI 10.1200/JCO.2000.18.4.708
   Folkman J, 2002, J ORAL MAXIL SURG, V60, P1111, DOI 10.1053/joms.2002.36063
   Folkman J, 2002, CANCER CELL, V1, P113, DOI 10.1016/S1535-6108(02)00038-7
   Gabrilovich DI, 1996, NAT MED, V2, P1096, DOI 10.1038/nm1096-1096
   Gabrilovich DI, 1999, CLIN CANCER RES, V5, P2963
   Gallucci S, 1999, NAT MED, V5, P1249, DOI 10.1038/15200
   Gee MS, 2003, AM J PATHOL, V162, P183, DOI 10.1016/S0002-9440(10)63809-6
   Graf MR, 1999, J IMMUNOL, V163, P5544
   Han YC, 1996, CANCER RES, V56, P3859
   HAYES RL, 1992, REV NEUROL, V148, P454
   Jadus MR, 1996, BLOOD, V87, P5232, DOI 10.1182/blood.V87.12.5232.bloodjournal87125232
   Jadus MR, 1998, J IMMUNOL, V160, P361
   Jadus MR, 2003, CANCER GENE THER, V10, P411, DOI 10.1038/sj.cgt.7700583
   Jensen RL, 1998, SURG NEUROL, V49, P189, DOI 10.1016/S0090-3019(97)00218-8
   Kilic T, 2000, CANCER RES, V60, P5143
   Kruse CA, 1997, CANCER IMMUNOL IMMUN, V45, P77, DOI 10.1007/s002620050405
   Melcher A, 1998, NAT MED, V4, P581, DOI 10.1038/nm0598-581
   Melder RJ, 1996, NAT MED, V2, P992, DOI 10.1038/nm0996-992
   Mileshkin L, 2003, BLOOD, V102, P69, DOI 10.1182/blood-2002-09-2846
   Mishima K, 1996, INT J CANCER, V66, P352, DOI 10.1002/(SICI)1097-0215(19960503)66:3<352::AID-IJC15>3.0.CO;2-D
   Nakayama Y, 1998, SURG NEUROL, V49, P181, DOI 10.1016/S0090-3019(97)00038-4
   Nieder C, 2000, CANCER TREAT REV, V26, P397, DOI 10.1053/ctrv.2000.0191
   Okada H, 1999, GENE THER, V6, P219, DOI 10.1038/sj.gt.3300798
   Parney IF, 2000, NEUROSURGERY, V46, P778, DOI 10.1097/00006123-200004000-00002
   Penar PL, 1997, NEUROSURGERY, V40, P141, DOI 10.1097/00006123-199701000-00032
   Pfaffl MW, 2001, NUCLEIC ACIDS RES, V29, P0, DOI 10.1093/nar/29.9.e45
   PLAUZ GE, 2000, CLIN CANCER RES, V6, P22019
   Quattrocchi KB, 1999, J NEURO-ONCOL, V45, P141, DOI 10.1023/A:1006293606710
   Reiter I, 1999, J IMMUNOL, V163, P1730
   Relf M, 1997, CANCER RES, V57, P963
   ROZENGURT E, 1995, CANCER SURV, V24, P81
   Sanchez R, 2002, CELL IMMUNOL, V215, P1, DOI 10.1016/S0008-8749(02)00011-4
   Sauter B, 2000, J EXP MED, V191, P423, DOI 10.1084/jem.191.3.423
   Steinman RM, 2000, J EXP MED, V191, P411, DOI 10.1084/jem.191.3.411
   Stratmann A, 1997, ADV STER F, V12, P105
   Sun L, 1998, J MED CHEM, V41, P2588, DOI 10.1021/jm980123i
   Sun L, 2000, J MED CHEM, V43, P2655, DOI 10.1021/jm9906116
   Sun XY, 2001, CANCER GENE THER, V8, P719, DOI 10.1038/sj.cgt.7700370
   TADA M, 1993, J NEURO-ONCOL, V16, P25, DOI 10.1007/BF01324831
   Vajkoczy Peter, 1999, NEOPLASIA (NEW YORK), V1, P31, DOI 10.1038/sj.neo.7900006
   Voll RE, 1997, NATURE, V390, P350, DOI 10.1038/37022
   Williams CC, 2001, MOL THER, V3, P216, DOI 10.1006/mthe.2001.0253
   Witham TF, 2002, NEUROSURGERY, V50, P1327, DOI 10.1097/00006123-200206000-00025
NR 55
TC 17
Z9 20
U1 0
U2 3
PU AMER ASSOC IMMUNOLOGISTS
PI BETHESDA
PA 9650 ROCKVILLE PIKE, BETHESDA, MD 20814 USA
SN 0022-1767
EI 1550-6606
J9 J IMMUNOL
JI J. Immunol.
PD MAR 1
PY 2005
VL 174
IS 5
BP 2533
EP 2543
DI 10.4049/jimmunol.174.5.2533
PG 11
WC Immunology
SC Immunology
GA 899UX
UT WOS:000227172100015
PM 15728459
DA 2025-02-17
ER

PT J
AU Khan-Farooqi, HR
   Prins, RM
   Liau, LM
AF Khan-Farooqi, HR
   Prins, RM
   Liau, LM
TI Tumor immunology, immunomics and targeted immunotherapy for central nervous system malignancies
SO NEUROLOGICAL RESEARCH
LA English
DT Article
DE brain tumor; cancer vaccines; immunomics; immunotherapy; microarray
ID cytokine gene-therapy; cytotoxic t-cells; convection-enhanced delivery; dendritic cells; brain-tumors; glioblastoma-multiforme; adoptive immunotherapy; pseudomonas exotoxin; molecular subtypes; antitumor immunity
AB Although the brain was traditionally considered as 'immunologically privileged, recent findings have implied an involvement of immune mechanisms in neurological disease and illness, including central nervous system (CNS) malignancies. In this review, we initially focus on aspects of the immune system critical for effective antitumor immunity, as an understanding of normal immunological functions and how they relate to tumor immunology will set a foundation for understanding the unique challenges facing the integration or neuro-oncology and neuroimmunology. We summarize current knowledge of immune responses in the 'immunologically quiescent brain and its role in tumor immunology. We will then discuss the emerging field of 'immunomics' and recent advances in molecular technologies, such as DNA microarray which are being applied to brain tumor antigen epitope discovery and patient stratification or brain cancer immunotherapy. This in turn, should have significant importance for ultimately designing and developing efficient and focused strategies for anticancer immunotherapy. Finally, the current state of immune-based treatment paradigms and future directions will be discussed, paying particular attention to targeted antibody strategies, adoptive cellular immunotherapy, and tumor vaccine approaches that have been studied in clinical trials for CNS neoplasms.
C1 Univ Calif Los Angeles, David Geffen Sch Med, Div Neurosurg, Los Angeles, CA 90095 USA.
   Univ Calif Los Angeles, David Geffen Sch Med, Jonsson Comprehens Canc Ctr, Los Angeles, CA 90095 USA.
   Univ Calif Los Angeles, David Geffen Sch Med, Brain Res Inst, Los Angeles, CA 90095 USA.
C3 University of California System; University of California Los Angeles; University of California Los Angeles Medical Center; David Geffen School of Medicine at UCLA; University of California System; University of California Los Angeles; University of California Los Angeles Medical Center; David Geffen School of Medicine at UCLA; UCLA Jonsson Comprehensive Cancer Center; University of California System; University of California Los Angeles; University of California Los Angeles Medical Center; David Geffen School of Medicine at UCLA
RP Univ Calif Los Angeles, David Geffen Sch Med, Div Neurosurg, CHS 74-145,Box 956901,10833 Le Conte Ave, Los Angeles, CA 90095 USA.
EM lliau@mednet.ucla.edu
CR Adams M, 2003, VACCINE, V21, P787, DOI 10.1016/S0264-410X(02)00599-6
   Ashley DM, 1997, J EXP MED, V186, P1177, DOI 10.1084/jem.186.7.1177
   Brockstedt DG, 2004, P NATL ACAD SCI USA, V101, P13832, DOI 10.1073/pnas.0406035101
   Butterfield LH, 2001, J IMMUNOL, V166, P5300, DOI 10.4049/jimmunol.166.8.5300
   Caruso DA, 2004, NEURO-ONCOLOGY, V6, P236, DOI 10.1215/S1152851703000668
   Diefenbach A, 2000, NAT IMMUNOL, V1, P119, DOI 10.1038/77793
   DRANOFF G, 1993, P NATL ACAD SCI USA, V90, P3539, DOI 10.1073/pnas.90.8.3539
   Fecci PE, 2003, J NEURO-ONCOL, V64, P161, DOI 10.1023/A:1024943506506
   Fontenot JD, 2005, NAT IMMUNOL, V6, P331, DOI 10.1038/ni1179
   Freije WA, 2004, CANCER RES, V64, P6503, DOI 10.1158/0008-5472.CAN-04-0452
   Giezeman-Smits KM, 2000, CANCER RES, V60, P2449
   Glick RP, 1999, NEUROSURGERY, V45, P867, DOI 10.1097/00006123-199910000-00028
   Hahn HP, 2004, CELL DEATH DIFFER, V11, P1277, DOI 10.1038/sj.cdd.4401485
   Hall WA, 2000, NEUROSURGERY, V46, P544, DOI 10.1097/00006123-200003000-00003
   Heimberger AB, 2003, CLIN CANCER RES, V9, P4247
   Heimberger AB, 2002, NEUROSURGERY, V50, P158, DOI 10.1097/00006123-200201000-00024
   Heimberger AB, 2000, J NEUROIMMUNOL, V103, P16, DOI 10.1016/S0165-5728(99)00172-1
   Ichinose M, 2001, BRAIN TUMOR PATHOL, V18, P37, DOI 10.1007/BF02478923
   Janeway CA, 2001, IMMUNOBIOLOGY IMMUNE, V0, P0
   Kahlon KS, 2004, CANCER RES, V64, P9160, DOI 10.1158/0008-5472.CAN-04-0454
   Kajiwara Y, 2003, CANCER-AM CANCER SOC, V97, P1077, DOI 10.1002/cncr.11122
   Katoh M, 2003, J NEURO-ONCOL, V64, P71, DOI 10.1023/A:1024942127462
   Kawakami Y, 2004, CANCER SCI, V95, P784, DOI 10.1111/j.1349-7006.2004.tb02182.x
   Kioi M, 2004, CLIN CANCER RES, V10, P6231, DOI 10.1158/1078-0432.CCR-04-0700
   Kobayashi T, 2003, CANCER IMMUNOL IMMUN, V52, P632, DOI 10.1007/s00262-003-0408-5
   Kruse CA, 1997, CANCER IMMUNOL IMMUN, V45, P77, DOI 10.1007/s002620050405
   Kunwar S, 2003, ACT NEUR S, V88, P105
   LAIU LM, 2003, CURRENT GENOMICS, V3, P33
   LAIU LM, 2005, CLIN CANCER RES, V11, P5515
   Lampson LA, 2003, J NEURO-ONCOL, V64, P3, DOI 10.1007/BF02700015
   Liau LM, 1998, NEUROL RES, V20, P742
   Liau LM, 1999, J NEUROSURG, V90, P1115, DOI 10.3171/jns.1999.90.6.1115
   Liau LM, 2000, CANCER RES, V60, P1353
   Liau LM, 2002, CANCER RES, V62, P2287
   Liu G, 2004, CANCER RES, V64, P4980, DOI 10.1158/0008-5472.CAN-03-3504
   Liu GT, 2004, J IMMUNOTHER, V27, P220, DOI 10.1097/00002371-200405000-00006
   Liu L, 2005, IMMUNOLOGY, V115, P223, DOI 10.1111/j.1365-2567.2005.02150.x
   Lutzker SG, 2001, CLIN CANCER RES, V7, P2
   Maecker B, 2001, CURRENT MOLECULAR MEDICINE (HILVERSUM), V1, P609, DOI 10.2174/1566524013363447
   Maes L, 2005, CELL PROLIFERAT, V38, P3, DOI 10.1111/j.1365-2184.2005.00325.x
   Matzinger P, 2002, SCIENCE, V296, P301, DOI 10.1126/science.1071059
   Medzhitov R, 2002, SCIENCE, V296, P298, DOI 10.1126/science.1068883
   Merchant RE, 1997, NEUROL RES, V19, P145
   MERCHANT RE, 1988, CANCER-AM CANCER SOC, V62, P665, DOI 10.1002/1097-0142(19880815)62:4<665::AID-CNCR2820620403>3.0.CO;2-O
   Meyer RG, 2005, CANCER IMMUNOL IMMUN, V54, P453, DOI 10.1007/s00262-004-0616-7
   Mischel PS, 2003, CANCER BIOL THER, V2, P242, DOI 10.4161/cbt.2.3.369
   Mischel PS, 2003, ONCOGENE, V22, P2361, DOI 10.1038/sj.onc.1206344
   Murayama K, 2000, J IMMUNOTHER, V23, P511, DOI 10.1097/00002371-200009000-00001
   Nguyen MD, 2002, NAT REV NEUROSCI, V3, P216, DOI 10.1038/nrn752
   Okada H, 2004, EXPERT OPIN BIOL TH, V4, P1609, DOI 10.1517/14712598.4.10.1609
   Okada H, 2001, GENE THER, V8, P1157, DOI 10.1038/sj.gt.3301496
   Okano F, 2002, CLIN CANCER RES, V8, P2851
   Parney IF, 2005, J NEUROSURG, V102, P267, DOI 10.3171/jns.2005.102.2.0267
   Prins RM, 2003, CANCER RES, V63, P8487
   Prins RM, 2003, NEUROSURGERY, V53, P144, DOI 10.1227/01.NEU.0000068865.34216.3A
   Rand RW, 2000, CLIN CANCER RES, V6, P2157
   Reardon DA, 2002, J CLIN ONCOL, V20, P1389, DOI 10.1200/JCO.20.5.1389
   Sakaguchi S, 2005, NAT IMMUNOL, V6, P345, DOI 10.1038/ni1178
   Sampson JH, 2003, J NEURO-ONCOL, V65, P27, DOI 10.1023/A:1026290315809
   Schneeberger A, 2004, J INVEST DERMATOL, V123, P371, DOI 10.1111/j.0022-202X.2004.23208.x
   Schultze JL, 2001, TRENDS IMMUNOL, V22, P516, DOI 10.1016/S1471-4906(01)02015-4
   Sewell DA, 2004, CANCER RES, V64, P8821, DOI 10.1158/0008-5472.CAN-04-1958
   Shackleton Mark, 2004, CANCER IMMUN, V4, P9
   Shai R, 2003, ONCOGENE, V22, P4918, DOI 10.1038/sj.onc.1206753
   Shai RM, 2005, MOL BRAIN RES, V136, P99, DOI 10.1016/j.molbrainres.2005.01.017
   Skoberne M, 2004, TRENDS MOL MED, V10, P251, DOI 10.1016/j.molmed.2004.04.001
   Tambur AR, 2004, NEUROL RES, V26, P243, DOI 10.1179/016164104225013932
   Virasch N, 2001, HEMATOL ONCOL CLIN N, V15, P1053, DOI 10.1016/S0889-8588(05)70267-7
   Vonderheide RH, 2004, CLIN CANCER RES, V10, P828, DOI 10.1158/1078-0432.CCR-0620-3
   Walker PR, 2003, BRAIN RES REV, V42, P97, DOI 10.1016/S0165-0173(03)00141-3
   Watson MA, 2001, CANCER RES, V61, P1825
   Wikstrand CJ, 2001, BRAIN TUMOR IMMUNOTHERAPY, V0, P205
   Wikstrand CJ, 2002, CANCER IMMUNOL IMMUN, V50, P639, DOI 10.1007/s00262-001-0243-5
   Yamanaka R, 2003, BRIT J CANCER, V89, P1172, DOI 10.1038/sj.bjc.6601268
   Yang Liu, 2003, CANCER CONTROL, V10, P138
   Yang YP, 2004, NAT IMMUNOL, V5, P508, DOI 10.1038/ni1059
   Yu JS, 2001, CANCER RES, V61, P842
   Yu JS, 2004, CANCER RES, V64, P4973, DOI 10.1158/0008-5472.CAN-03-3505
NR 78
TC 13
Z9 15
U1 0
U2 5
PU TAYLOR & FRANCIS LTD
PI ABINGDON
PA 2-4 PARK SQUARE, MILTON PARK, ABINGDON OR14 4RN, OXON, ENGLAND
SN 0161-6412
EI 1743-1328
J9 NEUROL RES
JI Neurol. Res.
PD OCT 15
PY 2005
VL 27
IS 7
BP 692
EP 702
DI 10.1179/016164105X49490
PG 11
WC Clinical Neurology; Neurosciences
SC Neurosciences & Neurology
GA 973TP
UT WOS:000232545800004
PM 16197806
DA 2025-02-17
ER

PT J
AU Sikorski, CW
   Lesniak, MS
AF Sikorski, CW
   Lesniak, MS
TI Immunotherapy for malignant glioma: current approaches and future directions
SO NEUROLOGICAL RESEARCH
LA English
DT Review
DE cytokines; dendritic cells; gene therapy; glioma; immunotherapy; neuroimmunology; vaccine; virus
ID central-nervous-system; colony-stimulating factor; growth-factor-beta; cytokine gene-therapy; human brain-tumors; il4-pseudomonas exotoxin nbi-3001; convection enhanced delivery; interleukin-4 il-4 receptors; herpes-simplex virus-1; semliki-forest-virus
AB Traditional therapies for the treatment of malignant glioma have failed to make appreciable gains regarding patient outcome in the last decade. Therefore, immunotherapeutic approaches have become increasingly popular in the treatment of this cancer. This article reviews general immunology of the central nervous system and the immunobiology of malignant glioma to provide a foundation for understanding the rationale behind current glioma immunotherapies. A review of currently implemented immunological treatments is then provided with special attention paid to the use of vaccines, gene therapy, cytokines, dendritic cells and viruses. Insights into future and developing avenues of glioma immunotherapy, such as novel delivery systems, are also discussed.
C1 Univ Chicago, Pritzker Sch Med, Div Neurosurg, Chicago, IL 60637 USA.
C3 University of Chicago
RP Univ Chicago, Pritzker Sch Med, Div Neurosurg, 5841 S Maryland Ave,MC 3026, Chicago, IL 60637 USA.
EM mlesniak@surgery.bsd.uchicago.edu
CR Albert ML, 1998, NAT MED, V4, P1321, DOI 10.1038/3315
   Aloisi F, 2001, GLIA, V36, P165, DOI 10.1002/glia.1106
   Aloisi F, 1997, J IMMUNOL, V159, P1604
   Aloisi F, 1998, J IMMUNOL, V160, P4671
   Amiot L, 1998, BRIT J HAEMATOL, V100, P655, DOI 10.1046/j.1365-2141.1998.00631.x
   Andreansky S, 1998, GENE THER, V5, P121, DOI 10.1038/sj.gt.3300550
   Unknown -, 2002, EXPERT REV ANTICANCER THER, V2, P139
   Ashley DM, 1997, J NEUROIMMUNOL, V78, P34, DOI 10.1016/S0165-5728(97)00080-5
   Berman RM, 1996, J IMMUNOL, V157, P231
   Bischoff JR, 1996, SCIENCE, V274, P373, DOI 10.1126/science.274.5286.373
   BROOKS WH, 1981, J NEUROSURG, V54, P331, DOI 10.3171/jns.1981.54.3.0331
   Carpentier PA, 2005, GLIA, V49, P360, DOI 10.1002/glia.20117
   Caruso DA, 2004, NEURO-ONCOLOGY, V6, P236, DOI 10.1215/S1152851703000668
   Chen B, 2001, J IMMUNOTHER, V24, P46, DOI 10.1097/00002371-200101000-00006
   Chi DDJ, 1997, AM J PATHOL, V150, P2143
   Chiocca EA, 2004, MOL THER, V10, P958, DOI 10.1016/j.ymthe.2004.07.021
   Coffey MC, 1998, SCIENCE, V282, P1332, DOI 10.1126/science.282.5392.1332
   Csatary LK, 1999, JAMA-J AM MED ASSOC, V281, P1588, DOI 10.1001/jama.281.17.1588-a
   Csatary LK, 2004, J NEURO-ONCOL, V67, P83, DOI 10.1023/B:NEON.0000021735.85511.05
   CSATARY LK, 1993, CANCER DETECT PREV, V17, P619
   CSERR HF, 1997, IMMUNOLOGY NERVOUS S, V0, P134
   De Vleeschouwer S, 2004, J NEUROSURG, V100, P492, DOI 10.3171/ped.2004.100.5.0492
   de Vos AF, 2002, J IMMUNOL, V169, P5415, DOI 10.4049/jimmunol.169.10.5415
   Debinski W, 1999, CLIN CANCER RES, V5, P985
   Debinski W, 1995, CLIN CANCER RES, V1, P1253
   Diefenbach A, 2000, NAT IMMUNOL, V1, P119, DOI 10.1038/77793
   Dillman RO, 2004, J IMMUNOTHER, V27, P398, DOI 10.1097/00002371-200409000-00009
   DiMeco F, 2000, J NEUROSURG, V92, P419, DOI 10.3171/jns.2000.92.3.0419
   Dix AR, 1999, J NEUROIMMUNOL, V100, P216, DOI 10.1016/S0165-5728(99)00203-9
   Dong YS, 2001, GLIA, V36, P180, DOI 10.1002/glia.1107
   Dranoff G, 2002, IMMUNOL REV, V188, P147, DOI 10.1034/j.1600-065X.2002.18813.x
   Ehtesham M, 2003, J IMMUNOTHER, V26, P107, DOI 10.1097/00002371-200303000-00003
   Ehtesham M, 2002, CANCER RES, V62, P5657
   ELLIOTT LH, 1987, J NEUROSURG, V67, P231, DOI 10.3171/jns.1987.67.2.0231
   Engelhardt B, 2001, MICROSC RES TECHNIQ, V52, P112, DOI 10.1002/1097-0029(20010101)52:1<112::AID-JEMT13>3.0.CO;2-5
   FERRANTINI M, 1994, J IMMUNOL, V153, P4604
   Friese MA, 2003, CANCER RES, V63, P8996
   Gabrilovich DI, 1996, NAT MED, V2, P1096, DOI 10.1038/nm1096-1096
   Ganly I, 2000, CLIN CANCER RES, V6, P798
   Garcia CM, 2004, DEV BRAIN RES, V152, P25, DOI 10.1016/j.devbrainres.2004.05.008
   Glick RP, 2003, J NEURO-ONCOL, V64, P139, DOI 10.1023/A:1024923001963
   Glick RP, 1999, NEUROSURGERY, V45, P867, DOI 10.1097/00006123-199910000-00028
   Gordon FL, 2001, J NEUROIMMUNOL, V112, P15, DOI 10.1016/S0165-5728(00)00341-6
   Gordon LB, 1997, J IMMUNOL, V159, P2399
   Graf MR, 2003, J NEUROIMMUNOL, V140, P49, DOI 10.1016/S0165-5728(03)00167-X
   Harrow S, 2004, GENE THER, V11, P1648, DOI 10.1038/sj.gt.3302289
   Heise C, 1997, NAT MED, V3, P639, DOI 10.1038/nm0697-639
   Hermisson M, 2000, NEUROLOGY, V54, P1357, DOI 10.1212/WNL.54.6.1357
   Herrlinger U, 1997, CANCER GENE THER, V4, P345
   Hickey WF, 2001, GLIA, V36, P118, DOI 10.1002/glia.1101
   HICKEY WF, 1991, J NEUROSCI RES, V28, P254, DOI 10.1002/jnr.490280213
   Hiroishi K, 1999, GENE THER, V6, P1988, DOI 10.1038/sj.gt.3301034
   HISHII M, 1995, NEUROSURGERY, V37, P1160, DOI 10.1227/00006123-199512000-00016
   Hjelmeland MD, 2004, MOL CANCER THER, V3, P737
   HOLLADAY FP, 1992, NEUROSURGERY, V31, P528, DOI 10.1227/00006123-199209000-00015
   Horton HM, 1999, P NATL ACAD SCI USA, V96, P1553, DOI 10.1073/pnas.96.4.1553
   HUBER D, 1992, J IMMUNOL, V148, P277
   Huettner C, 1997, ANTICANCER RES, V17, P3217
   Hunter WD, 1999, J VIROL, V73, P6319, DOI 10.1128/JVI.73.8.6319-6326.1999
   Ishikawa E, 2004, CANCER SCI, V95, P98, DOI 10.1111/j.1349-7006.2004.tb03177.x
   Issazadeh S, 1998, J IMMUNOL, V161, P1104
   Ito A, 2001, CANCER IMMUNOL IMMUN, V50, P515, DOI 10.1007/s00262-001-0233-7
   Iwadate Y, 2002, INT J MOL MED, V10, P741
   Iwadate Y, 2001, CANCER RES, V61, P8769
   Janeway Jr CA, 2001, IMMUNOBIOLOGY: THE IMMUNE SYSTEM IN HEALTH AND DISEASE, V0, P792
   Jean WC, 2004, J NEURO-ONCOL, V66, P39, DOI 10.1023/B:NEON.0000013477.94568.0f
   Jensen RL, 1998, SURG NEUROL, V49, P189, DOI 10.1016/S0090-3019(97)00218-8
   Joshi BH, 2002, BRIT J CANCER, V86, P285, DOI 10.1038/sj.bjc.6600034
   Joshi BH, 2001, CANCER RES, V61, P8058
   KATO M, 1992, ACTA NEUROPATHOL, V83, P420, DOI 10.1007/BF00713535
   KATO S, 1995, ACTA NEUROPATHOL, V89, P184
   Kawakami M, 2003, J NEURO-ONCOL, V65, P15, DOI 10.1023/A:1026294416718
   KEHRL JH, 1986, J EXP MED, V163, P1037, DOI 10.1084/jem.163.5.1037
   KEHRL JH, 1986, J IMMUNOL, V137, P3855
   KESARI S, 1995, LAB INVEST, V73, P636
   Khuri FR, 2000, NAT MED, V6, P879, DOI 10.1038/78638
   Kikuchi T, 2004, J IMMUNOTHER, V27, P452, DOI 10.1097/00002371-200411000-00005
   Kikuchi T, 2002, CANCER IMMUNOL IMMUN, V51, P424, DOI 10.1007/s00262-002-0297-z
   Kishima H, 1998, BRIT J CANCER, V78, P446, DOI 10.1038/bjc.1998.513
   Krakowski ML, 1997, EUR J IMMUNOL, V27, P2840, DOI 10.1002/eji.1830271115
   Kunwar S, 2003, ACT NEUR S, V88, P105
   KUPPNER MC, 1989, J NEUROSURG, V71, P211, DOI 10.3171/jns.1989.71.2.0211
   KUPPNER MC, 1990, J NEUROSURG, V72, P619, DOI 10.3171/jns.1990.72.4.0619
   KURPAD SN, 1995, GLIA, V15, P244, DOI 10.1002/glia.440150306
   Lampson LA, 1998, IMMUNOL TODAY, V19, P17, DOI 10.1016/S0167-5699(97)01181-X
   LAMPSON LA, 2002, NEUROLOGICAL SURG, V0, P673
   Lefranc F, 2002, INT J ONCOL, V20, P1077
   Lichtor T, 2003, J NEURO-ONCOL, V65, P247, DOI 10.1023/B:NEON.0000003654.83272.4a
   Lichtor T, 2002, CANCER GENE THER, V9, P464, DOI 10.1038/sj.cgt.7700459
   Liu YH, 2002, CANCER GENE THER, V9, P9, DOI 10.1038/sj/cgt/7700399
   Lo CH, 2003, J IMMUNOL, V171, P600, DOI 10.4049/jimmunol.171.2.600
   LORENCE RM, 1994, JNCI-J NATL CANCER I, V86, P1228, DOI 10.1093/jnci/86.16.1228
   Lorence RM, 2003, CURR OPIN MOL THER, V5, P618
   LORENCE RM, 1994, CANCER RES, V54, P6017
   Luboldt HJ, 1996, CANCER RES, V56, P826
   Lumniczky K, 2002, CANCER GENE THER, V9, P44
   MARINCOLA FM, 1994, J IMMUNOL, V153, P1225
   Markert JM, 2000, GENE THER, V7, P867, DOI 10.1038/sj.gt.3301205
   MATSUMOTO Y, 1992, IMMUNOLOGY, V76, P209
   MCGEER PL, 1988, ACTA NEUROPATHOL, V76, P550, DOI 10.1007/BF00689592
   MCGEER PL, 1988, NEUROLOGY, V38, P1285, DOI 10.1212/WNL.38.8.1285
   McLendon RE, 2000, J HISTOCHEM CYTOCHEM, V48, P1103, DOI 10.1177/002215540004800807
   Medzhitov R, 2002, SCIENCE, V296, P298, DOI 10.1126/science.1068883
   MINETA T, 1995, NAT MED, V1, P938, DOI 10.1038/nm0995-938
   Miyatake SI, 1997, CANCER GENE THER, V4, P222
   Morford LA, 1997, J IMMUNOL, V159, P4415
   Morford LA, 1999, J NEUROSURG, V91, P935, DOI 10.3171/jns.1999.91.6.0935
   Munn DH, 2002, SCIENCE, V297, P1867, DOI 10.1126/science.1073514
   Nemunaitis J, 2000, CANCER RES, V60, P6359
   Nguyen MD, 2002, NAT REV NEUROSCI, V3, P216, DOI 10.1038/nrn752
   Ni HT, 2001, J NEURO-ONCOL, V51, P1, DOI 10.1023/A:1006452726391
   O I, 2002, ANTICANCER RES, V22, P613
   Okada H, 2004, EXPERT OPIN BIOL TH, V4, P1609, DOI 10.1517/14712598.4.10.1609
   Okada H, 2003, J NEURO-ONCOL, V64, P13, DOI 10.1007/BF02700016
   Okada H, 2001, GENE THER, V8, P1157, DOI 10.1038/sj.gt.3301496
   Okada H, 1999, GENE THER, V6, P219, DOI 10.1038/sj.gt.3300798
   OLOFSSON A, 1992, J BIOL CHEM, V267, P19482
   Olson JK, 2004, J IMMUNOL, V173, P3916, DOI 10.4049/jimmunol.173.6.3916
   Osaki T, 1999, GENE THER, V6, P808, DOI 10.1038/sj.gt.3300908
   Papanastassiou V, 2002, GENE THER, V9, P398, DOI 10.1038/sj.gt.3301664
   Parker JN, 2000, P NATL ACAD SCI USA, V97, P2208, DOI 10.1073/pnas.040557897
   Parney IF, 1997, HUM GENE THER, V8, P1073, DOI 10.1089/hum.1997.8.9-1073
   Parney IF, 2002, CAN J NEUROL SCI, V29, P267, DOI 10.1017/S0317167100002055
   Parney IF, 2000, NEUROSURGERY, V46, P1169, DOI 10.1097/00006123-200005000-00030
   Perry VH, 1997, MOL MED TODAY, V3, P335, DOI 10.1016/S1357-4310(97)01077-0
   Phillips LM, 1999, J COMP NEUROL, V405, P322, DOI 10.1002/(SICI)1096-9861(19990315)405:3<322::AID-CNE3>3.0.CO;2-S
   Phillips LM, 1999, J NEUROIMMUNOL, V96, P218, DOI 10.1016/S0165-5728(99)00034-X
   Phuangsab A, 2001, CANCER LETT, V172, P27, DOI 10.1016/S0304-3835(01)00617-6
   Prins RM, 2004, FRONT BIOSCI-LANDMRK, V9, P3124, DOI 10.2741/1465
   Prins RM, 2003, NEUROSURGERY, V53, P144, DOI 10.1227/01.NEU.0000068865.34216.3A
   Prins RM, 2002, CANCER IMMUNOL IMMUN, V51, P190, DOI 10.1007/s00262-002-0270-x
   Prins RM, 2001, CANCER IMMUNOL IMMUN, V50, P285, DOI 10.1007/s002620100202
   PURI RK, 1994, INT J CANCER, V58, P574, DOI 10.1002/ijc.2910580421
   Rainov NG, 2004, J NEURO-ONCOL, V66, P197, DOI 10.1023/B:NEON.0000013478.27604.01
   Rampling R, 2000, GENE THER, V7, P859, DOI 10.1038/sj.gt.3301184
   RANDAZZO BP, 1995, VIROLOGY, V211, P94, DOI 10.1006/viro.1995.1382
   RANGES GE, 1987, J EXP MED, V166, P991, DOI 10.1084/jem.166.4.991
   Raulet DH, 2003, NAT REV IMMUNOL, V3, P781, DOI 10.1038/nri1199
   REICHARD KW, 1992, J SURG RES, V52, P448, DOI 10.1016/0022-4804(92)90310-V
   RESNICOFF M, 1994, CANCER RES, V54, P2218
   Rhines LD, 2003, NEUROSURGERY, V52, P872, DOI 10.1227/01.NEU.0000053211.39087.D1
   ROOK AH, 1986, J IMMUNOL, V136, P3916
   ROSZMAN T, 1991, IMMUNOL TODAY, V12, P370, DOI 10.1016/0167-5699(91)90068-5
   Roy EJ, 2000, J IMMUNOL, V165, P7293, DOI 10.4049/jimmunol.165.12.7293
   Rutkowski S, 2004, BRIT J CANCER, V91, P1656, DOI 10.1038/sj.bjc.6602195
   Saito R, 2004, INT J CANCER, V111, P777, DOI 10.1002/ijc.20331
   Saleh M, 1999, J NATL CANCER I, V91, P438, DOI 10.1093/jnci/91.5.438
   Sampath P, 1999, CANCER RES, V59, P2107
   Sampson JH, 2000, P NATL ACAD SCI USA, V97, P7503, DOI 10.1073/pnas.130166597
   Sampson JH, 1996, P NATL ACAD SCI USA, V93, P10399, DOI 10.1073/pnas.93.19.10399
   SETHNA MP, 1991, J NEUROIMMUNOL, V34, P121, DOI 10.1016/0165-5728(91)90121-M
   Shah AC, 2003, J NEURO-ONCOL, V65, P203, DOI 10.1023/B:NEON.0000003651.97832.6c
   SOBOL RE, 1995, GENE THER, V2, P164
   TAHARA H, 1995, J IMMUNOL, V154, P6466
   Takeuchi O, 1999, IMMUNITY, V11, P443, DOI 10.1016/S1074-7613(00)80119-3
   VALYINAGY T, 1994, J GEN VIROL, V75, P2059, DOI 10.1099/0022-1317-75-8-2059
   Wakimoto H, 1996, CANCER RES, V56, P1828
   Walker PR, 2000, J IMMUNOL, V165, P3128, DOI 10.4049/jimmunol.165.6.3128
   Wallenfriedman MA, 1999, J NEUROSURG, V90, P1064, DOI 10.3171/jns.1999.90.6.1064
   Weber F, 2003, J NEURO-ONCOL, V64, P125, DOI 10.1007/BF02700027
   Weber FW, 2003, ACT NEUR S, V88, P93
   Wei MX, 1998, J NEUROVIROL, V4, P237, DOI 10.3109/13550289809114523
   WELLER M, 1994, J CLIN INVEST, V94, P954, DOI 10.1172/JCI117462
   Wiendl H, 2003, SEMIN CANCER BIOL, V13, P343, DOI 10.1016/S1044-579X(03)00025-7
   Wiendl H, 2002, J IMMUNOL, V168, P4772, DOI 10.4049/jimmunol.168.9.4772
   Wilcox ME, 2001, J NATL CANCER I, V93, P903, DOI 10.1093/jnci/93.12.903
   WILLIAMS K, 1994, EUR J IMMUNOL, V24, P3031, DOI 10.1002/eji.1830241217
   Wojtowicz-Praga S, 2003, INVEST NEW DRUG, V21, P21, DOI 10.1023/A:1022951824806
   Yamanaka R, 2003, J NEUROSURG, V99, P746, DOI 10.3171/jns.2003.99.4.0746
   Yamanaka R, 2002, J NEUROSURG, V97, P1184, DOI 10.3171/jns.2002.97.5.1184
   Yamanaka R, 2003, BRIT J CANCER, V89, P1172, DOI 10.1038/sj.bjc.6601268
   Yamanaka R, 1999, J NEURO-ONCOL, V43, P27, DOI 10.1023/A:1006289901702
   Yamini B, 2004, CANCER RES, V64, P6381, DOI 10.1158/0008-5472.CAN-04-2117
   Yang I, 2004, J NEUROSURG, V100, P310, DOI 10.3171/jns.2004.100.2.0310
   Yang SY, 2004, DNA CELL BIOL, V23, P381, DOI 10.1089/104454904323145263
   Yang WQ, 2004, CLIN CANCER RES, V10, P8561, DOI 10.1158/1078-0432.CCR-04-0940
   Yoshikawa K, 2000, CANCER IMMUNOL IMMUN, V49, P23, DOI 10.1007/s002620050023
   Yu JS, 2001, CANCER RES, V61, P842
   Yu JS, 1997, HUM GENE THER, V8, P1065, DOI 10.1089/hum.1997.8.9-1065
   Yu JS, 2004, CANCER RES, V64, P4973, DOI 10.1158/0008-5472.CAN-03-3505
   ZUBER P, 1988, EUR J IMMUNOL, V18, P1623, DOI 10.1002/eji.1830181023
NR 181
TC 15
Z9 17
U1 0
U2 3
PU TAYLOR & FRANCIS LTD
PI ABINGDON
PA 2-4 PARK SQUARE, MILTON PARK, ABINGDON OR14 4RN, OXON, ENGLAND
SN 0161-6412
EI 1743-1328
J9 NEUROL RES
JI Neurol. Res.
PD OCT 15
PY 2005
VL 27
IS 7
BP 703
EP 716
DI 10.1179/016164105X49481
PG 14
WC Clinical Neurology; Neurosciences
SC Neurosciences & Neurology
GA 973TP
UT WOS:000232545800005
PM 16197807
DA 2025-02-17
ER

PT J
AU Wheeler, CJ
   Black, KL
AF Wheeler, CJ
   Black, KL
TI Dendritic cell vaccines and obstacles to beneficial immunity in glioma patients
SO CURRENT OPINION IN MOLECULAR THERAPEUTICS
LA English
DT Article
DE cancer vaccine; chemotherapy; dendritic cell; glioma; T-cell; thymus
ID primary intracranial tumors; primary brain-tumors; t-cells; glioblastoma-multiforme; malignant glioma; antigen expression; radiation-therapy; cancer regression; ovarian-carcinoma; thymic function
AB The dismal prognoses suffered by malignant primary brain tumor (glioma) patients remain unchanged over the past two decades despite significant improvements in the treatment of distinct tumors. Dendritic cell-based vaccine therapies represent a promising experimental approach to treat malignant gliomas, but major challenges still remain to render vaccination more effective. These challenges include diminishing the risk of pathological autoimmunity, identifying the cellular basis of clinical vaccine benefits and increasing the proportion of patients experiencing such benefits. Over the past three years, studies in glioma patients have characterized tumor antigens on human gliomas, identified some of the immune cells involved in beneficial anti-glioma immunity and examined how gliomas may be altered by sub-lethal immune influences, providing a glimpse of the strength with which immunity influences glioma clinical outcome. This progress promises to improve clinical vaccines for glioma, and perhaps for other cancers.
C1 Cedars Sinai Med Ctr, Maxine Dunitz Neurosurg Inst, Los Angeles, CA 90048 USA.
C3 Cedars Sinai Medical Center
RP Wheeler, CJ (通讯作者)，Cedars Sinai Med Ctr, Maxine Dunitz Neurosurg Inst, Suite 800E,8631 3rd St, Los Angeles, CA 90048 USA.
EM wheelerc@cshs.org
CR Berzins SP, 1999, P NATL ACAD SCI USA, V96, P9787, DOI 10.1073/pnas.96.17.9787
   Berzins SP, 1998, J EXP MED, V187, P1839, DOI 10.1084/jem.187.11.1839
   BLACK KL, 1992, J NEUROSURG, V77, P120, DOI 10.3171/jns.1992.77.1.0120
   Boden R, 2000, PUBLIC MONEY MANAGE, V20, P4
   BODMER S, 1989, J IMMUNOL, V143, P3222
   BOON T, 1994, ANNU REV IMMUNOL, V12, P337, DOI 10.1146/annurev.iy.12.040194.002005
   Brenner AV, 2002, INT J CANCER, V99, P252, DOI 10.1002/ijc.10320
   BROOKS WH, 1977, CLIN EXP IMMUNOL, V29, P61
   BURGER PC, 1985, CANCER-AM CANCER SOC, V56, P1106, DOI 10.1002/1097-0142(19850901)56:5<1106::AID-CNCR2820560525>3.0.CO;2-2
   BURGER PC, 1983, APPL NEUROPHYSIOL, V46, P180
   BURNET FM, 1970, PROG EXP TUMOR RES, V13, P1
   Curran WJ, 1993, JNCI-J NATL CANCER I, V85, P701
   Davis FG, 2001, NEURO-ONCOLOGY, V3, P152, DOI 10.1093/neuonc/3.3.152
   DeAngelis LM, 2001, NEW ENGL J MED, V344, P114, DOI 10.1056/NEJM200101113440207
   Diete S, 2001, J NEURO-ONCOL, V53, P47, DOI 10.1023/A:1011849411227
   Douek DC, 1998, NATURE, V396, P690, DOI 10.1038/25374
   Dudley ME, 2002, SCIENCE, V298, P850, DOI 10.1126/science.1076514
   Dunn GP, 2004, IMMUNITY, V21, P137, DOI 10.1016/j.immuni.2004.07.017
   Dunn GP, 2002, NAT IMMUNOL, V3, P991, DOI 10.1038/ni1102-991
   Ehtesham Moneeb, 2004, CANCER CONTROL, V11, P192
   FEUN LG, 1984, CANC DRUG DEL, V1, P239, DOI 10.1089/cdd.1984.1.239
   FINE HA, 1993, CANCER, V71, P2585, DOI 10.1002/1097-0142(19930415)71:8<2585::AID-CNCR2820710825>3.0.CO;2-S
   Fong L, 2001, J IMMUNOL, V166, P4254, DOI 10.4049/jimmunol.166.6.4254
   Fong L, 2001, P NATL ACAD SCI USA, V98, P8809, DOI 10.1073/pnas.141226398
   Höltl L, 1999, J UROLOGY, V161, P777, DOI 10.1016/S0022-5347(01)61767-1
   Hsu FJ, 1996, NAT MED, V2, P52, DOI 10.1038/nm0196-52
   Ichikawa T, 2000, CANCER GENE THER, V7, P74, DOI 10.1038/sj.cgt.7700086
   INABA K, 1990, J EXP MED, V172, P631, DOI 10.1084/jem.172.2.631
   Jager E, 1996, INT J CANCER, V66, P470, DOI 10.1002/(SICI)1097-0215(19960516)66:4<470::AID-IJC10>3.0.CO;2-C
   KAPP JP, 1986, NEUROSURGERY, V19, P779, DOI 10.1227/00006123-198611000-00010
   Kessels HWHG, 2002, TRENDS IMMUNOL, V23, P264, DOI 10.1016/S1471-4906(02)02219-6
   Kikuchi T, 2001, CANCER IMMUNOL IMMUN, V50, P337, DOI 10.1007/s002620100205
   KRETH FW, 1993, J NEUROSURG, V78, P762, DOI 10.3171/jns.1993.78.5.0762
   Kugler A, 2000, NAT MED, V6, P332, DOI 10.1038/73193
   Lacroix M, 2001, J NEUROSURG, V95, P190, DOI 10.3171/jns.2001.95.2.0190
   Lai P, 1996, CLIN CANCER RES, V2, P161
   Leuraud P, 2004, CANCER RES, V64, P4648, DOI 10.1158/0008-5472.CAN-03-3429
   Liu GT, 2003, J IMMUNOTHER, V26, P301, DOI 10.1097/00002371-200307000-00002
   Liu GT, 2004, J IMMUNOTHER, V27, P220, DOI 10.1097/00002371-200405000-00006
   Mackall CL, 1997, IMMUNOL REV, V160, P91, DOI 10.1111/j.1600-065X.1997.tb01030.x
   MAHALEY MS, 1977, J NEUROSURG, V46, P467, DOI 10.3171/jns.1977.46.4.0467
   MATSUDA M, 1995, INT J CANCER, V61, P765, DOI 10.1002/ijc.2910610605
   MAYORDOMO JI, 1995, NAT MED, V1, P1297, DOI 10.1038/nm1295-1297
   McFarland RD, 2000, P NATL ACAD SCI USA, V97, P4215, DOI 10.1073/pnas.070061597
   MORFORD LA, 1997, J IMMUNOL, V159, P4425
   Morse MA, 2000, J CLIN ONCOL, V18, P3883, DOI 10.1200/JCO.2000.18.23.3883
   Moscatello DK, 1997, CANCER RES, V57, P1419
   Murphy GP, 1999, PROSTATE, V38, P73
   Murphy GP, 1999, PROSTATE, V39, P54, DOI 10.1002/(SICI)1097-0045(19990401)39:1<54::AID-PROS9>3.0.CO;2-U
   Nestle FO, 1998, NAT MED, V4, P328, DOI 10.1038/nm0398-328
   Ohnmacht GA, 2001, J IMMUNOL, V167, P1809, DOI 10.4049/jimmunol.167.3.1809
   Okada H, 2003, J NEURO-ONCOL, V64, P13, DOI 10.1007/BF02700016
   OLDFIELD EH, 1987, CANCER RES, V47, P1962
   Panelli MC, 2000, J IMMUNOTHER, V23, P487, DOI 10.1097/00002371-200007000-00013
   Plautz GE, 2000, CLIN CANCER RES, V6, P2209
   Prins RM, 2004, J IMMUNOL, V172, P1602, DOI 10.4049/jimmunol.172.3.1602
   Prins RM, 2003, J NEURO-ONCOL, V64, P45, DOI 10.1023/A:1024929724736
   Rabinowich H, 1996, INT J CANCER, V68, P276, DOI 10.1002/(SICI)1097-0215(19961104)68:3<276::AID-IJC2>3.0.CO;2-Z
   Reavey-Cantwell JF, 2001, J NEURO-ONCOL, V55, P195, DOI 10.1023/A:1013845004294
   Reichert TE, 1998, J IMMUNOTHER, V21, P295, DOI 10.1097/00002371-199807000-00007
   ROMANI N, 1994, J EXP MED, V180, P83, DOI 10.1084/jem.180.1.83
   Rosenberg SA, 1997, IMMUNOL TODAY, V18, P175, DOI 10.1016/S0167-5699(97)84664-6
   Sampson JH, 2000, P NATL ACAD SCI USA, V97, P7503, DOI 10.1073/pnas.130166597
   Semposski GD, 2002, MOL IMMUNOL, V38, P841, DOI 10.1016/S0161-5890(01)00122-5
   Smyth MJ, 2001, NAT IMMUNOL, V2, P293, DOI 10.1038/86297
   Steffens CM, 2000, CLIN IMMUNOL, V97, P95, DOI 10.1006/clim.2000.4938
   STUPP R, 2003, ASCO 2003 ED BOOK, V0, P779
   Ueda R, 2004, ONCOGENE, V23, P1420, DOI 10.1038/sj.onc.1207252
   Van Meir EG, 2004, SEMIN ONCOL, V31, P38, DOI 10.1053/j.seminoncol.2004.02.019
   Weller M, 1995, BRAIN RES REV, V21, P128, DOI 10.1016/0165-0173(95)00010-0
   Wheeler Christopher J, 2004, CLIN NEUROSURG, V51, P132
   Wheeler CJ, 2004, CLIN CANCER RES, V10, P5316, DOI 10.1158/1078-0432.CCR-04-0497
   Wheeler CJ, 2003, J IMMUNOL, V171, P4927, DOI 10.4049/jimmunol.171.9.4927
   Wiemels JL, 2002, INT J CANCER, V98, P609, DOI 10.1002/ijc.10239
   WIKSTRAND CJ, 1995, CANCER RES, V55, P3140
   Yamanaka R, 2003, BRIT J CANCER, V89, P1172, DOI 10.1038/sj.bjc.6601268
   Yu JS, 2001, CANCER RES, V61, P842
   Yu JS, 2004, CANCER RES, V64, P4973, DOI 10.1158/0008-5472.CAN-03-3505
   Zitvogel L, 1996, J EXP MED, V183, P87, DOI 10.1084/jem.183.1.87
NR 79
TC 12
Z9 15
U1 0
U2 6
PU CURRENT DRUGS LTD
PI LONDON
PA MIDDLESEX HOUSE, 34-42 CLEVELAND ST, LONDON W1P 6LB, ENGLAND
SN 1464-8431
EI 
J9 CURR OPIN MOL THER
JI Curr. Opin. Mol. Ther.
PD FEB 15
PY 2005
VL 7
IS 1
BP 35
EP 47
DI 
PG 13
WC Biotechnology & Applied Microbiology; Medicine, Research & Experimental
SC Biotechnology & Applied Microbiology; Research & Experimental Medicine
GA 897JU
UT WOS:000227000900006
PM 15732528
DA 2025-02-17
ER

PT J
AU Türck, J
   Oberdörfer, C
   Vogel, T
   MacKenzie, CR
   Däubener, W
AF Türck, J
   Oberdörfer, C
   Vogel, T
   MacKenzie, CR
   Däubener, W
TI Enhancement of antimicrobial effects by glucocorticoids
SO MEDICAL MICROBIOLOGY AND IMMUNOLOGY
LA English
DT Article
DE glucocorticoids; antimicrobial effects; IFN-gamma; indoleamine 2,3-dioxygenase
ID nitric-oxide synthase; interferon-gamma; dendritic cells; ifn-gamma; indoleamine 2,3-dioxygenase; bacterial-meningitis; toxoplasma-gondii; dexamethasone; inhibition; activation
AB In the past few years a body of evidence has accumulated showing that stimulation of human astrocytes and microvascular endothelial cells with IFN-gamma induces a potent antibacterial and anti-parasitic effect. We have found that the IFN-gamma-mediated activation of the tryptophan-degrading enzyme indoleamine 2,3-dioxygenase (IDO) is, at least in part, responsible for this antimicrobial activity. Glucocorticoids are frequently used in inflammatory central nervous system diseases to reduce the inflammatory reaction and cerebral edema. Since in many inflammatory conditions infection is either a primary or secondary factor, steroids are administered, in these circumstances, during infection. We investigated whether steroids could affect the antimicrobial effect of IFN-gamma-induced IDO activation. We found that hydrocortisone and dexamethasone enhance IFN-gamma-mediated IDO activity in both human astrocytoma cells and native human astrocytes. Furthermore, we found that the amounts of IDO mRNA and of IDO protein are enhanced in cells treated with IFN-gamma and glucocorticoids. In addition, we were able to demonstrate that both steroids enhance the IFN-gamma-mediated antimicrobial activity against Toxoplasma gondii, Staphylococcus aureus and group B streptococci. The enhanced antimicrobial effect of IFN-gamma in the presence of glucocorticoids is due to the enhancement of the IDO-mediated tryptophan degradation, demonstrated by the complete abrogation of this antimicrobial effect by tryptophan resupplementation. These data show that glucocorticolds, which were often used to inhibit pro-inflammatory processes, do not decrease IDO-mediated antimicrobial effects. In contrast, high doses of steroids were able to enhance the IFN-gamma-induced antimicrobial activity.
C1 Univ Dusseldorf, Inst Med Microbiol, D-40225 Dusseldorf, Germany.
C3 Heinrich Heine University Dusseldorf
EM daeubene@uni-duesseldorf.de
CR Adcock IM, 2000, PULM PHARMACOL THER, V13, P115, DOI 10.1006/pupt.2000.0243
   Aloisi F, 2000, IMMUNOL TODAY, V21, P141, DOI 10.1016/S0167-5699(99)01512-1
   AMIN AR, 1995, J EXP MED, V182, P2097, DOI 10.1084/jem.182.6.2097
   Bodaghi B, 1999, J IMMUNOL, V162, P957
   CHAO CC, 1993, J IMMUNOL, V150, P3404
   CHAO CC, 1992, J INFECT DIS, V166, P847, DOI 10.1093/infdis/166.4.847
   Chiarugi A, 2003, J LEUKOCYTE BIOL, V73, P172, DOI 10.1189/jlb.0502220
   DAUBENER W, 1992, J NEUROIMMUNOL, V41, P21, DOI 10.1016/0165-5728(92)90191-M
   Daubener W, 1996, EUR J IMMUNOL, V26, P487, DOI 10.1002/eji.1830260231
   DAUBENER W, 1994, J IMMUNOL METHODS, V168, P39, DOI 10.1016/0022-1759(94)90207-0
   de Gans J, 2002, NEW ENGL J MED, V347, P1549, DOI 10.1056/NEJMoa021334
   Falkenstein E, 2000, PHARMACOL REV, V52, P513
   Fischer HG, 2001, J IMMUNOL, V166, P2717, DOI 10.4049/jimmunol.166.4.2717
   HEYES MP, 1992, J NEUROIMMUNOL, V40, P71, DOI 10.1016/0165-5728(92)90214-6
   HOFFLIN JM, 1987, J INFECT DIS, V155, P550, DOI 10.1093/infdis/155.3.550
   Hwu P, 2000, J IMMUNOL, V164, P3596, DOI 10.4049/jimmunol.164.7.3596
   KIEFER R, 1991, J NEUROIMMUNOL, V34, P99, DOI 10.1016/0165-5728(91)90119-R
   MacKenzie CR, 1999, ADV EXP MED BIOL, V467, P533
   Mackenzie CR, 1998, J NEUROIMMUNOL, V89, P191
   MacKenzie CR, 1998, J INFECT DIS, V178, P875, DOI 10.1086/515347
   Mellor AL, 1999, IMMUNOL TODAY, V20, P469, DOI 10.1016/S0167-5699(99)01520-0
   Miyaura H, 2002, J IMMUNOL, V168, P1087, DOI 10.4049/jimmunol.168.3.1087
   NISHIDA T, 1989, FEBS LETT, V243, P25, DOI 10.1016/0014-5793(89)81210-4
   OZAKI J, 1988, P NATL ACAD SCI USA, V81, P908
   Pan JP, 2001, IMMUNOL LETT, V76, P153, DOI 10.1016/S0165-2478(01)00183-3
   PFEFFERKORN ER, 1984, P NATL ACAD SCI-BIOL, V81, P908, DOI 10.1073/pnas.81.3.908
   Pousset F, 1999, GLIA, V26, P12, DOI 10.1002/(SICI)1098-1136(199903)26:1<12::AID-GLIA2>3.0.CO;2-S
   Quagliarello VJ, 1997, NEW ENGL J MED, V336, P708, DOI 10.1056/NEJM199703063361007
   Sanni LA, 1998, AM J PATHOL, V152, P611
   STONE TW, 1993, PHARMACOL REV, V45, P309
NR 30
TC 18
Z9 20
U1 0
U2 2
PU SPRINGER
PI NEW YORK
PA 233 SPRING ST, NEW YORK, NY 10013 USA
SN 0300-8584
EI 1432-1831
J9 MED MICROBIOL IMMUN
JI Med. Microbiol. Immunol.
PD JAN 15
PY 2005
VL 194
IS 1-2
BP 47
EP 53
DI 10.1007/s00430-003-0210-1
PG 7
WC Immunology; Microbiology
SC Immunology; Microbiology
GA 884OZ
UT WOS:000226096200007
PM 14624357
DA 2025-02-17
ER

PT J
AU Eguchi, J
   Hiroishi, K
   Ishii, S
   Baba, T
   Matsumura, T
   Hiraide, A
   Okada, H
   Imawari, M
AF Eguchi, J
   Hiroishi, K
   Ishii, S
   Baba, T
   Matsumura, T
   Hiraide, A
   Okada, H
   Imawari, M
TI Interleukin-4 gene transduced tumor cells promote a potent tumor-specific Th1-type response in cooperation with interferon-α transduction
SO GENE THERAPY
LA English
DT Article
DE interleukin-4; interferon-alpha; cytotoxic T lymphocyte; helper Th1-type immune response; granulocytes; cytokine gene therapy
ID t-helper-cell; dendritic cells; malignant gliomas; intracranial tumors; autologous glioma; melanoma patients; immune-response; in-vitro; therapy; il-4
AB To investigate antitumor mechanisms in interleukin (IL)-4 therapy, we established an IL-4-overexpressing MC38 murine colorectal cancer cell line (MC38-IL4). As a therapy against established tumors, MC38-IL4 cells were inoculated contralaterally 7 days after wild-type (MC38-WT) cells had been injected, significantly reducing growth of wild-type tumors ( P = 0.030). Immunohistochemical analysis showed numerous granulocytes infiltrating wild-type tumors of MC38-IL4-inoculated mice. Injection of MC38-IL4 cells in leukocyte-depleted mice confirmed that granulocytes were involved in IL-4-related primary antitumor effects. Inoculation of MC38-WT in leukocyte-depleted mice initially injected with MC38-IL4 suggested that T cells contributed to the antitumor effects. To investigate tumor-specific responses, we stimulated splenocytes of MC38-immune mice with MC38-IL4 cells in vitro, resulting in MC38-specific lysis (57.5 +/- 7.2%, effector to target ratio = 20). Treatment of established wild-type tumors with MC38-IL4 in combination with interferon (IFN)-alpha- overexpressing MC38 cells (MC38-IFN alpha) significantly reduced the growth of wild-type tumors ( P = 0.009). In vitro IFN-gamma production by splenocytes from mice injected with both MC38-IL4 and - IFN alpha was greatly enhanced in comparison with MC38-IL4 alone, while IL-10 production was not increased. Thus, granulocytes concern early antitumor effects of IL-4 therapy. Subsequently, IL-4 induces long-lasting, tumor-specific immune responses. IL-4 appears to promote a T-helper 1-type antitumor immune response, which is enhanced in cooperation with IFN-alpha.
C1 Showa Univ, Sch Med, Dept Internal Med 2, Shinagawa Ku, Tokyo 1428666, Japan.
   Univ Pittsburgh, Inst Canc, Dept Neurosurg & Surg, Pittsburgh, PA USA.
C3 Showa University; Pennsylvania Commonwealth System of Higher Education (PCSHE); University of Pittsburgh
RP Hiroishi, K (通讯作者)，Showa Univ, Sch Med, Dept Internal Med 2, Shinagawa Ku, 1-5-8 Hatanodai, Tokyo 1428666, Japan.
CR Allen JE, 1997, IMMUNOL TODAY, V18, P387, DOI 10.1016/S0167-5699(97)01102-X
   Belli F, 1998, ADV EXP MED BIOL, V451, P543
   Benedetti S, 1997, HUM GENE THER, V8, P1345, DOI 10.1089/hum.1997.8.11-1345
   COFFMAN RL, 1986, J IMMUNOL, V136, P4538
   Eguchi J, 2003, CANCER IMMUNOL IMMUN, V52, P378, DOI 10.1007/s00262-002-0367-2
   Giezeman-Smits KM, 2000, CANCER RES, V60, P2449
   Hiroishi K, 2000, J IMMUNOL, V164, P567, DOI 10.4049/jimmunol.164.2.567
   Hiroishi K, 1999, GENE THER, V6, P1988, DOI 10.1038/sj.gt.3301034
   HSIEH CS, 1992, P NATL ACAD SCI USA, V89, P6065, DOI 10.1073/pnas.89.13.6065
   Kawakami K, 2001, CRIT REV IMMUNOL, V21, P299
   Lingnau K, 1998, J IMMUNOL, V161, P4709
   Lotze MT, 1997, ANN SURG, V226, P1, DOI 10.1097/00000658-199707000-00001
   Nestle FO, 1998, NAT MED, V4, P328, DOI 10.1038/nm0398-328
   Nishimura T, 1999, J EXP MED, V190, P617, DOI 10.1084/jem.190.5.617
   OGarra A, 1998, IMMUNITY, V8, P275, DOI 10.1016/S1074-7613(00)80533-6
   OBIRI NI, 1993, J CLIN INVEST, V91, P88, DOI 10.1172/JCI116205
   Okada H, 2000, HUM GENE THER, V11, P637
   Okada H, 2003, J NEURO-ONCOL, V64, P13, DOI 10.1007/BF02700016
   Okada H, 2001, GENE THER, V8, P1157, DOI 10.1038/sj.gt.3301496
   Okada H, 1999, GENE THER, V6, P219, DOI 10.1038/sj.gt.3300798
   Okada H, 2001, HUM GENE THER, V12, P575
   Okada Hideho, 2002, CURRENT GENE THERAPY, V2, P437, DOI 10.2174/1566523023347625
   PAUL WE, 1987, ANNU REV IMMUNOL, V5, P429, DOI 10.1146/annurev.immunol.5.1.429
   PEAR WS, 1993, P NATL ACAD SCI USA, V90, P8392, DOI 10.1073/pnas.90.18.8392
   PERICLE F, 1994, J IMMUNOL, V153, P5659
   Ribas A, 2004, J IMMUNOL, V172, P4762, DOI 10.4049/jimmunol.172.8.4762
   Rissoan MC, 1999, SCIENCE, V283, P1183, DOI 10.1126/science.283.5405.1183
   ROSENMAN SJ, 1995, J IMMUNOL, V154, P1888
   Saleh M, 1999, J NATL CANCER I, V91, P438, DOI 10.1093/jnci/91.5.438
   Saleh M, 1997, INT J CANCER, V72, P664, DOI 10.1002/(SICI)1097-0215(19970807)72:4<664::AID-IJC19>3.0.CO;2-B
   Schüler T, 1999, J EXP MED, V189, P803, DOI 10.1084/jem.189.5.803
   SEDER RA, 1992, J EXP MED, V176, P1091, DOI 10.1084/jem.176.4.1091
   Shen Y, 1996, CANCER RES, V56, P5005
   SHER A, 1992, ANNU REV IMMUNOL, V10, P385, DOI 10.1146/annurev.iy.10.040192.002125
   So EY, 2000, J IMMUNOL, V165, P5472, DOI 10.4049/jimmunol.165.10.5472
   TAHARA H, 1995, J IMMUNOL, V154, P6466
   TAN MH, 1976, JNCI-J NATL CANCER I, V56, P871, DOI 10.1093/jnci/56.4.871
   TEPPER RI, 1989, CELL, V57, P503, DOI 10.1016/0092-8674(89)90925-2
   TOI M, 1992, CANCER RES, V52, P275
   TOPP MS, 1993, BLOOD, V82, P2837
   Tseng SH, 1997, J IMMUNOTHER, V20, P334, DOI 10.1097/00002371-199709000-00002
   Volpert OV, 1998, J EXP MED, V188, P1039, DOI 10.1084/jem.188.6.1039
   YU JS, 1993, CANCER RES, V53, P3125
NR 43
TC 19
Z9 23
U1 1
U2 4
PU NATURE PUBLISHING GROUP
PI LONDON
PA MACMILLAN BUILDING, 4 CRINAN ST, LONDON N1 9XW, ENGLAND
SN 0969-7128
EI 
J9 GENE THER
JI Gene Ther.
PD MAY 15
PY 2005
VL 12
IS 9
BP 733
EP 741
DI 10.1038/sj.gt.3302401
PG 9
WC Biochemistry & Molecular Biology; Biotechnology & Applied Microbiology; Genetics & Heredity; Medicine, Research & Experimental
SC Biochemistry & Molecular Biology; Biotechnology & Applied Microbiology; Genetics & Heredity; Research & Experimental Medicine
GA 918OG
UT WOS:000228553800004
PM 15772692
DA 2025-02-17
ER

PT J
AU De Vleeschouwer, S
   Van Gool, SW
   Van Calenbergh, F
AF De Vleeschouwer, S
   Van Gool, SW
   Van Calenbergh, F
TI Immunotherapy for malignant gliomas: emphasis on strategies of active specific immunotherapy using autologous dendritic cells
SO CHILDS NERVOUS SYSTEM
LA English
DT Review
DE glioblastoma multiforme; anaplastic astrocytoma; immune therapy; antigen-presenting cells; cancer vaccine
ID tumor-associated antigens; cytotoxic t-lymphocytes; central-nervous-system; radiolabeled monoclonal-antibody; colony-stimulating factor; i clinical-trial; immune-responses; brain-tumors; phase-i; glioblastoma-multiforme
AB Review: In this review, we discuss immunotherapy for malignant gliomas. Emphasis: The emphasis is on the novel strategy of active specific immunotherapy using dendritic cells as antigen-presenting cells, especially its theoretical concepts and advantages, specific requirements, critical issues, pre-clinical and early clinical experience. Dendritic cell vaccination is situated in the diversity of other immunotherapeutical approaches. Further discussion: Future directions, challenges, and drawbacks will be discussed.
C1 Univ Hosp Gasthuisberg, Dept Neurosurg, B-3000 Louvain, Belgium.
   Catholic Univ Louvain, Expt Immunol Lab, B-3000 Louvain, Belgium.
   Univ Hosp Gasthuisberg Leuven, Dept Pediat, Louvain, Belgium.
C3 KU Leuven; University Hospital Leuven; Universite Catholique Louvain; KU Leuven; University Hospital Leuven
RP Univ Hosp Gasthuisberg, Dept Neurosurg, Herestr 49, B-3000 Louvain, Belgium.
EM frank.vancalenbergh@uz.kuleuven.ac.be
CR Akasaki Y, 2001, J IMMUNOTHER, V24, P106, DOI 10.1097/00002371-200103000-00004
   Albert ML, 1998, NATURE, V392, P86, DOI 10.1038/32183
   Aoki H, 2001, CANCER IMMUNOL IMMUN, V50, P463, DOI 10.1007/s002620100220
   Ashley DM, 1997, J NEUROIMMUNOL, V78, P34, DOI 10.1016/S0165-5728(97)00080-5
   Banchereau J, 1998, NATURE, V392, P245, DOI 10.1038/32588
   BARBA D, 1989, J NEUROSURG, V70, P175, DOI 10.3171/jns.1989.70.2.0175
   Bertrand I, 1960, REV NEUROL (PARIS), V102, P3
   BIGNER DD, 1995, J NEURO-ONCOL, V24, P109, DOI 10.1007/BF01052668
   BLACK KL, 1992, J NEUROSURG, V77, P120, DOI 10.3171/jns.1992.77.1.0120
   BLOOM HJG, 1973, BRIT J CANCER, V27, P253, DOI 10.1038/bjc.1973.30
   Bodey B, 2000, ANTICANCER RES, V20, P2665
   BOETHIUS J, 1983, ACTA NEUROCHIR, V68, P239, DOI 10.1007/BF01401182
   BOIARDI A, 1994, CANCER IMMUNOL IMMUN, V39, P193, DOI 10.1007/BF01533386
   Chi DDJ, 1997, AM J PATHOL, V150, P2143
   CSERR HF, 1992, IMMUNOL TODAY, V13, P507, DOI 10.1016/0167-5699(92)90027-5
   Davis FG, 1998, J NEUROSURG, V88, P1, DOI 10.3171/jns.1998.88.1.0001
   DEVLEESCHOUWER S, 2004, IN PRESS J NEUROSURG, V0, P0
   Dix AR, 1999, J NEUROIMMUNOL, V100, P216, DOI 10.1016/S0165-5728(99)00203-9
   ELLIOTT L, 1987, JNCI-J NATL CANCER I, V78, P919
   Engleman EG, 2003, CLIN IMMUNOL, V106, P10, DOI 10.1016/S1521-6616(02)00016-5
   Fakhrai H, 1996, P NATL ACAD SCI USA, V93, P2909, DOI 10.1073/pnas.93.7.2909
   FARKKILA M, 1994, BRIT J CANCER, V70, P138, DOI 10.1038/bjc.1994.263
   FERRONE S, 1995, IMMUNOL TODAY, V16, P487, DOI 10.1016/0167-5699(95)80033-6
   Fields RC, 1998, P NATL ACAD SCI USA, V95, P9482, DOI 10.1073/pnas.95.16.9482
   FONTANA A, 1982, J IMMUNOL, V129, P2413
   Gallimore A, 2002, IMMUNOLOGY, V107, P5, DOI 10.1046/j.1365-2567.2002.01471.x
   GEHRMANN J, 1995, BRAIN RES REV, V20, P269, DOI 10.1016/0165-0173(94)00015-H
   Geiger JD, 2001, CANCER RES, V61, P8513
   Gilboa E, 1998, CANCER IMMUNOL IMMUN, V46, P82, DOI 10.1007/s002620050465
   GLICK RP, 1995, NEUROSURGERY, V36, P548, DOI 10.1227/00006123-199503000-00014
   Glick RP, 1997, NEUROSURGERY, V41, P898, DOI 10.1097/00006123-199710000-00025
   Gluckman JC, 1997, CYTOKINES CELL MOL T, V3, P187
   Godelaine D, 2003, J IMMUNOL, V171, P4893, DOI 10.4049/jimmunol.171.9.4893
   Gratas C, 1997, BRAIN PATHOL, V7, P863, DOI 10.1111/j.1750-3639.1997.tb00889.x
   Greenlee RT, 2000, CA-CANCER J CLIN, V50, P7, DOI 10.3322/canjclin.50.1.7
   Heimberger AB, 2000, J NEUROIMMUNOL, V103, P16, DOI 10.1016/S0165-5728(99)00172-1
   HICKEY WF, 1991, J NEUROSCI RES, V28, P254, DOI 10.1002/jnr.490280213
   HOLLADAY FP, 1994, J NEUROSURG, V80, P90, DOI 10.3171/jns.1994.80.1.0090
   HOLLADAY FP, 1992, NEUROSURGERY, V30, P499
   Höltl L, 1999, J UROLOGY, V161, P777, DOI 10.1016/S0022-5347(01)61767-1
   Hsu FJ, 1996, NAT MED, V2, P52, DOI 10.1038/nm0196-52
   Huettner C, 1997, ANTICANCER RES, V17, P3217
   Imaizumi T, 1999, INT J CANCER, V83, P760, DOI 10.1002/(SICI)1097-0215(19991210)83:6<760::AID-IJC11>3.0.CO;2-R
   KAGI D, 1994, SCIENCE, V265, P528, DOI 10.1126/science.7518614
   Katoh M, 2003, J NEURO-ONCOL, V64, P71, DOI 10.1023/A:1024942127462
   Kikuchi T, 2001, CANCER IMMUNOL IMMUN, V50, P337, DOI 10.1007/s002620100205
   Kikuchi T, 2002, CANCER IMMUNOL IMMUN, V51, P424, DOI 10.1007/s00262-002-0297-z
   KLEIHUES P, 1995, GLIA, V15, P211, DOI 10.1002/glia.440150303
   Kruse CA, 1997, CANCER IMMUNOL IMMUN, V45, P77, DOI 10.1007/s002620050405
   KUPPNER MC, 1989, J NEUROSURG, V71, P211, DOI 10.3171/jns.1989.71.2.0211
   KURPAD SN, 1995, GLIA, V15, P244, DOI 10.1002/glia.440150306
   LAMPSON LA, 1986, J IMMUNOL, V136, P4054
   LAMPSON LA, 1997, CANC NERVOUS SYSTEM, V0, P874
   LESNIAK M, 2000, NEUROSURG FOCUS, V9, P0
   Liau LM, 1999, J NEUROSURG, V90, P1115, DOI 10.3171/jns.1999.90.6.1115
   LIAU LM, 2000, NEUROSURG FOCUS, V9, P0
   LILLEHEI KO, 1991, NEUROSURGERY, V28, P16, DOI 10.1227/00006123-199101000-00003
   LIU Y, 2000, NEUROSURG FOCUS, V9, P0
   LOWE J, 1989, J PATHOL, V159, P143, DOI 10.1002/path.1711590209
   MAHALEY MS, 1983, J NEUROSURG, V59, P201, DOI 10.3171/jns.1983.59.2.0201
   MAYORDOMO JI, 1995, NAT MED, V1, P1297, DOI 10.1038/nm1295-1297
   McLendon RE, 2000, J HISTOCHEM CYTOCHEM, V48, P1103, DOI 10.1177/002215540004800807
   MCVICAR DW, 1992, J NEUROSURG, V76, P251, DOI 10.3171/jns.1992.76.2.0251
   MEDAWAR PB, 1948, BRIT J EXP PATHOL, V29, P58
   Mellman I, 2001, CELL, V106, P255, DOI 10.1016/S0092-8674(01)00449-4
   MERCHANT RE, 1990, J NEURO-ONCOL, V8, P173
   MERCHANT RE, 1988, CANCER-AM CANCER SOC, V62, P665, DOI 10.1002/1097-0142(19880815)62:4<665::AID-CNCR2820620403>3.0.CO;2-O
   Morford LA, 1997, J IMMUNOL, V159, P4415
   Mu LJ, 2003, SCAND J IMMUNOL, V58, P578, DOI 10.1046/j.1365-3083.2003.01333.x
   Murphy G, 1996, PROSTATE, V29, P371
   Murphy GP, 1999, PROSTATE, V38, P73
   Nestle FO, 1998, NAT MED, V4, P328, DOI 10.1038/nm0398-328
   Nestle FO, 2001, NAT MED, V7, P761, DOI 10.1038/89863
   Ni HT, 2001, J NEURO-ONCOL, V51, P1, DOI 10.1023/A:1006452726391
   Nouri-Shirazi M, 2000, J IMMUNOL, V165, P3797, DOI 10.4049/jimmunol.165.7.3797
   O I, 2002, ANTICANCER RES, V22, P613
   Okada H, 1998, INT J CANCER, V78, P196, DOI 10.1002/(SICI)1097-0215(19981005)78:2<196::AID-IJC13>3.0.CO;2-9
   Okano F, 2002, CLIN CANCER RES, V8, P2851
   Parker SL, 1997, CA-CANCER J CLIN, V47, P5, DOI 10.3322/canjclin.47.1.5
   Parney IF, 1997, HUM GENE THER, V8, P1073, DOI 10.1089/hum.1997.8.9-1073
   Parney IF, 2000, NEUROSURGERY, V46, P778, DOI 10.1097/00006123-200004000-00002
   Pawelec G, 1999, CANCER IMMUNOL IMMUN, V48, P343, DOI 10.1007/s002620050584
   PLAUTZ GE, 1993, P NATL ACAD SCI USA, V90, P4645, DOI 10.1073/pnas.90.10.4645
   Restifo NP, 2002, SEMIN CANCER BIOL, V12, P81, DOI 10.1006/scbi.2001.0399
   Riva P, 1997, CANCER-AM CANCER SOC, V80, P2733
   Rock KL, 1996, J IMMUNOL, V156, P3721
   ROCK KL, 1990, SCIENCE, V249, P918, DOI 10.1126/science.2392683
   Romani N, 1996, J IMMUNOL METHODS, V196, P137, DOI 10.1016/0022-1759(96)00078-6
   ROSZMAN T, 1991, IMMUNOL TODAY, V12, P370, DOI 10.1016/0167-5699(91)90068-5
   SALLUSTO F, 1994, J EXP MED, V179, P1109, DOI 10.1084/jem.179.4.1109
   Sampson JH, 1997, NEUROSURGERY, V41, P1365, DOI 10.1097/00006123-199712000-00024
   SARIS SC, 1992, J NEUROSURG, V76, P513, DOI 10.3171/jns.1992.76.3.0513
   Schuler G, 2003, CURR OPIN IMMUNOL, V15, P138, DOI 10.1016/S0952-7915(03)00015-3
   Sehgal A, 2000, NEUROSURG FOCUS, V9, P0
   Shortman K, 1997, STEM CELLS, V15, P409, DOI 10.1002/stem.150409
   Siesjo P, 1996, J IMMUNOTHER, V19, P334, DOI 10.1097/00002371-199609000-00003
   SLINGLUFF CL, 1997, CANCER IMMUNOL IMMUN, V48, P371
   SLOAN A, 2000, NEUROSURG FOCUS, V9, P0
   Song W, 1997, J EXP MED, V186, P1247, DOI 10.1084/jem.186.8.1247
   STEINMAN RM, 1975, J EXP MED, V141, P804
   Suter T, 2003, EUR J IMMUNOL, V33, P2998, DOI 10.1002/eji.200323611
   Tamber MS, 2003, NEUROSURG FOCUS, V14, P1
   Thurner B, 1999, J EXP MED, V190, P1669, DOI 10.1084/jem.190.11.1669
   Thurner B, 1999, J IMMUNOL METHODS, V223, P1, DOI 10.1016/S0022-1759(98)00208-7
   Tjoa BA, 2000, EXPERT OPIN INV DRUG, V9, P2093, DOI 10.1517/13543784.9.9.2093
   TOWNSEND SE, 1993, SCIENCE, V259, P368, DOI 10.1126/science.7678351
   TROJAN J, 1993, SCIENCE, V259, P94, DOI 10.1126/science.8418502
   Tseng SH, 1997, J IMMUNOTHER, V20, P334, DOI 10.1097/00002371-199709000-00002
   Tuyaerts S, 2002, J IMMUNOL METHODS, V264, P135, DOI 10.1016/S0022-1759(02)00099-6
   van Gerven W, 2000, COMMON MKT LAW REV, V37, P1, DOI 10.1023/A:1005690603055
   VanGool SW, 1996, IMMUNOL REV, V153, P47
   VENTIMIGLIA JB, 1992, J NEUROIMMUNOL, V36, P41, DOI 10.1016/0165-5728(92)90029-K
   VERNON ML, 1973, AM J CLIN PATHOL, V60, P771
   VONDEIMLING A, 1995, GLIA, V15, P328, DOI 10.1002/glia.440150312
   Walker PR, 1997, J IMMUNOL, V158, P4521
   WEKERLE H, 1986, TRENDS NEUROSCI, V9, P271, DOI 10.1016/0166-2236(86)90077-9
   WELLER M, 1994, J CLIN INVEST, V94, P954, DOI 10.1172/JCI117462
   Weller RO, 1996, BRAIN PATHOL, V6, P275, DOI 10.1111/j.1750-3639.1996.tb00855.x
   Wersall P, 1997, CANCER IMMUNOL IMMUN, V44, P157, DOI 10.1007/s002620050368
   Wheeler CJ, 2003, J IMMUNOL, V171, P4927, DOI 10.4049/jimmunol.171.9.4927
   Witham TF, 2002, NEUROSURGERY, V50, P1327, DOI 10.1097/00006123-200206000-00025
   Wood G W, 1983, J NEUROONCOL, V1, P87
   YAMADA S, 1991, AM J PHYSIOL, V261, PH1197, DOI 10.1152/ajpheart.1991.261.4.H1197
   Yamada Y, 2003, J NEUROSURG, V99, P738, DOI 10.3171/jns.2003.99.4.0738
   Yamanaka R, 2003, BRIT J CANCER, V89, P1172, DOI 10.1038/sj.bjc.6601268
   YOSHIDA J, 1992, J NEUROSURG, V77, P78, DOI 10.3171/jns.1992.77.1.0078
   Yu JS, 2001, CANCER RES, V61, P842
   YUNG WKA, 1991, J CLIN ONCOL, V9, P1945, DOI 10.1200/JCO.1991.9.11.1945
   Zeltzer PM, 1999, CHILD NERV SYST, V15, P514, DOI 10.1007/s003810050540
   Zitvogel L, 1996, J EXP MED, V183, P87, DOI 10.1084/jem.183.1.87
NR 130
TC 20
Z9 20
U1 0
U2 3
PU SPRINGER
PI NEW YORK
PA ONE NEW YORK PLAZA, SUITE 4600, NEW YORK, NY, UNITED STATES
SN 0256-7040
EI 1433-0350
J9 CHILD NERV SYST
JI Childs Nerv. Syst.
PD JAN 15
PY 2005
VL 21
IS 1
BP 7
EP 18
DI 10.1007/s00381-004-0994-3
PG 12
WC Clinical Neurology; Pediatrics; Surgery
SC Neurosciences & Neurology; Pediatrics; Surgery
GA 889RN
UT WOS:000226460200004
PM 15452731
DA 2025-02-17
ER

PT J
AU Liau, LM
   Prins, RM
   Kiertscher, SM
   Odesa, SK
   Kremen, TJ
   Giovannone, AJ
   Lin, JW
   Chute, DJ
   Mischel, PS
   Cloughesy, TF
   Roth, MD
AF Liau, LM
   Prins, RM
   Kiertscher, SM
   Odesa, SK
   Kremen, TJ
   Giovannone, AJ
   Lin, JW
   Chute, DJ
   Mischel, PS
   Cloughesy, TF
   Roth, MD
TI Dendritic cell vaccination in glioblastoma patients induces systemic and intracranial T-cell responses modulated by the local central nervous system tumor microenvironment
SO CLINICAL CANCER RESEARCH
LA English
DT Article
ID malignant glioma; brain-tumors; tgf-beta; class-i; immunotherapy; melanoma; immune; growth; immunization; multiforme
AB Purpose: We previously reported that autologous dendritic cells pulsed with acid-eluted tumor peptides can stimulate T cell-mediated antitumor immune responses against brain tumors in animal models. As a next step in vaccine development, a phase I clinical trial was established to evaluate this strategy for its feasibility, safety, and induction of systemic and intracranial T-cell responses in patients with glioblastoma multiforme. Experimental Design: Twelve patients were enrolled into a multicohort dose-escalation study and treated with 1, 5, or 10 million autologous dendritic cells pulsed with constant amounts (100 mu g per injection) of acid-eluted autologous tumor peptides. All patients had histologically proven glioblastoma multiforme. Three biweekly intradermal vaccinations were given; and patients were monitored for adverse events, survival, and immune responses. The follow-up period for this trial was almost 5 years. Results: Dendritic cell vaccinations were not associated with any evidence of dose-limiting toxicity or serious adverse effects. One patient had an objective clinical response documented by magnetic resonance imaging. Six patients developed measurable systemic antitumor CTL responses. However, the induction of systemic effector cells did not necessarily translate into objective clinical responses or increased survival, particularly for patients with actively progressing tumors and/or those with tumors expressing high levels of transforming growth factor beta(2) (TGF-beta(2)). Increased intratumoral infiltration by cytotoxic T cells was detected in four of eight patients who underwent reoperation after vaccination. The magnitude of the T-cell infiltration was inversely correlated with TGF-beta(2) expression within the tumors and positively correlated with clinical survival (P = 0.047). Conclusions: Together, our results suggest that the absence of bulky, actively progressing tumor, coupled with low TGF-beta(2) expression, may identify a subgroup of glioma patients to target as potential responders in future clinical investigations of dendritic cell-based vaccines.
C1 Univ Calif Los Angeles, Ctr Hlth Sci, David Geffen Sch Med, Dept Surg,Div Neurosurg, Los Angeles, CA 90095 USA.
   Univ Calif Los Angeles, David Geffen Sch Med, Dept Med, Los Angeles, CA 90095 USA.
   Univ Calif Los Angeles, David Geffen Sch Med, Dept Pathol & Lab Med, Los Angeles, CA 90095 USA.
   Univ Calif Los Angeles, David Geffen Sch Med, Dept Neurol, Los Angeles, CA 90095 USA.
   Univ Calif Los Angeles, David Geffen Sch Med, Brain Res Inst, Los Angeles, CA 90095 USA.
   Univ Calif Los Angeles, David Geffen Sch Med, Jonsson Comprehens Canc Ctr, Los Angeles, CA 90095 USA.
C3 University of California System; University of California Los Angeles; University of California Los Angeles Medical Center; David Geffen School of Medicine at UCLA; University of California System; University of California Los Angeles; University of California Los Angeles Medical Center; David Geffen School of Medicine at UCLA; University of California System; University of California Los Angeles; University of California Los Angeles Medical Center; David Geffen School of Medicine at UCLA; University of California System; University of California Los Angeles; University of California Los Angeles Medical Center; David Geffen School of Medicine at UCLA; University of California System; University of California Los Angeles; University of California Los Angeles Medical Center; David Geffen School of Medicine at UCLA; UCLA Jonsson Comprehensive Cancer Center; University of California System; University of California Los Angeles; University of California Los Angeles Medical Center; David Geffen School of Medicine at UCLA
RP Univ Calif Los Angeles, Ctr Hlth Sci, David Geffen Sch Med, Dept Surg,Div Neurosurg, Room 74-145 CHS,10833 Le Conte Ave,Box 956901, Los Angeles, CA 90095 USA.
EM lliau@mednet.ucla.edu
FU National Cancer Institute [T32CA009120] Funding Source: NIH RePORTER; NCI NIH HHS [CA82666, CA91545, T32-CA009120] Funding Source: Medline; NCRR NIH HHS [M01-RR00865] Funding Source: Medline
CR Banchereau J, 2001, CANCER RES, V61, P6451
   Broder H, 2003, J NEURO-ONCOL, V64, P21, DOI 10.1007/BF02700017
   Butterfield LH, 2003, CLIN CANCER RES, V9, P998
   Caruso DA, 2004, NEURO-ONCOLOGY, V6, P236, DOI 10.1215/S1152851703000668
   Chen B, 2001, CLIN IMMUNOL, V98, P280, DOI 10.1006/clim.2000.4968
   De Vleeschouwer S, 2004, J NEUROSURG, V100, P492, DOI 10.3171/ped.2004.100.5.0492
   Dix AR, 1999, J NEUROIMMUNOL, V100, P216, DOI 10.1016/S0165-5728(99)00203-9
   Dubey P, 2003, P NATL ACAD SCI USA, V100, P1232, DOI 10.1073/pnas.0337418100
   Dudley ME, 2002, SCIENCE, V298, P850, DOI 10.1126/science.1076514
   Fong L, 2001, P NATL ACAD SCI USA, V98, P8809, DOI 10.1073/pnas.141226398
   Friese MA, 2003, CANCER RES, V63, P8996
   Heimberger AB, 2002, NEUROSURGERY, V50, P158, DOI 10.1097/00006123-200201000-00024
   Heiser A, 2002, J CLIN INVEST, V109, P409, DOI 10.1172/JCI200214364
   Hjelmeland MD, 2004, MOL CANCER THER, V3, P737
   Kiertscher SM, 1996, J LEUKOCYTE BIOL, V59, P208, DOI 10.1002/jlb.59.2.208
   Kikuchi T, 2001, CANCER IMMUNOL IMMUN, V50, P337, DOI 10.1007/s002620100205
   Kikuchi T, 2004, J IMMUNOTHER, V27, P452, DOI 10.1097/00002371-200411000-00005
   Kobayashi T, 2003, CANCER IMMUNOL IMMUN, V52, P632, DOI 10.1007/s00262-003-0408-5
   Liau LM, 1999, J NEUROSURG, V90, P1115, DOI 10.3171/jns.1999.90.6.1115
   Liau LM, 2000, CANCER RES, V60, P1353
   Liau LM, 2002, CANCER RES, V62, P2287
   Mocellin S, 2003, BBA-REV CANCER, V1653, P61, DOI 10.1016/S0304-419X(03)00032-5
   Mohty M, 2002, J LEUKOCYTE BIOL, V72, P939
   Mukai S, 1999, CANCER RES, V59, P5245
   Nestle FO, 2001, NAT MED, V7, P761, DOI 10.1038/89863
   Nielsen MB, 2000, CANCER CHEMOTH PHARM, V46, PS62, DOI 10.1007/PL00014052
   Nielsen MB, 2000, J IMMUNOL, V165, P2287, DOI 10.4049/jimmunol.165.4.2287
   Nociari MM, 1998, J IMMUNOL METHODS, V213, P157, DOI 10.1016/S0022-1759(98)00028-3
   O I, 2002, ANTICANCER RES, V22, P613
   Okada H, 2001, CANCER RES, V61, P2625
   Platten M, 2001, MICROSC RES TECHNIQ, V52, P401, DOI 10.1002/1097-0029(20010215)52:4<401::AID-JEMT1025>3.0.CO;2-C
   Plautz GE, 2000, J IMMUNOL, V165, P3656, DOI 10.4049/jimmunol.165.7.3656
   Plautz GE, 2000, CLIN CANCER RES, V6, P2209
   Preston-Martin S, 2001, BRAIN TUMOR IMMUNOTHERAPY, V0, P47
   Prins RM, 2004, FRONT BIOSCI-LANDMRK, V9, P3124, DOI 10.2741/1465
   Prins RM, 2004, J IMMUNOL, V172, P1602, DOI 10.4049/jimmunol.172.3.1602
   Prins RM, 2003, CANCER RES, V63, P8487
   Prins RM, 2003, J NEURO-ONCOL, V64, P45, DOI 10.1023/A:1024929724736
   Prins RM, 2003, NEUROSURGERY, V53, P144, DOI 10.1227/01.NEU.0000068865.34216.3A
   Schneider T, 2001, J NEURO-ONCOL, V53, P39, DOI 10.1023/A:1011856406683
   Söling A, 2001, MOL MED, V7, P659, DOI 10.1007/BF03401956
   Steiner HH, 2004, J CLIN ONCOL, V22, P4272, DOI 10.1200/JCO.2004.09.038
   STORKUS WJ, 1993, J IMMUNOTHER, V14, P94, DOI 10.1097/00002371-199308000-00003
   Weller M, 2001, MICROSC RES TECHNIQ, V52, P353, DOI 10.1002/1097-0029(20010215)52:4<353::AID-JEMT1019>3.0.CO;2-U
   Wheeler CJ, 2004, CLIN CANCER RES, V10, P5316, DOI 10.1158/1078-0432.CCR-04-0497
   Yamanaka R, 2003, BRIT J CANCER, V89, P1172, DOI 10.1038/sj.bjc.6601268
   Yang I, 2004, J NEUROSURG, V100, P310, DOI 10.3171/jns.2004.100.2.0310
   Yang Liu, 2003, CANCER CONTROL, V10, P138
   Yu JS, 2001, CANCER RES, V61, P842
   Yu JS, 2004, CANCER RES, V64, P4973, DOI 10.1158/0008-5472.CAN-03-3505
NR 50
TC 422
Z9 470
U1 0
U2 22
PU AMER ASSOC CANCER RESEARCH
PI PHILADELPHIA
PA 615 CHESTNUT ST, 17TH FLOOR, PHILADELPHIA, PA 19106-4404 USA
SN 1078-0432
EI 1557-3265
J9 CLIN CANCER RES
JI Clin. Cancer Res.
PD AUG 1
PY 2005
VL 11
IS 15
BP 5515
EP 5525
DI 10.1158/1078-0432.CCR-05-0464
PG 11
WC Oncology
SC Oncology
GA 950SX
UT WOS:000230878900026
PM 16061868
DA 2025-02-17
ER

PT J
AU Kjaergaard, J
   Wang, LX
   Kuriyama, H
   Shu, S
   Plautz, GE
AF Kjaergaard, J
   Wang, LX
   Kuriyama, H
   Shu, S
   Plautz, GE
TI Active immunotherapy for advanced intracranial murine tumors by using dendritic cell-tumor cell fusion vaccines
SO JOURNAL OF NEUROSURGERY
LA English
DT Article
DE dendritic cell; tumor model; glioma; immunotherapy; electrofusion; mouse
ID protective antitumor immunity; lymph-node cells; adoptive immunotherapy; t-cells; glioblastoma-multiforme; cancer-immunotherapy; brain-tumors; therapeutic-efficacy; cross-presentation; melanoma patients
AB Object. Immunotherapy for malignant brain tumors by active immunization or adoptive transfer of tumor antigen-specific T lymphocytes has the potential to make up for some of the limitations of current clinical therapy. In this study, the authors tested whether active immunotherapy is curative in mice bearing advanced, rapidly progressive intracranial tumors. Methods. Tumor vaccines were created through electrofusion of dendritic cells (DCs) and irradiated tumor cells to form multinucleated heterokaryons that retained the potent antigen processing and costimulatory function of DCs as well as the entire complement of tumor antigens. Murine hosts bearing intracranial GL261 glioma or MCA 205 fibrosarcoma were treated with a combination of local cranial radiotherapy, intrasplenic vaccination with DC/tumor fusion cells, and anti-OX40R (CD 134) monoclonal antibody (mAb) 7 days after tumor inoculation. Whereas control mice had a median survival of approximately 20 days, the treated mice underwent complete tumor regression that was immunologically specific. Seven days after vaccination treated mice demonstrated robust infiltration of CD4(+) and CD8(+) T cells, which was exclusively confined to the tumor without apparent neurological toxicity. Cured mice survived longer than 120 days with no evidence of tumor recurrence and resisted intracranial tumor challenge. Conclusions. These data indicate a strategy to achieve an antitumor response against tumors in the central nervous system that is highly focused from both immunological and anatomical perspectives.
C1 Cleveland Clin Fdn, Surg Res Ctr, Cleveland, OH 44195 USA.
C3 Cleveland Clinic Foundation
RP Plautz, GE (通讯作者)，Cleveland Clin Fdn, Surg Res Ctr, 9500 Euclid Ave,FF5, Cleveland, OH 44195 USA.
EM plautzg@ccf.org
FU NCI NIH HHS [R01 CAz091981, R01CA84110] Funding Source: Medline
CR Akasaki Y, 2001, J IMMUNOTHER, V24, P106, DOI 10.1097/00002371-200103000-00004
   Ashley DM, 1997, J EXP MED, V186, P1177, DOI 10.1084/jem.186.7.1177
   AUSMAN JI, 1970, CANCER RES, V30, P2394
   Banchereau J, 1998, NATURE, V392, P245, DOI 10.1038/32588
   Basu S, 2000, INT IMMUNOL, V12, P1539, DOI 10.1093/intimm/12.11.1539
   Bedrosian I, 2003, J CLIN ONCOL, V21, P3826, DOI 10.1200/JCO.2003.04.042
   BILLINGHAM RE, 1954, PROC R SOC SER B-BIO, V143, P58, DOI 10.1098/rspb.1954.0054
   Calzascia T, 2003, J IMMUNOL, V171, P2187, DOI 10.4049/jimmunol.171.5.2187
   Chi DDJ, 1997, AM J PATHOL, V150, P2143
   Conrad C, 2003, CURR OPIN MOL THER, V5, P405
   Engleman EG, 2003, SEMIN ONCOL, V30, P23, DOI 10.1016/S0093-7754(03)00229-X
   Fecci PE, 2003, J NEURO-ONCOL, V64, P161, DOI 10.1023/A:1024943506506
   Fong L, 2000, ANNU REV IMMUNOL, V18, P245, DOI 10.1146/annurev.immunol.18.1.245
   Galetto Alessandra, 2003, ANTICANCER DRUGS, V14, P833
   Ganss R, 2002, CANCER RES, V62, P1462
   Hayashi T, 2002, CLIN IMMUNOL, V104, P14, DOI 10.1006/clim.2002.5224
   Hobbs SK, 2003, J MAGN RESON IMAGING, V18, P530, DOI 10.1002/jmri.10395
   HUETTNER C, 1995, AM J PATHOL, V146, P317
   Inoue M, 1996, CANCER RES, V56, P4702
   JELSMAN R, 1967, J NEUROSURG, V27, P388, DOI 10.3171/jns.1967.27.5.0388
   Kikuchi T, 2001, CANCER IMMUNOL IMMUN, V50, P337, DOI 10.1007/s002620100205
   Kjaergaard J, 2003, CELL IMMUNOL, V225, P65, DOI 10.1016/j.cellimm.2003.09.005
   Kjaergaard J, 2003, CLIN IMMUNOL, V108, P8, DOI 10.1016/S1521-6616(03)00090-1
   Kjaergaard J, 2001, J IMMUNOL, V167, P6669, DOI 10.4049/jimmunol.167.11.6669
   Lambert LA, 2001, J IMMUNOTHER, V24, P232, DOI 10.1097/00002371-200105000-00006
   Lambert LA, 2001, CANCER RES, V61, P641
   Liau LM, 1999, J NEUROSURG, V90, P1115, DOI 10.3171/jns.1999.90.6.1115
   MAXWELL M, 1992, J NEUROSURG, V76, P799, DOI 10.3171/jns.1992.76.5.0799
   Medzhitov R, 1997, CELL, V91, P295, DOI 10.1016/S0092-8674(00)80412-2
   Mukai S, 1999, CANCER RES, V59, P5245
   NEIL GA, 1993, METHOD ENZYMOL, V220, P174, DOI 10.1016/0076-6879(93)20082-E
   Nestle FO, 1998, NAT MED, V4, P328, DOI 10.1038/nm0398-328
   NORTH RJ, 1984, CANCER IMMUNOL IMMUN, V16, P175
   Okada H, 1998, INT J CANCER, V78, P196, DOI 10.1002/(SICI)1097-0215(19981005)78:2<196::AID-IJC13>3.0.CO;2-9
   Okano F, 2002, CLIN CANCER RES, V8, P2851
   Parkhurst MR, 2003, J IMMUNOL, V170, P5317, DOI 10.4049/jimmunol.170.10.5317
   Perrin G, 1999, INT IMMUNOL, V11, P1337, DOI 10.1093/intimm/11.8.1337
   Plautz GE, 2000, J IMMUNOL, V165, P3656, DOI 10.4049/jimmunol.165.7.3656
   Plautz GE, 1997, CELL IMMUNOL, V178, P101, DOI 10.1006/cimm.1997.1140
   Plautz GE, 1998, J NEUROSURG, V89, P42, DOI 10.3171/jns.1998.89.1.0042
   Plautz GE, 2000, CLIN CANCER RES, V6, P2209
   Plautz GE, 1996, CELL IMMUNOL, V171, P277, DOI 10.1006/cimm.1996.9987
   Prins RM, 2003, CANCER RES, V63, P8487
   Prins RM, 2003, J NEURO-ONCOL, V64, P45, DOI 10.1023/A:1024929724736
   Scarcella DL, 1999, CLIN CANCER RES, V5, P335
   Schuler G, 2003, CURR OPIN IMMUNOL, V15, P138, DOI 10.1016/S0952-7915(03)00015-3
   Shai R, 2003, ONCOGENE, V22, P4918, DOI 10.1038/sj.onc.1206753
   Shimizu K, 2004, J IMMUNOTHER, V27, P265, DOI 10.1097/00002371-200407000-00002
   Stewart JE, 2002, RADIOLOGY, V225, P337
   Struss AK, 2001, ONCOGENE, V20, P4107, DOI 10.1038/sj.onc.1204552
   Tanaka H, 2002, CELL IMMUNOL, V220, P1, DOI 10.1016/S0008-8749(03)00009-1
   WALKER MD, 1978, J NEUROSURG, V49, P333, DOI 10.3171/jns.1978.49.3.0333
   WALKER MD, 1980, NEW ENGL J MED, V303, P1323, DOI 10.1056/NEJM198012043032303
   Wang LX, 2004, J IMMUNOL, V172, P3462, DOI 10.4049/jimmunol.172.6.3462
   Wheeler CJ, 2003, J IMMUNOL, V171, P4927, DOI 10.4049/jimmunol.171.9.4927
   YOSHIZAWA H, 1991, J IMMUNOL, V147, P729
   Yu JS, 2001, CANCER RES, V61, P842
NR 57
TC 43
Z9 52
U1 0
U2 1
PU AMER ASSOC NEUROLOGICAL SURGEONS
PI CHARLOTTESVILLE
PA UNIV VIRGINIA, 1224 WEST MAIN ST, STE 450, CHARLOTTESVILLE, VA 22903 USA
SN 0022-3085
EI 
J9 J NEUROSURG
JI J. Neurosurg.
PD JUL 15
PY 2005
VL 103
IS 1
BP 156
EP 164
DI 10.3171/jns.2005.103.1.0156
PG 9
WC Clinical Neurology; Surgery
SC Neurosciences & Neurology; Surgery
GA 952JQ
UT WOS:000231000200026
PM 16121986
DA 2025-02-17
ER

PT J
AU Mattei, TA
   Ramina, R
   Miura, FK
   Aguiar, PH
   Valiengo, LD
AF Mattei, TA
   Ramina, R
   Miura, FK
   Aguiar, PH
   Valiengo, LD
TI Genetic therapy in gliomas: Historical analysis and future perspectives
SO NEUROLOGY INDIA
LA English
DT Review
DE genetic transduction; genetic vectors; history; malignant gliomas; transfection
ID phase-i trial; human-malignant glioma; replication-deficient retrovirus; recurrent glioblastoma-multiforme; modified dendritic cells; thymidine kinase; brain-tumors; adenoviral vectors; inhibits angiogenesis; oncolytic adenovirus
AB High-grade gliomas are relatively frequent in adults, and consist of the most malignant kind of primary brain tumor. Being resistant to standard treatment modalities such as surgery, radiation, and chemotherapy, it is fatal within 1 to 2 years of onset of symptoms. Although several gene therapy systems proved to be efficient in controlling or eradicating these tumors in animal models, the clinical studies performed so far were not equally successful. Most clinical studies showed that methodologies that increase tumor infection/transduction and, consequently confer more permanent activity against the tumor, will lead to enhanced therapeutic results. Due to the promising practical clinical benefits that can be expected for the near future, an exposition to the practicing neurosurgeon about the basic issues in genetic therapy of gliomas seems convenient. Among the main topics, we shall discuss anti-tumoral mechanisms of various genes that can be transfected, the advantages and drawbacks of the different vectors utilized, the possibilities of tumor targeting by modifications in the native tropism of virus vectors, as well as the different physical methods for vector delivery to the tumors. Along with the exposition we will also review of the history of the genetic therapy for gliomas, with special focus on the main problems found during the advancement of scientific discoveries in this area. A general analysis is also made of the present state of this promising therapeutic modality, with reference to the problems that still must be solved and the new paradigms for future research in this area.
C1 Sao Paulo Med Sch, Dept Neurosurg, Sao Paulo, Brazil.
C3 Universidade de Sao Paulo
RP Mattei, TA (通讯作者)，Rue Capote Valente 725,Ap 302, BR-05409002 Sao Paulo, Brazil.
EM tobiasmattei@hotmail.com
CR Aghi M, 1999, J NATL CANCER I, V91, P1233, DOI 10.1093/jnci/91.14.1233
   Alavi JB, 2001, EXPERT OPIN BIOL TH, V1, P239, DOI 10.1517/14712598.1.2.239
   Alemany R, 1999, EXP CELL RES, V252, P1, DOI 10.1006/excr.1999.4623
   Alemany R, 2001, NEUROLOGIA, V16, P122
   Arafat WO, 2003, INT J RADIAT ONCOL, V55, P1037, DOI 10.1016/S0360-3016(02)04488-7
   Ashley DM, 1998, CANCER RES, V58, P302
   Beer SJ, 1998, GENE THER, V5, P740, DOI 10.1038/sj.gt.3300647
   Broaddus WC, 1999, J NEUROSURG, V91, P997, DOI 10.3171/jns.1999.91.6.0997
   Burrows FJ, 2002, CANCER GENE THER, V9, P87, DOI 10.1038/sj.cgt.7700401
   Castro MG, 2003, PHARMACOL THERAPEUT, V98, P71, DOI 10.1016/S0163-7258(03)00014-7
   Chiocca EA, 2003, CANCER J, V9, P167, DOI 10.1097/00130404-200305000-00005
   Cortes ML, 1998, GENE THER, V5, P1499, DOI 10.1038/sj.gt.3300751
   De Boüard S, 2003, HUM GENE THER, V14, P883, DOI 10.1089/104303403765701178
   Deisboeck TS, 2003, GENE THER, V10, P1225, DOI 10.1038/sj.gt.3302003
   Dewey RA, 1999, NAT MED, V5, P1256, DOI 10.1038/15207
   Dupont F, 2000, GENE THER, V7, P790, DOI 10.1038/sj.gt.3301161
   Eck SL, 1996, HUM GENE THER, V7, P1465, DOI 10.1089/hum.1996.7.12-1465
   FAKHRAI H, 1996, US P NATL ACAD SCI, V93, P2909
   Fu XP, 2003, MOL THER, V7, P748, DOI 10.1016/S1525-0016(03)00092-3
   Fueyo J, 1998, NEUROLOGY, V50, P1307, DOI 10.1212/WNL.50.5.1307
   GAUTAM SC, 1993, ONCOL RES, V5, P423
   Germano IM, 2003, J NEURO-ONCOL, V65, P279, DOI 10.1023/B:NEON.0000003657.95085.56
   Graf MR, 1999, J NEURO-ONCOL, V45, P209, DOI 10.1023/A:1006357424124
   Gridley DS, 2002, INT J ONCOL, V21, P251
   Gridley DS, 2000, ANTICANCER RES, V20, P4195
   Grignet-Debrus C, 2000, CANCER GENE THER, V7, P1456, DOI 10.1038/sj.cgt.7700250
   Hampl JA, 2003, HUM GENE THER, V14, P611, DOI 10.1089/104303403321618137
   Harada H, 1999, CANCER RES, V59, P3783
   Herrlinger U, 2000, HUM GENE THER, V11, P1429, DOI 10.1089/10430340050057503
   Ichikawa T, 2001, CANCER RES, V61, P864
   Inoue R, 2004, GENE THER, V11, P1195, DOI 10.1038/sj.gt.3302284
   Kanno H, 1999, CANCER GENE THER, V6, P147, DOI 10.1038/sj.cgt.7700008
   Karpati G, 1999, CURR OPIN MOL THER, V1, P545
   Kikuchi T, 1999, INT J CANCER, V80, P425, DOI 10.1002/(SICI)1097-0215(19990129)80:3<425::AID-IJC15>3.0.CO;2-7
   Kim SK, 2002, J NEUROSURG, V97, P143, DOI 10.3171/jns.2002.97.1.0143
   Kuriyama N, 2000, HUM GENE THER, V11, P2219, DOI 10.1089/104303400750035744
   Kuriyama N, 2001, CANCER RES, V61, P1805
   Lang FF, 2003, J CLIN ONCOL, V21, P2508, DOI 10.1200/JCO.2003.21.13.2508
   Lumniczky K, 2002, CANCER GENE THER, V9, P44
   Maleniak TC, 2001, CANCER GENE THER, V8, P589, DOI 10.1038/sj.cgt.7700348
   Marconi P, 2000, MOL THER, V1, P71, DOI 10.1006/mthe.1999.0008
   Markert JM, 2000, GENE THER, V7, P867, DOI 10.1038/sj.gt.3301205
   Marples B, 2000, GENE THER, V7, P511, DOI 10.1038/sj.gt.3301116
   Martinet O, 2003, EUR J SURG ONCOL, V29, P351, DOI 10.1053/ejso.2002.1386
   Miller CR, 2002, CANCER RES, V62, P773
   Miura F, 2002, GENE THER, V9, P1653, DOI 10.1038/sj.gt.3301860
   MIZUNO M, 1990, CANCER RES, V50, P7826
   Nafe C, 2003, LIFE SCI, V73, P1847, DOI 10.1016/S0024-3205(03)00542-3
   Nestler U, 2004, J NEURO-ONCOL, V67, P177, DOI 10.1023/B:NEON.0000021897.53969.ca
   Palù G, 1999, GENE THER, V6, P330, DOI 10.1038/sj.gt.3300805
   Parney IF, 2002, CAN J NEUROL SCI, V29, P267, DOI 10.1017/S0317167100002055
   Phuong LK, 2003, CANCER RES, V63, P2462
   Poptani H, 1998, CANCER GENE THER, V5, P101
   Post DE, 2003, ONCOGENE, V22, P2065, DOI 10.1038/sj.onc.1206464
   Prados MD, 2003, J NEURO-ONCOL, V65, P269, DOI 10.1023/B:NEON.0000003588.18644.9c
   Puumalainen AM, 1998, ADV EXP MED BIOL, V451, P505
   Puumalainen AM, 1998, HUM GENE THER, V9, P1769, DOI 10.1089/hum.1998.9.12-1769
   Quillien V, 1997, B CANCER, V84, P1047
   Rainov NG, 2003, ACT NEUR S, V88, P113
   Rainov NG, 2003, J NEURO-ONCOL, V65, P227, DOI 10.1023/B:NEON.0000003652.71665.f2
   Rainov NG, 2000, GENE THER, V7, P1853, DOI 10.1038/sj.gt.3301311
   Rainov Nikolai G, 2001, CURRENT GENE THERAPY, V1, P367, DOI 10.2174/1566523013348445
   RAM Z, 1994, J NEUROSURG, V80, P535, DOI 10.3171/jns.1994.80.3.0535
   Ren H, 2003, J NEURO-ONCOL, V64, P147, DOI 10.1023/A:1024979103780
   Ruan SB, 1999, CLIN CANCER RES, V5, P197
   Sandmair AM, 1999, ACTA NEUROCHIR, V141, P867, DOI 10.1007/s007010050389
   Sandmair AM, 2000, HUM GENE THER, V11, P2197, DOI 10.1089/104303400750035726
   Sandmair AM, 2000, CANCER GENE THER, V7, P413, DOI 10.1038/sj.cgt.7700132
   Sandmair AM, 2000, ADV EXP MED BIOL, V465, P423
   Shah AC, 2003, J NEURO-ONCOL, V65, P203, DOI 10.1023/B:NEON.0000003651.97832.6c
   SHIMIZU K, 1995, JPN J CANCER RES, V86, P1010, DOI 10.1111/j.1349-7006.1995.tb03013.x
   Shinoura N, 2000, JPN J CANCER RES, V91, P41, DOI 10.1111/j.1349-7006.2000.tb00858.x
   Shinoura Nobusada, 2003, CURRENT GENE THERAPY, V3, P147, DOI 10.2174/1566523034578410
   Tanaka T, 1997, NAT MED, V3, P437, DOI 10.1038/nm0497-437
   Thomas CE, 2000, P NATL ACAD SCI USA, V97, P7482, DOI 10.1073/pnas.120474397
   Todo T, 2000, CANCER GENE THER, V7, P939, DOI 10.1038/sj.cgt.7700182
   Tyynelä K, 2002, CANCER GENE THER, V9, P917, DOI 10.1038/sj.cgt.7700515
   Umaña P, 2001, NAT BIOTECHNOL, V19, P582, DOI 10.1038/89349
   van Beusechem VW, 2002, J VIROL, V76, P2753, DOI 10.1128/JVI.76.6.2753-2762.2002
   Vandier D, 2000, CANCER GENE THER, V7, P1120, DOI 10.1038/sj.cgt.7700211
   Visted T, 2000, INT J CANCER, V85, P228, DOI 10.1002/(SICI)1097-0215(20000115)85:2<228::AID-IJC13>3.0.CO;2-9
   Wakimoto H, 2004, GENE THER, V11, P214, DOI 10.1038/sj.gt.3302143
   Wakimoto H, 1997, JPN J CANCER RES, V88, P296, DOI 10.1111/j.1349-7006.1997.tb00381.x
   Wang ZH, 1999, J NEUROPATH EXP NEUR, V58, P847, DOI 10.1097/00005072-199908000-00007
   Yamanaka R, 2002, J NEUROSURG, V97, P1184, DOI 10.3171/jns.2002.97.5.1184
   Yamanaka R, 2002, J NEUROSURG, V97, P611, DOI 10.3171/jns.2002.97.3.0611
   Yamanaka R, 1999, J NEURO-ONCOL, V43, P27, DOI 10.1023/A:1006289901702
NR 87
TC 5
Z9 5
U1 0
U2 5
PU NEUROL SOC INDIA
PI CHANDIGARH
PA C/O J S CHOPRA, PGIMER, DEPT NEUROLOGY, CHANDIGARH 160 012, INDIA
SN 0028-3886
EI 
J9 NEUROL INDIA
JI Neurol. India
PD MAR 15
PY 2005
VL 53
IS 1
BP 17
EP 26
DI 10.4103/0028-3886.15046
PG 10
WC Neurosciences
SC Neurosciences & Neurology
GA 917UU
UT WOS:000228495500003
PM 15805650
DA 2025-02-17
ER

PT J
AU King, GD
   Curtin, JF
   Candolfi, M
   Kroeger, K
   Lowenstein, PR
   Castro, MG
AF King, GD
   Curtin, JF
   Candolfi, M
   Kroeger, K
   Lowenstein, PR
   Castro, MG
TI Gene therapy and targeted toxins for glioma
SO CURRENT GENE THERAPY
LA English
DT Review
DE glioma; gene therapy; dendritic cells; CD4T cells; CD8T cells; immunotherapy; cytokines; Flt3L; HSV1-TK
ID virus-thymidine-kinase; human-malignant glioma; convection-enhanced delivery; hsv-tk gene; wild-type p53; replication-deficient retrovirus; il4-pseudomonas exotoxin nbi-3001; recurrent glioblastoma-multiforme; plasminogen-activator receptor; enzyme prodrug therapy
AB The most common primary brain tumor in adults is glioblastoma. These tumors are highly invasive and aggressive with a mean survival time of nine to twelve months from diagnosis to death. Current treatment modalities are unable to significantly prolong survival in patients diagnosed with glioblastoma. As such, glioma is an attractive target for developing novel therapeutic approaches utilizing gene therapy. This review will examine the available preclinical models for glioma including xenographs, syngeneic and genetic models. Several promising therapeutic targets are currently being pursued in pre-clinical investigations. These targets will be reviewed by mechanism of action, i.e., conditional cytotoxic, targeted toxins, oncolytic viruses, tumor suppressors/oncogenes, and immune stimulatory approaches. Preclinical gene therapy paradigms aim to determine which strategies will provide rapid tumor regression and long-term protection from recurrence. While a wide range of potential targets are being investigated preclinically, only the most efficacious are further transitioned into clinical trial paradigms. Clinical trials reported to date are summarized including results from conditionally cytotoxic, targeted toxins, oncolytic viruses and oncogene targeting approaches. Clinical trial results have not been as robust as preclinical models predicted, this could be due to the limitations of the GBM models employed. Once this is addressed, and we develop effective gene therapies in models that better replicate the clinical scenario, gene therapy will provide a powerful approach to treat and manage brain tumors.
C1 Univ Calif Los Angeles, David Geffen Sch Med, Gene Therapeut Res Inst, Cedars Sinai Med Ctr,Dept Mol & Med Pharmacol, Los Angeles, CA 90048 USA.
   Univ Calif Los Angeles, David Geffen Sch Med, Dept Med, Los Angeles, CA 90048 USA.
   Univ Calif Los Angeles, David Geffen Sch Med, Dept Mol & Med Pharmacol, Los Angeles, CA 90048 USA.
C3 University of California System; University of California Los Angeles; University of California Los Angeles Medical Center; David Geffen School of Medicine at UCLA; Cedars Sinai Medical Center; University of California System; University of California Los Angeles; University of California Los Angeles Medical Center; David Geffen School of Medicine at UCLA; University of California System; University of California Los Angeles; University of California Los Angeles Medical Center; David Geffen School of Medicine at UCLA
RP Univ Calif Los Angeles, David Geffen Sch Med, Gene Therapeut Res Inst, Cedars Sinai Med Ctr,Dept Mol & Med Pharmacol, Res Pavil,Suite 5090,8700 Beverly Blvd, Los Angeles, CA 90048 USA.
EM castromg@cshs.org
FU FIC NIH HHS [1 R03 TW006273-01, R03 TW006273] Funding Source: Medline; NINDS NIH HHS [1 R01 NS 42893.01, R21 NS047298, R01 NS074387, R01 NS044556, 1R01 NS44556.01, U01 NS052465, F32NS053034-01, R21 NS054143, R01 NS061107, U54 NS045309, 1R21 NS047298-01, R01 NS057711, R01 NS042893, F32 NS053034, R01 NS054193, U54 NS045309-01] Funding Source: Medline
CR ABRAMOVITCH R, 1995, CANCER RES, V55, P1956
   Aghi M, 1998, J NATL CANCER I, V90, P370, DOI 10.1093/jnci/90.5.370
   Aghi M, 2000, J GENE MED, V2, P148, DOI 10.1002/(SICI)1521-2254(200005/06)2:3<148::AID-JGM105>3.0.CO;2-Q
   AKBASAK A, 1991, J NEUROSURG, V75, P922, DOI 10.3171/jns.1991.75.6.0922
   ALBRIGHT L, 1975, CANCER RES, V35, P658
   Ali S, 2004, MOL THER, V10, P1071, DOI 10.1016/j.ymthe.2004.08.025
   Ali S, 2005, CANCER RES, V65, P7194, DOI 10.1158/0008-5472.CAN-04-3434
   ASAI A, 1994, J NEURO-ONCOL, V19, P259, DOI 10.1007/BF01053280
   BADIE B, 1995, NEUROL RES, V17, P209, DOI 10.1080/01616412.1995.11740314
   Badie B, 1998, J NEURO-ONCOL, V37, P217, DOI 10.1023/A:1005924925149
   Barth RF, 1998, J NEURO-ONCOL, V36, P91, DOI 10.1023/A:1005805203044
   Beauchesne P, 2002, J CLIN ONCOL, V20, P3180, DOI 10.1200/JCO.2002.20.14.3180
   Begemann M, 2002, BRAIN PATHOL, V12, P117
   Benedetti S, 1997, HUM GENE THER, V8, P1345, DOI 10.1089/hum.1997.8.11-1345
   Bi WL, 1997, CANCER GENE THER, V4, P246
   Biglari A, 2004, CANCER GENE THER, V11, P721, DOI 10.1038/sj.cgt.7700783
   Bischoff JR, 1996, SCIENCE, V274, P373, DOI 10.1126/science.274.5286.373
   BOVIATSIS EJ, 1994, CANCER RES, V54, P5745
   BOVIATSIS EJ, 1994, GENE THER, V1, P323
   Burton E C, 2000, CURR TREAT OPTIONS ONCOL, V1, P459, DOI 10.1007/s11864-000-0073-2
   Burton Eric, 1999, CURRENT OPINION IN ONCOLOGY, V11, P157, DOI 10.1097/00001622-199905000-00003
   CARUSO M, 1993, P NATL ACAD SCI USA, V90, P7024, DOI 10.1073/pnas.90.15.7024
   Castro MG, 2003, PHARMACOL THERAPEUT, V98, P71, DOI 10.1016/S0163-7258(03)00014-7
   Chang DJ, 2000, JCR-J CLIN RHEUMATOL, V6, P4
   CHANG TKH, 1993, CANCER RES, V53, P5629
   CHEN CY, 1995, HUM GENE THER, V6, P1467, DOI 10.1089/hum.1995.6.11-1467
   Chen J, 1996, ONCOGENE, V13, P1395
   CHEN L, 1995, CANCER RES, V55, P581
   Chen QR, 2001, MOL GENET METAB, V74, P120, DOI 10.1006/mgme.2001.3223
   CHEN SH, 1994, P NATL ACAD SCI USA, V91, P3054, DOI 10.1073/pnas.91.8.3054
   Chiocca EA, 2004, MOL THER, V10, P958, DOI 10.1016/j.ymthe.2004.07.021
   Cirielli C, 1999, J NEURO-ONCOL, V43, P99, DOI 10.1023/A:1006289505801
   COBB LM, 1969, BIOCHEM PHARMACOL, V18, P1519, DOI 10.1016/0006-2952(69)90267-6
   Colombo F, 1997, STEREOT FUNCT NEUROS, V68, P245, DOI 10.1159/000099933
   CONNORS TA, 1966, NATURE, V210, P866, DOI 10.1038/210866b0
   Conrad C, 2005, CANCER GENE THER, V12, P284, DOI 10.1038/sj.cgt.7700750
   Cowen RL, 2002, CANCER GENE THER, V9, P897, DOI 10.1038/sj.cgt.7700514
   Cowsill C, 2000, GENE THER, V7, P679, DOI 10.1038/sj.gt.3301147
   Dachs GU, 2005, ANTI-CANCER DRUG, V16, P349, DOI 10.1097/00001813-200504000-00001
   Dai C, 2001, GENE DEV, V15, P1913, DOI 10.1101/gad.903001
   DARNELL RB, 1993, LANCET, V341, P21, DOI 10.1016/0140-6736(93)92485-C
   Debinski W, 1999, CLIN CANCER RES, V5, P985
   Debinski W, 1998, NAT BIOTECHNOL, V16, P449, DOI 10.1038/nbt0598-449
   Debinski W, 1995, CLIN CANCER RES, V1, P1253
   Debinski W, 1996, J BIOL CHEM, V271, P22428, DOI 10.1074/jbc.271.37.22428
   DEBINSKI W, 1995, J BIOL CHEM, V270, P16775, DOI 10.1074/jbc.270.28.16775
   DEBINSKI W, 1994, BIOCONJUGATE CHEM, V5, P40, DOI 10.1021/bc00025a006
   Debinski W, 2000, MOL MED, V6, P440, DOI 10.1007/BF03401786
   Debinski W, 2000, J NEURO-ONCOL, V48, P103, DOI 10.1023/A:1006446426611
   Dewey RA, 1999, NAT MED, V5, P1256, DOI 10.1038/15207
   Dilber MS, 1997, CANCER RES, V57, P1523
   Dilber MS, 1996, BLOOD, V88, P2192, DOI 10.1182/blood.V88.6.2192.bloodjournal8862192
   Ding H, 2001, CANCER RES, V61, P3826
   DOMIN BA, 1993, BIOCHEM PHARMACOL, V46, P503, DOI 10.1016/0006-2952(93)90527-4
   Dorigo O, 1998, J NEUROSURG, V88, P535, DOI 10.3171/jns.1998.88.3.0535
   Edwards SJ, 2002, J VIROL, V76, P12483, DOI 10.1128/JVI.76.24.12483-12490.2002
   Elshami AA, 1996, GENE THER, V3, P85
   Fischer HG, 2001, J IMMUNOL, V166, P2717, DOI 10.4049/jimmunol.166.4.2717
   Fischer HG, 2000, J IMMUNOL, V164, P4826, DOI 10.4049/jimmunol.164.9.4826
   Fischer U, 2005, ONCOGENE, V24, P1231, DOI 10.1038/sj.onc.1208290
   Floeth FW, 2001, CANCER GENE THER, V8, P843, DOI 10.1038/sj.cgt.7700382
   Frank S, 2002, CANCER GENE THER, V9, P178, DOI 10.1038/sj.cgt.7700422
   FREEMAN SM, 1993, CANCER RES, V53, P5274
   Freije WA, 2004, CANCER RES, V64, P6503, DOI 10.1158/0008-5472.CAN-04-0452
   Fueyo J, 2000, ONCOGENE, V19, P2, DOI 10.1038/sj.onc.1203251
   Fueyo J, 2003, J NATL CANCER I, V95, P652, DOI 10.1093/jnci/95.9.652
   Fueyo J, 1998, NAT MED, V4, P685, DOI 10.1038/nm0698-685
   Gadi VK, 2003, J PHARMACOL EXP THER, V304, P1280, DOI 10.1124/jpet.102.044743
   Galli R, 2004, CANCER RES, V64, P7011, DOI 10.1158/0008-5472.CAN-04-1364
   Ge K, 1997, INT J CANCER, V71, P675, DOI 10.1002/(SICI)1097-0215(19970516)71:4<675::AID-IJC26>3.3.CO;2-J
   Geoerger B, 2003, BRIT J CANCER, V89, P577, DOI 10.1038/sj.bjc.6601102
   Germano IM, 2003, J NEURO-ONCOL, V65, P279, DOI 10.1023/B:NEON.0000003657.95085.56
   Gjerset RA, 1995, MOL CARCINOGEN, V14, P275, DOI 10.1002/mc.2940140408
   Gondi CS, 2004, ONCOGENE, V23, P8486, DOI 10.1038/sj.onc.1207879
   Gondi CS, 2004, CANCER RES, V64, P4069, DOI 10.1158/0008-5472.CAN-04-1243
   GOVERDHANA S, 2005, IN PRESS MOL THER, V0, P0
   Greco O, 2001, J CELL PHYSIOL, V187, P22, DOI 10.1002/1097-4652(2001)9999:9999<::AID-JCP1060>3.0.CO;2-H
   GREENFIELD L, 1987, SCIENCE, V238, P536, DOI 10.1126/science.3498987
   Hann B, 2003, J VIROL, V77, P11588, DOI 10.1128/JVI.77.21.11588-11595.2003
   Harland J, 2002, GENE THER, V9, P1194, DOI 10.1038/sj.gt.3301782
   Harrow S, 2004, GENE THER, V11, P1648, DOI 10.1038/sj.gt.3302289
   Harsh GR, 2000, J NEUROSURG, V92, P804, DOI 10.3171/jns.2000.92.5.0804
   He B, 1997, P NATL ACAD SCI USA, V94, P843, DOI 10.1073/pnas.94.3.843
   Heidenreich R, 2004, INT J CANCER, V111, P348, DOI 10.1002/ijc.20260
   Heimberger AB, 2000, J NEUROIMMUNOL, V103, P16, DOI 10.1016/S0165-5728(99)00172-1
   Heise C, 1997, NAT MED, V3, P639, DOI 10.1038/nm0697-639
   Hong JS, 2004, CANCER RES, V64, P6610, DOI 10.1158/0008-5472.CAN-04-0012
   Horton HM, 1999, P NATL ACAD SCI USA, V96, P1553, DOI 10.1073/pnas.96.4.1553
   Huang ZQ, 2000, CANCER GENE THER, V7, P1034, DOI 10.1038/sj.cgt.7700200
   HUBER BE, 1994, P NATL ACAD SCI USA, V91, P8302, DOI 10.1073/pnas.91.17.8302
   Husain SR, 2001, INT J CANCER, V92, P168, DOI 10.1002/1097-0215(200102)9999:9999<::AID-IJC1182>3.0.CO;2-N
   Ichikawa T, 2000, CANCER GENE THER, V7, P74, DOI 10.1038/sj.cgt.7700086
   Immonen A, 2004, MOL THER, V10, P967, DOI 10.1016/j.ymthe.2004.08.002
   Izquierdo M, 1997, ADV STER F, V12, P111
   Izquierdo M, 1996, GENE THER, V3, P491
   IZQUIERDO M, 1995, GENE THER, V2, P66
   JOHNSON VG, 1989, J NEUROSURG, V70, P240, DOI 10.3171/jns.1989.70.2.0240
   Jongmans W, 2003, UROLOGY, V62, P559, DOI 10.1016/S0090-4295(03)00378-9
   Jounaidi Y, 2000, CANCER RES, V60, P3761
   Kambara H, 2002, CANCER GENE THER, V9, P840, DOI 10.1038/sj.cgt.7700506
   Kawakami K, 2004, J NEUROSURG, V101, P1004, DOI 10.3171/jns.2004.101.6.1004
   Kemp TJ, 2003, J IMMUNOL, V171, P212, DOI 10.4049/jimmunol.171.1.212
   Kim SH, 1997, J NEURO-ONCOL, V33, P189, DOI 10.1023/A:1005764324900
   Kirsch M, 2000, J NEURO-ONCOL, V50, P149, DOI 10.1023/A:1006487412567
   Klatzmann D, 1998, HUM GENE THER, V9, P2595, DOI 10.1089/10430349850019436
   KLEIHUES P, 1970, Z NEUROL, V198, P65, DOI 10.1007/BF00316136
   Kock H, 1996, INT J CANCER, V67, P808
   Kramm CM, 2002, NEUROPEDIATRICS, V33, P6, DOI 10.1055/s-2002-23592
   KRUSE CA, 1994, J NEURO-ONCOL, V22, P191, DOI 10.1007/BF01052919
   Kunwar S, 2003, ACT NEUR S, V88, P105
   Kurozumi K, 2004, J NEURO-ONCOL, V66, P117, DOI 10.1023/B:NEON.0000013494.98345.80
   Lampson LA, 2001, J NEURO-ONCOL, V53, P275, DOI 10.1023/A:1012230113527
   Lang FF, 2003, J CLIN ONCOL, V21, P2508, DOI 10.1200/JCO.2003.21.13.2508
   Laouar Y, 2000, IMMUNITY, V13, P291, DOI 10.1016/S1074-7613(00)00029-7
   Laske DW, 1997, NAT MED, V3, P1362, DOI 10.1038/nm1297-1362
   Lee SH, 2000, INT J MOL MED, V6, P559
   Lefranc F, 2005, J CLIN ONCOL, V23, P2411, DOI 10.1200/JCO.2005.03.089
   Li CB, 2002, PROTEIN ENG, V15, P419, DOI 10.1093/protein/15.5.419
   Li HB, 1999, WIREL NETW, V5, P3, DOI 10.1023/A:1019170121202
   Lichtor T, 2003, J NEURO-ONCOL, V65, P247, DOI 10.1023/B:NEON.0000003654.83272.4a
   Liu TF, 2005, CLIN CANCER RES, V11, P329
   Liu TF, 2003, BIOCONJUGATE CHEM, V14, P1107, DOI 10.1021/bc034111+
   Liu YH, 2002, CANCER GENE THER, V9, P9, DOI 10.1038/sj/cgt/7700399
   Long ZF, 1998, HUM GENE THER, V9, P1165, DOI 10.1089/hum.1998.9.8-1165
   Long ZF, 1999, HUM GENE THER, V10, P733, DOI 10.1089/10430349950018490
   LORENCE RM, 1994, CANCER RES, V54, P6017
   LOUIS DN, 1994, J NEUROPATH EXP NEUR, V53, P11, DOI 10.1097/00005072-199401000-00002
   Lowenstein PR, 2002, TRENDS IMMUNOL, V23, P23, DOI 10.1016/S1471-4906(01)02063-4
   Lynch DH, 1997, NAT MED, V3, P625, DOI 10.1038/nm0697-625
   Ma HI, 2002, GENE THER, V9, P2, DOI 10.1038/sj.gt.3301616
   Machein MR, 1999, HUM GENE THER, V10, P1117, DOI 10.1089/10430349950018111
   Madhankumar AB, 2004, NEOPLASIA, V6, P15, DOI 10.1016/S1476-5586(04)80049-6
   Maher EA, 2001, GENE DEV, V15, P1311, DOI 10.1101/gad.891601
   Manome Y, 1996, GENE THER, V3, P513
   Marais R, 1996, CANCER RES, V56, P4735
   Marconi P, 2000, MOL THER, V1, P71, DOI 10.1006/mthe.1999.0008
   Markert JM, 2000, GENE THER, V7, P867, DOI 10.1038/sj.gt.3301205
   McMenamin PG, 1999, J COMP NEUROL, V405, P553, DOI 10.1002/(SICI)1096-9861(19990322)405:4<553::AID-CNE8>3.0.CO;2-6
   Merlo A, 2003, NEUROSURG REV, V26, P145, DOI 10.1007/s10143-003-0267-8
   Mesnil M, 1996, P NATL ACAD SCI USA, V93, P1831, DOI 10.1073/pnas.93.5.1831
   MINETA T, 1995, NAT MED, V1, P938, DOI 10.1038/nm0995-938
   MINETA T, 1994, CANCER RES, V54, P3963
   Mintz A, 2003, J NEURO-ONCOL, V64, P117, DOI 10.1007/BF02700026
   Mintz A, 2002, NEOPLASIA, V4, P388, DOI 10.1038/sj.neo.7900234
   Mizuno M, 1998, JPN J CANCER RES, V89, P76, DOI 10.1111/j.1349-7006.1998.tb00482.x
   MONTESANO R, 1986, P NATL ACAD SCI USA, V83, P7297, DOI 10.1073/pnas.83.19.7297
   MOOLTEN FL, 1986, CANCER RES, V46, P5276
   Mori T, 2000, J NEURO-ONCOL, V46, P115, DOI 10.1023/A:1006339717748
   Moriuchi S, 1998, CANCER RES, V58, P5731
   NAGEL GA, 1971, EUR J CANCER, V7, P41, DOI 10.1016/0014-2964(71)90093-4
   Nakahara N, 2003, CANCER GENE THER, V10, P549, DOI 10.1038/sj.cgt.7700598
   Nanda D, 2001, CANCER RES, V61, P8743
   Natsume A, 2000, J NEURO-ONCOL, V47, P117, DOI 10.1023/A:1006441030976
   Nestler U, 2004, J NEURO-ONCOL, V67, P177, DOI 10.1023/B:NEON.0000021897.53969.ca
   Niranjan A, 2003, MOL THER, V8, P530, DOI 10.1016/S1525-0016(03)00232-6
   Niranjan A, 2000, MOL THER, V2, P114, DOI 10.1006/mthe.2000.0101
   OShea CC, 2004, CANCER CELL, V6, P611, DOI 10.1016/j.ccr.2004.11.012
   Okada H, 2000, HUM GENE THER, V11, P637
   Okada H, 2001, HUM GENE THER, V12, P575
   OREILLY MS, 1994, CELL, V79, P315, DOI 10.1016/0092-8674(94)90200-3
   OReilly MS, 1997, CELL, V88, P277, DOI 10.1016/S0092-8674(00)81848-6
   Packer RJ, 2000, J NEUROSURG, V92, P249, DOI 10.3171/jns.2000.92.2.0249
   Palù G, 1999, GENE THER, V6, P330, DOI 10.1038/sj.gt.3300805
   Papanastassiou V, 2002, GENE THER, V9, P398, DOI 10.1038/sj.gt.3301664
   Parker WB, 2003, CANCER GENE THER, V10, P23, DOI 10.1038/sj.cgt.7700520
   Parker WB, 1997, HUM GENE THER, V8, P1637, DOI 10.1089/hum.1997.8.14-1637
   PASTAN I, 1992, ANNU REV BIOCHEM, V61, P331, DOI 10.1146/annurev.bi.61.070192.001555
   PAUL P, 1991, MICROW OPT TECHN LET, V4, P77, DOI 10.1002/mop.4650040207
   PEREZCRUET MJ, 1994, J NEUROSCI RES, V39, P506, DOI 10.1002/jnr.490390417
   Peroulis I, 2002, INT J CANCER, V97, P839, DOI 10.1002/ijc.10115
   Petit T, 2002, ANTI-CANCER DRUG, V13, P47, DOI 10.1097/00001813-200201000-00005
   PHILLIPS PC, 1994, CANCER RES, V54, P1008
   Phuangsab A, 2001, CANCER LETT, V172, P27, DOI 10.1016/S0304-3835(01)00617-6
   PLATE KH, 1995, GLIA, V15, P339, DOI 10.1002/glia.440150313
   Prados MD, 2003, J NEURO-ONCOL, V65, P269, DOI 10.1023/B:NEON.0000003588.18644.9c
   Puduvalli VK, 2000, J NEURO-ONCOL, V50, P189, DOI 10.1023/A:1006469830739
   Puri R K, 1995, CANCER TREAT RES, V80, P143
   Puri RK, 1996, CANCER RES, V56, P5631
   Puumalainen AM, 1998, HUM GENE THER, V9, P1769, DOI 10.1089/hum.1998.9.12-1769
   Qureshi NH, 2000, NEUROSURGERY, V46, P663, DOI 10.1097/00006123-200003000-00027
   Rainov NG, 2003, J NEURO-ONCOL, V65, P227, DOI 10.1023/B:NEON.0000003652.71665.f2
   Rainov NG, 1998, HUM GENE THER, V9, P1261, DOI 10.1089/hum.1998.9.9-1261
   Rainov NG, 2000, HUM GENE THER, V11, P2389, DOI 10.1089/104303400750038499
   Rainov NG, 2001, CANCER GENE THER, V8, P662, DOI 10.1038/sj.cgt.7700355
   Rainov NG, 2000, GENE THER, V7, P1853, DOI 10.1038/sj.gt.3301311
   Ram Z, 1997, NAT MED, V3, P1354, DOI 10.1038/nm1297-1354
   Rampling R, 2000, GENE THER, V7, P859, DOI 10.1038/sj.gt.3301184
   Rand RW, 2000, CLIN CANCER RES, V6, P2157
   RECHT L, 1990, J NEUROSURG, V72, P941, DOI 10.3171/jns.1990.72.6.0941
   Reilly KM, 2000, NAT GENET, V26, P109, DOI 10.1038/79075
   Rich JN, 2005, CANCER RES, V65, P4051, DOI 10.1158/0008-5472.CAN-04-3936
   Riley DJ, 1996, NAT MED, V2, P1316, DOI 10.1038/nm1296-1316
   Saito R, 2004, CANCER RES, V64, P6858, DOI 10.1158/0008-5472.CAN-04-1683
   Saleh M, 2000, GENE THER, V7, P1715, DOI 10.1038/sj.gt.3301273
   Saleh M, 1999, J NATL CANCER I, V91, P438, DOI 10.1093/jnci/91.5.438
   Saleh M, 1996, CANCER RES, V56, P393
   Sampson JH, 2003, J NEURO-ONCOL, V65, P27, DOI 10.1023/A:1026290315809
   Sandmair AM, 2000, HUM GENE THER, V11, P2197, DOI 10.1089/104303400750035726
   Santambrogio L, 2001, P NATL ACAD SCI USA, V98, P6295, DOI 10.1073/pnas.111152498
   Sasaki M, 1999, INT J DEV NEUROSCI, V17, P579, DOI 10.1016/S0736-5748(99)00053-2
   SCHMIDT EE, 1994, CANCER RES, V54, P6321
   Schneider T, 2001, J NEURO-ONCOL, V53, P39, DOI 10.1023/A:1011856406683
   Schuler G, 2003, CURR OPIN IMMUNOL, V15, P138, DOI 10.1016/S0952-7915(03)00015-3
   Sebti SM, 2000, ONCOGENE, V19, P6566, DOI 10.1038/sj.onc.1204121
   Serafini B, 2000, AM J PATHOL, V157, P1991, DOI 10.1016/S0002-9440(10)64838-9
   Shah AC, 2003, J NEURO-ONCOL, V65, P203, DOI 10.1023/B:NEON.0000003651.97832.6c
   Shand N, 1999, HUM GENE THER, V10, P2325, DOI 10.1089/10430349950016979
   Sherr CJ, 1996, SCIENCE, V274, P1672, DOI 10.1126/science.274.5293.1672
   SHORT MP, 1990, J NEUROSCI RES, V27, P427, DOI 10.1002/jnr.490270322
   Simon M, 2002, J NEURO-ONCOL, V60, P1, DOI 10.1023/A:1020226130478
   Singh RP, 2003, CURR CANCER DRUG TAR, V3, P205, DOI 10.2174/1568009033481985
   Singh SK, 2004, NATURE, V432, P396, DOI 10.1038/nature03128
   Smitt PS, 2003, MOL THER, V7, P851, DOI 10.1016/S1525-0016(03)00100-X
   Springer CJ, 2000, J CLIN INVEST, V105, P1161, DOI 10.1172/JCI10001
   SPRINGER CJ, 1990, J MED CHEM, V33, P677, DOI 10.1021/jm00164a034
   Steiner HH, 2004, J CLIN ONCOL, V22, P4272, DOI 10.1200/JCO.2004.09.038
   Stratmann A, 1997, ADV STER F, V12, P105
   Stribbling SM, 2000, HUM GENE THER, V11, P285, DOI 10.1089/10430340050016021
   Szabo S, 1998, EUR J SURG, V164, P99
   TAKAMIYA Y, 1993, J NEUROSURG, V79, P104, DOI 10.3171/jns.1993.79.1.0104
   Tanaka T, 1998, CANCER RES, V58, P3362
   Tanaka T, 1997, NAT MED, V3, P437, DOI 10.1038/nm0497-437
   Thomas CE, 2000, P NATL ACAD SCI USA, V97, P7482, DOI 10.1073/pnas.120474397
   Thomas CE, 2001, HUM GENE THER, V12, P839, DOI 10.1089/104303401750148829
   Todhunter DA, 2004, PROTEIN ENG DES SEL, V17, P157, DOI 10.1093/protein/gzh023
   Tosi D, 2004, J IMMUNOL, V172, P5363, DOI 10.4049/jimmunol.172.9.5363
   Touraine RL, 1998, HUM GENE THER, V9, P2385, DOI 10.1089/hum.1998.9.16-2385
   Trask TW, 2000, MOL THER, V1, P195, DOI 10.1006/mthe.2000.0030
   TRINH QT, 1995, CANCER RES, V55, P4808
   Tsugawa T, 2004, GENE THER, V11, P1551, DOI 10.1038/sj.gt.3302300
   Tunici P, 2004, MOL CANCER, V3, P0, DOI 10.1186/1476-4598-3-25
   TZENG JJ, 1991, CANCER RES, V51, P2373
   Ueki K, 1996, CANCER RES, V56, P150
   Valerie K, 2000, CANCER GENE THER, V7, P879, DOI 10.1038/sj.cgt.7700185
   Vecil GG, 2003, J NEURO-ONCOL, V65, P237, DOI 10.1023/B:NEON.0000003653.45635.32
   Vile RG, 1997, INT J CANCER, V71, P267
   Vincent AJPE, 1996, HUM GENE THER, V7, P197, DOI 10.1089/hum.1996.7.2-197
   Voges J, 2003, ANN NEUROL, V54, P479, DOI 10.1002/ana.10688
   Wang TJ, 2001, BIOCHEM BIOPH RES CO, V287, P173, DOI 10.1006/bbrc.2001.5565
   Wang WJ, 2003, HUM GENE THER, V14, P117, DOI 10.1089/104303403321070810
   Weaver M, 2003, J NEURO-ONCOL, V65, P3, DOI 10.1023/A:1026246500788
   Weber F, 2003, J NEURO-ONCOL, V64, P125, DOI 10.1007/BF02700027
   Weber FW, 2003, ACT NEUR S, V88, P93
   Wei MX, 1995, CLIN CANCER RES, V1, P1171
   WEI MX, 1994, HUM GENE THER, V5, P969, DOI 10.1089/hum.1994.5.8-969
   Weiner NE, 1999, J NEUROPATH EXP NEUR, V58, P54, DOI 10.1097/00005072-199901000-00007
   WEINGART J, 2002, NEURO-ONCOLOGY, V4, P379
   Weissenberger J, 1997, ONCOGENE, V14, P2005, DOI 10.1038/sj.onc.1201168
   Wiewrodt R, 2003, CANCER GENE THER, V10, P353, DOI 10.1038/sj.cgt.7700589
   Wilson KM, 1996, ARCH OTOLARYNGOL, V122, P746
   Witte JS, 2002, EUR J HUM GENET, V10, P82, DOI 10.1038/sj.ejhg.5200746
   Yamanaka R, 2001, CANCER GENE THER, V8, P796, DOI 10.1038/sj.cgt.7700367
   Yang I, 2004, J NEUROSURG, V100, P310, DOI 10.3171/jns.2004.100.2.0310
   Yoshida J, 2004, CANCER SCI, V95, P858, DOI 10.1111/j.1349-7006.2004.tb02194.x
   Yoshida J, 2002, JPN J CANCER RES, V93, P223, DOI 10.1111/j.1349-7006.2002.tb01262.x
   Yuan XP, 2004, ONCOGENE, V23, P9392, DOI 10.1038/sj.onc.1208311
   Yukawa H, 2000, GENE THER, V7, P942, DOI 10.1038/sj.gt.3301182
NR 257
TC 48
Z9 57
U1 0
U2 5
PU BENTHAM SCIENCE PUBL LTD
PI SHARJAH
PA EXECUTIVE STE Y-2, PO BOX 7917, SAIF ZONE, 1200 BR SHARJAH, U ARAB EMIRATES
SN 1566-5232
EI 1875-5631
J9 CURR GENE THER
JI Curr. Gene Ther.
PD DEC 15
PY 2005
VL 5
IS 6
BP 535
EP 557
DI 10.2174/156652305774964631
PG 23
WC Genetics & Heredity
SC Genetics & Heredity
GA 992YO
UT WOS:000233920100002
PM 16457645
DA 2025-02-17
ER

PT J
AU Vichchatorn, P
   Wongkajornsilp, A
   Petvises, S
   Tangpradabkul, S
   Pakakasama, S
   Hongeng, S
AF Vichchatorn, P
   Wongkajornsilp, A
   Petvises, S
   Tangpradabkul, S
   Pakakasama, S
   Hongeng, S
TI Dendritic cells pulsed with total tumor RNA for activation NK-like T cells against glioblastoma multiforme
SO JOURNAL OF NEURO-ONCOLOGY
LA English
DT Article
DE adoptive immunotherapy; dendritic cells; glioblastoma multiforme; NK-like T cells
ID induce antitumor immunity; malignant glioma; killer-cells; in-vitro; cancer; immunotherapy; immunization; radiotherapy; resistance; peptide
AB Dendritic cells (DCs) are potent antigen presenting cells and play critical role in T cell-mediated immunity. DCs have been shown to induce strong anti-tumor responses both in vitro and in vivo. Their efficacies in tumor therapy are being investigated in clinical trials. Previous evidence has shown that these DCs enhance the cytotoxicity of NK cells. We generated NK-like T cells (CD3(+)CD56(+)), a novel type of effector cells differentiated from normal lymphocyte, which is now being used for adoptive immunotherapy in clinical trials. This study aimed to elucidate the effects of NK-like T cells after co-culturing with DCs against tumor cells. The result revealed that tumor-derived RNA-pulsed DCs can enhance the immune responses of NK-like T cells against glioblastoma multiforme cell line but these effector cells did not appear to have the cytotoxic effect against normal cells (human umbilical vein endothelial cells (HUVEC) and fibroblasts) in vitro. This study may be beneficial for the development of new immunologic effector cells for using in adoptive immunotherapy for glioblastoma multiforme in the future.
C1 Mahidol Univ, Ramathibodi Hosp, Fac Med, Dept Pediat, Bangkok 10400, Thailand.
   Mahidol Univ, Fac Sci, Dept Biochem, Bangkok 10400, Thailand.
   Mahidol Univ, Siriraj Hosp, Fac Med, Dept Pharmacol, Bangkok 10700, Thailand.
   Thammasat Univ, Fac Allied Hlth Sci, Dept Med Technol, Bangkok, Thailand.
   Mahidol Univ, Ramathibodi Hosp, Fac Med, Bone Marrow Transplant Program, Bangkok 10400, Thailand.
   Mahidol Univ, Fac Sci, Dept Pathobiol, Bangkok 10400, Thailand.
C3 Mahidol University; Mahidol University; Mahidol University; Thammasat University; Mahidol University; Mahidol University
RP Mahidol Univ, Ramathibodi Hosp, Fac Med, Dept Pediat, Rama VI Rd, Bangkok 10400, Thailand.
EM rashe@mahidol.ac.th
CR Ashley DM, 1997, J EXP MED, V186, P1177, DOI 10.1084/jem.186.7.1177
   Bell D, 1999, ADV IMMUNOL, V72, P255, DOI 10.1016/S0065-2776(08)60023-1
   Boczkowski D, 2000, CANCER RES, V60, P1028
   Brossart P, 1998, BLOOD, V92, P4238, DOI 10.1182/blood.V92.11.4238.423k16_4238_4247
   Celluzzi CM, 1996, J EXP MED, V183, P283, DOI 10.1084/jem.183.1.283
   DeAngelis LM, 1998, ANN NEUROL, V44, P691, DOI 10.1002/ana.410440418
   FONG L, 2000, ANNU REV IMMUNOL, V18, P767
   Gong JL, 1997, NAT MED, V3, P558, DOI 10.1038/nm0597-558
   Heiser A, 2001, J IMMUNOL, V166, P2953, DOI 10.4049/jimmunol.166.5.2953
   Hoyle C, 1998, BLOOD, V92, P3318, DOI 10.1182/blood.V92.9.3318.421k39_3318_3327
   Kim KD, 2001, INT IMMUNOPHARMACOL, V1, P2117, DOI 10.1016/S1567-5769(01)00137-0
   LANIER LL, 1986, J IMMUNOL, V136, P4480
   LU PH, 1994, J IMMUNOL, V153, P1687
   Märten A, 2001, HAEMATOLOGICA, V86, P1029
   Milazzo C, 2003, BLOOD, V101, P977, DOI 10.1182/blood-2002-04-1273
   Ni HT, 2001, J NEURO-ONCOL, V51, P1, DOI 10.1023/A:1006452726391
   Nishikawa H, 2003, P NATL ACAD SCI USA, V100, P10902, DOI 10.1073/pnas.1834479100
   ORTALDO JR, 1991, CELL IMMUNOL, V136, P486, DOI 10.1016/0008-8749(91)90369-M
   PORGADOR A, 1995, J EXP MED, V182, P255, DOI 10.1084/jem.182.1.255
   Rosenberg SA, 1999, IMMUNITY, V10, P281, DOI 10.1016/S1074-7613(00)80028-X
   Scheffold C, 2000, ACTA HAEMATOL-BASEL, V104, P72, DOI 10.1159/000039755
   Schmidt J, 2004, CANCER IMMUNOL IMMUN, V53, P1018, DOI 10.1007/s00262-004-0554-4
   SCHMIDT RE, 1986, J EXP MED, V164, P351, DOI 10.1084/jem.164.1.351
   Schmidt-Wolf IGH, 1999, BRIT J CANCER, V81, P1009, DOI 10.1038/sj.bjc.6690800
   SchmidtWolf GD, 1997, ANN HEMATOL, V74, P51, DOI 10.1007/s002770050257
   SCHMIDTWOLF IGH, 1994, BRIT J HAEMATOL, V87, P453, DOI 10.1111/j.1365-2141.1994.tb08297.x
   Schmitt WE, 2001, J CANCER RES CLIN, V127, P203, DOI 10.1007/s004320000201
   Valteau-Couanet D, 2002, BLOOD, V100, P2554, DOI 10.1182/blood.V100.7.2554
   Verneris MR, 2000, CANCER IMMUNOL IMMUN, V49, P335, DOI 10.1007/s002620000111
   WALKER MD, 1978, J NEUROSURG, V49, P333, DOI 10.3171/jns.1978.49.3.0333
   WALKER MD, 1980, NEW ENGL J MED, V303, P1323, DOI 10.1056/NEJM198012043032303
   Ziske C, 2001, MOL THER, V3, P54, DOI 10.1006/mthe.2000.0230
NR 32
TC 11
Z9 13
U1 0
U2 1
PU SPRINGER
PI NEW YORK
PA ONE NEW YORK PLAZA, SUITE 4600, NEW YORK, NY, UNITED STATES
SN 0167-594X
EI 1573-7373
J9 J NEURO-ONCOL
JI J. Neuro-Oncol.
PD NOV 15
PY 2005
VL 75
IS 2
BP 111
EP 118
DI 10.1007/s11060-005-2317-2
PG 8
WC Oncology; Clinical Neurology
SC Oncology; Neurosciences & Neurology
GA 983MP
UT WOS:000233236800001
PM 16234988
DA 2025-02-17
ER

PT J
AU Tanaka, K
   Ito, A
   Kobayashi, T
   Kawamura, T
   Shimada, S
   Matsumoto, K
   Saida, T
   Honda, H
AF Tanaka, K
   Ito, A
   Kobayashi, T
   Kawamura, T
   Shimada, S
   Matsumoto, K
   Saida, T
   Honda, H
TI Intratumoral injection of immature dendritic cells enhances antitumor effect of hyperthermia using magnetic nanoparticles
SO INTERNATIONAL JOURNAL OF CANCER
LA English
DT Article
DE hyperthermia; dendritic cell; antitumor immunity; magnetite cationic liposome; melanoma
ID heat-shock-protein-70 peptide complexes; heat-shock proteins; intracellular hyperthermia; cationic liposm; tumor-regression; glioma-cells; induction; expression; immunity; immunotherapy
AB Dendritic cells (DCs) are potent antigen-presenting cells that play a pivotal role in regulating immune responses in cancer and have recently been shown to be activated by heat shock proteins (HSPs). We previously reported that HSP70 expression after hyperthermia induces antitumor immunity. Our hyperthermia system using magnetite cationic liposomes (MCLs) induced necrotic cell death that was correlated with HSP70 release. In the present study, we investigated the therapeutic effects of DC therapy combined with MCL-induced hyperthermia on mouse melanoma. In an in vitro study, when immature DCs were pulsed with mouse B16 melanoma cells heated at 43 degrees C, major histocompatibility complex (MHC) class I/II, costimulatory molecules CD80/CD86 and CCR7 in the DCs were upregulated, thus resulting in DC maturation. C57BL/6 mice bearing a melanoma nodule were subjected to combination therapy using hyperthermia and DC immunotherapy in vivo by means of tumor-specific hyperthermia using MCLs and directly injected immature DCs. Mice were divided into 4 groups: group I (control), group 11 (hyperthermia), group III (DC therapy) and group IV (hyperthermia + DC therapy). Complete regression of tumors was observed in 60% of mice in group IV, while no tumor regression was seen among mice in the other groups. Increased cytotoxic T lymphocyte (CTL) and natural killer (NK) activity was observed on in vitro cytotoxicity assay using splenocytes in the cured mice treated with combination therapy, and the cured mice rejected a second challenge of B16 melanoma cells. This study has important implications for the application of MCL-induced hyperthermia plus DC therapy in patients with advanced malignancies as a novel cancer therapy. (c) 2005 Wiley-Liss, Inc.
C1 Nagoya Univ, Sch Engn, Dept Biotechnol, Chikusa Ku, Nagoya, Aichi 4648603, Japan.
   Univ Yamanashi, Sch Med, Dept Dermatol, Nakakoma, Japan.
   Shinshu Univ, Sch Med, Dept Dermatol, Nagano, Japan.
C3 Nagoya University; University of Yamanashi; Shinshu University
RP Nagoya Univ, Sch Engn, Dept Biotechnol, Chikusa Ku, Furo Cho, Nagoya, Aichi 4648603, Japan.
EM honda@nubio.nagoya-u.ac.jp
CR ABE M, 1986, CANCER-AM CANCER SOC, V58, P1589, DOI 10.1002/1097-0142(19861015)58:8<1589::AID-CNCR2820580802>3.0.CO;2-B
   Akasaki Y, 2001, J IMMUNOTHER, V24, P106, DOI 10.1097/00002371-200103000-00004
   Basu S, 2000, INT IMMUNOL, V12, P1539, DOI 10.1093/intimm/12.11.1539
   Campisi J, 2003, CELL STRESS CHAPERON, V8, P272, DOI 10.1379/1466-1268(2003)008<0272:SEHIAF>2.0.CO;2
   Castelli C, 2001, CANCER RES, V61, P222
   Celluzzi CM, 1998, J IMMUNOL, V160, P3081
   Chen CH, 2000, CANCER RES, V60, P1035
   Geldhof AB, 1998, BLOOD, V91, P196, DOI 10.1182/blood.V91.1.196.196_196_206
   Hirao M, 2000, CANCER RES, V60, P2209
   Homma S, 2001, J GASTROENTEROL, V36, P764, DOI 10.1007/s005350170019
   INABA K, 1992, J EXP MED, V176, P1693, DOI 10.1084/jem.176.6.1693
   Ito A, 2003, J BIOSCI BIOENG, V96, P364, DOI 10.1263/jbb.96.364
   Ito A, 2003, CANCER SCI, V94, P308, DOI 10.1111/j.1349-7006.2003.tb01438.x
   Ito A, 2003, CANCER IMMUNOL IMMUN, V52, P80, DOI 10.1007/s00262-002-0335-x
   Ito A, 2001, CANCER IMMUNOL IMMUN, V50, P515, DOI 10.1007/s00262-001-0233-7
   Ito A, 2000, JPN J HYPERTHERMIC O, V16, P91
   Ito A, 2003, JPN J HYPERTHERMIC O, V19, P151, DOI 10.3191/THERMALMEDICINE.19.151
   JORDAN A, 1993, INT J HYPERTHER, V9, P51, DOI 10.3109/02656739309061478
   Kikuchi T, 2002, CANCER IMMUNOL IMMUN, V51, P424, DOI 10.1007/s00262-002-0297-z
   Kikuchi T, 2000, CANCER RES, V60, P6391
   Melcher A, 1998, NAT MED, V4, P581, DOI 10.1038/nm0598-581
   Ménoret A, 1998, SEMIN ONCOL, V25, P654
   Minamimura T, 2000, INT J ONCOL, V16, P1153
   Mosser DD, 2000, MOL CELL BIOL, V20, P7146, DOI 10.1128/MCB.20.19.7146-7159.2000
   Nair SK, 1997, INT J CANCER, V70, P706, DOI 10.1002/(SICI)1097-0215(19970317)70:6<706::AID-IJC13>3.0.CO;2-7
   Nestle FO, 1998, NAT MED, V4, P328, DOI 10.1038/nm0398-328
   Nishioka Y, 1999, CANCER RES, V59, P4035
   Noessner E, 2002, J IMMUNOL, V169, P5424, DOI 10.4049/jimmunol.169.10.5424
   Reeves ME, 1996, CANCER RES, V56, P5672
   SCHLESINGER MJ, 1990, J BIOL CHEM, V265, P12111
   Shinkai M, 1996, JPN J CANCER RES, V87, P1179, DOI 10.1111/j.1349-7006.1996.tb03129.x
   Shinkai M, 1994, JPN J HYPERTHERMIC ONCOL, V10, P168
   Srivastava PK, 1998, IMMUNITY, V8, P657, DOI 10.1016/S1074-7613(00)80570-1
   Suzuki M, 2003, MELANOMA RES, V13, P129, DOI 10.1097/00008390-200304000-00004
   Tjandrawan T, 1998, J IMMUNOTHER, V21, P149, DOI 10.1097/00002371-199803000-00009
   Todryk S, 1999, J IMMUNOL, V163, P1398
   Tüting T, 1998, J IMMUNOL, V160, P1139
   UDONO H, 1994, J IMMUNOL, V152, P5398
   van der Zee J, 2002, ANN ONCOL, V13, P1173, DOI 10.1093/annonc/mdf280
   Wells AD, 1998, INT IMMUNOL, V10, P609, DOI 10.1093/intimm/10.5.609
   Winzler C, 1997, J EXP MED, V185, P317, DOI 10.1084/jem.185.2.317
   Yanase M, 1998, JPN J CANCER RES, V89, P463, DOI 10.1111/j.1349-7006.1998.tb00586.x
   Yanase M, 1998, JPN J CANCER RES, V89, P775, DOI 10.1111/j.1349-7006.1998.tb03283.x
   Yanase M, 1997, JPN J CANCER RES, V88, P630, DOI 10.1111/j.1349-7006.1997.tb00429.x
   Yonezawa M, 1996, INT J CANCER, V66, P347
   Yu Y, 2001, J IMMUNOL, V166, P1590, DOI 10.4049/jimmunol.166.3.1590
   Zitvogel L, 1996, J EXP MED, V183, P87, DOI 10.1084/jem.183.1.87
NR 47
TC 92
Z9 114
U1 1
U2 25
PU WILEY
PI HOBOKEN
PA 111 RIVER ST, HOBOKEN 07030-5774, NJ USA
SN 0020-7136
EI 1097-0215
J9 INT J CANCER
JI Int. J. Cancer
PD SEP 10
PY 2005
VL 116
IS 4
BP 624
EP 633
DI 10.1002/ijc.21061
PG 10
WC Oncology
SC Oncology
GA 951MV
UT WOS:000230935500018
PM 15825167
DA 2025-02-17
ER

PT J
AU Zhu, XM
   Lu, CZ
   Xiao, BG
   Qiao, J
   Sun, Y
AF Zhu, XM
   Lu, CZ
   Xiao, BG
   Qiao, J
   Sun, Y
TI An experimental study of dendritic cells-mediated immunotherapy against intracranial gliomas in rats
SO JOURNAL OF NEURO-ONCOLOGY
LA English
DT Article
DE poptosis; dendritic cell; glioma; immunotherapy
ID central-nervous-system; colony-stimulating factor; cytotoxic t-lymphocytes; immune-response; tumor-cells; molecular-mechanisms; antitumor immunity; killer-cells; wistar rats; brain
AB Object: To investigate the effect of dendritic cells(DC) pulsed with apoptotic tumor cells for treatment of intracranial gliomas in rats. Methods: C6 glioma cells were injected into brain of Wistar rats under stereotactic monitor to establish an animal model of glioma. The precursors of DCs were isolated from bone marrow of rats, stimulated in vitro with recombinent rat granulocyte-macrophage colony-stimulating factor (rrGM-CSF) and interleukin-4 (rrIL-4). These DCs were then pulsed ex vivo with apoptotic C6 glioma cells induced by heating and subsequently injected subcutaneously into rats harboring intracranial C6 glioma. Rats were treated with five weekly subcutaneous injections of either control media, unpulsed DCs, or DCs pulsed with apoptotic tumor cells. The animals were followed for survival, volume of tumor by MRI, CD8 + T cells, cytotoxicity assay in vitro and proliferational function of lymphocytes in peripheral blood were determined by flow cytometry(FCM). The concentration of cytokines interferon-gamma(IFN-gamma) and interleukin-10(IL-10) were monitored through enzyme-linked immunosorbent assay(ELISA) using ELISAkit. Results: Our results indicated that C6 glioma model rats treated with apoptotic tumor cells pulsed DCs prolonged survival, inhibited the tumor growth and increased the level of CD8 + T lymphocytes in peripheral blood comparing with control group. Cytotoxicity assay suggested that vaccination with these apoptotic cells pulsed DCs can induce cytotoxic T lymphocytes response against C6 tumor cells compared with control group. Furthermore, significantly enhanced IFN-gamma and reduced IL-10(even undetectable) were observed in peripheral blood of rats treated with pulsed-DCs. No evident autoimmune response were detected. Conclusions: Our data demonstrated that systemic vaccination with DCs pulsed with apoptotic cells is a safe and effective immunotherapy for intracranial glioma.
C1 Fudan Univ, Huashan Hosp, Inst Neurol, Shanghai 200040, Peoples R China.
C3 Fudan University
RP Fudan Univ, Huashan Hosp, Inst Neurol, Shanghai 200040, Peoples R China.
EM zhu_x-inmei@yahoo.com.cn
CR Albert ML, 1998, J EXP MED, V188, P1359, DOI 10.1084/jem.188.7.1359
   Beutler AS, 1999, HUM GENE THER, V10, P95, DOI 10.1089/10430349950019228
   BLACK KL, 1992, J NEUROSURG, V77, P120, DOI 10.3171/jns.1992.77.1.0120
   Brossart P, 2001, EXP HEMATOL, V29, P1247, DOI 10.1016/S0301-472X(01)00730-5
   Bundy GM, 1996, NEUROSURG QUART, V6, P51, DOI 10.1097/00013414-199603000-00004
   CARSON WE, 1991, J IMMUNOTHER, V10, P131, DOI 10.1097/00002371-199104000-00007
   CSERR HF, 1992, IMMUNOL TODAY, V13, P507, DOI 10.1016/0167-5699(92)90027-5
   DAVID MA, 1997, J EXP MED, V186, P1177
   Dhodapkar MV, 1999, J CLIN INVEST, V104, P173, DOI 10.1172/JCI6909
   Gallucci S, 1999, NAT MED, V5, P1249, DOI 10.1038/15200
   Gebicke-Haerter PJ, 2001, MICROSC RES TECHNIQ, V54, P47, DOI 10.1002/jemt.1120
   Herrlinger U, 1997, CANCER GENE THER, V4, P345
   Hoffmann TK, 2000, CANCER RES, V60, P3542
   INABA K, 1992, J EXP MED, V176, P1693, DOI 10.1084/jem.176.6.1693
   KIM J, 1995, J IMMUNOL, V155, P2240
   KRUSE CA, 1994, J NEURO-ONCOL, V22, P191, DOI 10.1007/BF01052919
   Liau LM, 1999, J NEUROSURG, V90, P1115, DOI 10.3171/jns.1999.90.6.1115
   MAHALEY MS, 1977, J NEUROSURG, V46, P467, DOI 10.3171/jns.1977.46.4.0467
   MALEFYT RD, 1992, CURR OPIN IMMUNOL, V4, P314, DOI 10.1016/0952-7915(92)90082-P
   MAX S, 2002, CANCER RES, V62, P2347
   MAXWELL M, 1992, J NEUROSURG, V76, P799, DOI 10.3171/jns.1992.76.5.0799
   MAYORDOMO JI, 1995, NAT MED, V1, P1297, DOI 10.1038/nm1295-1297
   Multhoff G, 1997, J IMMUNOL, V158, P4341
   Nair SK, 1997, INT J CANCER, V70, P706, DOI 10.1002/(SICI)1097-0215(19970317)70:6<706::AID-IJC13>3.0.CO;2-7
   Neumann H, 1998, J NEUROPATH EXP NEUR, V57, P1, DOI 10.1097/00005072-199801000-00001
   Okada H, 1998, INT J CANCER, V78, P196, DOI 10.1002/(SICI)1097-0215(19981005)78:2<196::AID-IJC13>3.0.CO;2-9
   Parsa AT, 2000, NEUROSURGERY, V47, P993, DOI 10.1097/00006123-200010000-00050
   PETERSON DL, 1994, J NEUROSURG, V80, P865, DOI 10.3171/jns.1994.80.5.0865
   PISA P, 1992, P NATL ACAD SCI USA, V89, P7708, DOI 10.1073/pnas.89.16.7708
   PORGADOR A, 1995, J EXP MED, V182, P255, DOI 10.1084/jem.182.1.255
   Raivich G, 1999, BRAIN RES REV, V30, P77, DOI 10.1016/S0165-0173(99)00007-7
   RESNICOFF M, 1994, CANCER RES, V54, P2218
   Resnicoff M, 1996, J EXP THER ONCOL, V1, P385
   Sampson JH, 1996, P NATL ACAD SCI USA, V93, P10399, DOI 10.1073/pnas.93.19.10399
   SANGALLI F, 1989, J NEURO-ONCOL, V7, P299
   Scheffer SR, 2003, INT J CANCER, V103, P205, DOI 10.1002/ijc.10777
   Surawicz TS, 1998, J NEURO-ONCOL, V40, P151, DOI 10.1023/A:1006091608586
   SUZUKI T, 1995, J EXP MED, V182, P477, DOI 10.1084/jem.182.2.477
   Todryk S, 1999, J IMMUNOL, V163, P1398
   Witham TF, 2002, NEUROSURGERY, V50, P1327, DOI 10.1097/00006123-200206000-00025
   Zitvogel L, 1996, J EXP MED, V183, P87, DOI 10.1084/jem.183.1.87
   Zou JP, 1999, J IMMUNOL, V162, P4882
NR 42
TC 16
Z9 17
U1 0
U2 4
PU SPRINGER
PI NEW YORK
PA 233 SPRING ST, NEW YORK, NY 10013 USA
SN 0167-594X
EI 1573-7373
J9 J NEURO-ONCOL
JI J. Neuro-Oncol.
PD AUG 15
PY 2005
VL 74
IS 1
BP 9
EP 17
DI 10.1007/s11060-004-3339-x
PG 9
WC Oncology; Clinical Neurology
SC Oncology; Neurosciences & Neurology
GA 952FZ
UT WOS:000230990700002
PM 16078102
DA 2025-02-17
ER

PT J
AU De Vleeschouwer, S
   Arredouani, M
   Adé, M
   Cadot, P
   Vermassen, E
   Ceuppens, JL
   Van Gool, SW
AF De Vleeschouwer, S
   Arredouani, M
   Adé, M
   Cadot, P
   Vermassen, E
   Ceuppens, JL
   Van Gool, SW
TI Uptake and presentation of malignant glioma tumor cell lysates by monocyte-derived dendritic cells
SO CANCER IMMUNOLOGY IMMUNOTHERAPY
LA English
DT Article
DE confocal microscopy; cytotoxicity; dendritic cells; flow cytometry; malignant glioma; tumor proteins
ID flow cytometric assay; brain-tumors; metastatic melanoma; t-lymphocytes; antigen; expression; immunotherapy; vaccination; immune; induction
AB Malignant glioma of the CNS is a tumor with a very bad prognosis. Development of adjuvant immunotherapy is hampered by interindividual and intratumoral antigenic heterogeneity of gliomas. To evaluate feasibility of tumor vaccination with (autologous) tumor cells, we have studied uptake of tumor cell lysates by dendritic cells (DCs), and the T-cell stimulatory capacity of the loaded DCs. DCs are professional antigen-presenting cells, which have already been used as natural adjuvants to initiate immune responses in human cancer. An efficacious uptake of tumor cell proteins, followed by processing and presentation of tumor-associated antigens by the DCs, is indeed one of the prerequisites for a potent and specific stimulation of T lymphocytes. Human monocytes were differentiated in vitro to immature DCs, and these were loaded with FITC-labeled tumor cell proteins. Uptake of the tumor cell proteins and presentation of antigens in the context of both MHC class I and II could be demonstrated using FACS analysis and confocal microscopy. After further maturation, the loaded DCs had the capacity to induce specific T-cell cytotoxic activity against tumor cells. We conclude that DCs loaded with crude tumor lysate are efficacious antigen-presenting cells able to initiate a T-cell response against malignant glioma tumor cells.
C1 Catholic Univ Louvain, Expt Immunol Lab, B-3000 Louvain, Belgium.
   Catholic Univ Louvain, Physiol Lab, B-3000 Louvain, Belgium.
   Catholic Univ Louvain, Dept Neurosurg, B-3000 Louvain, Belgium.
   Catholic Univ Louvain, Dept Pediat, B-3000 Louvain, Belgium.
   Harvard Univ, Sch Publ Hlth, Dept Environm Hlth, Boston, MA 02115 USA.
C3 Universite Catholique Louvain; Universite Catholique Louvain; Universite Catholique Louvain; Universite Catholique Louvain; Harvard University; Harvard T.H. Chan School of Public Health
RP Univ Hosp Gasthuisberg, Herestr 49, B-3000 Louvain, Belgium.
EM Stefaan.VanGool@uz.kuleuven.ac.be
CR Al-Alwan MM, 2001, J IMMUNOL, V166, P1452, DOI 10.4049/jimmunol.166.3.1452
   Albert ML, 1998, NATURE, V392, P86, DOI 10.1038/32183
   Banchereau J, 2001, CANCER RES, V61, P6451
   Bertho N, 2003, J IMMUNOL, V171, P5689, DOI 10.4049/jimmunol.171.11.5689
   BIGNER DD, 1981, J NEUROPATH EXP NEUR, V40, P201, DOI 10.1097/00005072-198105000-00001
   BLACK KL, 1992, J NEUROSURG, V77, P120, DOI 10.3171/jns.1992.77.1.0120
   BRADFORD MM, 1976, ANAL BIOCHEM, V72, P248, DOI 10.1016/0003-2697(76)90527-3
   Bullens DMA, 2001, INT IMMUNOL, V13, P181, DOI 10.1093/intimm/13.2.181
   Butterfield LH, 2003, CLIN CANCER RES, V9, P998
   Cella M, 1997, NATURE, V388, P782, DOI 10.1038/42030
   Chaux P, 1998, INT J CANCER, V77, P538, DOI 10.1002/(SICI)1097-0215(19980812)77:4<538::AID-IJC11>3.0.CO;2-2
   Chi DDJ, 1997, AM J PATHOL, V150, P2143
   Davis FG, 1998, J NEUROSURG, V88, P1, DOI 10.3171/jns.1998.88.1.0001
   De Vleeschouwer S, 2004, J NEUROSURG, V100, P492, DOI 10.3171/ped.2004.100.5.0492
   Diehl S, 2002, MOL IMMUNOL, V39, P531, DOI 10.1016/S0161-5890(02)00210-9
   Dix AR, 1999, J NEUROIMMUNOL, V100, P216, DOI 10.1016/S0165-5728(99)00203-9
   Dredge K, 2002, CANCER IMMUNOL IMMUN, V51, P521, DOI 10.1007/s00262-002-0309-z
   ELLIOTT L, 1987, JNCI-J NATL CANCER I, V78, P919
   Engering A, 2002, J IMMUNOL, V168, P2118, DOI 10.4049/jimmunol.168.5.2118
   Fischer K, 2002, J IMMUNOL METHODS, V259, P159, DOI 10.1016/S0022-1759(01)00507-5
   FONTANA A, 1982, J IMMUNOL, V129, P2413
   Gil-Torregrosa BC, 2004, EUR J IMMUNOL, V34, P398, DOI 10.1002/eji.200324508
   Godelaine D, 2003, J IMMUNOL, V171, P4893, DOI 10.4049/jimmunol.171.9.4893
   Heimberger AB, 2000, J NEUROIMMUNOL, V103, P16, DOI 10.1016/S0165-5728(99)00172-1
   Herr W, 2000, BLOOD, V96, P1857, DOI 10.1182/blood.V96.5.1857.h8001857_1857_1864
   Huettner C, 1997, ANTICANCER RES, V17, P3217
   Imaizumi T, 1999, INT J CANCER, V83, P760, DOI 10.1002/(SICI)1097-0215(19991210)83:6<760::AID-IJC11>3.0.CO;2-R
   Jefford M, 2001, LANCET ONCOL, V2, P455
   Kikuchi T, 2001, CANCER IMMUNOL IMMUN, V50, P337, DOI 10.1007/s002620100205
   KUPPNER MC, 1989, J NEUROSURG, V71, P211, DOI 10.3171/jns.1989.71.2.0211
   KURPAD SN, 1995, GLIA, V15, P244, DOI 10.1002/glia.440150306
   Lecoeur H, 2001, J IMMUNOL METHODS, V253, P177, DOI 10.1016/S0022-1759(01)00359-3
   Liau L M, 2000, NEUROSURG FOCUS, V9, P0
   Liau LM, 1999, J NEUROSURG, V90, P1115, DOI 10.3171/jns.1999.90.6.1115
   McLendon RE, 2000, J HISTOCHEM CYTOCHEM, V48, P1103, DOI 10.1177/002215540004800807
   Mellman I, 2001, CELL, V106, P255, DOI 10.1016/S0092-8674(01)00449-4
   Morford LA, 1997, J IMMUNOL, V159, P4415
   Okano F, 2002, CLIN CANCER RES, V8, P2851
   Pasare C, 2003, SCIENCE, V299, P1033, DOI 10.1126/science.1078231
   Ploss A, 2003, J IMMUNOL, V171, P5948, DOI 10.4049/jimmunol.171.11.5948
   Rawson P, 2000, CANCER RES, V60, P4493
   Riker A, 1999, SURGERY, V126, P112, DOI 10.1067/msy.1999.98739
   ROCK KL, 1990, SCIENCE, V249, P918, DOI 10.1126/science.2392683
   Rock KL, 1999, ANNU REV IMMUNOL, V17, P739, DOI 10.1146/annurev.immunol.17.1.739
   Romani N, 1996, J IMMUNOL METHODS, V196, P137, DOI 10.1016/0022-1759(96)00078-6
   SALLUSTO F, 1994, J EXP MED, V179, P1109, DOI 10.1084/jem.179.4.1109
   Santin AD, 2000, AM J OBSTET GYNECOL, V183, P601, DOI 10.1067/mob.2000.107097
   Scarcella DL, 1999, CLIN CANCER RES, V5, P335
   Schmidt SM, 2003, BLOOD, V102, P571, DOI 10.1182/blood-2002-08-2554
   Schuler-Thurner B, 2002, J EXP MED, V195, P1279, DOI 10.1084/jem.20012100
   Shi Y, 2000, P NATL ACAD SCI USA, V97, P14590, DOI 10.1073/pnas.260497597
   Shortman K, 1997, STEM CELLS, V15, P409, DOI 10.1002/stem.150409
   VANDERBRUGGEN P, 1994, EUR J IMMUNOL, V24, P3038, DOI 10.1002/eji.1830241218
   VENTIMIGLIA JB, 1992, J NEUROIMMUNOL, V36, P41, DOI 10.1016/0165-5728(92)90029-K
   Wheeler CJ, 2003, J IMMUNOL, V171, P4927, DOI 10.4049/jimmunol.171.9.4927
   Witham TF, 2002, NEUROSURGERY, V50, P1327, DOI 10.1097/00006123-200206000-00025
   Yamada Y, 2003, J NEUROSURG, V99, P738, DOI 10.3171/jns.2003.99.4.0738
   Yamanaka R, 2003, BRIT J CANCER, V89, P1172, DOI 10.1038/sj.bjc.6601268
   Yu JS, 2001, CANCER RES, V61, P842
NR 59
TC 37
Z9 39
U1 0
U2 4
PU SPRINGER
PI NEW YORK
PA ONE NEW YORK PLAZA, SUITE 4600, NEW YORK, NY, UNITED STATES
SN 0340-7004
EI 1432-0851
J9 CANCER IMMUNOL IMMUN
JI Cancer Immunol. Immunother.
PD APR 15
PY 2005
VL 54
IS 4
BP 372
EP 382
DI 10.1007/s00262-004-0615-8
PG 11
WC Oncology; Immunology
SC Oncology; Immunology
GA 894NR
UT WOS:000226799300009
PM 15692847
DA 2025-02-17
ER

PT J
AU Lake, RA
   Robinson, BWS
AF Lake, RA
   Robinson, BWS
TI Opinion - Immunotherapy and chemotherapy - a practical partnership
SO NATURE REVIEWS CANCER
LA English
DT Article
ID antigen-presenting cells; cd8 t-cells; tumor-specific cd8; cross-presentation; dendritic cells; apoptotic cells; immune-system; malignant glioma; solid tumors; in-vitro
AB This article discusses how recent data have altered the way we understand how dying tumour cells, particularly those killed by chemotherapy, engage with antitumour immune responses. These data have significant implications for the development of new protocols combining chemotherapy with immunotherapy, indicating an exciting potential for therapeutic synergy with general applicability to many cancer types.
C1 Western Australian Inst Med Res, Sch Med & Pharmacol, Tumour Immunol Grp, Perth, WA 6009, Australia.
   Sir Charles Gairdner Hosp, Sch Med & Pharmacol, Perth, WA 6009, Australia.
C3 University of Western Australia; University of Western Australia; Sir Charles Gairdner Hospital
RP Lake, RA (通讯作者)，Western Australian Inst Med Res, Sch Med & Pharmacol, Tumour Immunol Grp, Perth, WA 6009, Australia.
EM rlake@cyllene.uwa.edu.au
CR Bergmann-Leitner ES, 2001, CANCER IMMUNOL IMMUN, V50, P445, DOI 10.1007/s002620100229
   Bonnotte B, 1998, J IMMUNOL, V161, P1433
   BURNET FM, 1961, SCIENCE, V133, P307, DOI 10.1126/science.133.3449.307
   Cassinelli G, 2001, INT J CANCER, V92, P738, DOI 10.1002/1097-0215(20010601)92:5<738::AID-IJC1249>3.0.CO;2-2
   Chattergoon MA, 2000, NAT BIOTECHNOL, V18, P974, DOI 10.1038/79470
   Cuenca A, 2003, CANCER RES, V63, P9007
   Davis MM, 1998, ANNU REV IMMUNOL, V16, P523, DOI 10.1146/annurev.immunol.16.1.523
   De Vleeschouwer S, 2004, J NEUROSURG, V100, P492, DOI 10.3171/ped.2004.100.5.0492
   Degterev A, 2003, ONCOGENE, V22, P8543, DOI 10.1038/sj.onc.1207107
   Dudley ME, 2002, SCIENCE, V298, P850, DOI 10.1126/science.1076514
   Edinger AL, 2004, CURR OPIN CELL BIOL, V16, P663, DOI 10.1016/j.ceb.2004.09.011
   Eralp Y, 2004, BREAST CANCER RES, V6, PR275, DOI 10.1186/bcr787
   Fadok VA, 2001, J IMMUNOL, V166, P6847, DOI 10.4049/jimmunol.166.11.6847
   Fehérvari Z, 2004, CURR OPIN IMMUNOL, V16, P203, DOI 10.1016/j.coi.2004.01.004
   Feng HP, 2002, BLOOD, V100, P4108, DOI 10.1182/blood-2002-05-1389
   Friesen C, 1996, NAT MED, V2, P574, DOI 10.1038/nm0596-574
   Ghiringhelli F, 2004, EUR J IMMUNOL, V34, P336, DOI 10.1002/eji.200324181
   Golpon HA, 2004, FASEB J, V18, P1716, DOI 10.1096/fj.04-1853fje
   Heath WR, 2001, NAT REV IMMUNOL, V1, P126, DOI 10.1038/35100512
   JANEWAY CA, 1992, IMMUNOL TODAY, V13, P11, DOI 10.1016/0167-5699(92)90198-G
   Jordan MA, 1996, CANCER RES, V56, P816
   Kaech SM, 2003, NAT IMMUNOL, V4, P1191, DOI 10.1038/ni1009
   Kanzawa T, 2004, CELL DEATH DIFFER, V11, P448, DOI 10.1038/sj.cdd.4401359
   Kaufmann SH, 2000, EXP CELL RES, V256, P42, DOI 10.1006/excr.2000.4838
   Kawakami Y, 1997, IMMUNOL RES, V16, P313, DOI 10.1007/BF02786397
   KERR JFR, 1972, BRIT J CANCER, V26, P239, DOI 10.1038/bjc.1972.33
   Kim R, 2000, J INFECT CHEMOTHER, V6, P222, DOI 10.1007/s101560070007
   Kim SJ, 2004, IMMUNITY, V21, P643, DOI 10.1016/j.immuni.2004.09.009
   Leitner WW, 2004, VACCINE, V22, P1537, DOI 10.1016/j.vaccine.2003.10.013
   Levine B, 2004, DEV CELL, V6, P463, DOI 10.1016/S1534-5807(04)00099-1
   LI X, 1994, LEUKEMIA LYMPHOMA, V13, P65, DOI 10.3109/10428199409052678
   LYONS AB, 1994, J IMMUNOL METHODS, V171, P131, DOI 10.1016/0022-1759(94)90236-4
   Marzo AL, 1999, CANCER RES, V59, P1071
   Mason D, 1998, IMMUNOL TODAY, V19, P395, DOI 10.1016/S0167-5699(98)01299-7
   MATZINGER P, 1994, ANNU REV IMMUNOL, V12, P991, DOI 10.1146/annurev.iy.12.040194.005015
   Medzhitov R, 2002, SCIENCE, V296, P298, DOI 10.1126/science.1068883
   Medzhitov R, 2000, IMMUNOL REV, V173, P89, DOI 10.1034/j.1600-065X.2000.917309.x
   Mesner P W Jr, 1997, ADV PHARMACOL, V41, P461, DOI 10.1016/S1054-3589(08)61069-8
   MILLER JFAP, 1992, ANNU REV IMMUNOL, V10, P51, DOI 10.1146/annurev.immunol.10.1.51
   MIYAHIRA Y, 1995, J IMMUNOL METHODS, V181, P45, DOI 10.1016/0022-1759(94)00327-S
   Morgan DJ, 1999, J IMMUNOL, V163, P723
   Nelson D, 2000, J IMMUNOL, V165, P6123, DOI 10.4049/jimmunol.165.11.6123
   NORTH RJ, 1977, J EXP MED, V145, P275, DOI 10.1084/jem.145.2.275
   Novellino L, 2005, CANCER IMMUNOL IMMUN, V54, P187, DOI 10.1007/s00262-004-0560-6
   Nowak AK, 2003, J IMMUNOL, V170, P4905, DOI 10.4049/jimmunol.170.10.4905
   Nowak AK, 2003, CANCER RES, V63, P4490
   Nowak AK, 2002, CANCER RES, V62, P2353
   Oehen S, 1998, J IMMUNOL, V161, P5338
   Okada H, 2004, NAT REV CANCER, V4, P592, DOI 10.1038/nrc1412
   Özören N, 2003, SEMIN CANCER BIOL, V13, P135, DOI 10.1016/S1044-579X(02)00131-1
   Pagani E, 2003, J CHEMOTHERAPY, V15, P173, DOI 10.1179/joc.2003.15.2.173
   POLAK L, 1974, NATURE, V249, P654, DOI 10.1038/249654a0
   Rad AN, 2003, CANCER RES, V63, P5143
   RAFF MC, 1992, NATURE, V356, P397, DOI 10.1038/356397a0
   Restifo NP, 2000, CURR OPIN IMMUNOL, V12, P597, DOI 10.1016/S0952-7915(00)00148-5
   ROBBINS P, 2002, TUMOR IMMUNOLOGY MOL, V0, P11
   Rovere P, 1999, J LEUKOCYTE BIOL, V66, P345, DOI 10.1002/jlb.66.2.345
   RUSSELL P, 1986, CELL, V45, P145, DOI 10.1016/0092-8674(86)90546-5
   Salomons GS, 1999, LEUKEMIA, V13, P1574, DOI 10.1038/sj.leu.2401529
   Sasaki S, 2001, NAT BIOTECHNOL, V19, P543, DOI 10.1038/89289
   Sauter B, 2000, J EXP MED, V191, P423, DOI 10.1084/jem.191.3.423
   Savill J, 2000, NATURE, V407, P784, DOI 10.1038/35037722
   Shi Y, 2003, NATURE, V425, P516, DOI 10.1038/nature01991
   Skoberne M, 2004, TRENDS MOL MED, V10, P251, DOI 10.1016/j.molmed.2004.04.001
   Sotomayor EM, 2001, BLOOD, V98, P1070, DOI 10.1182/blood.V98.4.1070
   Srivastava P, 2002, ANNU REV IMMUNOL, V20, P395, DOI 10.1146/annurev.immunol.20.100301.064801
   Steinman RM, 2000, J EXP MED, V191, P411, DOI 10.1084/jem.191.3.411
   Stumbles PA, 2004, J IMMUNOL, V173, P5923, DOI 10.4049/jimmunol.173.10.5923
   Wherry EJ, 2004, P NATL ACAD SCI USA, V101, P16004, DOI 10.1073/pnas.0407192101
   Yang SX, 2004, J IMMUNOL, V172, P4599, DOI 10.4049/jimmunol.172.7.4599
NR 70
TC 549
Z9 614
U1 0
U2 84
PU NATURE PUBLISHING GROUP
PI LONDON
PA MACMILLAN BUILDING, 4 CRINAN ST, LONDON N1 9XW, ENGLAND
SN 1474-175X
EI 
J9 NAT REV CANCER
JI Nat. Rev. Cancer
PD MAY 15
PY 2005
VL 5
IS 5
BP 397
EP 405
DI 10.1038/nrc1613
PG 9
WC Oncology
SC Oncology
GA 922JR
UT WOS:000228834100016
PM 15864281
DA 2025-02-17
ER

PT J
AU Meng, YX
   Carpentier, AF
   Chen, L
   Boisserie, G
   Simon, JM
   Mazeron, JJ
   Delattre, JY
AF Meng, YX
   Carpentier, AF
   Chen, L
   Boisserie, G
   Simon, JM
   Mazeron, JJ
   Delattre, JY
TI Successful combination of local CpG-ODN and radiotherapy in malignant glioma
SO INTERNATIONAL JOURNAL OF CANCER
LA English
DT Article
DE cancer immunotherapy; CpG motif; oligodeoxynucleotides zTLR9; cancer model; glioma; radiotherapy; CpG-ODN
ID dendritic cells; bacterial-dna; cancer-immunotherapy; ionizing-radiation; brain irradiation; oligodeoxynucleotides; model; oligonucleotides; expression; apoptosis
AB Oligodeoxynucleotides containing CpG motifs (CpG-ODN) display broad immunostimulating activity and are currently under clinical trial in various malignancies, including recurrent glioblastomas. Combining CpG-ODN with another therapy that could induce antigen release might enhance tumor-specific immune response. We investigated whether radiotherapy (RT) could be associated advantageously to intratumoral injections of CpG-ODN. Fisher rats bearing 9L glioma were treated with various combinations of RT and CpG-28, an oligonucleotide with good immunostimulating activity. RT and CpG-28 induced complete tumor remission in one-third of the animals. When both treatments were combined, complete tumor remission was achieved in two-thirds of the animals (p<0.001 when compared to non-treated rats, p<0.03 when compared to CpG-28 alone). Such efficacy was not observed in nude mice, underlying the role of T cells in antitumor effects. The combination of both treatments appeared optimal when the delay between RT and CpG-28 administration was <3 days (from 100% survival for a 3 days delay, to 57% survival for a 21 days delay, p<0.05). Tumor infiltration by immune cells and expression within tumors of the CpG receptor, TLR9, were not modified by irradiation. These results support an attractive strategy of sequential radiotherapy and immunotherapy by CpG-ODN and have potential implications for future clinical trials with CpG-ODN. (C) 2005 Wiley-Liss, Inc.
C1 Hop La Pitie Salpetriere, Federat Neurol Mazarin, F-75013 Paris, France.
   Hop La Pitie Salpetriere, INSERM, UMR 495, F-75013 Paris, France.
   Hop Broussais, UPRES 264, F-75674 Paris, France.
   Serv Radiotherapie, Paris, France.
C3 Assistance Publique Hopitaux Paris (APHP); Hopital Universitaire Pitie-Salpetriere - APHP; Sorbonne Universite; Institut National de la Sante et de la Recherche Medicale (Inserm); Assistance Publique Hopitaux Paris (APHP); Hopital Universitaire Pitie-Salpetriere - APHP; Sorbonne Universite
RP Hop La Pitie Salpetriere, Federat Neurol Mazarin, 47 Blvd Hop, F-75013 Paris, France.
EM antoine.carpentier@psl.ap-hop-paris.fr
CR Balsari A, 2004, EUR J CANCER, V40, P1275, DOI 10.1016/j.ejca.2004.01.023
   Bauer S, 2001, P NATL ACAD SCI USA, V98, P9237, DOI 10.1073/pnas.161293498
   Carpentier AF, 2000, CLIN CANCER RES, V6, P2469
   Carpentier AF, 1999, CANCER RES, V59, P5429
   Carpentier AF, 2003, FRONT BIOSCI, V8, PE115, DOI 10.2741/934
   Chiang CS, 1997, INT J RADIAT BIOL, V72, P45, DOI 10.1080/095530097143527
   Cohen-Jonathan E, 1999, CURR OPIN CHEM BIOL, V3, P77, DOI 10.1016/S1367-5931(99)80014-3
   Demaria S, 2004, INT J RADIAT ONCOL, V58, P862, DOI 10.1016/j.ijrobp.2003.09.012
   Ferlazzo G, 2000, INT IMMUNOL, V12, P1741, DOI 10.1093/intimm/12.12.1741
   Friedman EJ, 2002, CURR PHARM DESIGN, V8, P1765, DOI 10.2174/1381612023394089
   Graf MR, 2002, CANCER IMMUNOL IMMUN, V51, P179, DOI 10.1007/s00262-002-0269-3
   Hemmi H, 2000, NATURE, V408, P740, DOI 10.1038/35047123
   HONG JH, 1995, INT J RADIAT ONCOL, V33, P619, DOI 10.1016/0360-3016(95)00279-8
   Klinman DM, 2004, NAT REV IMMUNOL, V4, P248, DOI 10.1038/nri1329
   Kotera Y, 2001, CANCER RES, V61, P8105
   Krieg Arthur M, 2004, CURR ONCOL REP, V6, P88, DOI 10.1007/s11912-004-0019-0
   Lai JC, 2003, MOL CANCER THER, V2, P1031
   Lanuti M, 2000, CANCER RES, V60, P2955
   Lumniczky K, 2002, CANCER GENE THER, V9, P44
   Milas L, 2004, CANCER RES, V64, P5074, DOI 10.1158/0008-5472.CAN-04-0926
   Roman M, 1997, NAT MED, V3, P849, DOI 10.1038/nm0897-849
   Teitz-Tennenbaum S, 2003, CANCER RES, V63, P8466
   Torihata H, 2004, IMMUNOLOGY, V112, P219, DOI 10.1111/j.1365-2567.2004.01872.x
   Weigel BJ, 2003, CLIN CANCER RES, V9, P3105
   Weller M, 1995, BRAIN RES REV, V21, P128, DOI 10.1016/0165-0173(95)00010-0
   Witham TF, 2002, NEUROSURGERY, V50, P1327, DOI 10.1097/00006123-200206000-00025
   YAMAMOTO S, 1992, J IMMUNOL, V148, P4072
NR 27
TC 89
Z9 107
U1 2
U2 9
PU WILEY
PI HOBOKEN
PA 111 RIVER ST, HOBOKEN 07030-5774, NJ USA
SN 0020-7136
EI 1097-0215
J9 INT J CANCER
JI Int. J. Cancer
PD OCT 10
PY 2005
VL 116
IS 6
BP 992
EP 997
DI 10.1002/ijc.21131
PG 6
WC Oncology
SC Oncology
GA 956TV
UT WOS:000231323600022
PM 15856470
DA 2025-02-17
ER

PT J
AU Wilmotte, R
   Burkhardt, K
   Kindler, V
   Belkouch, MC
   Dussex, G
   de Tribolet, N
   Walker, PR
   Dietrich, PY
AF Wilmotte, R
   Burkhardt, K
   Kindler, V
   Belkouch, MC
   Dussex, G
   de Tribolet, N
   Walker, PR
   Dietrich, PY
TI B7-homolog I expression by human glioma: a new mechanism of immune evasion
SO NEUROREPORT
LA English
DT Article
DE B7-homlog I; brain; glioma; immune evasion; programmed death ligand I
ID potential mechanism; dendritic cells; b7 family; b7-h1; pd-1; brain; activation; responses; receptor; member
AB Immunosuppressive soluble factors such as transforming growth factor P and cell surface molecules such as FasL may contribute to the immune evasion of malignant glioma. B7 homolog I is a member of the B7 family of costimulatory molecules implicated in the negative regulation of T cell immune responses. Here, we show that human glioma cell lines express B7 homolog I protein that reduces interferon-gamma production by activated T cells. The expression of B7 homolog I in vivo was demonstrated in a large series of human glioma samples, with a significant correlation between the level of B7 homolog I expression and the tumor grade. Overall, our data suggest that B7 homolog I may be involved in the immune evasion of glioma and encourage the blockade of this pathway in future immunotherapies.
C1 Univ Hosp Geneva, Lab Tumor Immunol, Div Oncol, Geneva, Switzerland.
   Univ Hosp Geneva, Dept Neurosurg, Geneva, Switzerland.
   Univ Hosp Geneva, Div Neuropathol, Geneva, Switzerland.
   Univ Hosp Geneva, Div Hematol, Geneva, Switzerland.
C3 University of Geneva; University of Geneva; University of Geneva; University of Geneva
RP Univ Hosp Geneva, Lab Tumor Immunol, Div Oncol, Geneva, Switzerland.
EM pierre-yves.dietrich@hcuge.ch
CR Arrighi JF, 1999, BLOOD, V93, P2244, DOI 10.1182/blood.V93.7.2244.407a29_2244_2252
   Arrighi JF, 2003, EUR J IMMUNOL, V33, P2053, DOI 10.1002/eji.200323714
   Curiel TJ, 2003, NAT MED, V9, P562, DOI 10.1038/nm863
   Dong HD, 1999, NAT MED, V5, P1365
   Dong HD, 2002, NAT MED, V8, P793, DOI 10.1038/nm730
   FABRY Z, 1994, IMMUNOL TODAY, V15, P218, DOI 10.1016/0167-5699(94)90247-X
   Freeman GJ, 2000, J EXP MED, V192, P1027, DOI 10.1084/jem.192.7.1027
   Gabrilovich DI, 1996, NAT MED, V2, P1096, DOI 10.1038/nm1096-1096
   Machein MR, 2000, J NEURO-ONCOL, V50, P109, DOI 10.1023/A:1006416003964
   Nano R, 1997, ANTICANCER RES, V17, P107
   Nishimura H, 1998, INT IMMUNOL, V10, P1563, DOI 10.1093/intimm/10.10.1563
   Nishimura H, 2001, SCIENCE, V291, P319, DOI 10.1126/science.291.5502.319
   Nishimura H, 1999, IMMUNITY, V11, P141, DOI 10.1016/S1074-7613(00)80089-8
   Perrin G, 1999, INT IMMUNOL, V11, P1337, DOI 10.1093/intimm/11.8.1337
   Rodig N, 2003, EUR J IMMUNOL, V33, P3117, DOI 10.1002/eji.200324270
   Saas P, 1997, J CLIN INVEST, V99, P1173, DOI 10.1172/JCI119273
   Walker PR, 2003, BRAIN RES REV, V42, P97, DOI 10.1016/S0165-0173(03)00141-3
   Wiendl H, 2003, FASEB J, V17, P1892, DOI 10.1096/fj.03-0039fje
   Wintterle S, 2003, CANCER RES, V63, P7462
NR 19
TC 89
Z9 98
U1 0
U2 6
PU LIPPINCOTT WILLIAMS & WILKINS
PI PHILADELPHIA
PA TWO COMMERCE SQ, 2001 MARKET ST, PHILADELPHIA, PA 19103 USA
SN 0959-4965
EI 1473-558X
J9 NEUROREPORT
JI Neuroreport
PD JUL 13
PY 2005
VL 16
IS 10
BP 1081
EP 1085
DI 10.1097/00001756-200507130-00010
PG 5
WC Neurosciences
SC Neurosciences & Neurology
GA 949GC
UT WOS:000230772100010
PM 15973152
DA 2025-02-17
ER

PT J
AU Yamanaka, R
   Honma, J
   Tsuchiya, N
   Yajima, N
   Kobayashi, T
   Tanaka, R
AF Yamanaka, R
   Honma, J
   Tsuchiya, N
   Yajima, N
   Kobayashi, T
   Tanaka, R
TI Tumor lysate and IL-18 loaded dendritic cells elicits Th1 response, tumor-specific CD8+ cytotoxic T cells in patients with malignant glioma
SO JOURNAL OF NEURO-ONCOLOGY
LA English
DT Article
DE CTL; dendritic cell; IL-18; immunotherapy; malignant glioma; tumor lysate
ID antitumor immunity; ovarian-cancer; in-vivo; lymphocytes; vaccination; peptide; mice; melanoma; antigens; identification
AB In this study, we demonstrate that tumor lysate-loaded dendritic cells can elicit a specific CD8+ cytotoxic T lymphocyte response against autologous tumor cells in patients with malignant glioma. CTL from three of five patients expressed strong cytolytic activity against autologous glioma cells, did not lyse autologous lymphoblasts and were variably cytotoxic against the LAK-sensitive cell line Daudi. Also, DCs pulsed normal brain lysate failed to induce cytolytic activity against autologous glioma cells, suggesting the lack of autoimmune response. Two of five patients CD8+ T cells expressed a modest cytotoxicity against autologous glioma cells. CD8+ T cells isolated during these ineffective primings secreted large amounts of IL-10, less amounts of IFN-gamma as detected by ELISA, Type 2 bias in the CD8+ T cell response accounts for the lack of cytotoxic effector function from these patients. Cytotoxicity against autologous glioma cells could be significantly inhibited by anti-HLA class I antibody. These data demonstrate that tumor lysate-loaded DC can be an effective tool in inducing glioma-specific CD8+ CTL able to kill autologous glioma cells in vitro. However, high levels of tumor specific tolerance in some patients may account for a significant barrier to therapeutic vaccination. Moreover, cytotoxic responses were augmented by transfecting DC with the gene for IL-18. For all five patients, CD8+T cells treated with IL18 transfected DC produced Th1 response. These results may have important implications for the treatment of malignant glioma patients with immunotherapy. DCs loaded with total tumor lysate and IL-18 may represent a method for inducing Th1 immunoresponses against the entire repertoire of glioma antigens.
C1 Niigata Univ, Brain Res Inst, Dept Neurosurg, Niigata 9518585, Japan.
C3 Niigata University
RP Niigata Univ, Brain Res Inst, Dept Neurosurg, Asahi Machi Dori 1-757, Niigata 9518585, Japan.
EM ryaman@bri.niigata-u.ac.jp
CR Anichini A, 1996, J IMMUNOL, V156, P208
   Aoki H, 2001, CANCER IMMUNOL IMMUN, V50, P463, DOI 10.1007/s002620100220
   Boczkowski D, 1996, J EXP MED, V184, P465, DOI 10.1084/jem.184.2.465
   CASTELLI C, 1995, J EXP MED, V181, P363, DOI 10.1084/jem.181.1.363
   COX AL, 1994, SCIENCE, V264, P716, DOI 10.1126/science.7513441
   DRANOFF G, 1993, P NATL ACAD SCI USA, V90, P3539, DOI 10.1073/pnas.90.8.3539
   GHOSH P, 1995, JNCI-J NATL CANCER I, V87, P1478, DOI 10.1093/jnci/87.19.1478
   Heimberger AB, 2000, J NEUROIMMUNOL, V103, P16, DOI 10.1016/S0165-5728(99)00172-1
   Kikuchi T, 2001, CANCER IMMUNOL IMMUN, V50, P337, DOI 10.1007/s002620100205
   Kobayashi T, 2003, CANCER IMMUNOL IMMUN, V52, P632, DOI 10.1007/s00262-003-0408-5
   Kohyama M, 1998, JPN J CANCER RES, V89, P1041, DOI 10.1111/j.1349-7006.1998.tb00494.x
   Liau LM, 1999, J NEUROSURG, V90, P1115, DOI 10.3171/jns.1999.90.6.1115
   Micallef MJ, 1997, CANCER IMMUNOL IMMUN, V43, P361, DOI 10.1007/s002620050345
   Nair SK, 1997, INT J CANCER, V70, P706, DOI 10.1002/(SICI)1097-0215(19970317)70:6<706::AID-IJC13>3.0.CO;2-7
   NASTALA CL, 1994, J IMMUNOL, V153, P1697
   O I, 2002, ANTICANCER RES, V22, P613
   Onodera M, 1997, HUM GENE THER, V8, P1189, DOI 10.1089/hum.1997.8.10-1189
   Ossendorp F, 1998, J EXP MED, V187, P693, DOI 10.1084/jem.187.5.693
   PEOPLES GE, 1995, P NATL ACAD SCI USA, V92, P432, DOI 10.1073/pnas.92.2.432
   ROMAGNANI S, 1992, INT ARCH ALLERGY IMM, V98, P279, DOI 10.1159/000236199
   ROMANI N, 1994, J EXP MED, V180, P83, DOI 10.1084/jem.180.1.83
   Sampson JH, 1996, P NATL ACAD SCI USA, V93, P10399, DOI 10.1073/pnas.93.19.10399
   STEINMAN RM, 1991, ANNU REV IMMUNOL, V9, P271, DOI 10.1146/annurev.iy.09.040191.001415
   Yamanaka R, 2003, INT J ONCOL, V23, P5
   Yamanaka R, 2003, BRIT J CANCER, V89, P1172, DOI 10.1038/sj.bjc.6601268
   Yamanaka R, 2001, J NEUROSURG, V94, P474, DOI 10.3171/jns.2001.94.3.0474
   YOSHINO I, 1994, CANCER RES, V54, P3387
   Young JW, 1996, J EXP MED, V183, P7, DOI 10.1084/jem.183.1.7
   Yu John S, 2001, PROCEEDINGS OF THE AMERICAN ASSOCIATION FOR CANCER RESEARCH ANNUAL MEETING, V42, P274
   Yu JS, 2001, CANCER RES, V61, P842
   Zitvogel L, 1996, J EXP MED, V183, P87, DOI 10.1084/jem.183.1.87
NR 31
TC 32
Z9 42
U1 0
U2 2
PU SPRINGER
PI NEW YORK
PA 233 SPRING ST, NEW YORK, NY 10013 USA
SN 0167-594X
EI 1573-7373
J9 J NEURO-ONCOL
JI J. Neuro-Oncol.
PD APR 15
PY 2005
VL 72
IS 2
BP 107
EP 113
DI 10.1007/s11060-004-3550-9
PG 7
WC Oncology; Clinical Neurology
SC Oncology; Neurosciences & Neurology
GA 931SG
UT WOS:000229504900004
PM 15925989
DA 2025-02-17
ER

PT J
AU Graf, MR
   Sauer, JT
   Merchant, RE
AF Graf, MR
   Sauer, JT
   Merchant, RE
TI Tumor infiltration by myeloid suppressor cells in response to T cell activation in rat gliomas
SO JOURNAL OF NEURO-ONCOLOGY
LA English
DT Article
DE brain tumor-associated immunosuppression; gliomas; glioma-vaccine; myeloid suppressor cells; neuroimmunology
ID dendritic cells; nervous-system; established glioma; vaccine; lymphocytes; induction; apoptosis; mediation; immunity; 9l
AB We have recently reported that activation of tumor-specific T cells by subcutaneous vaccination with irradiated T9 glioma cells of syngeneic rats with a pre-existing, intracranial (i.c.) T9 glioma (T9+vaccination) promotes the mobilization of myeloid suppressor cells (MSC) which inhibit T cell function resulting in unregulated tumor progression. The current study investigated if this immunological paradigm could be recapitulated in T cell deficient rats, in other rat glioma models or using a dendritic cell (DC) vaccine. When nude rats were used in the T9+vaccination model, the level of MSC tumor infiltration remained low in vaccinated and control groups and there was no significant difference in tumor size between the groups. Increased tumor infiltration by MSC after vaccination with respective irradiated tumor cells was observed in the 9L, F98 and D74 gliomas. RT-2 tumors were markedly infiltrated with MSC regardless of vaccination. Enhanced tumor progression in response to immunization and T cell activation was observed in rats bearing F98 and D74 gliomas, although less pronounced than in the T9 model, and there was a trend for increased tumor size in the 9L glioma model. Increased MSC infiltrate and augmented T9 glioma growth were observed when DC pulsed with T9 cell lysate was used as a vaccine. These results suggest that MSC infiltration and unregulated tumor growth in response to vaccination is T cell-dependent; is not unique to the T9 glioma; and can be recapitulated with an alternate immunization approach.
C1 Virginia Commonwealth Univ, Med Ctr, Dept Neurosurg, Richmond, VA 23298 USA.
   Virginia Commonwealth Univ, Med Ctr, Dept Anat & Neurobiol, Richmond, VA USA.
C3 Virginia Commonwealth University; Virginia Commonwealth University
RP Virginia Commonwealth Univ, Med Ctr, Dept Neurosurg, 1200 E Broad St,POB 980631, Richmond, VA 23298 USA.
EM mgraf@hsc.vcu.edu
CR ALRAMADI BK, 1991, J IMMUNOL, V146, P2737
   Apolloni E, 2000, J IMMUNOL, V165, P6723, DOI 10.4049/jimmunol.165.12.6723
   Barth RF, 1998, J NEURO-ONCOL, V36, P91, DOI 10.1023/A:1005805203044
   BECKMAN WC, 1987, CANCER-AM CANCER SOC, V59, P266, DOI 10.1002/1097-0142(19870115)59:2<266::AID-CNCR2820590215>3.0.CO;2-6
   BENDA P, 1971, J NEUROSURG, V34, P310, DOI 10.3171/jns.1971.34.3.0310
   Blume MR, 1974, RECENT PROGR NEUROLO, V0, P129
   Bobé P, 1999, BLOOD, V94, P1028, DOI 10.1182/blood.V94.3.1028.415k24_1028_1037
   Bronte V, 2000, BLOOD, V96, P3838, DOI 10.1182/blood.V96.12.3838.h8003838_3838_3846
   Bronte V, 1999, J IMMUNOL, V162, P5728
   Bronte V, 1998, J IMMUNOL, V161, P5313
   Bronte V, 2001, J IMMUNOTHER, V24, P431, DOI 10.1097/00002371-200111000-00001
   Cauley LS, 2000, J IMMUNOL, V165, P6056, DOI 10.4049/jimmunol.165.11.6056
   DENLINGER RH, 1975, J MED, V6, P249
   Eisenbach L, 2000, IMMUNOL LETT, V74, P27, DOI 10.1016/S0165-2478(00)00245-5
   Gabrilovich DI, 2001, J IMMUNOL, V166, P5398, DOI 10.4049/jimmunol.166.9.5398
   Graf MR, 1999, J NEURO-ONCOL, V45, P209, DOI 10.1023/A:1006357424124
   Graf MR, 2003, J NEUROIMMUNOL, V140, P49, DOI 10.1016/S0165-5728(03)00167-X
   Graf MR, 2002, CANCER IMMUNOL IMMUN, V51, P179, DOI 10.1007/s00262-002-0269-3
   Grauer O, 2002, HISTOCHEM CELL BIOL, V117, P351, DOI 10.1007/s00418-002-0384-4
   Hipp JD, 2000, IN VIVO, V14, P571
   KOESTNER A, 1971, AM J PATHOL, V63, P37
   Liau LM, 1999, J NEUROSURG, V90, P1115, DOI 10.3171/jns.1999.90.6.1115
   LIU Y, 2003, P AM ASS CANC RES 94, V44, P876
   LIU Y, 2000, NEUROSURG FOCUS, V9, P1
   Mach N, 2000, CURR OPIN IMMUNOL, V12, P571, DOI 10.1016/S0952-7915(00)00144-8
   Mazzoni A, 2002, J IMMUNOL, V168, P689, DOI 10.4049/jimmunol.168.2.689
   Nouri-Shirazi M, 2000, IMMUNOL LETT, V74, P5, DOI 10.1016/S0165-2478(00)00243-1
   Parney IF, 2000, NEUROSURGERY, V46, P778, DOI 10.1097/00006123-200004000-00002
   Prins RM, 2002, CANCER IMMUNOL IMMUN, V51, P190, DOI 10.1007/s00262-002-0270-x
   Surawicz TS, 1998, J NEURO-ONCOL, V40, P151, DOI 10.1023/A:1006091608586
   SWENBERG JA, 1972, LAB INVEST, V26, P74
   Tjoa BA, 2000, EXPERT OPIN INV DRUG, V9, P2093, DOI 10.1517/13543784.9.9.2093
   TZENG JJ, 1991, CANCER RES, V51, P2373
   Witham TF, 2002, NEUROSURGERY, V50, P1327, DOI 10.1097/00006123-200206000-00025
   YOUNG MRI, 1990, INT J CANCER, V46, P245, DOI 10.1002/ijc.2910460217
   Yu JS, 2001, CANCER RES, V61, P842
NR 36
TC 25
Z9 27
U1 0
U2 1
PU SPRINGER
PI NEW YORK
PA ONE NEW YORK PLAZA, SUITE 4600, NEW YORK, NY, UNITED STATES
SN 0167-594X
EI 1573-7373
J9 J NEURO-ONCOL
JI J. Neuro-Oncol.
PD MAY 15
PY 2005
VL 73
IS 1
BP 29
EP 36
DI 10.1007/s11060-007-9442-z
PG 8
WC Oncology; Clinical Neurology
SC Oncology; Neurosciences & Neurology
GA 932UE
UT WOS:000229578200004
PM 15933813
DA 2025-02-17
ER

PT J
AU Dhodapkar, KM
   Banerjee, D
   Steinman, RM
AF Dhodapkar, KM
   Banerjee, D
   Steinman, RM
TI Harnessing the immune system against human glioma
SO HUMAN IMMUNOLOGY: PATIENT-BASED RESEARCH
LA English
DT Article; Proceedings Paper
DE vaccine; tumor immunity; dendritic cells; Fc gamma receptor; glioma
ID growth-factor receptor; cytotoxic t-cells; dendritic cells; in-vivo; nkt cells; antigen presentation; malignant glioma; tumor-cells; cancer-patients; fc-receptors
AB Our studies are directed toward immune resistance to glial tumors, particularly in children. Initial experiments indicate that it is possible to boost both innate natural killer T lymphocytes and adaptive CD4+ and CD8+ T cells by targeting the appropriate antigens to dendritic cells. Our hypothesis is that optimal vaccination approaches against cancer will need to recruit both innate and adaptive defense mechanisms.
C1 Rockefeller Univ, Cellular Physiol & Immunol Lab, New York, NY 10021 USA.
C3 Rockefeller University
RP Rockefeller Univ, Cellular Physiol & Immunol Lab, 1230 York Ave, New York, NY 10021 USA.
EM dhodapk@mail.rockefeller.edu
CR Akiyama K, 2003, J IMMUNOL, V170, P1641, DOI 10.4049/jimmunol.170.4.1641
   Albert ML, 1998, NAT MED, V4, P1321, DOI 10.1038/3315
   Ashley DM, 1997, J NEUROIMMUNOL, V78, P34, DOI 10.1016/S0165-5728(97)00080-5
   Banchereau J, 1998, NATURE, V392, P245, DOI 10.1038/32588
   BENDELAC A, 1995, SCIENCE, V268, P863, DOI 10.1126/science.7538697
   Berard F, 2000, J EXP MED, V192, P1535, DOI 10.1084/jem.192.11.1535
   Bianco R, 2005, CURR DRUG TARGETS, V6, P275, DOI 10.2174/1389450053765842
   Bonifaz L, 2002, J EXP MED, V196, P1627, DOI 10.1084/jem.20021598
   Bredel M, 1999, CLIN CANCER RES, V5, P1786
   Broniscer A, 2004, ONCOLOGIST, V9, P197, DOI 10.1634/theoncologist.9-2-197
   CARPENTER CD, 1991, J BIOL CHEM, V266, P5750
   Clynes RA, 2000, NAT MED, V6, P443, DOI 10.1038/74704
   Crowe NY, 2002, J EXP MED, V196, P119, DOI 10.1084/jem.20020092
   Cui JQ, 1997, SCIENCE, V278, P1623, DOI 10.1126/science.278.5343.1623
   Dhodapkar KM, 2005, P NATL ACAD SCI USA, V102, P2910, DOI 10.1073/pnas.0500014102
   Dhodapkar KM, 2004, INT J CANCER, V109, P893, DOI 10.1002/ijc.20050
   Dhodapkar KM, 2002, J EXP MED, V195, P125, DOI 10.1084/jem.20011097
   Dhodapkar MV, 2003, J EXP MED, V197, P1667, DOI 10.1084/jem.20021650
   Dyall R, 1999, EUR J IMMUNOL, V29, P30, DOI 10.1002/(SICI)1521-4141(199901)29:01<30::AID-IMMU30>3.0.CO;2-D
   Fecci PE, 2003, J NEURO-ONCOL, V64, P161, DOI 10.1023/A:1024943506506
   Geissmann F, 2001, J IMMUNOL, V166, P346, DOI 10.4049/jimmunol.166.1.346
   Groh V, 2005, P NATL ACAD SCI USA, V102, P6461, DOI 10.1073/pnas.0501953102
   Hawiger D, 2001, J EXP MED, V194, P769, DOI 10.1084/jem.194.6.769
   Heimberger AB, 2000, J NEUROIMMUNOL, V103, P16, DOI 10.1016/S0165-5728(99)00172-1
   HICKEY WF, 1991, J NEUROSCI RES, V28, P254, DOI 10.1002/jnr.490280213
   HUANG AYC, 1994, SCIENCE, V264, P961, DOI 10.1126/science.7513904
   Iyoda T, 2002, J EXP MED, V195, P1289, DOI 10.1084/jem.20020161
   Jung S, 2002, IMMUNITY, V17, P211, DOI 10.1016/S1074-7613(02)00365-5
   Kalergis AM, 2002, J EXP MED, V195, P1653, DOI 10.1084/jem.20020338
   Kikuchi T, 2004, J IMMUNOTHER, V27, P452, DOI 10.1097/00002371-200411000-00005
   Kinjo Y, 2005, NATURE, V434, P520, DOI 10.1038/nature03407
   Kobayashi T, 2003, CANCER IMMUNOL IMMUN, V52, P632, DOI 10.1007/s00262-003-0408-5
   Levy R, 2000, SEMIN HEMATOL, V37, P43, DOI 10.1016/S0037-1963(00)90059-3
   Liau LM, 1999, J NEUROSURG, V90, P1115, DOI 10.3171/jns.1999.90.6.1115
   Liu K, 2002, J EXP MED, V196, P1091, DOI 10.1084/jem.20021215
   Machy P, 2000, EUR J IMMUNOL, V30, P848, DOI 10.1002/1521-4141(200003)30:3<848::AID-IMMU848>3.0.CO;2-Q
   Mattner J, 2005, NATURE, V434, P525, DOI 10.1038/nature03408
   Mellman I, 2001, CELL, V106, P255, DOI 10.1016/S0092-8674(01)00449-4
   Mendelsohn J, 2003, J CLIN ONCOL, V21, P2787, DOI 10.1200/JCO.2003.01.504
   Molling JW, 2005, INT J CANCER, V116, P87, DOI 10.1002/ijc.20998
   Okada H, 1998, INT J CANCER, V78, P196, DOI 10.1002/(SICI)1097-0215(19981005)78:2<196::AID-IJC13>3.0.CO;2-9
   Pollack I F, 2000, SEMIN PEDIATR NEUROL, V7, P131
   Rafiq K, 2002, J CLIN INVEST, V110, P71, DOI 10.1172/JCI200215640
   Ravetch JV, 2001, ANNU REV IMMUNOL, V19, P275, DOI 10.1146/annurev.immunol.19.1.275
   Reddy AT, 2003, CANCER J, V9, P107, DOI 10.1097/00130404-200303000-00006
   Regnault A, 1999, J EXP MED, V189, P371, DOI 10.1084/jem.189.2.371
   Selenko N, 2001, LEUKEMIA, V15, P1619, DOI 10.1038/sj.leu.2402226
   Shin DM, 2001, CLIN CANCER RES, V7, P1204
   Simmons ML, 2001, CANCER RES, V61, P1122
   Steiner HH, 2004, J CLIN ONCOL, V22, P4272, DOI 10.1200/JCO.2004.09.038
   TOSHIYUKI T, 2002, NAT REV IMMUNOL, V2, P580
   Yamanaka R, 2003, BRIT J CANCER, V89, P1172, DOI 10.1038/sj.bjc.6601268
   Yanagisawa K, 2002, J IMMUNOL, V168, P6494, DOI 10.4049/jimmunol.168.12.6494
   Yoneda K, 2005, LEUKEMIA RES, V29, P147, DOI 10.1016/j.leukres.2004.06.005
   Yu JS, 2001, CANCER RES, V61, P842
   Yu JS, 2004, CANCER RES, V64, P4973, DOI 10.1158/0008-5472.CAN-03-3505
   Zhou DP, 2004, SCIENCE, V306, P1786, DOI 10.1126/science.1103440
NR 57
TC 5
Z9 5
U1 0
U2 2
PU NEW YORK ACAD SCIENCES
PI NEW YORK
PA 2 EAST 63RD ST, NEW YORK, NY 10021 USA
SN 0077-8923
EI 
J9 ANN NY ACAD SCI
JI Ann.NY Acad.Sci.
PD JUN 15
PY 2005
VL 1062
IS 
BP 13
EP 21
DI 10.1196/annals.1358.003
PG 9
WC Immunology; Multidisciplinary Sciences
SC Immunology; Science & Technology - Other Topics
GA BEA65
UT WOS:000236473100002
PM 16461784
DA 2025-02-17
ER

PT J
AU Hussain, SF
   Heimberger, AB
AF Hussain, S. Farzana
   Heimberger, Amy B.
TI Immunotherapy for human glioma: innovative approaches and recent results
SO EXPERT REVIEW OF ANTICANCER THERAPY
LA English
DT Review
DE adoptive immunotherapy; autoimmunity; cellular immunotherapy; cytokines; dendritic cells; glioma; monoclonal antibodies; tumor heterogeneity; vaccine
ID central-nervous-system; growth-factor receptor; diagnosed malignant gliomas; antigen-presenting cells; beta antisense gene; deep cervical lymph; dendritic cells; t-cells; glioblastoma-multiforme; monoclonal-antibody
AB The outcome for malignant glioma patients remains dismal despite treatment with surgical resection, radiation and chemotherapy. The goal of immunotherapy is to eradicate or suppress the residual infiltrative component of these tumors. Although there is clinical evidence for cell-mediated antiglioma activity, there are special considerations that need to be accounted for in the design of immunotherapeutics for CNS tumors, such as possible differences in antigen-presenting cells, trafficking of effector T-cells and immunosuppression. Previously characterized immunosuppression in glioma patients has included low peripheral blood lymphocyte counts, reduced delayed type hypersensitivity reactions to recall antigens, impaired mitogen-induced blastogenic responses by peripheral blood mononuclear cells, increased CD8(+) suppressor T-cells, decreased CD4(+) T-cell activity in vitro, diminished immunoglobulin synthesis by B-cells and impaired transmembrane signaling through the T-cell receptor/CD3 complex. Recent impairments that are being identified include anergy, failure of costimulation, lack of sufficient numbers of functional effector T-cells and the presence of T-suppressor cells within the tumor microenvironment. It is proposed that these inherent problems will need to be overcome in order for immunotherapies to realize their potential. Paradoxically, the efficacy of recent clinical immunotherapies for glioma patients appears equivalent to that seen in other cancer immunotherapeutic approaches. This review will provide an overview of the juxtaposition of the immune system and CNS, and will discuss the most recent and ongoing immunotherapeutic clinical trials that are demonstrating promising results.
C1 Univ Texas, MD Anderson Canc Ctr, Unite 442, Houston, TX 77230 USA.
   Univ Texas, MD Anderson Canc Ctr, Unite 1004, Houston, TX 77230 USA.
C3 University of Texas System; UTMD Anderson Cancer Center; University of Texas System; UTMD Anderson Cancer Center
RP Heimberger, AB (通讯作者)，Univ Texas, MD Anderson Canc Ctr, Unite 442, POB 301402, Houston, TX 77230 USA.
EM aheimber@madanderson.org
CR Akasaki Y, 2004, J IMMUNOL, V173, P4352, DOI 10.4049/jimmunol.173.7.4352
   ALLEVA DG, 1994, J IMMUNOL, V153, P1674
   ARCHER GE, 2003, 15 INT C BRAIN TUM R, V0, P0
   Ashkenazi E, 1997, NEUROIMMUNOMODULAT, V4, P49, DOI 10.1159/000097315
   BANATI RB, 1994, DEV NEUROSCI-BASEL, V16, P114, DOI 10.1159/000112098
   Barshes NR, 2004, FRONT BIOSCI-LANDMRK, V9, P411, DOI 10.2741/1249
   BERNHEIMER H, 1988, NEUROPATH APPL NEURO, V14, P157, DOI 10.1111/j.1365-2990.1988.tb00877.x
   BIGNER DD, 1981, J NEUROPATH EXP NEUR, V40, P201, DOI 10.1097/00005072-198105000-00001
   BIGNER DD, 1981, CANCER TREAT REP, V65, P45
   BIGNER SH, 1998, RUSSELL RUBINSTEINS, V6, P47
   BLOOM HJG, 1973, BRIT J CANCER, V27, P253, DOI 10.1038/bjc.1973.30
   BODMER S, 1989, J IMMUNOL, V143, P3222
   BORROW P, 1995, J NEUROIMMUNOL, V61, P133, DOI 10.1016/0165-5728(95)00082-D
   Brabb T, 2000, J EXP MED, V192, P871, DOI 10.1084/jem.192.6.871
   BRADBURY MWB, 1983, J PHYSIOL-LONDON, V339, P519, DOI 10.1113/jphysiol.1983.sp014731
   BROOKS WH, 1978, ANN NEUROL, V4, P219, DOI 10.1002/ana.410040305
   Calzascia T, 2005, IMMUNITY, V22, P175, DOI 10.1016/j.immuni.2004.12.008
   Calzascia T, 2003, J IMMUNOL, V171, P2187, DOI 10.4049/jimmunol.171.5.2187
   Chaux P, 1997, INT J CANCER, V72, P619, DOI 10.1002/(SICI)1097-0215(19970807)72:4<619::AID-IJC12>3.0.CO;2-6
   Cobbs CS, 2002, CANCER RES, V62, P3347
   Cokgor I, 2000, J CLIN ONCOL, V18, P3862, DOI 10.1200/JCO.2000.18.22.3862
   CSERR HF, 1992, J NEUROIMMUNOL, V41, P195, DOI 10.1016/0165-5728(92)90070-2
   DAN MD, 1992, J NEUROSURG, V76, P660, DOI 10.3171/jns.1992.76.4.0660
   ELLIOTT LH, 1992, J NEURO-ONCOL, V14, P1
   Fakhrai H, 1996, P NATL ACAD SCI USA, V93, P2909, DOI 10.1073/pnas.93.7.2909
   Fakhrai H, 2001, BRAIN TUMOR IMMUNOTHERAPY, V0, P289
   FOGEL M, 1979, JNCI-J NATL CANCER I, V62, P585, DOI 10.1093/jnci/62.3.585
   Graf MR, 2001, J IMMUNOL, V166, P121, DOI 10.4049/jimmunol.166.1.121
   Greter M, 2005, NAT MED, V11, P328, DOI 10.1038/nm1197
   HAUSER SL, 1983, J NEUROIMMUNOL, V5, P197, DOI 10.1016/0165-5728(83)90010-3
   HAYES RL, 1995, CANCER-AM CANCER SOC, V76, P840, DOI 10.1002/1097-0142(19950901)76:5<840::AID-CNCR2820760519>3.0.CO;2-R
   Heimberger AB, 2005, CLIN CANCER RES, V11, P1462, DOI 10.1158/1078-0432.CCR-04-1737
   Heimberger AB, 2003, CLIN CANCER RES, V9, P4247
   HICKEY WF, 1987, P NATL ACAD SCI USA, V84, P2082, DOI 10.1073/pnas.84.7.2082
   HICKEY WF, 1991, J NEUROSCI RES, V28, P254, DOI 10.1002/jnr.490280213
   HISHII M, 1995, NEUROSURGERY, V37, P1160, DOI 10.1227/00006123-199512000-00016
   HSIEH CS, 1992, P NATL ACAD SCI USA, V89, P6065, DOI 10.1073/pnas.89.13.6065
   KIDA Y, 1983, J NEUROPATH EXP NEUR, V42, P122, DOI 10.1097/00005072-198303000-00002
   Kikuchi T, 2001, CANCER IMMUNOL IMMUN, V50, P337, DOI 10.1007/s002620100205
   Kikuchi T, 2004, J IMMUNOTHER, V27, P452, DOI 10.1097/00002371-200411000-00005
   KLEIHUES P, 1997, PATHOLOGY GENETICS T, V1, P0
   Krakowski ML, 2000, EUR J IMMUNOL, V30, P1002, DOI 10.1002/(SICI)1521-4141(200004)30:4<1002::AID-IMMU1002>3.0.CO;2-2
   KUPPNER MC, 1989, J NEUROSURG, V71, P211, DOI 10.3171/jns.1989.71.2.0211
   KUPPNER MC, 1990, J NEUROSURG, V72, P619, DOI 10.3171/jns.1990.72.4.0619
   KUPPNER MC, 1988, CANCER RES, V48, P6926
   KURPAD SN, 1995, GLIA, V15, P244, DOI 10.1002/glia.440150306
   LAMPSON LA, 1986, J IMMUNOL, V136, P4054
   LEVISTRAUSS M, 1987, J IMMUNOL, V139, P2361
   Liau LM, 1998, NEUROL RES, V20, P742
   Lozupone F, 2003, EUR J IMMUNOL, V33, P556, DOI 10.1002/immu.200310032
   MASSA PT, 1993, GLIA, V8, P201, DOI 10.1002/glia.440080307
   MATTIACE LA, 1990, AM J PATHOL, V136, P1101
   McMahon EJ, 2005, NAT MED, V11, P335, DOI 10.1038/nm1202
   MCMENAMIN PG, 1999, DENDRITIC CELLS CENT, V1, P0
   MEDAWAR PB, 1948, BRIT J EXP PATHOL, V29, P58
   MITCHELL MS, 1989, J CLIN ONCOL, V7, P1701, DOI 10.1200/JCO.1989.7.11.1701
   Morford LA, 1999, J NEUROSURG, V91, P935, DOI 10.3171/jns.1999.91.6.0935
   Murphy JB, 1923, J EXP MED, V38, P183, DOI 10.1084/jem.38.2.183
   Naganuma Hirofumi, 1996, NEUROLOGIA MEDICO-CHIRURGICA, V36, P789, DOI 10.2176/nmc.36.789
   Ni HT, 2000, EXP NEUROL, V164, P362, DOI 10.1006/exnr.2000.7435
   NITTA T, 1990, LANCET, V335, P368, DOI 10.1016/0140-6736(90)90205-J
   PALMA L, 1978, J NEUROSURG, V49, P854, DOI 10.3171/jns.1978.49.6.0854
   Paterson P Y, 1981, CLIN IMMUNOL REV, V1, P581
   PAUL W, 1993, IMMUNE SYSTEM INTRO, V0, P0
   Pfeiffer S, 1997, BRIT J HAEMATOL, V98, P973, DOI 10.1046/j.1365-2141.1997.3123128.x
   Plautz GE, 2000, J IMMUNOL, V165, P3656, DOI 10.4049/jimmunol.165.7.3656
   Plautz GE, 2000, CLIN CANCER RES, V6, P2209
   Prins RM, 2004, J IMMUNOL, V172, P1602, DOI 10.4049/jimmunol.172.3.1602
   Prins RM, 2002, CANCER IMMUNOL IMMUN, V51, P190, DOI 10.1007/s00262-002-0270-x
   RADMAYR C, 1995, INT J CANCER, V63, P627, DOI 10.1002/ijc.2910630505
   Reardon DA, 2002, J CLIN ONCOL, V20, P1389, DOI 10.1200/JCO.20.5.1389
   Restifo NP, 1996, J NATL CANCER I, V88, P100, DOI 10.1093/jnci/88.2.100
   ROSENBROOK W, 1985, TETRAHEDRON LETT, V26, P3, DOI 10.1016/S0040-4039(00)98450-8
   ROSZMAN T, 1991, IMMUNOL TODAY, V12, P370, DOI 10.1016/0167-5699(91)90068-5
   ROSZMAN TL, 1987, J NEUROSURG, V67, P874, DOI 10.3171/jns.1987.67.6.0874
   Roussel E, 1996, CLIN EXP IMMUNOL, V105, P344, DOI 10.1046/j.1365-2249.1996.d01-753.x
   SAFDARI H, 1985, SURG NEUROL, V23, P221, DOI 10.1016/0090-3019(85)90086-2
   Salazar AM, 1996, NEUROSURGERY, V38, P1096, DOI 10.1097/00006123-199606000-00006
   Sampson JH, 2000, P NATL ACAD SCI USA, V97, P7503, DOI 10.1073/pnas.130166597
   Sampson JH, 1996, P NATL ACAD SCI USA, V93, P10399, DOI 10.1073/pnas.93.19.10399
   SAMUELS V, 1989, AM J PATHOL, V134, P895
   Sanchez-Perez L, 2005, CANCER RES, V65, P2009, DOI 10.1158/0008-5472.CAN-04-3216
   SANDBERGWOLLHEIM M, 1986, J NEUROIMMUNOL, V11, P205, DOI 10.1016/0165-5728(86)90004-4
   SAWAMURA Y, 1990, J NEURO-ONCOL, V9, P125, DOI 10.1007/BF02427832
   SCHACKERT HK, 1989, INT J CANCER, V43, P823, DOI 10.1002/ijc.2910430514
   Serot JM, 1997, NEUROREPORT, V8, P1995, DOI 10.1097/00001756-199705260-00039
   SHAPIRO JR, 1981, CANCER RES, V41, P2349
   Stragliotto G, 1996, EUR J CANCER, V32A, P636, DOI 10.1016/0959-8049(95)00592-7
   Stupp R, 2005, NEW ENGL J MED, V352, P987, DOI 10.1056/NEJMoa043330
   Su YB, 2004, J CLIN ONCOL, V22, P610, DOI 10.1200/JCO.2004.07.060
   Takano T, 2001, NAT MED, V7, P1010, DOI 10.1038/nm0901-1010
   THOMAS WE, 1992, BRAIN RES REV, V17, P61
   TROUILLAS P, 1973, REV NEUROL-FRANCE, V128, P23
   ULVESTAD E, 1994, J LEUKOCYTE BIOL, V56, P732, DOI 10.1002/jlb.56.6.732
   VONHANWEHR RI, 1984, J NEUROSURG, V60, P1138, DOI 10.3171/jns.1984.60.6.1138
   Walker PR, 2000, J IMMUNOL, V165, P3128, DOI 10.4049/jimmunol.165.6.3128
   Wheeler CJ, 2004, CLIN CANCER RES, V10, P5316, DOI 10.1158/1078-0432.CCR-04-0497
   Wheeler CJ, 2003, J IMMUNOL, V171, P4927, DOI 10.4049/jimmunol.171.9.4927
   Wiendl H, 2002, J IMMUNOL, V168, P4772, DOI 10.4049/jimmunol.168.9.4772
   WIKSTRAND CJ, 1981, J NEUROIMMUNOL, V1, P249, DOI 10.1016/0165-5728(81)90029-1
   WILLIAMS K, 1993, J NEUROSCI RES, V36, P382, DOI 10.1002/jnr.490360404
   WILLIAMS K, 1994, EUR J IMMUNOL, V24, P3031, DOI 10.1002/eji.1830241217
   Wintterle S, 2003, CANCER RES, V63, P7462
   WONG GHW, 1984, NATURE, V310, P688, DOI 10.1038/310688a0
   YAMADA S, 1991, AM J PHYSIOL, V261, PH1197, DOI 10.1152/ajpheart.1991.261.4.H1197
   Yamanaka R, 2003, BRIT J CANCER, V89, P1172, DOI 10.1038/sj.bjc.6601268
   YAO J, 1990, J NEUROSCI RES, V27, P36, DOI 10.1002/jnr.490270106
   Yu JS, 2001, CANCER RES, V61, P842
   Yu JS, 2003, J NEURO-ONCOL, V64, P55, DOI 10.1023/A:1024933925645
   Yu JS, 2004, CANCER RES, V64, P4973, DOI 10.1158/0008-5472.CAN-03-3505
   Zou JP, 1999, J IMMUNOL, V162, P4882
NR 111
TC 27
Z9 30
U1 0
U2 1
PU TAYLOR & FRANCIS LTD
PI ABINGDON
PA 2-4 PARK SQUARE, MILTON PARK, ABINGDON OR14 4RN, OXON, ENGLAND
SN 1473-7140
EI 1744-8328
J9 EXPERT REV ANTICANC
JI Expert Rev. Anticancer Ther
PD OCT 15
PY 2005
VL 5
IS 5
BP 777
EP 790
DI 10.1586/14737140.5.5.777
PG 14
WC Oncology
SC Oncology
GA 090AB
UT WOS:000240921900008
PM 16221048
DA 2025-02-17
ER

PT J
AU Eguchi, J
   Kuwashima, N
   Hatano, M
   Nishimura, F
   Dusak, JE
   Storkus, WJ
   Okada, H
AF Eguchi, J
   Kuwashima, N
   Hatano, M
   Nishimura, F
   Dusak, JE
   Storkus, WJ
   Okada, H
TI IL-4-transfected tumor cell vaccines activate tumor-infiltrating dendritic cells and promote type-1 immunity
SO JOURNAL OF IMMUNOLOGY
LA English
DT Article
ID cytokine gene-therapy; t-lymphocytes; factor vegf; il-12; responses; interleukin-4; gamma; generation; induction; gliomas
AB We previously demonstrated that IL-4 gene-transfected glioma cell vaccines induce effective therapeutic immunity in preclinical glioma models, and have initiated phase I trials of these vaccines in patients with malignant gliomas. To gain additional mechanistic insight into the efficacy of this approach, we have treated mice bearing the MCA205 (H-2(b)) or CMS-4 (H-2(d)) sarcomas. IL-12/23 p40(-/-) and IFN-gamma(-/-) mice, which were able to reject the initial inoculation of IL-4 expressing tumors, failed to mount a sustained systemic response against parental (nontransfected) tumor cells. Paracrine production of IL-4 in vaccine sites promoted the accumulation and maturation of IL-12p70-secreting tumor-infiltrating dendritic cells (TIDCs). Adoptive transfer of TIDCs isolated from vaccinated wild-type, but not IL-12/23 p40(-/-), mice were capable of promoting tumor-specific CTL responses in syngeneic recipient animals. Interestingly, both STAT4(-/-) and STAT6(-/-) mice failed to reject IL-4-transfected tumors in concert with the reduced capacity of TIDCs to produce IL-12p70 and to promote specific antitumor CTL reactivity. These results suggest that vaccines consisting of tumor cells engineered to produce the type 2 cytokine, IL-4, critically depend on type 1 immunity for their observed therapeutic efficacy.
C1 Univ Pittsburgh, Sch Med, Dept Neurol Surg, Ctr Canc, Pittsburgh, PA 15213 USA.
   Univ Pittsburgh, Sch Med, Dept Dermatol, Pittsburgh, PA 15213 USA.
   Univ Pittsburgh, Sch Med, Dept Surg, Pittsburgh, PA 15213 USA.
   Univ Pittsburgh, Inst Canc, Brain Tumor Program, Pittsburgh, PA 15213 USA.
C3 Pennsylvania Commonwealth System of Higher Education (PCSHE); University of Pittsburgh; Pennsylvania Commonwealth System of Higher Education (PCSHE); University of Pittsburgh; Pennsylvania Commonwealth System of Higher Education (PCSHE); University of Pittsburgh; Pennsylvania Commonwealth System of Higher Education (PCSHE); University of Pittsburgh
RP Univ Pittsburgh, Sch Med, Dept Neurol Surg, Ctr Canc, G12A Hillman,5117 Ctr Ave, Pittsburgh, PA 15213 USA.
EM okadah@msx.upmc.edu
FU NINDS NIH HHS [P01 NS40923] Funding Source: Medline
CR Agnello D, 2003, J CLIN IMMUNOL, V23, P147, DOI 10.1023/A:1023381027062
   BACON CM, 1995, P NATL ACAD SCI USA, V92, P7307, DOI 10.1073/pnas.92.16.7307
   Becher B, 2000, J NEUROIMMUNOL, V102, P44, DOI 10.1016/S0165-5728(99)00152-6
   Biedermann T, 2001, NAT IMMUNOL, V2, P1054, DOI 10.1038/ni725
   Bonfanti A, 2000, INT J BIOL MARKER, V15, P161, DOI 10.1177/172460080001500206
   Chiodoni C, 1999, J EXP MED, V190, P125, DOI 10.1084/jem.190.1.125
   Coughlin CM, 1998, IMMUNITY, V9, P25, DOI 10.1016/S1074-7613(00)80585-3
   Eguchi J, 2005, GENE THER, V12, P733, DOI 10.1038/sj.gt.3302401
   Giezeman-Smits KM, 2000, CANCER RES, V60, P2449
   Gillessen S, 2003, P NATL ACAD SCI USA, V100, P8874, DOI 10.1073/pnas.1033098100
   Hashimoto W, 2003, INT J CANCER, V103, P508, DOI 10.1002/ijc.10844
   Hochrein H, 2000, J EXP MED, V192, P823, DOI 10.1084/jem.192.6.823
   Kacha AK, 2000, J IMMUNOL, V165, P6024, DOI 10.4049/jimmunol.165.11.6024
   Kalinski P, 2000, J IMMUNOL, V165, P1877, DOI 10.4049/jimmunol.165.4.1877
   Kaplan MH, 1996, IMMUNITY, V4, P313, DOI 10.1016/S1074-7613(00)80439-2
   Kawano T, 1997, SCIENCE, V278, P1626, DOI 10.1126/science.278.5343.1626
   Lingnau K, 1998, J IMMUNOL, V161, P4709
   Lissoni P, 2001, J BIOL REG HOMEOS AG, V15, P140
   Lutz MB, 2002, J IMMUNOL, V169, P3574, DOI 10.4049/jimmunol.169.7.3574
   Mattes J, 2003, J EXP MED, V197, P387, DOI 10.1084/jem.20021683
   Morel PA, 1998, CRIT REV IMMUNOL, V18, P275, DOI 10.1615/CritRevImmunol.v18.i4.10
   Nestle FO, 1998, J INVEST DERMATOL, V110, P762, DOI 10.1046/j.1523-1747.1998.00189.x
   Nishihori H, 2000, HUM GENE THER, V11, P659, DOI 10.1089/10430340050015563
   Okada H, 2004, CANCER RES, V64, P5830, DOI 10.1158/0008-5472.CAN-04-0130
   Okada H, 2000, HUM GENE THER, V11, P637
   Okada H, 2003, J NEURO-ONCOL, V64, P13, DOI 10.1007/BF02700016
   Okada H, 2001, CANCER RES, V61, P2625
   Okada H, 2001, GENE THER, V8, P1157, DOI 10.1038/sj.gt.3301496
   Okada Hideho, 2002, CURRENT GENE THERAPY, V2, P437, DOI 10.2174/1566523023347625
   Okada Hideho, 2003, CYTOKINE HDB, V0, P227
   PERICLE F, 1994, J IMMUNOL, V153, P5659
   Pertl U, 2001, J IMMUNOL, V166, P6944, DOI 10.4049/jimmunol.166.11.6944
   Rodolfo M, 1999, J IMMUNOL, V163, P1923
   Roussel E, 1996, CLIN EXP IMMUNOL, V105, P344, DOI 10.1046/j.1365-2249.1996.d01-753.x
   Schüler T, 2001, J EXP MED, V194, P1767, DOI 10.1084/jem.194.12.1767
   Schüler T, 1999, J EXP MED, V189, P803, DOI 10.1084/jem.189.5.803
   Shibata M, 2002, J CLIN GASTROENTEROL, V34, P416, DOI 10.1097/00004836-200204000-00006
   Stoppacciaro A, 1997, EUR J IMMUNOL, V27, P2375, DOI 10.1002/eji.1830270936
   Tatsumi T, 2003, CANCER RES, V63, P4481
   Tatsumi T, 2002, J EXP MED, V196, P619, DOI 10.1084/jem.20012142
   TEPPER RI, 1992, SCIENCE, V257, P548, DOI 10.1126/science.1636093
   Wan YH, 2001, J IMMUNOL, V167, P5027, DOI 10.4049/jimmunol.167.9.5027
   Whiteside TL, 2002, SEMIN CANCER BIOL, V12, P43, DOI 10.1006/scbi.2001.0402
   Whiteside TL, 2002, VACCINE, V20, PA46, DOI 10.1016/S0264-410X(02)00387-0
   Wurster AL, 2000, ONCOGENE, V19, P2577, DOI 10.1038/sj.onc.1203485
NR 45
TC 33
Z9 37
U1 0
U2 0
PU AMER ASSOC IMMUNOLOGISTS
PI BETHESDA
PA 9650 ROCKVILLE PIKE, BETHESDA, MD 20814 USA
SN 0022-1767
EI 1550-6606
J9 J IMMUNOL
JI J. Immunol.
PD JUN 1
PY 2005
VL 174
IS 11
BP 7194
EP 7201
DI 10.4049/jimmunol.174.11.7194
PG 8
WC Immunology
SC Immunology
GA 928UY
UT WOS:000229298400079
PM 15905564
DA 2025-02-17
ER

PT J
AU Yamanaka, R
   Homma, J
   Yajima, N
   Tsuchiya, N
   Sano, M
   Kobayashi, T
   Yoshida, S
   Abe, T
   Narita, M
   Takahashi, M
   Tanaka, R
AF Yamanaka, R
   Homma, J
   Yajima, N
   Tsuchiya, N
   Sano, M
   Kobayashi, T
   Yoshida, S
   Abe, T
   Narita, M
   Takahashi, M
   Tanaka, R
TI Clinical evaluation of dendritic cell vaccination for patients with recurrent glioma: Results of a clinical phase I/II trial
SO CLINICAL CANCER RESEARCH
LA English
DT Article
ID cytotoxic t-lymphocytes; malignant glioma; melanoma patients; intracranial gliomas; immune-responses; carcinoma; maturation; peptide; immunotherapy; regression
AB Purpose: To investigate the safety and the immunologic and clinical responses of dendritic cell therapy for patients with recurrent malignant glioma. Experimental Design: Twenty-four patients with recurrent malignant glioma (6 grade 3 and 18 grade 4 patients) were evaluated in a phase I/II clinical study of dendritic cell therapy. All patients were resistant to the standard maximum therapy. The patient's peripheral blood dendritic cells were generated with granulocyte macrophage colony-stimulating factor, plus interleukin 4 with or without OK-432, and pulsed with an autologous tumor lysate. Dendritic cells were injected intradermally, or both intratumorally and intradermally every 3 weeks. Results: The protocols were well tolerated with only local redness and swelling at the injection site in several cases. Clinical responses were as follows: 1 patient with partial response, 3 patients with minor response, 10 patients with stable disease, and 10 patients with progressive disease. The patients whose dendritic cells were matured with OK-432 had longer survival times than the dendritic cells from patients without OK-432 maturation. The patients with both intratumoral and intradermal administrations had a longer survival time than the patients with intradermal administration only. Increased ELISPOT and delayed-type hypersensitivity responses after vaccination could provide good laboratory markers to predict the clinical outcome of patients receiving dendritic cell vaccination. The overall survival of patients with grade 4 glioma was 480 days, which was significantly better than that in the control group. Conclusions: This study showed the safety and clinical response of autologous tumor lysate-pulsed dendritic cell therapy for patients with malignant glioma. Dendritic cell therapy is recommended for further clinical studies in malignant glioma patients.
C1 Niigata Univ, Brain Res Inst, Dept Neurosurg, Niigata 9518585, Japan.
   Niigata Univ, Sch Med, Dept Hematol, Niigata 9518585, Japan.
C3 Niigata University; Niigata University
RP Niigata Univ, Brain Res Inst, Dept Neurosurg, Asahimachi Dori 1-757, Niigata 9518585, Japan.
EM ryaman@bri.niigata-u.ac.jp
CR Afra D, 2002, LANCET, V359, P1011
   Akasaki Y, 2001, J IMMUNOTHER, V24, P106, DOI 10.1097/00002371-200103000-00004
   Aoki H, 2001, CANCER IMMUNOL IMMUN, V50, P463, DOI 10.1007/s002620100220
   de Vries IJM, 2003, CLIN CANCER RES, V9, P5091
   DRANOFF G, 1993, P NATL ACAD SCI USA, V90, P3539, DOI 10.1073/pnas.90.8.3539
   Geiger JD, 2001, CANCER RES, V61, P8513
   Gitlitz BJ, 2003, J IMMUNOTHER, V26, P412, DOI 10.1097/00002371-200309000-00004
   Heimberger AB, 2000, J NEUROIMMUNOL, V103, P16, DOI 10.1016/S0165-5728(99)00172-1
   Hsu FJ, 1996, NAT MED, V2, P52, DOI 10.1038/nm0196-52
   INABA K, 1993, J EXP MED, V178, P479, DOI 10.1084/jem.178.2.479
   Itoh T, 2003, CANCER IMMUNOL IMMUN, V52, P207, DOI 10.1007/s00262-002-0337-8
   Kikuchi T, 2001, CANCER IMMUNOL IMMUN, V50, P337, DOI 10.1007/s002620100205
   Kugler A, 2000, NAT MED, V6, P332, DOI 10.1038/73193
   Labeur MS, 1999, J IMMUNOL, V162, P168
   Liau LM, 1999, J NEUROSURG, V90, P1115, DOI 10.3171/jns.1999.90.6.1115
   MACDONALD DR, 1990, J CLIN ONCOL, V8, P1277, DOI 10.1200/JCO.1990.8.7.1277
   Maier T, 2003, BLOOD, V102, P2338, DOI 10.1182/blood-2002-08-2455
   Nagayama H, 2003, MELANOMA RES, V13, P521, DOI 10.1097/00008390-200310000-00011
   Nakahara S, 2003, CANCER RES, V63, P4112
   Nestle FO, 1998, NAT MED, V4, P328, DOI 10.1038/nm0398-328
   Rutkowski S, 2004, BRIT J CANCER, V91, P1656, DOI 10.1038/sj.bjc.6602195
   Sampson JH, 1996, P NATL ACAD SCI USA, V93, P10399, DOI 10.1073/pnas.93.19.10399
   SHIRAI M, 1990, EUR J CANCER, V26, P965, DOI 10.1016/0277-5379(90)90621-Y
   Steinman RM, 1997, IMMUNOL REV, V156, P25, DOI 10.1111/j.1600-065X.1997.tb00956.x
   Stift A, 2004, CLIN CANCER RES, V10, P2944, DOI 10.1158/1078-0432.CCR-03-0698
   Stupp R, 2002, J CLIN ONCOL, V20, P1375, DOI 10.1200/JCO.20.5.1375
   Tjoa BA, 1998, PROSTATE, V36, P39
   Tsugawa T, 2004, GENE THER, V11, P1551, DOI 10.1038/sj.gt.3302300
   WATANABE Y, 1984, CANCER-AM CANCER SOC, V53, P248, DOI 10.1002/1097-0142(19840115)53:2<248::AID-CNCR2820530211>3.0.CO;2-G
   Witham TF, 2002, NEUROSURGERY, V50, P1327, DOI 10.1097/00006123-200206000-00025
   Yamanaka R, 2003, INT J ONCOL, V23, P5
   Yamanaka R, 2003, BRIT J CANCER, V89, P1172, DOI 10.1038/sj.bjc.6601268
   Yamanaka R, 2001, J NEUROSURG, V94, P474, DOI 10.3171/jns.2001.94.3.0474
   Yu JS, 2001, CANCER RES, V61, P842
   Yu JS, 2004, CANCER RES, V64, P4973, DOI 10.1158/0008-5472.CAN-03-3505
NR 36
TC 266
Z9 300
U1 2
U2 19
PU AMER ASSOC CANCER RESEARCH
PI PHILADELPHIA
PA 615 CHESTNUT ST, 17TH FLOOR, PHILADELPHIA, PA 19106-4404 USA
SN 1078-0432
EI 1557-3265
J9 CLIN CANCER RES
JI Clin. Cancer Res.
PD JUN 1
PY 2005
VL 11
IS 11
BP 4160
EP 4167
DI 10.1158/1078-0432.CCR-05-0120
PG 8
WC Oncology
SC Oncology
GA 930YK
UT WOS:000229452800022
PM 15930352
DA 2025-02-17
ER

PT J
AU Homma, S
   Kikuchi, T
   Ishiji, N
   Ochiai, K
   Takeyama, H
   Saotome, H
   Sagawa, Y
   Hara, E
   Kufe, D
   Ryan, JL
   Ohno, T
   Toda, G
AF Homma, S
   Kikuchi, T
   Ishiji, N
   Ochiai, K
   Takeyama, H
   Saotome, H
   Sagawa, Y
   Hara, E
   Kufe, D
   Ryan, JL
   Ohno, T
   Toda, G
TI Cancer immunotherapy by fusions of dendritic and tumour cells and rh-IL-12
SO EUROPEAN JOURNAL OF CLINICAL INVESTIGATION
LA English
DT Article
DE cell fusion; dendritic cell; IL-12; immunotherapy; tumour vaccine
ID recombinant human interleukin-12; cytotoxic t-lymphocytes; advanced malignancy; antitumor-activity; carcinoma-cells; glioma patients; vaccination; immunity; antigen; melanoma
AB Background Vaccination with fusion cells (FCs) comprising dendritic cells and tumour cells as well as administration of interleukin-12 (IL-12) showed a significant therapeutic effect against established tumours in mouse experimental models. We conducted immunotherapy against various malignant tumours using the FCs and rhIL-12, and investigated the safety and efficacy of the therapy. Materials and methods Patients' DCs were mixed with autologous irradiated tumour cells and treated with 50% polyethylene glycol to generate FCs. The FCs were inoculated intradermally, and then 30 ng kg(-1) of rhIL-12 was injected at the same sites 2 and 6 days later. This process was carried out as one cycle, and three of these cycles were repeated at 1-week intervals to comprise one course. After completing the course, its safety and therapeutic effects were estimated. Results The most frequently observed adverse event was fever, observed in 26% of patients in the first cycle. Decrease in white blood cell and an increase in serum ALT were observed in 28% and 25%, respectively. Three out of 12 patients with a malignant brain tumour (25%) achieved a partial response (PR), but other patients with a malignant tumour showed no regression of their tumours. Thirteen out of 16 patients with a brain tumour (81%) showed cutaneous delayed hypersensitivity responses. However, only one of 16 patients (6%) with a malignant tumour other than a brain tumour developed such responses. Conclusions Immunotherapy using a FC vaccine and rhIL-12 induced no serious adverse reactions, and provided good therapeutic responses in some of the patients with a brain tumour.
C1 Jikei Univ, Sch Med, Inst DNA Med, Dept Oncol,Minato Ku, Tokyo 1058461, Japan.
   Jikei Univ, Sch Med, Inst DNA Med, Dept Clin Data Bank, Tokyo 1058461, Japan.
   Jikei Univ, Sch Med, Dept Internal Med, Div Gastroenterol & Hepatol, Tokyo 1058461, Japan.
   Jikei Univ, Sch Med, Dept Neurosurg, Tokyo 1058461, Japan.
   Jikei Univ, Sch Med, Dept Dermatol, Tokyo 1058461, Japan.
   Jikei Univ, Sch Med, Dept Gynecol, Tokyo 1058461, Japan.
   Jikei Univ, Sch Med, Dept Surg, Tokyo 1058461, Japan.
   AHP Serv Japan Co Ltd, Wyeth Res Dept, Tokyo, Japan.
   Saitama Canc Ctr, Res Inst Clin Oncol, Cell Therapy Lab, Kita Adachi, Japan.
   Dana Farber Canc Inst, Boston, MA 02115 USA.
   Wyeth Pharmaceut, Res & Dev, Expt Med, Cambridge, MA USA.
C3 Jikei University; Jikei University; Jikei University; Jikei University; Jikei University; Jikei University; Jikei University; Pfizer; Pfizer Japan; Harvard University; Harvard University Medical Affiliates; Dana-Farber Cancer Institute; Pfizer; Pfizer USA
RP Jikei Univ, Sch Med, Inst DNA Med, Dept Oncol,Minato Ku, 3-25-8 Nishi Shimbashi, Tokyo 1058461, Japan.
EM sahya@jikei.ac.jp
CR Akasaki Y, 2001, J IMMUNOTHER, V24, P106, DOI 10.1097/00002371-200103000-00004
   Atkins MB, 1997, CLIN CANCER RES, V3, P409
   Avigan D, 2004, CLIN CANCER RES, V10, P4699, DOI 10.1158/1078-0432.CCR-04-0347
   Banchereau J, 1998, NATURE, V392, P245, DOI 10.1038/32588
   Brandle D, 1996, J EXP MED, V183, P2501, DOI 10.1084/jem.183.6.2501
   Butterfield LH, 1998, J IMMUNOL, V161, P5607
   Celluzzi CM, 1996, J EXP MED, V183, P283, DOI 10.1084/jem.183.1.283
   Davidson MB, 2004, AM J MED, V116, P546, DOI 10.1016/j.amjmed.2003.09.045
   Figdor CG, 2004, NAT MED, V10, P475, DOI 10.1038/nm1039
   GATELY MK, 1994, INTERN IMMUNOL, V6, P167
   Gong JL, 1997, NAT MED, V3, P558, DOI 10.1038/nm0597-558
   Haenssle HA, 2004, J IMMUNOTHER, V27, P147, DOI 10.1097/00002371-200403000-00008
   Homma S, 2001, J GASTROENTEROL, V36, P764, DOI 10.1007/s005350170019
   Igarashi O, 1998, J IMMUNOL, V160, P1638
   Iinuma T, 2004, J CLIN INVEST, V113, P1307, DOI 10.1172/JCI200417323
   Irie M, 2004, INT J CANCER, V111, P238, DOI 10.1002/ijc.20247
   Kershaw M H, 1995, THER IMMUNOL, V2, P173
   Kikuchi T, 2001, CANCER IMMUNOL IMMUN, V50, P337, DOI 10.1007/s002620100205
   Kikuchi T, 2004, J IMMUNOTHER, V27, P452, DOI 10.1097/00002371-200411000-00005
   Koido S, 2002, J IMMUNOL, V168, P2111, DOI 10.4049/jimmunol.168.5.2111
   Lampson LA, 2003, J NEURO-ONCOL, V64, P3, DOI 10.1007/BF02700015
   López JA, 2002, CURR OPIN MOL THER, V4, P54
   Märten A, 2003, HUM GENE THER, V14, P483, DOI 10.1089/104303403321467243
   Motzer RJ, 1998, CLIN CANCER RES, V4, P1183
   Ohno R, 2000, CLIN CANCER RES, V6, P2661
   Parkhurst MR, 2003, J IMMUNOL, V170, P5317, DOI 10.4049/jimmunol.170.10.5317
   Prins RM, 2004, FRONT BIOSCI-LANDMRK, V9, P3124, DOI 10.2741/1465
   Robbins PF, 1996, J EXP MED, V183, P1185, DOI 10.1084/jem.183.3.1185
   Rosenberg SA, 1997, IMMUNOL TODAY, V18, P175, DOI 10.1016/S0167-5699(97)84664-6
   SALLUSTO F, 1994, J EXP MED, V179, P1109, DOI 10.1084/jem.179.4.1109
   Schuler G, 1997, J EXP MED, V186, P1183, DOI 10.1084/jem.186.8.1183
   Shurin MR, 1996, CANCER IMMUNOL IMMUN, V43, P158, DOI 10.1007/s002620050317
   STEINMAN RM, 1991, ANNU REV IMMUNOL, V9, P271, DOI 10.1146/annurev.iy.09.040191.001415
   Takeda A, 2003, EUR J CLIN INVEST, V33, P897, DOI 10.1046/j.1365-2362.2003.01194.x
NR 34
TC 34
Z9 40
U1 0
U2 0
PU WILEY
PI HOBOKEN
PA 111 RIVER ST, HOBOKEN 07030-5774, NJ USA
SN 0014-2972
EI 1365-2362
J9 EUR J CLIN INVEST
JI Eur. J. Clin. Invest.
PD APR 15
PY 2005
VL 35
IS 4
BP 279
EP 286
DI 10.1111/j.1365-2362.2005.01494.x
PG 8
WC Medicine, General & Internal; Medicine, Research & Experimental
SC General & Internal Medicine; Research & Experimental Medicine
GA 914DR
UT WOS:000228205800008
PM 15816998
DA 2025-02-17
ER

PT J
AU Berger, A
   Paige, CJ
AF Berger, A
   Paige, CJ
TI Hemokinin-1 has Substance P-like function in U-251 MG astrocytoma cells: A pharmacological and functional study
SO JOURNAL OF NEUROIMMUNOLOGY
LA English
DT Article
DE hemokinin-1; substance P; tachykinin; neurokinin receptor; astrocytoma; cytokine
ID messenger-rna expression; human gliomas; tachykinin receptors; mammalian tachykinin; dendritic cells; nk1 receptors; lines; lymphopoiesis; localization; mitogenesis
AB Substance P (SP) triggers responses in astrocytoma cells, which are considered important for proliferation and neuroinununomodulatory activity. In this study, we compared the effects of SP with those of the novel tachykinin Hemokinin-1 (HK-1) in the human astrocytoma cell line U-251 MG. We show that U-251 MG cells express high levels of Neurokinin-1 (NK-1) receptors. The binding affinities of I-125-SP and I-125-mHK-1 to these receptors were in a similar, subnanomolar range. HK-1 and SP stimulated Ca2+ mobilization and induced increased cytokine mRNA expression. A specific NK-1 receptor antagonist blocked the observed effects. We conclude that there are no qualitative differences in SP and HK-1-evoked responses, suggesting that both peptides act through NK-1 receptors in U-251 MG cells. Moreover, we show TAC4 mRNA expression in gliomas, indicating a possible involvement of HK-1 in glioma biology. (C) 2005 Elsevier B.V. All rights reserved.
C1 Univ Toronto, Dept Immunol, Princess Margaret Hosp, Ontario Canc Inst,Univ Hlth Network, Toronto, ON M5G 2M9, Canada.
C3 University of Toronto; University Health Network Toronto; Princess Margaret Cancer Centre
RP Berger, A (通讯作者)，Univ Toronto, Dept Immunol, Princess Margaret Hosp, Ontario Canc Inst,Univ Hlth Network, 610 Univ Ave, Toronto, ON M5G 2M9, Canada.
EM aberger@uhnres.utoronto.ca
CR Bellucci F, 2002, BRIT J PHARMACOL, V135, P266, DOI 10.1038/sj.bjp.0704443
   Bennett Vicki J, 2001, BMC CHEMICAL BIOLOGY, V1, P1, DOI 10.1186/1472-6769-1-1
   Berger A, 2003, ACTA NEUROPATHOL, V105, P555, DOI 10.1007/s00401-003-0680-7
   BIGNER DD, 1981, J NEUROPATH EXP NEUR, V40, P201, DOI 10.1097/00005072-198105000-00001
   Camarda V, 2002, LIFE SCI, V71, P363, DOI 10.1016/S0024-3205(02)01682-X
   Camby I, 1996, J NATL CANCER I, V88, P594, DOI 10.1093/jnci/88.9.594
   Cassoni P, 1998, INT J CANCER, V77, P695, DOI 10.1002/(SICI)1097-0215(19980831)77:5<695::AID-IJC6>3.3.CO;2-Z
   Duffy RA, 2003, NEUROPHARMACOLOGY, V45, P242, DOI 10.1016/S0028-3908(03)00150-3
   Graham GJ, 2004, BLOOD, V104, P1058, DOI 10.1182/blood-2003-11-3979
   Gutsche S, 2003, MOL HUM REPROD, V9, P785, DOI 10.1093/molehr/gag095
   Harrison S, 2001, INT J BIOCHEM CELL B, V33, P555, DOI 10.1016/S1357-2725(01)00031-0
   HENNIG IM, 1995, INT J CANCER, V61, P786, DOI 10.1002/ijc.2910610608
   Hökfelt T, 2001, J INTERN MED, V249, P27, DOI 10.1046/j.0954-6820.2000.00773.x
   Jeong CW, 2003, CLIN EXP ALLERGY, V33, P1717, DOI 10.1111/j.1365-2222.2003.01782.x
   Kurtz MM, 2002, GENE, V296, P205, DOI 10.1016/S0378-1119(02)00861-2
   LEE CM, 1989, BRAIN RES, V488, P328, DOI 10.1016/0006-8993(89)90724-5
   Luo WH, 1996, CANCER RES, V56, P4983
   Maggi CA, 1997, REGUL PEPTIDES, V70, P75, DOI 10.1016/S0167-0115(97)00029-3
   Marriott I, 2001, J NEUROIMMUNOL, V114, P131, DOI 10.1016/S0165-5728(00)00466-5
   Metwali A, 2004, J IMMUNOL, V172, P6528, DOI 10.4049/jimmunol.172.11.6528
   Morteau O, 2001, NAT IMMUNOL, V2, P1088, DOI 10.1038/ni1201-1088
   Nelson DA, 2004, J NEUROIMMUNOL, V155, P94, DOI 10.1016/j.jneuroim.2004.06.005
   Nelson DA, 2004, FRONT BIOSCI-LANDMRK, V9, P2166, DOI 10.2741/1372
   Ogo H, 1996, J NEUROCHEM, V67, P1813
   Page NM, 2004, CELL MOL LIFE SCI, V61, P1652, DOI 10.1007/s00018-004-4035-x
   Page NM, 2003, P NATL ACAD SCI USA, V100, P6245, DOI 10.1073/pnas.0931458100
   PALMA C, 1995, J NEUROIMMUNOL, V59, P155, DOI 10.1016/0165-5728(95)00040-9
   Palma C, 1999, BRIT J CANCER, V79, P236, DOI 10.1038/sj.bjc.6690039
   Palma C, 2000, LIFE SCI, V67, P985, DOI 10.1016/S0024-3205(00)00692-5
   Patacchini R, 2001, EUR J PHARMACOL, V429, P13, DOI 10.1016/S0014-2999(01)01301-2
   Patak E, 2003, BRIT J PHARMACOL, V139, P523, DOI 10.1038/sj.bjp.0705279
   REUBI JC, 1987, CANCER RES, V47, P551
   Severini C, 2002, PHARMACOL REV, V54, P285, DOI 10.1124/pr.54.2.285
   Sharif TR, 1997, MOL CELL ENDOCRINOL, V130, P119, DOI 10.1016/S0303-7207(97)00080-4
   Snijdelaar DG, 2000, EUR J PAIN, V4, P121, DOI 10.1053/eujp.2000.0171
   WEYAND CM, 1994, ANN INTERN MED, V121, P484, DOI 10.7326/0003-4819-121-7-199410010-00003
   Yang LC, 2003, INT ENDOD J, V36, P774, DOI 10.1046/j.1365-2591.2003.00740.x
   Zhang Y, 2000, NAT IMMUNOL, V1, P392, DOI 10.1038/80826
   Zhang Y, 2003, BLOOD, V102, P2165, DOI 10.1182/blood-2002-11-3572
NR 39
TC 44
Z9 45
U1 0
U2 3
PU ELSEVIER SCIENCE BV
PI AMSTERDAM
PA PO BOX 211, 1000 AE AMSTERDAM, NETHERLANDS
SN 0165-5728
EI 
J9 J NEUROIMMUNOL
JI J. Neuroimmunol.
PD JUL 15
PY 2005
VL 164
IS 1-2
BP 48
EP 56
DI 10.1016/j.jneuroim.2005.03.016
PG 9
WC Immunology; Neurosciences
SC Immunology; Neurosciences & Neurology
GA 944XM
UT WOS:000230464400006
PM 15913794
DA 2025-02-17
ER

PT J
AU Ali, S
   King, GD
   Curtin, JF
   Candolfi, M
   Xiong, WD
   Liu, CY
   Puntel, M
   Cheng, Q
   Prieto, J
   Ribas, A
   Kupiec-Weglinski, J
   van Rooijen, N
   Lassmann, H
   Lowenstein, PR
   Castro, MG
AF Ali, S
   King, GD
   Curtin, JF
   Candolfi, M
   Xiong, WD
   Liu, CY
   Puntel, M
   Cheng, Q
   Prieto, J
   Ribas, A
   Kupiec-Weglinski, J
   van Rooijen, N
   Lassmann, H
   Lowenstein, PR
   Castro, MG
TI Combined immunostimulation and conditional cytotoxic gene therapy provide long-term survival in a large glioma model
SO CANCER RESEARCH
LA English
DT Article
ID pulsed dendritic cells; colony-stimulating factor; type-1 thymidine kinase; phase-ii trial; flt3 ligand; malignant glioma; brain-tumors; adenoviral vectors; immune-responses; choroid-plexus
AB In spite of preclinical efficacy and recent randomized, controlled studies with adenoviral vectors expressing herpes simplex virus-1 thymidine kinase (HSV1-TK) showing statistically significant increases in survival, most clinical trials using single therapies have failed to provide major therapeutic breakthroughs. Because glioma is a disease with dismal prognosis and rapid progression, it is an attractive target for gene therapy. Preclinical models using microscopic brain tumor models (e.g., <= 0.3 mm(3)) may not reflect the pathophysiology and progression of large human tumors. To overcome some of these limitations, we developed a syngeneic large brain tumor model. In this model, administration of single therapeutic modalities, either conditional cytotoxicity or immunostimulation, fail. However, when various immunostimulatory therapies were delivered in combination with conditional cytotoxicity (HSV1-TK), only the combined delivery of fins-like tyrosine kinase ligand (F1t3L) and HSV1-TK significantly prolonged the survival of large tumor-bearing animals (>= 80%; P <= 0.005). When either macrophages or CD4(+) cells were depleted before administration of viral therapy, TK + F1t3L therapy failed to prolong survival. Meanwhile, depletion of CD8(+) cells or natural killer cells did not affect TK + F1t3L efficacy. Spinal cord of animals surviving 6 months after TK + F1t3L were evaluated for the presence of autoimmune lesions. Whereas macrophages were present within the corticospinal tract and low levels of T-cell infiltration were detected, these effects are not indicative of an overt autoimmune disorder. We propose that combined F1t3L and HSV1-TK adenoviral-mediated gene therapy may provide an effective antiglioma treatment with increased efficacy in clinical trials of glioma.
C1 Cedars Sinai Med Ctr, Gene Therapeut Res Inst, Los Angeles, CA 90048 USA.
   Univ Manchester, Mol Med & Gene Therapy Unit, Manchester, Lancs, England.
   Univ Calif Los Angeles, David Geffen Sch Med, Dept Med & Mol & Med Pharmacol, Los Angeles, CA USA.
   Univ Calif Los Angeles, David Geffen Sch Med, Dept Hematol & Oncol, Los Angeles, CA USA.
   Univ Calif Los Angeles, David Geffen Sch Med, Dept Surg, Los Angeles, CA USA.
   Univ Navarra, Sch Med, Dept Med, E-31080 Pamplona, Spain.
   VUme FdG, Amsterdam, Netherlands.
   Univ Vienna, Brain Res Inst, Dept Neuroimmunol, Vienna, Austria.
C3 Cedars Sinai Medical Center; University of Manchester; University of California System; University of California Los Angeles; University of California Los Angeles Medical Center; David Geffen School of Medicine at UCLA; University of California System; University of California Los Angeles; University of California Los Angeles Medical Center; David Geffen School of Medicine at UCLA; University of California System; University of California Los Angeles; University of California Los Angeles Medical Center; David Geffen School of Medicine at UCLA; University of Navarra; University of Vienna
RP Cedars Sinai Med Ctr, Gene Therapeut Res Inst, Davis Bldg,Room R5090,8700 Beverly Blvd, Los Angeles, CA 90048 USA.
EM castromg@cshs.org
FU FIC NIH HHS [1 R03 TW006273-01, R03 TW006273] Funding Source: Medline; NINDS NIH HHS [1R01 NS4455.01, U54 NS045309, R01 NS044556, 1R21 NS047298-01, 1 R01 NS 42893.01, R01 NS042893, R21 NS047298, U54 NS045309-01] Funding Source: Medline
CR Ali S, 2004, MOL THER, V10, P1071, DOI 10.1016/j.ymthe.2004.08.025
   Banchereau J, 2001, CELL, V106, P271, DOI 10.1016/S0092-8674(01)00448-2
   Banchereau J, 2003, ANN NY ACAD SCI, V987, P180, DOI 10.1111/j.1749-6632.2003.tb06047.x
   BODMER S, 1989, J IMMUNOL, V143, P3222
   Castro MG, 2003, PHARMACOL THERAPEUT, V98, P71, DOI 10.1016/S0163-7258(03)00014-7
   Corthay A, 2005, IMMUNITY, V22, P371, DOI 10.1016/j.immuni.2005.02.003
   COTTEN M, 1994, GENE THER, V1, P239
   Counsell CE, 1998, J NEURO-ONCOL, V37, P241, DOI 10.1023/A:1005861024679
   Cowsill C, 2000, GENE THER, V7, P679, DOI 10.1038/sj.gt.3301147
   Daniel D, 2005, CANCER RES, V65, P2018, DOI 10.1158/0008-5472.CAN-04-3444
   Dewey RA, 1999, NAT MED, V5, P1256, DOI 10.1038/15207
   Dion LD, 1996, J VIROL METHODS, V56, P99, DOI 10.1016/0166-0934(95)01973-1
   Fischer HG, 2001, J IMMUNOL, V166, P2717, DOI 10.4049/jimmunol.166.4.2717
   Fischer HG, 2000, J IMMUNOL, V164, P4826, DOI 10.4049/jimmunol.164.9.4826
   Fulci G, 2003, FRONT BIOSCI-LANDMRK, V8, PE346, DOI 10.2741/976
   Gitlitz BJ, 2003, J IMMUNOTHER, V26, P412, DOI 10.1097/00002371-200309000-00004
   Godiska R, 1997, J EXP MED, V185, P1595, DOI 10.1084/jem.185.9.1595
   Guillot C, 2001, J IMMUNOL, V166, P5225, DOI 10.4049/jimmunol.166.8.5225
   Hernando JJ, 2002, CANCER IMMUNOL IMMUN, V51, P45, DOI 10.1007/s00262-001-0255-1
   Izquierdo M, 1996, GENE THER, V3, P491
   Jenks S, 1996, J NATL CANCER I, V88, P576, DOI 10.1093/jnci/88.9.576
   JIA WWG, 1994, J NATL CANCER I, V86, P1209, DOI 10.1093/jnci/86.16.1209
   Klatzmann D, 1998, HUM GENE THER, V9, P2595, DOI 10.1089/10430349850019436
   Lasarte JJ, 1999, J IMMUNOL, V162, P5270
   Li SY, 2005, CANCER GENE THER, V12, P600, DOI 10.1038/sj.cgt.7700826
   Lundin KU, 2004, CANCER IMMUNOL IMMUN, V53, P1135, DOI 10.1007/s00262-004-0538-4
   Mackensen A, 2000, INT J CANCER, V86, P385, DOI 10.1002/(SICI)1097-0215(20000501)86:3<385::AID-IJC13>3.3.CO;2-K
   Maraskovsky E, 1996, J EXP MED, V184, P1953, DOI 10.1084/jem.184.5.1953
   Markert JM, 2000, GENE THER, V7, P867, DOI 10.1038/sj.gt.3301205
   Märten A, 2003, HUM GENE THER, V14, P483, DOI 10.1089/104303403321467243
   Masten BJ, 2004, J IMMUNOL, V172, P4077, DOI 10.4049/jimmunol.172.7.4077
   Mazzolini G, 1999, CANCER GENE THER, V6, P514, DOI 10.1038/sj.cgt.7700072
   McKenna HJ, 2000, BLOOD, V95, P3489, DOI 10.1182/blood.V95.11.3489
   McMenamin PG, 1999, J COMP NEUROL, V405, P553, DOI 10.1002/(SICI)1096-9861(19990322)405:4<553::AID-CNE8>3.0.CO;2-6
   Moriuchi S, 2002, GENE THER, V9, P584, DOI 10.1038/sj.gt.3301693
   Nanda D, 2001, CANCER RES, V61, P8743
   Nyberg-Hoffman C, 1999, NAT MED, V5, P955, DOI 10.1038/11400
   ORourke MGE, 2003, CANCER IMMUNOL IMMUN, V52, P387, DOI 10.1007/s00262-003-0375-x
   Parajuli P, 2001, EXP HEMATOL, V29, P1185, DOI 10.1016/S0301-472X(01)00722-6
   Pobereskin LH, 2000, J NEUROL NEUROSUR PS, V69, P464, DOI 10.1136/jnnp.69.4.464
   Puccetti P, 2002, CRIT REV IMMUNOL, V22, P373
   Ram Z, 1997, NAT MED, V3, P1354, DOI 10.1038/nm1297-1354
   Rampling R, 2000, GENE THER, V7, P859, DOI 10.1038/sj.gt.3301184
   Ridgway D, 2003, CANCER INVEST, V21, P873, DOI 10.1081/CNV-120025091
   Sandmair AM, 2000, HUM GENE THER, V11, P2197, DOI 10.1089/104303400750035726
   Serafini B, 2000, AM J PATHOL, V157, P1991, DOI 10.1016/S0002-9440(10)64838-9
   Serot JM, 1997, NEUROREPORT, V8, P1995, DOI 10.1097/00001756-199705260-00039
   Shering AF, 1997, J GEN VIROL, V78, P445, DOI 10.1099/0022-1317-78-2-445
   Shurin GV, 2004, EXP GERONTOL, V39, P339, DOI 10.1016/j.exger.2004.01.003
   Slingluff CL, 2003, J CLIN ONCOL, V21, P4016, DOI 10.1200/JCO.2003.10.005
   Spiotto MT, 2003, CURR OPIN IMMUNOL, V15, P725, DOI 10.1016/j.coi.2003.09.018
   Sun Y, 2000, GENE THER, V7, P1467, DOI 10.1038/sj.gt.3301264
   Svane IM, 2003, APMIS, V111, P818, DOI 10.1034/j.1600-0463.2003.11107813.x
   Thomas CE, 2000, P NATL ACAD SCI USA, V97, P7482, DOI 10.1073/pnas.120474397
   Thomas WS, 1998, DEV BRAIN RES, V111, P99, DOI 10.1016/S0165-3806(98)00126-6
   Trask TW, 2000, MOL THER, V1, P195, DOI 10.1006/mthe.2000.0030
   Tyynelä K, 2002, CANCER GENE THER, V9, P917, DOI 10.1038/sj.cgt.7700515
   VANROOIJEN N, 1994, J IMMUNOL METHODS, V174, P83
   WILKINSON GWG, 1992, NUCLEIC ACIDS RES, V20, P2233, DOI 10.1093/nar/20.9.2233
   Yamanaka R, 2003, BRIT J CANCER, V89, P1172, DOI 10.1038/sj.bjc.6601268
   Zou GM, 2002, EUR CYTOKINE NETW, V13, P186
NR 61
TC 94
Z9 110
U1 0
U2 1
PU AMER ASSOC CANCER RESEARCH
PI PHILADELPHIA
PA 615 CHESTNUT ST, 17TH FLOOR, PHILADELPHIA, PA 19106-4404 USA
SN 0008-5472
EI 1538-7445
J9 CANCER RES
JI Cancer Res.
PD AUG 15
PY 2005
VL 65
IS 16
BP 7194
EP 7204
DI 10.1158/0008-5472.CAN-04-3434
PG 11
WC Oncology
SC Oncology
GA 954XK
UT WOS:000231188600024
PM 16103070
DA 2025-02-17
ER

PT J
AU Wheeler, CJ
   Black, KL
AF Wheeler, CJ
   Black, KL
TI Dendritic cell vaccines and immunity in glioma patients
SO FRONTIERS IN BIOSCIENCE-LANDMARK
LA English
DT Review
DE cancer; tumor; glioma; vaccine; T cell; thymus; dendritic cell; review
ID cytotoxic t-cells; primary intracranial tumors; mhc class-ii; differentiation antigen-expression; blood mononuclear-cells; central-nervous-system; brain-tumor; in-vitro; glioblastoma-multiforme; lymphocyte function
AB The dismal prognoses suffered by malignant primary brain tumor (glioma) patients remain unchanged over the past two decades despite significant improvements in the treatment of distinct tumors. Immunotherapy, and vaccine therapy in particular, represents a promising experimental approach to treat malignant gliomas, but major challenges still remain to render vaccination clinically effective. These challenges include diminishing the risk of pathologic autoimmunity, and identifying the cellular basis of clinical vaccine benefits. Addressing such challenges should eventually help increase the proportion of patients experiencing clinical vaccine benefits. Recent studies in glioma patients have characterized tumor antigens on human gliomas, identified some of the immune cells involved in beneficial anti-glioma immunity, and examined how gliomas may be altered by sub-lethal immune influences. This has provided a glimpse of the strength to which immunity influences glioma clinical outcome, and resurrects hope that clinically effective vaccines to treat these tumors is within reach. Insight into the complex dynamics of immune-tumor interactions promises to extend this reach by delineating mechanisms of immune synergy with other forms of treatment.
C1 Cedars Sinai Med Ctr, MDNSI, Los Angeles, CA 90048 USA.
C3 Cedars Sinai Medical Center
RP Cedars Sinai Med Ctr, MDNSI, 8631 W 3rd St,Suite 800E, Los Angeles, CA 90048 USA.
EM wheelerc@cshs.org
CR ABRAHAM N, 1991, NATURE, V350, P62, DOI 10.1038/350062a0
   ADORINI L, 1990, NATURE, V346, P63, DOI 10.1038/346063a0
   AUSIELLO C, 1988, J NEURO-ONCOL, V6, P329
   AUSIELLO CM, 1991, EUR J CANCER, V27, P646, DOI 10.1016/0277-5379(91)90235-6
   Badie B, 2002, J NEUROIMMUNOL, V133, P39, DOI 10.1016/S0165-5728(02)00350-8
   Berzins SP, 1999, P NATL ACAD SCI USA, V96, P9787, DOI 10.1073/pnas.96.17.9787
   Berzins SP, 1998, J EXP MED, V187, P1839, DOI 10.1084/jem.187.11.1839
   BLACK KL, 1992, J NEUROSURG, V77, P120, DOI 10.3171/jns.1992.77.1.0120
   Bodey B, 2000, ANTICANCER RES, V20, P2665
   BODMER S, 1989, J IMMUNOL, V143, P3222
   BOON T, 1994, ANNU REV IMMUNOL, V12, P337, DOI 10.1146/annurev.iy.12.040194.002005
   BRACIALE TJ, 1987, IMMUNOL REV, V98, P95, DOI 10.1111/j.1600-065X.1987.tb00521.x
   Brenner AV, 2002, INT J CANCER, V99, P252, DOI 10.1002/ijc.10320
   BROOKS WH, 1977, CLIN EXP IMMUNOL, V29, P61
   BROOKS WH, 1981, J NEUROSURG, V54, P331, DOI 10.3171/jns.1981.54.3.0331
   BROOKS WH, 1976, CANCER, V37, P1869, DOI 10.1002/1097-0142(197604)37:4<1869::AID-CNCR2820370435>3.0.CO;2-Q
   BURGER PC, 1985, CANCER-AM CANCER SOC, V56, P1106, DOI 10.1002/1097-0142(19850901)56:5<1106::AID-CNCR2820560525>3.0.CO;2-2
   BURNET FM, 1970, PROG EXP TUMOR RES, V13, P1
   CROFT M, 1992, J EXP MED, V176, P1431, DOI 10.1084/jem.176.5.1431
   CURRAN WJ, 1993, J NATL CANCER I, V85, P704, DOI 10.1093/jnci/85.9.704
   Davis FG, 2001, NEURO-ONCOLOGY, V3, P152, DOI 10.1093/neuonc/3.3.152
   DeAngelis LM, 2001, NEW ENGL J MED, V344, P114, DOI 10.1056/NEJM200101113440207
   den Haan JMM, 2000, J EXP MED, V192, P1685, DOI 10.1084/jem.192.12.1685
   Diete S, 2001, J NEURO-ONCOL, V53, P47, DOI 10.1023/A:1011849411227
   Douek DC, 1998, NATURE, V396, P690, DOI 10.1038/25374
   DRANOFF G, 1993, P NATL ACAD SCI USA, V90, P3539, DOI 10.1073/pnas.90.8.3539
   Dudley ME, 2002, SCIENCE, V298, P850, DOI 10.1126/science.1076514
   Dunn GP, 2004, IMMUNITY, V21, P137, DOI 10.1016/j.immuni.2004.07.017
   Dunn GP, 2002, NAT IMMUNOL, V3, P991, DOI 10.1038/ni1102-991
   Ehtesham Moneeb, 2004, CANCER CONTROL, V11, P192
   ELLIOTT LH, 1984, J IMMUNOL, V132, P1208
   FINE HA, 1993, CANCER, V71, P2585, DOI 10.1002/1097-0142(19930415)71:8<2585::AID-CNCR2820710825>3.0.CO;2-S
   Fong L, 2001, J IMMUNOL, V167, P7150, DOI 10.4049/jimmunol.167.12.7150
   Fong L, 2001, J IMMUNOL, V166, P4254, DOI 10.4049/jimmunol.166.6.4254
   Fong L, 2001, P NATL ACAD SCI USA, V98, P8809, DOI 10.1073/pnas.141226398
   GATELY MK, 1982, ACTA NEUROCHIR, V64, P175, DOI 10.1007/BF01406052
   Gimsa U, 2004, J MOL MED-JMM, V82, P364, DOI 10.1007/s00109-004-0531-6
   Glick RP, 1997, NEUROSURGERY, V41, P898, DOI 10.1097/00006123-199710000-00025
   Gong JL, 1997, NAT MED, V3, P558, DOI 10.1038/nm0597-558
   GORER PA, 1938, J PATHOL BACTERIOL, V44, P691
   Haldane JBS, 1933, NATURE, V132, P265, DOI 10.1038/132265a0
   Hentschel SJ, 2003, CANCER J, V9, P113, DOI 10.1097/00130404-200303000-00007
   Hickey WF, 1999, SEMIN IMMUNOL, V11, P125, DOI 10.1006/smim.1999.0168
   Höltl L, 1999, J UROLOGY, V161, P777, DOI 10.1016/S0022-5347(01)61767-1
   Hsu FJ, 1996, NAT MED, V2, P52, DOI 10.1038/nm0196-52
   INABA K, 1990, J EXP MED, V172, P631, DOI 10.1084/jem.172.2.631
   Jager E, 1997, INT J CANCER, V71, P142, DOI 10.1002/(SICI)1097-0215(19970410)71:2<142::AID-IJC3>3.0.CO;2-0
   Jager E, 1996, INT J CANCER, V66, P470, DOI 10.1002/(SICI)1097-0215(19960516)66:4<470::AID-IJC10>3.0.CO;2-C
   JALKANEN S, 1986, IMMUNOL REV, V91, P39, DOI 10.1111/j.1600-065X.1986.tb01483.x
   JENSEN CO, 1903, CENTR BAKTERIOL PARA, V34, P28
   Kessels HWHG, 2002, TRENDS IMMUNOL, V23, P264, DOI 10.1016/S1471-4906(02)02219-6
   Kikuchi T, 2001, CANCER IMMUNOL IMMUN, V50, P337, DOI 10.1007/s002620100205
   KONIG R, 1992, NATURE, V356, P796, DOI 10.1038/356796a0
   KRETH FW, 1993, J NEUROSURG, V78, P762, DOI 10.3171/jns.1993.78.5.0762
   Kugler A, 2000, NAT MED, V6, P332, DOI 10.1038/73193
   KUPPNER MC, 1989, J NEUROSURG, V71, P211, DOI 10.3171/jns.1989.71.2.0211
   LafargeFrayssinet C, 1997, CANCER GENE THER, V4, P276
   Lai P, 1996, CLIN CANCER RES, V2, P161
   Lampson LA, 1998, IMMUNOL TODAY, V19, P17, DOI 10.1016/S0167-5699(97)01181-X
   Lee KH, 1999, J IMMUNOL, V163, P6292
   LETOURNEUR F, 1990, P NATL ACAD SCI USA, V87, P2339, DOI 10.1073/pnas.87.6.2339
   Leuraud P, 2004, CANCER RES, V64, P4648, DOI 10.1158/0008-5472.CAN-03-3429
   Liau LM, 1999, J NEUROSURG, V90, P1115, DOI 10.3171/jns.1999.90.6.1115
   Liu GT, 2003, J IMMUNOTHER, V26, P301, DOI 10.1097/00002371-200307000-00002
   Liu GT, 2004, J IMMUNOTHER, V27, P220, DOI 10.1097/00002371-200405000-00006
   Mackall CL, 1997, IMMUNOL REV, V160, P91, DOI 10.1111/j.1600-065X.1997.tb01030.x
   MAHALEY MS, 1977, J NEUROSURG, V46, P467, DOI 10.3171/jns.1977.46.4.0467
   MATSUDA M, 1995, INT J CANCER, V61, P765, DOI 10.1002/ijc.2910610605
   Matsui S, 1999, J IMMUNOL, V163, P184
   MAYORDOMO JI, 1995, NAT MED, V1, P1297, DOI 10.1038/nm1295-1297
   McFarland RD, 2000, P NATL ACAD SCI USA, V97, P4215, DOI 10.1073/pnas.070061597
   MCVICAR DW, 1992, J NEUROSURG, V76, P251, DOI 10.3171/jns.1992.76.2.0251
   MENZIES CB, 1980, CLIN NEUROL NEUROSUR, V82, P157, DOI 10.1016/0303-8467(80)90033-5
   MICELI MC, 1991, P NATL ACAD SCI USA, V88, P2623, DOI 10.1073/pnas.88.7.2623
   Morford LA, 1997, J IMMUNOL, V159, P4415
   Morford LA, 1999, J NEUROSURG, V91, P935, DOI 10.3171/jns.1999.91.6.0935
   Morse MA, 2000, J CLIN ONCOL, V18, P3883, DOI 10.1200/JCO.2000.18.23.3883
   Moscatello DK, 1997, CANCER RES, V57, P1419
   Murphy GP, 1999, PROSTATE, V38, P73
   Murphy GP, 1999, PROSTATE, V39, P54, DOI 10.1002/(SICI)1097-0045(19990401)39:1<54::AID-PROS9>3.0.CO;2-U
   Nestle FO, 1998, NAT MED, V4, P328, DOI 10.1038/nm0398-328
   Ni HT, 2001, J NEURO-ONCOL, V51, P1, DOI 10.1023/A:1006452726391
   NORMENT AM, 1988, NATURE, V336, P79, DOI 10.1038/336079a0
   Ohnmacht GA, 2001, J IMMUNOL, V167, P1809, DOI 10.4049/jimmunol.167.3.1809
   Okada H, 2003, J NEURO-ONCOL, V64, P13, DOI 10.1007/BF02700016
   Okada H, 1998, INT J CANCER, V78, P196, DOI 10.1002/(SICI)1097-0215(19981005)78:2<196::AID-IJC13>3.0.CO;2-9
   Panelli MC, 2000, J IMMUNOTHER, V23, P487, DOI 10.1097/00002371-200007000-00013
   Parney IF, 2000, NEUROSURGERY, V46, P1169, DOI 10.1097/00006123-200005000-00030
   Plautz GE, 2000, CLIN CANCER RES, V6, P2209
   Prins RM, 2004, J IMMUNOL, V172, P1602, DOI 10.4049/jimmunol.172.3.1602
   Prins RM, 2003, J NEURO-ONCOL, V64, P45, DOI 10.1023/A:1024929724736
   Prins RM, 2001, CANCER IMMUNOL IMMUN, V50, P285, DOI 10.1007/s002620100202
   Quigley MR, 1995, STEREOT FUNCT NEUROS, V65, P171, DOI 10.1159/000098962
   Rabinowich H, 1996, INT J CANCER, V68, P276, DOI 10.1002/(SICI)1097-0215(19961104)68:3<276::AID-IJC2>3.0.CO;2-Z
   Reavey-Cantwell JF, 2001, J NEURO-ONCOL, V55, P195, DOI 10.1023/A:1013845004294
   Reichert TE, 1998, J IMMUNOTHER, V21, P295, DOI 10.1097/00002371-199807000-00007
   ROMANI N, 1994, J EXP MED, V180, P83, DOI 10.1084/jem.180.1.83
   Rosenberg SA, 1998, NAT MED, V4, P321, DOI 10.1038/nm0398-321
   Rosenberg SA, 1997, IMMUNOL TODAY, V18, P175, DOI 10.1016/S0167-5699(97)84664-6
   SALTER RD, 1990, NATURE, V345, P41, DOI 10.1038/345041a0
   Sampson JH, 2000, P NATL ACAD SCI USA, V97, P7503, DOI 10.1073/pnas.130166597
   Sampson JH, 1996, P NATL ACAD SCI USA, V93, P10399, DOI 10.1073/pnas.93.19.10399
   Schlom J, 1999, IMMUNOL REV, V170, P73, DOI 10.1111/j.1600-065X.1999.tb01330.x
   Schweighoffer T, 1996, GENE THER, V3, P819
   SEDER RA, 1994, ANNU REV IMMUNOL, V12, P635, DOI 10.1146/annurev.iy.12.040194.003223
   Semposski GD, 2002, MOL IMMUNOL, V38, P841, DOI 10.1016/S0161-5890(01)00122-5
   Shankaran V, 2001, NATURE, V410, P1107, DOI 10.1038/35074122
   Siesjo P, 1996, J IMMUNOTHER, V19, P334, DOI 10.1097/00002371-199609000-00003
   Singh-Jasuja H, 2000, J EXP MED, V191, P1965, DOI 10.1084/jem.191.11.1965
   Smyth MJ, 2001, NAT IMMUNOL, V2, P293, DOI 10.1038/86297
   Steffens CM, 2000, CLIN IMMUNOL, V97, P95, DOI 10.1006/clim.2000.4938
   STUPP R, 2003, J CLIN ONCOL, V1091, P779
   Subklewe M, 2001, J EXP MED, V193, P405, DOI 10.1084/jem.193.3.405
   Surman DR, 2000, J IMMUNOL, V164, P562, DOI 10.4049/jimmunol.164.2.562
   SWEETSER MT, 1989, NATURE, V342, P180, DOI 10.1038/342180a0
   Toes REM, 1998, J IMMUNOL, V160, P4449
   Ueda R, 2004, ONCOGENE, V23, P1420, DOI 10.1038/sj.onc.1207252
   VANDERBRUGGEN P, 1991, SCIENCE, V254, P1643, DOI 10.1126/science.1840703
   VANPEL A, 1982, P NATL ACAD SCI-BIOL, V79, P4718
   Walker PR, 2000, J IMMUNOL, V165, P3128, DOI 10.4049/jimmunol.165.6.3128
   Wang JL, 1998, J IMMUNOL, V161, P5516
   Weller M, 1995, BRAIN RES REV, V21, P128, DOI 10.1016/0165-0173(95)00010-0
   Wheeler Christopher J, 2004, CLIN NEUROSURG, V51, P132
   Wheeler CJ, 2004, CLIN CANCER RES, V10, P5316, DOI 10.1158/1078-0432.CCR-04-0497
   Wheeler CJ, 2005, CURR OPIN MOL THER, V7, P35
   Wheeler CJ, 2003, J IMMUNOL, V171, P4927, DOI 10.4049/jimmunol.171.9.4927
   Wiemels JL, 2002, INT J CANCER, V98, P609, DOI 10.1002/ijc.10239
   WIKSTRAND CJ, 1995, CANCER RES, V55, P3140
   Wood G W, 1983, J NEUROONCOL, V1, P87
   WOOSLEY RE, 1977, J NEUROSURG, V47, P871, DOI 10.3171/jns.1977.47.6.0871
   Yamanaka R, 2003, BRIT J CANCER, V89, P1172, DOI 10.1038/sj.bjc.6601268
   Yu JS, 2001, CANCER RES, V61, P842
   Yu JS, 2003, J NEURO-ONCOL, V64, P55, DOI 10.1023/A:1024933925645
   Yu JS, 2004, CANCER RES, V64, P4973, DOI 10.1158/0008-5472.CAN-03-3505
   Zinkernagel R M, 1979, ADV IMMUNOL, V27, P51, DOI 10.1016/S0065-2776(08)60262-X
   Zitvogel L, 1996, J EXP MED, V183, P87, DOI 10.1084/jem.183.1.87
NR 136
TC 4
Z9 5
U1 0
U2 7
PU BIOSCIENCE RESEARCH INST-BRI
PI SINGAPORE
PA 7 TEMZASEK BLVD, SUNTEC TOWER ONE, SINGAPORE, SINGAPORE
SN 2768-6701
EI 2768-6698
J9 FRONT BIOSCI-LANDMRK
JI Front. Biosci.
PD SEP 1
PY 2005
VL 10
IS 
BP 2861
EP 2881
DI 10.2741/1743
PG 21
WC Biochemistry & Molecular Biology; Cell Biology
SC Biochemistry & Molecular Biology; Cell Biology
GA 970OU
UT WOS:000232320300070
PM 15970541
DA 2025-02-17
ER

PT J
AU Kuwashima, N
   Nishimura, F
   Eguchi, J
   Sato, H
   Hatano, M
   Tsugawa, T
   Sakaida, T
   Dusak, JE
   Fellows-Mayle, WK
   Papworth, GD
   Watkins, SC
   Gambotto, A
   Pollack, IF
   Storkus, WJ
   Okada, H
AF Kuwashima, N
   Nishimura, F
   Eguchi, J
   Sato, H
   Hatano, M
   Tsugawa, T
   Sakaida, T
   Dusak, JE
   Fellows-Mayle, WK
   Papworth, GD
   Watkins, SC
   Gambotto, A
   Pollack, IF
   Storkus, WJ
   Okada, H
TI Delivery of dendritic cells engineered to secrete IFN-α into central nervous system tumors enhances the efficacy of peripheral tumor cell vaccines:: Dependence on apoptotic pathways
SO JOURNAL OF IMMUNOLOGY
LA English
DT Article
ID cytokine gene-therapy; flice-inhibitory protein; cd4(+) t-lymphocytes; antitumor immunity; glioma-cells; i interferon; intracranial tumors; effective induction; autologous glioma; malignant gliomas
AB We tested whether modulation of the CNS-tumor microenvironment by delivery of IFN-alpha-transduced dendritic cells (DCs: DC-IFN-alpha) would enhance the therapeutic efficacy of peripheral vaccinations with cytokine-gene transduced tumor cells. Mice bearing intracranial GL261 glioma or MCA205 sarcoma received peripheral immunizations with corresponding irradiated tumor cells engineered to express IL-4 or GM-CSFs, respectively, as well as intratumoral delivery of DC-IFN-a. This regimen prolonged survival of the animals and induced tumor-specific CTLs that expressed TRAIL, which in concert with perforin and Fas ligand (FasL) was involved in the tumor-specific CTL activity of these cells. The in vivo antitumor activity associated with this approach was abrogated by administration of neutralizing mAbs against TRAIL or FasL and was not observed in perforin(-/-), IFN-gamma(-/-), or FasL(-/-) mice. Transduction of the tumor cells with antiapoptotic protein cellular FLIP rendered the gene-modified cells resistant to TRAIL- or FasL-mediated apoptosis and to CTL killing activity in vitro. Furthermore, the combination therapeutic regimen was ineffective in an intracranial cellular FLIP-transduced MCA205 brain tumor model. These results suggest that the combination of intratumoral delivery of DC-IFN-alpha and peripheral immunization with cytokine-gene transduced tumor cells may be an effective therapy for brain tumors that are sensitive to apoptotic signaling pathways.
C1 Univ Pittsburgh, Sch Med, Dept Neurol Surg, Pittsburgh, PA 15213 USA.
   Univ Pittsburgh, Sch Med, Dept Surg, Pittsburgh, PA 15213 USA.
   Univ Pittsburgh, Sch Med, Dept Dermatol, Pittsburgh, PA 15213 USA.
   Univ Pittsburgh, Sch Med, Ctr Biol Imaging, Pittsburgh, PA 15213 USA.
   Univ Pittsburgh, Inst Canc, Brain Tumor Program, Pittsburgh, PA 15213 USA.
C3 Pennsylvania Commonwealth System of Higher Education (PCSHE); University of Pittsburgh; Pennsylvania Commonwealth System of Higher Education (PCSHE); University of Pittsburgh; Pennsylvania Commonwealth System of Higher Education (PCSHE); University of Pittsburgh; Pennsylvania Commonwealth System of Higher Education (PCSHE); University of Pittsburgh; Pennsylvania Commonwealth System of Higher Education (PCSHE); University of Pittsburgh
RP Univ Pittsburgh, Sch Med, Dept Neurol Surg, G12a Hillman Canc Ctr,5117 Ctr Ave, Pittsburgh, PA 15213 USA.
EM okadah@msx.upmc.edu
FU NINDS NIH HHS [P01 NS40923] Funding Source: Medline
CR Barry M, 2002, NAT REV IMMUNOL, V2, P401, DOI 10.1038/nri819
   Calabresi PA, 2001, J NEUROIMMUNOL, V115, P161, DOI 10.1016/S0165-5728(01)00253-3
   Calzascia T, 2005, IMMUNITY, V22, P175, DOI 10.1016/j.immuni.2004.12.008
   Chakrabarti D, 1996, J IMMUNOL, V157, P522
   Cho HJ, 2002, J IMMUNOL, V168, P4907, DOI 10.4049/jimmunol.168.10.4907
   De Maeyer Edward, 1998, P491, V0, P0
   de Vos AF, 2002, J IMMUNOL, V169, P5415, DOI 10.4049/jimmunol.169.10.5415
   Djerbi M, 1999, J EXP MED, V190, P1025, DOI 10.1084/jem.190.7.1025
   Dorothée G, 2002, J IMMUNOL, V169, P809, DOI 10.4049/jimmunol.169.2.809
   DRANOFF G, 1993, P NATL ACAD SCI USA, V90, P3539, DOI 10.1073/pnas.90.8.3539
   Dutta T, 2003, J NEURO-ONCOL, V64, P31, DOI 10.1023/A:1024973506989
   Gao WT, 2003, J IMMUNOL, V170, P107, DOI 10.4049/jimmunol.170.1.107
   Giezeman-Smits KM, 2000, CANCER RES, V60, P2449
   GOLUMBEK PT, 1991, SCIENCE, V254, P713, DOI 10.1126/science.1948050
   Gordon LB, 1997, J IMMUNOL, V159, P2399
   Hartmann E, 2003, CANCER RES, V63, P6478
   HENKART PA, 1994, CURR BIOL, V4, P923, DOI 10.1016/S0960-9822(00)00207-4
   Hersey P, 2001, NAT REV CANCER, V1, P142, DOI 10.1038/35101078
   Irmler M, 1997, NATURE, V388, P190, DOI 10.1038/40657
   Kayagaki N, 1999, J EXP MED, V189, P1451, DOI 10.1084/jem.189.9.1451
   Kayagaki N, 1999, J IMMUNOL, V162, P2639
   Kayagaki N, 1999, J IMMUNOL, V163, P1906
   Khong HT, 2002, NAT IMMUNOL, V3, P999, DOI 10.1038/ni1102-999
   KIDA S, 1995, NEUROPATH APPL NEURO, V21, P181, DOI 10.1111/j.1365-2990.1995.tb01048.x
   Le Bon A, 2003, NAT IMMUNOL, V4, P1009, DOI 10.1038/ni978
   Lefèvre F, 1998, BIOCHIMIE, V80, P779, DOI 10.1016/S0300-9084(99)80030-3
   Liau LM, 1999, J NEUROSURG, V90, P1115, DOI 10.3171/jns.1999.90.6.1115
   Lumniczky K, 2002, CANCER GENE THER, V9, P44
   Mailliard RB, 2003, J IMMUNOL, V171, P2366, DOI 10.4049/jimmunol.171.5.2366
   Medema JP, 1999, J EXP MED, V190, P1033, DOI 10.1084/jem.190.7.1033
   Montoya M, 2002, BLOOD, V99, P3263, DOI 10.1182/blood.V99.9.3263
   Nakahara N, 2003, CANCER GENE THER, V10, P549, DOI 10.1038/sj.cgt.7700598
   Nardelli B, 2002, J IMMUNOL, V169, P4822, DOI 10.4049/jimmunol.169.9.4822
   Nestle FO, 1998, NAT MED, V4, P328, DOI 10.1038/nm0398-328
   Okada H, 2004, CANCER RES, V64, P5830, DOI 10.1158/0008-5472.CAN-04-0130
   Okada H, 2000, HUM GENE THER, V11, P637
   Okada H, 2003, J NEURO-ONCOL, V64, P13, DOI 10.1007/BF02700016
   Okada H, 2001, CANCER RES, V61, P2625
   Okada H, 2001, GENE THER, V8, P1157, DOI 10.1038/sj.gt.3301496
   Okada H, 1998, INT J CANCER, V78, P196, DOI 10.1002/(SICI)1097-0215(19981005)78:2<196::AID-IJC13>3.0.CO;2-9
   Okada H, 1999, GENE THER, V6, P219, DOI 10.1038/sj.gt.3300798
   Okada H, 2001, HUM GENE THER, V12, P575
   Ossendorp F, 2000, IMMUNOL LETT, V74, P75, DOI 10.1016/S0165-2478(00)00252-2
   Phillips LM, 1999, J NEUROIMMUNOL, V96, P218, DOI 10.1016/S0165-5728(99)00034-X
   Plautz GE, 2000, J IMMUNOL, V165, P3656, DOI 10.4049/jimmunol.165.7.3656
   Rodolfo M, 1999, J IMMUNOL, V163, P1923
   Sallusto F, 1998, J EXP MED, V187, P875, DOI 10.1084/jem.187.6.875
   Sampson JH, 1996, P NATL ACAD SCI USA, V93, P10399, DOI 10.1073/pnas.93.19.10399
   Santini SM, 2000, J EXP MED, V191, P1777, DOI 10.1084/jem.191.10.1777
   Schmaltz C, 2002, NAT MED, V8, P1433, DOI 10.1038/nm797
   Seki N, 2003, CANCER RES, V63, P207
   Smyth MJ, 2003, IMMUNITY, V18, P1, DOI 10.1016/S1074-7613(02)00502-2
   Smyth MJ, 2001, J EXP MED, V193, P661, DOI 10.1084/jem.193.6.661
   Steitz J, 2001, CANCER RES, V61, P8643
   Suter T, 2003, EUR J IMMUNOL, V33, P2998, DOI 10.1002/eji.200323611
   Takeda K, 2001, NAT MED, V7, P94, DOI 10.1038/83416
   Tatsumi T, 2003, CANCER RES, V63, P6378
   TEPPER RI, 1989, CELL, V57, P503, DOI 10.1016/0092-8674(89)90925-2
   Thomas WD, 1998, J IMMUNOL, V161, P2195
   Toes REM, 1999, J EXP MED, V189, P753, DOI 10.1084/jem.189.5.753
   Walker PR, 2003, BRAIN RES REV, V42, P97, DOI 10.1016/S0165-0173(03)00141-3
   Walker PR, 2000, J IMMUNOL, V165, P3128, DOI 10.4049/jimmunol.165.6.3128
   Wang Li-Xin, 2004, J TRANSL MED, V2, P41, DOI 10.1186/1479-5876-2-41
   Xiao C, 2002, J BIOL CHEM, V277, P25020, DOI 10.1074/jbc.M202946200
   Yang BF, 2003, J BIOL CHEM, V278, P7043, DOI 10.1074/jbc.M211278200
NR 65
TC 45
Z9 57
U1 1
U2 4
PU AMER ASSOC IMMUNOLOGISTS
PI BETHESDA
PA 9650 ROCKVILLE PIKE, BETHESDA, MD 20814 USA
SN 0022-1767
EI 1550-6606
J9 J IMMUNOL
JI J. Immunol.
PD AUG 15
PY 2005
VL 175
IS 4
BP 2730
EP 2740
DI 10.4049/jimmunol.175.4.2730
PG 11
WC Immunology
SC Immunology
GA 966HJ
UT WOS:000232010400088
PM 16081851
DA 2025-02-17
ER

PT J
AU Hatano, M
   Eguchi, J
   Tatsumi, T
   Kuwashima, N
   Dusak, JE
   Kinch, MS
   Pollack, IF
   Hamilton, RL
   Storkus, WJ
   Okada, H
AF Hatano, M
   Eguchi, J
   Tatsumi, T
   Kuwashima, N
   Dusak, JE
   Kinch, MS
   Pollack, IF
   Hamilton, RL
   Storkus, WJ
   Okada, H
TI EphA2 as a glioma-associated antigen: A novel target for glioma vaccines
SO NEOPLASIA
LA English
DT Article
DE EphA2; glioma; cancer vaccine; cytotoxic T lymphocytes; human leukocyte antigen (HLA) A2
ID renal-cell carcinoma; autologous glioma; tyrosine kinase; immunotherapy; vaccination; receptor; overexpression; identification; glioblastoma; fibroblasts
AB EphA2 is a receptor tyrosine kinase and is frequently overexpressed in a wide array of advanced cancers. We demonstrate in the current study that the EphA2 protein is restrictedly expressed in primary glioblastoma multiforme and anaplastic astrocytoma tissues in comparison to normal brain tissues. To evaluate the possibility of targeting EphA2 in glioma vaccine strategies, we stimulated human leukocyte antigen (HILA) A2(+) peripheral blood mononuclear cells (PBMCs) obtained from healthy donors and glioma patients with autologous dendritic cells (DCs) loaded with synthetic EphA2(883-891) peptide (TLADFDPRV), which has previously been reported to induce interferon-gamma in HLA-A2(+) PBMCs. Stimulated PBMCs demonstrated antigen-specific cytotoxic T lymphocyte (CTL) responses as detected by specific lysis of T2 cells loaded with the EphA2(883) peptide as well as HLA-A2+ glioma cells, SNB19 and U251, that express EphA2. Furthermore, in vivo immunization of HLA-A2 transgenic HHD mice with the EphA2(883-891) peptide resulted in the development of an epitope-specific CTL response in splenocytes, despite the fact that EphA2(883-891) is an autoantigen in these mice. Taken together, these data suggest that EphA2(883-891) may be an attractive antigen epitope for molecularly targeted glioma vaccines.
C1 Univ Pittsburgh, Dept Neurol Surg, Sch Med, Hillman Canc Ctr G12A, Pittsburgh, PA 15213 USA.
   Univ Pittsburgh, Inst Canc, Pittsburgh, PA 15213 USA.
   Osaka Univ, Dept Mol Therapeut, Osaka, Japan.
   MedImmune Inc, Gaithersburg, MD USA.
   Univ Pittsburgh, Dept Pathol, Sch Med, Pittsburgh, PA 15213 USA.
   Univ Pittsburgh, Dept Dermatol, Sch Med, Pittsburgh, PA 15213 USA.
   Univ Pittsburgh, Dept Surg, Sch Med, Pittsburgh, PA 15213 USA.
C3 Pennsylvania Commonwealth System of Higher Education (PCSHE); University of Pittsburgh; Pennsylvania Commonwealth System of Higher Education (PCSHE); University of Pittsburgh; Osaka University; AstraZeneca; Medimmune; Pennsylvania Commonwealth System of Higher Education (PCSHE); University of Pittsburgh; Pennsylvania Commonwealth System of Higher Education (PCSHE); University of Pittsburgh; Pennsylvania Commonwealth System of Higher Education (PCSHE); University of Pittsburgh
RP Univ Pittsburgh, Dept Neurol Surg, Sch Med, Hillman Canc Ctr G12A, 5117 Ctr Ave, Pittsburgh, PA 15213 USA.
EM okadah@upmc.edu
FU NINDS NIH HHS [P01 NS40923, P01 NS040923] Funding Source: Medline
CR Alves PMS, 2003, CANCER RES, V63, P8476
   BIGNER DD, 1981, J NEUROSURG, V55, P32, DOI 10.3171/jns.1981.55.1.0032
   Brantley DM, 2002, ONCOGENE, V21, P7011, DOI 10.1038/sj.onc.1205679
   Gross DA, 2004, J CLIN INVEST, V113, P425, DOI 10.1172/JCI200419418
   Hatano Manabu, 2004, J TRANSL MED, V2, P40, DOI 10.1186/1479-5876-2-40
   Herrem CJ, 2005, CLIN CANCER RES, V11, P226
   Kinch MS, 2003, CLIN EXP METASTAS, V20, P59, DOI 10.1023/A:1022546620495
   Ogawa K, 2000, ONCOGENE, V19, P6043, DOI 10.1038/sj.onc.1204004
   Okada H, 2003, J NEURO-ONCOL, V64, P13, DOI 10.1007/BF02700016
   Okada H, 2001, HUM GENE THER, V12, P575
   Okano F, 2002, CLIN CANCER RES, V8, P2851
   Pascolo S, 1997, J EXP MED, V185, P2043, DOI 10.1084/jem.185.12.2043
   Riker A, 1999, SURGERY, V126, P112, DOI 10.1067/msy.1999.98739
   Tatsumi T, 2003, CANCER RES, V63, P4481
   Wen Patrick Y, 2004, CURR NEUROL NEUROSCI REP, V4, P218, DOI 10.1007/s11910-004-0042-4
   Yu JS, 2004, CANCER RES, V64, P4973, DOI 10.1158/0008-5472.CAN-03-3505
   Zelinski DP, 2001, CANCER RES, V61, P2301
NR 17
TC 122
Z9 145
U1 0
U2 5
PU ELSEVIER SCIENCE INC
PI NEW YORK
PA 360 PARK AVE SOUTH, NEW YORK, NY 10010-1710 USA
SN 1476-5586
EI 
J9 NEOPLASIA
JI Neoplasia
PD AUG 15
PY 2005
VL 7
IS 8
BP 717
EP 722
DI 10.1593/neo.05277
PG 6
WC Oncology
SC Oncology
GA 976AY
UT WOS:000232706400001
PM 16207473
DA 2025-02-17
ER

PT J
AU Benencia, F
   Courreges, MC
   Conejo-García, JR
   Buckanovich, RJ
   Zhang, L
   Carroll, RH
   Morgan, MA
   Coukos, G
AF Benencia, F
   Courreges, MC
   Conejo-García, JR
   Buckanovich, RJ
   Zhang, L
   Carroll, RH
   Morgan, MA
   Coukos, G
TI Oncolytic HSV exerts direct antiangiogenic activity in ovarian carcinoma
SO HUMAN GENE THERAPY
LA English
DT Article
ID herpes-simplex-virus; endothelial growth-factor; squamous-cell carcinoma; tissue factor; replication-competent; breast-cancer; malignant glioma; dendritic cells; therapy; infection
AB In the present study, we investigated the ability of replication-restricted herpes simplex virus (HSV) 1716 lacking ICP34.5 to infect endothelium and disrupt tumor vasculature. HSV-1716 efficiently infected and killed mouse endothelial cell lines H5V and MS1 cells, as well as human umbilical vein endothelial cells in vitro. Capillary tube formation by endothelial cells was inhibited by HSV-1716 in vitro and in vivo. Following in-tratumoral administration of oncolytic HSV-1716, HSV- glycoproteins could be detected in CD31- positive tumor vascular endothelium by immunostaining. Viral DNA was recovered from highly purified microdissected tumor vascular endothelium. Furthermore, endothelium of tumors treated with HSV-1716 exhibited expression of tissue factor, a marker of endothelial damage. Importantly, HSV antigen and DNA were also detected in endothelium distant from foci of active tumor infection. After intravascular inoculation of HSV-1716, viral glycoproteins were detected in association to tumor endothelium, but not vascular endothelium of different organs. Purified tumor endothelial cells showed high proliferative capability and were susceptible to HSV-1716 infection and killing ex vivo while endothelium from normal organs was not. We conclude that oncolytic HSV-1716 exerts direct antiangiogenic effects, which may contribute to the overall therapeutic efficacy of the virus.
C1 Univ Penn, Ctr Res Reprod & Womens Hlth, Philadelphia, PA 19104 USA.
   Univ Penn, Div Gynecol Oncol, Dept Obstet & Gynecol, Philadelphia, PA 19104 USA.
   Univ Penn, Abramson Family Canc Res Inst, Philadelphia, PA 19104 USA.
C3 University of Pennsylvania; University of Pennsylvania; University of Pennsylvania
RP Univ Penn, Ctr Res Reprod & Womens Hlth, 1355 BRB 2-3,421 Curie Blvd, Philadelphia, PA 19104 USA.
EM gcks@mail.med.upenn.edu
FU FIC NIH HHS [D43 TW00671] Funding Source: Medline; NCI NIH HHS [P01-CA83638] Funding Source: Medline
CR Advani SJ, 2002, CLIN MICROBIOL INFEC, V8, P551, DOI 10.1046/j.1469-0691.2002.00432.x
   Arbiser JL, 1997, P NATL ACAD SCI USA, V94, P861, DOI 10.1073/pnas.94.3.861
   Blank SV, 2002, HUM GENE THER, V13, P627, DOI 10.1089/10430340252837224
   Bruun T, 1998, APMIS, V106, P1194, DOI 10.1111/j.1699-0463.1998.tb00277.x
   Carew JF, 1999, HUM GENE THER, V10, P1599, DOI 10.1089/10430349950017608
   Carmeliet P, 2000, NATURE, V407, P249, DOI 10.1038/35025220
   Conejo-Garcia JR, 2004, NAT MED, V10, P950, DOI 10.1038/nm1097
   Coukos G, 2000, CANCER GENE THER, V7, P275, DOI 10.1038/sj.cgt.7700130
   Coukos G, 1999, CLIN CANCER RES, V5, P1523
   Coukos G, 2000, CLIN CANCER RES, V6, P3342
   DRAKE TA, 1989, AM J PATHOL, V134, P1087
   EDGINGTON TS, 1991, THROMB HAEMOSTASIS, V66, P67
   FAN ST, 1995, J IMMUNOL, V154, P3266
   Folkman J, 1998, ENDOCRINOLOGY, V139, P441, DOI 10.1210/en.139.2.441
   Folkman J, 2003, CANCER BIOL THER, V2, P0
   Folkman J, 2003, CURR MOL MED, V3, P643, DOI 10.2174/1566524033479465
   FRIEDMAN HM, 1989, REV INFECT DIS S4, V11, P700
   GARLANDA C, 1994, P NATL ACAD SCI USA, V91, P7291, DOI 10.1073/pnas.91.15.7291
   GOTO F, 1993, LAB INVEST, V69, P508
   HAYWARD AR, 1993, J IMMUNOL, V150, P190
   Holbach LM, 1998, AM J OPHTHALMOL, V126, P592, DOI 10.1016/S0002-9394(98)00121-4
   KANER RJ, 1990, AM J RESP CELL MOL, V2, P423, DOI 10.1165/ajrcmb/2.5.423
   KEFALIDES NA, 1986, LAB INVEST, V55, P328
   KESARI S, 1995, LAB INVEST, V73, P636
   Kesari S, 1998, J GEN VIROL, V79, P525, DOI 10.1099/0022-1317-79-3-525
   KEY NS, 1990, P NATL ACAD SCI USA, V87, P7095, DOI 10.1073/pnas.87.18.7095
   KEY NS, 1993, LAB INVEST, V68, P645
   Kobelt D, 2003, CURR TOP MICROBIOL, V276, P145
   KUBOTA Y, 1987, J IMMUNOL, V138, P1137
   Kucharczuk JC, 1997, CANCER RES, V57, P466
   Liu BL, 2003, GENE THER, V10, P292, DOI 10.1038/sj.gt.3301885
   MACLEAN AR, 1991, J GEN VIROL, V72, P631, DOI 10.1099/0022-1317-72-3-631
   Markert JM, 2000, GENE THER, V7, P867, DOI 10.1038/sj.gt.3301205
   MARTUZA RL, 1991, SCIENCE, V252, P854, DOI 10.1126/science.1851332
   Miller CG, 2003, MOL THER, V7, P741, DOI 10.1016/S1525-0016(03)00120-5
   Miller Kathy D, 2003, CLIN BREAST CANCER, V3, P421, DOI 10.3816/CBC.2003.n.007
   Nakamura H, 2002, J CLIN INVEST, V109, P871, DOI 10.1172/JCI10623
   Pawlik TM, 2000, CANCER RES, V60, P2790
   Pollara G, 2003, J INFECT DIS, V187, P165, DOI 10.1086/367675
   Rampling R, 2000, GENE THER, V7, P859, DOI 10.1038/sj.gt.3301184
   Rosen L, 2000, ONCOLOGIST, V5 Suppl 1, P20
   Rugo HS, 2004, ONCOLOGIST, V9, P43, DOI 10.1634/theoncologist.9-suppl_1-43
   Shah AC, 2003, J NEURO-ONCOL, V65, P203, DOI 10.1023/B:NEON.0000003651.97832.6c
   TALSINGER R, 1994, VIROLOGY, V202, P1050, DOI 10.1006/viro.1994.1437
   Thomas DL, 2003, MOL THER, V8, P543, DOI 10.1016/S1525-0016(03)00236-3
   Toda M, 1998, HUM GENE THER, V9, P2177, DOI 10.1089/hum.1998.9.15-2177
   Toda M, 1998, J IMMUNOL, V160, P4457
   Toyoizumi T, 1999, HUM GENE THER, V10, P3013, DOI 10.1089/10430349950016410
   Varghese S, 2002, CANCER GENE THER, V9, P967, DOI 10.1038/sj.cgt.7700537
   VERCELLOTTI GM, 1990, BLOOD CELLS, V16, P209
   VERCELLOTTI GM, 1990, BLOOD CELLS, V16, P215
   VISSER MR, 1989, AM J PATHOL, V134, P223
   VISSER MR, 1993, EUR HEART J, V14, P39
   Volin MV, 2001, AM J PATHOL, V159, P1521, DOI 10.1016/S0002-9440(10)62537-0
   WEIR JP, 1993, P NATL ACAD SCI USA, V90, P9140, DOI 10.1073/pnas.90.19.9140
   WILCOX JN, 1989, P NATL ACAD SCI USA, V86, P2839, DOI 10.1073/pnas.86.8.2839
   Willett CG, 2004, NAT MED, V10, P145, DOI 10.1038/nm988
   Wong RJ, 2004, CLIN CANCER RES, V10, P4509, DOI 10.1158/1078-0432.CCR-04-0081
   Wong RJ, 2001, HUM GENE THER, V12, P253, DOI 10.1089/10430340150218396
   Yang JC, 2003, NEW ENGL J MED, V349, P427, DOI 10.1056/NEJMoa021491
   Zhang L, 2003, CANCER RES, V63, P3403
   Zhang L, 2002, AM J PATHOL, V161, P2295, DOI 10.1016/S0002-9440(10)64505-1
NR 62
TC 70
Z9 78
U1 1
U2 3
PU MARY ANN LIEBERT, INC
PI NEW ROCHELLE
PA 140 HUGUENOT STREET, 3RD FL, NEW ROCHELLE, NY 10801 USA
SN 1043-0342
EI 1557-7422
J9 HUM GENE THER
JI Hum. Gene Ther.
PD JUN 15
PY 2005
VL 16
IS 6
BP 765
EP 778
DI 10.1089/hum.2005.16.765
PG 14
WC Biotechnology & Applied Microbiology; Genetics & Heredity; Medicine, Research & Experimental
SC Biotechnology & Applied Microbiology; Genetics & Heredity; Research & Experimental Medicine
GA 938JG
UT WOS:000229995200012
PM 15960607
DA 2025-02-17
ER

PT J
AU Vianello, F
   Olszak, IT
   Poznansky, MC
AF Vianello, F
   Olszak, IT
   Poznansky, MC
TI Fugetaxis: active movement of leukocytes away from a chemokinetic agent
SO JOURNAL OF MOLECULAR MEDICINE-JMM
LA English
DT Review
DE fugetaxis; T cells; immune response; T cell development; immune evasion
ID t-lymphocyte responses; cell-derived factor-1-alpha; protein-coupled receptors; immune privilege; dendritic cells; thymocyte emigration; longitudinal analysis; human glioblastoma; molecular mimicry; hiv-1 infection
AB Chemotaxis or active movement of leukocytes toward a stimulus has been shown to occur in response to chemokinetic agents including members of the recently identified superfamily of proteins called chemokines. Leukocyte chemotaxis is thought to play a central role in a wide range of physiological and pathological processes including the homing of immune cells to lymph nodes and the accumulation of these cells at sites of tissue injury and pathogen or antigen challenge. We have recently identified a novel biological mechanism, which we term fugetaxis (fugere, to flee from; taxis, movement) or chemorepulsion, which describes the active movement of leukocytes away from chemokinetic agents including the chemokine, stromal cell derived factor-1, and the HIV-1 envelope protein, gp120. In this article, we review the evidence that supports the observation that leukocyte fugetaxis occurs in vitro and in vivo and suggestions that this novel mechanism can be exploited to modulate the immune response. We propose that leukocyte fugetaxis plays a critical role in both physiological and pathological processes in which leukocytes are either excluded or actively repelled from specific sites in vivo including thymic emigration, the establishment of immune privileged sites and immune evasion by viruses and cancer. We believe that current data support the thesis that a greater understanding of leukocyte fugetaxis will lead to the development of novel therapeutic approaches for a wide range of human diseases.
C1 Massachusetts Gen Hosp E, Partners AIDS Res Ctr, Charlestown Navy Yard, MA 02129 USA.
RP Massachusetts Gen Hosp E, Partners AIDS Res Ctr, Bldg 149,13th St, Charlestown Navy Yard, MA 02129 USA.
EM mpoznansky@partners.org
FU NIAID NIH HHS [R21 AI45898-01, R01 AI495757] Funding Source: Medline
CR Abendroth A, 2001, ARCH VIR S, V17, P99
   Albini A, 1998, P NATL ACAD SCI USA, V95, P13153, DOI 10.1073/pnas.95.22.13153
   Allende ML, 2004, J BIOL CHEM, V279, P15396, DOI 10.1074/jbc.M314291200
   Armengol MP, 2003, J IMMUNOL, V170, P6320, DOI 10.4049/jimmunol.170.12.6320
   Arya M, 2003, CURR MED RES OPIN, V19, P557, DOI 10.1185/030079903125002216
   Baggiolini M, 1998, NATURE, V392, P565, DOI 10.1038/33340
   Balkwill F, 2004, NAT REV CANCER, V4, P540, DOI 10.1038/nrc1388
   Balkwill F, 2001, LANCET, V357, P539, DOI 10.1016/S0140-6736(00)04046-0
   Bar-Sagi D, 2000, CELL, V103, P227, DOI 10.1016/S0092-8674(00)00115-X
   Barbero S, 2003, CANCER RES, V63, P1969
   Belperio JA, 2000, J LEUKOCYTE BIOL, V68, P1
   Benelli R, 1998, AIDS, V12, P261, DOI 10.1097/00002030-199803000-00003
   BESSIS M, 1965, TEX REP BIOL MED, VS 23, P204
   Betts MR, 1999, AIDS RES HUM RETROV, V15, P1219, DOI 10.1089/088922299310313
   Bielenberg DR, 2004, J CLIN INVEST, V114, P1260, DOI 10.1172/JCI200421378
   Bleul CC, 1996, NATURE, V382, P829, DOI 10.1038/382829a0
   Bleul CC, 1996, J EXP MED, V184, P1101, DOI 10.1084/jem.184.3.1101
   BORROW P, 1994, J VIROL, V68, P6103, DOI 10.1128/JVI.68.9.6103-6110.1994
   BOYDEN STEPHEN V, 1966, ADVANCE IMMUNOL, V5, P1, DOI 10.1016/S0065-2776(08)60271-0
   Brainard DM, 2004, J VIROL, V78, P5184, DOI 10.1128/JVI.78.10.5184-5193.2004
   Brander C, 1999, CURR OPIN IMMUNOL, V11, P451, DOI 10.1016/S0952-7915(99)80076-4
   Brodie SJ, 1999, NAT MED, V5, P34, DOI 10.1038/4716
   Bürk MR, 2001, PLACENTA, V22, P309, DOI 10.1053/plac.2001.0624
   CHAFFIN KE, 1991, EUR J IMMUNOL, V21, P2565, DOI 10.1002/eji.1830211038
   Chen SH, 1998, J EXP MED, V188, P193, DOI 10.1084/jem.188.1.193
   Cicala C, 1999, J IMMUNOL, V163, P420
   COLAMARINO SA, 1995, CELL, V81, P621, DOI 10.1016/0092-8674(95)90083-7
   Crump MP, 1997, EMBO J, V16, P6996, DOI 10.1093/emboj/16.23.6996
   Cyster JG, 2002, J CLIN INVEST, V109, P1011, DOI 10.1172/JCI200215511
   Damås JK, 2002, CIRCULATION, V106, P36, DOI 10.1161/01.CIR.0000020001.09990.90
   DeBruyne LA, 2000, GENE THER, V7, P575, DOI 10.1038/sj.gt.3301128
   Deng HK, 1996, NATURE, V381, P661, DOI 10.1038/381661a0
   Dittmar MT, 1997, NATURE, V385, P495, DOI 10.1038/385495a0
   Dryer L, 2000, BIOESSAYS, V22, P803, DOI 10.1002/1521-1878(200009)22:9<803::AID-BIES5>3.0.CO;2-K
   Dudley ME, 2002, SCIENCE, V298, P850, DOI 10.1126/science.1076514
   Dunussi-Joannopoulos K, 2002, BLOOD, V100, P1551, DOI 10.1182/blood.V100.5.1551.h81702001551_1551_1558
   Farrell HE, 1999, IMMUNOL REV, V168, P187, DOI 10.1111/j.1600-065X.1999.tb01293.x
   Ferguson TA, 1997, IMMUNOL REV, V156, P167, DOI 10.1111/j.1600-065X.1997.tb00967.x
   Früh K, 1999, IMMUNOL REV, V168, P157, DOI 10.1111/j.1600-065X.1999.tb01290.x
   Gerszten RE, 2000, J LAB CLIN MED, V136, P87, DOI 10.1067/mlc.2000.108154
   Goulder PJR, 1999, NAT MED, V5, P1233, DOI 10.1038/15184
   Goulder PJR, 1997, NAT MED, V3, P212, DOI 10.1038/nm0297-212
   Guller S, 1999, SEMIN REPROD ENDOCR, V17, P39, DOI 10.1055/s-2007-1016210
   Gupta SK, 2001, IMMUNOL LETT, V78, P29, DOI 10.1016/S0165-2478(01)00228-0
   Hanson HL, 2000, IMMUNITY, V13, P265, DOI 10.1016/S1074-7613(00)00026-1
   Haque NS, 2001, BLOOD, V97, P39, DOI 10.1182/blood.V97.1.39
   HEAD JR, 1985, TRANSPLANTATION, V40, P269, DOI 10.1097/00007890-198509000-00010
   HEAD JR, 1985, PERSPECT BIOL MED, V29, P115
   Hesselgesser J, 1998, J IMMUNOL, V160, P877
   Hong KS, 1999, CELL, V97, P927, DOI 10.1016/S0092-8674(00)80804-1
   Howard J, 1998, J LEUKOCYTE BIOL, V64, P68, DOI 10.1002/jlb.64.1.68
   Iyengar S, 1999, J IMMUNOL, V162, P6263
   Kenakin T, 2004, TRENDS PHARMACOL SCI, V25, P186, DOI 10.1016/j.tips.2004.02.012
   Kenakin T, 2004, RECEPTOR CHANNEL, V10, P51, DOI 10.1080/10606820490464316
   KLEIN MR, 1995, J EXP MED, V181, P1365, DOI 10.1084/jem.181.4.1365
   Kohrgruber N, 2004, J IMMUNOL, V173, P6592, DOI 10.4049/jimmunol.173.11.6592
   Kotwal GJ, 2000, IMMUNOL TODAY, V21, P242, DOI 10.1016/S0167-5699(00)01606-6
   Lafrenie RM, 1996, J IMMUNOL, V157, P974
   LOTZ M, 1956, BR J EXP PATHOL, V317, P477
   Luster AD, 1998, NEW ENGL J MED, V338, P436, DOI 10.1056/NEJM199802123380706
   Marincola F M, 2000, ADV IMMUNOL, V74, P181, DOI 10.1016/S0065-2776(08)60911-6
   McCutcheon M, 1934, ARCH PATHOL, V17, P607
   MCCUTCHEON M, 1939, ARCH PATHOL, V17, P61
   Milne RSB, 2000, J IMMUNOL, V164, P2396, DOI 10.4049/jimmunol.164.5.2396
   Missé D, 1999, BLOOD, V93, P2454, DOI 10.1182/blood.V93.8.2454.408k35_2454_2462
   MISSLITZ A, 2000, J EXP MED, V0, P481
   Moore PS, 1996, SCIENCE, V274, P1739, DOI 10.1126/science.274.5293.1739
   MURPHY PM, 1994, INFECT AGENT DIS, V3, P137
   Nestle FO, 1998, NAT MED, V4, P328, DOI 10.1038/nm0398-328
   Nomura T, 2001, INT J CANCER, V91, P597, DOI 10.1002/1097-0215(200002)9999:9999<::AID-IJC1107>3.0.CO;2-J
   ONeil D, 2003, ADV EXP MED BIOL, V520, P252
   Oberlin E, 1996, NATURE, V382, P833, DOI 10.1038/382833a0
   Ogilvie P, 2003, BLOOD, V102, P789, DOI 10.1182/blood-2002-09-2773
   Pantaleo G, 1997, P NATL ACAD SCI USA, V94, P9848, DOI 10.1073/pnas.94.18.9848
   Pantaleo G, 1997, EUR J IMMUNOL, V27, P3166, DOI 10.1002/eji.1830271213
   POLI G, 1993, CLIN INFECT DIS, V17, P224
   Pontesilli O, 1998, J INFECT DIS, V178, P1008, DOI 10.1086/515659
   Poznansky MC, 2000, NAT BIOTECHNOL, V18, P729, DOI 10.1038/77288
   Poznansky MC, 2000, NAT MED, V6, P543, DOI 10.1038/75022
   Poznansky MC, 2002, J CLIN INVEST, V109, P1101, DOI 10.1172/JCI200213853
   Princen K, 2003, CYTOM PART A, V51A, P35, DOI 10.1002/cyto.a.10008
   Rempel SA, 2000, CLIN CANCER RES, V6, P102
   Rosenberg SA, 2004, NAT MED, V10, P909, DOI 10.1038/nm1100
   Rosenberg SA, 1998, NAT MED, V4, P321, DOI 10.1038/nm0398-321
   Rossi D, 2000, ANNU REV IMMUNOL, V18, P217, DOI 10.1146/annurev.immunol.18.1.217
   Segerer S, 2002, KIDNEY INT, V62, P488, DOI 10.1046/j.1523-1755.2002.00480.x
   Shankaran V, 2001, NATURE, V410, P1107, DOI 10.1038/35074122
   SHIROZU M, 1995, GENOMICS, V28, P495, DOI 10.1006/geno.1995.1180
   Shrikant P, 1999, J IMMUNOL, V162, P2858
   Sica A, 2000, J IMMUNOL, V164, P762, DOI 10.4049/jimmunol.164.2.762
   Smyth MJ, 2001, NAT IMMUNOL, V2, P293, DOI 10.1038/86297
   Song HJ, 1998, SCIENCE, V281, P1515, DOI 10.1126/science.281.5382.1515
   Streilein JWayne, 1993, REGIONAL IMMUNOLOGY, V5, P253
   STREILEIN JW, 1993, CURR OPIN IMMUNOL, V5, P428, DOI 10.1016/0952-7915(93)90064-Y
   Strieter RM, 2001, NAT IMMUNOL, V2, P285, DOI 10.1038/86286
   Swingler S, 1999, NAT MED, V5, P997, DOI 10.1038/12433
   Tarasova NI, 1998, J BIOL CHEM, V273, P15883, DOI 10.1074/jbc.273.26.15883
   Tashiro K, 1997, METHODS MOL BIOL, V69, P203
   VIANELLO F, 2005, IN PRESS J IMMUNOL, V0, P0
   Wank SA, 1998, AM J PHYSIOL-GASTR L, V274, PG607, DOI 10.1152/ajpgi.1998.274.4.G607
   Wells TNC, 1998, TRENDS PHARMACOL SCI, V19, P376, DOI 10.1016/S0165-6147(98)01247-4
   Weninger W, 2003, SEMIN IMMUNOL, V15, P257, DOI 10.1016/j.smim.2003.08.007
   Wick M, 1997, J EXP MED, V186, P229, DOI 10.1084/jem.186.2.229
   Witt CM, 2004, J EXP MED, V200, P405, DOI 10.1084/jem.20041110
   Wu W, 1999, NATURE, V400, P331, DOI 10.1038/22477
   Yoshie O, 2000, INT J HEMATOL, V72, P399
   Yoshie O, 2000, SPRINGER SEMIN IMMUN, V22, P371, DOI 10.1007/s002810000051
   Zlatopolskiy A, 2001, IMMUNOL CELL BIOL, V79, P340, DOI 10.1046/j.1440-1711.2001.01015.x
   Zlotnik A, 2000, IMMUNITY, V12, P121, DOI 10.1016/S1074-7613(00)80165-X
   Zou WP, 2001, NAT MED, V7, P1339, DOI 10.1038/nm1201-1339
NR 110
TC 55
Z9 80
U1 1
U2 4
PU SPRINGER HEIDELBERG
PI HEIDELBERG
PA TIERGARTENSTRASSE 17, D-69121 HEIDELBERG, GERMANY
SN 0946-2716
EI 1432-1440
J9 J MOL MED
JI J. Mol. Med.
PD OCT 15
PY 2005
VL 83
IS 10
BP 752
EP 763
DI 10.1007/s00109-005-0675-z
PG 12
WC Genetics & Heredity; Medicine, Research & Experimental
SC Genetics & Heredity; Research & Experimental Medicine
GA 971RL
UT WOS:000232401600002
PM 16142473
DA 2025-02-17
ER

PT J
AU Pellegatta, S
   Finocchiaro, G
AF Pellegatta, S
   Finocchiaro, G
TI Cell therapies in neuro-oncology
SO NEUROLOGICAL SCIENCES
LA English
DT Article; Proceedings Paper
DE glioma; dendritic cells; immunotherapy
ID malignant glioma; vaccination
AB During their growth, malignant gliomas interact with the immune system and are able to escape immune reactions. Attempts to instruct the immune system to develop anti-glioma reactions have been partly unsuccessful. Recent advances in the molecular and cellular biology of dendritic cells (DC), however, may increase the chances of preparing effective "vaccines" against these tumours. We show that vaccination with DC pulsed with a tumour lysate considerably increases survival in mice bearing intracranial glioblastomas. These results support the development of DC-based clinical trials for patients with glioblastomas that do not respond to standard therapies.
C1 Ist Nazl Neurol Carlo Besta, Unit Expt Neurooncol, I-20133 Milan, Italy.
C3 Fondazione IRCCS Istituto Neurologico Carlo Besta
RP Ist Nazl Neurol Carlo Besta, Unit Expt Neurooncol, Via Celoria 11, I-20133 Milan, Italy.
EM finocchiaro@istituto-besta.it
CR Ehtesham Moneeb, 2004, CANCER CONTROL, V11, P192
   Rutkowski S, 2004, BRIT J CANCER, V91, P1656, DOI 10.1038/sj.bjc.6602195
   Yamanaka R, 2003, BRIT J CANCER, V89, P1172, DOI 10.1038/sj.bjc.6601268
   Yu JS, 2001, CANCER RES, V61, P842
   Yu JS, 2004, CANCER RES, V64, P4973, DOI 10.1158/0008-5472.CAN-03-3505
NR 5
TC 7
Z9 8
U1 0
U2 5
PU SPRINGER-VERLAG ITALIA SRL
PI MILAN
PA VIA DECEMBRIO, 28, MILAN, 20137, ITALY
SN 1590-1874
EI 1590-3478
J9 NEUROL SCI
JI Neurol. Sci.
PD MAY 15
PY 2005
VL 26
IS 
BP S43
EP S45
DI 10.1007/s10072-005-0405-x
PG 3
WC Clinical Neurology; Neurosciences
SC Neurosciences & Neurology
GA 932YO
UT WOS:000229590900020
PM 15883693
DA 2025-02-17
ER

PT J
AU Sato, H
   Kuwashima, N
   Sakaida, T
   Hatano, M
   Dusak, JE
   Fellows-Mayle, WK
   Papworth, GD
   Watkins, SC
   Gambotto, A
   Pollack, IF
   Okada, H
AF Sato, H
   Kuwashima, N
   Sakaida, T
   Hatano, M
   Dusak, JE
   Fellows-Mayle, WK
   Papworth, GD
   Watkins, SC
   Gambotto, A
   Pollack, IF
   Okada, H
TI Epidermal growth factor receptor-transfected bone marrow stromal cells exhibit enhanced migratory response and therapeutic potential against murine brain tumors
SO CANCER GENE THERAPY
LA English
DT Article
DE bone marrow stroma cells; epidermal growth factor receptor; interferon-alpha; glioma
ID mesenchymal stem-cells; human glioma-cells; in-vitro; dendritic cells; interferon-alpha; malignant gliomas; progenitor cells; tyrosine kinase; gene-expression; apoptosis
AB We have created a novel cellular vehicle for gene therapy of malignant gliomas by transfection of murine bone marrow stroma cells (MSCs) with a cDNA encoding epidermal growth factor receptor (EGFR). These cells (EGFR-MSCs) demonstrate enhanced migratory responses toward glioma-conditioned media in comparison to primary MSCs in vitro. Enhanced migration of EGFR-MSC was at least partially dependent on EGF-EGFR, PI3-, MAP kinase kinase, and MAP kinases, protein kinase C, and actin polymerization. Unlike primary MSCs, EGFR-MSCs were resistant to FasL-mediated cytotoxicity and were capable of stimulating allogeneic mixed lymphocyte reaction, suggesting EGFR-MSCs possess suitable characteristics as vehicles for brain tumor immuno-gene therapy. Following injection at various sites, including the contralateral hemisphere in the brain of syngeneic mice, EGFR-MSCs were able to migrate toward GL261 gliomas or B16 melanoma in vivo. Finally, intratumoral injection with EGFR-MSC adenovirally engineered to secrete interferon-alpha to intracranial GL261 resulted in significantly prolonged survival in comparison to controls. These data indicate that EGFR-MSCs may serve as attractive vehicles for infiltrating brain malignancies such as malignant gliomas.
C1 Univ Pittsburgh, Sch Med, Dept Neurol Surg, Hillman Canc Ctr, Pittsburgh, PA 15213 USA.
   Univ Pittsburgh, Inst Canc, Dept Cell Biol & Physiol, Pittsburgh, PA USA.
   Univ Pittsburgh, Sch Med, Dept Surg, Pittsburgh, PA USA.
   Univ Pittsburgh, Sch Med, Ctr Biol Imaging, Pittsburgh, PA USA.
C3 Pennsylvania Commonwealth System of Higher Education (PCSHE); University of Pittsburgh; Pennsylvania Commonwealth System of Higher Education (PCSHE); University of Pittsburgh; Pennsylvania Commonwealth System of Higher Education (PCSHE); University of Pittsburgh; Pennsylvania Commonwealth System of Higher Education (PCSHE); University of Pittsburgh
RP Univ Pittsburgh, Sch Med, Dept Neurol Surg, Hillman Canc Ctr, G12A,5117 Ctr Ave, Pittsburgh, PA 15213 USA.
EM okadah@msx.upmc.edu
FU NINDS NIH HHS [P01 NS40923] Funding Source: Medline
CR Aboody KS, 2000, P NATL ACAD SCI USA, V97, P12846, DOI 10.1073/pnas.97.23.12846
   Abrahams VM, 2003, MOL BIOTECHNOL, V25, P19, DOI 10.1385/MB:25:1:19
   Azizi SA, 1998, P NATL ACAD SCI USA, V95, P3908, DOI 10.1073/pnas.95.7.3908
   Bachoo RM, 2002, CANCER CELL, V1, P269, DOI 10.1016/S1535-6108(02)00046-6
   Berens C, 2003, EUR J BIOCHEM, V270, P3109, DOI 10.1046/j.1432-1033.2003.03694.x
   Caric D, 2001, DEVELOPMENT, V128, P4203
   CHEN P, 1994, J CELL BIOL, V124, P547, DOI 10.1083/jcb.124.4.547
   Chicoine MR, 1997, J NEURO-ONCOL, V35, P249, DOI 10.1023/A:1005808315821
   Cooper CR, 2003, CANCER-AM CANCER SOC, V97, P739, DOI 10.1002/cncr.11181
   Deng YB, 2003, CHINESE MED J-PEKING, V116, P1649
   Devine SM, 2001, CANCER J, V7, P0
   Dieu MC, 1998, J EXP MED, V188, P373, DOI 10.1084/jem.188.2.373
   Dunn IF, 2000, J NEURO-ONCOL, V50, P121, DOI 10.1023/A:1006436624862
   El-Obeid A, 1997, CANCER RES, V57, P5598
   FaberElman A, 1996, J CLIN INVEST, V97, P162, DOI 10.1172/JCI118385
   Franke TF, 1997, CELL, V88, P435, DOI 10.1016/S0092-8674(00)81883-8
   Gage FH, 2000, SCIENCE, V287, P1433, DOI 10.1126/science.287.5457.1433
   Golubovskaya V, 2002, J BIOL CHEM, V277, P38978, DOI 10.1074/jbc.M205002200
   Hackel PO, 1999, CURR OPIN CELL BIOL, V11, P184, DOI 10.1016/S0955-0674(99)80024-6
   Hombauer H, 2000, BRIT J CANCER, V82, P1290, DOI 10.1054/bjoc.1999.1093
   Honda K, 2003, P NATL ACAD SCI USA, V100, P10872, DOI 10.1073/pnas.1934678100
   Kim CH, 1999, J LEUKOCYTE BIOL, V66, P455, DOI 10.1002/jlb.66.3.455
   Kopen GC, 1999, P NATL ACAD SCI USA, V96, P10711, DOI 10.1073/pnas.96.19.10711
   Krueger JS, 2001, ONCOGENE, V20, P4209, DOI 10.1038/sj.onc.1204541
   Kruger JS, 2003, MOL CANCER RES, V1, P801
   La Russa VF, 2002, CANCER INVEST, V20, P110, DOI 10.1081/CNV-120000372
   Maestroni GJM, 1999, CELL MOL LIFE SCI, V55, P663, DOI 10.1007/s000180050322
   Mangi AA, 2003, NAT MED, V9, P1195, DOI 10.1038/nm912
   Mishima K, 1998, ACTA NEUROPATHOL, V96, P322, DOI 10.1007/s004010050901
   Monaghan M, 2000, J PATHOL, V192, P519
   MORSE WR, 1938, CHINESE MED, V0, P0
   Musallam L, 2001, AM J PHYSIOL-GASTR L, V280, PG1360, DOI 10.1152/ajpgi.2001.280.6.G1360
   Okada H, 1996, INT J CANCER, V66, P255, DOI 10.1002/(SICI)1097-0215(19960410)66:2<255::AID-IJC20>3.0.CO;2-A
   Okada H, 2004, CANCER RES, V64, P5830, DOI 10.1158/0008-5472.CAN-04-0130
   Okada H, 2000, HUM GENE THER, V11, P637
   Okada H, 2001, GENE THER, V8, P1157, DOI 10.1038/sj.gt.3301496
   Okada H, 1998, INT J CANCER, V78, P196, DOI 10.1002/(SICI)1097-0215(19981005)78:2<196::AID-IJC13>3.0.CO;2-9
   Oyaizu N, 1997, BIOCHEM BIOPH RES CO, V238, P670, DOI 10.1006/bbrc.1997.7357
   Paquette RL, 1998, J LEUKOCYTE BIOL, V64, P358, DOI 10.1002/jlb.64.3.358
   PEDERSEN PH, 1994, INT J CANCER, V56, P255, DOI 10.1002/ijc.2910560219
   Qin P, 1998, EXP EYE RES, V66, P569, DOI 10.1006/exer.1997.0455
   Rappold I, 1997, BLOOD, V90, P111
   Reilly KM, 2000, NAT GENET, V26, P109, DOI 10.1038/79075
   Robertson JA, 1999, KENNEDY INST ETHIC J, V9, P109, DOI 10.1353/ken.1999.0013
   Saas P, 1997, J CLIN INVEST, V99, P1173, DOI 10.1172/JCI119273
   Sanchez-Ramos J, 2000, EXP NEUROL, V164, P247, DOI 10.1006/exnr.2000.7389
   Santini SM, 2000, J EXP MED, V191, P1777, DOI 10.1084/jem.191.10.1777
   Smith JS, 2001, JNCI-J NATL CANCER I, V93, P1246, DOI 10.1093/jnci/93.16.1246
   Sweeney C, 2001, J BIOL CHEM, V276, P22685, DOI 10.1074/jbc.M100602200
   Takeda K, 2001, NAT MED, V7, P94, DOI 10.1038/83416
   TAMIYA T, 1995, GENE THER, V2, P531
   Thyrell L, 2002, ONCOGENE, V21, P1251, DOI 10.1038/sj.onc.1205179
   Wang XT, 2000, J BIOL CHEM, V275, P14624, DOI 10.1074/jbc.275.19.14624
   Wilson AJ, 1999, EXP CELL RES, V250, P187, DOI 10.1006/excr.1999.4496
   Wright DE, 2002, J EXP MED, V195, P1145, DOI 10.1084/jem.20011284
   Yamada M, 2000, J CELL PHYSIOL, V184, P351, DOI 10.1002/1097-4652(200009)184:3<351::AID-JCP9>3.3.CO;2-M
   Yanagihara S, 1998, J IMMUNOL, V161, P3096
NR 57
TC 81
Z9 101
U1 0
U2 7
PU NATURE PUBLISHING GROUP
PI LONDON
PA MACMILLAN BUILDING, 4 CRINAN ST, LONDON N1 9XW, ENGLAND
SN 0929-1903
EI 1476-5500
J9 CANCER GENE THER
JI Cancer Gene Ther.
PD SEP 15
PY 2005
VL 12
IS 9
BP 757
EP 768
DI 10.1038/sj.cgt.7700827
PG 12
WC Biotechnology & Applied Microbiology; Oncology; Genetics & Heredity; Medicine, Research & Experimental
SC Biotechnology & Applied Microbiology; Oncology; Genetics & Heredity; Research & Experimental Medicine
GA 955XS
UT WOS:000231264100004
PM 15832173
DA 2025-02-17
ER
