# Supplementary material for: Research progress on the role of dendritic cells in glioma during 1992-2024: a bibliometric analysis
Source: Front Immunol. 2025 Jun 20;16:1510549. doi: 10.3389/fimmu.2025.1510549 (PMC12226567; doi:10.3389/fimmu.2025.1510549)
Supplement: Supplementary file 1 [file DataSheet1.zip › download2006u34.txt]

PT J
AU de Vleeschouwer, S
   Rapp, M
   Sorg, RV
   Steiger, HJ
   Stummer, W
   van Gool, S
AF de Vleeschouwer, Steven
   Rapp, Marion
   Sorg, Ruediger V.
   Steiger, Hans-Jakob
   Stummer, Walter
   van Gool, Stefaan
TI Dendritic cell vaccination in patients with malignant gliomas: Current status and future directions
SO NEUROSURGERY
LA English
DT Review
DE dendritic cell; glioblastoma; immunotherapy; review; tumor vaccination
ID growth-factor-beta; therapeutic antitumor immunity; cytotoxic t-lymphocytes; central-nervous-system; double-stranded-rna; phase-i/ii trial; in-vivo; glioblastoma-multiforme; melanoma patients; active immunotherapy
AB OBJECTIVE: Despite recent advances in neurosurgical resection techniques, radiation therapy, and chemotherapy,, malignant gliomas continue to have a dismal prognosis because relapses are unavoidable. METHODS: Dendritic cell vaccination has recently emerged as a promising type of active immunotherapy that aims to induce rather than transfer specific antitumor immune responses in patients. Active immunotherapy is the only type of immunotherapy able to induce immunological memory. RESULTS: Although an increasing number of small clinical trials show safety, feasibility, and immunological and clinical responses, this technology requires further clarification of some critical basic and clinical issues before its presumed place in the treatment of malignant gliomas can be specified. This article addresses the basic and clinical pitfalls that, more than with conventional therapies, may interfere with the potential benefits of this approach. CONCLUSION: Considering the particular mechanisms involved in the immune modulation of tumor biology using dendritic cell-based vaccinations, the authors summarize the arguments in favor of a further, appropriate assessment of this technology.
C1 Univ Hosp Gasthuisberg, Dept Neurosurg, B-3000 Louvain, Belgium.
   Catholic Univ Louvain, Expt Immunol Lab, B-3000 Louvain, Belgium.
   Univ Dusseldorf, Univ Hosp, Dept Neurosurg, D-4000 Dusseldorf, Germany.
   Univ Dusseldorf, Univ Hosp, Inst Transplantat Diagnost & Cell Therapeut, D-4000 Dusseldorf, Germany.
   Univ Hosp Gasthuisberg, Dept Paediat Oncol, B-3000 Louvain, Belgium.
C3 KU Leuven; University Hospital Leuven; Universite Catholique Louvain; Heinrich Heine University Dusseldorf; Heinrich Heine University Dusseldorf; KU Leuven; University Hospital Leuven
RP de Vleeschouwer, S (通讯作者)，Univ Hosp Leuven, Dept Neurosurg, Herestr 49, B-3000 Louvain, Belgium.
EM Steven.devleeschouwer@uz.kuleuven.ac.be
CR Akasaki Y, 2004, J IMMUNOL, V173, P4352, DOI 10.4049/jimmunol.173.7.4352
   Albert ML, 1998, NATURE, V392, P86, DOI 10.1038/32183
   Alexopoulou L, 2001, NATURE, V413, P732, DOI 10.1038/35099560
   Arbour NC, 2000, NAT GENET, V25, P187, DOI 10.1038/76048
   Avigan D, 1999, BLOOD REV, V13, P51, DOI 10.1016/S0268-960X(99)90023-1
   Banchereau J, 2001, CELL, V106, P271, DOI 10.1016/S0092-8674(01)00448-2
   Banchereau J, 1998, NATURE, V392, P245, DOI 10.1038/32588
   Barratt-Boyes SM, 2000, J IMMUNOL, V164, P2487, DOI 10.4049/jimmunol.164.5.2487
   Basse P H, 2001, INT REV IMMUNOL, V20, P439, DOI 10.3109/08830180109054416
   BLOOM HJG, 1973, BRIT J CANCER, V27, P253, DOI 10.1038/bjc.1973.30
   Bodey B, 2000, ANTICANCER RES, V20, P2665
   Bonehill A, 2004, J IMMUNOL, V172, P6649, DOI 10.4049/jimmunol.172.11.6649
   Brower V, 2005, NAT MED, V11, P360, DOI 10.1038/nm0405-360a
   Calzascia T, 2005, IMMUNITY, V22, P175, DOI 10.1016/j.immuni.2004.12.008
   Campbell JDM, 2005, METH MOLEC MED, V109, P55
   Cella M, 1999, J EXP MED, V189, P821, DOI 10.1084/jem.189.5.821
   Chi DDJ, 1997, AM J PATHOL, V150, P2143
   Clarke SRM, 2000, J LEUKOCYTE BIOL, V67, P607, DOI 10.1002/jlb.67.5.607
   Clay TM, 2001, CLIN CANCER RES, V7, P1127
   Coleman S, 2005, CANCER RES, V65, P7000, DOI 10.1158/0008-5472.CAN-04-3792
   De Vleeschouwer S, 2005, CHILD NERV SYST, V21, P7, DOI 10.1007/s00381-004-0994-3
   De Vleeschouwer S, 2005, CANCER IMMUNOL IMMUN, V54, P372, DOI 10.1007/s00262-004-0615-8
   De Vleeschouwer S, 2004, J NEUROSURG, V100, P492, DOI 10.3171/ped.2004.100.5.0492
   de Vries IJM, 2003, CLIN CANCER RES, V9, P5091
   Dhodapkar KM, 2004, INT J CANCER, V109, P893, DOI 10.1002/ijc.20050
   Dix AR, 1999, J NEUROIMMUNOL, V100, P216, DOI 10.1016/S0165-5728(99)00203-9
   Dredge K, 2002, CANCER IMMUNOL IMMUN, V51, P521, DOI 10.1007/s00262-002-0309-z
   Fields RC, 1998, P NATL ACAD SCI USA, V95, P9482, DOI 10.1073/pnas.95.16.9482
   Figdor CG, 2004, NAT MED, V10, P475, DOI 10.1038/nm1039
   Fong L, 2001, J IMMUNOL, V166, P4254, DOI 10.4049/jimmunol.166.6.4254
   Gasparetto C, 2002, CYTOKINE, V18, P8, DOI 10.1006/cyto.2002.1009
   Geiger JD, 2001, CANCER RES, V61, P8513
   Gilboa E, 1998, CANCER IMMUNOL IMMUN, V46, P82, DOI 10.1007/s002620050465
   Godelaine D, 2003, J IMMUNOL, V171, P4893, DOI 10.4049/jimmunol.171.9.4893
   Heimberger AB, 2000, J NEUROIMMUNOL, V103, P16, DOI 10.1016/S0165-5728(99)00172-1
   Hemmi H, 2000, NATURE, V408, P740, DOI 10.1038/35047123
   Höltl L, 2002, CLIN CANCER RES, V8, P3369
   Höltl L, 1999, J UROLOGY, V161, P777, DOI 10.1016/S0022-5347(01)61767-1
   Imaizumi T, 1999, INT J CANCER, V83, P760, DOI 10.1002/(SICI)1097-0215(19991210)83:6<760::AID-IJC11>3.0.CO;2-R
   Jachimczak P, 1996, INT J CANCER, V65, P332, DOI 10.1002/(SICI)1097-0215(19960126)65:3<332::AID-IJC10>3.3.CO;2-X
   Jameson SC, 2002, NAT REV IMMUNOL, V2, P547, DOI 10.1038/nri853
   Jocham D, 2004, LANCET, V363, P594, DOI 10.1016/S0140-6736(04)15590-6
   Jonuleit H, 2001, INT J CANCER, V93, P243, DOI 10.1002/ijc.1323
   Kikuchi T, 2001, CANCER IMMUNOL IMMUN, V50, P337, DOI 10.1007/s002620100205
   Kikuchi T, 2004, J IMMUNOTHER, V27, P452, DOI 10.1097/00002371-200411000-00005
   Kim TW, 2005, CANCER RES, V65, P309
   Kjaergaard J, 2005, J NEUROSURG, V103, P156, DOI 10.3171/jns.2005.103.1.0156
   Koido S, 2002, J IMMUNOL, V168, P2111, DOI 10.4049/jimmunol.168.5.2111
   KURPAD SN, 1995, GLIA, V15, P244, DOI 10.1002/glia.440150306
   Labeur MS, 1999, J IMMUNOL, V162, P168
   Lanzavecchia A, 2001, CELL, V106, P263, DOI 10.1016/S0092-8674(01)00455-X
   LEVITSKY HI, 1994, J EXP MED, V179, P1215, DOI 10.1084/jem.179.4.1215
   Liau L M, 2000, NEUROSURG FOCUS, V9, P0
   Liau LM, 2005, CLIN CANCER RES, V11, P5515, DOI 10.1158/1078-0432.CCR-05-0464
   Liau LM, 1999, J NEUROSURG, V90, P1115, DOI 10.3171/jns.1999.90.6.1115
   Liu GT, 2005, ONCOGENE, V24, P5226, DOI 10.1038/sj.onc.1208519
   Liu YJ, 2001, CELL, V106, P259, DOI 10.1016/S0092-8674(01)00456-1
   MACDONALD DR, 1990, J CLIN ONCOL, V8, P1277, DOI 10.1200/JCO.1990.8.7.1277
   Mackensen A, 2000, INT J CANCER, V86, P385, DOI 10.1002/(SICI)1097-0215(20000501)86:3<385::AID-IJC13>3.3.CO;2-K
   MAYORDOMO JI, 1995, NAT MED, V1, P1297, DOI 10.1038/nm1295-1297
   McIlroy D, 2003, CANCER IMMUNOL IMMUN, V52, P583, DOI 10.1007/s00262-003-0414-7
   McLendon RE, 2000, J HISTOCHEM CYTOCHEM, V48, P1103, DOI 10.1177/002215540004800807
   Mu LJ, 2003, SCAND J IMMUNOL, V58, P578, DOI 10.1046/j.1365-3083.2003.01333.x
   Mullins DW, 2003, J EXP MED, V198, P1023, DOI 10.1084/jem.20021348
   Murphy GP, 1999, PROSTATE, V39, P54, DOI 10.1002/(SICI)1097-0045(19990401)39:1<54::AID-PROS9>3.0.CO;2-U
   Nestle FO, 1998, NAT MED, V4, P328, DOI 10.1038/nm0398-328
   NORTH RJ, 1984, CANCER IMMUNOL IMMUN, V16, P175
   Nouri-Shirazi M, 2000, J IMMUNOL, V165, P3797, DOI 10.4049/jimmunol.165.7.3797
   Okada H, 1998, INT J CANCER, V78, P196, DOI 10.1002/(SICI)1097-0215(19981005)78:2<196::AID-IJC13>3.0.CO;2-9
   Okano F, 2002, CLIN CANCER RES, V8, P2851
   Parajuli P, 2004, CANCER INVEST, V22, P405, DOI 10.1081/CNV-200034909
   Pawelec G, 1999, CANCER IMMUNOL IMMUN, V48, P214, DOI 10.1007/s002620050568
   Porter DL, 2005, BONE MARROW TRANSPL, V35, P935, DOI 10.1038/sj.bmt.1704953
   RIDOLFI R, 2004, J TRANSL MED, V2, P27, DOI 10.1186/1479-5876-2-27
   Rock KL, 1996, J IMMUNOL, V156, P3721
   ROCK KL, 1990, SCIENCE, V249, P918, DOI 10.1126/science.2392683
   Rosenberg SA, 2004, NAT MED, V10, P909, DOI 10.1038/nm1100
   ROSZMAN T, 1991, IMMUNOL TODAY, V12, P370, DOI 10.1016/0167-5699(91)90068-5
   Rutkowski S, 2004, BRIT J CANCER, V91, P1656, DOI 10.1038/sj.bjc.6602195
   Salgaller ML, 1999, CANCER-AM CANCER SOC, V86, P2674, DOI 10.1002/(SICI)1097-0142(19991215)86:12<2674::AID-CNCR12>3.0.CO;2-Z
   Schlingensiepen KH, 2006, CYTOKINE GROWTH F R, V17, P129, DOI 10.1016/j.cytogfr.2005.09.002
   Schoenberger SP, 1998, NATURE, V393, P480, DOI 10.1038/31002
   Siesjo P, 1996, J IMMUNOTHER, V19, P334, DOI 10.1097/00002371-199609000-00003
   Slingluff CL, 2003, J CLIN ONCOL, V21, P4016, DOI 10.1200/JCO.2003.10.005
   Song W, 1997, J EXP MED, V186, P1247, DOI 10.1084/jem.186.8.1247
   Sorg RV, 2003, J IMMUNOTHER, V26, P374, DOI 10.1097/00002371-200307000-00010
   Steinman RM, 2002, P NATL ACAD SCI USA, V99, P351, DOI 10.1073/pnas.231606698
   Stummer W, 2006, LANCET ONCOL, V7, P392, DOI 10.1016/S1470-2045(06)70665-9
   Stummer W, 2000, J NEUROSURG, V93, P1003, DOI 10.3171/jns.2000.93.6.1003
   Tanaka H, 2002, CELL IMMUNOL, V220, P1, DOI 10.1016/S0008-8749(03)00009-1
   Therasse P, 2000, J NATL CANCER I, V92, P205, DOI 10.1093/jnci/92.3.205
   Thurner B, 1999, J IMMUNOL METHODS, V223, P1, DOI 10.1016/S0022-1759(98)00208-7
   Tschoep K, 2003, J LEUKOCYTE BIOL, V74, P69, DOI 10.1189/jlb.0702352
   Tuyaerts S, 2002, J IMMUNOL METHODS, V264, P135, DOI 10.1016/S0022-1759(02)00099-6
   Uhl M, 2004, CANCER RES, V64, P7954, DOI 10.1158/0008-5472.CAN-04-1013
   Van Gool SW, 2000, MED PEDIATR ONCOL, V34, P1, DOI 10.1002/(SICI)1096-911X(200001)34:1<1::AID-MPO1>3.0.CO;2-L
   VanGool SW, 1996, IMMUNOL REV, V153, P47
   VENTIMIGLIA JB, 1992, J NEUROIMMUNOL, V36, P41, DOI 10.1016/0165-5728(92)90029-K
   Wakkach A, 2003, IMMUNITY, V18, P605, DOI 10.1016/S1074-7613(03)00113-4
   Weller RO, 1996, BRAIN PATHOL, V6, P275, DOI 10.1111/j.1750-3639.1996.tb00855.x
   Wheeler CJ, 2004, CLIN CANCER RES, V10, P5316, DOI 10.1158/1078-0432.CCR-04-0497
   Wheeler CJ, 2005, CURR OPIN MOL THER, V7, P35
   Wheeler CJ, 2003, J IMMUNOL, V171, P4927, DOI 10.4049/jimmunol.171.9.4927
   Wick W, 2006, CURR PHARM DESIGN, V12, P341, DOI 10.2174/138161206775201901
   Yamada Y, 2003, J NEUROSURG, V99, P738, DOI 10.3171/jns.2003.99.4.0738
   Yamanaka R, 2003, BRIT J CANCER, V89, P1172, DOI 10.1038/sj.bjc.6601268
   Yamanaka R, 2005, CLIN CANCER RES, V11, P4160, DOI 10.1158/1078-0432.CCR-05-0120
   Yang I, 2004, J NEUROSURG, V100, P310, DOI 10.3171/jns.2004.100.2.0310
   Yoshida S, 2001, CANCER IMMUNOL IMMUN, V50, P321, DOI 10.1007/s002620100201
   Yu JS, 2001, CANCER RES, V61, P842
   Yu JS, 2004, CANCER RES, V64, P4973, DOI 10.1158/0008-5472.CAN-03-3505
   Zitvogel L, 1996, J EXP MED, V183, P87, DOI 10.1084/jem.183.1.87
NR 112
TC 51
Z9 52
U1 1
U2 2
PU LIPPINCOTT WILLIAMS & WILKINS
PI PHILADELPHIA
PA 530 WALNUT ST, PHILADELPHIA, PA 19106-3621 USA
SN 0148-396X
EI 
J9 NEUROSURGERY
JI Neurosurgery
PD NOV 15
PY 2006
VL 59
IS 5
BP 988
EP 999
DI 10.1227/01.NEU.0000245595.38957.3E
PG 12
WC Clinical Neurology; Surgery
SC Neurosciences & Neurology; Surgery
GA 128GI
UT WOS:000243645800005
PM 17143233
DA 2025-02-17
ER

PT J
AU Nishimura, F
   Dusak, JE
   Eguchi, J
   Zhu, XM
   Gambotto, A
   Storkus, WJ
   Okada, H
AF Nishimura, F
   Dusak, JE
   Eguchi, J
   Zhu, XM
   Gambotto, A
   Storkus, WJ
   Okada, H
TI Adoptive transfer of type 1 CTL mediates effective anti-central nervous system tumor response: Critical roles of IFN-inducible protein-10
SO CANCER RESEARCH
LA English
DT Article
ID cd8(+) t-cells; diagnosed glioblastoma-multiforme; glioma-associated antigen; dendritic cells; in-vivo; indoleamine 2,3-dioxygenase; tryptophan degradation; antitumor efficacy; cancer regression; transfer therapy
AB The development of effective immunotherapeutic strategies for central nervous system (CNS) tumors requires a firm understanding of factors regulating the trafficking of tumor antigen-specific CTLs into CNS tumor lesions. Using C57BL/6 mice bearing intracranial (i.c.) ovalbumin-transfected melanoma (M05), we evaluated the efficacy and tumor homing of i.v. transferred type I or 2 CTLs (Tc1 or Tc2, respectively) prepared from ovalbumin-specific T-cell receptor-transgenic OT-1 mice. We also tested our hypothesis that intratumoral (i.t.) delivery of dendritic cells that had been transduced with IFN-alpha cDNA (DC-IFN-alpha) would enhance the tumor-homing and antitumor effectiveness of adoptively transferred Tcl via induction of an IFN-gamma-inducible protein 10 (IP-10). In vitro, DC-IFN-alpha induced IP-10 production by M05 and enhanced the cytolytic activity of Tell. In vivo, i.v. transferred Tc1 trafficked efficiently into i.e. M05 and mediated antitumor responses more effectively than Tc2, and their effect was IP-10 dependent. I.t. injections of DC-IFN-alpha remarkably enhanced the tumor homing, therapeutic efficacy, and in situ IFN-gamma production of i.v. delivered Tc1, resulting in the long-term survival and persistence of systemic ovalbumin-specific immunity. These data suggest that Tc1-based adoptive transfer therapy may represent an effective modality for CNS tumors, particularly when combined with strategies that promote a type I polarized tumor microenvironment.
C1 Univ Pittsburgh, Inst Canc, Hillman Canc Ctr, Dept Neurol Surg, Pittsburgh, PA 15213 USA.
   Univ Pittsburgh, Inst Canc, Dept Surg, Pittsburgh, PA 15213 USA.
   Univ Pittsburgh, Inst Canc, Dept Dermatol & Immunol, Pittsburgh, PA 15213 USA.
   Univ Pittsburgh, Inst Canc, Brain Tumor Program, Pittsburgh, PA 15213 USA.
C3 Pennsylvania Commonwealth System of Higher Education (PCSHE); University of Pittsburgh; Pennsylvania Commonwealth System of Higher Education (PCSHE); University of Pittsburgh; Pennsylvania Commonwealth System of Higher Education (PCSHE); University of Pittsburgh; Pennsylvania Commonwealth System of Higher Education (PCSHE); University of Pittsburgh
RP Univ Pittsburgh, Inst Canc, Hillman Canc Ctr, Dept Neurol Surg, G12A Res Pavil,5117 Ctr Ave, Pittsburgh, PA 15213 USA.
EM okadah@upmc.edu
FU NCI NIH HHS [1P01 CA100327] Funding Source: Medline; NINDS NIH HHS [P01 NS40923] Funding Source: Medline
CR ANGIOLILLO AL, 1995, J EXP MED, V182, P155, DOI 10.1084/jem.182.1.155
   Ataman F, 2004, EUR J CANCER, V40, P1724, DOI 10.1016/j.ejca.2004.03.026
   Banks WA, 2005, CURR PHARM DESIGN, V11, P973, DOI 10.2174/1381612053381684
   BYRNE GI, 1986, J INTERFERON RES, V6, P389, DOI 10.1089/jir.1986.6.389
   Calzascia T, 2005, IMMUNITY, V22, P175, DOI 10.1016/j.immuni.2004.12.008
   Dobrzanski MJ, 2004, J IMMUNOL, V172, P1380, DOI 10.4049/jimmunol.172.3.1380
   Dobrzanski MJ, 1999, J IMMUNOL, V162, P6671
   Dobrzanski MJ, 2000, J IMMUNOL, V164, P916, DOI 10.4049/jimmunol.164.2.916
   Dobrzanski MJ, 2001, CLIN IMMUNOL, V98, P70, DOI 10.1006/clim.2000.4945
   Dudley ME, 2005, J CLIN ONCOL, V23, P2346, DOI 10.1200/JCO.2005.00.240
   Dudley ME, 2002, SCIENCE, V298, P850, DOI 10.1126/science.1076514
   Dufour JH, 2002, J IMMUNOL, V168, P3195, DOI 10.4049/jimmunol.168.7.3195
   Farber JM, 1997, J LEUKOCYTE BIOL, V61, P246, DOI 10.1002/jlb.61.3.246
   Fife BT, 2001, J IMMUNOL, V166, P7617, DOI 10.4049/jimmunol.166.12.7617
   Gattinoni L, 2005, J CLIN INVEST, V115, P1616, DOI 10.1172/JCI24480
   Hatano M, 2005, NEOPLASIA, V7, P717, DOI 10.1593/neo.05277
   Hiroishi K, 2000, J IMMUNOL, V164, P567, DOI 10.4049/jimmunol.164.2.567
   Huang H, 2002, CELL IMMUNOL, V217, P12, DOI 10.1016/S0008-8749(02)00508-7
   Klebanoff CA, 2005, P NATL ACAD SCI USA, V102, P9571, DOI 10.1073/pnas.0503726102
   Kuwashima N, 2005, J IMMUNOL, V175, P2730, DOI 10.4049/jimmunol.175.4.2730
   Lang KS, 2005, NAT MED, V11, P138, DOI 10.1038/nm1176
   Lazzeri E, 2005, CURRENT DRUG TARGETS - IMMUNE ENDOCRINE AND METABOLIC DISORDERS, V5, P109, DOI 10.2174/1568008053174723
   Liu MT, 2000, J IMMUNOL, V165, P2327, DOI 10.4049/jimmunol.165.5.2327
   Lou YY, 2004, CANCER RES, V64, P6783, DOI 10.1158/0008-5472.CAN-04-1621
   Majumder S, 1998, J NEUROSCI RES, V54, P169, DOI 10.1002/(SICI)1097-4547(19981015)54:2<169::AID-JNR5>3.0.CO;2-C
   Marrack P, 1999, J EXP MED, V189, P521, DOI 10.1084/jem.189.3.521
   Muller AJ, 2005, NAT MED, V11, P312, DOI 10.1038/nm1196
   Nakajima C, 2002, EUR J IMMUNOL, V32, P1792, DOI 10.1002/1521-4141(200206)32:6<1792::AID-IMMU1792>3.0.CO;2-0
   Narvaiza I, 2000, J IMMUNOL, V164, P3112, DOI 10.4049/jimmunol.164.6.3112
   Oehen S, 1998, J IMMUNOL, V161, P5338
   Ogasawara K, 2002, GENES CELLS, V7, P309, DOI 10.1046/j.1365-2443.2002.00515.x
   Okada H, 2004, CANCER RES, V64, P5830, DOI 10.1158/0008-5472.CAN-04-0130
   Okada H, 2003, J NEURO-ONCOL, V64, P13, DOI 10.1007/BF02700016
   Okada H, 1998, INT J CANCER, V78, P196, DOI 10.1002/(SICI)1097-0215(19981005)78:2<196::AID-IJC13>3.0.CO;2-9
   Okano F, 2002, CLIN CANCER RES, V8, P2851
   Padovan E, 2002, J LEUKOCYTE BIOL, V71, P669
   Palmer DC, 2004, J IMMUNOL, V173, P7209, DOI 10.4049/jimmunol.173.12.7209
   Prat E, 2000, NEUROSCI LETT, V283, P177, DOI 10.1016/S0304-3940(00)00966-6
   Robbins PF, 2004, J IMMUNOL, V173, P7125, DOI 10.4049/jimmunol.173.12.7125
   Roszkowski JJ, 2005, CANCER RES, V65, P1570, DOI 10.1158/0008-5472.CAN-04-2076
   Roychowdhury S, 2004, CANCER RES, V64, P8062, DOI 10.1158/0008-5472.CAN-04-1860
   Sadelain M, 2003, NAT REV CANCER, V3, P35, DOI 10.1038/nrc971
   Sallusto F, 1998, J EXP MED, V187, P875, DOI 10.1084/jem.187.6.875
   Schumacher TNM, 2002, NAT REV IMMUNOL, V2, P512, DOI 10.1038/nri841
   Stupp R, 2002, J CLIN ONCOL, V20, P1375, DOI 10.1200/JCO.20.5.1375
   Tatsumi T, 2002, CANCER RES, V62, P5853
   Tough DF, 2003, TRENDS IMMUNOL, V24, P404, DOI 10.1016/S1471-4906(03)00169-8
   Tsugawa T, 2004, GENE THER, V11, P1551, DOI 10.1038/sj.gt.3302300
   Tsuji T, 2005, BLOOD, V106, P470, DOI 10.1182/blood-2004-09-3663
   Uyttenhove C, 2003, NAT MED, V9, P1269, DOI 10.1038/nm934
   VANDEN EB, 2003, B MEM ACAD R MED BEL, V158, P356
   Walker PR, 2003, BRAIN RES REV, V42, P97, DOI 10.1016/S0165-0173(03)00141-3
   Walker PR, 2000, J IMMUNOL, V165, P3128, DOI 10.4049/jimmunol.165.6.3128
   WIDNER B, 2000, MOD ASP IMMUNOBIOL, V1, P105
   Zhao YB, 2005, J IMMUNOL, V174, P4415, DOI 10.4049/jimmunol.174.7.4415
NR 55
TC 72
Z9 84
U1 0
U2 6
PU AMER ASSOC CANCER RESEARCH
PI PHILADELPHIA
PA 615 CHESTNUT ST, 17TH FLOOR, PHILADELPHIA, PA 19106-4404 USA
SN 0008-5472
EI 1538-7445
J9 CANCER RES
JI Cancer Res.
PD APR 15
PY 2006
VL 66
IS 8
BP 4478
EP 4487
DI 10.1158/0008-5472.CAN-05-3825
PG 10
WC Oncology
SC Oncology
GA 033JM
UT WOS:000236843200066
PM 16618775
DA 2025-02-17
ER

PT J
AU El Andaloussi, A
   Sonabend, AM
   Han, Y
   Lesniak, MS
AF El Andaloussi, Abdeljabar
   Sonabend, Adam M.
   Han, Yu
   Lesniak, Maciej S.
TI Stimulation of TLR9 with CpG ODN enhances apoptosis of glioma and prolongs the survival of mice with experimental brain tumors
SO GLIA
LA English
DT Article
DE toll-like receptor (TLR); CpG; glioma; apoptosis; immunotherapy; regulatory T cell
ID toll-like receptors; activated protein-kinases; central-nervous-system; kappa-b activation; n-terminal kinase; dendritic cells; in-vivo; malignant glioma; dna; innate
AB Toll-like receptors (TLRs) recognize a set of conserved molecular structures, so called pathogen-associated molecular patterns, which allow them to sense and initiate innate and adaptive immune responses. In this study, we examined the expression of TLRs in both human and murine glioma. We then analyzed the change in TLR expression after treatment with synthetic phosphorothioate oligodeoxynucleotides (ODNs) containing unmethylated CpG dinucleotides (CpG ODNs), strong activators of both innate and adaptive immunity. In addition, we investigated the in vivo effect of CpG injection into C57BL/6 mice implanted with syngeneic GL261 glioma. Our results indicate that TLR9 is overexpressed in human and murine glioma cell lines and CpG stimulation prolongs the survival of mice with experimental brain tumors. CpGs induce TLR9 down-regulation, followed by apoptosis of GL261 cells in vitro as well as in vivo. Furthermore, the effects of CpG stimulation appear to enhance the antigen presenting capacity of microglia, shift the immune response toward CD8(+) T cells, and decrease the number of CD4(+)CD25(+) regulatory T cells. Taken together, our data support the role of CpG in glioma immunotherapy and provide a rationale for further clinical development of CpG therapy in patients with malignant glioma. (c) 2006 Wiley-Liss, Inc.
C1 Univ Chicago, Neurosurg Sect, Chicago, IL 60637 USA.
C3 University of Chicago
RP Lesniak, MS (通讯作者)，Univ Chicago, Neurosurg Sect, 5841 S Maryland Ave,MC 3026, Chicago, IL 60637 USA.
EM mlesniak@surgery.bsd.uchicago.edu
CR Akira S, 2001, NAT IMMUNOL, V2, P675, DOI 10.1038/90609
   Auf G, 2001, CLIN CANCER RES, V7, P3540
   Carpentier A, 2006, NEURO-ONCOLOGY, V8, P60, DOI 10.1215/S1522851705000475
   Carpentier AF, 2000, CLIN CANCER RES, V6, P2469
   Chu WM, 2000, CELL, V103, P909, DOI 10.1016/S0092-8674(00)00194-X
   Chuang TH, 2002, J LEUKOCYTE BIOL, V71, P538
   Dalpke AH, 2002, J IMMUNOL, V168, P4854, DOI 10.4049/jimmunol.168.10.4854
   Diebold SS, 2004, SCIENCE, V303, P1529, DOI 10.1126/science.1093616
   Dukic SF, 2004, J NEURO-ONCOL, V67, P131, DOI 10.1023/B:NEON.0000021820.12444.4c
   Häcker H, 1999, EMBO J, V18, P6973, DOI 10.1093/emboj/18.24.6973
   Hawiger D, 2001, J EXP MED, V194, P769, DOI 10.1084/jem.194.6.769
   Hayashi F, 2001, NATURE, V410, P1099, DOI 10.1038/35074106
   Heil F, 2004, SCIENCE, V303, P1526, DOI 10.1126/science.1093620
   Hemmi H, 2000, NATURE, V408, P740, DOI 10.1038/35047123
   Janeway CA, 2002, ANNU REV IMMUNOL, V20, P197, DOI 10.1146/annurev.immunol.20.083001.084359
   Kojima H, 2005, J IMMUNOL, V174, P5959, DOI 10.4049/jimmunol.174.10.5959
   Lee S, 2004, J NEUROIMMUNOL, V153, P50, DOI 10.1016/j.jneuroim.2004.04.013
   Lee Y, 2004, EUR J BIOCHEM, V271, P1094, DOI 10.1111/j.1432-1033.2004.04011.x
   Maher EA, 2001, GENE DEV, V15, P1311, DOI 10.1101/gad.891601
   McKimmie CS, 2005, BIOCHEM BIOPH RES CO, V336, P925, DOI 10.1016/j.bbrc.2005.08.209
   Meng YX, 2005, INT J CANCER, V116, P992, DOI 10.1002/ijc.21131
   Okamoto M, 2004, CLIN DIAGN LAB IMMUN, V11, P483, DOI 10.1128/CDLI.11.3.483-495.2004
   Olson JK, 2004, J IMMUNOL, V173, P3916, DOI 10.4049/jimmunol.173.6.3916
   Pasare C, 2003, SCIENCE, V299, P1033, DOI 10.1126/science.1078231
   Peng CH, 2005, TOXICOL APPL PHARM, V202, P172, DOI 10.1016/j.taap.2004.06.016
   Poltorak A, 1998, SCIENCE, V282, P2085, DOI 10.1126/science.282.5396.2085
   Probst HC, 2003, IMMUNITY, V18, P713, DOI 10.1016/S1074-7613(03)00120-1
   Rassa JC, 2002, P NATL ACAD SCI USA, V99, P2281, DOI 10.1073/pnas.042355399
   Sakaeda T, 2003, PHARMACOGENOMICS, V4, P397, DOI 10.1517/phgs.4.4.397.22747
   Schaefer TM, 2004, IMMUNOLOGY, V112, P428, DOI 10.1111/j.1365-2567.2004.01898.x
   Schartner JM, 2005, GLIA, V51, P279, DOI 10.1002/glia.20201
   Schluesener HJ, 2001, J NEUROIMMUNOL, V113, P89, DOI 10.1016/S0165-5728(00)00428-8
   Sparwasser T, 2000, EUR J IMMUNOL, V30, P3591, DOI 10.1002/1521-4141(200012)30:12<3591::AID-IMMU3591>3.0.CO;2-J
   Streit WJ, 2002, GLIA, V40, P133, DOI 10.1002/glia.10154
   Tabeta K, 2004, P NATL ACAD SCI USA, V101, P3516, DOI 10.1073/pnas.0400525101
   Takeda K, 2003, ANNU REV IMMUNOL, V21, P335, DOI 10.1146/annurev.immunol.21.120601.141126
   Takeshita F, 2005, EUR J IMMUNOL, V35, P2477, DOI 10.1002/eji.200526151
   Takeshita F, 2004, J IMMUNOL, V173, P2552, DOI 10.4049/jimmunol.173.4.2552
   Takeshita S, 2001, NEUROREPORT, V12, P3029, DOI 10.1097/00001756-200110080-00010
   Takeuchi O, 2001, INT IMMUNOL, V13, P933, DOI 10.1093/intimm/13.7.933
   Tseng SH, 2004, J CANCER RES CLIN, V130, P285, DOI 10.1007/s00432-004-0546-y
   Tsuiki H, 2003, CANCER RES, V63, P250
   Uhlmann E, 2003, CURR OPIN DRUG DISC, V6, P204
   Wild J, 1999, J IMMUNOL, V163, P1880
   Wyllie DH, 2000, J IMMUNOL, V165, P7125, DOI 10.4049/jimmunol.165.12.7125
   Yi AK, 1998, J IMMUNOL, V160, P1240
   Yi AK, 2003, INT IMMUNOL, V15, P577, DOI 10.1093/intimm/dxg058
NR 47
TC 120
Z9 155
U1 0
U2 8
PU WILEY-LISS
PI HOBOKEN
PA DIV JOHN WILEY & SONS INC, 111 RIVER ST, HOBOKEN, NJ 07030 USA
SN 0894-1491
EI 
J9 GLIA
JI Glia
PD NOV 1
PY 2006
VL 54
IS 6
BP 526
EP 535
DI 10.1002/glia.20401
PG 10
WC Neurosciences
SC Neurosciences & Neurology
GA 084BC
UT WOS:000240505500004
PM 16906541
DA 2025-02-17
ER

PT J
AU El Andaloussi, A
   Lesniak, MS
AF El Andaloussi, Abdeljabar
   Lesniak, Maciej S.
TI Prolongation of survival following depletion of CD4<SUP>+</SUP>CD25<SUP>+</SUP> regulatory T cells in mice with experimental brain tumors
SO JOURNAL OF NEUROSURGERY
LA English
DT Article
DE brain neoplasm; immunotherapy; regulatory T cells; CD4(+)CD25(+) T cells
ID central-nervous-system; draining lymph-nodes; malignant glioma; peripheral-blood; dendritic cells; cancer-patients; monoclonal-antibody; immune-responses; heme oxygenase-1; lung-cancer
AB Object. Regulatory CD4(+)CD25(+) T cells have been shown to play an important role in the regulation of the immune response. Whereas the presence of these cells has been associated with immune suppression, the lack of regulatory T (Treg) cells has been shown to induce autoimmunity. The purpose of this study was to define the role of Treg cells in tumors,of the central nervous system (CNS). Methods. The authors implanted syngeneic GL261 tumor cells in the brains or flanks of C57BL/6 mice. The resulting tumors were later removed at specific time points, and the presence of tumor-infiltrating lymphocytes was analyzed by performing flow cytometry for the presence of Treg cells. In a separate experiment, mice with GL261 tumors were treated with injections of anti-CD25 monoclonal antibody (mAb) to determine whether depletion of Treg cells may have an impact on the length of survival in mice with brain tumors. Tumor-infiltrating lymphocytes isolated from mice with GL261 tumors were found to have a significant increase in the presence of Treg cells compared with control lymphocytes (p < 0.05). Moreover, Treg cells isolated in murine brain tumors expressed FoxP3, CTLA-4, and CD62L. Mice treated with anti-CD25 mAb lived significantly longer than tumor-bearing control animals (p < 0.05). An analysis of brains in surviving animals showed a depletion of CD4(+)CD25(+) T cells. Conclusions. The results of this study indicate that CD4(+)CD25(+) Treg cells play an important role in suppressing the immune response to CNS tumors. These Treg cells may therefore represent a potentially novel target for immunotherapy of malignant gliomas.
C1 Univ Chicago, Neurosurg Sect, Chicago, IL 60637 USA.
C3 University of Chicago
RP Lesniak, MS (通讯作者)，Univ Chicago, Neurosurg Sect, 5841 S Maryland Ave,MC 3026, Chicago, IL 60637 USA.
EM mlesniak@surgery.bsd.uchicago.edu
CR Abbas AK, 2004, AUTOIMMUN REV, V3, P471, DOI 10.1016/j.autrev.2004.07.004
   Akasaki Y, 2005, FRONT BIOSCI-LANDMRK, V10, P2908, DOI 10.2741/1747
   Akasaki Yasuharu, 2005, EXPERT REV NEUROTHER, V5, P497, DOI 10.1586/14737175.5.4.497
   Albers AE, 2005, CANCER IMMUNOL IMMUN, V54, P1072, DOI 10.1007/s00262-005-0670-9
   Azuma T, 2003, CANCER RES, V63, P4516
   Baecher-Allan C, 2004, SEMIN IMMUNOL, V16, P89, DOI 10.1016/j.smim.2003.12.005
   Baecher-Allan C, 2001, J IMMUNOL, V167, P1245, DOI 10.4049/jimmunol.167.3.1245
   Balabanov R, 1999, J NEUROSCI RES, V55, P578, DOI 10.1002/(SICI)1097-4547(19990301)55:5<578::AID-JNR5>3.0.CO;2-E
   Bluestone JA, 2005, CURR OPIN IMMUNOL, V17, P638, DOI 10.1016/j.coi.2005.09.002
   Cao DJ, 2004, ARTHRITIS RES THER, V6, PR335, DOI 10.1186/ar1192
   Casares N, 2003, J IMMUNOL, V171, P5931, DOI 10.4049/jimmunol.171.11.5931
   Choi BM, 2005, BIOCHEM BIOPH RES CO, V327, P1066, DOI 10.1016/j.bbrc.2004.12.106
   Deininger MH, 2000, BRAIN RES, V882, P1, DOI 10.1016/S0006-8993(00)02594-4
   DeLong P, 2005, CANCER BIOL THER, V4, P342, DOI 10.4161/cbt.4.3.1644
   Dunn GP, 2002, NAT IMMUNOL, V3, P991, DOI 10.1038/ni1102-991
   Ehtesham M, 2003, J IMMUNOTHER, V26, P107, DOI 10.1097/00002371-200303000-00003
   El Andaloussi A, 2006, NEURO-ONCOLOGY, V8, P234, DOI 10.1215/15228517-2006-006
   Fattorossi A, 2004, GYNECOL ONCOL, V92, P106, DOI 10.1016/j.ygyno.2003.09.020
   Fontenot JD, 2005, IMMUNITY, V22, P329, DOI 10.1016/j.immuni.2005.01.016
   Gavin M, 2003, CURR OPIN IMMUNOL, V15, P690, DOI 10.1016/j.coi.2003.09.011
   Golgher D, 2002, EUR J IMMUNOL, V32, P3267, DOI 10.1002/1521-4141(200211)32:11<3267::AID-IMMU3267>3.0.CO;2-1
   Javia LR, 2003, J IMMUNOTHER, V26, P85, DOI 10.1097/00002371-200301000-00009
   Jones Emma, 2002, CANCER IMMUN, V2, P1
   Jonuleit H, 2001, J EXP MED, V193, P1285, DOI 10.1084/jem.193.11.1285
   Kohm AP, 2003, J AUTOIMMUN, V21, P261, DOI 10.1016/S0896-8411(03)00117-3
   Levings MK, 2002, J EXP MED, V196, P1335, DOI 10.1084/jem.20021139
   Liyanage UK, 2002, J IMMUNOL, V169, P2756, DOI 10.4049/jimmunol.169.5.2756
   Maloy KJ, 2001, NAT IMMUNOL, V2, P816, DOI 10.1038/ni0901-816
   Marshall NA, 2004, BLOOD, V103, P1755, DOI 10.1182/blood-2003-07-2594
   Nagai H, 2004, EXP DERMATOL, V13, P613, DOI 10.1111/j.0906-6705.2004.00198.x
   Nishie A, 1999, CLIN CANCER RES, V5, P1107
   Onizuka S, 1999, CANCER RES, V59, P3128
   Piccirillo CA, 2004, SEMIN IMMUNOL, V16, P81, DOI 10.1016/j.smim.2003.12.003
   Rudensky A, 2005, PHILOS T R SOC B, V360, P1645, DOI 10.1098/rstb.2005.1731
   Sakaguchi S, 2001, IMMUNOL REV, V182, P18, DOI 10.1034/j.1600-065X.2001.1820102.x
   Schaefer C, 2005, BRIT J CANCER, V92, P913, DOI 10.1038/sj.bjc.6602407
   SHIMIZU J, 1989, J IMMUNOL, V142, P1053
   Shimizu J, 1999, J IMMUNOL, V163, P5211
   Sikorski CW, 2005, NEUROL RES, V27, P703, DOI 10.1179/016164105X49481
   Tambur AR, 2005, NEUROL RES, V27, P675, DOI 10.1179/016164105X49544
   Tanaka H, 2002, J IMMUNOTHER, V25, P207, DOI 10.1097/00002371-200205000-00003
   von Boehmer H, 2005, NAT IMMUNOL, V6, P338, DOI 10.1038/ni1180
   Watanabe N, 2005, NATURE, V436, P1181, DOI 10.1038/nature03886
   Wolf AM, 2003, CLIN CANCER RES, V9, P606
   Woo EY, 2002, J IMMUNOL, V168, P4272, DOI 10.4049/jimmunol.168.9.4272
   Woo EY, 2001, CANCER RES, V61, P4766
   Xia JH, 2003, CHINESE MED J-PEKING, V116, P432
   Yu JS, 2001, CANCER RES, V61, P842
   Yu JS, 2004, CANCER RES, V64, P4973, DOI 10.1158/0008-5472.CAN-03-3505
   Yu P, 2005, J EXP MED, V201, P779, DOI 10.1084/jem.20041684
NR 50
TC 115
Z9 133
U1 0
U2 7
PU AMER ASSOC NEUROLOGICAL SURGEONS
PI CHARLOTTESVILLE
PA UNIV VIRGINIA, 1224 WEST MAIN ST, STE 450, CHARLOTTESVILLE, VA 22903 USA
SN 0022-3085
EI 
J9 J NEUROSURG
JI J. Neurosurg.
PD SEP 15
PY 2006
VL 105
IS 3
BP 430
EP 437
DI 10.3171/jns.2006.105.3.430
PG 8
WC Clinical Neurology; Surgery
SC Neurosciences & Neurology; Surgery
GA 076CI
UT WOS:000239934200017
PM 16961139
DA 2025-02-17
ER

PT J
AU Carpentier, AE
   Meng, Y
AF Carpentier, Antoine E.
   Meng, Yuxia
TI Recent advances in immunotherapy for human glioma
SO CURRENT OPINION IN ONCOLOGY
LA English
DT Review
DE cancer; glioblastoma; glioma; immunotherapy; vaccine
AB Purpose of review The present review focuses on recent progress in tumour immunology and immunotherapeutic trials in malignant gliomas. Recent findings Major advances have been made in the understanding of antitumour immunity in patients with glioma. Patients with glioblastoma can spontaneously develop antitumour activity with activated CD8(+) T cells. Infiltration of myeloid suppressor cells into tumours and increased regulatory T-cell fraction appear to play a critical role in tumour tolerance, however. T-regulatory removal suppresses CD4(+) T-cell proliferative defects and can induce tumour rejection in a murine model. Clinical trials using active immunotherapy with dendritic cells loaded with tumour-eluted peptides or tumour lysate have successfully induced antitumour cytotoxicity and some radiologic responses. Other promising approaches targeting the mechanisms of tolerance that could be referred to as 'corrective immunotherapy' are currently on going. Summary Improvements in clinical methods and large randomized trials are now needed to prove the usefulness of cancer vaccines. Indeed, comprehensive analysis of tumour immunology and new immunization protocols suggest that immunotherapy can become an efficacious treatment in the near future. Combination with radiotherapy or chemotherapy should be investigated.
C1 [Carpentier, Antoine E.; Meng, Yuxia] Grp Hosp Pitie Salpetriere, Dept Neurol, F-75634 Paris, France.
C3 Sorbonne Universite; Assistance Publique Hopitaux Paris (APHP); Hopital Universitaire Pitie-Salpetriere - APHP
RP Carpentier, AE (通讯作者)，Univ Paris 05, AP HP, Paris 6, France.
EM antoine.carpentier@psl.aphp.fr
CR Albert ML, 2001, NAT IMMUNOL, V2, P1010, DOI 10.1038/ni722
   Albert ML, 1998, J EXP MED, V188, P1359, DOI 10.1084/jem.188.7.1359
   Aloisi F, 2001, GLIA, V36, P165, DOI 10.1002/glia.1106
   AUSIELLO CM, 1991, EUR J CANCER, V27, P646, DOI 10.1016/0277-5379(91)90235-6
   Badie B, 2001, J NEUROIMMUNOL, V120, P19, DOI 10.1016/S0165-5728(01)00361-7
   Becher B, 2000, GLIA, V29, P293
   Bogdahn U, 2006, J CLIN ONCOL, V24, P0
   Bucciero A, 1990, J NEUROSURG SCI, V34, P145
   Calzascia T, 2005, IMMUNITY, V22, P175, DOI 10.1016/j.immuni.2004.12.008
   Carpentier A, 2006, NEURO-ONCOLOGY, V8, P60, DOI 10.1215/S1522851705000475
   Caruso DA, 2004, NEURO-ONCOLOGY, V6, P236, DOI 10.1215/S1152851703000668
   Dietrich PY, 1997, INT IMMUNOL, V9, P1073, DOI 10.1093/intimm/9.8.1073
   Dillman RO, 2004, J IMMUNOTHER, V27, P398, DOI 10.1097/00002371-200409000-00009
   Facoetti A, 2005, CLIN CANCER RES, V11, P8304, DOI 10.1158/1078-0432.CCR-04-2588
   Fecci PE, 2006, CANCER RES, V66, P3294, DOI 10.1158/0008-5472.CAN-05-3773
   Fontenot JD, 2005, NAT IMMUNOL, V6, P331, DOI 10.1038/ni1179
   Graf MR, 2005, J NEURO-ONCOL, V73, P29, DOI 10.1007/s11060-007-9442-z
   Hatano M, 2005, NEOPLASIA, V7, P717, DOI 10.1593/neo.05277
   HISHII M, 1995, NEUROSURGERY, V37, P1160, DOI 10.1227/00006123-199512000-00016
   Hussain SF, 2006, J TRANSL MED, V4, P0, DOI 10.1186/1479-5876-4-15
   Ishikawa E, 2004, ANTICANCER RES, V24, P1861
   Iwasaki A, 2004, NAT IMMUNOL, V5, P987, DOI 10.1038/ni1112
   Kikuchi T, 2001, CANCER IMMUNOL IMMUN, V50, P337, DOI 10.1007/s002620100205
   Kikuchi T, 2004, J IMMUNOTHER, V27, P452, DOI 10.1097/00002371-200411000-00005
   Kjellman C, 2000, INT J CANCER, V89, P251, DOI 10.1002/1097-0215(20000520)89:3<251::AID-IJC7>3.0.CO;2-5
   Kobayashi T, 2003, CANCER IMMUNOL IMMUN, V52, P632, DOI 10.1007/s00262-003-0408-5
   Kruse CA, 1997, CANCER IMMUNOL IMMUN, V45, P77, DOI 10.1007/s002620050405
   Kugler A, 2000, NAT MED, V6, P332, DOI 10.1038/73193
   Liau LM, 2005, CLIN CANCER RES, V11, P5515, DOI 10.1158/1078-0432.CCR-05-0464
   LILLEHEI KO, 1991, NEUROSURGERY, V28, P16, DOI 10.1227/00006123-199101000-00003
   Liu GT, 2006, EXPERT REV VACCINES, V5, P233, DOI 10.1586/14760584.5.2.233
   MERCHANT RE, 1988, CANCER-AM CANCER SOC, V62, P665, DOI 10.1002/1097-0142(19880815)62:4<665::AID-CNCR2820620403>3.0.CO;2-O
   Nestle FO, 1998, NAT MED, V4, P328, DOI 10.1038/nm0398-328
   Okada H, 2003, J NEURO-ONCOL, V64, P13, DOI 10.1007/BF02700016
   Overwijk WW, 2003, J EXP MED, V198, P569, DOI 10.1084/jem.20030590
   Pardoll DM, 1998, CURR OPIN IMMUNOL, V10, P588, DOI 10.1016/S0952-7915(98)80228-8
   Parney IF, 2006, J NEURO-ONCOL, V78, P71, DOI 10.1007/s11060-005-9058-0
   Plautz GE, 2000, CLIN CANCER RES, V6, P2209
   Quattrocchi KB, 1999, J NEURO-ONCOL, V45, P141, DOI 10.1023/A:1006293606710
   Rodriguez PC, 2005, J EXP MED, V202, P931, DOI 10.1084/jem.20050715
   Rutkowski S, 2004, BRIT J CANCER, V91, P1656, DOI 10.1038/sj.bjc.6602195
   SCHMITZ M, 2006, CANC LETT, V0, P0
   Staveley-OCarroll K, 1998, P NATL ACAD SCI USA, V95, P1178, DOI 10.1073/pnas.95.3.1178
   Steiner HH, 2004, J CLIN ONCOL, V22, P4272, DOI 10.1200/JCO.2004.09.038
   Stupp R, 2005, NEW ENGL J MED, V352, P987, DOI 10.1056/NEJMoa043330
   Tang J, 2005, CLIN CANCER RES, V11, P5292, DOI 10.1158/1078-0432.CCR-05-0545
   Tsuboi K, 2003, CLIN CANCER RES, V9, P3294
   Wang HW, 2005, BLOOD, V105, P1135, DOI 10.1182/blood-2004-01-0027
   Watters JJ, 2005, J NEUROSCI RES, V81, P447, DOI 10.1002/jnr.20485
   Wheeler CJ, 2003, J IMMUNOL, V171, P4927, DOI 10.4049/jimmunol.171.9.4927
   Yajima N, 2005, CLIN CANCER RES, V11, P5900, DOI 10.1158/1078-0432.CCR-05-0559
   Yamanaka R, 2003, BRIT J CANCER, V89, P1172, DOI 10.1038/sj.bjc.6601268
   Yamanaka R, 2005, CLIN CANCER RES, V11, P4160, DOI 10.1158/1078-0432.CCR-05-0120
   Yu JS, 2001, CANCER RES, V61, P842
   Yu JS, 2004, CANCER RES, V64, P4973, DOI 10.1158/0008-5472.CAN-03-3505
NR 55
TC 42
Z9 46
U1 0
U2 3
PU LIPPINCOTT WILLIAMS & WILKINS
PI PHILADELPHIA
PA TWO COMMERCE SQ, 2001 MARKET ST, PHILADELPHIA, PA 19103 USA
SN 1040-8746
EI 1531-703X
J9 CURR OPIN ONCOL
JI Curr. Opin. Oncol.
PD NOV 15
PY 2006
VL 18
IS 6
BP 631
EP 636
DI 10.1097/01.cco.0000245321.34658.f4
PG 6
WC Oncology
SC Oncology
GA V44CV
UT WOS:000202981700013
PM 16988586
DA 2025-02-17
ER

PT J
AU Dey, M
   Hussain, SF
   Heimberger, AB
AF Dey, Mahua
   Hussain, S. Farzana
   Heimberger, Amy B.
TI The role of glioma microenvironment in immune modulation: Potential targets for intervention
SO LETTERS IN DRUG DESIGN & DISCOVERY
LA English
DT Article
DE microglia; antigen presenting cells; glioblastoma multiforme; dendritic cell; regulatory T cell; central nervous system
ID growth-factor-beta; regulatory t-cells; colony-stimulating factor; dendritic cells; costimulatory molecules; denileukin diftitox; in-vitro; adoptive immunotherapy; glioblastoma cells; peripheral-blood
AB Malignant gliomas are associated with poor prognoses despite surgical, radiation and chemotherapy interventions. Since notable side-effects are associated with each of the aforementioned therapies, the future design of glioma immunotherapy clinical trials will need to address immune modulation at multiple levels for efficacious results. The review discusses emerging data that provides novel insights into immune modulation and their possible implications for immunotherapeutic approaches. The next generation of immunotherapy is largely focused on improving immune effector targeting and directing the tumor immune microenvironment to work synergistically with systematic immune activation.
C1 Univ Texas, MD Anderson Canc Ctr, Dept Neurosurg, Unit 442,Brain Tumor Ctr, Houston, TX 77230 USA.
C3 University of Texas System; UTMD Anderson Cancer Center
RP Heimberger, AB (通讯作者)，Univ Texas, MD Anderson Canc Ctr, Dept Neurosurg, Unit 442,Brain Tumor Ctr, POB 301402, Houston, TX 77230 USA.
EM aheimber@mdanderson.org
CR Akasaki Y, 2004, J IMMUNOL, V173, P4352, DOI 10.4049/jimmunol.173.7.4352
   Aloisi F, 2001, GLIA, V36, P165, DOI 10.1002/glia.1106
   Ashkenazi E, 1997, NEUROIMMUNOMODULAT, V4, P49, DOI 10.1159/000097315
   Attia P, 2005, J IMMUNOTHER, V28, P582, DOI 10.1097/01.cji.0000175468.19742.10
   Badie B, 2002, J NEUROIMMUNOL, V133, P39, DOI 10.1016/S0165-5728(02)00350-8
   Bellone G, 1999, AM J PATHOL, V155, P537, DOI 10.1016/S0002-9440(10)65149-8
   BERD D, 1987, CANCER RES, V47, P3317
   Bronte V, 2000, BLOOD, V96, P3838, DOI 10.1182/blood.V96.12.3838.h8003838_3838_3846
   CARLSSON J, 1989, CANCER IMMUNOL IMMUN, V30, P269, DOI 10.1007/BF01744893
   Chahlavi A, 2005, CANCER RES, V65, P5428, DOI 10.1158/0008-5472.CAN-04-4395
   Cheng FD, 2003, IMMUNITY, V19, P425, DOI 10.1016/S1074-7613(03)00232-2
   Ciusani E, 2002, BIOCHEM PHARMACOL, V63, P881, DOI 10.1016/S0006-2952(01)00837-1
   Columba-Cabezas S, 2002, J NEUROIMMUNOL, V130, P10, DOI 10.1016/S0165-5728(02)00170-4
   Correale P, 2005, J CLIN ONCOL, V23, P8950, DOI 10.1200/JCO.2005.12.147
   Curiel TJ, 2004, NAT MED, V10, P942, DOI 10.1038/nm1093
   Curiel TJ, 2003, NAT MED, V9, P562, DOI 10.1038/nm863
   Dang NH, 2004, J CLIN ONCOL, V22, P4095, DOI 10.1200/JCO.2004.03.071
   Dangond F, 1997, J NEUROIMMUNOL, V76, P132, DOI 10.1016/S0165-5728(97)00043-X
   Dannull J, 2005, J CLIN INVEST, V115, P3623, DOI 10.1172/JCI25947
   Dauer M, 2005, J IMMUNOTHER, V28, P332, DOI 10.1097/01.cji.0000164038.41104.f5
   Delgado M, 2004, FASEB J, V18, P1453, DOI 10.1096/fj.04-1548fje
   deVries TJ, 1997, CANCER RES, V57, P3223
   Dong HD, 2002, NAT MED, V8, P793, DOI 10.1038/nm730
   Ebert S, 2005, J NEUROIMMUNOL, V159, P87, DOI 10.1016/j.jneuroim.2004.10.005
   Fakhrai H, 1996, P NATL ACAD SCI USA, V93, P2909, DOI 10.1073/pnas.93.7.2909
   FAKHRAI H, 2001, DOWNERGULATION TRANS, V0, P289
   Fecci PE, 2006, CANCER RES, V66, P3294, DOI 10.1158/0008-5472.CAN-05-3773
   Foehr ED, 2005, J NEURO-ONCOL, V74, P241, DOI 10.1007/s11060-004-7202-x
   Fontenot JD, 2005, NAT IMMUNOL, V6, P331, DOI 10.1038/ni1179
   Foss F, 2006, SEMIN ONCOL, V33, PS11, DOI 10.1053/j.seminoncol.2005.12.017
   Friese MA, 2003, CANCER RES, V63, P8996
   Gabrilovich D, 1998, BLOOD, V92, P4150, DOI 10.1182/blood.V92.11.4150.423k45_4150_4166
   Gabrilovich DI, 1996, CELL IMMUNOL, V170, P101, DOI 10.1006/cimm.1996.0139
   Greter M, 2005, NAT MED, V11, P328, DOI 10.1038/nm1197
   Grosse-Hovest L, 2005, INT J CANCER, V117, P1060, DOI 10.1002/ijc.21294
   Hegi ME, 2005, NEW ENGL J MED, V352, P997, DOI 10.1056/NEJMoa043331
   Heimberger AB, 2005, NEURO-ONCOLOGY, V7, P1, DOI 10.1215/S1152851704000420
   Heimberger AB, 2003, CLIN CANCER RES, V9, P4247
   Heimberger AB, 2001, BRAIN TUMOR IMMUNOTHERAPY, V0, P101
   Hoyne GF, 2000, INT IMMUNOL, V12, P177, DOI 10.1093/intimm/12.2.177
   Hussain SF, 2006, NEURO-ONCOLOGY, V8, P261, DOI 10.1215/15228517-2006-008
   Hussain SF, 2006, J TRANSL MED, V4, P0, DOI 10.1186/1479-5876-4-15
   Ivanov VN, 2003, MOL CELL BIOL, V23, P3623, DOI 10.1128/MCB.23.10.3623-3635.2003
   JAYARAMAN S, 1991, J IMMUNOL, V146, P4085
   Johnson GB, 2002, J IMMUNOL, V168, P5233, DOI 10.4049/jimmunol.168.10.5233
   Kolenko V, 1997, J IMMUNOL, V159, P3057
   Kwon ED, 1997, P NATL ACAD SCI USA, V94, P8099, DOI 10.1073/pnas.94.15.8099
   Liau LM, 2005, CLIN CANCER RES, V11, P5515, DOI 10.1158/1078-0432.CCR-05-0464
   Liu G, 2004, CANCER RES, V64, P4980, DOI 10.1158/0008-5472.CAN-03-3504
   Liyanage UK, 2002, J IMMUNOL, V169, P2756, DOI 10.4049/jimmunol.169.5.2756
   Lozupone F, 2003, EUR J IMMUNOL, V33, P556, DOI 10.1002/immu.200310032
   Matyszak MK, 1999, EUR J IMMUNOL, V29, P3063, DOI 10.1002/(SICI)1521-4141(199910)29:10<3063::AID-IMMU3063>3.0.CO;2-G
   McMahon EJ, 2005, NAT MED, V11, P335, DOI 10.1038/nm1202
   Misra N, 2004, J IMMUNOL, V172, P4676, DOI 10.4049/jimmunol.172.8.4676
   Mitchell MS, 1998, SEMIN ONCOL, V25, P623
   Morford LA, 1997, J IMMUNOL, V159, P4415
   Olsen E, 2001, J CLIN ONCOL, V19, P376, DOI 10.1200/JCO.2001.19.2.376
   Osawa E, 2006, INT J CANCER, V118, P2232, DOI 10.1002/ijc.21639
   Platten M, 2001, MICROSC RES TECHNIQ, V52, P401, DOI 10.1002/1097-0029(20010215)52:4<401::AID-JEMT1025>3.0.CO;2-C
   Platten M, 2001, INT J CANCER, V93, P53, DOI 10.1002/ijc.1289
   Plautz GE, 2000, CLIN CANCER RES, V6, P2209
   Proietti E, 1998, J CLIN INVEST, V101, P429, DOI 10.1172/JCI1348
   Reardon DA, 2002, J CLIN ONCOL, V20, P1389, DOI 10.1200/JCO.20.5.1389
   Rebmann V, 2003, SEMIN CANCER BIOL, V13, P371, DOI 10.1016/S1044-579X(03)00028-2
   Riker A, 1999, SURGERY, V126, P112, DOI 10.1067/msy.1999.98739
   ROSZMAN T, 1991, IMMUNOL TODAY, V12, P370, DOI 10.1016/0167-5699(91)90068-5
   ROSZMAN TL, 1985, J IMMUNOL, V134, P1545
   Roussel E, 1996, CLIN EXP IMMUNOL, V105, P344, DOI 10.1046/j.1365-2249.1996.d01-753.x
   Sakaguchi S, 2004, ANNU REV IMMUNOL, V22, P531, DOI 10.1146/annurev.immunol.21.120601.141122
   Sampson JH, 2000, P NATL ACAD SCI USA, V97, P7503, DOI 10.1073/pnas.130166597
   Satoh J, 1995, BRAIN RES, V704, P92, DOI 10.1016/0006-8993(95)01177-3
   Schlingensiepen KH, 2006, CYTOKINE GROWTH F R, V17, P129, DOI 10.1016/j.cytogfr.2005.09.002
   Schreiber H, 2002, SEMIN CANCER BIOL, V12, P25, DOI 10.1006/scbi.2001.0401
   SIEBENALLER ZA, 2005, NEUROSURG FOCUS, V19, P0
   Siegel RM, 2000, NAT IMMUNOL, V1, P469, DOI 10.1038/82712
   Sivori S, 2000, J NEUROIMMUNOL, V107, P220, DOI 10.1016/S0165-5728(00)00221-6
   Srivastava P, 2002, NAT REV IMMUNOL, V2, P185, DOI 10.1038/nri749
   Strome SE, 2003, CANCER RES, V63, P6501
   Su YB, 2004, J CLIN ONCOL, V22, P610, DOI 10.1200/JCO.2004.07.060
   SZCZEPANIK M, 1993, J LEUKOCYTE BIOL, V53, P320, DOI 10.1002/jlb.53.3.320
   Taams LS, 2005, HUM IMMUNOL, V66, P222, DOI 10.1016/j.humimm.2004.12.006
   TADA M, 1993, J NEURO-ONCOL, V17, P261, DOI 10.1007/BF01049981
   Tang J, 2005, CLIN CANCER RES, V11, P5292, DOI 10.1158/1078-0432.CCR-05-0545
   Termeer C, 2002, J EXP MED, V195, P99, DOI 10.1084/jem.20001858
   Tirapu I, 2006, CANCER RES, V66, P2442, DOI 10.1158/0008-5472.CAN-05-1681
   Uhl M, 2004, CANCER RES, V64, P7954, DOI 10.1158/0008-5472.CAN-04-1013
   Voigt H, 2006, CLIN EXP IMMUNOL, V143, P93, DOI 10.1111/j.1365-2249.2005.02972.x
   Walker PR, 1998, CURR OPIN IMMUNOL, V10, P564, DOI 10.1016/S0952-7915(98)80225-2
   Weller M, 1995, BRAIN RES REV, V21, P128, DOI 10.1016/0165-0173(95)00010-0
   Wiendl H, 2002, J IMMUNOL, V168, P4772, DOI 10.4049/jimmunol.168.9.4772
   WIKSTRAND CJ, 1981, J NEUROIMMUNOL, V1, P249, DOI 10.1016/0165-5728(81)90029-1
   Wintterle S, 2003, CANCER RES, V63, P7462
   Wischhusen J, 2005, J NEUROPATH EXP NEUR, V64, P523, DOI 10.1093/jnen/64.6.523
   Wrzesinski C, 2005, CURR OPIN IMMUNOL, V17, P195, DOI 10.1016/j.coi.2005.02.002
   Yang SX, 2005, J IMMUNOL, V175, P3715, DOI 10.4049/jimmunol.175.6.3715
   Yu JS, 2004, CANCER RES, V64, P4973, DOI 10.1158/0008-5472.CAN-03-3505
   Zeineddine NS, 1999, IMMUNOL LETT, V70, P63, DOI 10.1016/S0165-2478(99)00129-7
   Zhang GX, 2002, EXP MOL PATHOL, V73, P35, DOI 10.1006/exmp.2002.2441
   Zhang YQ, 1997, J IMMUNOL, V158, P4734
NR 99
TC 9
Z9 12
U1 0
U2 7
PU BENTHAM SCIENCE PUBL LTD
PI SHARJAH
PA EXECUTIVE STE Y-2, PO BOX 7917, SAIF ZONE, 1200 BR SHARJAH, U ARAB EMIRATES
SN 1570-1808
EI 1875-628X
J9 LETT DRUG DES DISCOV
JI Lett. Drug Des. Discov.
PD SEP 15
PY 2006
VL 3
IS 7
BP 443
EP 453
DI 10.2174/157018006778194844
PG 11
WC Chemistry, Medicinal
SC Pharmacology & Pharmacy
GA 081GD
UT WOS:000240304300002
DA 2025-02-17
ER

PT J
AU Eguchi, J
   Hatano, M
   Nishimura, F
   Zhu, XM
   Dusak, JE
   Sato, H
   Pollack, IF
   Storkus, WJ
   Okada, H
AF Eguchi, Junichi
   Hatano, Manabu
   Nishimura, Fumihiko
   Zhu, Xinmei
   Dusak, Jill E.
   Sato, Hidemitsu
   Pollack, Ian F.
   Storkus, Walter J.
   Okada, Hideho
TI Identification of interleukin-13 receptor α2 peptide analogues capable of inducing improved antiglioma CTL responses
SO CANCER RESEARCH
LA English
DT Article
ID cd8(+) t-cells; glioma-associated antigen; cytokine gene-therapy; melanoma-reactive ctl; dendritic cells; antitumor immunity; autologous glioma; malignant glioma; in-vitro; vaccination
AB Restricted and high-level expression of interleukin-13 receptor alpha 2 (IL-13R alpha 2) in a majority of human malignant gliomas makes this protein an attractive vaccine target. We have previously described the identification of the IL-13R alpha 2(345-353) peptide as a human leukocyte antigen-A2 (HLA-A2)-restricted CTL epitope. However, as it remains unclear how efficiently peptide-based vaccines can induce specific CTLs in patients with malignant gliomas, we have examined whether analogue epitopes could elicit heteroclitic antitumor T-cell responses versus wild-type peptides. We have created three IL-13R alpha 2 analogue peptides by substitutions of the COOH-terminal isoleucine (1) for valine (V) and the N112-terminal tryptophan (W) for either alanine (A), glutamic acid (E), or nonsubstituted (W; designated as 1A9V, 1E9V, and 9V, respectively). in comparison with the native IL-13R alpha 2 epitope, the analogue peptides 9V and 1A9V displayed higher levels of binding affinity and stability in HLA-A2 complexes and yielded an improved stimulatory index for patient-derived, specific CTLs against the native epitope expressed by HLA-A2(+) glioma cells. In HLA-A2-tranggenic HHD mice, immunization with the peptides 9V and 1A9V induced enhanced levels of CTL reactivity and protective immunity against an intracranial challenge with 11,1L13 alpha 2-expressing syngeneic tumors when compared with vaccines containing the native IL-13R alpha 2 epitope. These findings indicate highly immunogenic IL13R alpha 2 peptide analogues may be useful for the development of vaccines capable of effectively expanding IL-13R alpha 2-specific, tumor-reactive CTLs in glioma patients.
C1 Univ Pittsburgh, Sch Med, Dept Neurol Surg, Pittsburgh, PA 15213 USA.
   Univ Pittsburgh, Sch Med, Dept Surg, Pittsburgh, PA 15213 USA.
   Univ Pittsburgh, Sch Med, Dept Dermatol & Immunol, Pittsburgh, PA 15213 USA.
   Kanagawa Canc Ctr, Dept Neurosurg, Kanagawa, Japan.
   Univ Pittsburgh, Inst Canc, Brain Tumor Program, Pittsburgh, PA USA.
C3 Pennsylvania Commonwealth System of Higher Education (PCSHE); University of Pittsburgh; Pennsylvania Commonwealth System of Higher Education (PCSHE); University of Pittsburgh; Pennsylvania Commonwealth System of Higher Education (PCSHE); University of Pittsburgh; Kanagawa Prefectural Cancer Center; Pennsylvania Commonwealth System of Higher Education (PCSHE); University of Pittsburgh
RP Okada, H (通讯作者)，Univ Pittsburgh, Sch Med, Dept Neurol Surg, G12a Hillman Canc Ctr,5117 Ctr Ave, Pittsburgh, PA 15213 USA.
EM okadah@upmc.edu
FU NCI NIH HHS [1P01 CA100327] Funding Source: Medline
CR AlSabbagh AM, 1996, J NEUROSCI RES, V45, P424, DOI 10.1002/(SICI)1097-4547(19960815)45:4<424::AID-JNR11>3.0.CO;2-0
   Alves PMS, 2003, CANCER RES, V63, P8476
   Ashley DM, 1997, J EXP MED, V186, P1177, DOI 10.1084/jem.186.7.1177
   Bownds S, 2001, J IMMUNOTHER, V24, P1, DOI 10.1097/00002371-200101000-00001
   Calzascia T, 2005, IMMUNITY, V22, P175, DOI 10.1016/j.immuni.2004.12.008
   Carrabba MG, 2003, CANCER RES, V63, P1560
   Chen JL, 2000, J IMMUNOL, V165, P948, DOI 10.4049/jimmunol.165.2.948
   Debinski W, 1999, INT J ONCOL, V15, P481
   Debinski W, 2000, MOL MED, V6, P440, DOI 10.1007/BF03401786
   Dutoit V, 2002, J IMMUNOL, V168, P1167, DOI 10.4049/jimmunol.168.3.1167
   Ercolini AM, 2005, J EXP MED, V201, P1591, DOI 10.1084/jem.20042167
   Francini G, 2002, J IMMUNOL, V169, P4840, DOI 10.4049/jimmunol.169.9.4840
   Gross DA, 2004, J CLIN INVEST, V113, P425, DOI 10.1172/JCI200419418
   Hatano M, 2005, NEOPLASIA, V7, P717, DOI 10.1593/neo.05277
   Herr W, 2000, BLOOD, V96, P1857, DOI 10.1182/blood.V96.5.1857.h8001857_1857_1864
   HOLLADAY FP, 1992, NEUROSURGERY, V31, P528, DOI 10.1227/00006123-199209000-00015
   Jager E, 1996, INT J CANCER, V66, P470, DOI 10.1002/(SICI)1097-0215(19960516)66:4<470::AID-IJC10>3.0.CO;2-C
   Keogh E, 2001, J IMMUNOL, V167, P787, DOI 10.4049/jimmunol.167.2.787
   Kikuchi T, 2001, CANCER IMMUNOL IMMUN, V50, P337, DOI 10.1007/s002620100205
   Kirksey TJ, 1999, J BIOL CHEM, V274, P37259, DOI 10.1074/jbc.274.52.37259
   Lampson LA, 1998, IMMUNOL TODAY, V19, P17, DOI 10.1016/S0167-5699(97)01181-X
   Liau LM, 2005, CLIN CANCER RES, V11, P5515, DOI 10.1158/1078-0432.CCR-05-0464
   Liau LM, 1999, J NEUROSURG, V90, P1115, DOI 10.3171/jns.1999.90.6.1115
   Liu G, 2004, CANCER RES, V64, P4980, DOI 10.1158/0008-5472.CAN-03-3504
   Mailliard RB, 2004, CANCER RES, V64, P5934, DOI 10.1158/0008-5472.CAN-04-1261
   Monsurrò V, 2002, J IMMUNOL, V168, P5933, DOI 10.4049/jimmunol.168.11.5933
   Okada H, 2003, J NEURO-ONCOL, V64, P13, DOI 10.1007/BF02700016
   Okada H, 2001, GENE THER, V8, P1157, DOI 10.1038/sj.gt.3301496
   Okada H, 1998, INT J CANCER, V78, P196, DOI 10.1002/(SICI)1097-0215(19981005)78:2<196::AID-IJC13>3.0.CO;2-9
   Okada H, 1999, GENE THER, V6, P219, DOI 10.1038/sj.gt.3300798
   Okada H, 2001, HUM GENE THER, V12, P575
   Okano F, 2002, CLIN CANCER RES, V8, P2851
   Parkhurst MR, 1996, J IMMUNOL, V157, P2539
   Pascolo S, 1997, J EXP MED, V185, P2043, DOI 10.1084/jem.185.12.2043
   Rivoltini L, 1999, CANCER RES, V59, P301
   Rosenberg SA, 1998, NAT MED, V4, P321, DOI 10.1038/nm0398-321
   Sidney J, 2001, HUM IMMUNOL, V62, P1200, DOI 10.1016/S0198-8859(01)00319-6
   Su YB, 2004, J CLIN ONCOL, V22, P610, DOI 10.1200/JCO.2004.07.060
   Walker PR, 2003, BRAIN RES REV, V42, P97, DOI 10.1016/S0165-0173(03)00141-3
   Walker PR, 2000, J IMMUNOL, V165, P3128, DOI 10.4049/jimmunol.165.6.3128
   Waterhouse Nigel J, 2004, J TRANSL MED, V2, P36, DOI 10.1186/1479-5876-2-36
   Wen Patrick Y, 2004, CURR NEUROL NEUROSCI REP, V4, P218, DOI 10.1007/s11910-004-0042-4
   Yee C, 1999, J IMMUNOL, V162, P2227
   Yu JS, 2001, CANCER RES, V61, P842
   Yu JS, 2004, CANCER RES, V64, P4973, DOI 10.1158/0008-5472.CAN-03-3505
NR 45
TC 50
Z9 65
U1 0
U2 5
PU AMER ASSOC CANCER RESEARCH
PI PHILADELPHIA
PA 615 CHESTNUT ST, 17TH FLOOR, PHILADELPHIA, PA 19106-4404 USA
SN 0008-5472
EI 1538-7445
J9 CANCER RES
JI Cancer Res.
PD JUN 1
PY 2006
VL 66
IS 11
BP 5883
EP 5891
DI 10.1158/0008-5472.CAN-06-0363
PG 9
WC Oncology
SC Oncology
GA 049GC
UT WOS:000238003100045
PM 16740728
DA 2025-02-17
ER

PT J
AU Manome, Y
   Kobayashi, T
   Mori, M
   Suzuki, R
   Funamizu, N
   Akiyama, N
   Inoue, S
   Tabata, Y
   Watanabe, M
AF Manome, Yoshinobu
   Kobayashi, Toshiaki
   Mori, Mariko
   Suzuki, Rie
   Funamizu, Naotake
   Akiyama, Nobutake
   Inoue, Sachiko
   Tabata, Yasuhiko
   Watanabe, Michiko
TI Local delivery of doxorubicin for malignant glioma by a biodegradable PLGA polymer sheet
SO ANTICANCER RESEARCH
LA English
DT Article
DE doxorubicin; PLGA; local delivery; glioma
ID diagnosed glioblastoma-multiforme; wheat-germ-agglutinin; tumor model resistant; in-vitro; photodynamic activity; antitumor-activity; controlled-release; dendritic cells; poly(lactide-co-glycolide) microspheres; chloroethyl-nitrosourea
AB Implantable, biocompatible and biodegradable devices beating an anticancer drug can provide promising local therapy to patients with malignant disorders. With the aim of treating brain tumors, especially gliomas, a membranous sheet containing doxorubicin was produced by co-polymerization to poly(D,L-lactide-co-glycolide) (PLGA). When release of the drug from the sheet was measured, sustained release continued until day 34. The data contrasted with the burst release from material containing a higher proportion of the drug. In terms of biodegradability, a subcutaneous 3 x 3-mm tetragonal sheet was almost completely absorbed by day 80. When a glioma was implanted subcuteneously and the tumor nodule exposed to the sheet, the device inhibited tumor growth significantly. The sheet consisted of an amorphous structure with cavities estimated to have a diameter of 0.5 - 3 mu m by electron microscopic observation. Since the sheet is implantable, biodegradable and has a sustained-drug release property, the device may play a role in the local therapy of brain tumors.
C1 Jikei Univ, Sch Med, Dept Mol Cell Biol, Inst DNA Med,Minato Ku, Tokyo 1058461, Japan.
   Jikei Univ, Sch Med, Dept Pathol, Inst DNA Med,Minato Ku, Tokyo 1058461, Japan.
   Jikei Univ, Sch Med, Dept Mol Immunol, Inst DNA Med,Minato Ku, Tokyo 1058461, Japan.
   Natl Canc Ctr, Res Ctr Canc Prevent & Screening, Canc Screening Technol Div, Chuo Ku, Tokyo 1050045, Japan.
   Kyoto Univ, Inst Frontier Med Sci, Dept Biomat, Sakyo Ku, Kyoto 6068507, Japan.
C3 Jikei University; Jikei University; Jikei University; National Cancer Center - Japan; Kyoto University
RP Manome, Y (通讯作者)，Jikei Univ, Sch Med, Dept Mol Cell Biol, Inst DNA Med,Minato Ku, 3-25-8 Nishishinbashi, Tokyo 1058461, Japan.
EM manome@jikei.ac.jp
CR ARICO M, 1990, MED PEDIATR ONCOL, V18, P261, DOI 10.1002/mpo.2950180321
   Bandi N, 2005, J PHARM PHARMACOL, V57, P851, DOI 10.1211/0022357056334
   Barrié M, 2005, ANN ONCOL, V16, P1177, DOI 10.1093/annonc/mdi225
   Benny O, 2005, CLIN CANCER RES, V11, P768
   Bobola MS, 2005, CLIN CANCER RES, V11, P2747, DOI 10.1158/1078-0432.CCR-04-2045
   Cegnar M, 2004, EXP CELL RES, V301, P223, DOI 10.1016/j.yexcr.2004.07.021
   Chae GS, 2005, INT J PHARMACEUT, V301, P6, DOI 10.1016/j.ijpharm.2005.03.034
   Cohen MH, 2005, CLIN CANCER RES, V11, P6767, DOI 10.1158/1078-0432.CCR-05-0722
   Ferdous AJ, 1998, J CONTROL RELEASE, V50, P71, DOI 10.1016/S0168-3659(97)00116-8
   Fonseca C, 2002, J CONTROL RELEASE, V83, P273, DOI 10.1016/S0168-3659(02)00212-2
   FOURNIER C, 1991, CANCER RES, V51, P5384
   Géze A, 1999, J CONTROL RELEASE, V58, P311, DOI 10.1016/S0168-3659(98)00165-5
   Gill JS, 2002, BIOMATERIALS, V23, P2773, DOI 10.1016/S0142-9612(02)00013-3
   Hagiwara A, 1998, ANTI-CANCER DRUG, V9, P287, DOI 10.1097/00001813-199803000-00012
   Hamstra DA, 2005, J NEURO-ONCOL, V73, P225, DOI 10.1007/s11060-004-5675-2
   Hermisson M, 2006, J NEUROCHEM, V96, P766, DOI 10.1111/j.1471-4159.2005.03583.x
   Inoue K, 2004, CANCER CHEMOTH PHARM, V53, P415, DOI 10.1007/s00280-003-0748-z
   Jilek S, 2004, PHARM RES-DORDR, V21, P1240, DOI 10.1023/B:PHAM.0000033012.16152.5d
   Jordan B, 2004, SPINAL CORD, V42, P371, DOI 10.1038/sj.sc.3101592
   Kang BK, 2004, INT J PHARMACEUT, V286, P147, DOI 10.1016/j.ijpharm.2004.08.008
   Konan YN, 2003, PHOTOCHEM PHOTOBIOL, V77, P638, DOI 10.1562/0031-8655(2003)077<0638:EOPINC>2.0.CO;2
   Konan YN, 2003, EUR J PHARM SCI, V18, P241, DOI 10.1016/S0928-0987(03)00017-4
   Kumagai S, 1996, JPN J CANCER RES, V87, P412, DOI 10.1111/j.1349-7006.1996.tb00238.x
   LABRIE F, 1993, BREAST CANCER RES TR, V26, P253, DOI 10.1007/BF00665803
   Lagarce F, 2002, INT J PHARM, V242, P243, DOI 10.1016/S0378-5173(02)00166-7
   Lee J, 2005, J COMB OPTIM, V9, P59, DOI 10.1007/s10878-005-5484-3
   Lesniak MS, 2005, ANTICANCER RES, V25, P3825
   Lin RY, 2005, BIOMATERIALS, V26, P4476, DOI 10.1016/j.biomaterials.2004.11.014
   Mallery SR, 2000, ANTICANCER RES, V20, P2817
   Manome Y, 2002, ANTICANCER RES, V22, P2029
   Manome Y, 1999, ANTICANCER RES, V19, P5313
   McCarthy JR, 2005, NANO LETT, V5, P2552, DOI 10.1021/nl0519229
   Mo Y, 2005, J CONTROL RELEASE, V108, P244, DOI 10.1016/j.jconrel.2005.08.013
   Mo Y, 2005, J CONTROL RELEASE, V107, P30, DOI 10.1016/j.jconrel.2004.06.024
   Ohgaki H, 2005, J NEUROPATH EXP NEUR, V64, P479, DOI 10.1093/jnen/64.6.479
   Panyam J, 2002, FASEB J, V16, P0, DOI 10.1096/fj.02-0088com
   Prabha S, 2004, PHARM RES-DORDR, V21, P354, DOI 10.1023/B:PHAM.0000016250.56402.99
   Reza MS, 1998, J MICROENCAPSUL, V15, P789, DOI 10.3109/02652049809008261
   Ribeiro-Costa RM, 2004, J MICROENCAPSUL, V21, P371, DOI 10.1080/02652040410001673919
   ROHR UD, 2005, ARCH GYNECOL OBSTET, V0, P0
   Roullin VG, 2002, EUR J PHARM BIOPHARM, V53, P293, DOI 10.1016/S0939-6411(02)00011-5
   Sahoo SK, 2005, MOL PHARMACEUT, V2, P373, DOI 10.1021/mp050032z
   Sánchez A, 2003, EUR J PHARM SCI, V18, P221, DOI 10.1016/S0928-0987(03)00019-8
   Seong H, 2003, INT J PHARMACEUT, V251, P1, DOI 10.1016/S0378-5173(02)00543-4
   Singh U V, 1997, PHARM ACTA HELV, V72, P165, DOI 10.1016/S0031-6865(97)00013-7
   Tong WK, 2003, DRUG DEV IND PHARM, V29, P745, DOI 10.1081/DDC-120021774
   Vargas A, 2004, INT J PHARMACEUT, V286, P131, DOI 10.1016/j.ijpharm.2004.07.029
   Waeckerle-Men Y, 2005, ADV DRUG DELIVER REV, V57, P475, DOI 10.1016/j.addr.2004.09.007
   Waeckerle-Men Y, 2004, J IMMUNOL METHODS, V287, P109, DOI 10.1016/j.jim.2004.01.010
   Webb AR, 2004, EXPERT OPIN BIOL TH, V4, P801, DOI 10.1517/14712598.4.6.801
   Westphal M, 2003, NEURO-ONCOLOGY, V5, P79, DOI 10.1215/15228517-5-2-79
   YIMANN MA, 2006, CANC LETT, V0, P0
   Yoo HS, 2001, J CONTROL RELEASE, V70, P63, DOI 10.1016/S0168-3659(00)00340-0
   YOSHII Y, 1986, J NEUROSURG, V65, P659, DOI 10.3171/jns.1986.65.5.0659
   Young JI, 2003, INT J PHARM, V259, P79, DOI 10.1016/S0378-5173(03)00207-2
NR 55
TC 35
Z9 42
U1 0
U2 12
PU INT INST ANTICANCER RESEARCH
PI ATHENS
PA EDITORIAL OFFICE 1ST KM KAPANDRITIOU-KALAMOU RD KAPANDRITI, PO BOX 22, ATHENS 19014, GREECE
SN 0250-7005
EI 1791-7530
J9 ANTICANCER RES
JI Anticancer Res.
PD SEP-OCT 15
PY 2006
VL 26
IS 5A
BP 3317
EP 3326
DI 
PG 10
WC Oncology
SC Oncology
GA 100YY
UT WOS:000241707300017
PM 17094447
DA 2025-02-17
ER

PT J
AU Ito, A
   Honda, H
   Kobayashi, T
AF Ito, A
   Honda, H
   Kobayashi, T
TI Cancer immunotherapy based on intracellular hyperthermia using magnetite nanoparticles: a novel concept of "heat-controlled necrosis" with heat shock protein expression
SO CANCER IMMUNOLOGY IMMUNOTHERAPY
LA English
DT Article
DE heat shock proteins; hyperthermia; tumor immunity; magnetite; glioma; melanoma
ID cytotoxic t-lymphocytes; subcutaneous murine melanoma; antigen presentation; cationic liposm; in-vitro; antitumor immunity; dendritic cells; heat-shock-protein-70; therapy; hsp70
AB Heat shock proteins (HSPs) are highly conserved proteins whose syntheses are induced by a variety of stresses, including heat stress. Since the expression of HSPs, including HSP70, protects cells from heat-induced apoptosis, HSP expression has been considered to be a complicating factor in hyperthermia. On the other hand, recent reports have shown the importance of HSPs, such as HSP70, HSP90 and glucose-regulated protein 96 (gp96), in immune reactions. If HSP expression induced by hyperthermia is involved in tumor immunity, novel cancer immunotherapy based oil this novel concept can be developed. In such a strategy, a tumor-specific hyperthermia system, which can heat the local tumor region to the intended temperature without damaging normal tissue, would be highly advantageous. To achieve tumor-specific hyperthermia, we have developed an intracellular hyperthermia system using magnetite nanoparticles. This novel hyperthermia system can induce necrotic cell death via HSP expression, which induces antitumor immunity. In the present article, cancer immunology and immunotherapy based oil hyperthermia, and HSP expression are reviewed and discussed.
C1 Chubu Univ, Sch Biosci & Biotechnol, Aichi 4878501, Japan.
   Nagoya Univ, Sch Engn, Dept Biotechnol, Chikusa Ku, Nagoya, Aichi 4648603, Japan.
C3 Chubu University; Nagoya University
RP Chubu Univ, Sch Biosci & Biotechnol, Matsumoto Cho 1200, Aichi 4878501, Japan.
EM takeshi@isc.chubu.ac.jp
CR Asea A, 2000, NAT MED, V6, P435, DOI 10.1038/74697
   Basu S, 2000, INT IMMUNOL, V12, P1539, DOI 10.1093/intimm/12.11.1539
   Becker T, 2002, J CELL BIOL, V158, P1277, DOI 10.1083/jcb.200208083
   Belli F, 2002, J CLIN ONCOL, V20, P4169, DOI 10.1200/JCO.2002.09.134
   Castelli C, 2004, CANCER IMMUNOL IMMUN, V53, P227, DOI 10.1007/s00262-003-0481-9
   Chandawarkar RY, 2004, INT IMMUNOL, V16, P615, DOI 10.1093/intimm/dxh063
   DEWEY WC, 1977, RADIOLOGY, V123, P463, DOI 10.1148/123.2.463
   Dressel R, 1999, EUR J IMMUNOL, V29, P3925, DOI 10.1002/(SICI)1521-4141(199912)29:12<3925::AID-IMMU3925>3.0.CO;2-S
   Garnett CT, 2004, CANCER RES, V64, P7985, DOI 10.1158/0008-5472.CAN-04-1525
   GORDON RT, 1979, MED HYPOTHESES, V5, P83, DOI 10.1016/0306-9877(79)90063-X
   Hauser H, 2004, GENE THER, V11, P924, DOI 10.1038/sj.gt.3302160
   Ito A, 2003, J BIOSCI BIOENG, V96, P364, DOI 10.1263/jbb.96.364
   Ito A, 2003, CANCER GENE THER, V10, P918, DOI 10.1038/sj.cgt.7700648
   Ito A, 2004, CANCER IMMUNOL IMMUN, V53, P26, DOI 10.1007/s00262-003-0416-5
   Ito A, 2003, CANCER SCI, V94, P308, DOI 10.1111/j.1349-7006.2003.tb01438.x
   Ito A, 2004, CANCER LETT, V212, P167, DOI 10.1016/j.canlet.2004.03.038
   Ito A, 2003, CANCER IMMUNOL IMMUN, V52, P80, DOI 10.1007/s00262-002-0335-x
   Ito A, 2001, CANCER IMMUNOL IMMUN, V50, P515, DOI 10.1007/s00262-001-0233-7
   Ito A, 2001, CANCER GENE THER, V8, P649, DOI 10.1038/sj.cgt.7700357
   JORDAN A, 1993, INT J HYPERTHER, V9, P51, DOI 10.3109/02656739309061478
   Jordan A, 1996, INT J HYPERTHER, V12, P705, DOI 10.3109/02656739609027678
   Kato N, 2003, CANCER SCI, V94, P644, DOI 10.1111/j.1349-7006.2003.tb01497.x
   Labarrière N, 2002, INT J CANCER, V101, P280, DOI 10.1002/ijc.10605
   Le B, 2001, J CHEM ENG JPN, V34, P66, DOI 10.1252/jcej.34.66
   LINDQUIST S, 1986, ANNU REV BIOCHEM, V55, P1151, DOI 10.1146/annurev.bi.55.070186.005443
   Massa C, 2004, CANCER RES, V64, P1502, DOI 10.1158/0008-5472.CAN-03-2936
   Matsuno H, 2001, JPN J HYPERTHERMIC ONCOL, V17, P141
   Matsuoka Fumiko, 2004, BIOMAGN RES TECHNOL, V2, P3, DOI 10.1186/1477-044X-2-3
   Mazzaferro V, 2003, CLIN CANCER RES, V9, P3235
   Ménoret A, 1998, SEMIN ONCOL, V25, P654
   Milani V, 2002, INT J HYPERTHER, V18, P563, DOI 10.1080/02656730210166140
   Moroz P, 2002, INT J HYPERTHER, V18, P267, DOI 10.1080/02656730110108785
   Mosser DD, 2000, MOL CELL BIOL, V20, P7146, DOI 10.1128/MCB.20.19.7146-7159.2000
   Shinkai M, 1996, JPN J CANCER RES, V87, P1179, DOI 10.1111/j.1349-7006.1996.tb03129.x
   Shinkai M, 2001, JPN J CANCER RES, V92, P1138, DOI 10.1111/j.1349-7006.2001.tb01070.x
   Srivastava P, 2002, NAT REV IMMUNOL, V2, P185, DOI 10.1038/nri749
   Srivastava P, 2002, ANNU REV IMMUNOL, V20, P395, DOI 10.1146/annurev.immunol.20.100301.064801
   Srivastava P K, 1991, SEMIN IMMUNOL, V3, P57
   Srivastava PK, 1991, CURR TOP MICROBIOL, V167, P109
   Srivastava PK, 1998, IMMUNITY, V8, P657, DOI 10.1016/S1074-7613(00)80570-1
   SRIVASTAVA PK, 1994, IMMUNOGENETICS, V39, P93
   SUBJECK JR, 1982, BRIT J CANCER, V45, P127
   SUBJECK JR, 1982, BRIT J RADIOL, V55, P579, DOI 10.1259/0007-1285-55-656-579
   Suzuki M, 2003, MELANOMA RES, V13, P129, DOI 10.1097/00008390-200304000-00004
   Tanaka K, 2005, INT J CANCER, V116, P624, DOI 10.1002/ijc.21061
   Tanaka K, 2005, J BIOSCI BIOENG, V100, P112, DOI 10.1263/jbb.100.112
   Todryk S, 1999, J IMMUNOL, V163, P1398
   UDONO H, 1994, J IMMUNOL, V152, P5398
   van der Zee J, 2002, ANN ONCOL, V13, P1173, DOI 10.1093/annonc/mdf280
   Wells AD, 2000, IMMUNOL TODAY, V21, P129, DOI 10.1016/S0167-5699(99)01558-3
   Wells AD, 1998, INT IMMUNOL, V10, P609, DOI 10.1093/intimm/10.5.609
   Yanase M, 1998, JPN J CANCER RES, V89, P463, DOI 10.1111/j.1349-7006.1998.tb00586.x
   Yanase M, 1998, JPN J CANCER RES, V89, P775, DOI 10.1111/j.1349-7006.1998.tb03283.x
   Ye J, 2004, CANCER IMMUNOL IMMUN, V53, P825, DOI 10.1007/s00262-004-0536-6
   Yonezawa M, 1996, INT J CANCER, V66, P347
NR 55
TC 221
Z9 246
U1 0
U2 83
PU SPRINGER
PI NEW YORK
PA 233 SPRING ST, NEW YORK, NY 10013 USA
SN 0340-7004
EI 1432-0851
J9 CANCER IMMUNOL IMMUN
JI Cancer Immunol. Immunother.
PD MAR 15
PY 2006
VL 55
IS 3
BP 320
EP 328
DI 10.1007/s00262-005-0049-y
PG 9
WC Oncology; Immunology
SC Oncology; Immunology
GA 998UC
UT WOS:000234344400010
PM 16133113
DA 2025-02-17
ER

PT J
AU Hu, JW
   Yuan, XP
   Belladonna, ML
   Ong, JM
   Wachsmann-Hogiu, S
   Farkas, DL
   Black, KL
   Yu, JS
AF Hu, Jinwei
   Yuan, Xiangpeng
   Belladonna, Maria L.
   Ong, John M.
   Wachsmann-Hogiu, Sebastian
   Farkas, Daniel L.
   Black, Keith L.
   Yu, John S.
TI Induction of potent antitumor immunity by intratumoral injection of interleukin 23-transduced dendritic cells
SO CANCER RESEARCH
LA English
DT Article
ID tumor-infiltrating lymphocytes; cytotoxic t-lymphocytes; autoimmune inflammation; cancer-immunotherapy; apoptotic cells; in-vitro; il-23; vaccines; distinct; il-12
AB Dendritic cells (DCs) are potent antigen-presenting cells that play a critical role in priming immune responses to tumor. Interleukin (IL)-23 can act directly on DC to promote immunogenic presentation of tumor peptide in vitro. Here, we evaluated the combination of bone marrow-derived DC and IL-23 on the induction of antitumor immunity in a mouse intracranial glioma model. DCs can be transduced by an adenoviral vector coding single-chain mouse IL-23 to express high levels of bioactive IL-23. Intratumoral implantation of IL-23-expressing DCs produced a protective effect on intracranial tumor-bearing mice. The mice consequently gained systemic immunity against the same tumor rechallenge. The protective effect of IL-23-expressing DCs was comparable with or even better than that of IL-12-expressing DCs. IL-23-transduced DC (DC-IL-23) treatment resulted in robust intratumoral CD8(+) and CD4(+) T-cell infiltration and induced a specific TH1-type response to the tumor in regional lymph nodes and spleen at levels greater than those of nontransduced DCs. Moreover, splenocytes from animals treated with DC-IL-23 showed heightened levels of specific CTL activity. In vivo lymphocyte depletion experiments showed that the antitumor immunity induced by DC-IL-23 was mainly dependent on CD8(+) T cells and that CD4(+) T cells and natural killer cells were also involved. In summary, i.t. injection of DC-IL-23 resulted in significant and effective systemic antitumor immunity in intracranial tumor-bearing mice. These findings suggest a new approach to induce potent tumor-specific immunity to intracranial tumors. This approach may have therapeutic potential for treating human glioma.
C1 Cedars Sinai Med Ctr, Maxine Dunitz Neurosurg Inst, Los Angeles, CA 90048 USA.
   Cedars Sinai Med Ctr, Dept Surg, Los Angeles, CA 90048 USA.
   Univ Perugia, Dept Expt Med, I-06100 Perugia, Italy.
C3 Cedars Sinai Medical Center; Cedars Sinai Medical Center; University of Perugia
RP Yu, JS (通讯作者)，Cedars Sinai Med Ctr, Maxine Dunitz Neurosurg Inst, Suite 800 E,8631 W 3rd St, Los Angeles, CA 90048 USA.
EM yuj@cshs.org
FU NINDS NIH HHS [1K23 NS02232, 1R01 NS048959, 1R21 NS048879] Funding Source: Medline
CR AEBERSOLD P, 1991, JNCI-J NATL CANCER I, V83, P932, DOI 10.1093/jnci/83.13.932
   Aggarwal S, 2003, J BIOL CHEM, V278, P1910, DOI 10.1074/jbc.M207577200
   Albert ML, 1998, NATURE, V392, P86, DOI 10.1038/32183
   Albert ML, 1998, J EXP MED, V188, P1359, DOI 10.1084/jem.188.7.1359
   Ashley DM, 1997, J EXP MED, V186, P1177, DOI 10.1084/jem.186.7.1177
   Avigan D, 1999, BLOOD REV, V13, P51, DOI 10.1016/S0268-960X(99)90023-1
   BARTH RJ, 1991, J EXP MED, V173, P647, DOI 10.1084/jem.173.3.647
   Belladonna ML, 2002, J IMMUNOL, V168, P5448, DOI 10.4049/jimmunol.168.11.5448
   Bettelli E, 2006, NATURE, V441, P235, DOI 10.1038/nature04753
   Boczkowski D, 1996, J EXP MED, V184, P465, DOI 10.1084/jem.184.2.465
   Candido KA, 2001, CANCER RES, V61, P228
   COHEN PJ, 1994, EUR J IMMUNOL, V24, P315, DOI 10.1002/eji.1830240206
   Cua DJ, 2003, NATURE, V421, P744, DOI 10.1038/nature01355
   Ehtesham M, 2003, J IMMUNOTHER, V26, P107, DOI 10.1097/00002371-200303000-00003
   Fields RC, 1998, P NATL ACAD SCI USA, V95, P9482, DOI 10.1073/pnas.95.16.9482
   Furumoto K, 2004, J CLIN INVEST, V113, P774, DOI 10.1172/JCI200419762
   Kirk CJ, 2000, HUM GENE THER, V11, P797, DOI 10.1089/10430340050015419
   Klein C, 2000, J EXP MED, V191, P1699, DOI 10.1084/jem.191.10.1699
   LANGOWSKI JL, 2006, NATURE 0510, V0, P0
   Langrish CL, 2004, IMMUNOL REV, V202, P96, DOI 10.1111/j.0105-2896.2004.00214.x
   Langrish CL, 2005, J EXP MED, V201, P233, DOI 10.1084/jem.20041257
   Lo CH, 2003, J IMMUNOL, V171, P600, DOI 10.4049/jimmunol.171.2.600
   Lotze MT, 1997, ANN SURG, V226, P1, DOI 10.1097/00000658-199707000-00001
   MACATONIA SE, 1989, J EXP MED, V169, P1255, DOI 10.1084/jem.169.4.1255
   MAYORDOMO JI, 1995, NAT MED, V1, P1297, DOI 10.1038/nm1295-1297
   Morelli AE, 2000, J VIROL, V74, P9617, DOI 10.1128/JVI.74.20.9617-9628.2000
   Murakami T, 2004, CLIN CANCER RES, V10, P3871, DOI 10.1158/1078-0432.CCR-03-0599
   Nishimura N, 2001, HUM GENE THER, V12, P333, DOI 10.1089/10430340150503966
   Nishioka Y, 1999, CANCER RES, V59, P4035
   Oppmann B, 2000, IMMUNITY, V13, P715, DOI 10.1016/S1074-7613(00)00070-4
   Overwijk WW, 2006, J IMMUNOL, V176, P5213, DOI 10.4049/jimmunol.176.9.5213
   Porgador A, 1996, J IMMUNOL, V156, P2918
   PORGADOR A, 1995, J EXP MED, V182, P255, DOI 10.1084/jem.182.1.255
   STEINMAN RM, 1980, IMMUNOL REV, V53, P127, DOI 10.1111/j.1600-065X.1980.tb01042.x
   STEINMAN RM, 1991, ANNU REV IMMUNOL, V9, P271
   Timmerman JM, 1999, ANNU REV MED, V50, P507
   Yuan XP, 2006, CANCER RES, V66, P2630, DOI 10.1158/0008-5472.CAN-05-1682
   Yuan XP, 2004, ONCOGENE, V23, P9392, DOI 10.1038/sj.onc.1208311
   Zitvogel L, 1996, J EXP MED, V183, P87, DOI 10.1084/jem.183.1.87
NR 39
TC 92
Z9 105
U1 0
U2 6
PU AMER ASSOC CANCER RESEARCH
PI PHILADELPHIA
PA 615 CHESTNUT ST, 17TH FLOOR, PHILADELPHIA, PA 19106-4404 USA
SN 0008-5472
EI 
J9 CANCER RES
JI Cancer Res.
PD SEP 1
PY 2006
VL 66
IS 17
BP 8887
EP 8896
DI 10.1158/0008-5472.CAN-05-3448
PG 10
WC Oncology
SC Oncology
GA 081PL
UT WOS:000240329400071
PM 16951206
DA 2025-02-17
ER

PT J
AU Ogden, AT
   Horgan, D
   Waziri, A
   Anderson, D
   Louca, J
   McKhann, GM
   Sisti, MB
   Parsa, AT
   Bruce, JN
AF Ogden, Alfred T.
   Horgan, David
   Waziri, Allen
   Anderson, David
   Louca, Joseph
   McKhann, Guy M.
   Sisti, Michael B.
   Parsa, Andrew T.
   Bruce, Jeffrey N.
TI Defective receptor expression and dendritic cell differentiation of monocytes in glioblastomas
SO NEUROSURGERY
LA English
DT Article
DE defective monocytes; dendritic cells; flow cytometry; glioblastoma monocytes; glioma
ID primary intracranial tumors; myeloid suppressor-cells; peripheral-blood; t-cells; malignant glioma; vaccination; antigens; cancer; corticosteroids; subpopulations
AB OBJECTIVE: Better characterization of the changes that occur in the circulating monocytes of patients with glioblastoma has become more important recently as monocyte-derived dendritic cells are used as adjuvants in the development of glioma vaccines. This study seeks to develop understanding of the phenotypic changes that occur in circulating monocytes of patients with intracranial cancer and to assess the ability of these cells to differentiate into mature dendritic cells. METHODS: Monocyte expression levels of HLA-ABC, HLA-DR, CD86, ICAM-1, TNFRII, and GMCSFR were compared between three cohorts: patients with intracranial glioblastoma (n = 15), patients with intracranial metastases (n = 9), and a group of healthy controls (n = 10). Monocytes were then tested for their ability to differentiate into mature dentritic cells based on morphology, CD83 expression and high levels of co-stimulatory molecules. RESULTS: Comprehensive analysis of monocyte receptor expression demonstrated significantly reduced HLA-ABC, HLA-DR, CD86, ICAM-1, and TNFRII in patients with glioblastoma but not in patients with intracranial metastases compared with a group of healthy controls. GMCSFR expression was significantly reduced in both patients with glioblastoma and intracranial metastases. Additionally, the monocytes of patients with glioblastoma showed a reduced capacity to differentiate into mature dendritic cells as identified by CD83 expression, receptor expression, and morphology. CONCLUSION: Peripheral monocytes are phenotypically altered in the setting of glioblastoma and display a reduced functional capacity to differentiate into mature dendritic cells.
C1 Columbia Univ, Dept Neurol Surg, Inst Neurol, New York, NY 10032 USA.
   Brigham & Womens Hosp, Harvard Inst Med, Ctr Neurol Dis, Boston, MA 02115 USA.
C3 Columbia University; Harvard University; Harvard Medical School; Harvard University Medical Affiliates; Brigham & Women's Hospital
RP Ogden, AT (通讯作者)，Columbia Univ, Dept Neurol Surg, Inst Neurol, 710 W 168th St,NI 25, New York, NY 10032 USA.
EM ato2@columbia.edu
CR Akasaki Y, 2001, J IMMUNOTHER, V24, P106, DOI 10.1097/00002371-200103000-00004
   BALKWILL F, 1987, LANCET, V2, P1229
   CUPPS TR, 1982, IMMUNOL REV, V65, P133, DOI 10.1111/j.1600-065X.1982.tb00431.x
   De AK, 2003, J IMMUNOL, V170, P6355, DOI 10.4049/jimmunol.170.12.6355
   Dhabhar FS, 1996, J IMMUNOL, V157, P1638
   Dhodapkar MV, 2002, BLOOD, V100, P174, DOI 10.1182/blood.V100.1.174
   Dix AR, 1999, J NEUROIMMUNOL, V100, P216, DOI 10.1016/S0165-5728(99)00203-9
   Fries G, 1996, J NEUROSURG, V85, P642, DOI 10.3171/jns.1996.85.4.0642
   FRIES G, 1994, NEUROSURGERY, V35, P264, DOI 10.1227/00006123-199408000-00012
   GILHUS NE, 1982, INT J IMMUNOPHARMACO, V4, P43, DOI 10.1016/0192-0561(82)90007-8
   GILHUS NE, 1984, INT ARCH ALLER A IMM, V74, P80, DOI 10.1159/000233521
   Graf MR, 2005, J NEURO-ONCOL, V73, P29, DOI 10.1007/s11060-007-9442-z
   HARRIS JE, 1982, MED PEDIATR ONCOL, V10, P185, DOI 10.1002/mpo.2950100214
   Heimberger AB, 2000, J NEUROIMMUNOL, V103, P16, DOI 10.1016/S0165-5728(99)00172-1
   JONTELL M, 1988, TRANSPLANT INT, V1, P186, DOI 10.1111/j.1432-2277.1988.tb01813.x
   Kikuchi T, 2001, CANCER IMMUNOL IMMUN, V50, P337, DOI 10.1007/s002620100205
   Kikuchi T, 2002, J NEURO-ONCOL, V58, P125, DOI 10.1023/A:1016009528258
   Lechmann M, 2001, J EXP MED, V194, P1813, DOI 10.1084/jem.194.12.1813
   Leussink VI, 2001, ARCH NEUROL-CHICAGO, V58, P91, DOI 10.1001/archneur.58.1.91
   Liau LM, 1999, J NEUROSURG, V90, P1115, DOI 10.3171/jns.1999.90.6.1115
   MANTOVANI A, 1992, IMMUNOL TODAY, V13, P265, DOI 10.1016/0167-5699(92)90008-U
   MARCOLI M, 1985, HUM TOXICOL, V4, P147, DOI 10.1177/096032718500400205
   Morford LA, 1997, J IMMUNOL, V159, P4415
   Morford LA, 1999, J NEUROSURG, V91, P935, DOI 10.3171/jns.1999.91.6.0935
   Ni HT, 2001, J NEURO-ONCOL, V51, P1, DOI 10.1023/A:1006452726391
   Scholler N, 2002, J IMMUNOL, V168, P2599, DOI 10.4049/jimmunol.168.6.2599
   SCHREIBER AD, 1975, J CLIN INVEST, V56, P1189, DOI 10.1172/JCI108196
   Serafini P, 2004, CANCER IMMUNOL IMMUN, V53, P64, DOI 10.1007/s00262-003-0443-2
   WILKINSON JR, 1991, INT ARCH ALLER A IMM, V94, P220, DOI 10.1159/000235365
   Woiciechowsky C, 1998, J NEUROIMMUNOL, V84, P164, DOI 10.1016/S0165-5728(97)00236-1
   Wood G W, 1983, J NEUROONCOL, V1, P87
   WOOD GW, 1979, JNCI-J NATL CANCER I, V63, P587, DOI 10.1093/jnci/63.3.587
   Yu JS, 2001, CANCER RES, V61, P842
   Yu JS, 2004, CANCER RES, V64, P4973, DOI 10.1158/0008-5472.CAN-03-3505
   Zhou LJ, 1996, P NATL ACAD SCI USA, V93, P2588, DOI 10.1073/pnas.93.6.2588
   Zou JP, 1999, J IMMUNOL, V162, P4882
NR 36
TC 29
Z9 38
U1 0
U2 1
PU OXFORD UNIV PRESS INC
PI CARY
PA JOURNALS DEPT, 2001 EVANS RD, CARY, NC 27513 USA
SN 0148-396X
EI 1524-4040
J9 NEUROSURGERY
JI Neurosurgery
PD OCT 15
PY 2006
VL 59
IS 4
BP 902
EP 909
DI 10.1227/01.NEU.0000233907.03070.7B
PG 8
WC Clinical Neurology; Surgery
SC Neurosciences & Neurology; Surgery
GA 095FS
UT WOS:000241294200055
PM 17038955
DA 2025-02-17
ER

PT J
AU Prins, RM
   Bruhn, KW
   Craft, N
   Lin, JW
   Kim, CH
   Odesa, SK
   Miller, JF
   Liau, LM
AF Prins, RM
   Bruhn, KW
   Craft, N
   Lin, JW
   Kim, CH
   Odesa, SK
   Miller, JF
   Liau, LM
TI Central nervous system tumor immunity generated by a recombinant <i>Listeria monocytogenes</i> vaccine targeting tyrosinase related protein-2 and real-time imaging of intracranial tumor burden
SO NEUROSURGERY
LA English
DT Article
DE bioluminescent imaging; central nervous system; Listeria monocytogenes; metastatic melanoma; T lymphocyte
ID cell-mediated-immunity; toll-like receptors; dendritic cells; glioblastoma-multiforme; cancer-immunotherapy; antigen-4 blockade; antitumor immunity; malignant glioma; b16 melanoma; t-cells
AB OBJECTIVE: Previously, we demonstrated that a recombinant Listeria monocytogenes (rLM) vector encoding the melanoma-associated antigen, tyrosinase related protein (TRP)-2, could successfully treat subcutaneous B16 melanomas. The purpose of the present study was twofold: 1) to test whether this rLM-nucleoprotein (NP)/TRP-2 could generate antitumor immunity to a B16 tumor challenge in the immunologically privileged central nervous system (CNS) and 2) to develop a noninvasive imaging modality to monitor tumor progression in the brain after immunotherapy. METHODS: Mice were vaccinated with either a control rLM strain expressing only a viral antigen (rLM-NP) or a strain expressing both the viral epitope and TRP-2 (rLM-NP/TRP-2). These mice were then analyzed for their ability to mount tumor-specific T-cell responses, to generate protective antitumor immunity to a CNS tumor challenge, and for the localization of T cells at the tumor site. To noninvasively measure tumor growth within the CNS in vivo, we developed a B16 cell line expressing firefly luciferase that could be readily detected via bioluminescent imaging. RESULTS: Vaccination with rLM-NP/TRP-2 induced a robust, tumor-specific CD8(+) T-cell response to the dominant cytotoxic T lymphocyte epitope of TRP-2 and selective interferon-gamma secretion when cocultured with B16 melanoma cells in vitro. Significant decreases in CNS tumor sizes were easily visualized in mice vaccinated with rLM-NP/ TRP-2 compared with mice that received a control rLM expressing the NP epitope alone (rLM-NP). The subsequent decreased tumor size and extension of survival induced by rLM-NP/TRP-2 was similarly associated with an early increase of tumor infiltrating T cells. CONCLUSION: The ability to treat tumors arising within the CNS is difficult because of the nature of the anatomic confines of the brain and a microenvironment that may not promote immune responsiveness. These studies describe an in vivo bioluminescent imaging system to monitor CNS tumor growth in mice, which we successfully used to document decreased intracranial tumor progression and size after vaccination with rLM-NP/TRP-2. The results suggest that metastatic tumors in the CNS can be targeted immunotherapeutically without overt autoimmune toxicity.
C1 Univ Calif Los Angeles, Dept Surg, Div Neurosurg,David Geffen Sch Med, Los Angeles, CA 90095 USA.
   Univ Calif Los Angeles, David Geffen Sch Med, Dept Microbiol Mol Genet & Immunol, Los Angeles, CA 90095 USA.
   Univ Calif Los Angeles, David Geffen Sch Med, Dept Med,Div Dermatol, Specialty Training & Adv Res Program, Los Angeles, CA 90095 USA.
   Univ Calif Los Angeles, Brain Res Inst, Jonsson Comprehens Canc Ctr, Los Angeles, CA 90024 USA.
C3 University of California System; University of California Los Angeles; University of California Los Angeles Medical Center; David Geffen School of Medicine at UCLA; University of California System; University of California Los Angeles; University of California Los Angeles Medical Center; David Geffen School of Medicine at UCLA; University of California System; University of California Los Angeles; University of California Los Angeles Medical Center; David Geffen School of Medicine at UCLA; UCLA Jonsson Comprehensive Cancer Center; University of California System; University of California Los Angeles
RP Prins, RM (通讯作者)，Univ Calif Los Angeles, Dept Surg, Div Neurosurg,David Geffen Sch Med, CHS 74-145,POB 956901,10833 LeConte Ave, Los Angeles, CA 90095 USA.
EM rprins@mednet.ucla.edu
FU NCI NIH HHS [R25 CA 098010, R01 CA127565, T32 CA09120-28, CA-84008] Funding Source: Medline; NIGMS NIH HHS [GM07104] Funding Source: Medline; PHS HHS [5-T32 A1007126-27] Funding Source: Medline; National Cancer Institute [T32CA009120] Funding Source: NIH RePORTER
CR Ahonen CL, 2004, J EXP MED, V199, P775, DOI 10.1084/jem.20031591
   Ashley DM, 1997, J EXP MED, V186, P1177, DOI 10.1084/jem.186.7.1177
   Barton GM, 2002, CURR TOP MICROBIOL, V270, P81
   BIGNER DD, 1981, J NEUROSURG, V55, P32, DOI 10.3171/jns.1981.55.1.0032
   Bloom MB, 1997, J EXP MED, V185, P453, DOI 10.1084/jem.185.3.453
   Broder H, 2003, J NEURO-ONCOL, V64, P21, DOI 10.1007/BF02700017
   Bruhn KW, 2005, VACCINE, V23, P4263, DOI 10.1016/j.vaccine.2005.02.018
   Burgos JS, 2003, BIOTECHNIQUES, V34, P1184, DOI 10.2144/03346st01
   Chabalgoity Jose A, 2002, EXPERT REV VACCINES, V1, P495, DOI 10.1586/14760584.1.4.495
   Craft N, 2005, J IMMUNOL, V175, P1983, DOI 10.4049/jimmunol.175.3.1983
   Craft N, 2005, J INVEST DERMATOL, V125, P159, DOI 10.1111/j.0022-202X.2005.23759.x
   Graf MR, 2001, J IMMUNOL, V166, P121, DOI 10.4049/jimmunol.166.1.121
   Graf MR, 1999, J IMMUNOL, V163, P5544
   GUZMAN CA, 1995, INFECT IMMUN, V63, P3665, DOI 10.1128/IAI.63.9.3665-3673.1995
   Heimberger AB, 2002, NEUROSURGERY, V50, P158, DOI 10.1097/00006123-200201000-00024
   Heimberger AB, 2000, J NEUROIMMUNOL, V103, P16, DOI 10.1016/S0165-5728(99)00172-1
   Hertz CJ, 2001, J IMMUNOL, V166, P2444, DOI 10.4049/jimmunol.166.4.2444
   Ikonomidis G, 1997, VACCINE, V15, P433, DOI 10.1016/S0264-410X(96)00188-0
   Jensen ER, 1997, J VIROL, V71, P8467, DOI 10.1128/JVI.71.11.8467-8474.1997
   Kahlon KS, 2004, CANCER RES, V64, P9160, DOI 10.1158/0008-5472.CAN-04-0454
   KAUFMANN SHE, 1993, ANNU REV IMMUNOL, V11, P129, DOI 10.1146/annurev.immunol.11.1.129
   Lauer P, 2002, J BACTERIOL, V184, P4177, DOI 10.1128/JB.184.15.4177-4186.2002
   Liau LM, 1999, J NEUROSURG, V90, P1115, DOI 10.3171/jns.1999.90.6.1115
   Liau LM, 2002, CANCER RES, V62, P2287
   Medzhitov R, 1997, NATURE, V388, P394, DOI 10.1038/41131
   Michelsen KS, 2001, J BIOL CHEM, V276, P25680, DOI 10.1074/jbc.M011615200
   MITCHELL MS, 1989, J CLIN ONCOL, V7, P1701, DOI 10.1200/JCO.1989.7.11.1701
   O IS, 2003, CANCER GENE THER, V10, P678, DOI 10.1038/sj.cgt.7700620
   Okada H, 2004, CANCER RES, V64, P5830, DOI 10.1158/0008-5472.CAN-04-0130
   Okada H, 1998, INT J CANCER, V78, P196, DOI 10.1002/(SICI)1097-0215(19981005)78:2<196::AID-IJC13>3.0.CO;2-9
   Pardoll D, 2004, NAT MED, V10, P887, DOI 10.1038/nm0904-887
   Phan GQ, 2003, P NATL ACAD SCI USA, V100, P8372, DOI 10.1073/pnas.1533209100
   Plautz GE, 1997, CELL IMMUNOL, V178, P101, DOI 10.1006/cimm.1997.1140
   Prins RM, 2004, J IMMUNOL, V172, P1602, DOI 10.4049/jimmunol.172.3.1602
   Prins RM, 2003, CANCER RES, V63, P8487
   Prins RM, 2003, NEUROSURGERY, V53, P144, DOI 10.1227/01.NEU.0000068865.34216.3A
   Rehemtulla A, 2000, NEOPLASIA, V2, P491, DOI 10.1038/sj.neo.7900121
   Rehemtulla A, 2002, MOL IMAGING, V1, P43, DOI 10.1162/153535002753395707
   Ribas A, 2003, TRENDS IMMUNOL, V24, P58, DOI 10.1016/S1471-4906(02)00029-7
   Sampson JH, 1996, P NATL ACAD SCI USA, V93, P10399, DOI 10.1073/pnas.93.19.10399
   SHEN H, 1995, P NATL ACAD SCI USA, V92, P3987, DOI 10.1073/pnas.92.9.3987
   Slifka MK, 1996, J VIROL, V70, P2902, DOI 10.1128/JVI.70.5.2902-2910.1996
   Tarhini AA, 2004, CURR OPIN ONCOL, V16, P161, DOI 10.1097/00001622-200403000-00014
   Uhrbom L, 2004, NAT MED, V10, P1257, DOI 10.1038/nm1120
   Ulevitch RJ, 2004, NAT REV IMMUNOL, V4, P512, DOI 10.1038/nri1396
   van Elsas A, 2001, J EXP MED, V194, P481, DOI 10.1084/jem.194.4.481
   Vázquez-Boland JA, 2001, CLIN MICROBIOL REV, V14, P584, DOI 10.1128/CMR.14.3.584-640.2001
   Weller M, 1995, BRAIN RES REV, V21, P128, DOI 10.1016/0165-0173(95)00010-0
   Yang YP, 2004, NAT IMMUNOL, V5, P508, DOI 10.1038/ni1059
   Yu JS, 2001, CANCER RES, V61, P842
NR 50
TC 15
Z9 20
U1 0
U2 2
PU LIPPINCOTT WILLIAMS & WILKINS
PI PHILADELPHIA
PA 530 WALNUT ST, PHILADELPHIA, PA 19106-3261 USA
SN 0148-396X
EI 
J9 NEUROSURGERY
JI Neurosurgery
PD JAN 15
PY 2006
VL 58
IS 1
BP 169
EP 177
DI 10.1227/01.NEU.0000192367.29047.64
PG 9
WC Clinical Neurology; Surgery
SC Neurosciences & Neurology; Surgery
GA 000IF
UT WOS:000234453800036
PM 16385341
DA 2025-02-17
ER

PT J
AU Jouanneau, E
   Poujol, D
   Gulia, S
   Le Mercier, I
   Blay, JY
   Belin, MF
   Puisieux, I
AF Jouanneau, E
   Poujol, D
   Gulia, S
   Le Mercier, I
   Blay, JY
   Belin, MF
   Puisieux, I
TI Dendritic cells are essential for priming but inefficient for boosting antitumour immune response in an orthotopic murine glioma model
SO CANCER IMMUNOLOGY IMMUNOTHERAPY
LA English
DT Article
DE vaccination; brain tumours; dendritic cells; immunotherapy; gliomas
ID cytotoxic t-lymphocytes; malignant glioma; active immunotherapy; cancer-immunotherapy; metastatic melanoma; antibody therapy; brain-tumors; vaccination; fusions; trial
AB The prognosis of malignant gliomas remains dismal and alternative therapeutic strategies are required. Immunotherapy with dendritic cells (DCs) pulsed with tumour antigens emerges as a promising approach. Many parameters influence the efficacy of DC-based vaccines and need to be optimised in preclinical models. The present study compares different vaccine schedules using DCs loaded with tumour cell lysate (DC-Lysate) for increasing long-term survival in the GL26 orthotopic murine glioma model, focusing on the number of injections and an optimal way to recall antitumour immune response. Double vaccination with DC-Lysate strongly prolonged median survival compared to unvaccinated animals (mean survival 87.5 daysvs. 25 days; p < 0.0001). In vitro data showed specific cytotoxic activity against GL26. However, late tumour relapses frequently Occurred after 3 months and only 20% of mice were finally cured at 7 months. While one, two or three DC injections gave identical survival, a boost using only tumour lysate after initial DC-Lysate priming dramatically improved long-term survival in vaccinated mice, compared to the double DC-Lysate group, with 67.5% of animals cured at 7 months (p < 0.0001). In vitro data showed better specific CTL response and also the induction of specific anti-GL26 antibodies in the DC-Lysate/Lysate group, which mediated Complement Dependent Cytotoxicity. These experimental data may be of importance for the design of clinical trials that currently use multiple DC injections.
C1 Univ Lyon 1, Canc Ctr Leon Berard, INSERM, U590, F-69365 Lyon, France.
   Univ Lyon 1, Neurol & Neurosurg Hosp Pierre Wertheimer, Dept Neurosurg, F-69365 Lyon, France.
   Univ Lyon 1, UFR, U433, F-69365 Lyon, France.
C3 UNICANCER; Institut de cancerologie de Lorraine (ICL); Centre Leon Berard; Institut National de la Sante et de la Recherche Medicale (Inserm); Universite Claude Bernard Lyon 1; Universite Claude Bernard Lyon 1; CHU Lyon; Universite Claude Bernard Lyon 1
RP Univ Lyon 1, Canc Ctr Leon Berard, INSERM, U590, F-69365 Lyon, France.
EM puissieu@lyon.fnclcc.fr
CR Akasaki Y, 2001, J IMMUNOTHER, V24, P106, DOI 10.1097/00002371-200103000-00004
   Aoki H, 2001, CANCER IMMUNOL IMMUN, V50, P463, DOI 10.1007/s002620100220
   AUSMAN JI, 1970, CANCER RES, V30, P2394
   Banchereau J, 2001, CANCER RES, V61, P6451
   Banchereau J, 2001, CELL, V106, P271, DOI 10.1016/S0092-8674(01)00448-2
   BLOOM HJG, 1973, BRIT J CANCER, V27, P253, DOI 10.1038/bjc.1973.30
   Cerundolo V, 2004, NAT IMMUNOL, V5, P7, DOI 10.1038/ni0104-7
   Chakraborty NG, 1999, J IMMUNOL, V162, P5576
   Dhodapkar MV, 2000, J CLIN INVEST, V105, PR9, DOI 10.1172/JCI9051
   Figdor CG, 2004, NAT MED, V10, P475, DOI 10.1038/nm1039
   Fischer K, 2003, METHODS, V31, P135, DOI 10.1016/S1046-2023(03)00123-3
   Fong L, 2000, ANNU REV IMMUNOL, V18, P245, DOI 10.1146/annurev.immunol.18.1.245
   Gelderman KA, 2004, TRENDS IMMUNOL, V25, P158, DOI 10.1016/j.it.2004.01.008
   Glennie MJ, 2000, IMMUNOL TODAY, V21, P403, DOI 10.1016/S0167-5699(00)01669-8
   HAYES RL, 1995, CANCER-AM CANCER SOC, V76, P840, DOI 10.1002/1097-0142(19950901)76:5<840::AID-CNCR2820760519>3.0.CO;2-R
   Heimberger AB, 2000, J NEUROIMMUNOL, V103, P16, DOI 10.1016/S0165-5728(99)00172-1
   Hermans IF, 2000, J IMMUNOL, V164, P3095, DOI 10.4049/jimmunol.164.6.3095
   INABA K, 1992, J EXP MED, V176, P1693, DOI 10.1084/jem.176.6.1693
   Kikuchi T, 2001, CANCER IMMUNOL IMMUN, V50, P337, DOI 10.1007/s002620100205
   Kikuchi T, 2004, J IMMUNOTHER, V27, P452, DOI 10.1097/00002371-200411000-00005
   Kugler A, 2000, NAT MED, V6, P332, DOI 10.1038/73193
   Kurokawa T, 2001, INT J CANCER, V91, P749, DOI 10.1002/1097-0215(200002)9999:9999<::AID-IJC1141>3.0.CO;2-X
   Labeur MS, 1999, J IMMUNOL, V162, P168
   MERCHANT RE, 1988, NEUROSURGERY, V23, P725, DOI 10.1227/00006123-198812000-00007
   Nestle FO, 1998, NAT MED, V4, P328, DOI 10.1038/nm0398-328
   O I, 2002, ANTICANCER RES, V22, P613
   ONeill DW, 2004, BLOOD, V104, P2235, DOI 10.1182/blood-2003-12-4392
   Parney IF, 2000, NEUROSURGERY, V46, P778, DOI 10.1097/00006123-200004000-00002
   Perrin G, 1999, INT IMMUNOL, V11, P1337, DOI 10.1093/intimm/11.8.1337
   Prins RM, 2003, CANCER RES, V63, P8487
   RIDLEY A, 1971, BRAIN, V94, P117, DOI 10.1093/brain/94.1.117
   Rosenberg SA, 1998, J NATL CANCER I, V90, P1894, DOI 10.1093/jnci/90.24.1894
   Schuler G, 1997, J EXP MED, V186, P1183, DOI 10.1084/jem.186.8.1183
   Shimizu K, 2001, CANCER RES, V61, P2618
   SORNASSE T, 1992, J EXP MED, V175, P15, DOI 10.1084/jem.175.1.15
   Stewart JE, 2002, RADIOLOGY, V225, P337
   TROUILLAS P, 1973, REV NEUROL-FRANCE, V128, P23
   Tutt AL, 1998, J IMMUNOL, V161, P3176
   Walker PR, 2002, IMMUNOLOGY, V107, P28, DOI 10.1046/j.1365-2567.2002.01507.x
   Weller M, 1995, BRAIN RES REV, V21, P128, DOI 10.1016/0165-0173(95)00010-0
   Yamanaka R, 2002, J NEUROSURG, V97, P1184, DOI 10.3171/jns.2002.97.5.1184
   Yamanaka R, 2003, BRIT J CANCER, V89, P1172, DOI 10.1038/sj.bjc.6601268
   YOSHIDA J, 1994, ACTA NEUROCHIR, V127, P55, DOI 10.1007/BF01808547
   Young JW, 1996, J EXP MED, V183, P7, DOI 10.1084/jem.183.1.7
   Yu JS, 2001, CANCER RES, V61, P842
   Yu JS, 2004, CANCER RES, V64, P4973, DOI 10.1158/0008-5472.CAN-03-3505
   YUNG WKA, 1991, J CLIN ONCOL, V9, P1945, DOI 10.1200/JCO.1991.9.11.1945
NR 47
TC 32
Z9 33
U1 0
U2 3
PU SPRINGER
PI NEW YORK
PA 233 SPRING ST, NEW YORK, NY 10013 USA
SN 0340-7004
EI 1432-0851
J9 CANCER IMMUNOL IMMUN
JI Cancer Immunol. Immunother.
PD MAR 15
PY 2006
VL 55
IS 3
BP 254
EP 267
DI 10.1007/s00262-005-0040-7
PG 14
WC Oncology; Immunology
SC Oncology; Immunology
GA 998UC
UT WOS:000234344400003
PM 16133115
DA 2025-02-17
ER

PT J
AU Pellegatta, S
   Poliani, PL
   Corno, D
   Menghi, F
   Ghielmetti, F
   Suarez-Merino, B
   Caldera, V
   Nava, S
   Ravanini, M
   Facchetti, F
   Bruzzone, MG
   Finocchiaro, G
AF Pellegatta, Serena
   Poliani, Pietro Luigi
   Corno, Daniela
   Menghi, Francesca
   Ghielmetti, Francesco
   Suarez-Merino, Blanca
   Caldera, Valentina
   Nava, Sara
   Ravanini, Maria
   Facchetti, Fabio
   Bruzzone, Maria Grazia
   Finocchiaro, Gaetano
TI Neurospheres enriched in cancer stem-like cells are highly effective in eliciting a dendritic cell-mediated immune response against malignant gliomas
SO CANCER RESEARCH
LA English
DT Article
ID epidermal-growth-factor; nf-kappa-b; radial glia; transcription; phenotype; gene
AB Cancer stem-like cells (CSC) could be a novel target for cancer therapy, including dendritic cell (DC) immunotherapy. To address this, we developed experiments aimed at DC targeting of neurospheres (NS) from GL261 glioma cells because neurospheres can be enriched in CSC. We obtained murine neurospheres by growing GL261 cells in epidermal growth factor/basic fibroblast growth factor without serum. GL261-NS recapitulated important features of glioblastoma CSC and expressed higher levels of radial glia stem cell markers than GL261 cells growing under standard conditions (GL261 adherent cells, GL261-AC), as assessed by DNA microarray and real-time PCR. GL261-NS brain gliomas were highly infiltrating and more rapidly lethal than GL261-AC, as evidenced by survival analysis (P < 0.0001), magnetic resonance imaging and histology. DC from the bone marrow of syngeneic mice were then used for immunotherapy of GL261-NS and GL261-AC tumors. Strikingly, DC loaded with GL261-NS (DC-NS) cured 80% and 60% of GL261-AC and GL261-NS tumors, respectively (P < 0.0001), whereas DC-AC cured only 50% of GL261-AC tumors (P = 0.0022) and none of the GL261-NS tumors. GL261-NS expressed higher levels of MHC and costimulatory molecules (CD80 and CD86) than GL261-AC; the JAM assay indicated that DC-NS splenocytes had higher lytic activity than DC-AC splenocytes on both GL261-NS and GL261-AC, and immunohistochemistry showed that DC-NS vaccination was associated with robust tumor infiltration by CD8+ and CD4+ T lymphocytes. These findings suggest that DC targeting of CSC provides a higher level of protection against GL261 gliomas, a finding with potential implications for the design of clinical trials based on DC vaccination.
C1 Ist Nazl Neurol Carlo Besta, Fdn IRCCS, Unit Expt Neurooncol, I-20133 Milan, Italy.
   Ist Nazl Neurol Carlo Besta, Fdn IRCCS, Unit Neuroradiol, I-20133 Milan, Italy.
   Ist Nazl Neurol Carlo Besta, Fdn IRCCS, Unit Neuromuscular Dis & Neuroimmunol, I-20133 Milan, Italy.
C3 Fondazione IRCCS Istituto Neurologico Carlo Besta; Fondazione IRCCS Istituto Neurologico Carlo Besta; Fondazione IRCCS Istituto Neurologico Carlo Besta
RP Finocchiaro, G (通讯作者)，Ist Nazl Neurol Carlo Besta, Fdn IRCCS, Unit Expt Neurooncol, Via Celoria 11, I-20133 Milan, Italy.
EM finocchiaro@istituto-besta.it
CR Anderson RC, 2002, CLIN IMMUNOL, V102, P84, DOI 10.1006/clim.2001.5152
   Ashley DM, 1997, J EXP MED, V186, P1177, DOI 10.1084/jem.186.7.1177
   BERNARD DJ, 1992, BRIT J CANCER, V66, P88, DOI 10.1038/bjc.1992.222
   Fecci PE, 2003, J NEURO-ONCOL, V64, P161, DOI 10.1023/A:1024943506506
   Hartfuss E, 2001, DEV BIOL, V229, P15, DOI 10.1006/dbio.2000.9962
   Hartfuss E, 2003, DEVELOPMENT, V130, P4597, DOI 10.1242/dev.00654
   Holland EC, 2000, P NATL ACAD SCI USA, V97, P6242, DOI 10.1073/pnas.97.12.6242
   Kondo T, 2004, GENE DEV, V18, P2963, DOI 10.1101/gad.309404
   Kondo T, 2004, P NATL ACAD SCI USA, V101, P781, DOI 10.1073/pnas.0307618100
   Lee J, 2006, CANCER CELL, V9, P391, DOI 10.1016/j.ccr.2006.03.030
   Li JF, 1999, J IMMUNOL, V163, P6386
   Marshall CAG, 2005, J NEUROSCI, V25, P7289, DOI 10.1523/JNEUROSCI.1924-05.2005
   Merkle FT, 2004, P NATL ACAD SCI USA, V101, P17528, DOI 10.1073/pnas.0407893101
   Odeberg J, 2005, J NEUROIMMUNOL, V161, P1, DOI 10.1016/j.jneuroim.2004.11.016
   Reardon DA, 2006, J CLIN ONCOL, V24, P1253, DOI 10.1200/JCO.2005.04.5302
   Sun L, 1998, ONCOGENE, V16, P2095, DOI 10.1038/sj.onc.1201731
   Taylor MD, 2005, CANCER CELL, V8, P323, DOI 10.1016/j.ccr.2005.09.001
   Tunici P, 2004, MOL CANCER, V3, P0, DOI 10.1186/1476-4598-3-25
   Vescovi AL, 2006, NAT REV CANCER, V6, P425, DOI 10.1038/nrc1889
   Wheeler CJ, 2005, CURR OPIN MOL THER, V7, P35
   Zhao JL, 1996, J EXP MED, V183, P777, DOI 10.1084/jem.183.3.777
   Zheng W, 2004, DEV NEUROSCI-BASEL, V26, P181, DOI 10.1159/000082136
NR 22
TC 205
Z9 239
U1 0
U2 30
PU AMER ASSOC CANCER RESEARCH
PI PHILADELPHIA
PA 615 CHESTNUT ST, 17TH FLOOR, PHILADELPHIA, PA 19106-4404 USA
SN 0008-5472
EI 1538-7445
J9 CANCER RES
JI Cancer Res.
PD NOV 1
PY 2006
VL 66
IS 21
BP 10247
EP 10252
DI 10.1158/0008-5472.CAN-06-2048
PG 6
WC Oncology
SC Oncology
GA 101ZY
UT WOS:000241781600005
PM 17079441
DA 2025-02-17
ER

PT J
AU Skog, J
AF Skog, Johan
TI Glioma-specific antigens for immune tumor therapy
SO EXPERT REVIEW OF VACCINES
LA English
DT Review
DE brain tumor; glioma; immunotherapy; vaccine
ID epidermal-growth-factor; neural stem-cells; factor receptor; dendritic cells; malignant glioma; endothelial-cells; melanoma antigen; cancer patients; tenascin-c; brain
AB This review describes glioma-specific antigens important in immunotherapy of glioma tumors. The structure and function of these antigens and recent immunotherapy data are summarized. Also, some important aspects of tumor formation are outlined. The roles of neuronal precursor cells and tumor stroma cells are discussed. The stroma cells of the tumor may be of interest as a target for tumor therapy, especially since they are less heterogeneous than the tumor cells. To date, the clinical benefit of immunotherapy has been very limited. Immunotherapy is, however, still an extremely promising approach to tumor therapy and it will most likely be implemented as a future treatment option for many types of tumors. The current shortcomings of immunotherapy will probably diminish as we start to understand and are able to modulate tumor-induced immunosuppression. There is also a need for a continued search for new tumor-specific antigens and to optimize protocols for vaccine administration.
C1 Umea Univ, Dept Virol, SE-90185 Umea, Sweden.
C3 Umea University
RP Skog, J (通讯作者)，Umea Univ, Dept Virol, SE-90185 Umea, Sweden.
EM johan.skog@climi.umu.se
CR Aboody KS, 2000, P NATL ACAD SCI USA, V97, P12846, DOI 10.1073/pnas.97.23.12846
   Ambrosini G, 1997, NAT MED, V3, P917, DOI 10.1038/nm0897-917
   Arteaga CL, 2001, J CLIN ONCOL, V19, P0
   Bachoo RM, 2002, CANCER CELL, V1, P269, DOI 10.1016/S1535-6108(02)00046-6
   Badie B, 2001, MICROSC RES TECHNIQ, V54, P106, DOI 10.1002/jemt.1125
   BARBACCI EG, 1995, J BIOL CHEM, V270, P9585, DOI 10.1074/jbc.270.16.9585
   BARKER CF, 1977, ADV IMMUNOL, V25, P1
   BIGNER SH, 1990, CANCER RES, V50, P8017
   Blume-Jensen P, 2001, NATURE, V411, P355, DOI 10.1038/35077225
   Boden R, 2000, PUBLIC MONEY MANAGE, V20, P4
   BROOKS WH, 1972, J EXP MED, V136, P1631, DOI 10.1084/jem.136.6.1631
   BROOKS WH, 1978, ANN NEUROL, V4, P219, DOI 10.1002/ana.410040305
   Carmeliet P, 2000, NATURE, V407, P249, DOI 10.1038/35025220
   Carnemolla B, 1999, AM J PATHOL, V154, P1345, DOI 10.1016/S0002-9440(10)65388-6
   Caussinus E, 2005, NAT GENET, V37, P1125, DOI 10.1038/ng1632
   *CBTRUS, 2004, CENTR BRAIN TUM REG, V0, P0
   Chakravarti A, 2002, J CLIN ONCOL, V20, P1063, DOI 10.1200/JCO.20.4.1063
   Chi DDJ, 1997, AM J PATHOL, V150, P2143
   De Palma M, 2005, CANCER CELL, V8, P211, DOI 10.1016/j.ccr.2005.08.002
   Dropcho EJ, 1996, NEUROLOGY, V47, P684, DOI 10.1212/WNL.47.3.684
   Fecci PE, 2006, CANCER RES, V66, P3294, DOI 10.1158/0008-5472.CAN-05-3773
   Fernandes H, 2001, J BIOL CHEM, V276, P5375, DOI 10.1074/jbc.M005599200
   FINE HA, 1993, CANCER, V71, P2585, DOI 10.1002/1097-0142(19930415)71:8<2585::AID-CNCR2820710825>3.0.CO;2-S
   Flügel A, 1999, INT J DEV NEUROSCI, V17, P547, DOI 10.1016/S0736-5748(99)00020-9
   FREI K, 1994, NEUROPATH APPL NEURO, V20, P206
   Fuessel S, 2006, PROSTATE, V66, P811, DOI 10.1002/pros.20404
   Fukuda S, 2006, MOL CANCER THER, V5, P1087, DOI 10.1158/1535-7163.MCT-05-0375
   Gallimore A, 2002, IMMUNOLOGY, V107, P5, DOI 10.1046/j.1365-2567.2002.01471.x
   Garcia-Barros M, 2003, SCIENCE, V300, P1155, DOI 10.1126/science.1082504
   Gomez GG, 2006, GENE THER MOL BIOL, V10A, P133
   Graeber MB, 2002, GLIA, V40, P252, DOI 10.1002/glia.10147
   Hanahan D, 2000, CELL, V100, P57, DOI 10.1016/S0092-8674(00)81683-9
   Heimberger AB, 2003, CLIN CANCER RES, V9, P4247
   Heimberger AB, 2002, NEUROSURGERY, V50, P158, DOI 10.1097/00006123-200201000-00024
   Henson JW, 2006, ARCH NEUROL-CHICAGO, V63, P337, DOI 10.1001/archneur.63.3.337
   HICKEY WF, 1991, J NEUROSCI RES, V28, P254, DOI 10.1002/jnr.490280213
   Hueman MT, 2007, CANCER IMMUNOL IMMUN, V56, P135, DOI 10.1007/s00262-006-0188-9
   Imaizumi T, 1999, INT J CANCER, V83, P760, DOI 10.1002/(SICI)1097-0215(19991210)83:6<760::AID-IJC11>3.0.CO;2-R
   IMANISHI T, 1992, HLA 1991, V0, P0
   Jiao BH, 2004, CHINESE MED J-PEKING, V117, P612
   Jodele S, 2006, CANCER METAST REV, V25, P35, DOI 10.1007/s10555-006-7887-8
   Kankuri E, 2005, CANCER RES, V65, P9914, DOI 10.1158/0008-5472.CAN-05-1559
   Kato J, 2001, INT J CANCER, V95, P92
   Kawada M, 2006, CANCER RES, V66, P4419, DOI 10.1158/0008-5472.CAN-05-4239
   Kawasaki H, 1998, CANCER RES, V58, P5071
   Khakoo AY, 2005, ANNU REV MED, V56, P79, DOI 10.1146/annurev.med.56.090203.104149
   Kim HH, 1998, BIOCHEM J, V334, P189, DOI 10.1042/bj3340189
   Kuan CT, 2001, ENDOCR-RELAT CANCER, V8, P83, DOI 10.1677/erc.0.0080083
   Lee A, 2006, CANCER RES, V66, P4378, DOI 10.1158/0008-5472.CAN-05-3810
   Leins A, 2003, CANCER-AM CANCER SOC, V98, P2430, DOI 10.1002/cncr.11796
   Li HQ, 2004, CANCER RES, V64, P6137, DOI 10.1158/0008-5472.CAN-04-1287
   Liu GT, 2005, ONCOGENE, V24, P5226, DOI 10.1038/sj.onc.1208519
   Luo Y, 2006, CLIN CANCER RES, V12, P1813, DOI 10.1158/1078-0432.CCR-05-1990
   Lyden D, 2001, NAT MED, V7, P1194, DOI 10.1038/nm1101-1194
   Machein MR, 2003, BRAIN PATHOL, V13, P582
   Mahotka C, 2002, CELL DEATH DIFFER, V9, P1334, DOI 10.1038/sj.cdd.4401091
   Mariani CL, 2006, J NEURO-ONCOL, V79, P243, DOI 10.1007/s11060-006-9137-x
   Monzó M, 1999, J CLIN ONCOL, V17, P2100, DOI 10.1200/JCO.1999.17.7.2100
   OConnor DS, 2002, CANCER CELL, V2, P43, DOI 10.1016/S1535-6108(02)00084-3
   Olumi AF, 1999, CANCER RES, V59, P5002
   Pas J, 2006, INT J BIOCHEM CELL B, V38, P1594, DOI 10.1016/j.biocel.2006.03.017
   Peters BA, 2005, NAT MED, V11, P261, DOI 10.1038/nm1200
   Peters KG, 2004, RECENT PROG HORM RES, V59, P51, DOI 10.1210/rp.59.1.51
   Phillips HS, 2006, CANCER CELL, V9, P157, DOI 10.1016/j.ccr.2006.02.019
   PinkasKramarski R, 1996, EMBO J, V15, P2452, DOI 10.1002/j.1460-2075.1996.tb00603.x
   Platten M, 2003, ANN NEUROL, V54, P388, DOI 10.1002/ana.10679
   Rafii S, 2003, NAT MED, V9, P702, DOI 10.1038/nm0603-702
   Rajantie I, 2004, BLOOD, V104, P2084, DOI 10.1182/blood-2004-01-0336
   Rea D, 2001, J IMMUNOL, V166, P5236, DOI 10.4049/jimmunol.166.8.5236
   Reker S, 2004, INT J CANCER, V108, P937, DOI 10.1002/ijc.11634
   Reyzer ML, 2005, J PROTEOME RES, V4, P1138, DOI 10.1021/pr050095+
   RIMOLDI D, 1993, INT J CANCER, V54, P527, DOI 10.1002/ijc.2910540329
   Ruzinova MB, 2003, CANCER CELL, V4, P277, DOI 10.1016/S1535-6108(03)00240-X
   SAH NK, 2006, CANC LETT, V0, P0
   Sanai N, 2004, NATURE, V427, P740, DOI 10.1038/nature02301
   Shichijo S, 1998, J EXP MED, V187, P277, DOI 10.1084/jem.187.3.277
   Singh SK, 2003, CANCER RES, V63, P5821
   Skog J, 2004, J GEN VIROL, V85, P2627, DOI 10.1099/vir.0.80084-0
   Spaner DE, 2006, CANCER, V106, P890, DOI 10.1002/cncr.21669
   Stoll BR, 2003, BLOOD, V102, P2555, DOI 10.1182/blood-2003-02-0365
   Stove C, 2004, CLIN EXP METASTAS, V21, P665, DOI 10.1007/s10585-004-6917-6
   Stratmann A, 1998, AM J PATHOL, V153, P1459, DOI 10.1016/S0002-9440(10)65733-1
   Stupp R, 2005, NEW ENGL J MED, V352, P987, DOI 10.1056/NEJMoa043330
   Taniguchi Y, 2000, J NEUROIMMUNOL, V111, P177, DOI 10.1016/S0165-5728(00)00361-1
   Tsuruma Tetsuhiro, 2004, J TRANSL MED, V2, P19, DOI 10.1186/1479-5876-2-19
   Udani M, 2005, STEM CELLS DEV, V14, P478, DOI 10.1089/scd.2005.14.478
   Uhrbom L, 2002, CANCER RES, V62, P5551
   Uren AG, 2000, CURR BIOL, V10, P1319, DOI 10.1016/S0960-9822(00)00769-7
   van Baren N, 2005, J CLIN ONCOL, V23, P9008, DOI 10.1200/JCO.2005.08.375
   VANDERBRUGGEN P, 1991, SCIENCE, V254, P1643, DOI 10.1126/science.1840703
   VENTIMIGLIA JB, 1992, J NEUROIMMUNOL, V36, P41, DOI 10.1016/0165-5728(92)90029-K
   Wibom C, 2006, BRIT J CANCER, V94, P1853, DOI 10.1038/sj.bjc.6603190
   Wibom C, 2006, BRIT J CANCER, V95, P766, DOI 10.1038/sj.bjc.6603269
   Wikstrand CJ, 1998, J NEUROVIROL, V4, P148, DOI 10.3109/13550289809114515
   Xie D, 2006, BRIT J CANCER, V94, P108, DOI 10.1038/sj.bjc.6602904
   Yoshida S, 2004, J LAB CLIN MED, V144, P201, DOI 10.1016/j.lab.2004.06.003
   Zalutsky MR, 2005, J NUCL MED, V46, P0
   Zhang J, 2005, CARCINOGENESIS, V26, P2069, DOI 10.1093/carcin/bgi183
NR 98
TC 10
Z9 13
U1 0
U2 7
PU TAYLOR & FRANCIS LTD
PI ABINGDON
PA 2-4 PARK SQUARE, MILTON PARK, ABINGDON OR14 4RN, OXON, ENGLAND
SN 1476-0584
EI 1744-8395
J9 EXPERT REV VACCINES
JI Expert Rev. Vaccines
PD DEC 15
PY 2006
VL 5
IS 6
BP 793
EP 802
DI 10.1586/14760584.5.6.793
PG 10
WC Immunology
SC Immunology
GA 125ZW
UT WOS:000243483000014
PM 17184218
DA 2025-02-17
ER

PT J
AU Yamanaka, R
AF Yamanaka, R
TI Novel immunotherapeutic approaches to glioma
SO CURRENT OPINION IN MOLECULAR THERAPEUTICS
LA English
DT Article
DE dendritic cell; gloma; immunotherapy; peptide vaccination
ID pulsed dendritic cells; cytotoxic t-lymphocytes; tumor-infiltrating lymphocytes; phase-i/ii trial; malignant glioma; brain-tumors; cancer-immunotherapy; recurrent glioma; in-vitro; peptide vaccination
AB Despite advances in radiation, chemotherapy and surgical resectioning, the prognosis of patients with malignant glioma is poor. Therefore, the development of a new treatment modality is extremely important. There are an increasing number of reports that systemic immunotherapy using dendritic cells and peptides is capable of inducing an antiglioma response. This review highlights progress in dendritic cell- and peptide-based immunotherapy for glioma patients. Dendritic cell- and peptide-based immunotherapy strategies appear promising as an approach to successfully induce an antitumor immune response and increase survival in patients with glioma; the therapy appears to be safe and without major side effects. Biotherapy for malignant glioma with dendritic cells and peptides represents a novel treatment paradigm.
C1 Niigata Univ, Brain Res Inst, Dept Neurosurg, Niigata 9518585, Japan.
C3 Niigata University
RP Niigata Univ, Brain Res Inst, Dept Neurosurg, Asahimachi Dori 1-757, Niigata 9518585, Japan.
EM ryaman@bri.niigata-u.ac.jp
CR Afra D, 2002, LANCET, V359, P1011
   BARTH A, 1994, CANCER RES, V54, P3342
   Boczkowski D, 1996, J EXP MED, V184, P465, DOI 10.1084/jem.184.2.465
   Celluzzi CM, 1996, J EXP MED, V183, P283, DOI 10.1084/jem.183.1.283
   CHEN QY, 1994, INT J CANCER, V56, P755, DOI 10.1002/ijc.2910560524
   CONSTAM DB, 1992, J IMMUNOL, V148, P1404
   DRANOFF G, 1993, P NATL ACAD SCI USA, V90, P3539, DOI 10.1073/pnas.90.8.3539
   Gabrilovich DI, 1999, CLIN CANCER RES, V5, P2963
   GAUGLER B, 1994, J EXP MED, V179, P921, DOI 10.1084/jem.179.3.921
   Grabbe S, 2000, IMMUNOL TODAY, V21, P431, DOI 10.1016/S0167-5699(00)01694-7
   Hsu FJ, 1996, NAT MED, V2, P52, DOI 10.1038/nm0196-52
   Imaizumi T, 1999, INT J CANCER, V83, P760, DOI 10.1002/(SICI)1097-0215(19991210)83:6<760::AID-IJC11>3.0.CO;2-R
   KAWAKAMI Y, 1994, J EXP MED, V180, P347, DOI 10.1084/jem.180.1.347
   Kikuchi T, 2001, CANCER IMMUNOL IMMUN, V50, P337, DOI 10.1007/s002620100205
   Kikuchi T, 2004, J IMMUNOTHER, V27, P452, DOI 10.1097/00002371-200411000-00005
   Kruse CA, 1997, CANCER IMMUNOL IMMUN, V45, P77, DOI 10.1007/s002620050405
   Kugler A, 2000, NAT MED, V6, P332, DOI 10.1038/73193
   Kuramoto Terukazu, 1997, KURUME MEDICAL JOURNAL, V44, P43
   KURPAD SN, 1995, GLIA, V15, P244, DOI 10.1002/glia.440150306
   LALLIER TE, 1991, ANN NY ACAD SCI, V615, P158
   MAYORDOMO JI, 1995, NAT MED, V1, P1297, DOI 10.1038/nm1295-1297
   MEDAWAR PB, 1948, BRIT J EXP PATHOL, V29, P58
   Mine T, 2004, CLIN CANCER RES, V10, P929, DOI 10.1158/1078-0432.CCR-1117-3
   Miyagi Y, 2001, CLIN CANCER RES, V7, P3950
   Murayama K, 2000, J IMMUNOTHER, V23, P511, DOI 10.1097/00002371-200009000-00001
   Nestle FO, 1998, NAT MED, V4, P328, DOI 10.1038/nm0398-328
   Noguchi M, 2004, PROSTATE, V60, P32, DOI 10.1002/pros.20011
   Paglia P, 1996, J EXP MED, V183, P317, DOI 10.1084/jem.183.1.317
   PORGADOR A, 1995, J EXP MED, V182, P255, DOI 10.1084/jem.182.1.255
   Robbins PF, 1996, J EXP MED, V183, P1185, DOI 10.1084/jem.183.3.1185
   Rosenberg SA, 2004, NAT MED, V10, P909, DOI 10.1038/nm1100
   Rosenberg SA, 1998, NAT MED, V4, P321, DOI 10.1038/nm0398-321
   Rosenberg SA, 1999, IMMUNITY, V10, P281, DOI 10.1016/S1074-7613(00)80028-X
   Rutkowski S, 2004, BRIT J CANCER, V91, P1656, DOI 10.1038/sj.bjc.6602195
   Sahin U, 2000, CLIN CANCER RES, V6, P3916
   Sampson JH, 1996, P NATL ACAD SCI USA, V93, P10399, DOI 10.1073/pnas.93.19.10399
   Sasaki M, 2001, CANCER RES, V61, P4809
   Satoh J, 1995, BRAIN RES, V704, P92, DOI 10.1016/0006-8993(95)01177-3
   Scarcella DL, 1999, CLIN CANCER RES, V5, P335
   Schneider T, 2001, J NEURO-ONCOL, V53, P39, DOI 10.1023/A:1011856406683
   SONG YH, 1994, LANCET, V344, P1049, DOI 10.1016/S0140-6736(94)91709-4
   Steiner HH, 2004, J CLIN ONCOL, V22, P4272, DOI 10.1200/JCO.2004.09.038
   Stupp R, 2005, NEW ENGL J MED, V352, P987, DOI 10.1056/NEJMoa043330
   Tjoa BA, 1998, PROSTATE, V36, P39
   TOWNSEND ARM, 1985, CELL, V42, P457, DOI 10.1016/0092-8674(85)90103-5
   Tsuda N, 2004, J IMMUNOTHER, V27, P60, DOI 10.1097/00002371-200401000-00006
   Ueda R, 2004, ONCOGENE, V23, P1420, DOI 10.1038/sj.onc.1207252
   VANDERBRUGGEN P, 1991, SCIENCE, V254, P1643, DOI 10.1126/science.1840703
   Yajima N, 2005, CLIN CANCER RES, V11, P5900, DOI 10.1158/1078-0432.CCR-05-0559
   Yamanaka R, 2003, BRIT J CANCER, V89, P1172, DOI 10.1038/sj.bjc.6601268
   Yamanaka R, 2005, CLIN CANCER RES, V11, P4160, DOI 10.1158/1078-0432.CCR-05-0120
   Yu JS, 2001, CANCER RES, V61, P842
   Yu JS, 2004, CANCER RES, V64, P4973, DOI 10.1158/0008-5472.CAN-03-3505
NR 53
TC 12
Z9 13
U1 1
U2 4
PU THOMSON REUTERS (SCIENTIFIC) LTD
PI LONDON
PA 77 HATTON GARDEN, LONDON, EC1N 8JS, ENGLAND
SN 1464-8431
EI 2040-3445
J9 CURR OPIN MOL THER
JI Curr. Opin. Mol. Ther.
PD FEB 15
PY 2006
VL 8
IS 1
BP 46
EP 51
DI 
PG 6
WC Biotechnology & Applied Microbiology; Medicine, Research & Experimental
SC Biotechnology & Applied Microbiology; Research & Experimental Medicine
GA 012YD
UT WOS:000235375900007
PM 16506525
DA 2025-02-17
ER

PT J
AU Olaussen, KA
   Dubrana, K
   Dornont, J
   Spano, JP
   Sabatier, L
   Soria, JC
AF Olaussen, KA
   Dubrana, K
   Dornont, J
   Spano, JP
   Sabatier, L
   Soria, JC
TI Telomeres and telomerase as targets for anticancer drug development
SO CRITICAL REVIEWS IN ONCOLOGY HEMATOLOGY
LA English
DT Review
DE targeted anticancer therapy; telomeres; telomerase
ID reverse-transcriptase gene; catalytic subunit htert; human cancer-cells; cytotoxic t-lymphocytes; malignant glioma-cells; human-melanoma cells; expressing bacterial nitroreductase; replication-competent adenovirus; transfected dendritic cells; g-quadruplex ligand-12459
AB In most human cancers, the telomere erosion problem has been bypassed through the activation of a telomere maintenance system (usually activation of telomerase). Therefore, telomere and telomerase are attractive targets for anti-cancer therapeutic interventions. Here, we review a large panel of strategies that have been explored to date, from small inhibitors of the catalytic sub-unit of telomerase to anti-telomerase immunotherapy and gene therapy. The many positive results that are reported from anti-telomere/telomerase assays suggest a prudent optimism for a possible clinical application in a close future. However, we discuss some of the main limits for these approaches of antitumour drug development and why significant work remains before a clinically useful drug can be proposed to patients. (c) 2005 Elsevier Ireland Ltd. All rights reserved.
C1 CEA, Lab Radiobiol & Oncol, DSV, DRR,LRO, Fontenay Aux Roses, France.
   Hop La Pitie Salpetriere, Med Oncol Serv, Paris, France.
   Inst Gustave Roussy, Dept Med, F-94805 Villejuif, France.
C3 Universite Paris Saclay; CEA; Sorbonne Universite; Assistance Publique Hopitaux Paris (APHP); Hopital Universitaire Pitie-Salpetriere - APHP; UNICANCER; Gustave Roussy
RP CEA, Lab Radiobiol & Oncol, DSV, DRR,LRO, Fontenay Aux Roses, France.
EM soria@igr.fr
CR Akiyama M, 2003, CANCER RES, V63, P6187
   Aldous WK, 1999, CANCER, V85, P1523, DOI 10.1002/(SICI)1097-0142(19990401)85:7<1523::AID-CNCR13>3.0.CO;2-P
   Alemany R, 2000, NAT BIOTECHNOL, V18, P723, DOI 10.1038/77283
   ALLSOPP RC, 1992, P NATL ACAD SCI USA, V89, P10114, DOI 10.1073/pnas.89.21.10114
   Ancelin K, 2002, MOL CELL BIOL, V22, P3474, DOI 10.1128/MCB.22.10.3474-3487.2002
   Arai J, 2001, BLOOD, V97, P2903, DOI 10.1182/blood.V97.9.2903
   Arai K, 2002, J BIOL CHEM, V277, P8538, DOI 10.1074/jbc.M111068200
   Artandi SE, 2000, NATURE, V406, P641, DOI 10.1038/35020592
   Asai A, 2003, CANCER RES, V63, P3931
   Bailey SM, 2004, NUCLEIC ACIDS RES, V32, P3743, DOI 10.1093/nar/gkh691
   Barma DK, 2003, BIOORG MED CHEM LETT, V13, P1333, DOI 10.1016/S0960-894X(03)00101-X
   Baumann P, 2002, MOL CELL BIOL, V22, P8079, DOI 10.1128/MCB.22.22.8079-8087.2002
   Baumann P, 2001, SCIENCE, V292, P1171, DOI 10.1126/science.1060036
   Beattie TL, 1998, CURR BIOL, V8, P177, DOI 10.1016/S0960-9822(98)70067-3
   Beattie TL, 2001, MOL CELL BIOL, V21, P6151, DOI 10.1128/MCB.21.18.6151-6160.2001
   Bechter OE, 2004, CANCER RES, V64, P3444, DOI 10.1158/0008-5472.CAN-04-0323
   Bilaud T, 1996, NUCLEIC ACIDS RES, V24, P1294, DOI 10.1093/nar/24.7.1294
   Bilsland AE, 2003, ONCOGENE, V22, P370, DOI 10.1038/sj.onc.1206168
   Biroccio A, 2003, MOL PHARMACOL, V63, P632, DOI 10.1124/mol.63.3.632
   BLACKBURN EH, 1989, GENOME, V31, P553, DOI 10.1139/g89-104
   Bodnar AG, 1998, SCIENCE, V279, P349, DOI 10.1126/science.279.5349.349
   Broccoli D, 1997, NAT GENET, V17, P231, DOI 10.1038/ng1097-231
   BRYAN TM, 1995, EMBO J, V14, P4240, DOI 10.1002/j.1460-2075.1995.tb00098.x
   Bryan TM, 1997, NAT MED, V3, P1271, DOI 10.1038/nm1197-1271
   Burger AM, 2005, CANCER RES, V65, P1489, DOI 10.1158/0008-5472.CAN-04-2910
   Burger AM, 1997, EUR J CANCER, V33, P638, DOI 10.1016/S0959-8049(96)00521-7
   Burstyn JN, 2000, NUCLEIC ACIDS RES, V28, P4237, DOI 10.1093/nar/28.21.4237
   Canela A, 2004, MOL CELL BIOL, V24, P4275, DOI 10.1128/MCB.24.10.4275-4293.2004
   Cao Y, 2002, ONCOGENE, V21, P3130, DOI 10.1038/sj.onc.1205419
   Cerezo A, 2002, J CELL SCI, V115, P1305
   Cerone MA, 2001, HUM MOL GENET, V10, P1945, DOI 10.1093/hmg/10.18.1945
   Chin L, 1999, CELL, V97, P527, DOI 10.1016/S0092-8674(00)80762-X
   CHONG L, 1995, SCIENCE, V270, P1663, DOI 10.1126/science.270.5242.1663
   Colgin LM, 2000, NEOPLASIA, V2, P426, DOI 10.1038/sj.neo.7900112
   Cook BD, 2002, MOL CELL BIOL, V22, P332, DOI 10.1128/MCB.22.1.332-342.2002
   Counter CM, 1998, P NATL ACAD SCI USA, V95, P14723, DOI 10.1073/pnas.95.25.14723
   COUNTER CM, 1992, EMBO J, V11, P1921, DOI 10.1002/j.1460-2075.1992.tb05245.x
   Crowe DL, 2001, NUCLEIC ACIDS RES, V29, P2789, DOI 10.1093/nar/29.13.2789
   Damm K, 2001, EMBO J, V20, P6958, DOI 10.1093/emboj/20.24.6958
   Dantzer F, 2004, MOL CELL BIOL, V24, P1595, DOI 10.1128/MCB.24.4.1595-1607.2004
   Ding ZH, 2002, EXP CELL RES, V272, P185, DOI 10.1006/excr.2001.5412
   Ducrest AL, 2002, ONCOGENE, V21, P541, DOI 10.1038/sj.onc.1205081
   El-Daly H, 2005, BLOOD, V105, P1742, DOI 10.1182/blood-2003-12-4322
   Elayadi AN, 2001, NUCLEIC ACIDS RES, V29, P1683, DOI 10.1093/nar/29.8.1683
   Engelhardt M, 1997, CLIN CANCER RES, V3, P1849
   Etheridge KT, 2002, J BIOL CHEM, V277, P24764, DOI 10.1074/jbc.M201227200
   FENG JL, 1995, SCIENCE, V269, P1236, DOI 10.1126/science.7544491
   Fletcher TM, 2001, BIOORG CHEM, V29, P36, DOI 10.1006/bioo.2000.1194
   Folini M, 2000, J INVEST DERMATOL, V114, P259, DOI 10.1046/j.1523-1747.2000.00870.x
   Folini M, 2002, CURRENT MEDICINAL CHEMISTRY - ANTI-CANCER AGENTS, V2, P605, DOI 10.2174/1568011023353813
   Folini M, 2003, CANCER RES, V63, P3490
   Freulet-Marriere MA, 2004, BIOCHEM BIOPH RES CO, V314, P950, DOI 10.1016/j.bbrc.2003.12.190
   Fujimoto K, 2000, NUCLEIC ACIDS RES, V28, P2557, DOI 10.1093/nar/28.13.2557
   Gomez D, 2004, J BIOL CHEM, V279, P41487, DOI 10.1074/jbc.M406123200
   Gomez D, 2004, NUCLEIC ACIDS RES, V32, P371, DOI 10.1093/nar/gkh181
   Gomez D, 2003, J BIOL CHEM, V278, P50554, DOI 10.1074/jbc.M308440200
   Gomez D, 2003, CANCER RES, V63, P6149
   González-Suárez E, 2001, EMBO J, V20, P2619, DOI 10.1093/emboj/20.11.2619
   Gorbunova V, 2002, J BIOL CHEM, V277, P38540, DOI 10.1074/jbc.M202671200
   Goueli BS, 2004, MOL CELL BIOL, V24, P25, DOI 10.1128/MCB.24.1.25-35.2004
   Gowan SM, 2002, MOL PHARMACOL, V61, P1154, DOI 10.1124/mol.61.5.1154
   Grand CL, 2002, MOL CANCER THER, V1, P565
   Greenberg RA, 1999, CELL, V97, P515, DOI 10.1016/S0092-8674(00)80761-8
   GREIDER CW, 1989, NATURE, V337, P331, DOI 10.1038/337331a0
   GREIDER CW, 1987, CELL, V51, P887, DOI 10.1016/0092-8674(87)90576-9
   Griffith JD, 1999, CELL, V97, P503, DOI 10.1016/S0092-8674(00)80760-6
   Grobelny JV, 2001, HUM MOL GENET, V10, P1953, DOI 10.1093/hmg/10.18.1953
   Gu J, 2002, GENE THER, V9, P30, DOI 10.1038/sj.gt.3301619
   Gu J, 2000, CANCER RES, V60, P5359
   Guilleret I, 2004, BIOCHEM BIOPH RES CO, V325, P1037, DOI 10.1016/j.bbrc.2004.10.137
   Guilleret I, 2003, EXP CELL RES, V289, P326, DOI 10.1016/S0014-4827(03)00281-7
   Guilleret I, 2002, INT J CANCER, V101, P335, DOI 10.1002/ijc.10593
   Haendeler J, 2003, FEBS LETT, V536, P180, DOI 10.1016/S0014-5793(03)00058-9
   Hahn WC, 1999, NAT MED, V5, P1164, DOI 10.1038/13495
   Hahn WC, 1999, NATURE, V400, P464, DOI 10.1038/22780
   Halvorsen TL, 1999, MOL CELL BIOL, V19, P1864
   Hanahan D, 2000, CELL, V100, P57, DOI 10.1016/S0092-8674(00)81683-9
   HARLEY CB, 1990, NATURE, V345, P458, DOI 10.1038/345458a0
   HARLEY CB, 1992, EXP GERONTOL, V27, P375, DOI 10.1016/0531-5565(92)90068-B
   Harrington L, 1997, GENE DEV, V11, P3109, DOI 10.1101/gad.11.23.3109
   Harrington L, 1997, SCIENCE, V275, P973, DOI 10.1126/science.275.5302.973
   Harrison JG, 1999, BIOORG MED CHEM LETT, V9, P1273, DOI 10.1016/S0960-894X(99)00170-5
   Harrison RJ, 2003, J MED CHEM, V46, P4463, DOI 10.1021/jm0308693
   Hayakawa N, 1999, BIOCHEMISTRY-US, V38, P11501, DOI 10.1021/bi982829k
   Hayflick L, 1997, BIOCHEMISTRY-MOSCOW+, V62, P1180
   Heise C, 2000, J CLIN INVEST, V105, P847, DOI 10.1172/JCI9762
   Hemann MT, 2001, CELL, V107, P67, DOI 10.1016/S0092-8674(01)00504-9
   Henson JD, 2005, CLIN CANCER RES, V11, P217
   Henson JD, 2002, ONCOGENE, V21, P598, DOI 10.1038/sj.onc.1205058
   Herbert BS, 1999, P NATL ACAD SCI USA, V96, P14276, DOI 10.1073/pnas.96.25.14276
   Hernández J, 2002, P NATL ACAD SCI USA, V99, P12275, DOI 10.1073/pnas.182418399
   Holt SE, 1999, GENE DEV, V13, P817, DOI 10.1101/gad.13.7.817
   Hsu HL, 2000, GENE DEV, V14, P2807, DOI 10.1101/gad.844000
   Huang TG, 2003, GENE THER, V10, P1241, DOI 10.1038/sj.gt.3301987
   Iwano T, 2004, J BIOL CHEM, V279, P1442, DOI 10.1074/jbc.M309138200
   Jacob D, 2005, CANCER GENE THER, V12, P109, DOI 10.1038/sj.cgt.7700773
   Jacob D, 2004, ANTICANCER RES, V24, P3075
   Jiang F, 2004, J BIOL CHEM, V279, P53213, DOI 10.1074/jbc.M410395200
   Jiang WQ, 2005, MOL CELL BIOL, V25, P2708, DOI 10.1128/MCB.25.7.2708-2721.2005
   Kaminker PG, 2001, J BIOL CHEM, V276, P35891, DOI 10.1074/jbc.M105968200
   Kang SS, 1999, J BIOL CHEM, V274, P13085, DOI 10.1074/jbc.274.19.13085
   Karlseder J, 2004, PLOS BIOL, V2, P1150, DOI 10.1371/journal.pbio.0020240
   Karlseder J, 1999, SCIENCE, V283, P1321, DOI 10.1126/science.283.5406.1321
   Karlseder J, 2002, SCIENCE, V295, P2446, DOI 10.1126/science.1069523
   Khurts S, 2004, J BIOL CHEM, V279, P51508, DOI 10.1074/jbc.M407643200
   Kim HR, 2002, J KOREAN MED SCI, V17, P360, DOI 10.3346/jkms.2002.17.3.360
   Kim MM, 2001, P NATL ACAD SCI USA, V98, P7982, DOI 10.1073/pnas.131211098
   KIM NW, 1994, SCIENCE, V266, P2011, DOI 10.1126/science.7605428
   Kim S, 2004, J BIOL CHEM, V279, P43799, DOI 10.1074/jbc.M408650200
   Kim SH, 1999, NAT GENET, V23, P405, DOI 10.1038/70508
   Kim YW, 2001, EXP MOL MED, V33, P156, DOI 10.1038/emm.2001.27
   Kimura A, 2004, ONCOGENE, V23, P4505, DOI 10.1038/sj.onc.1207582
   Kirn D, 2001, NAT MED, V7, P781, DOI 10.1038/89901
   Kishi S, 2001, J BIOL CHEM, V276, P29282, DOI 10.1074/jbc.M011534200
   Kitagawa Y, 2000, CLIN CANCER RES, V6, P2868
   Koga S, 2000, HUM GENE THER, V11, P1397, DOI 10.1089/10430340050057477
   Koga S, 2001, ANTICANCER RES, V21, P1937
   Koga S, 2001, GENE THER, V8, P654, DOI 10.1038/sj.gt.3301449
   Komata T, 2002, HUM GENE THER, V13, P1015, DOI 10.1089/104303402753812421
   Komata T, 2001, INT J ONCOL, V19, P1015
   Komata T, 2000, GENE THER, V7, P2071, DOI 10.1038/sj.gt.3301327
   Komata T, 2001, CANCER RES, V61, P5796
   Kondo S, 1998, ONCOGENE, V16, P3323, DOI 10.1038/sj.onc.1201885
   Kondo Y, 1998, ONCOGENE, V16, P2243, DOI 10.1038/sj.onc.1201754
   Kondo Y, 2001, INT J ONCOL, V18, P1287
   Kosciolek BA, 2003, MOL CANCER THER, V2, P209
   Kraemer K, 2004, J UROLOGY, V172, P2023, DOI 10.1097/01.ju.0000138157.46464.6e
   Kraemer K, 2003, CLIN CANCER RES, V9, P3794
   Ku WC, 1997, BIOCHEM BIOPH RES CO, V241, P730, DOI 10.1006/bbrc.1997.7874
   Kurihara T, 2000, J CLIN INVEST, V106, P763, DOI 10.1172/JCI9180
   Kyo S, 2002, ONCOGENE, V21, P688, DOI 10.1038/sj.onc.1205163
   Kyo S, 2000, NUCLEIC ACIDS RES, V28, P669, DOI 10.1093/nar/28.3.669
   Kyo S, 1999, CANCER RES, V59, P5917
   Lantuejoul S, 2005, CLIN CANCER RES, V11, P2074, DOI 10.1158/1078-0432.CCR-04-1376
   Le SY, 2000, MOL BIOL CELL, V11, P999, DOI 10.1091/mbc.11.3.999
   Lei M, 2004, NAT STRUCT MOL BIOL, V11, P1223, DOI 10.1038/nsmb867
   Li BB, 2000, CELL, V101, P471, DOI 10.1016/S0092-8674(00)80858-2
   Li H, 1997, J BIOL CHEM, V272, P16729, DOI 10.1074/jbc.272.27.16729
   Li HC, 2002, J BIOL CHEM, V277, P20965, DOI 10.1074/jbc.M112231200
   Li S, 2004, CANCER RES, V64, P4833, DOI 10.1158/0008-5472.CAN-04-0953
   Li YH, 2001, CANCER RES, V61, P6428
   Lillard-Wetherell K, 2004, HUM MOL GENET, V13, P1919, DOI 10.1093/hmg/ddh193
   Lin J, 2004, GENE DEV, V18, P387, DOI 10.1101/gad.1171804
   Lin SY, 2003, CELL, V113, P881, DOI 10.1016/S0092-8674(03)00430-6
   Lin TY, 2002, ONCOGENE, V21, P8020, DOI 10.1038/sj.onc.1205926
   Liu D, 2004, NAT CELL BIOL, V6, P673, DOI 10.1038/ncb1142
   Liu J, 2002, INT J ONCOL, V21, P661
   Liu WJ, 2004, BIOCHEM BIOPH RES CO, V323, P660, DOI 10.1016/j.bbrc.2004.08.135
   Liu WJ, 2002, BIOCHEM PHARMACOL, V64, P1677, DOI 10.1016/S0006-2952(02)01424-7
   Liu Y, 2000, MOL CELL BIOL, V20, P8178, DOI 10.1128/MCB.20.21.8178-8184.2000
   Loayza D, 2003, NATURE, V423, P1013, DOI 10.1038/nature01688
   Lu Xiao-dong, 2004, ZHONGHUA YI XUE ZA ZHI, V84, P1381
   Ludwig A, 2001, CANCER RES, V61, P3053
   Machwe A, 2004, ONCOGENE, V23, P149, DOI 10.1038/sj.onc.1206906
   Majumdar AS, 2001, GENE THER, V8, P568, DOI 10.1038/sj.gt.3301421
   Marcand S, 1997, SCIENCE, V275, P986, DOI 10.1126/science.275.5302.986
   Masutomi K, 2000, J BIOL CHEM, V275, P22568, DOI 10.1074/jbc.M000622200
   Masutomi K, 2003, CELL, V114, P241, DOI 10.1016/S0092-8674(03)00550-6
   Matsubara S, 2001, CANCER RES, V61, P6012
   Melana SM, 1998, CLIN CANCER RES, V4, P693
   Meng LH, 2001, BIOCHEM PHARMACOL, V62, P733, DOI 10.1016/S0006-2952(01)00732-8
   Mergny JL, 2002, NUCLEIC ACIDS RES, V30, P839, DOI 10.1093/nar/30.4.839
   Meyerson M, 1997, CELL, V90, P785, DOI 10.1016/S0092-8674(00)80538-3
   Minev B, 2000, P NATL ACAD SCI USA, V97, P4796, DOI 10.1073/pnas.070560797
   Misawa M, 2002, INT J ONCOL, V21, P1087
   Misiti S, 2000, MOL CELL BIOL, V20, P3764, DOI 10.1128/MCB.20.11.3764-3771.2000
   Mitchell JR, 1999, MOL CELL BIOL, V19, P567
   Mitchell JR, 1999, NATURE, V402, P551, DOI 10.1038/990141
   Montgomery E, 2004, AM J PATHOL, V164, P1523, DOI 10.1016/S0002-9440(10)63710-8
   Mukai S, 2000, CANCER RES, V60, P4461
   Naasani I, 1999, CANCER RES, V59, P4004
   Nair SK, 2000, NAT MED, V6, P1011, DOI 10.1038/79519
   Nakamura TM, 1997, SCIENCE, V277, P955, DOI 10.1126/science.277.5328.955
   Narayanan A, 1999, EMBO J, V18, P5120, DOI 10.1093/emboj/18.18.5120
   Nosrati M, 2004, CLIN CANCER RES, V10, P4983, DOI 10.1158/1078-0432.CCR-04-0134
   Oh S, 1999, J BIOL CHEM, V274, P37473, DOI 10.1074/jbc.274.52.37473
   OLOVNIKOV AM, 1973, J THEOR BIOL, V41, P181, DOI 10.1016/0022-5193(73)90198-7
   Opresko PL, 2004, MOL CELL, V14, P763, DOI 10.1016/j.molcel.2004.05.023
   Opresko PL, 2002, J BIOL CHEM, V277, P41110, DOI 10.1074/jbc.M205396200
   Ozawa T, 2004, NEURO-ONCOLOGY, V6, P218, DOI 10.1215/S1152851704000055
   Pascolo E, 2002, J BIOL CHEM, V277, P15566, DOI 10.1074/jbc.M201266200
   Pendino F, 2003, ONCOGENE, V22, P9142, DOI 10.1038/sj.onc.1207093
   Pendino F, 2001, P NATL ACAD SCI USA, V98, P6662, DOI 10.1073/pnas.111464998
   PENNARUN G, 2005, ONCOGENE, V0, P0
   Perrem K, 2001, MOL CELL BIOL, V21, P3862, DOI 10.1128/MCB.21.12.3862-3875.2001
   Pitts AE, 1998, P NATL ACAD SCI USA, V95, P11549, DOI 10.1073/pnas.95.20.11549
   Plumb JA, 2001, ONCOGENE, V20, P7797, DOI 10.1038/sj.onc.1204954
   Rahman R, 2005, ONCOGENE, V24, P1320, DOI 10.1038/sj.onc.1208232
   Redon S, 2003, NUCLEIC ACIDS RES, V31, P1605, DOI 10.1093/nar/gkg259
   Redon S, 2001, BIOCHEMISTRY-US, V40, P8463, DOI 10.1021/bi001565a
   Reichenbach P, 2003, CURR BIOL, V13, P568, DOI 10.1016/S0960-9822(03)00173-8
   Reid T, 2001, GENE THER, V8, P1618, DOI 10.1038/sj.gt.3301512
   Riou JF, 2002, P NATL ACAD SCI USA, V99, P2672, DOI 10.1073/pnas.052698099
   Rodriguez R, 1997, CANCER RES, V57, P2559
   Rosenberg R, 2003, RECENT RESULTS CANC, V162, P177
   Rosenberg SA, 1997, IMMUNOL TODAY, V18, P175, DOI 10.1016/S0167-5699(97)84664-6
   Saretzki G, 2001, CANCER GENE THER, V8, P827, DOI 10.1038/sj.cgt.7700383
   Sbodio JI, 2002, J BIOL CHEM, V277, P31887, DOI 10.1074/jbc.M203916200
   Sbodio JI, 2002, BIOCHEM J, V361, P451, DOI 10.1042/0264-6021:3610451
   Scheel C, 2001, ONCOGENE, V20, P3835, DOI 10.1038/sj.onc.1204493
   Seimiya H, 2005, CANCER CELL, V7, P25, DOI 10.1016/j.ccr.2004.11.021
   Shammas MA, 1999, ONCOGENE, V18, P6191, DOI 10.1038/sj.onc.1203069
   Shammas MA, 2004, EXP CELL RES, V295, P204, DOI 10.1016/j.yexcr.2004.01.003
   Shammas MA, 2004, CLIN CANCER RES, V10, P770, DOI 10.1158/1078-0432.CCR-0793-03
   Shay JW, 2002, CANCER CELL, V2, P257, DOI 10.1016/S1535-6108(02)00159-9
   Shea-Herbert B, 2002, ONCOGENE, V21, P638, DOI 10.1038/sj.onc.1205064
   Shin-ya K, 2001, J AM CHEM SOC, V123, P1262, DOI 10.1021/ja005780q
   Smith S, 2000, CURR BIOL, V10, P1299, DOI 10.1016/S0960-9822(00)00752-1
   Smith S, 1998, SCIENCE, V282, P1484, DOI 10.1126/science.282.5393.1484
   Smogorzewska A, 2002, CURR BIOL, V12, P1635, DOI 10.1016/S0960-9822(02)01179-X
   Smogorzewska A, 2004, ANNU REV BIOCHEM, V73, P177, DOI 10.1146/annurev.biochem.73.071403.160049
   Smogorzewska A, 2000, MOL CELL BIOL, V20, P1659, DOI 10.1128/MCB.20.5.1659-1668.2000
   Snow BE, 2003, CURR BIOL, V13, P698, DOI 10.1016/S0960-9822(03)00210-0
   Song K, 2000, FEBS LETT, V481, P81, DOI 10.1016/S0014-5793(00)01958-X
   Stampfer MR, 2001, P NATL ACAD SCI USA, V98, P4498, DOI 10.1073/pnas.071483998
   Stansel RM, 2001, EMBO J, V20, P5532
   Stewart SA, 2002, P NATL ACAD SCI USA, V99, P12606, DOI 10.1073/pnas.182407599
   Strahl C, 1996, MOL CELL BIOL, V16, P53
   Su CQ, 2004, J CANCER RES CLIN, V130, P591, DOI 10.1007/s00432-004-0577-4
   Su Z, 2003, CANCER RES, V63, P2127
   Suenaga M, 2002, INT J CANCER, V97, P621, DOI 10.1002/ijc.10082
   Sumi M, 2004, INT J ONCOL, V24, P1481
   Takai H, 2003, CURR BIOL, V13, P1549, DOI 10.1016/S0960-9822(03)00542-6
   Takakura M, 1999, CANCER RES, V59, P551
   Takeda T, 2003, J CLIN ENDOCR METAB, V88, P3531, DOI 10.1210/jc.2002-021856
   Tamura Y, 2000, ANTISENSE NUCLEIC A, V10, P87, DOI 10.1089/oli.1.2000.10.87
   Tauchi T, 2002, CLIN CANCER RES, V8, P3341
   Tentori L, 2003, MOL PHARMACOL, V63, P192, DOI 10.1124/mol.63.1.192
   Ulaner GA, 2004, GENE CHROMOSOME CANC, V41, P155, DOI 10.1002/gcc.20074
   Ulaner GA, 1998, CANCER RES, V58, P4168
   van Steensel B, 1998, CELL, V92, P401, DOI 10.1016/S0092-8674(00)80932-0
   VANPEL A, 1995, IMMUNOL REV, V145, P229, DOI 10.1111/j.1600-065X.1995.tb00084.x
   vanSteensel B, 1997, NATURE, V385, P740, DOI 10.1038/385740a0
   Vaziri H, 1998, CURR BIOL, V8, P279, DOI 10.1016/S0960-9822(98)70109-5
   Verra NCV, 2004, CANCER RES, V64, P2153, DOI 10.1158/0008-5472.CAN-03-1339
   Villa R, 2003, CARCINOGENESIS, V24, P851, DOI 10.1093/carcin/bgg028
   Villa R, 2000, FEBS LETT, V473, P241, DOI 10.1016/S0014-5793(00)01540-4
   Vonderheide RH, 2004, CLIN CANCER RES, V10, P828, DOI 10.1158/1078-0432.CCR-0620-3
   Vonderheide RH, 2001, CLIN CANCER RES, V7, P3343
   Vonderheide RH, 1999, IMMUNITY, V10, P673, DOI 10.1016/S1074-7613(00)80066-7
   Vukovic B, 2003, ONCOGENE, V22, P1978, DOI 10.1038/sj.onc.1206227
   Wang ES, 2004, BLOOD, V103, P258, DOI 10.1182/blood-2003-02-0546
   Wang K, 2004, CHINESE MED J-PEKING, V117, P566
   Wang Z, 2000, CANCER RES, V60, P5376
   Wang ZO, 2002, ONCOGENE, V21, P3517, DOI 10.1038/sj.onc.1205463
   Weinrich SL, 1997, NAT GENET, V17, P498, DOI 10.1038/ng1297-498
   Wenz C, 2001, EMBO J, V20, P3526, DOI 10.1093/emboj/20.13.3526
   White LK, 2001, TRENDS BIOTECHNOL, V19, P114, DOI 10.1016/S0167-7799(00)01541-9
   Wong JMY, 2002, NAT CELL BIOL, V4, P731, DOI 10.1038/ncb846
   WRIGHT WE, 1989, MOL CELL BIOL, V9, P3088, DOI 10.1128/MCB.9.7.3088
   Yang YH, 2002, EXP CELL RES, V277, P201, DOI 10.1006/excr.2002.5541
   Ye JZS, 2004, J BIOL CHEM, V279, P47264, DOI 10.1074/jbc.M409047200
   Ye JZS, 2004, GENE DEV, V18, P1649, DOI 10.1101/gad.1215404
   Yeager TR, 1999, CANCER RES, V59, P4175
   Yeo M, 2005, INT J CANCER, V114, P484, DOI 10.1002/ijc.20720
   Yokoyama Y, 1998, CANCER RES, V58, P5406
   Yokoyama Y, 2000, BIOCHEM BIOPH RES CO, V273, P316, DOI 10.1006/bbrc.2000.2939
   Yoon HJ, 1998, BBA-GENE STRUCT EXPR, V1395, P110, DOI 10.1016/S0167-4781(97)00139-5
   Yoon KA, 2003, INT J MOL MED, V11, P343
   Yu CC, 2001, BIOCHEM J, V355, P459, DOI 10.1042/0264-6021:3550459
   Yu DC, 2001, CANCER RES, V61, P517
   Zaffaroni N, 2002, EUR J CANCER, V38, P1792, DOI 10.1016/S0959-8049(02)00139-9
   Zhang G, 2002, CELL RES, V12, P55, DOI 10.1038/sj.cr.7290110
   Zhang Peng-Hui, 2004, AI ZHENG, V23, P619
   Zhang Q, 2004, CANCER RES, V64, P5390, DOI 10.1158/0008-5472.CAN-04-1229
   Zhang XL, 1999, GENE DEV, V13, P2388, DOI 10.1101/gad.13.18.2388
   Zhou XZ, 2001, CELL, V107, P347, DOI 10.1016/S0092-8674(01)00538-4
   Zhu JY, 1999, P NATL ACAD SCI USA, V96, P3723, DOI 10.1073/pnas.96.7.3723
   Zhu XD, 2000, NAT GENET, V25, P347, DOI 10.1038/77139
   Zhu XD, 2003, MOL CELL, V12, P1489, DOI 10.1016/S1097-2765(03)00478-7
NR 270
TC 84
Z9 94
U1 0
U2 19
PU ELSEVIER SCIENCE INC
PI NEW YORK
PA 360 PARK AVE SOUTH, NEW YORK, NY 10010-1710 USA
SN 1040-8428
EI 1879-0461
J9 CRIT REV ONCOL HEMAT
JI Crit. Rev. Oncol./Hematol.
PD MAR 15
PY 2006
VL 57
IS 3
BP 191
EP 214
DI 10.1016/j.critrevonc.2005.08.007
PG 24
WC Oncology; Hematology
SC Oncology; Hematology
GA 019TB
UT WOS:000235858500001
PM 16469501
DA 2025-02-17
ER

PT J
AU Sapin, A
   Garcion, E
   Clavreul, A
   Lagarce, F
   Benoit, JP
   Menei, P
AF Sapin, A
   Garcion, E
   Clavreul, A
   Lagarce, F
   Benoit, JP
   Menei, P
TI Development of new polymer-based particulate systems for anti-glioma vaccination
SO INTERNATIONAL JOURNAL OF PHARMACEUTICS
LA English
DT Article
DE antigens; adjuvant; anti-tumour vaccination; glioma; particulate systems; PLGA microspheres
ID colony-stimulating factor; cytotoxic t-lymphocytes; pulsed dendritic cells; mhc class-i; biodegradable microspheres; gm-csf; clinical-applications; antitumor immunity; plasma-membranes; antigen
AB Biodegradable and biocompatible microspheres represent a promising alternative to conventional adjuvants for anti-tumour vaccination. Focusing on glioma, we developed two poly(D,L-lactide-co-glycolide) (PLGA)-based particulate systems presenting tumour antigens associated with plasma membranes or with cell lysates. Glioma cell fractions were prepared for adsorption onto poly-D-lysine (PDL)-coated PLGA microspheres formulated using a double-emulsion procedure. Adsorption was followed by I-125-radiolabelling, Western blot and confocal laser scanning microscopy. Only a panel (34%) of the proteins isolated from both cell fractions adsorbed onto PDL-coated PLGA microspheres. The integrity of the epitopes after loading was preserved, as shown by identification of plasma membrane and cytoplasmic markers. Finally, one of the major potential advantages of those particulate systems resides in the fact they not only serve as injectable adjuvant matrices presenting tumour antigens to antigen presenting cells, but also as potential reservoirs for controlled delivery of active immunostimulant molecules. (c) 2005 Elsevier B.V. All rights reserved.
C1 Univ Angers, Inserm U646, F-49100 Angers, France.
   CHU Angers, Dept Neurochirurg, F-49033 Angers 01, France.
C3 Universite d'Angers; Institut National de la Sante et de la Recherche Medicale (Inserm); Universite d'Angers; Centre Hospitalier Universitaire d'Angers
RP Univ Angers, Inserm U646, F-49100 Angers, France.
EM phmenei@chu-angers.fr
CR Athanasiou KA, 1996, BIOMATERIALS, V17, P93, DOI 10.1016/0142-9612(96)85754-1
   Aubert-Pouëssel A, 2004, J CONTROL RELEASE, V95, P463, DOI 10.1016/j.jconrel.2003.12.012
   Audran R, 2003, VACCINE, V21, P1250, DOI 10.1016/S0264-410X(02)00521-2
   Bachleitner-Hofmann T, 2002, J CLIN ENDOCR METAB, V87, P1098, DOI 10.1210/jc.87.3.1098
   Benoit JP, 2000, J CONTROL RELEASE, V65, P285, DOI 10.1016/S0168-3659(99)00250-3
   Curtsinger J, 1997, J IMMUNOL METHODS, V209, P47, DOI 10.1016/S0022-1759(97)00146-4
   DIPERSIO JF, 1990, CANCER SURV, V9, P81
   Elamanchili P, 2004, VACCINE, V22, P2406, DOI 10.1016/j.vaccine.2003.12.032
   Friedl J, 2000, CANCER BIOTHER RADIO, V15, P477, DOI 10.1089/cbr.2000.15.477
   Golab J, 2000, CYTOKINE, V12, P332, DOI 10.1006/cyto.1999.0563
   HEIKE M, 1994, J IMMUNOTHER, V15, P165, DOI 10.1097/00002371-199404000-00002
   Herr W, 2000, BLOOD, V96, P1857, DOI 10.1182/blood.V96.5.1857.h8001857_1857_1864
   HEUFLER C, 1988, J EXP MED, V167, P700, DOI 10.1084/jem.167.2.700
   Hill HC, 2002, CANCER RES, V62, P7254
   Jin YJ, 1998, J IMMUNOL, V161, P1743
   Johansen P, 2000, EUR J PHARM BIOPHARM, V50, P129, DOI 10.1016/S0939-6411(00)00079-5
   Jollivet C, 2004, BIOMATERIALS, V25, P933, DOI 10.1016/S0142-9612(03)00601-X
   Kazzaz J, 2000, J CONTROL RELEASE, V67, P347, DOI 10.1016/S0168-3659(00)00226-1
   KUPPER T, 1987, J IMMUNOL, V138, P4288
   LEMONNIER F, 1978, J IMMUNOL, V120, P1114
   Ma J, 2003, J DRUG TARGET, V11, P169, DOI 10.1080/1061-1860310001598217
   Mandal B, 2004, INT J PHARMACEUT, V269, P259, DOI 10.1016/j.ijpharm.2003.09.023
   Matzelle MM, 2004, BIOMATERIALS, V25, P295, DOI 10.1016/S0142-9612(03)00531-3
   Men Y, 1999, VACCINE, V17, P1047, DOI 10.1016/S0264-410X(98)00321-1
   MENEI P, 1993, BIOMATERIALS, V14, P470, DOI 10.1016/0142-9612(93)90151-Q
   Menei P, 1999, CANCER, V86, P325, DOI 10.1002/(SICI)1097-0142(19990715)86:2<325::AID-CNCR17>3.0.CO;2-S
   Menei P, 2000, EXP NEUROL, V161, P259, DOI 10.1006/exnr.1999.7253
   MESCHER MF, 1992, J IMMUNOL, V149, P2402
   Mescher MF, 1997, METHODS, V12, P155, DOI 10.1006/meth.1997.0466
   Okamoto I, 1999, J IMMUNOL, V162, P3202
   Panyam J, 2003, J CONTROL RELEASE, V92, P173, DOI 10.1016/S0168-3659(03)00328-6
   Péan JM, 2000, BIOMATERIALS, V21, P2097, DOI 10.1016/S0142-9612(00)00141-1
   Pettit DK, 1997, PHARMACEUT RES, V14, P1422, DOI 10.1023/A:1012176823155
   Sabel MS, 2004, ANN SURG ONCOL, V11, P147, DOI 10.1245/ASO.2004.03.022
   SCHEICHER C, 1995, EUR J IMMUNOL, V25, P1566, DOI 10.1002/eji.1830250615
   Schülke N, 2003, P NATL ACAD SCI USA, V100, P12590, DOI 10.1073/pnas.1735443100
   Siepmann J, 2004, J CONTROL RELEASE, V96, P123, DOI 10.1016/j.jconrel.2004.01.011
   Thiele L, 2003, BIOMATERIALS, V24, P1409, DOI 10.1016/S0142-9612(02)00525-2
   Waeckerle-Men Y, 2004, J IMMUNOL METHODS, V287, P109, DOI 10.1016/j.jim.2004.01.010
   Walter E, 2001, J CONTROL RELEASE, V76, P149, DOI 10.1016/S0168-3659(01)00413-8
   Wang QH, 2000, BIOL SIGNAL RECEPT, V9, P45
NR 42
TC 10
Z9 12
U1 0
U2 8
PU ELSEVIER SCIENCE BV
PI AMSTERDAM
PA PO BOX 211, 1000 AE AMSTERDAM, NETHERLANDS
SN 0378-5173
EI 1873-3476
J9 INT J PHARMACEUT
JI Int. J. Pharm.
PD FEB 17
PY 2006
VL 309
IS 1-2
BP 1
EP 5
DI 10.1016/j.ijpharm.2005.10.046
PG 5
WC Pharmacology & Pharmacy
SC Pharmacology & Pharmacy
GA 015SO
UT WOS:000235571400001
PM 16386390
DA 2025-02-17
ER

PT J
AU Mariani, CL
   Kouri, JG
   Streit, WJ
AF Mariani, Christopher L.
   Kouri, Joshua G.
   Streit, Wolfgang J.
TI Rejection of RG-2 gliomas is mediated by microglia and T lymphocytes
SO JOURNAL OF NEURO-ONCOLOGY
LA English
DT Article
DE allograft; brain tumor; glioblastoma multiforme; immunohistochemistry; immunotherapy; MRI
ID central-nervous-system; immunologically privileged site; exogenous soluble-antigen; nitric-oxide production; class-i presentation; mhc class-i; dendritic cells; rat-brain; cross-presentation; tumor-cytotoxicity
AB Immunotherapy holds great promise for the treatment of invasive brain tumors, and we are interested specifically in evaluating immune stimulation of microglial cells as one potential strategy. In order to better understand the tumor fighting capabilities of microglial cells, we have compared the responses of syngeneic (Fisher 344) and allogeneic (Wistar) rat strains after intracranial implantation of RG-2 gliomas. Animals were evaluated by clinical examination, magnetic resonance imaging (MRI) and immunohistochemistry for microglial and other immune cell antigens. While lethal RG-2 gliomas developed in all of the Fisher 344 rats, tumors grew variably in the Wistar strain, sometimes reaching considerable sizes, but eventually all of them regressed. Tumor regression was associated with greater numbers of T cells and CD8 positive cells and increases in MHC I and CD4 positive microglia. Our findings suggest that the combined mobilization of peripheral and CNS endogenous immune cells is required for eradicating large intracranial tumors.
C1 Univ Florida, Coll Med, Dept Neurosci, Gainesville, FL 32611 USA.
   Univ Florida, Coll Med, Dept Neurosurg, Gainesville, FL 32610 USA.
C3 State University System of Florida; University of Florida; State University System of Florida; University of Florida
RP Mariani, CL (通讯作者)，Univ Florida, Coll Med, Dept Neurosci, POB 100244, Gainesville, FL 32611 USA.
EM marianic@mail.vetmed.ufl.edu
CR Akman F, 2002, J NEURO-ONCOL, V59, P39, DOI 10.1023/A:1016353614525
   Albert ML, 1998, NATURE, V392, P86, DOI 10.1038/32183
   ALBRIGHT AL, 1977, CANCER RES, V37, P2512
   Aloisi F, 2001, GLIA, V36, P165, DOI 10.1002/glia.1106
   Aloisi F, 2000, IMMUNOL TODAY, V21, P141, DOI 10.1016/S0167-5699(99)01512-1
   Aloisi F, 1999, EUR J IMMUNOL, V29, P2705, DOI 10.1002/(SICI)1521-4141(199909)29:09<2705::AID-IMMU2705>3.0.CO;2-1
   Aloisi F, 2000, J IMMUNOL, V164, P1705, DOI 10.4049/jimmunol.164.4.1705
   Arina A, 2002, EXP HEMATOL, V30, P1355, DOI 10.1016/S0301-472X(02)00956-6
   Barth RF, 1998, J NEURO-ONCOL, V36, P91, DOI 10.1023/A:1005805203044
   Basso U, 2002, J NEURO-ONCOL, V58, P57, DOI 10.1023/A:1015839111005
   Becher B, 2000, GLIA, V29, P293
   BROOKS WH, 1978, ANN NEUROL, V4, P219, DOI 10.1002/ana.410040305
   BURGER PC, 1985, CANCER-AM CANCER SOC, V56, P1106, DOI 10.1002/1097-0142(19850901)56:5<1106::AID-CNCR2820560525>3.0.CO;2-2
   Calzascia T, 2003, J IMMUNOL, V171, P2187, DOI 10.4049/jimmunol.171.5.2187
   Chrisman C, 2003, NEUROLOGY FOR THE SMALL ANIMAL PRACTITIONER, V0, P0
   CSERR HF, 1992, BRAIN PATHOL, V2, P269, DOI 10.1111/j.1750-3639.1992.tb00703.x
   CSERR HF, 1992, IMMUNOL TODAY, V13, P507, DOI 10.1016/0167-5699(92)90027-5
   DILORENZO N, 1977, ACTA NEUROCHIR, V39, P27, DOI 10.1007/BF01405238
   Flügel A, 1999, INT J DEV NEUROSCI, V17, P547, DOI 10.1016/S0736-5748(99)00020-9
   FORD AL, 1995, J IMMUNOL, V154, P4309
   FREI K, 1987, EUR J IMMUNOL, V17, P1271, DOI 10.1002/eji.1830170909
   Graeber MB, 2002, GLIA, V40, P252, DOI 10.1002/glia.10147
   GREENE HSN, 1951, CANCER RES, V11, P529
   HASEK M, 1977, NATURE, V268, P68, DOI 10.1038/268068a0
   Heath WR, 2001, ANNU REV IMMUNOL, V19, P47, DOI 10.1146/annurev.immunol.19.1.47
   HICKEY WF, 1991, J NEUROSCI RES, V28, P254, DOI 10.1002/jnr.490280213
   HICKEY WF, 1988, SCIENCE, V239, P290, DOI 10.1126/science.3276004
   Hirji N, 1997, J IMMUNOL, V158, P1833
   Hirji N, 1998, J IMMUNOL, V160, P6004
   HUANG AYC, 1994, SCIENCE, V264, P961, DOI 10.1126/science.7513904
   Jander S, 1998, EUR J NEUROSCI, V10, P680, DOI 10.1046/j.1460-9568.1998.00078.x
   KO L, 1980, ACTA NEUROPATHOL, V51, P107, DOI 10.1007/BF00690451
   KOVACSOVICSBANKOWSKI M, 1993, P NATL ACAD SCI USA, V90, P4942, DOI 10.1073/pnas.90.11.4942
   Kreutzberg GW, 1996, TRENDS NEUROSCI, V19, P312, DOI 10.1016/0166-2236(96)10049-7
   Kulprathipanja NV, 2004, J NEUROIMMUNOL, V153, P76, DOI 10.1016/j.jneuroim.2004.04.011
   Kurts C, 2000, J MOL MED, V78, P326, DOI 10.1007/s001090000108
   LODIN Z, 1977, J NEUROSCI RES, V3, P275, DOI 10.1002/jnr.490030405
   MEDAWAR PB, 1948, BRIT J EXP PATHOL, V29, P58
   MORIOKA T, 1992, ACTA NEUROPATHOL, V83, P590, DOI 10.1007/BF00299407
   Murata J, 1997, INT J CANCER, V70, P169, DOI 10.1002/(SICI)1097-0215(19970117)70:2<169::AID-IJC6>3.0.CO;2-V
   Murphy JB, 1923, J EXP MED, V38, P183, DOI 10.1084/jem.38.2.183
   Nieder C, 2000, CANCER TREAT REV, V26, P397, DOI 10.1053/ctrv.2000.0191
   Norbury CC, 1995, IMMUNITY, V3, P783, DOI 10.1016/1074-7613(95)90067-5
   Norbury CC, 1997, EUR J IMMUNOL, V27, P280, DOI 10.1002/eji.1830270141
   Okada H, 2004, CANCER RES, V64, P5830, DOI 10.1158/0008-5472.CAN-04-0130
   Okamoto Y, 1999, NEUROPATH APPL NEURO, V25, P113
   PALMA L, 1978, J NEUROSURG, V49, P854, DOI 10.3171/jns.1978.49.6.0854
   Parsa AT, 2000, NEUROSURGERY, V47, P993, DOI 10.1097/00006123-200010000-00050
   PERRY VH, 1987, J EXP MED, V166, P1138, DOI 10.1084/jem.166.4.1138
   Perry VH, 1998, J NEUROIMMUNOL, V90, P113
   Popovich PG, 2003, EXP NEUROL, V182, P275, DOI 10.1016/S0014-4886(03)00120-1
   Robinson BWS, 1999, IMMUNOL CELL BIOL, V77, P552, DOI 10.1046/j.1440-1711.1999.00876.x
   Saini M, 1999, J NEURO-ONCOL, V42, P59, DOI 10.1023/A:1006128825766
   SCHEINBERG LC, 1964, ARCH NEUROL-CHICAGO, V11, P248, DOI 10.1001/archneur.1964.00460210026003
   SCHEINBERG LC, 1965, ARCH NEUROL-CHICAGO, V13, P283, DOI 10.1001/archneur.1965.00470030063005
   Schroeter M, 2001, ACTA NEUROPATHOL, V101, P440
   Selenko N, 2002, J CLIN IMMUNOL, V22, P124, DOI 10.1023/A:1015463811683
   Shen ZH, 1997, J IMMUNOL, V158, P2723
   Shiray Y, 1921, JAP MED WORLD, V1, P14
   Stojiljkovic M, 2003, J NEURO-ONCOL, V63, P1, DOI 10.1023/A:1023732619651
   SUTTER A, 1991, PATHOBIOLOGY, V59, P254
   TANSLEY K, 1946, J EXP BIOL, V22, P221
   TZENG JJ, 1991, CANCER RES, V51, P2373
   Watters JJ, 2005, J NEUROSCI RES, V81, P447, DOI 10.1002/jnr.20485
   Weissenböck H, 2000, BRAIN PATHOL, V10, P260, DOI 10.1111/j.1750-3639.2000.tb00259.x
   WELLER RO, 1992, BRAIN PATHOL, V2, P277, DOI 10.1111/j.1750-3639.1992.tb00704.x
NR 66
TC 11
Z9 12
U1 0
U2 0
PU SPRINGER
PI NEW YORK
PA 233 SPRING ST, NEW YORK, NY 10013 USA
SN 0167-594X
EI 1573-7373
J9 J NEURO-ONCOL
JI J. Neuro-Oncol.
PD SEP 15
PY 2006
VL 79
IS 3
BP 243
EP 253
DI 10.1007/s11060-006-9137-x
PG 11
WC Oncology; Clinical Neurology
SC Oncology; Neurosciences & Neurology
GA 082PF
UT WOS:000240398100004
PM 16612573
DA 2025-02-17
ER

PT J
AU Baecher-Allan, C
   Anderson, DE
AF Baecher-Allan, C
   Anderson, DE
TI Regulatory cells and human cancer
SO SEMINARS IN CANCER BIOLOGY
LA English
DT Review
DE tumor; cancer; regulatory T cells; human
ID cd4(+)cd25(+) t-cells; tumor-infiltrating lymphocytes; primary intracranial tumors; antitumor immune-responses; human dendritic cells; draining lymph-nodes; peripheral-blood; in-vitro; human glioma; tgf-beta
AB While there is now little debate about the existence or relevance of regulatory Populations of T cells to a variety of human diseases, including cancer, there is considerable debate about the ontogeny, phenotype, and mechanisms of action of given regulatory T cell Populations. This review will limit itself to discussion to two distinct populations of CD4+ regulatory T cells: T cells co-expressing the CD25 receptor (Tregs), and type 1 regulatory (TrI) T cells. Attention will be focused on the definition and role of these regulatory T cell populations in human cancers. (c) 2005 Elsevier Ltd. All rights reserved.
C1 Brigham & Womens Hosp, Ctr Neurol Dis, Boston, MA 02115 USA.
   Harvard Univ, Sch Med, Boston, MA 02115 USA.
C3 Harvard University; Harvard University Medical Affiliates; Brigham & Women's Hospital; Harvard University; Harvard Medical School
RP Brigham & Womens Hosp, Ctr Neurol Dis, 77 Ave St Louis Pasteur NRB 641, Boston, MA 02115 USA.
EM callan@rics.bwh.harvard.edu; danderson@rics.bwh.harvard.edu
CR Akasaki Y, 2004, J IMMUNOL, V173, P4352, DOI 10.4049/jimmunol.173.7.4352
   Albert ML, 2004, NAT REV CANCER, V4, P36, DOI 10.1038/nrc1255
   Alyanakian MA, 2003, P NATL ACAD SCI USA, V100, P15806, DOI 10.1073/pnas.2636971100
   Asano M, 1996, J EXP MED, V184, P387, DOI 10.1084/jem.184.2.387
   AUSIELLO CM, 1991, EUR J CANCER, V27, P646, DOI 10.1016/0277-5379(91)90235-6
   AWWAD M, 1988, J EXP MED, V168, P2193, DOI 10.1084/jem.168.6.2193
   BACCHETTA R, 1994, J EXP MED, V179, P493, DOI 10.1084/jem.179.2.493
   Baecher-Allan C, 2004, SEMIN IMMUNOL, V16, P89, DOI 10.1016/j.smim.2003.12.005
   Baecher-Allan C, 2001, J IMMUNOL, V167, P1245, DOI 10.4049/jimmunol.167.3.1245
   BERENDT MJ, 1980, J EXP MED, V151, P69, DOI 10.1084/jem.151.1.69
   Brady MS, 1999, MELANOMA RES, V9, P173, DOI 10.1097/00008390-199904000-00010
   BROOKS WH, 1972, J EXP MED, V136, P1631, DOI 10.1084/jem.136.6.1631
   Burnet M, 1957, BRITISH MEDICAL JOURNAL, V0, P841
   Cavani A, 2000, J INVEST DERMATOL, V114, P295, DOI 10.1046/j.1523-1747.2000.00881.x
   Chakraborty NG, 1999, J IMMUNOL, V162, P5576
   Chakraborty NG, 2004, HUM IMMUNOL, V65, P794, DOI 10.1016/j.humimm.2004.05.012
   CHIRINGHELLI F, 2004, EUR J IMMUNOL, V34, P336
   Coley WB, 1893, AM J MED SCI, V105, P487, DOI 10.1097/00000441-189305000-00001
   Curiel TJ, 2004, NAT MED, V10, P942, DOI 10.1038/nm1093
   Dhodapkar MV, 2003, J EXP MED, V198, P1753, DOI 10.1084/jem.20031030
   Dhodapkar MV, 2001, J EXP MED, V193, P233, DOI 10.1084/jem.193.2.233
   Dieckmann D, 2001, J EXP MED, V193, P1303, DOI 10.1084/jem.193.11.1303
   Dix AR, 1999, J NEUROIMMUNOL, V100, P216, DOI 10.1016/S0165-5728(99)00203-9
   Dranoff G, 2002, IMMUNOL REV, V188, P147, DOI 10.1034/j.1600-065X.2002.18813.x
   Dunn GP, 2004, IMMUNITY, V21, P137, DOI 10.1016/j.immuni.2004.07.017
   Ehrlich P, 1909, NED TIJDSCHR GENEESKD, V5, P273
   ELLIOTT LH, 1984, J IMMUNOL, V132, P1208
   Fattorossi A, 2004, GYNECOL ONCOL, V92, P106, DOI 10.1016/j.ygyno.2003.09.020
   Fiore F, 2005, EUR J IMMUNOL, V35, P1155, DOI 10.1002/eji.200425093
   FONTANA A, 1984, J IMMUNOL, V132, P1837
   Fontenot JD, 2003, NAT IMMUNOL, V4, P330, DOI 10.1038/ni904
   Foss F M, 2000, CLIN LYMPHOMA, V1, P110, DOI 10.3816/CLM.2000.n.009
   Gray CP, 2003, CLIN CANCER RES, V9, P2551
   Groux H, 1997, NATURE, V389, P737, DOI 10.1038/39614
   Harizi H, 2002, J IMMUNOL, V168, P2255, DOI 10.4049/jimmunol.168.5.2255
   HISHII M, 1995, NEUROSURGERY, V37, P1160, DOI 10.1227/00006123-199512000-00016
   Hori S, 2003, SCIENCE, V299, P1057, DOI 10.1126/science.1079490
   Hsieh CS, 2004, IMMUNITY, V21, P267, DOI 10.1016/j.immuni.2004.07.009
   Huettner C, 1997, ANTICANCER RES, V17, P3217
   Ichihara F, 2003, CLIN CANCER RES, V9, P4404
   Joki T, 2000, CANCER RES, V60, P4926
   Jonuleit H, 2002, J EXP MED, V196, P255, DOI 10.1084/jem.20020394
   Jonuleit H, 2000, J EXP MED, V192, P1213, DOI 10.1084/jem.192.9.1213
   Jonuleit H, 2001, J EXP MED, V193, P1285, DOI 10.1084/jem.193.11.1285
   Jordan MS, 2001, NAT IMMUNOL, V2, P301, DOI 10.1038/86302
   Kawaida H, 2005, J SURG RES, V124, P151, DOI 10.1016/j.jss.2004.10.004
   Khattri R, 2003, NAT IMMUNOL, V4, P337, DOI 10.1038/ni909
   Kitani A, 2000, J IMMUNOL, V165, P691, DOI 10.4049/jimmunol.165.2.691
   KUZEL TM, 2000, CLIN LYMPHOMA S1, V1, P33
   LELLEM A, 2001, J EXP MED, V194, P847
   Levings MK, 2001, J IMMUNOL, V166, P5530, DOI 10.4049/jimmunol.166.9.5530
   Levings MK, 2002, J EXP MED, V196, P1335, DOI 10.1084/jem.20021139
   LEVY NL, 1978, J IMMUNOL, V121, P916
   Liyanage UK, 2002, J IMMUNOL, V169, P2756, DOI 10.4049/jimmunol.169.5.2756
   Morse MA, 2002, EXPERT OPIN BIOL TH, V2, P827, DOI 10.1517/14712598.2.8.827
   Nishikawa H, 2005, P NATL ACAD SCI USA, V102, P9253, DOI 10.1073/pnas.0503852102
   Nishikawa H, 2005, J EXP MED, V201, P681, DOI 10.1084/jem.20041959
   Nishikawa H, 2003, P NATL ACAD SCI USA, V100, P10902, DOI 10.1073/pnas.1834479100
   NITTA T, 1994, BRAIN RES, V649, P122, DOI 10.1016/0006-8993(94)91055-3
   Noma K, 2005, ANTICANCER RES, V25, P643
   Ormandy LA, 2005, CANCER RES, V65, P2457, DOI 10.1158/0008-5472.CAN-04-3232
   Platten M, 2001, MICROSC RES TECHNIQ, V52, P401, DOI 10.1002/1097-0029(20010215)52:4<401::AID-JEMT1025>3.0.CO;2-C
   Roncador G, 2005, EUR J IMMUNOL, V35, P1681, DOI 10.1002/eji.200526189
   Roncarolo MG, 2001, IMMUNOL REV, V182, P68, DOI 10.1034/j.1600-065X.2001.1820105.x
   Rutella S, 2004, IMMUNOL LETT, V94, P11, DOI 10.1016/j.imlet.2004.04.015
   SAKAGUCHI S, 1985, J EXP MED, V161, P72, DOI 10.1084/jem.161.1.72
   Sasada T, 2003, CANCER-AM CANCER SOC, V98, P1089, DOI 10.1002/cncr.11618
   Satoguina J, 2002, MICROBES INFECT, V4, P1291, DOI 10.1016/S1286-4579(02)00014-X
   Schaefer C, 2005, BRIT J CANCER, V92, P913, DOI 10.1038/sj.bjc.6602407
   Sheu BC, 2001, J IMMUNOL, V167, P2972, DOI 10.4049/jimmunol.167.5.2972
   Shono T, 2001, CANCER RES, V61, P4375
   Stassen M, 2004, TRANSPLANTATION, V77, PS23, DOI 10.1097/00007890-200401151-00009
   Steinbrink K, 1999, BLOOD, V93, P1634, DOI 10.1182/blood.V93.5.1634.405k11_1634_1642
   Stephens LA, 2001, EUR J IMMUNOL, V31, P1247, DOI 10.1002/1521-4141(200104)31:4<1247::AID-IMMU1247>3.0.CO;2-M
   Stolina M, 2000, J IMMUNOL, V164, P361, DOI 10.4049/jimmunol.164.1.361
   Taams LS, 2001, EUR J IMMUNOL, V31, P1122, DOI 10.1002/1521-4141(200104)31:4<1122::AID-IMMU1122>3.0.CO;2-P
   Tatsumi T, 2002, J EXP MED, V196, P619, DOI 10.1084/jem.20012142
   Taylor PA, 2001, J EXP MED, V193, P1311, DOI 10.1084/jem.193.11.1311
   Thomas L, 1959, CELLULAR HUMORAL ASP, V0, P529
   Unitt E, 2005, HEPATOLOGY, V41, P722, DOI 10.1002/hep.20644
   VanBuskirk AM, 2000, J CLIN INVEST, V106, P145, DOI 10.1172/JCI9171
   Viguier M, 2004, J IMMUNOL, V173, P1444, DOI 10.4049/jimmunol.173.2.1444
   Walker MR, 2003, J CLIN INVEST, V112, P1437, DOI 10.1172/JCI200319441
   Wang HY, 2005, J IMMUNOL, V174, P2661, DOI 10.4049/jimmunol.174.5.2661
   Wang HY, 2004, IMMUNITY, V20, P107, DOI 10.1016/S1074-7613(03)00359-5
   Wing K, 2005, IMMUNOLOGY, V115, P516, DOI 10.1111/j.1365-2567.2005.02186.x
   Wolf AM, 2003, CLIN CANCER RES, V9, P606
   Woo EY, 2002, J IMMUNOL, V168, P4272, DOI 10.4049/jimmunol.168.9.4272
   Woo EY, 2001, CANCER RES, V61, P4766
   Yamagiwa S, 2001, J IMMUNOL, V166, P7282, DOI 10.4049/jimmunol.166.12.7282
   Young H F, 1976, SURG NEUROL, V5, P19
   Yu P, 2005, J EXP MED, V201, P779, DOI 10.1084/jem.20041684
   Zha S, 2004, CANCER LETT, V215, P1, DOI 10.1016/j.canlet.2004.06.014
   Zou JP, 1999, J IMMUNOL, V162, P4882
NR 94
TC 70
Z9 91
U1 1
U2 4
PU ACADEMIC PRESS LTD- ELSEVIER SCIENCE LTD
PI LONDON
PA 24-28 OVAL RD, LONDON NW1 7DX, ENGLAND
SN 1044-579X
EI 1096-3650
J9 SEMIN CANCER BIOL
JI Semin. Cancer Biol.
PD APR 15
PY 2006
VL 16
IS 2
BP 98
EP 105
DI 10.1016/j.semcancer.2005.11.003
PG 8
WC Oncology
SC Oncology
GA 026MR
UT WOS:000236343500003
PM 16378733
DA 2025-02-17
ER

PT J
AU Rapp, M
   Özcan, Z
   Steiger, HJ
   Wernet, P
   Sabel, MC
   Sorg, RV
AF Rapp, Marion
   Oezcan, Zakir
   Steiger, Hans-Jakob
   Wernet, Peter
   Sabel, Michael C.
   Sorg, Rudiger V.
TI Cellular immunity of patients with malignant glioma:: prerequisites for dendritic cell vaccination immunotherapy
SO JOURNAL OF NEUROSURGERY
LA English
DT Article
DE glioma; dendritic cell; immunotherapy; tumor vaccine
ID primary intracranial tumors; colony-stimulating factor; t-cells; glioblastoma-multiforme; cancer-immunotherapy; brain-tumor; lymphocytes; maturation; antigen; blood
AB Object. Vaccination therapy that uses dendritic cells (DCs) is a promising immunotherapeutic approach. However, it relies on intact cellular immunity and efficient generation of mature DCs, both of which can be impaired in patients with glioma. Therefore, the immune status and ex vivo generation of DC in such patients were studied. Methods. The frequencies of white blood cell subsets and monocyte-derived, mature DCs in patients with high-grade gliomas and healthy control volunteers were analyzed using flow cytometry. In the patients, frequencies of lymphocytes, T cells, and B cells were reduced in comparison with the volunteers in the control group, whereas frequencies of neutrophils and monocytes were increased. There were no differences between the two groups in terms of white blood cell counts or the frequency of NK cells and the major T-cell subsets. The responsiveness of T cells to lectin stimulation was normal. For monocytes, lower frequencies of CD80(+) and CD86(+) cells but not of CD40(+) and HLA-DRI cells were observed in patients. Ex vivo DC generation in a two-step culture protocol in autologous plasma-supplemented medium or in serum-free medium showed only minor differences in CD80(+) and HLA-DR expression between the patient and control groups. Frequencies of CD83(+), CD1a(+), CD14(-), CD40(+), and CD86(+) cells were comparable. Overall, the serum-free medium was superior to the plasma-supplemented medium and allowed efficient ex vivo generation of CD83(+), CD1a(+), and CD14(-) mature DCs. Conclusions. Only minor defects in the immune status of patients with glioma were observed, which probably would not hamper immunotherapy. Mature DCs can be generated successfully in nonnal numbers and with typical immunophenotypes from monocytes of patients with glioma, particularly under serum-free conditions.
C1 Univ Dusseldorf, Med Ctr, Inst Transplantat Diagnost & Cell Therapeut, D-40225 Dusseldorf, Germany.
   Univ Dusseldorf, Med Ctr, Dept Neurosurg, D-40225 Dusseldorf, Germany.
C3 Heinrich Heine University Dusseldorf; Heinrich Heine University Dusseldorf
RP Sorg, RV (通讯作者)，Univ Dusseldorf, Med Ctr, Inst Transplantat Diagnost & Cell Therapeut, Moorenstr 5,Bldg 1480, D-40225 Dusseldorf, Germany.
EM rsorg@itz.uni-duesseldorf.de
CR Ashkenazi E, 1997, NEUROIMMUNOMODULAT, V4, P49, DOI 10.1159/000097315
   AUSIELLO C, 1988, J NEURO-ONCOL, V6, P329
   Banchereau J, 2000, ANNU REV IMMUNOL, V18, P767, DOI 10.1146/annurev.immunol.18.1.767
   BHONDELEY MK, 1988, J NEUROSURG, V68, P589, DOI 10.3171/jns.1988.68.4.0589
   BLOM U, 1985, ANTICANCER RES, V5, P343
   BRAUN DP, 1982, NEUROSURGERY, V10, P203, DOI 10.1227/00006123-198202000-00006
   BROOKS WH, 1981, J NEUROSURG, V54, P331, DOI 10.3171/jns.1981.54.3.0331
   BURGER PC, 1988, J NEUROSURG, V68, P698, DOI 10.3171/jns.1988.68.5.0698
   CASTELLI MG, 1989, CANCER RES, V49, P1505
   DEMARTIN R, 1987, EMBO J, V6, P3673, DOI 10.1002/j.1460-2075.1987.tb02700.x
   Dhodapkar KM, 2004, INT J CANCER, V109, P893, DOI 10.1002/ijc.20050
   Dhodapkar MV, 2001, J EXP MED, V193, P233, DOI 10.1084/jem.193.2.233
   Dix AR, 1999, J NEUROIMMUNOL, V100, P216, DOI 10.1016/S0165-5728(99)00203-9
   ELLIOTT L, 1987, JNCI-J NATL CANCER I, V78, P919
   ELLIOTT LH, 1984, J IMMUNOL, V132, P1208
   ELLIOTT LH, 1990, J CLIN INVEST, V86, P80, DOI 10.1172/JCI114719
   Fong L, 2000, ANNU REV IMMUNOL, V18, P245, DOI 10.1146/annurev.immunol.18.1.245
   GUINAN EC, 1994, BLOOD, V84, P3261
   Hintzen RQ, 2000, NEUROLOGY, V54, P259, DOI 10.1212/WNL.54.1.259
   Kikuchi T, 2001, CANCER IMMUNOL IMMUN, V50, P337, DOI 10.1007/s002620100205
   Kikuchi T, 2002, J NEURO-ONCOL, V58, P125, DOI 10.1023/A:1016009528258
   Lebecque S, 2000, VACCINE, V18, P1603, DOI 10.1016/S0264-410X(99)00493-4
   Lipscomb MF, 2002, PHYSIOL REV, V82, P97, DOI 10.1152/physrev.00023.2001
   Matasic R, 1999, J LEUKOCYTE BIOL, V66, P909, DOI 10.1002/jlb.66.6.909
   McIlroy D, 2003, CANCER IMMUNOL IMMUN, V52, P583, DOI 10.1007/s00262-003-0414-7
   MCVICAR DW, 1992, J NEUROSURG, V76, P251, DOI 10.3171/jns.1992.76.2.0251
   Menetrier-Caux C, 1998, BLOOD, V92, P4778, DOI 10.1182/blood.V92.12.4778
   Morford LA, 1997, J IMMUNOL, V159, P4415
   Morford LA, 1999, J NEUROSURG, V91, P935, DOI 10.3171/jns.1999.91.6.0935
   NITTA T, 1994, BRAIN RES, V649, P122, DOI 10.1016/0006-8993(94)91055-3
   Parney IF, 2000, NEUROSURGERY, V46, P778, DOI 10.1097/00006123-200004000-00002
   Piemonti L, 1999, J IMMUNOL, V162, P6473
   Prins RM, 2003, J NEURO-ONCOL, V64, P45, DOI 10.1023/A:1024929724736
   Roth W, 1999, CELL MOL LIFE SCI, V56, P481, DOI 10.1007/s000180050447
   Rutkowski S, 2004, BRIT J CANCER, V91, P1656, DOI 10.1038/sj.bjc.6602195
   Schuler G, 2003, CURR OPIN IMMUNOL, V15, P138, DOI 10.1016/S0952-7915(03)00015-3
   Sorg RV, 2003, J IMMUNOTHER, V26, P374, DOI 10.1097/00002371-200307000-00010
   Sorg RV, 2001, EXP HEMATOL, V29, P1289, DOI 10.1016/S0301-472X(01)00735-4
   Steinbrink K, 1997, J IMMUNOL, V159, P4772
   Strobl H, 1999, MICROBES INFECT, V1, P1283, DOI 10.1016/S1286-4579(99)00256-7
   Surawicz TS, 1998, J NEURO-ONCOL, V40, P151, DOI 10.1023/A:1006091608586
   VAN MEIR E, 1990, CANCER RES, V50, P6683
   Woiciechowsky C, 1998, J NEUROIMMUNOL, V84, P164, DOI 10.1016/S0165-5728(97)00236-1
   Wood G W, 1983, J NEUROONCOL, V1, P87
   Yamanaka R, 2003, INT J ONCOL, V23, P5
   Yamanaka R, 2003, BRIT J CANCER, V89, P1172, DOI 10.1038/sj.bjc.6601268
   Yang L, 2003, J CLIN INVEST, V111, P727, DOI 10.1172/JCI200316492
   Yang TB, 2002, CANCER RES, V62, P2583
   Yu JS, 2001, CANCER RES, V61, P842
   Yu JS, 2004, CANCER RES, V64, P4973, DOI 10.1158/0008-5472.CAN-03-3505
   Zou JP, 1999, J IMMUNOL, V162, P4882
NR 51
TC 17
Z9 23
U1 0
U2 2
PU AMER ASSOC NEUROLOGICAL SURGEONS
PI ROLLING MEADOWS
PA 5550 MEADOWBROOK DRIVE, ROLLING MEADOWS, IL 60008 USA
SN 0022-3085
EI 1933-0693
J9 J NEUROSURG
JI J. Neurosurg.
PD JUL 15
PY 2006
VL 105
IS 1
BP 41
EP 50
DI 10.3171/jns.2006.105.1.41
PG 10
WC Clinical Neurology; Surgery
SC Neurosciences & Neurology; Surgery
GA 059ND
UT WOS:000238738600007
PM 16874889
DA 2025-02-17
ER

PT J
AU Pellegatta, S
   Poliani, PL
   Corno, D
   Grisoli, M
   Cusimano, M
   Ubiali, F
   Baggi, F
   Bruzzone, MG
   Finocchiaro, G
AF Pellegatta, S.
   Poliani, P. L.
   Corno, D.
   Grisoli, M.
   Cusimano, M.
   Ubiali, F.
   Baggi, F.
   Bruzzone, M. G.
   Finocchiaro, G.
TI Dendritic cells pulsed with glioma lysates induce immunity against syngeneic intracranial gliomas and increase survival of tumor-bearing mice
SO NEUROLOGICAL RESEARCH
LA English
DT Article; Proceedings Paper
DE glioma; dendritic cells; immunotherapy
ID malignant glioma; vaccination; cancer; vaccines
AB In recent years, the use of dendritic cells ( DC), the most powerful antigen presenting cells, has been proposed for the creation of vaccines against gliomas 1. This approach has been demonstrated to be safe and non-toxic in phase I or I-II trials (2,3)(2-5). Immunotherapy plays a central role in the search for new treatments for glioblastoma multiforme (GBM). In particular, several phase I studies have been performed using DC pulsed by GBM proteins as a vaccine for patients with relapsing GBM. The studies demonstrated that DC vaccination is safe and may produce a significant increase in overall survival. As the first step in the preparation of appropriate conditions for a clinical evaluation in Italy, we have performed pre-clinical experiments on immune-competent mice injected intra-cerebrally with syngeneic GL261GBM cells and treated subcutaneously and intra-tumorally with DC loaded with a GL261 homogenate. These results show that vaccination with DC pulsed with a tumor lysate increases considerably survival in mice bearing intracranial glioblastomas and supports the development of DC-based clinical trials for patients with glioblastomas that do not respond to standard therapies.
C1 Ist Nazl Neurol Carlo Besta, Dept Expt Neurooncol, Milan, Italy.
   Ist Nazl Neurol Carlo Besta, Dept Radiol, Milan, Italy.
   Ist Nazl Neurol Carlo Besta, Dept Neuromuscular Disorders, Milan, Italy.
   Univ Brescia, Dept Pathol, Brescia, Italy.
C3 Fondazione IRCCS Istituto Neurologico Carlo Besta; Fondazione IRCCS Istituto Neurologico Carlo Besta; Fondazione IRCCS Istituto Neurologico Carlo Besta; University of Brescia
RP Finocchiaro, G (通讯作者)，Ist Nazl Neurol Carlo Besta, Dept Expt Neurooncol, Milan, Italy.
EM finocchiaro@istituto-besta.it
CR Akasaki Yasuharu, 2005, EXPERT REV NEUROTHER, V5, P497, DOI 10.1586/14737175.5.4.497
   Banchereau J, 2005, NAT REV IMMUNOL, V5, P296, DOI 10.1038/nri1592
   Dunn GP, 2005, IMMUNOL RES, V32, P231, DOI 10.1385/IR:32:1-3:231
   Ehtesham Moneeb, 2004, CANCER CONTROL, V11, P192
   Gilboa E, 2004, NAT REV CANCER, V4, P401, DOI 10.1038/nrc1359
   MATZINGER P, 1991, J IMMUNOL METHODS, V145, P185, DOI 10.1016/0022-1759(91)90325-A
   Rutkowski S, 2004, BRIT J CANCER, V91, P1656, DOI 10.1038/sj.bjc.6602195
   Singh SK, 2004, NATURE, V432, P396, DOI 10.1038/nature03128
   Stupp R, 2005, NEW ENGL J MED, V352, P987, DOI 10.1056/NEJMoa043330
   Yamanaka R, 2005, CLIN CANCER RES, V11, P4160, DOI 10.1158/1078-0432.CCR-05-0120
   Yu JS, 2001, CANCER RES, V61, P842
   Yu JS, 2004, CANCER RES, V64, P4973, DOI 10.1158/0008-5472.CAN-03-3505
NR 12
TC 29
Z9 32
U1 0
U2 4
PU MANEY PUBLISHING
PI LEEDS
PA HUDSON RD, LEEDS LS9 7DL, ENGLAND
SN 0161-6412
EI 
J9 NEUROL RES
JI Neurol. Res.
PD JUL 15
PY 2006
VL 28
IS 5
BP 527
EP 531
DI 10.1179/016164106X116809
PG 5
WC Clinical Neurology; Neurosciences
SC Neurosciences & Neurology
GA 058HT
UT WOS:000238656800011
PM 16808884
DA 2025-02-17
ER

PT J
AU Burgdorf, SK
   Fischer, A
   Claesson, MH
   Kirkin, AF
   Dzhandzhugazyan, KN
   Rosenberg, J
AF Burgdorf, S. K.
   Fischer, A.
   Claesson, M. H.
   Kirkin, A. F.
   Dzhandzhugazyan, K. N.
   Rosenberg, J.
TI Vaccination with melanoma lysate-pulsed dendritic cells, of patients with advanced colorectal carcinoma: Report from a phase I study
SO JOURNAL OF EXPERIMENTAL & CLINICAL CANCER RESEARCH
LA English
DT Article
DE dendritic cell; cancer vaccines; cancer antigens
ID t-lymphocyte clones; metastatic melanoma; recurrent glioma; health survey; i/ii trial; tumor rna; cancer; immunotherapy; antigens; immunization
AB Immune therapy have shown new and exciting perspectives for cancer treatment. Aim of our study was to evaluate toxicity and possible adverse effects from vaccination of patients with advanced colorectal cancer with antologous dendritic cells (DC) pulsed with lysate from a newly developed melanoma cell line, DDM-1.13. Six patients were enrolled in the phase I trial. Autologous DCs were generated in vitro from peripheral blood monocytes in the presence of granulocyte-macrophage colony-stimulating factor (GM-CSF) and interleukin-4 (IL-4). DCs were pulsed with melanoma cell lysate from a cloned and selected melanoma cell line enriched in expression of MAGE-A antigens and deficient in expression of melanoma differentiation antigens: tyrosinase, MART-1 and gp, 100. Vaccinations were administered intradermally on the proximal thigh with a total of five given vaccines at 2 weeks intervals. Each vaccine contained 3-5 x 10(6) DCs. Five of the six patients received all five vaccines. The treatment was well tolerated in all patients without any observed vaccine-correlated adverse effects. Treatment with this DC-based cancer vaccine proved safe and non-toxic.
C1 Univ Copenhagen Hosp, Dept Surg Gastroenterol, Gentofte, Denmark.
   Univ Copenhagen, Dept Med Anat, DK-1168 Copenhagen, Denmark.
   DanDrit Biotech AS, Horsholm, Denmark.
C3 University of Copenhagen; University of Copenhagen
RP Burgdorf, SK (通讯作者)，Gentofte Univ Hosp, Dept Surg Gastroenterol, Niels Andersens Vej 65, DK-2900 Copenhagen, Denmark.
EM stebur01@gentoftehosp.kbhamt.dk
CR Bjorner JB, 1998, J CLIN EPIDEMIOL, V51, P991, DOI 10.1016/S0895-4356(98)00091-2
   Caruso DA, 2005, CANCER-AM CANCER SOC, V103, P1280, DOI 10.1002/cncr.20911
   Caruso DA, 2004, NEURO-ONCOLOGY, V6, P236, DOI 10.1215/S1152851703000668
   DEPLAEN E, 1994, IMMUNOGENETICS, V40, P360, DOI 10.1007/BF01246677
   Di Nicola M, 2004, CLIN CANCER RES, V10, P5381, DOI 10.1158/1078-0432.CCR-04-0602
   Fong L, 2001, P NATL ACAD SCI USA, V98, P8809, DOI 10.1073/pnas.141226398
   Gerhardt A, 2004, CANCER LETT, V208, P197, DOI 10.1016/j.canlet.2003.11.021
   Hersey A, 2004, BIOTECH PHARM ASPECT, V1, P53
   Huber CH, 2004, J CANCER RES CLIN, V130, P367, DOI 10.1007/s00432-004-0550-2
   Ishikawa A, 2005, CLIN CANCER RES, V11, P1910, DOI 10.1158/1078-0432.CCR-04-1453
   Iwashita Y, 2003, CANCER IMMUNOL IMMUN, V52, P155, DOI 10.1007/s00262-002-0360-9
   Kirkin AF, 1999, CANCER IMMUNOL IMMUN, V48, P239, DOI 10.1007/s002620050571
   KIRKIN AF, 1995, CANCER IMMUNOL IMMUN, V41, P71, DOI 10.1007/s002620050202
   Lee DC, 2004, CANCER IMMUNOL IMMUN, V53, P275, DOI 10.1007/s00262-003-0432-5
   Lizée G, 2003, NAT IMMUNOL, V4, P1065, DOI 10.1038/ni989
   Morse MA, 2005, CLIN CANCER RES, V11, P3017, DOI 10.1158/1078-0432.CCR-04-2172
   Nair S, 2003, J IMMUNOL, V171, P6275, DOI 10.4049/jimmunol.171.11.6275
   Pandha HS, 2004, BJU INT, V94, P412, DOI 10.1111/j.1464-410X.2004.04922.x
   Rains N, 2001, HEPATO-GASTROENTEROL, V48, P347
   Ridgway D, 2003, CANCER INVEST, V21, P873, DOI 10.1081/CNV-120025091
   Rodriguez A, 1999, NAT CELL BIOL, V1, P362, DOI 10.1038/14058
   ROMANI N, 1994, J EXP MED, V180, P83, DOI 10.1084/jem.180.1.83
   Scanlan MJ, 2002, IMMUNOL REV, V188, P22, DOI 10.1034/j.1600-065X.2002.18803.x
   Schuler-Thurner B, 2002, J EXP MED, V195, P1279, DOI 10.1084/jem.20012100
   thor StratenP, 1997, INT J CANCER, V70, P582
   THUMER B, 1999, J IMMUNOL METHODS, V223, P1
   Tilloy F, 1999, J EXP MED, V0, P0, DOI DOI 10.1084/jem.189.12.1907
   Vieweg J, 2005, SPRINGER SEMIN IMMUN, V26, P329, DOI 10.1007/s00281-004-0175-1
   WARE JE, 1992, MED CARE, V30, P473, DOI 10.1097/00005650-199206000-00002
   Yamanaka R, 2003, BRIT J CANCER, V89, P1172, DOI 10.1038/sj.bjc.6601268
   Yamanaka R, 2005, CLIN CANCER RES, V11, P4160, DOI 10.1158/1078-0432.CCR-05-0120
NR 31
TC 18
Z9 20
U1 0
U2 3
PU BMC
PI LONDON
PA CAMPUS, 4 CRINAN ST, LONDON N1 9XW, ENGLAND
SN 1756-9966
EI 
J9 J EXP CLIN CANC RES
JI J. Exp. Clin. Cancer Res.
PD JUN 15
PY 2006
VL 25
IS 2
BP 201
EP 206
DI 
PG 6
WC Oncology
SC Oncology
GA 065UB
UT WOS:000239184200008
PM 16918131
DA 2025-02-17
ER

PT J
AU Ciesielski, MJ
   Apfel, L
   Barone, TA
   Castro, CA
   Weiss, TC
   Fenstermaker, RA
AF Ciesielski, Michael J.
   Apfel, Lisa
   Barone, Tara A.
   Castro, Carla A.
   Weiss, Tina C.
   Fenstermaker, Robert A.
TI Antitumor effects of a xenogeneic survivin bone marrow derived dendritic cell vaccine against murine GL261 gliomas
SO CANCER IMMUNOLOGY IMMUNOTHERAPY
LA English
DT Article
DE dendritic cell; glioma; survivin; tumor antigen; vaccine
ID growth-factor receptor; t-cells; apoptosis; expression; immunization; antigen; protein; inhibitor; antibody; identification
AB Survivin is a member of the inhibitor of apoptosis protein family. Gliomas and many other tumors express survivin at high levels; whereas, normal fully differentiated cells generally do not. Therefore, survivin represents a tumor-specific target for cancer vaccine therapy. It has been shown that it is possible to produce a MHC-I-restricted cellular immunologic response to survivin vaccines. To study differences in immunogenicity between murine and human survivin proteins, we vaccinated C57BL/6 mice with bone marrow dendritic cells (BMDC) transfected with expression vectors containing the murine and human survivin genes. Mice vaccinated with BMDCs expressing a truncated human survivin protein developed cytotoxic T lymphocyte to subcutaneous GL261 glioma cells and exhibited prolonged tumor-free survival compared to mice vaccinated with BMDCs transfected with vector alone (P < 0.01). While mice challenged with intracerebral GL261 cells had increased survival, no cures were observed. In contrast, vaccinated mice that fully resisted subcutaneous tumor challenge were rendered resistant to intracerebral GL261 re-challenge. BMDCs transfected with the full-length human survivin molecule were significantly more effective at prolonging survival than BMDCs expressing the full-length murine survivin gene (P=0.0175). Therefore, xenogeneic differences between human and murine sequences might be exploited to develop more immunogenic tumor vaccines.
C1 Roswell Pk Canc Inst, Dept Neurosurg, Buffalo, NY 14263 USA.
   Roswell Pk Canc Inst, Dept Immunol, Buffalo, NY 14263 USA.
C3 Roswell Park Comprehensive Cancer Center; Roswell Park Comprehensive Cancer Center
RP Ciesielski, MJ (通讯作者)，Roswell Pk Canc Inst, Dept Neurosurg, Elm & Carlton St, Buffalo, NY 14263 USA.
EM Michael.Ciesielski@RoswellPark.org
FU NCI NIH HHS [5P30CA16056-29, P30 CA016056] Funding Source: Medline; NINDS NIH HHS [R21 NS049309, 5R21NS049309-02] Funding Source: Medline
CR Adida C, 1998, AM J PATHOL, V152, P43
   Altieri DC, 2003, NAT REV CANCER, V3, P46, DOI 10.1038/nrc968
   Altieri DC, 2001, TRENDS MOL MED, V7, P542, DOI 10.1016/S1471-4914(01)02243-2
   Altieri DC, 2003, ADV CANCER RES, V88, P31, DOI 10.1016/S0065-230X(03)88303-3
   Andersen MH, 2001, CANCER RES, V61, P869
   Andersen MH, 2001, CANCER RES, V61, P5964
   Aoki H, 2001, CANCER IMMUNOL IMMUN, V50, P463, DOI 10.1007/s002620100220
   Banchereau J, 1998, NATURE, V392, P245, DOI 10.1038/32588
   Chakravarti A, 2002, J CLIN ONCOL, V20, P1063, DOI 10.1200/JCO.20.4.1063
   Chapman PB, 2004, CLIN CANCER RES, V10, P4717, DOI 10.1158/1078-0432.CCR-04-0345
   Ciesielski MJ, 2005, CANCER IMMUNOL IMMUN, V54, P107, DOI 10.1007/s00262-004-0576-y
   Conway EM, 2000, BLOOD, V95, P1435, DOI 10.1182/blood.V95.4.1435.004k01_1435_1442
   Cunto-Amesty G, 2003, CELL MOL BIOL, V49, P245
   Ehtesham Moneeb, 2004, CANCER CONTROL, V11, P192
   Fenstermaker Robert A, 2004, CANCER CONTROL, V11, P181
   Fortugno P, 2002, J CELL SCI, V115, P575
   FUDUDA S, 2004, BLOOD, V103, P120
   Gordan JD, 2002, CYTOTHERAPY, V4, P317, DOI 10.1080/146532402760271091
   Grossman D, 2001, P NATL ACAD SCI USA, V98, P635, DOI 10.1073/pnas.230450097
   Hawkins WG, 2000, SURGERY, V128, P273, DOI 10.1067/msy.2000.107421
   Heimberger AB, 2003, CLIN CANCER RES, V9, P4247
   Islam A, 2000, ONCOGENE, V19, P617, DOI 10.1038/sj.onc.1203358
   Kajiwara Y, 2003, CANCER-AM CANCER SOC, V97, P1077, DOI 10.1002/cncr.11122
   Kieber-Emmons T, 2000, J IMMUNOL, V165, P623, DOI 10.4049/jimmunol.165.2.623
   Kikuchi T, 2001, CANCER IMMUNOL IMMUN, V50, P337, DOI 10.1007/s002620100205
   Li FZ, 1998, NATURE, V396, P580, DOI 10.1038/25141
   LIAU LM, 2000, NEUROSURG FOCUS, V9, P0
   Luo W, 2005, J IMMUNOL, V174, P7104, DOI 10.4049/jimmunol.174.11.7104
   Mesri M, 2001, J CLIN INVEST, V108, P981, DOI 10.1172/JCI12983
   Moscatello DK, 1997, CANCER RES, V57, P1419
   Ni HT, 2001, J NEURO-ONCOL, V51, P1, DOI 10.1023/A:1006452726391
   OConnor DS, 2000, AM J PATHOL, V156, P393, DOI 10.1016/S0002-9440(10)64742-6
   Overwijk WW, 1998, J EXP MED, V188, P277, DOI 10.1084/jem.188.2.277
   PATEL AK, 1995, J IMMUNOL METHODS, V184, P29, DOI 10.1016/0022-1759(95)00071-H
   Prins RM, 2003, CANCER RES, V63, P8487
   Reker S, 2004, CANCER BIOL THER, V3, P173, DOI 10.4161/cbt.3.2.611
   Sasaki T, 2002, ACTA NEUROPATHOL, V104, P105, DOI 10.1007/s00401-002-0532-x
   Satoh K, 2001, CANCER, V92, P271, DOI 10.1002/1097-0142(20010715)92:2<271::AID-CNCR1319>3.0.CO;2-0
   Schmitz M, 2000, CANCER RES, V60, P4845
   Shin S, 2001, BIOCHEMISTRY-US, V40, P1117, DOI 10.1021/bi001603q
   Steinman RM, 2001, INT J CANCER, V94, P459, DOI 10.1002/ijc.1503
   Suzuki A, 2000, ONCOGENE, V19, P3225, DOI 10.1038/sj.onc.1203665
   Tamm I, 1998, CANCER RES, V58, P5315
   Xiang R, 2005, CANCER RES, V65, P553
   Yamanaka R, 2003, INT J ONCOL, V23, P5
   Yang Liu, 2003, CANCER CONTROL, V10, P138
   Yu JS, 2001, CANCER RES, V61, P842
   Yu JS, 2004, CANCER RES, V64, P4973, DOI 10.1158/0008-5472.CAN-03-3505
   Zeis M, 2003, J IMMUNOL, V170, P5391, DOI 10.4049/jimmunol.170.11.5391
   Zhao J, 2000, J CELL SCI, V113, P4363
NR 50
TC 39
Z9 50
U1 0
U2 8
PU SPRINGER
PI NEW YORK
PA ONE NEW YORK PLAZA, SUITE 4600, NEW YORK, NY, UNITED STATES
SN 0340-7004
EI 1432-0851
J9 CANCER IMMUNOL IMMUN
JI Cancer Immunol. Immunother.
PD DEC 15
PY 2006
VL 55
IS 12
BP 1491
EP 1503
DI 10.1007/s00262-006-0138-6
PG 13
WC Oncology; Immunology
SC Oncology; Immunology
GA 093NV
UT WOS:000241175900005
PM 16485128
DA 2025-02-17
ER

PT J
AU Terzis, AJA
   Niclou, SP
   Rajcevic, U
   Danzeisen, C
   Bjerkvig, R
AF Terzis, A. Jorge A.
   Niclou, Simone P.
   Rajcevic, Uros
   Danzeisen, Claude
   Bjerkvig, Rolf
TI Cell therapies for glioblastoma
SO EXPERT OPINION ON BIOLOGICAL THERAPY
LA English
DT Review
DE glioblastoma; local delivery; therapy; transplants
ID central-nervous-system; mesenchymal stem-cells; mediated gene-therapy; neural stem; bone-marrow; thymidine kinase; in-vivo; microscopy reveals; antitumor-activity; dendritic cells
AB Malignant gliomas, including the most devastating type, glioblastoma multiforme (GBM), are characterised by their local growth and aggressive infiltration of the normal brain. GBMs result in a profound disability, leading to death in almost all cases. There has been little improvement in outcome despite intensive clinical and laboratory research during recent decades. Interestingly, many researchers have been successful in treating GBM models in animals, but the success has been limited when new treatment principles have been translated into the clinic. One reason for this failure is the lack of appropriate animal models that reflect the behaviour of human GBMs. Therapeutic progress has also been hindered by the limited delivery of effective therapeutic compounds to an extremely heterogenic tumour cell population. This article discusses the present use and limitations of preclinical animal models to study glioma growth and progression. In addition, it-based therapies for the treatment of focuses on the potential use of cell GBMs. This includes aspects of gene therapy, stem cell therapy and immunotherapy. Several of these treatment modalities use the principle of transplanting cells or compounds that either directly or indirectly show therapeutic efficacy. Many of these principles depend on an increased biological knowledge of gliomas. The development of new therapeutic principles based on such knowledge may finally provide glioma patients with an improved survival.
C1 Hosp Ctr Luxembourg, Natl Dept Neurosurg, L-1210 Luxembourg, Luxembourg.
   Ctr Rech Publ Sante Luxembourg, NorLux Neurooncol, Luxembourg, Luxembourg.
   Univ Bergen, Dept Biomed, NorLux Neurooncol, N-5020 Bergen, Norway.
C3 Luxembourg Hospital Center; Luxembourg Institute of Health; University of Bergen
RP Terzis, AJA (通讯作者)，Hosp Ctr Luxembourg, Natl Dept Neurosurg, 4 Rue Barble, L-1210 Luxembourg, Luxembourg.
EM terzis@chl.lu
CR Aboody KS, 2000, P NATL ACAD SCI USA, V97, P12846, DOI 10.1073/pnas.97.23.12846
   Aebischer P, 1996, HUM GENE THER, V7, P851, DOI 10.1089/hum.1996.7.7-851
   Aghi M, 2005, CURR OPIN MOL THER, V7, P419
   AGUZZI A, 1995, GLIA, V15, P348, DOI 10.1002/glia.440150314
   Alavi JB, 1998, HEMATOL ONCOL CLIN N, V12, P617, DOI 10.1016/S0889-8588(05)70011-3
   Alexandrakis G, 2004, NAT MED, V10, P203, DOI 10.1038/nm981
   Bachoo RM, 2002, CANCER CELL, V1, P269, DOI 10.1016/S1535-6108(02)00046-6
   Benedetti S, 2000, NAT MED, V6, P447, DOI 10.1038/74710
   Bjerkvig R, 2005, NAT REV CANCER, V5, P899, DOI 10.1038/nrc1740
   Boskovitz A, 2004, EXPERT OPIN BIOL TH, V4, P1453, DOI 10.1517/14712598.4.9.1453
   Brower V, 2005, J NATL CANCER I, V97, P414, DOI 10.1093/jnci/97.6.414
   Brown AB, 2003, HUM GENE THER, V14, P1777, DOI 10.1089/104303403322611782
   Chiocca EA, 2003, CANCER J, V9, P167, DOI 10.1097/00130404-200305000-00005
   Chiocca EA, 2002, NAT REV CANCER, V2, P938, DOI 10.1038/nrc948
   Choi BY, 2002, INT J PHARMACEUT, V239, P81, DOI 10.1016/S0378-5173(02)00054-6
   Clarke MF, 2006, CELL, V124, P1111, DOI 10.1016/j.cell.2006.03.011
   Combs SE, 2005, J CLIN ONCOL, V23, P8863, DOI 10.1200/JCO.2005.03.4157
   Curtin JF, 2005, CURR TOP MED CHEM, V5, P1151, DOI 10.2174/156802605774370856
   Dillman RO, 2004, J IMMUNOTHER, V27, P398, DOI 10.1097/00002371-200409000-00009
   Ding H, 2001, CANCER RES, V61, P3826
   Dudley ME, 2002, SCIENCE, V298, P850, DOI 10.1126/science.1076514
   Dudley ME, 2003, NAT REV CANCER, V3, P666, DOI 10.1038/nrc1167
   Engebraaten O, 1999, J NEUROSURG, V90, P125, DOI 10.3171/jns.1999.90.1.0125
   Enger PO, 2002, HUM GENE THER, V13, P1115, DOI 10.1089/104303402753812511
   Ferrari N, 2003, GENE THER, V10, P647, DOI 10.1038/sj.gt.3301883
   FESTING MFW, 1978, NATURE, V274, P365, DOI 10.1038/274365a0
   Galli R, 2004, CANCER RES, V64, P7011, DOI 10.1158/0008-5472.CAN-04-1364
   Giese A, 2004, J NEURO-ONCOL, V66, P351, DOI 10.1023/B:NEON.0000014539.90077.db
   Glass R, 2005, J NEUROSCI, V25, P2637, DOI 10.1523/JNEUROSCI.5118-04.2005
   GREENE HSN, 1945, J NEUROSURG, V2, P315, DOI 10.3171/jns.1945.2.4.0315
   Harsh GR, 2000, J NEUROSURG, V92, P804, DOI 10.3171/jns.2000.92.5.0804
   HELSON L, 1975, CANCER RES, V35, P2594
   Iwadate Y, 2001, CANCER RES, V61, P8769
   Kahlon KS, 2004, CANCER RES, V64, P9160, DOI 10.1158/0008-5472.CAN-04-0454
   Kikuchi T, 2001, CANCER IMMUNOL IMMUN, V50, P337, DOI 10.1007/s002620100205
   Kikuchi T, 2004, J IMMUNOTHER, V27, P452, DOI 10.1097/00002371-200411000-00005
   Kunkel P, 2001, CANCER RES, V61, P6624
   Lawler SE, 2006, CANCER GENE THER, V13, P225, DOI 10.1038/sj.cgt.7700886
   Li SY, 2005, CANCER GENE THER, V12, P600, DOI 10.1038/sj.cgt.7700826
   Liau LM, 2005, CLIN CANCER RES, V11, P5515, DOI 10.1158/1078-0432.CCR-05-0464
   Liau LM, 1999, J NEUROSURG, V90, P1115, DOI 10.3171/jns.1999.90.6.1115
   Macleod KF, 1999, J PATHOL, V187, P43, DOI 10.1002/(SICI)1096-9896(199901)187:1<43::AID-PATH246>3.0.CO;2-P
   Mahesparan R, 2003, ACTA NEUROPATHOL, V105, P49, DOI 10.1007/s00401-002-0610-0
   MOOLTEN FL, 1990, HUM GENE THER, V1, P125, DOI 10.1089/hum.1990.1.2-125
   Nakamizo A, 2005, CANCER RES, V65, P3307, DOI 10.1158/0008-5472.CAN-04-1874
   Nakamura K, 2004, GENE THER, V11, P1155, DOI 10.1038/sj.gt.3302276
   Niederman TMJ, 2002, P NATL ACAD SCI USA, V99, P7009, DOI 10.1073/pnas.092562399
   Ohgaki H, 2005, J NEUROPATH EXP NEUR, V64, P479, DOI 10.1093/jnen/64.6.479
   Ohgaki H, 2004, CANCER RES, V64, P6892, DOI 10.1158/0008-5472.CAN-04-1337
   Okada H, 2004, EXPERT OPIN BIOL TH, V4, P1609, DOI 10.1517/14712598.4.10.1609
   Okada H, 2004, CANCER RES, V64, P5830, DOI 10.1158/0008-5472.CAN-04-0130
   Oyvind PE, 1999, INT J DEV NEUROSCI, V17, P665, DOI 10.1016/S0736-5748(99)00022-2
   Pellegatta S, 2005, NEUROL SCI, V26, PS43, DOI 10.1007/s10072-005-0405-x
   Pincus DW, 1998, NEUROSURGERY, V42, P858, DOI 10.1097/00006123-199804000-00103
   POVLSEN CO, 1975, ACTA PATH MICRO IM A, V83, P709
   Prados MD, 2003, J NEURO-ONCOL, V65, P269, DOI 10.1023/B:NEON.0000003588.18644.9c
   Puumalainen AM, 1998, HUM GENE THER, V9, P1769, DOI 10.1089/hum.1998.9.12-1769
   Rainov NG, 2000, HUM GENE THER, V11, P2389, DOI 10.1089/104303400750038499
   Rampling R, 2000, GENE THER, V7, P859, DOI 10.1038/sj.gt.3301184
   Read TA, 2001, CANCER RES, V61, P6830
   Read TA, 2001, NAT BIOTECHNOL, V19, P29, DOI 10.1038/83471
   Reilly KM, 2000, NAT GENET, V26, P109, DOI 10.1038/79075
   Ross CJD, 1999, HUM GENE THER, V10, P49, DOI 10.1089/10430349950019183
   Rubio D, 2005, CANCER RES, V65, P3035, DOI 10.1158/0008-5472.CAN-04-4194
   Sambanis Athanassios, 2003, DIABETES TECHNOL THER, V5, P665, DOI 10.1089/152091503322250686
   Schmidt NO, 2005, NEOPLASIA, V7, P623, DOI 10.1593/neo.04781
   SCHOLD SC, 1984, PROG EXP TUMOR RES, V28, P18
   Singh SK, 2004, NATURE, V432, P396, DOI 10.1038/nature03128
   SMIDSROD O, 1990, TRENDS BIOTECHNOL, V8, P71, DOI 10.1016/0167-7799(90)90139-O
   Soon-Shiong P, 1999, ADV DRUG DELIVER REV, V35, P259, DOI 10.1016/S0169-409X(98)00076-3
   Staflin K, 2004, CANCER RES, V64, P5347, DOI 10.1158/0008-5472.CAN-03-1246
   Steiner HH, 2004, J CLIN ONCOL, V22, P4272, DOI 10.1200/JCO.2004.09.038
   Tabatabai G, 2005, BRAIN, V128, P2200, DOI 10.1093/brain/awh563
   Thorsen F, 2000, CELL TRANSPLANT, V9, P773, DOI 10.1177/096368970000900604
   Tjoa BA, 2000, EXPERT OPIN INV DRUG, V9, P2093, DOI 10.1517/13543784.9.9.2093
   Tong RT, 2004, CANCER RES, V64, P3731, DOI 10.1158/0008-5472.CAN-04-0074
   Tunici P, 2006, J GENE MED, V8, P506, DOI 10.1002/jgm.866
   Uhl M, 2005, BIOCHEM BIOPH RES CO, V328, P125, DOI 10.1016/j.bbrc.2004.12.164
   Uhrbom L, 2000, INT J CANCER, V85, P398, DOI 10.1002/(SICI)1097-0215(20000201)85:3<398::AID-IJC17>3.0.CO;2-L
   Visted T, 2001, NEURO-ONCOLOGY, V3, P201, DOI 10.1093/neuonc/3.3.201
   Weissenberger J, 1997, ONCOGENE, V14, P2005, DOI 10.1038/sj.onc.1201168
   Yuan XP, 2006, CANCER RES, V66, P2630, DOI 10.1158/0008-5472.CAN-05-1682
NR 82
TC 24
Z9 24
U1 0
U2 7
PU TAYLOR & FRANCIS LTD
PI ABINGDON
PA 2-4 PARK SQUARE, MILTON PARK, ABINGDON OR14 4RN, OXON, ENGLAND
SN 1471-2598
EI 1744-7682
J9 EXPERT OPIN BIOL TH
JI Expert Opin. Biol. Ther.
PD AUG 15
PY 2006
VL 6
IS 8
BP 739
EP 749
DI 10.1517/14712598.6.8.739
PG 11
WC Biotechnology & Applied Microbiology; Medicine, Research & Experimental
SC Biotechnology & Applied Microbiology; Research & Experimental Medicine
GA 068MP
UT WOS:000239378700002
PM 16856796
DA 2025-02-17
ER

PT J
AU Sapin, A
   Clavreul, A
   Garcion, E
   Benoit, JP
   Menei, P
AF Sapin, Anne
   Clavreul, Anne
   Garcion, Emmanuel
   Benoit, Jean-Pierre
   Menei, Philippe
TI Evaluation of particulate systems supporting tumor cell fractions in a preventive vaccination against intracranial rat glioma
SO JOURNAL OF NEUROSURGERY
LA English
DT Article
DE glioma; antitumor vaccination; irradiated tumor cell; particulate system; rat
ID large multivalent immunogen; colony-stimulating factor; cytotoxic t-lymphocytes; mhc class-i; dendritic cells; plga microspheres; antigen presentation; phase-i; poly(d,l-lactide-co-glycolide) microspheres; poly(dl-lactide-co-glycolide) microspheres
AB Object. Irradiated autologous tumor cells are commonly used as a source of antigens in antiglioma vaccinations to activate the immune system. As cell number is often a limiting factor in these cells' preparation, the aim of the present study was to find a means that can lower the amount of cells required. Among strategies currently developed, adjuvant particulate systems offer a promising means to improve the antitumor immune response. In this study, the authors were interested in evaluating the role of particulate systems containing biodegradable microspheres that carry tumor cell fractions on their surfaces in the induction of a protective immunity in the 9L/Fischer 344 rat glioma model. The efficiency of these particulate systems was compared to that of irradiated 9L cells. Methods. Particulate systems composed of poly(D,L-lactide-co-glycolide) (PLGA) microspheres that support 9L cell fractions on their surfaces (cell lysates or plasma membranes) or irradiated 9L cells alone were injected subcutaneously into the flanks of syngeneic Fischer 344 rats. Eighteen days later, the rats were intracranially injected with nonirradiated 9L cells. A study of survival in these animals and an analysis of the resulting immune response were then conducted. For the same amount of protein (50 mu g) injected, irradiated 9L cells provided long-term survival in 30% of animals, whereas 9L plasma membranes adsorbed onto PLGA microspheres provided long-term survival in 10% of animals and cell lysates adsorbed onto microspheres provided long-term survival in 0%. Accordingly, particulate systems induced a lower T helper cell Type I (Th1) peripheral immune response than irradiated 9L cells. However, greater secretion of Th1 cytokines was observed when particulate systems were used than when cell fractions separated from Microspheres were used, indicating the adjuvant property of these particulate systems. Conclusions. Particulate systems have adjuvant properties but are still less efficient than irradiated whole tumor cells for vaccinations. Encapsulation of an activating molecule in the microsphere will be the next developmental step in the search for efficient antiglioma vaccinations.
C1 CHU Angers, Dept Neurochirurg, F-49033 Angers 01, France.
   Univ Angers, Angers, France.
   Inst Natl Sante & Rech Med U 646, Angers, France.
C3 Universite d'Angers; Centre Hospitalier Universitaire d'Angers; Universite d'Angers; Institut National de la Sante et de la Recherche Medicale (Inserm)
RP Menei, P (通讯作者)，CHU Angers, Dept Neurochirurg, F-49033 Angers 01, France.
EM phmenei@chu-angers.fr
CR Anderson JM, 1997, ADV DRUG DELIVER REV, V28, P5, DOI 10.1016/S0169-409X(97)00048-3
   Aubert-Pouëssel A, 2004, J CONTROL RELEASE, V95, P463, DOI 10.1016/j.jconrel.2003.12.012
   Bachleitner-Hofmann T, 2002, J CLIN ENDOCR METAB, V87, P1098, DOI 10.1210/jc.87.3.1098
   Benoit JP, 2000, J CONTROL RELEASE, V65, P285, DOI 10.1016/S0168-3659(99)00250-3
   Boon K, 2004, BMC CANCER, V4, P0, DOI 10.1186/1471-2407-4-39
   Ciesielski MJ, 2005, CANCER IMMUNOL IMMUN, V54, P107, DOI 10.1007/s00262-004-0576-y
   Coulie PG, 2002, TUMORI, V0, PS63
   Coulie PG, 2002, IMMUNOL REV, V188, P33, DOI 10.1034/j.1600-065X.2002.18804.x
   Denzer K, 2000, J IMMUNOL, V165, P1259, DOI 10.4049/jimmunol.165.3.1259
   Dermine S, 2004, BBA-REV CANCER, V1704, P11, DOI 10.1016/j.bbcan.2004.03.002
   Elamanchili P, 2004, VACCINE, V22, P2406, DOI 10.1016/j.vaccine.2003.12.032
   ELDRIDGE JH, 1991, INFECT IMMUN, V59, P2978, DOI 10.1128/IAI.59.9.2978-2986.1991
   Frederick L, 2000, CANCER RES, V60, P1383
   Goldberg J, 2003, J IMMUNOL, V170, P228, DOI 10.4049/jimmunol.170.1.228
   Graf MR, 2005, J NEURO-ONCOL, V73, P29, DOI 10.1007/s11060-007-9442-z
   Graf MR, 2002, CANCER IMMUNOL IMMUN, V51, P179, DOI 10.1007/s00262-002-0269-3
   Harris JE, 2000, J CLIN ONCOL, V18, P148, DOI 10.1200/JCO.2000.18.1.148
   HEIKE M, 1994, J IMMUNOTHER, V15, P165, DOI 10.1097/00002371-199404000-00002
   Herold-Mende C, 2002, INT J CANCER, V98, P362, DOI 10.1002/ijc.10233
   Herrlinger U, 1997, CANCER GENE THER, V4, P345
   Inaba K, 2000, J EXP MED, V191, P927, DOI 10.1084/jem.191.6.927
   Ishikawa E, 2004, INT J RADIAT ONCOL, V59, P1505, DOI 10.1016/j.ijrobp.2004.04.046
   Jin YJ, 1998, J IMMUNOL, V161, P1743
   Kahlon KS, 2004, CANCER RES, V64, P9160, DOI 10.1158/0008-5472.CAN-04-0454
   Loging WT, 2000, GENOME RES, V10, P1393, DOI 10.1101/gr.138000
   Mach N, 2000, CANCER RES, V60, P3239
   Men Y, 1999, VACCINE, V17, P1047, DOI 10.1016/S0264-410X(98)00321-1
   MENEI P, 1993, BIOMATERIALS, V14, P470, DOI 10.1016/0142-9612(93)90151-Q
   Menei P, 2004, CANCER-AM CANCER SOC, V100, P405, DOI 10.1002/cncr.11922
   MESCHER MF, 1992, J IMMUNOL, V149, P2402
   Mescher MF, 1997, METHODS, V12, P155, DOI 10.1006/meth.1997.0466
   Mescher MF, 1996, J IMMUNOTHER, V19, P102, DOI 10.1097/00002371-199603000-00003
   Milani V, 2002, INT J HYPERTHER, V18, P563, DOI 10.1080/02656730210166140
   Mitchell MS, 2004, CLIN CANCER RES, V10, P76, DOI 10.1158/1078-0432.CCR-0689-3
   Moingeon P, 2001, VACCINE, V19, P1305, DOI 10.1016/S0264-410X(00)00372-8
   Murayama K, 2000, J IMMUNOTHER, V23, P511, DOI 10.1097/00002371-200009000-00001
   Nagayama H, 2000, J IMMUNOL, V165, P59, DOI 10.4049/jimmunol.165.1.59
   Neidhart J, 2004, VACCINE, V22, P773, DOI 10.1016/j.vaccine.2003.08.021
   North S, 2005, EXPERT REV VACCINES, V4, P249, DOI 10.1586/14760584.4.3.249
   Okada H, 2003, J NEURO-ONCOL, V64, P13, DOI 10.1007/BF02700016
   Palmer K, 1999, HUM GENE THER, V10, P1261, DOI 10.1089/10430349950017941
   Péan JM, 1998, J CONTROL RELEASE, V56, P175, DOI 10.1016/S0168-3659(98)00086-8
   Peyre M, 2004, VACCINE, V22, P2430, DOI 10.1016/j.vaccine.2003.11.068
   ROGERS J, 1992, J IMMUNOL, V149, P269
   Sapin A, 2006, INT J PHARMACEUT, V309, P1, DOI 10.1016/j.ijpharm.2005.10.046
   SCHEICHER C, 1995, EUR J IMMUNOL, V25, P1566, DOI 10.1002/eji.1830250615
   Scheicher C, 1995, ADV EXP MED BIOL, V378, P253
   Schöll I, 2005, J CONTROL RELEASE, V104, P1, DOI 10.1016/j.jconrel.2004.12.020
   Schöll I, 2004, CLIN EXP ALLERGY, V34, P315, DOI 10.1111/j.1365-2222.2004.01884.x
   Schreiber S, 1999, HUM GENE THER, V10, P983, DOI 10.1089/10430349950018382
   Shen ZH, 1997, J IMMUNOL, V158, P2723
   Shi L, 2002, J PHARM SCI-US, V91, P1019, DOI 10.1002/jps.10042
   Smilowitz HM, 2000, J NEURO-ONCOL, V46, P193, DOI 10.1023/A:1006488301412
   Soiffer R, 1998, P NATL ACAD SCI USA, V95, P13141, DOI 10.1073/pnas.95.22.13141
   Sung MH, 2004, METHODS, V34, P460, DOI 10.1016/j.ymeth.2004.06.001
   Thomas TT, 2004, J PHARM SCI-US, V93, P1100, DOI 10.1002/jps.20009
   VORDERMEIER HM, 1995, VACCINE, V13, P1576, DOI 10.1016/0264-410X(95)00084-E
   Waeckerle-Men Y, 2005, ADV DRUG DELIVER REV, V57, P475, DOI 10.1016/j.addr.2004.09.007
   Waeckerle-Men Y, 2004, J IMMUNOL METHODS, V287, P109, DOI 10.1016/j.jim.2004.01.010
   Walter E, 2001, J CONTROL RELEASE, V76, P149, DOI 10.1016/S0168-3659(01)00413-8
   Winter H, 2003, IMMUNOLOGY, V108, P409, DOI 10.1046/j.1365-2567.2003.01596.x
   Yang J, 1997, J PHARM SCI, V86, P908, DOI 10.1021/js960480l
   Yannelli JR, 2004, VACCINE, V23, P97, DOI 10.1016/j.vaccine.2003.12.036
NR 63
TC 4
Z9 4
U1 0
U2 1
PU AMER ASSOC NEUROLOGICAL SURGEONS
PI ROLLING MEADOWS
PA 5550 MEADOWBROOK DRIVE, ROLLING MEADOWS, IL 60008 USA
SN 0022-3085
EI 1933-0693
J9 J NEUROSURG
JI J. Neurosurg.
PD NOV 15
PY 2006
VL 105
IS 5
BP 745
EP 752
DI 10.3171/jns.2006.105.5.745
PG 8
WC Clinical Neurology; Surgery
SC Neurosciences & Neurology; Surgery
GA 100OS
UT WOS:000241679000018
PM 17121138
DA 2025-02-17
ER

PT J
AU Prins, RM
   Craft, N
   Bruhn, KW
   Khan-Farooqi, H
   Koya, RC
   Stripecke, R
   Miller, JF
   Liau, LM
AF Prins, RM
   Craft, N
   Bruhn, KW
   Khan-Farooqi, H
   Koya, RC
   Stripecke, R
   Miller, JF
   Liau, LM
TI The TLR-7 agonist, imiquimod, enhances dendritic cell survival and promotes tumor antigen-specific T cell priming: Relation to central nervous system antitumor immunity
SO JOURNAL OF IMMUNOLOGY
LA English
DT Article
ID transduced glioma-cells; cytokine gene-therapy; toll-like receptors; adoptive immunotherapy; malignant glioma; response modifier; brain-tumors; melanoma; vaccination; immunization
AB Immunotherapy represents an appealing option to specifically target CNS tumors using the immune system. In this report, we tested whether adjunctive treatment with the TLR-7 agonist imiquimod could augment antitumor immune responsiveness in CNS tumor-bearing mice treated with human gp100 + tyrosine-related protein-2 melanoma-associated Ag peptide-pulsed dendritic cell (DC) vaccination. Treatment of mice with 5% imiquimod resulted in synergistic reduction in CNS tumor growth compared with melanoma-associated Ag-pulsed DC vaccination alone. Continuous imiquimod administration in CNS tumor-bearing mice, however, was associated with the appearance of robust innate immune cell infiltration and hemorrhage into the brain and the tumor. To understand the immunological mechanisms by which imiquimod augmented antitumor immunity, we tested whether imiquilmod treatment enhanced DC function or the priming of tumor-specific CD8(+) T cells in vivo. With bioluminescent, in vivo imaging, we determined that imiquimod dramatically enhanced both the persistence and trafficking of DCs into the draining lymph nodes after vaccination. We additionally demonstrated that imiquimod administration significantly increased the accumulation of tumor-specific CD8(+) T cells in the spleen and draining lymph nodes after DC vaccination. The results suggest that imiquirnod positively influences DC trafficking and the priming of tumor-specific CD8(+) T cells. However, inflammatory responses induced in the brain by TLR signaling must also take into account the local microenvironment in the context of antitumor immunity to induce clinical benefit. Nevertheless, immunotherapeutic targeting of malignant CNS tumors may be enhanced by the administration of the innate immune response modifier imiquimod.
C1 Univ Calif Los Angeles, Hlth Sci Ctr, Div Neurosurg, Dept Surg, Los Angeles, CA 90095 USA.
   Univ Calif Los Angeles, Dept Microbiol Immunol & Mol Genet, Los Angeles, CA 90095 USA.
   Univ Calif Los Angeles, Dept Med, Div Digest Dis, Los Angeles, CA 90095 USA.
   Univ Calif Los Angeles, JCCC, David Geffen Sch Med, Los Angeles, CA 90095 USA.
   Harbor UCLA Med Ctr, Dept Med, Los Angeles Biomed Res Inst, Div Dermatol, Torrance, CA 90509 USA.
   Harbor UCLA Med Ctr, Div Infect Dis, Los Angeles Biomed Res Inst, Torrance, CA 90509 USA.
   Univ Calif Los Angeles, Inst Mol Biol, Los Angeles, CA 90095 USA.
C3 University of California System; University of California Los Angeles; University of California System; University of California Los Angeles; University of California System; University of California Los Angeles; UCLA Jonsson Comprehensive Cancer Center; University of California System; University of California Los Angeles; University of California Los Angeles Medical Center; David Geffen School of Medicine at UCLA; University of California System; University of California Los Angeles; University of California Los Angeles Medical Center; Lundquist Institute; Lundquist Institute; University of California System; University of California Los Angeles; University of California Los Angeles Medical Center; University of California System; University of California Los Angeles
RP Univ Calif Los Angeles, Hlth Sci Ctr, Div Neurosurg, Dept Surg, 74-145,POB 956901,10833 LeConte Ave, Los Angeles, CA 90095 USA.
EM rprins@mednet.ucla.edu
FU NCI NIH HHS [T32 CA09120-28, R01 CA127565, CA-84008-01, R25 CA 098010] Funding Source: Medline; NIDDK NIH HHS [2P30DK041301] Funding Source: Medline; NIGMS NIH HHS [GM07104] Funding Source: Medline; PHS HHS [5-T32 A1007126-27] Funding Source: Medline; National Cancer Institute [T32CA009120] Funding Source: NIH RePORTER
CR Ashley DM, 1997, J EXP MED, V186, P1177, DOI 10.1084/jem.186.7.1177
   Barnetson RSC, 2004, CLIN EXP DERMATOL, V29, P639, DOI 10.1111/j.1365-2230.2004.01614.x
   Barton GM, 2002, CURR TOP MICROBIOL, V270, P81
   Bendelac A, 2002, J EXP MED, V195, PF19, DOI 10.1084/jem.20020073
   BIGNER DD, 1981, J NEUROSURG, V55, P32, DOI 10.3171/jns.1981.55.1.0032
   Broder H, 2003, J NEURO-ONCOL, V64, P21, DOI 10.1007/BF02700017
   Craft N, 2005, J IMMUNOL, V175, P1983, DOI 10.4049/jimmunol.175.3.1983
   Craft N, 2005, J INVEST DERMATOL, V125, P159, DOI 10.1111/j.0022-202X.2005.23759.x
   Diebold SS, 2004, SCIENCE, V303, P1529, DOI 10.1126/science.1093616
   Doxsee CL, 2003, J IMMUNOL, V171, P1156, DOI 10.4049/jimmunol.171.3.1156
   Edwards AD, 2003, EUR J IMMUNOL, V33, P827, DOI 10.1002/eji.200323797
   Friese MA, 2003, CANCER RES, V63, P8996
   Giezeman-Smits KM, 2000, CANCER RES, V60, P2449
   Gorden KB, 2005, J IMMUNOL, V174, P1259, DOI 10.4049/jimmunol.174.3.1259
   Graf MR, 2002, CANCER IMMUNOL IMMUN, V51, P179, DOI 10.1007/s00262-002-0269-3
   Graf MR, 2001, J IMMUNOL, V166, P121, DOI 10.4049/jimmunol.166.1.121
   Graf MR, 1999, J IMMUNOL, V163, P5544
   Heil F, 2004, SCIENCE, V303, P1526, DOI 10.1126/science.1093620
   Hemmi H, 2002, NAT IMMUNOL, V3, P196, DOI 10.1038/ni758
   Herrlinger U, 1997, CANCER GENE THER, V4, P345
   Iwasaki A, 2004, NAT IMMUNOL, V5, P987, DOI 10.1038/ni1112
   KRUSE CA, 1990, P NATL ACAD SCI USA, V87, P9577, DOI 10.1073/pnas.87.24.9577
   Lang KS, 2005, NAT MED, V11, P138, DOI 10.1038/nm1176
   Liau LM, 2005, CLIN CANCER RES, V11, P5515, DOI 10.1158/1078-0432.CCR-05-0464
   Liau LM, 1999, J NEUROSURG, V90, P1115, DOI 10.3171/jns.1999.90.6.1115
   Loré K, 2003, J IMMUNOL, V171, P4320, DOI 10.4049/jimmunol.171.8.4320
   Matzinger P, 2002, SCIENCE, V296, P301, DOI 10.1126/science.1071059
   Medzhitov R, 2002, SCIENCE, V296, P298, DOI 10.1126/science.1068883
   Merchant RE, 1997, NEUROL RES, V19, P145
   MERCHANT RE, 1988, CANCER-AM CANCER SOC, V62, P665, DOI 10.1002/1097-0142(19880815)62:4<665::AID-CNCR2820620403>3.0.CO;2-O
   MITCHELL MS, 1989, J CLIN ONCOL, V7, P1701, DOI 10.1200/JCO.1989.7.11.1701
   Mocellin S, 2003, BBA-REV CANCER, V1653, P61, DOI 10.1016/S0304-419X(03)00032-5
   Nair S, 2003, J IMMUNOL, V171, P6275, DOI 10.4049/jimmunol.171.11.6275
   O I, 2002, ANTICANCER RES, V22, P613
   Okada H, 2004, CANCER RES, V64, P5830, DOI 10.1158/0008-5472.CAN-04-0130
   Okada H, 2001, CANCER RES, V61, P2625
   Okada H, 2001, GENE THER, V8, P1157, DOI 10.1038/sj.gt.3301496
   Okada H, 1998, INT J CANCER, V78, P196, DOI 10.1002/(SICI)1097-0215(19981005)78:2<196::AID-IJC13>3.0.CO;2-9
   Overwijk WW, 2003, J EXP MED, V198, P569, DOI 10.1084/jem.20030590
   Palamara F, 2004, J IMMUNOL, V173, P3051, DOI 10.4049/jimmunol.173.5.3051
   Plautz GE, 1997, CELL IMMUNOL, V178, P101, DOI 10.1006/cimm.1997.1140
   Plautz GE, 2000, CLIN CANCER RES, V6, P2209
   Prins RM, 2004, J IMMUNOL, V172, P1602, DOI 10.4049/jimmunol.172.3.1602
   Prins RM, 2003, CANCER RES, V63, P8487
   Prins RM, 2003, NEUROSURGERY, V53, P144, DOI 10.1227/01.NEU.0000068865.34216.3A
   Pulendran B, 2004, IMMUNOL REV, V199, P227, DOI 10.1111/j.0105-2896.2004.00144.x
   Quattrocchi KB, 1999, J NEURO-ONCOL, V45, P141, DOI 10.1023/A:1006293606710
   Rechtsteiner G, 2005, J IMMUNOL, V174, P2476, DOI 10.4049/jimmunol.174.5.2476
   Ribas A, 2000, J IMMUNOTHER, V23, P59, DOI 10.1097/00002371-200001000-00008
   Sankhla SK, 1996, J NEURO-ONCOL, V27, P133
   Stripecke R, 2003, BLOOD CELL MOL DIS, V31, P28, DOI 10.1016/S1079-9796(03)00062-7
   Tarhini AA, 2004, CURR OPIN ONCOL, V16, P161, DOI 10.1097/00001622-200403000-00014
   Thomsen LL, 2004, VACCINE, V22, P1799, DOI 10.1016/j.vaccine.2003.09.052
   Virasch N, 2001, HEMATOL ONCOL CLIN N, V15, P1053, DOI 10.1016/S0889-8588(05)70267-7
   Walker PR, 2003, BRAIN RES REV, V42, P97, DOI 10.1016/S0165-0173(03)00141-3
   Wolf IH, 2005, ARCH DERMATOL, V141, P510, DOI 10.1001/archderm.141.4.510
   Yang YP, 2004, NAT IMMUNOL, V5, P508, DOI 10.1038/ni1059
   Yu JS, 2001, CANCER RES, V61, P842
   Yu JS, 2004, CANCER RES, V64, P4973, DOI 10.1158/0008-5472.CAN-03-3505
NR 59
TC 160
Z9 182
U1 0
U2 24
PU AMER ASSOC IMMUNOLOGISTS
PI BETHESDA
PA 9650 ROCKVILLE PIKE, BETHESDA, MD 20814 USA
SN 0022-1767
EI 1550-6606
J9 J IMMUNOL
JI J. Immunol.
PD JAN 1
PY 2006
VL 176
IS 1
BP 157
EP 164
DI 10.4049/jimmunol.176.1.157
PG 8
WC Immunology
SC Immunology
GA 997QU
UT WOS:000234262600020
PM 16365406
DA 2025-02-17
ER

PT J
AU Hussain, SF
   Yang, D
   Suki, D
   Aldape, K
   Grimm, E
   Heimberger, AB
AF Hussain, S. Farzana
   Yang, David
   Suki, Dima
   Aldape, Kenneth
   Grimm, Elizabeth
   Heimberger, Amy B.
TI The role of human glioma-infiltrating microglia/macrophages in mediating antitumor immune responses
SO NEURO-ONCOLOGY
LA English
DT Article; Proceedings Paper
DE costimulation; human glioma; macrophages; microglia; regulatory T cells; tumor immunotherapy
ID central-nervous-system; regulatory t-cells; toll-like receptors; costimulatory molecules; microglial cells; dendritic cells; cutting edge; peripheral-blood; heparan-sulfate; expression
AB Little is known about the immune performance and interactions of CNS microglia/macrophages in glioma patients. We found that microglia/macrophages were the predominant immune cell infiltrating gliomas (similar to 1% of total cells); others identified were myeloid dendritic cells (DCs), plasmacytoid DCs, and T cells. We isolated and analyzed the immune functions of CD11b/c+CD45+ glioma-infiltrating microglia/macrophages (GIMs) from postoperative tissue specimens of glioma patients. Although GIMs expressed substantial levels of Toll-like receptors (TLRs), they did not appear stimulated to produce pro-inflammatory cytokines (tumor necrosis factor alpha, interleukin 1, or interleukin 6), and in vitro, lipopolysaccharides could bind TLR-4 but could not induce GIM-mediated T-cell proliferation. Despite surface major histocompatibility complex class 11 expression, they lacked expression of the costimulatory molecules CD86, CD80, and CD40 critical for T-cell activation. Ex vivo, we demonstrate a corresponding lack of effector/activated T cells, as glioma-infiltrating CD8+ T cells were phenotypically CD8+CD25-. By contrast, there was a prominent population of regulatory CD4 T cells (CD4+CD25+FOXP3+) infiltrating the tumor. We conclude that while GIMs may have a few intact innate immune functions, their capacity to be stimulated via TLRs, secrete cytokines, upregulate costimulatory molecules, and in turn activate antitumor effector T cells is not sufficient to initiate immune responses. Furthermore, the presence of regulatory T cells may also contribute to the lack of effective immune activation against malignant human gliomas.
C1 Univ Texas, MD Anderson Canc Ctr, Dept Neurosurg, Unit 442, Houston, TX 77230 USA.
   Univ Texas, MD Anderson Canc Ctr, Dept Neuropathol, Houston, TX 77230 USA.
   Univ Texas, MD Anderson Canc Ctr, Dept Expt Therapeut, Houston, TX 77230 USA.
C3 University of Texas System; UTMD Anderson Cancer Center; University of Texas System; UTMD Anderson Cancer Center; University of Texas System; UTMD Anderson Cancer Center
RP Heimberger, AB (通讯作者)，Univ Texas, MD Anderson Canc Ctr, Dept Neurosurg, Unit 442, POB 301402, Houston, TX 77230 USA.
EM aheimber@mdanderson.org
CR Akasaki Y, 2004, J IMMUNOL, V173, P4352, DOI 10.4049/jimmunol.173.7.4352
   Akira S, 2001, NAT IMMUNOL, V2, P675, DOI 10.1038/90609
   Aloisi F, 2001, GLIA, V36, P165, DOI 10.1002/glia.1106
   Andrews C, 1997, J IMMUNOL, V159, P2132
   Asea A, 2002, J BIOL CHEM, V277, P15028, DOI 10.1074/jbc.M200497200
   Badie B, 2000, NEUROSURGERY, V46, P957, DOI 10.1097/00006123-200004000-00035
   Badie B, 2002, J NEUROIMMUNOL, V133, P39, DOI 10.1016/S0165-5728(02)00350-8
   Banchereau J, 1998, NATURE, V392, P245, DOI 10.1038/32588
   Beg AA, 2002, TRENDS IMMUNOL, V23, P509, DOI 10.1016/S1471-4906(02)02317-7
   BOGDAN C, 1993, ANN NY ACAD SCI, V685, P713, DOI 10.1111/j.1749-6632.1993.tb35934.x
   Brabb T, 2000, J EXP MED, V192, P871, DOI 10.1084/jem.192.6.871
   Calzascia T, 2005, IMMUNITY, V22, P175, DOI 10.1016/j.immuni.2004.12.008
   Calzascia T, 2003, J IMMUNOL, V171, P2187, DOI 10.4049/jimmunol.171.5.2187
   Curiel TJ, 2004, NAT MED, V10, P942, DOI 10.1038/nm1093
   Dangond F, 1997, J NEUROIMMUNOL, V76, P132, DOI 10.1016/S0165-5728(97)00043-X
   Davis FG, 2001, NEURO-ONCOLOGY, V3, P152, DOI 10.1093/neuonc/3.3.152
   Dunn GP, 2004, IMMUNITY, V21, P137, DOI 10.1016/j.immuni.2004.07.017
   Ebert S, 2005, J NEUROIMMUNOL, V159, P87, DOI 10.1016/j.jneuroim.2004.10.005
   Fathallah-Shaykh HM, 1998, INT J CANCER, V75, P266, DOI 10.1002/(SICI)1097-0215(19980119)75:2<266::AID-IJC16>3.0.CO;2-B
   Fontenot JD, 2005, NAT IMMUNOL, V6, P331, DOI 10.1038/ni1179
   FORD AL, 1995, J IMMUNOL, V154, P4309
   Gabrilovich DI, 1996, CLIN IMMUNOL IMMUNOP, V80, P139, DOI 10.1006/clin.1996.0107
   GLIMELIUS B, 1978, BIOCHEM J, V172, P443, DOI 10.1042/bj1720443
   Greter M, 2005, NAT MED, V11, P328, DOI 10.1038/nm1197
   Habich C, 2002, J IMMUNOL, V168, P569, DOI 10.4049/jimmunol.168.2.569
   HAMEED A, 1994, HUM PATHOL, V25, P872, DOI 10.1016/0046-8177(94)90005-1
   Heimberger AB, 2001, BRAIN TUMOR IMMUNOTHERAPY, V0, P101
   Hemmi H, 2000, NATURE, V408, P740, DOI 10.1038/35047123
   HOLLADAY FP, 1994, J NEUROSURG, V80, P90, DOI 10.3171/jns.1994.80.1.0090
   Hu HM, 2002, J IMMUNOL, V169, P4897, DOI 10.4049/jimmunol.169.9.4897
   Hu SX, 1999, J LEUKOCYTE BIOL, V65, P815, DOI 10.1002/jlb.65.6.815
   Huettner C, 1997, ANTICANCER RES, V17, P3217
   Ito T, 2002, J EXP MED, V195, P1507, DOI 10.1084/jem.20020207
   Iwasaki A, 2004, NAT IMMUNOL, V5, P987, DOI 10.1038/ni1112
   Johnson GB, 2002, J IMMUNOL, V168, P5233, DOI 10.4049/jimmunol.168.10.5233
   Juedes AE, 2001, J IMMUNOL, V166, P5168, DOI 10.4049/jimmunol.166.8.5168
   Kakimura J, 2002, FASEB J, V16, P601, DOI 10.1096/fj.01-0530fje
   KARPUS WJ, 1991, J IMMUNOL, V146, P1163
   Krakowski ML, 2000, EUR J IMMUNOL, V30, P1002, DOI 10.1002/(SICI)1521-4141(200004)30:4<1002::AID-IMMU1002>3.0.CO;2-2
   Liyanage UK, 2002, J IMMUNOL, V169, P2756, DOI 10.4049/jimmunol.169.5.2756
   LUSCHER U, 1994, INT J CANCER, V57, P612, DOI 10.1002/ijc.2910570428
   Matyszak MK, 1999, EUR J IMMUNOL, V29, P3063, DOI 10.1002/(SICI)1521-4141(199910)29:10<3063::AID-IMMU3063>3.0.CO;2-G
   MATZINGER P, 1994, ANNU REV IMMUNOL, V12, P991, DOI 10.1146/annurev.iy.12.040194.005015
   McMahon EJ, 2005, NAT MED, V11, P335, DOI 10.1038/nm1202
   Mendez S, 2004, J EXP MED, V200, P201, DOI 10.1084/jem.20040298
   Misra N, 2004, J IMMUNOL, V172, P4676, DOI 10.4049/jimmunol.172.8.4676
   Nagai A, 2001, NEUROBIOL DIS, V8, P1057, DOI 10.1006/nbdi.2001.0437
   Nakagawa T, 1996, ANTICANCER RES, V16, P2917
   NeuhausSteinmetz U, 1997, TOXICOLOGY, V123, P185, DOI 10.1016/S0300-483X(97)00124-8
   Ohashi K, 2000, J IMMUNOL, V164, P558, DOI 10.4049/jimmunol.164.2.558
   Olson JK, 2004, J IMMUNOL, V173, P3916, DOI 10.4049/jimmunol.173.6.3916
   Oxenius A, 1997, CELL IMMUNOL, V179, P16, DOI 10.1006/cimm.1997.1146
   Pardoll D, 2003, ANNU REV IMMUNOL, V21, P807, DOI 10.1146/annurev.immunol.21.120601.141135
   QUILL H, 1994, J EXP MED, V179, P1065, DOI 10.1084/jem.179.3.1065
   RIDLEY A, 1977, P ROY SOC MED, V70, P867, DOI 10.1177/003591577707001212
   Roussel E, 1996, CLIN EXP IMMUNOL, V105, P344, DOI 10.1046/j.1365-2249.1996.d01-753.x
   Satoh J, 1995, BRAIN RES, V704, P92, DOI 10.1016/0006-8993(95)01177-3
   Shevach EM, 2001, IMMUNOL REV, V182, P58, DOI 10.1034/j.1600-065X.2001.1820104.x
   Srivastava P, 2002, NAT REV IMMUNOL, V2, P185, DOI 10.1038/nri749
   STECK PA, 1989, CANCER RES, V49, P2096
   Taams LS, 2005, HUM IMMUNOL, V66, P222, DOI 10.1016/j.humimm.2004.12.006
   Tan J, 1999, SCIENCE, V286, P2352, DOI 10.1126/science.286.5448.2352
   Termeer C, 2002, J EXP MED, V195, P99, DOI 10.1084/jem.20001858
   Thornton AM, 2004, EUR J IMMUNOL, V34, P366, DOI 10.1002/eji.200324455
   TSUNAWAKI S, 1988, NATURE, V334, P260, DOI 10.1038/334260a0
   ULVESTAD E, 1994, J LEUKOCYTE BIOL, V56, P732, DOI 10.1002/jlb.56.6.732
   Van Parijs Luk, 1997, JOURNAL OF EXPERIMENTAL MEDICINE, V186, P1119
   Vincent VAM, 1997, GLIA, V19, P190, DOI 10.1002/(SICI)1098-1136(199703)19:3<190::AID-GLIA2>3.0.CO;2-3
   Wagner S, 1999, INT J CANCER, V82, P12, DOI 10.1002/(SICI)1097-0215(19990702)82:1<12::AID-IJC3>3.0.CO;2-O
   Watters JJ, 2005, J NEUROSCI RES, V81, P447, DOI 10.1002/jnr.20485
   Woo EY, 2002, J IMMUNOL, V168, P4272, DOI 10.4049/jimmunol.168.9.4272
   Zhang GX, 2002, EXP MOL PATHOL, V73, P35, DOI 10.1006/exmp.2002.2441
   Zhang YQ, 1997, J IMMUNOL, V158, P4734
NR 73
TC 476
Z9 540
U1 0
U2 23
PU OXFORD UNIV PRESS INC
PI CARY
PA JOURNALS DEPT, 2001 EVANS RD, CARY, NC 27513 USA
SN 1522-8517
EI 1523-5866
J9 NEURO-ONCOLOGY
JI Neuro-Oncology
PD JUL 15
PY 2006
VL 8
IS 3
BP 261
EP 279
DI 10.1215/15228517-2006-008
PG 19
WC Oncology; Clinical Neurology
SC Oncology; Neurosciences & Neurology
GA 065QY
UT WOS:000239175600007
PM 16775224
DA 2025-02-17
ER

PT J
AU Wu, AH
   Xiao, J
   Anker, L
   Hall, WA
   Gregerson, DS
   Cavenee, WK
   Chen, W
   Low, WC
AF Wu, AH
   Xiao, J
   Anker, L
   Hall, WA
   Gregerson, DS
   Cavenee, WK
   Chen, W
   Low, WC
TI Identification of EGFRvIII-derived CTL epitopes restricted by HLA A0201 for dendritic cell based immunotherapy of gliomas
SO JOURNAL OF NEURO-ONCOLOGY
LA English
DT Article
DE dendritic cell vaccine; EGFRvIII; glioma; HLA A0201; immunotherapy
ID growth-factor receptor; necrosis-factor-alpha; t-cell; in-vitro; melanoma patients; immune-responses; cancer-patients; intracranial gliomas; functional-analysis; peptide
AB The type III variant of the epidermal growth factor receptor (EGFRvIII) mutation is present in 20-25% of patients with glioblastoma multiforme (GBM). EGFRvIII is not expressed in normal tissue and is therefore a suitable candidate antigen for dendritic cell (DC) based immunotherapy of GBM. To identify the antigenic epitope(s) that may serve as targets for EGFRvIII-specific cytotoxic T lymphocytes (CTLs), the peptide sequence of EGFRvIII was screened with two software programs to predict candidate epitopes restricted by the major histocompatibility complex class I subtype HLA-A0201, which is the predominant subtype in most ethnic groups. Three predicted peptides were constructed and loaded to mature human DCs generated from peripheral blood monocytes. Autologous CD8(+) T cells were stimulated in vitro with the EGFRvIII peptide-pulsed DCs. One of the three peptides was found to induce EGFRvIII-specific CTLs as demonstrated by IFN-gamma production and cytotoxicity against HLA-A0201(+) EGFRvIII transfected U87 glioma cells. These results suggest that vaccination with EGFRvIII peptide-pulsed DCs or adoptive transfer of in vitro elicited EGFRvIII-specific CTLs by EGFRvIII peptide-pulsed DCs are potential approaches to the treatment of glioma patients.
C1 Univ Minnesota, Sch Med, Dept Neurosurg, Minneapolis, MN 55455 USA.
   Univ Minnesota, Sch Med, Dept Ophthalmol, Minneapolis, MN 55455 USA.
   Univ Minnesota, Sch Med, Dept Pediat, Minneapolis, MN 55455 USA.
   Univ Minnesota, Sch Med, Ctr Canc, Minneapolis, MN 55455 USA.
   Univ Calif San Diego, Ctr Canc, Ctr Mol Genet, Ludwig Inst Canc Res, La Jolla, CA 92093 USA.
   Univ Calif San Diego, Dept Med, La Jolla, CA 92093 USA.
C3 University of Minnesota System; University of Minnesota Twin Cities; University of Minnesota System; University of Minnesota Twin Cities; University of Minnesota System; University of Minnesota Twin Cities; University of Minnesota System; University of Minnesota Twin Cities; University of California System; University of California San Diego; Ludwig Institute for Cancer Research; University of California System; University of California San Diego
RP Univ Minnesota, Sch Med, Dept Neurosurg, 2001 6th St SE, Minneapolis, MN 55455 USA.
EM lowwalt@umn.edu
CR Alters SE, 1998, J IMMUNOTHER, V21, P17, DOI 10.1097/00002371-199801000-00002
   Andersen MH, 2001, INT J CANCER, V94, P820, DOI 10.1002/ijc.1536
   Banchereau J, 2001, CANCER RES, V61, P6451
   BIGNER SH, 1990, CANCER RES, V50, P8017
   Caux C, 1997, BLOOD, V90, P1458, DOI 10.1182/blood.V90.4.1458.1458_1458_1470
   CHEEVER MA, 1995, IMMUNOL REV, V145, P33, DOI 10.1111/j.1600-065X.1995.tb00076.x
   CHEN W, 1992, P NATL ACAD SCI USA, V89, P1468, DOI 10.1073/pnas.89.4.1468
   DISIS ML, 1994, CANCER RES, V54, P16
   Garlie NK, 2001, J UROLOGY, V166, P299, DOI 10.1016/S0022-5347(05)66149-6
   Heimberger AB, 2003, CLIN CANCER RES, V9, P4247
   Heimberger AB, 2002, NEUROSURGERY, V50, P158, DOI 10.1097/00006123-200201000-00024
   Hu XY, 1996, CANCER RES, V56, P2479
   Huang HJS, 1997, J BIOL CHEM, V272, P2927, DOI 10.1074/jbc.272.5.2927
   Kikuchi T, 2001, CANCER IMMUNOL IMMUN, V50, P337, DOI 10.1007/s002620100205
   Kuan CT, 2001, ENDOCR-RELAT CANCER, V8, P83, DOI 10.1677/erc.0.0080083
   Liau LM, 1999, J NEUROSURG, V90, P1115, DOI 10.3171/jns.1999.90.6.1115
   Lu J, 2000, CANCER RES, V60, P5223
   Mellman I, 2001, CELL, V106, P255, DOI 10.1016/S0092-8674(01)00449-4
   Morford LA, 1999, J NEUROSURG, V91, P935, DOI 10.3171/jns.1999.91.6.0935
   Moscatello DK, 1997, CANCER RES, V57, P1419
   Mullins DW, 2001, J IMMUNOL, V167, P4853, DOI 10.4049/jimmunol.167.9.4853
   Ni HT, 2001, J NEURO-ONCOL, V51, P1, DOI 10.1023/A:1006452726391
   Parkhurst MR, 1998, CANCER RES, V58, P4895
   Parney IF, 2000, NEUROSURGERY, V46, P778, DOI 10.1097/00006123-200004000-00002
   PEACE DJ, 1991, J IMMUNOL, V146, P2059
   PEACE DJ, 1994, J EXP MED, V179, P473, DOI 10.1084/jem.179.2.473
   Piriou L, 2000, CYTOMETRY, V41, P289, DOI 10.1002/1097-0320(20001201)41:4<289::AID-CYTO7>3.0.CO;2-5
   QIN HL, 1995, CANCER RES, V55, P2984
   Reker S, 2004, INT J CANCER, V108, P937, DOI 10.1002/ijc.11634
   Ridgway D, 2003, CANCER INVEST, V21, P873, DOI 10.1081/CNV-120025091
   ROMANI N, 1994, J EXP MED, V180, P83, DOI 10.1084/jem.180.1.83
   SALLUSTO F, 1994, J EXP MED, V179, P1109, DOI 10.1084/jem.179.4.1109
   Schmitt WE, 2001, J CANCER RES CLIN, V127, P203, DOI 10.1007/s004320000201
   Schnurr M, 2001, CANCER RES, V61, P6445
   Schultz ES, 2004, J IMMUNOL, V172, P1304, DOI 10.4049/jimmunol.172.2.1304
   Tjoa BA, 1997, PROSTATE, V32, P272, DOI 10.1002/(SICI)1097-0045(19970901)32:4<272::AID-PROS7>3.0.CO;2-L
   WIKSTRAND CJ, 1995, CANCER RES, V55, P3140
   Wikstrand CJ, 1998, J NEUROVIROL, V4, P148, DOI 10.3109/13550289809114515
   Wu AH, 2004, J NEURO-ONCOL, V66, P1, DOI 10.1023/B:NEON.0000013460.53527.28
   Yamanaka R, 2003, BRIT J CANCER, V89, P1172, DOI 10.1038/sj.bjc.6601268
   Yu JS, 2001, CANCER RES, V61, P842
NR 41
TC 44
Z9 58
U1 0
U2 3
PU SPRINGER
PI NEW YORK
PA 233 SPRING ST, NEW YORK, NY 10013 USA
SN 0167-594X
EI 1573-7373
J9 J NEURO-ONCOL
JI J. Neuro-Oncol.
PD JAN 15
PY 2006
VL 76
IS 1
BP 23
EP 30
DI 10.1007/s11060-005-3280-7
PG 8
WC Oncology; Clinical Neurology
SC Oncology; Neurosciences & Neurology
GA 001RG
UT WOS:000234553400003
PM 16155724
DA 2025-02-17
ER

PT J
AU Clavreul, A
   Delhaye, M
   Jadaud, E
   Menei, P
AF Clavreul, Anne
   Delhaye, Manuel
   Jadaud, Eric
   Menei, Philippe
TI Effects of syngeneic cellular vaccinations alone or in combination with GM-CSF on the weakly immunogenic F98 glioma model
SO JOURNAL OF NEURO-ONCOLOGY
LA English
DT Article
DE GM-CSF; immunotherapy; malignant glioma; vaccination
ID colony-stimulating factor; growth-factor-beta; t-cells; tumor-cells; zeta-chain; intracranial glioma; dendritic cells; nervous-system; gene-therapy; expression
AB Cancer vaccines are one approach for the treatment of brain tumors. Most experimental studies are performed on so-called "immunogenic" brain tumor models such as the rat 9L glioma which does not reflect characteristics of human glioblastoma. In the present study, we tested syngeneic cellular vaccinations alone or in combination with granulocyte-macrophage colony-stimulating factor (GM-CSF) on the weakly immunogenic F98 glioma model. Previous studies have shown the efficacy of this treatment on the 9L glioma model. Fisher rats received an intracerebral implantation of F98 cells. Three days later, two subcutaneous vaccinations with irradiated F98 cells were realized in presence or absence of GM-CSF. This scheme of vaccination induced a systemic cellular and humoral immune response capable of in vitro cytolytic activity against F98 cells. However, no significant differences in survival times were noted between vaccinated and untreated animals. Animals vaccinated with GM-CSF or without GM-CSF had respectively a survival time of 26 +/- 2.1 and 25 +/- 4.4 days following tumor challenge versus 26.5 +/- 2.4 days for untreated rats. Fourteen days after the intracerebral tumor implantation, the tumors of vaccinated animals showed a robust infiltration by T lymphocytes, NK cells, dendritic cells, granulocytes and CD11b/c(+) myeloid cells. This infiltration was nearly absent in untreated animals except for CD11b/c(+) myeloid cells. This study shows that, contrary to the 9L glioma model, the F98 glioma model is resistant to syngeneic cellular vaccinations although a strong peripheral and intratumoral immune response can be induced. These results suggest that the F98 glioma is an attractive model to understand the mechanisms of glioma immunotherapy resistance.
C1 INSERM, U646, F-49100 Angers 01, France.
   CHU Angers, Dept Neurochirurg, F-49033 Angers 01, France.
   Univ Angers, F-49035 Angers 01, France.
   Ctr Paul Papin, F-49033 Angers 01, France.
C3 Institut National de la Sante et de la Recherche Medicale (Inserm); Universite d'Angers; Universite d'Angers; Centre Hospitalier Universitaire d'Angers; Universite d'Angers; UNICANCER; Institut de Cancerologie de l'Ouest (ICO)
RP Clavreul, A (通讯作者)，INSERM, U646, 10 Rue Andre Boquel, F-49100 Angers 01, France.
EM anne.clavreul@univ-angers.fr
CR Agarwala SS, 2001, EXPERT OPIN BIOL TH, V1, P869, DOI 10.1517/14712598.1.5.869
   BALDWIN GC, 1988, P NATL ACAD SCI USA, V85, P2763, DOI 10.1073/pnas.85.8.2763
   Baniyash M, 2004, NAT REV IMMUNOL, V4, P675, DOI 10.1038/nri1434
   Barth RF, 1998, J NEURO-ONCOL, V36, P91, DOI 10.1023/A:1005805203044
   Bingle L, 2002, J PATHOL, V196, P254, DOI 10.1002/path.1027
   Borrello I, 2002, CYTOKINE GROWTH F R, V13, P185, DOI 10.1016/S1359-6101(01)00034-X
   Chang David Z, 2004, HEMATOLOGY, V9, P207, DOI 10.1080/10245330410001701549
   CONSTAM DB, 1992, J IMMUNOL, V148, P1404
   Dranoff G, 2002, IMMUNOL REV, V188, P147, DOI 10.1034/j.1600-065X.2002.18813.x
   DRANOFF G, 1993, P NATL ACAD SCI USA, V90, P3539, DOI 10.1073/pnas.90.8.3539
   Dredge K, 2002, CANCER IMMUNOL IMMUN, V51, P521, DOI 10.1007/s00262-002-0309-z
   Eager R, 2005, MOL THER, V12, P18, DOI 10.1016/j.ymthe.2005.02.012
   Fakhrai H, 1996, P NATL ACAD SCI USA, V93, P2909, DOI 10.1073/pnas.93.7.2909
   Gorelik L, 2001, NAT MED, V7, P1118, DOI 10.1038/nm1001-1118
   Graf MR, 2005, J NEURO-ONCOL, V73, P29, DOI 10.1007/s11060-007-9442-z
   Hellstrand K, 2003, TRENDS IMMUNOL, V24, P232, DOI 10.1016/S1471-4906(03)00070-X
   Herrlinger U, 1997, CANCER GENE THER, V4, P345
   Herrlinger U, 2004, J NEURO-ONCOL, V66, P147, DOI 10.1023/B:NEON.0000013497.04322.fc
   Iwadate Y, 2003, INT J ONCOL, V23, P483
   Jean WC, 2004, J NEURO-ONCOL, V66, P39, DOI 10.1023/B:NEON.0000013477.94568.0f
   KOESTNER A, 1971, AM J PATHOL, V63, P37
   Kono K, 1996, CLIN CANCER RES, V2, P1825
   KUPPNER MC, 1989, J NEUROSURG, V71, P211, DOI 10.3171/jns.1989.71.2.0211
   KUSHNER BH, 1989, BLOOD, V73, P1936
   Lefranc F, 2002, INT J ONCOL, V20, P1077
   Levitsky HI, 1996, J IMMUNOL, V156, P3858
   Liau LM, 2005, CLIN CANCER RES, V11, P5515, DOI 10.1158/1078-0432.CCR-05-0464
   Liau LM, 1999, J NEUROSURG, V90, P1115, DOI 10.3171/jns.1999.90.6.1115
   Lumniczky K, 2002, CANCER GENE THER, V9, P44
   Mach N, 2000, CURR OPIN IMMUNOL, V12, P571, DOI 10.1016/S0952-7915(00)00144-8
   Malmberg KJ, 2004, CANCER IMMUNOL IMMUN, V53, P879, DOI 10.1007/s00262-004-0577-x
   Moingeon P, 2001, VACCINE, V19, P1305, DOI 10.1016/S0264-410X(00)00372-8
   Moore KW, 2001, ANNU REV IMMUNOL, V19, P683, DOI 10.1146/annurev.immunol.19.1.683
   Okada H, 2001, GENE THER, V8, P1157, DOI 10.1038/sj.gt.3301496
   Otsuji M, 1996, P NATL ACAD SCI USA, V93, P13119, DOI 10.1073/pnas.93.23.13119
   RANGES GE, 1987, J EXP MED, V166, P991, DOI 10.1084/jem.166.4.991
   Rodriguez PC, 2004, CANCER RES, V64, P5839, DOI 10.1158/0008-5472.CAN-04-0465
   Rodriguez PC, 2003, J IMMUNOL, V171, P1232, DOI 10.4049/jimmunol.171.3.1232
   SANDA MG, 1994, J UROLOGY, V151, P622, DOI 10.1016/S0022-5347(17)35032-2
   SEAMAN WE, 1981, J CLIN INVEST, V67, P1324, DOI 10.1172/JCI110161
   Simons JW, 1997, CANCER RES, V57, P1537
   Smilowitz HM, 2000, J NEURO-ONCOL, V46, P193, DOI 10.1023/A:1006488301412
   Stupp R, 2005, NEW ENGL J MED, V352, P987, DOI 10.1056/NEJMoa043330
   Wallenfriedman MA, 1999, J NEUROSURG, V90, P1064, DOI 10.3171/jns.1999.90.6.1064
   Westphal M, 2003, ACT NEUR S, V88, P61
   Winter H, 2003, IMMUNOLOGY, V108, P409, DOI 10.1046/j.1365-2567.2003.01596.x
   Witham TF, 2002, NEUROSURGERY, V50, P1327, DOI 10.1097/00006123-200206000-00025
   Yannelli JR, 2004, VACCINE, V23, P97, DOI 10.1016/j.vaccine.2003.12.036
   Yu JS, 1997, HUM GENE THER, V8, P1065, DOI 10.1089/hum.1997.8.9-1065
NR 49
TC 11
Z9 12
U1 0
U2 1
PU SPRINGER
PI NEW YORK
PA ONE NEW YORK PLAZA, SUITE 4600, NEW YORK, NY, UNITED STATES
SN 0167-594X
EI 1573-7373
J9 J NEURO-ONCOL
JI J. Neuro-Oncol.
PD AUG 15
PY 2006
VL 79
IS 1
BP 9
EP 17
DI 10.1007/s11060-005-9115-8
PG 9
WC Oncology; Clinical Neurology
SC Oncology; Neurosciences & Neurology
GA 063MK
UT WOS:000239022300002
PM 16575532
DA 2025-02-17
ER

PT J
AU Liu, GT
   Black, KL
   Yu, JS
AF Liu, Gentao
   Black, Keith L.
   Yu, John S.
TI Sensitization of malignant glioma to chemotherapy through dendritic cell vaccination
SO EXPERT REVIEW OF VACCINES
LA English
DT Review
DE chemotherapy; dendritic cells; drug resistance; glioma; tumor-associated antigen
ID cytotoxic t-lymphocytes; growth-factor receptor; tyrosinase-related protein-2; resistance-associated protein; epithelial ovarian-cancer; brain tumor-model; survivin expression; drug-resistance; breast-cancer; prognostic value
AB Drug resistance represents a major cause of chemotherapy failure in patients with cancer. The characterization of the molecular pathways involved in drug resistance has provided new targets to circumvent or reverse chemotherapy resistance. Many of these target proteins are often overexpressed in human glioma and have been identified as tumor antigens, which implicate the development of immunotherapy as a therapeutic strategy. Dendritic cells (DCs) are the most potent antigen-presenting cells of the immune system and have been demonstrated to stimulate antibody and cell-mediated immune responses against tumor-associated antigens. Ex vivo-generated and tumor antigen-loaded DCs have been successfully introduced to clinical vaccination protocols, which have proven to be feasible and effective in some glioma patients. Most importantly, immunotherapy followed by chemotherapy could significantly increase 2-year survival in malignant glioma patients, which obviously demonstrates that DC vaccination could increase the sensitivity of tumor cells to chemotherapy. This review focuses on recent advances in the identification of tumor-associated antigen in glioma, as well as novel insights into their biological function related to drug resistance. These insights may provide the rationale for a novel strategy of a DC cancer vaccine that sensitizes tumor cells to chemotherapy. In addition, the current research status and the future direction of a DC-based vaccine to treat glioma in animal models and clinical trials will also be discussed.
C1 Cedars Sinai Med Ctr, Maxine Dunitz Neurosurg Inst, Los Angeles, CA 90048 USA.
   Univ Calif Los Angeles, Cedars Sinai Med Ctr, David Geffen Sch Med, Div Hematol Oncol, Los Angeles, CA 90048 USA.
C3 Cedars Sinai Medical Center; Cedars Sinai Medical Center; University of California System; University of California Los Angeles; University of California Los Angeles Medical Center; David Geffen School of Medicine at UCLA
RP Yu, JS (通讯作者)，Cedars Sinai Med Ctr, Maxine Dunitz Neurosurg Inst, 8631 W 3 St,800 E, Los Angeles, CA 90048 USA.
EM Liug@cshs.org; Blackk@cshs.org; Yuj@cshs.org
CR Abe T, 1998, J NEURO-ONCOL, V40, P11, DOI 10.1023/A:1005954406809
   ABE T, 1994, INT J CANCER, V58, P860
   Akasaki Y, 2004, J IMMUNOL, V173, P4352, DOI 10.4049/jimmunol.173.7.4352
   Akasaki Y, 2001, J IMMUNOTHER, V24, P106, DOI 10.1097/00002371-200103000-00004
   Albert ML, 1998, NATURE, V392, P86, DOI 10.1038/32183
   Albert ML, 1998, J EXP MED, V188, P1359, DOI 10.1084/jem.188.7.1359
   Alves PMS, 2003, CANCER RES, V63, P8476
   Andersen MH, 2001, CANCER RES, V61, P869
   Andersen MH, 2001, CANCER RES, V61, P5964
   Antonia SJ, 2006, CLIN CANCER RES, V12, P878, DOI 10.1158/1078-0432.CCR-05-2013
   Banchereau J, 2001, CANCER RES, V61, P6451
   Banchereau J, 1998, NATURE, V392, P245, DOI 10.1038/32588
   BARDOT V, 1994, BRIT J CANCER, V70, P212, DOI 10.1038/bjc.1994.282
   BARGMANN CI, 1986, NATURE, V319, P226, DOI 10.1038/319226a0
   Barnes MN, 1996, CLIN CANCER RES, V2, P1089
   Bauman GS, 2000, INT J RADIAT ONCOL, V48, P825, DOI 10.1016/S0360-3016(00)00703-3
   BERCHUCK A, 1990, CANCER RES, V50, P4087
   Boden R, 2000, PUBLIC MONEY MANAGE, V20, P4
   Bredel M, 1999, BRAIN RES REV, V29, P232, DOI 10.1016/S0165-0173(98)00057-5
   Bredel M, 2002, LANCET ONCOL, V3, P397, DOI 10.1016/S1470-2045(02)00786-6
   Bredel M, 1997, ACTA NEUROCHIR, V139, P1000, DOI 10.1007/BF01411552
   Cairncross JG, 1998, J NATL CANCER I, V90, P1473, DOI 10.1093/jnci/90.19.1473
   Celluzzi CM, 1998, J IMMUNOL, V160, P3081
   Chakravarti A, 2002, J CLIN ONCOL, V20, P1063, DOI 10.1200/JCO.20.4.1063
   Chi DDJ, 1997, AM J PATHOL, V150, P2143
   Chu W, 2000, ONCOGENE, V19, P395, DOI 10.1038/sj.onc.1203315
   Cohen C, 2003, MODERN PATHOL, V16, P574, DOI 10.1097/01.MP.0000073868.31297.B0
   Correale P, 2001, J CHEMOTHERAPY, V13, P519, DOI 10.1179/joc.2001.13.5.519
   Dermime S, 2002, BRIT MED BULL, V62, P149, DOI 10.1093/bmb/62.1.149
   Dixit M, 1997, J NATL CANCER I, V89, P365, DOI 10.1093/jnci/89.5.365
   Duan ZF, 2003, CLIN CANCER RES, V9, P2778
   Dunn GP, 2002, NAT IMMUNOL, V3, P991, DOI 10.1038/ni1102-991
   Ehtesham M, 2003, J IMMUNOTHER, V26, P107, DOI 10.1097/00002371-200303000-00003
   Emens LA, 2005, CANCER RES, V65, P8059, DOI 10.1158/0008-5472.CAN-05-1797
   EMENS LA, 2003, ONCOLOGY WILLISTON P, V17, P1214
   EMENS LA, 2003, ONCOLOGY WILLISTON P, V17, P1217
   Emens Leisha A, 2003, ONCOLOGY (WILLISTON PARK), V17, P1200
   Fang D, 2001, PIGM CELL RES, V14, P132, DOI 10.1034/j.1600-0749.2001.140209.x
   FELIP E, 1995, CANCER, V75, P2147, DOI 10.1002/1097-0142(19950415)75:8<2147::AID-CNCR2820750818>3.0.CO;2-8
   Figdor CG, 2004, NAT MED, V10, P475, DOI 10.1038/nm1039
   Fisk B, 1998, CANCER RES, V58, P4790
   Fong L, 2001, P NATL ACAD SCI USA, V98, P8809, DOI 10.1073/pnas.141226398
   Fulda S, 2003, CANCER LETT, V197, P131, DOI 10.1016/S0304-3835(03)00091-0
   Gordan JD, 2002, CYTOTHERAPY, V4, P317, DOI 10.1080/146532402760271091
   Grabowski P, 2003, BRIT J CANCER, V88, P115, DOI 10.1038/sj.bjc.6600696
   Gribben JG, 2005, CLIN CANCER RES, V11, P4430, DOI 10.1158/1078-0432.CCR-04-2111
   GUSTERSON BA, 1992, J CLIN ONCOL, V10, P1049, DOI 10.1200/JCO.1992.10.7.1049
   HANCOCK MC, 1991, CANCER RES, V51, P4575
   Hatano M, 2005, NEOPLASIA, V7, P717, DOI 10.1593/neo.05277
   Hatano Manabu, 2004, J TRANSL MED, V2, P40, DOI 10.1186/1479-5876-2-40
   HOLLADAY FP, 1992, NEUROSURGERY, V30, P499
   HOLLADAY FP, 1992, NEUROSURGERY, V30, P504
   Hsu FJ, 1996, NAT MED, V2, P52, DOI 10.1038/nm0196-52
   Idenoue S, 2005, CLIN CANCER RES, V11, P1474, DOI 10.1158/1078-0432.CCR-03-0817
   Ikeguchi M, 2002, BRIT J CANCER, V87, P883, DOI 10.1038/sj.bjc.6600546
   Ikehara M, 2002, ONCOL REP, V9, P835
   Iwadate Y, 1996, INT J CANCER, V69, P236, DOI 10.1002/(SICI)1097-0215(19960621)69:3<236::AID-IJC14>3.0.CO;2-5
   JENH CH, 1985, MOL PHARMACOL, V28, P80
   Jönsson G, 2003, ANTICANCER RES, V23, P3311
   Kaminsky L S, 1999, MOL ASPECTS MED, V20, P70
   Khong HT, 2002, NAT IMMUNOL, V3, P999, DOI 10.1038/ni1102-999
   Kikuchi T, 2001, CANCER IMMUNOL IMMUN, V50, P337, DOI 10.1007/s002620100205
   Kikuchi T, 2002, CANCER IMMUNOL IMMUN, V51, P424, DOI 10.1007/s00262-002-0297-z
   KONDO S, 1995, ONCOGENE, V10, P2001
   Krishnan S, 2003, FRONT BIOSCI-LANDMRK, V8, PE1, DOI 10.2741/895
   Kruse CA, 1997, CANCER IMMUNOL IMMUN, V45, P77, DOI 10.1007/s002620050405
   Kugler A, 2000, NAT MED, V6, P332, DOI 10.1038/73193
   Lake RA, 2005, NAT REV CANCER, V5, P397, DOI 10.1038/nrc1613
   Lee KH, 1999, J IMMUNOL, V163, P6292
   Liau LM, 2005, CLIN CANCER RES, V11, P5515, DOI 10.1158/1078-0432.CCR-05-0464
   Liau LM, 1999, J NEUROSURG, V90, P1115, DOI 10.3171/jns.1999.90.6.1115
   Liu G, 2004, CANCER RES, V64, P4980, DOI 10.1158/0008-5472.CAN-03-3504
   Liu GT, 2003, J IMMUNOTHER, V26, P301, DOI 10.1097/00002371-200307000-00002
   Liu GT, 2005, ONCOGENE, V24, P5226, DOI 10.1038/sj.onc.1208519
   Liu GT, 2004, J IMMUNOTHER, V27, P220, DOI 10.1097/00002371-200405000-00006
   Lu M, 2003, CANCER RES, V63, P3425
   Maecker B, 2003, BLOOD, V102, P3287, DOI 10.1182/blood-2003-05-1374
   MAYORDOMO JI, 1995, NAT MED, V1, P1297, DOI 10.1038/nm1295-1297
   Melguizo C, 2003, NEOPLASMA, V50, P91
   Moscatello DK, 1997, CANCER RES, V57, P1419
   Nair S, 2003, BLOOD, V102, P964, DOI 10.1182/blood-2002-12-3738
   Nakamura M, 1997, CANCER, V80, P242, DOI 10.1002/(SICI)1097-0142(19970715)80:2<242::AID-CNCR12>3.0.CO;2-U
   Nakayama K, 2002, LEUKEMIA LYMPHOMA, V43, P2249, DOI 10.1080/1042819021000039956
   Naumann U, 1999, BIOCHEM BIOPH RES CO, V261, P890, DOI 10.1006/bbrc.1999.1126
   Nestle FO, 1998, NAT MED, V4, P328, DOI 10.1038/nm0398-328
   NEUWELT EA, 1978, ANN NEUROL, V4, P307, DOI 10.1002/ana.410040404
   Newsham IF, 2000, NEURO-ONCOLOGY, V2, P1, DOI 10.1093/neuonc/2.1.1
   Ng CP, 2002, ADV CANCER RES, V85, P145, DOI 10.1016/S0065-230X(02)85005-9
   Nielsen MB, 2000, J IMMUNOL, V165, P2287, DOI 10.4049/jimmunol.165.4.2287
   Nishioka E, 1999, MELANOMA RES, V9, P433, DOI 10.1097/00008390-199910000-00002
   Norris MD, 1996, NEW ENGL J MED, V334, P231, DOI 10.1056/NEJM199601253340405
   Nowak AK, 2003, CANCER RES, V63, P4490
   PAIK SM, 1992, CANCER INVEST, V10, P575, DOI 10.3109/07357909209024819
   Pak BJ, 2004, ONCOGENE, V23, P30, DOI 10.1038/sj.onc.1207007
   Pak BJ, 2001, CANCER METAST REV, V20, P27, DOI 10.1023/A:1013175516793
   Piché A, 1999, GENE THER, V6, P1202, DOI 10.1038/sj.gt.3300952
   Pourquier P, 1998, BIOCHEM PHARMACOL, V55, P1963, DOI 10.1016/S0006-2952(98)00006-9
   Pusztai L, 1999, CANCER TREAT REV, V25, P271, DOI 10.1053/ctrv.1999.0132
   Rosenberg SA, 2004, NAT MED, V10, P909, DOI 10.1038/nm1100
   Rosenberg SA, 1998, NAT MED, V4, P321, DOI 10.1038/nm0398-321
   Ruan S, 1998, CANCER RES, V58, P1538
   Shin DM, 2001, CLIN CANCER RES, V7, P1204
   Shtil AA, 1999, BLOOD, V93, P1831, DOI 10.1182/blood.V93.6.1831.406k38_1831_1837
   Siesjo P, 1996, J IMMUNOTHER, V19, P334, DOI 10.1097/00002371-199609000-00003
   Sui L, 2002, INT J ONCOL, V21, P315
   Takai N, 2002, CANCER LETT, V184, P105, DOI 10.1016/S0304-3835(02)00190-8
   Thurner B, 1999, J IMMUNOL METHODS, V223, P1, DOI 10.1016/S0022-1759(98)00208-7
   Tjoa BA, 1998, PROSTATE, V36, P39
   VAQUERO J, 1987, ACTA NEUROCHIR, V89, P37, DOI 10.1007/BF01406665
   Vaquero J, 1987, ARCH NEUROBIOL (MADR), V50, P183
   VICKERS PJ, 1988, MOL ENDOCRINOL, V2, P886, DOI 10.1210/mend-2-10-886
   Vogelbaum MA, 1999, J NEUROSURG, V91, P483, DOI 10.3171/jns.1999.91.3.0483
   Wakahara Y, 1997, ONCOLOGY, V54, P48
   Wang RF, 1999, IMMUNOL REV, V170, P85, DOI 10.1111/j.1600-065X.1999.tb01331.x
   Wheeler CJ, 2004, CLIN CANCER RES, V10, P5316, DOI 10.1158/1078-0432.CCR-04-0497
   Wheeler CJ, 2003, J IMMUNOL, V171, P4927, DOI 10.4049/jimmunol.171.9.4927
   WOBSER M, 2005, CANCER IMMUNOL IMMUN, V0, P1
   Yajima N, 2005, CLIN CANCER RES, V11, P5900, DOI 10.1158/1078-0432.CCR-05-0559
   Yamada A, 2001, CANCER RES, V61, P6459
   Yamanaka R, 2003, INT J ONCOL, V23, P5
   Yang TB, 2002, CANCER RES, V62, P2583
   Yu JS, 2001, CANCER RES, V61, P842
   Yu JS, 2004, CANCER RES, V64, P4973, DOI 10.1158/0008-5472.CAN-03-3505
   Zeltzer PM, 1999, CHILD NERV SYST, V15, P514, DOI 10.1007/s003810050540
   Zou JP, 1999, J IMMUNOL, V162, P4882
   Zou WP, 2005, NAT REV CANCER, V5, P263, DOI 10.1038/nrc1586
NR 127
TC 38
Z9 49
U1 0
U2 5
PU FUTURE DRUGS LTD
PI LONDON
PA UNITEC HOUSE, 3RD FL, 2 ALBERT PLACE, FINCHLEY CENTRAL, LONDON N3 1QB, ENGLAND
SN 1476-0584
EI 
J9 EXPERT REV VACCINES
JI Expert Rev. Vaccines
PD APR 15
PY 2006
VL 5
IS 2
BP 233
EP 247
DI 10.1586/14760584.5.2.233
PG 15
WC Immunology
SC Immunology
GA 089ZX
UT WOS:000240921500011
PM 16608423
DA 2025-02-17
ER

PT J
AU Kim, CH
   Hong, MJ
   Park, SD
   Kim, CK
   Park, MY
   Sohn, HJ
   Cho, HI
   Kim, TG
   Hong, YK
AF Kim, Chang-Hyun
   Hong, Min-Jung
   Park, Sung-Dong
   Kim, Choong-Kwon
   Park, Mi-Young
   Sohn, Hyun-Jung
   Cho, Hyun-Il
   Kim, Tai-Gyu
   Hong, Yong-Kil
TI Enhancement of anti-tumor immunity specific to murine glioma by vaccination with tumor cell lysate-pulsed dendritic cells engineered to produce interleukin-12
SO CANCER IMMUNOLOGY IMMUNOTHERAPY
LA English
DT Article
DE dendritic cell; interleukin-12; glioma; cytotoxic T cells; anti-tumor immunity
ID colony-stimulating factor; cytotoxic t-lymphocytes; malignant glioma; intratumoral injection; intracranial glioma; induction; peptide; model; generation; vaccines
AB Aim: The aim of this study was to develop an immunotherapy specific to a malignant glioma by examining the efficacy of glioma tumor-specific cytotoxic T lymphocytes (CTL) as well as the anti-tumor immunity by vaccination with dendritic cells ( DC) engineered to express murine IL-12 using adenovirus-mediated gene transfer and pulsed with a GL26 glioma cell lysate (AdVIL-12/DC+ GL26) was investigated. Experimentl: For measuring CTL activity, splenocytes were harvested from the mice immunized with AdVIL-12/DC+ GL26 and restimulated with syngeneic GL26 for 7 days. The frequencies of antigen-specific cytokine-secreting T cell were determined with mIFN-gamma ELISPOT. The cytotoxicity of CTL was assessed in a standard 51Cr-release assay. For the protective study in the subcutaneous tumor model, the mice were vaccinated subcutaneously ;(s.c) with 1 x 10(6) AdVIL-12/DC+ GL26 in the right flanks on day -21, -14 and -7. On day 7, the mice were challenged with 1 x 10(6) GL26 tumor cells in the shaved left flank. For a protective study in the intracranial tumor model, the mice were vaccinated with 1 x 10(6) AdVIL-12/DC+ GL26 s.c in the right flanks on days -21, -14 and -7. Fresh 1 x 10(4) GL26 cells were inoculated into the brain on day 0. To prove a therapeutic benefit in established tumors, subcutaneous or intracranial GL26 tumor-bearing mice were vaccinated s.c with 1 x 10(6) AdVIL-12/DC+ GL26 on day 5, 12 and 19 after tumor cell inoculation. Results: Splenocytes from the mice vaccinated with the AdVIL-12/DC+ GL26 showed enhanced induction of tumor-specific CTL and increased numbers of IFN-gamma: secreting T cells by ELISPOT. Moreover, vaccination of AdVIL-12/DC+GL26 enhanced the induction of anti-tumor immunity in both the subcutaneous and intracranial tumor models. Conclusions: These preclinical model results suggest that DC engineered to express IL-12 and pulsed with a tumor lysate could be used in a possible immunotherapeutic strategy for malignant glioma.
C1 Coll Med, Dept Neurosurg, Seocho Ku, Seoul 137701, South Korea.
   Catholic Univ, Catholic Res Inst Med Sci, Seoul, South Korea.
   Catholic Univ, Dept Neurosurg, Seoul, South Korea.
C3 Catholic University of Korea; Catholic University of Korea
RP Hong, YK (通讯作者)，Coll Med, Dept Neurosurg, Seocho Ku, 505 Banpo Dong, Seoul 137701, South Korea.
EM hongyk@catholic.ac.kr
CR AUSMAN JI, 1970, CANCER RES, V30, P2394
   Banchereau J, 2000, ANNU REV IMMUNOL, V18, P767, DOI 10.1146/annurev.immunol.18.1.767
   Candido KA, 2001, CANCER RES, V61, P228
   Chang AE, 2002, CLIN CANCER RES, V8, P1021
   Cho HI, 2003, VACCINE, V22, P224, DOI 10.1016/S0264-410X(03)00569-3
   Dutta T, 2003, J NEURO-ONCOL, V64, P31, DOI 10.1023/A:1024973506989
   Ehtesham M, 2003, J IMMUNOTHER, V26, P107, DOI 10.1097/00002371-200303000-00003
   Godelaine D, 2003, J IMMUNOL, V171, P4893, DOI 10.4049/jimmunol.171.9.4893
   HAYES RL, 1995, CANCER-AM CANCER SOC, V76, P840, DOI 10.1002/1097-0142(19950901)76:5<840::AID-CNCR2820760519>3.0.CO;2-R
   Hirschowitz EA, 2000, GENE THER, V7, P1112, DOI 10.1038/sj.gt.3301210
   INABA K, 1992, J EXP MED, V176, P1693, DOI 10.1084/jem.176.6.1693
   Ishikawa E, 2004, CANCER SCI, V95, P98, DOI 10.1111/j.1349-7006.2004.tb03177.x
   Jean WC, 2004, J NEURO-ONCOL, V66, P39, DOI 10.1023/B:NEON.0000013477.94568.0f
   Jones VE, 1996, TRENDS BIOTECHNOL, V14, P349, DOI 10.1016/0167-7799(96)10045-7
   Kurokawa T, 2001, INT J CANCER, V91, P749, DOI 10.1002/1097-0215(200002)9999:9999<::AID-IJC1141>3.0.CO;2-X
   Lambert LA, 2001, CANCER RES, V61, P641
   Liu BY, 2004, WORLD J GASTROENTERO, V10, P630, DOI 10.3748/wjg.v10.i5.630
   MACATONIA SE, 1995, J IMMUNOL, V154, P5071
   Miller G, 2002, CANCER RES, V62, P5260
   Morelli AE, 2000, J VIROL, V74, P9617, DOI 10.1128/JVI.74.20.9617-9628.2000
   Nakahara N, 2003, CANCER GENE THER, V10, P549, DOI 10.1038/sj.cgt.7700598
   NAZZARO JM, 1990, J NEUROSURG, V73, P331, DOI 10.3171/jns.1990.73.3.0331
   O I, 2002, ANTICANCER RES, V22, P613
   Okada H, 2004, CANCER RES, V64, P5830, DOI 10.1158/0008-5472.CAN-04-0130
   Saika T, 2004, CANCER GENE THER, V11, P317, DOI 10.1038/sj.cgt.7700709
   Satoh J, 1995, BRAIN RES, V704, P92, DOI 10.1016/0006-8993(95)01177-3
   Shimizu K, 2001, CANCER RES, V61, P2618
   STEINMAN RM, 1991, ANNU REV IMMUNOL, V9, P271, DOI 10.1146/annurev.iy.09.040191.001415
   Surawicz TS, 1998, J NEURO-ONCOL, V40, P151, DOI 10.1023/A:1006091608586
   Tsuboi K, 2003, CLIN CANCER RES, V9, P3294
   Vegh Z, 2003, CANCER IMMUNOL IMMUN, V52, P67, DOI 10.1007/s00262-0338-7
   Witham TF, 2002, NEUROSURGERY, V50, P1327, DOI 10.1097/00006123-200206000-00025
   Yamanaka R, 2003, J NEUROSURG, V99, P746, DOI 10.3171/jns.2003.99.4.0746
   Yamanaka R, 2003, BRIT J CANCER, V89, P1172, DOI 10.1038/sj.bjc.6601268
   Yoshida S, 2001, CANCER IMMUNOL IMMUN, V50, P321, DOI 10.1007/s002620100201
   Yu JS, 2004, CANCER RES, V64, P4973, DOI 10.1158/0008-5472.CAN-03-3505
   Zitvogel L, 1996, J EXP MED, V183, P87, DOI 10.1084/jem.183.1.87
NR 37
TC 35
Z9 36
U1 0
U2 0
PU SPRINGER
PI NEW YORK
PA 233 SPRING ST, NEW YORK, NY 10013 USA
SN 0340-7004
EI 1432-0851
J9 CANCER IMMUNOL IMMUN
JI Cancer Immunol. Immunother.
PD NOV 15
PY 2006
VL 55
IS 11
BP 1309
EP 1319
DI 10.1007/s00262-006-0134-x
PG 11
WC Oncology; Immunology
SC Oncology; Immunology
GA 070WX
UT WOS:000239558100002
PM 16463038
DA 2025-02-17
ER

PT J
AU Fecci, PE
   Sweeney, AE
   Grossi, PM
   Nair, SK
   Learn, CA
   Mitchell, DA
   Cui, XY
   Cummings, TJ
   Bigner, DD
   Gilboa, E
   Sampson, JH
AF Fecci, Peter E.
   Sweeney, Alison E.
   Grossi, Peter M.
   Nair, Smita K.
   Learn, Christopher A.
   Mitchell, Duane A.
   Cui, Xiuyu
   Cummings, Thomas J.
   Bigner, Darell D.
   Gilboa, Eli
   Sampson, John H.
TI Systemic anti-CD25 monoclonal antibody administration safely enhances immunity in murine glioma without eliminating regulatory T cells
SO CLINICAL CANCER RESEARCH
LA English
DT Article
ID experimental autoimmune encephalomyelitis; growth-factor-beta; cutting edge; peripheral-blood; self-tolerance; depletion; receptor; disease; tumors; tissue
AB Purpose: Elevated proportions of regulatory T cells (T-reg) are present in patients with a variety of cancers, including malignant glioma, yet recapitulative murine models are wanting. We therefore examined T-regs in mice bearing malignant glioma an devaluated anti-CD25 as an immunotherapeutic adjuncts. Experimental Design: CD4(+)CD25(+)Foxp3(+)GITR(+) T-regs were quantified in the peripheral blood, spleens, cervical lymph nodes, and bone marrow of mice bearing malignant glioma. The capacities for systemic anti-CD25 therapy to deplete T-regs, enhance lymphocyte function, and generate antiglioma CTL responses were assessed. Lastly, survival and experimental allergic encephalitis risks were evaluated when anti-CD25 was combined with a dendritic cell - based immunization targeting shared tumor and central nervous system antigens. Results: Similar to patients with malignant glioma, glioma-bearing mice show a CD4 lymphopenia. Additionally, CD4(+)CD25(+)Foxp3(+)GITR(+) T-regs represent an increased fraction of the remaining peripheral blood CD4(+) T cells, despite themselves being reduced in number. Similar trends are observed in cervical lymph node and spleen, but not in bone marrow. Systemic anti-CD25 administration hinders detection of CD25(+) cells but fails to completely eliminate T-regs, reducing their number only moderately, yet eliminating their suppressive function. This elimination of T-reg function permits enhanced lymphocyte proliferative and IFN-gamma responses and up to 80% specific lysis of glioma cell targets in vitro. When combined with dendritic cell immunization, anti-CD25 elicits tumor rejection in 100% of challenged mice without precipitating experimental allergic encephalitis. Conclusions: Systemic anti-CD25 administration does not entirely eliminate T-regs, but does prevent T-reg function. This leads to safe enhancement of tumor immunity in a murine glioma model that recapitulates the tumor-induced changes to the CD4 and T-reg compartments seen in patients with malignant glioma.
C1 Duke Univ, Med Ctr, Dept Surg, Div Neurosurg, Durham, NC 27710 USA.
   Duke Univ, Med Ctr, Dept Pathol, Durham, NC 27710 USA.
C3 Duke University; Duke University
RP Sampson, JH (通讯作者)，Duke Univ, Med Ctr, Dept Surg, Div Neurosurg, Durham, NC 27710 USA.
EM john.sampson@duke.edu
FU NCI NIH HHS [1P50 CA108786, R01 CA09722] Funding Source: Medline; NIAID NIH HHS [AI-51445] Funding Source: Medline; NIGMS NIH HHS [T32 GM-07171] Funding Source: Medline
CR Asano M, 1996, J EXP MED, V184, P387, DOI 10.1084/jem.184.2.387
   Bagavant H, 2002, INT IMMUNOL, V14, P1397, DOI 10.1093/intimm/dxf105
   Beckhove P, 2004, J CLIN INVEST, V114, P67, DOI 10.1172/JC1200420278
   Curiel TJ, 2004, NAT MED, V10, P942, DOI 10.1038/nm1093
   Dix AR, 1999, J NEUROIMMUNOL, V100, P216, DOI 10.1016/S0165-5728(99)00203-9
   FABRY Z, 1994, IMMUNOL TODAY, V15, P218, DOI 10.1016/0167-5699(94)90247-X
   Fecci PE, 2006, CANCER RES, V66, P3294, DOI 10.1158/0008-5472.CAN-05-3773
   Fontenot JD, 2003, NAT IMMUNOL, V4, P330, DOI 10.1038/ni904
   GREEN DR, 1993, IMMUNOL TODAY, V14, P523, DOI 10.1016/0167-5699(93)90180-S
   Hori S, 2002, P NATL ACAD SCI USA, V99, P8213, DOI 10.1073/pnas.122224799
   Ichihara F, 2003, CLIN CANCER RES, V9, P4404
   Khattri R, 2003, NAT IMMUNOL, V4, P337, DOI 10.1038/ni909
   Kohm AP, 2006, J IMMUNOL, V176, P3301, DOI 10.4049/jimmunol.176.6.3301
   Kohm AP, 2004, J IMMUNOL, V172, P4686, DOI 10.4049/jimmunol.172.8.4686
   Kohm AP, 2002, J IMMUNOL, V169, P4712, DOI 10.4049/jimmunol.169.9.4712
   Letsch A, 2003, CANCER RES, V63, P5582
   Liyanage UK, 2002, J IMMUNOL, V169, P2756, DOI 10.4049/jimmunol.169.5.2756
   McHugh RS, 2002, J IMMUNOL, V168, P5979, DOI 10.4049/jimmunol.168.12.5979
   MEDAWAR PB, 1948, BRIT J EXP PATHOL, V29, P58
   Onizuka S, 1999, CANCER RES, V59, P3128
   Parney IF, 2000, NEUROSURGERY, V46, P778, DOI 10.1097/00006123-200004000-00002
   Rivers TM, 1935, J EXP MED, V61, P689, DOI 10.1084/jem.61.5.689
   SAKAGUCHI S, 1995, J IMMUNOL, V155, P1151
   Salomon B, 2000, IMMUNITY, V12, P431, DOI 10.1016/S1074-7613(00)80195-8
   Seddon B, 1999, J EXP MED, V189, P279, DOI 10.1084/jem.189.2.279
   Shimizu J, 1999, J IMMUNOL, V163, P5211
   Somasundaram R, 2002, CANCER RES, V62, P5267
   Steitz J, 2001, CANCER RES, V61, P8643
   Stephens GL, 2004, J IMMUNOL, V173, P5008, DOI 10.4049/jimmunol.173.8.5008
   Sutmuller RPM, 2001, J EXP MED, V194, P823, DOI 10.1084/jem.194.6.823
   TAGUCHI O, 1994, IMMUNOLOGY, V82, P365
   TAGUCHI O, 1987, J EXP MED, V165, P146, DOI 10.1084/jem.165.1.146
   Woo EY, 2001, CANCER RES, V61, P4766
NR 33
TC 130
Z9 151
U1 0
U2 3
PU AMER ASSOC CANCER RESEARCH
PI PHILADELPHIA
PA 615 CHESTNUT ST, 17TH FLOOR, PHILADELPHIA, PA 19106-4404 USA
SN 1078-0432
EI 
J9 CLIN CANCER RES
JI Clin. Cancer Res.
PD JUL 15
PY 2006
VL 12
IS 14
BP 4294
EP 4305
DI 10.1158/1078-0432.CCR-06-0053
PG 12
WC Oncology
SC Oncology
GA 068KR
UT WOS:000239373200025
PM 16857805
DA 2025-02-17
ER

PT J
AU Barzon, L
   Zanusso, M
   Colombo, F
   Palù, G
AF Barzon, L.
   Zanusso, M.
   Colombo, F.
   Palu, G.
TI Clinical trials of gene therapy, virotherapy, and immunotherapy for malignant gliomas
SO CANCER GENE THERAPY
LA English
DT Review
DE cell therapy; immunotherapy; oncolytic virus; clinical trial; malignant glioma
ID thymidine-kinase gene; recurrent glioblastoma-multiforme; newcastle-disease virus; phase-i trial; convection-enhanced delivery; cell adoptive immunotherapy; cytotoxic t-lymphocytes; activated killer-cells; dendritic cells; brain-tumors
AB Despite advances in surgical and adjuvant therapy, the prognosis for malignant gliomas remains dismal. This gloomy scenario has been recently brightened by the increasing understanding of the genetic and biological mechanisms at the basis of brain tumor development. These findings are being translated into innovative therapeutic approaches, including gene therapy, virotherapy, and vaccination, some of which have already been experimented in clinical trials. The advantages and disadvantages of all these different therapeutic modalities for malignant gliomas will be critically discussed, providing perspective for future investigations.
C1 Univ Padua, Dept Histol Microbiol & Med Biotechnol, I-35121 Padua, Italy.
   San Bortolo Hosp, Div Neurosurg, Vicenza, Italy.
C3 University of Padua; ULSS 8 Berica; Ospedale San Bortolo di Vicenza
RP Barzon, L (通讯作者)，Univ Padua, Dept Histol Microbiol & Med Biotechnol, Via A Gabelli 63, I-35121 Padua, Italy.
EM luisa.barzon@unipd.it
CR Akasaki Yasuharu, 2005, EXPERT REV NEUROTHER, V5, P497, DOI 10.1586/14737175.5.4.497
   Andrews DW, 2001, J CLIN ONCOL, V19, P2189, DOI 10.1200/JCO.2001.19.8.2189
   Banchereau J, 2005, NAT REV IMMUNOL, V5, P296, DOI 10.1038/nri1592
   BARBA D, 1994, P NATL ACAD SCI USA, V91, P4348, DOI 10.1073/pnas.91.10.4348
   BARBA D, 1989, J NEUROSURG, V70, P175, DOI 10.3171/jns.1989.70.2.0175
   Barzon L, 2004, ENDOCR REV, V25, P1, DOI 10.1210/er.2002-0035
   BOBO RH, 1994, P NATL ACAD SCI USA, V91, P2076, DOI 10.1073/pnas.91.6.2076
   CASSEL WA, 1965, CANCER-AM CANCER SOC, V18, P863, DOI 10.1002/1097-0142(196507)18:7<863::AID-CNCR2820180714>3.0.CO;2-V
   Chiocca EA, 2002, NAT REV CANCER, V2, P938, DOI 10.1038/nrc948
   Chiocca EA, 2004, MOL THER, V10, P958, DOI 10.1016/j.ymthe.2004.07.021
   Colombo F, 2005, CANCER GENE THER, V12, P835, DOI 10.1038/sj.cgt.7700851
   Colombo F, 1997, STEREOT FUNCT NEUROS, V68, P245, DOI 10.1159/000099933
   Csatary LK, 1999, JAMA-J AM MED ASSOC, V281, P1588, DOI 10.1001/jama.281.17.1588-a
   Csatary LK, 2004, J NEURO-ONCOL, V67, P83, DOI 10.1023/B:NEON.0000021735.85511.05
   CSATARY LK, 1993, CANCER DETECT PREV, V17, P619
   Csatary LK, 1999, ANTICANCER RES, V19, P635
   CSATARY LK, 1971, LANCET, V2, P825
   De Vleeschouwer S, 2004, J NEUROSURG, V100, P492, DOI 10.3171/ped.2004.100.5.0492
   DeAngelis LM, 2001, NEW ENGL J MED, V344, P114, DOI 10.1056/NEJM200101113440207
   Detta A, 2003, J GENE MED, V5, P681, DOI 10.1002/jgm.396
   Ehtesham M, 2003, J IMMUNOTHER, V26, P107, DOI 10.1097/00002371-200303000-00003
   Ehtesham Moneeb, 2004, CANCER CONTROL, V11, P192
   Farassati F, 2001, NAT CELL BIOL, V3, P745, DOI 10.1038/35087061
   Floeth FW, 2001, CANCER GENE THER, V8, P843, DOI 10.1038/sj.cgt.7700382
   Germano IM, 2003, J NEURO-ONCOL, V65, P279, DOI 10.1023/B:NEON.0000003657.95085.56
   GOLDSTEIN DJ, 1988, VIROLOGY, V166, P41, DOI 10.1016/0042-6822(88)90144-4
   Harland J, 2002, GENE THER, V9, P1194, DOI 10.1038/sj.gt.3301782
   Harrow S, 2004, GENE THER, V11, P1648, DOI 10.1038/sj.gt.3302289
   Harsh GR, 2000, J NEUROSURG, V92, P804, DOI 10.3171/jns.2000.92.5.0804
   HAYES RL, 1995, CANCER-AM CANCER SOC, V76, P840, DOI 10.1002/1097-0142(19950901)76:5<840::AID-CNCR2820760519>3.0.CO;2-R
   Hesdorffer C, 1998, J CLIN ONCOL, V16, P165, DOI 10.1200/JCO.1998.16.1.165
   Holladay FP, 1996, J NEURO-ONCOL, V27, P179
   Immonen A, 2004, MOL THER, V10, P967, DOI 10.1016/j.ymthe.2004.08.002
   Izquierdo M, 1996, GENE THER, V3, P491
   Jacobs A, 2001, LANCET, V358, P727, DOI 10.1016/S0140-6736(01)05904-9
   Kikuchi T, 2001, CANCER IMMUNOL IMMUN, V50, P337, DOI 10.1007/s002620100205
   Kikuchi T, 2004, J IMMUNOTHER, V27, P452, DOI 10.1097/00002371-200411000-00005
   Klatzmann D, 1998, HUM GENE THER, V9, P2595, DOI 10.1089/10430349850019436
   Kramm CM, 2002, NEUROPEDIATRICS, V33, P6, DOI 10.1055/s-2002-23592
   KRUSE CA, 1994, J NEURO-ONCOL, V19, P161, DOI 10.1007/BF01306458
   Kruse CA, 1997, CANCER IMMUNOL IMMUN, V45, P77, DOI 10.1007/s002620050405
   Lang FF, 2003, J CLIN ONCOL, V21, P2508, DOI 10.1200/JCO.2003.21.13.2508
   Long ZF, 1998, HUM GENE THER, V9, P1165, DOI 10.1089/hum.1998.9.8-1165
   Long ZF, 1999, HUM GENE THER, V10, P733, DOI 10.1089/10430349950018490
   Markert JM, 2000, GENE THER, V7, P867, DOI 10.1038/sj.gt.3301205
   McKie EA, 1996, BRIT J CANCER, V74, P745, DOI 10.1038/bjc.1996.431
   MERCHANT RE, 1988, CANCER-AM CANCER SOC, V62, P665, DOI 10.1002/1097-0142(19880815)62:4<665::AID-CNCR2820620403>3.0.CO;2-O
   MINETA T, 1994, CANCER RES, V54, P3963
   NEUWELT EA, 1978, ANN NEUROL, V4, P307, DOI 10.1002/ana.410040404
   Okada H, 2003, J NEURO-ONCOL, V64, P13, DOI 10.1007/BF02700016
   OLDFIELD EH, 1993, HUM GENE THER, V4, P39, DOI 10.1089/hum.1993.4.1-39
   Packer RJ, 2000, J NEUROSURG, V92, P249, DOI 10.3171/jns.2000.92.2.0249
   Palù G, 1999, GENE THER, V6, P330, DOI 10.1038/sj.gt.3300805
   Papanastassiou V, 2002, GENE THER, V9, P398, DOI 10.1038/sj.gt.3301664
   Pecora AL, 2002, J CLIN ONCOL, V20, P2251, DOI 10.1200/JCO.2002.08.042
   Plautz G E, 1998, J NEUROSURG, V89, P42
   Plautz GE, 2000, CLIN CANCER RES, V6, P2209
   Prados MD, 2003, J NEURO-ONCOL, V65, P269, DOI 10.1023/B:NEON.0000003588.18644.9c
   Pulkkanen KJ, 2005, MOL THER, V12, P585, DOI 10.1016/j.ymthe.2005.07.357
   Quattrocchi KB, 1999, J NEURO-ONCOL, V45, P141, DOI 10.1023/A:1006293606710
   Rainov NG, 2000, HUM GENE THER, V11, P2389, DOI 10.1089/104303400750038499
   Rainov NG, 2000, GENE THER, V7, P1853, DOI 10.1038/sj.gt.3301311
   Ram Z, 1997, NAT MED, V3, P1354, DOI 10.1038/nm1297-1354
   Rampling R, 2000, GENE THER, V7, P859, DOI 10.1038/sj.gt.3301184
   REICHARD KW, 1992, J SURG RES, V52, P448, DOI 10.1016/0022-4804(92)90310-V
   Resnicoff M, 1996, J EXP THER ONCOL, V1, P385
   RESNICOFF M, 1994, CANCER RES, V54, P1235
   Rutkowski S, 2004, BRIT J CANCER, V91, P1656, DOI 10.1038/sj.bjc.6602195
   Sandmair AM, 2000, HUM GENE THER, V11, P2197, DOI 10.1089/104303400750035726
   Schirrmacher V, 1999, GENE THER, V6, P63, DOI 10.1038/sj.gt.3300787
   Schneider T, 2001, J NEURO-ONCOL, V53, P39, DOI 10.1023/A:1011856406683
   Shand N, 1999, HUM GENE THER, V10, P2325, DOI 10.1089/10430349950016979
   Smitt PS, 2003, MOL THER, V7, P851, DOI 10.1016/S1525-0016(03)00100-X
   SOBOL RE, 1995, GENE THER, V2, P164
   Stefani AL, 2005, J HEPATOL, V42, P728, DOI 10.1016/j.jhep.2004.12.037
   Steiner HH, 2004, J CLIN ONCOL, V22, P4272, DOI 10.1200/JCO.2004.09.038
   Stupp R, 2005, NEW ENGL J MED, V352, P987, DOI 10.1056/NEJMoa043330
   Tamura M, 1998, GENE THER, V5, P1698, DOI 10.1038/sj.gt.3300781
   Trask TW, 2000, MOL THER, V1, P195, DOI 10.1006/mthe.2000.0030
   Tsugawa T, 2004, GENE THER, V11, P1551, DOI 10.1038/sj.gt.3302300
   VAQUERO J, 1991, ACTA NEUROCHIR, V109, P42, DOI 10.1007/BF01405696
   Voges J, 2003, ANN NEUROL, V54, P479, DOI 10.1002/ana.10688
   Washburn B, 2002, INT J ONCOL, V21, P85
   Wheeler CJ, 2004, CLIN CANCER RES, V10, P5316, DOI 10.1158/1078-0432.CCR-04-0497
   WHITLEY RJ, 1993, J CLIN INVEST, V91, P2837, DOI 10.1172/JCI116527
   Wood GW, 2000, J NEURO-ONCOL, V48, P113, DOI 10.1023/A:1006456421177
   Yamanaka R, 2003, BRIT J CANCER, V89, P1172, DOI 10.1038/sj.bjc.6601268
   Yamanaka R, 2005, CLIN CANCER RES, V11, P4160, DOI 10.1158/1078-0432.CCR-05-0120
   YOUNG H, 1977, CANCER-AM CANCER SOC, V40, P1037, DOI 10.1002/1097-0142(197709)40:3<1037::AID-CNCR2820400311>3.0.CO;2-9
   Yu JS, 2001, CANCER RES, V61, P842
   Yu JS, 2004, CANCER RES, V64, P4973, DOI 10.1158/0008-5472.CAN-03-3505
NR 91
TC 32
Z9 39
U1 0
U2 5
PU SPRINGERNATURE
PI LONDON
PA CAMPUS, 4 CRINAN ST, LONDON, N1 9XW, ENGLAND
SN 0929-1903
EI 1476-5500
J9 CANCER GENE THER
JI Cancer Gene Ther.
PD JUN 15
PY 2006
VL 13
IS 6
BP 539
EP 554
DI 10.1038/sj.cgt.7700930
PG 16
WC Biotechnology & Applied Microbiology; Oncology; Genetics & Heredity; Medicine, Research & Experimental
SC Biotechnology & Applied Microbiology; Oncology; Genetics & Heredity; Research & Experimental Medicine
GA 043HD
UT WOS:000237590100001
PM 16410822
DA 2025-02-17
ER
