# Supplementary material for: Research progress on the role of dendritic cells in glioma during 1992-2024: a bibliometric analysis
Source: Front Immunol. 2025 Jun 20;16:1510549. doi: 10.3389/fimmu.2025.1510549 (PMC12226567; doi:10.3389/fimmu.2025.1510549)
Supplement: Supplementary file 1 [file DataSheet1.zip › download2007u41.txt]

PT J
AU Kim, CH
   Woo, SJ
   Park, JS
   Kim, HS
   Park, MY
   Park, SD
   Hong, YK
   Kim, TG
AF Kim, Chang-Hyun
   Woo, Sun-Je
   Park, Jung-Sun
   Kim, Hye-Sung
   Park, Mi-Young
   Park, Sung-Dong
   Hong, Yong-Kil
   Kim, Tai-Gyu
TI Enhanced antitumour immunity by combined use of temozolomide and TAT-survivin pulsed dendritic cells in a murine glioma
SO IMMUNOLOGY
LA English
DT Article
DE dendritic cells; glioma; human immunodeficiency virus Tat; surviving; temozolomide
ID mhc class-i; regulatory t-cells; protein transduction; tumor-immunity; delivery; cancer; immunotherapy; vivo; expression; apoptosis
AB Although chemotherapy remains among the best treatment options for most cancers, adjuvant therapies such as dendritic cell (DC)-based immunotherapy have been added to treatment protocols to destroy residual tumour cells. Combination treatment with low-dose temozolomide (TMZ) chemotherapy followed by vaccination with TAT-survivin-pulsed DCs enhanced T-cell responses specific for survivin and improved survival rate, as compared with DC alone or TMZ alone. Moreover, antigen-specific immunity appears to be mediated by CD8(+) T cells, as determined by in vitro T-cell subset depletion. These studies demonstrated that a combination of low-dose TMZ chemotherapy and TAT-based DC immunotherapy may be a novel strategy for safe and effective treatment of malignant gliomas.
C1 Catholic Univ Korea, Coll Med, Dept Microbiol & Immunol, Seoul 137701, South Korea.
   Catholic Univ Korea, Catholic Res Inst Med Sci, Seoul, South Korea.
   Catholic Univ Korea, Coll Med, Dept Neurosurg, Seoul, South Korea.
C3 Catholic University of Korea; Catholic University of Korea; Catholic University of Korea
RP Kim, TG (通讯作者)，Catholic Univ Korea, Coll Med, Dept Microbiol & Immunol, 505 Banpo-dong, Seoul 137701, South Korea.
EM kimtg@catholic.ac.kr
CR Altieri DC, 2003, NAT REV CANCER, V3, P46, DOI 10.1038/nrc968
   Andersen MH, 2001, CANCER RES, V61, P5964
   Blanc-Brude OP, 2003, CLIN CANCER RES, V9, P2683
   Bourquin C, 2006, INT J CANCER, V118, P2790, DOI 10.1002/ijc.21681
   Chakravarti A, 2002, J CLIN ONCOL, V20, P1063, DOI 10.1200/JCO.20.4.1063
   CHEN QY, 1994, INT J CANCER, V56, P755, DOI 10.1002/ijc.2910560524
   CONSTAM DB, 1992, J IMMUNOL, V148, P1404
   Emens LA, 2005, CANCER RES, V65, P8059, DOI 10.1158/0008-5472.CAN-05-1797
   FAWELL S, 1994, P NATL ACAD SCI USA, V91, P664, DOI 10.1073/pnas.91.2.664
   Friedman HS, 2000, CLIN CANCER RES, V6, P2585
   Fukuda S, 2006, MOL CANCER THER, V5, P1087, DOI 10.1158/1535-7163.MCT-05-0375
   Ghiringhelli F, 2004, EUR J IMMUNOL, V34, P336, DOI 10.1002/eji.200324181
   Gianani R, 2001, HUM PATHOL, V32, P119, DOI 10.1053/hupa.2001.21897
   Ho A, 2001, CANCER RES, V61, P474
   Hong YK, 2000, CLIN CANCER RES, V6, P3354
   Kim CH, 2006, CANCER IMMUNOL IMMUN, V55, P1309, DOI 10.1007/s00262-006-0134-x
   Kim DT, 1997, J IMMUNOL, V159, P1666
   Lake RA, 2005, NAT REV CANCER, V5, P397, DOI 10.1038/nrc1613
   Machiels JPH, 2001, CANCER RES, V61, P3689
   Mitsui H, 2006, J INVEST DERMATOL, V126, P1804, DOI 10.1038/sj.jid.5700335
   Morris MC, 2001, NAT BIOTECHNOL, V19, P1173, DOI 10.1038/nbt1201-1173
   NAZZARO JM, 1990, J NEUROSURG, V73, P331, DOI 10.3171/jns.1990.73.3.0331
   Nowak AK, 2003, J IMMUNOL, V170, P4905, DOI 10.4049/jimmunol.170.10.4905
   Park SD, 2007, VACCINE, V25, P3485, DOI 10.1016/j.vaccine.2006.12.060
   Roos WP, 2007, ONCOGENE, V26, P186, DOI 10.1038/sj.onc.1209785
   Schwarze SR, 2000, TRENDS CELL BIOL, V10, P290, DOI 10.1016/S0962-8924(00)01771-2
   Schwarze SR, 1999, SCIENCE, V285, P1569, DOI 10.1126/science.285.5433.1569
   Shah MA, 2001, CLIN CANCER RES, V7, P2168
   Shibagaki N, 2002, J IMMUNOL, V168, P2393, DOI 10.4049/jimmunol.168.5.2393
   Stupp R, 2005, NEW ENGL J MED, V352, P987, DOI 10.1056/NEJMoa043330
   Surawicz TS, 1998, J NEURO-ONCOL, V40, P151, DOI 10.1023/A:1006091608586
   Tentori L, 2003, CLIN CANCER RES, V9, P5370
   Velculescu VE, 1999, NAT GENET, V23, P387, DOI 10.1038/70487
   Wang HY, 2002, J CLIN INVEST, V109, P1463, DOI 10.1172/JCI200215399
   Yamanaka R, 2003, INT J ONCOL, V23, P5
   Zeis M, 2003, J IMMUNOL, V170, P5391, DOI 10.4049/jimmunol.170.11.5391
   Zou WP, 2006, NAT REV IMMUNOL, V6, P295, DOI 10.1038/nri1806
NR 37
TC 49
Z9 54
U1 0
U2 2
PU WILEY
PI HOBOKEN
PA 111 RIVER ST, HOBOKEN 07030-5774, NJ USA
SN 0019-2805
EI 1365-2567
J9 IMMUNOLOGY
JI Immunology
PD DEC 15
PY 2007
VL 122
IS 4
BP 615
EP 622
DI 10.1111/j.1365-2567.2007.02680.x
PG 8
WC Immunology
SC Immunology
GA 228VY
UT WOS:000250761900017
PM 17645496
DA 2025-02-17
ER

PT J
AU Park, SD
   Kim, CH
   Kim, CK
   Park, JA
   Sohn, HJ
   Hong, YK
   Kim, TG
AF Park, Sung-Dong
   Kim, Chang-Hyun
   Kim, Chung-Kwon
   Park, Jin-A
   Sohn, Hyun-Jung
   Hong, Yong-Kil
   Kim, Tai-Gyu
TI Cross-priming by temozolomide enhances antitumor immunity of dendritic cell vaccination in murine brain tumor model
SO VACCINE
LA English
DT Article
DE temozolomide chemotherapy; dendritic cell-based immunotherapy; cross-priming
ID regulatory t-cells; malignant glioma; survivin; cancer; immunotherapy; chemotherapy; glioblastoma; expression; apoptosis; vivo
AB Although chemotherapy remains among the best treatment options for most cancers, adjuvant therapies such as dendritic cell (DC)-based immunotherapy have been added to treatment protocols to destroy residual tumor cells. IFN-gamma secreting T cells specific for survivin was found after temozolomide (TMZ) treatment in C57BL/6 mice intracranial (i.c.) inoculated with GL26 cells. Furthermore, combination treatment with low-dose TMZ (2.5 mg/kg/day, i.p.) chemotherapy followed by vaccination with survivin RNA-transfected DCs (1 x 10(6) cells/mouse, s.c.) enhanced T cells responses specific for survivin and improved survival rate compared with DC vaccination alone or TMZ treatment alone in tumor inoculated mice. However, these enhancements of T cells responses by TMZ treatment were not observed in mice without tumor inoculation. These results suggested that cross-priming by TMZ may enhance antitumor immunity of DC vaccination in murine brain tumor model. (c) 2007 Elsevier Ltd. All rights reserved.
C1 Catholic Univ Korea, Coll Med, Dept Microbiol & Immunol, Seoul 137701, South Korea.
   Catholic Univ Korea, Coll Med, Dept Neurosurg, Seoul 137701, South Korea.
C3 Catholic University of Korea; Catholic University of Korea
RP Kim, TG (通讯作者)，Catholic Univ Korea, Coll Med, Dept Microbiol & Immunol, 505 Banpo Dong, Seoul 137701, South Korea.
EM kimtg@catholic.ac.kr
CR Afra D, 2002, LANCET, V359, P1011
   Altieri DC, 2003, ONCOGENE, V22, P8581, DOI 10.1038/sj.onc.1207113
   Andersen MH, 2001, CANCER RES, V61, P5964
   Ardavin Carlos, 2004, IMMUNITY, V20, P17, DOI 10.1016/S1074-7613(03)00352-2
   Bourquin C, 2006, INT J CANCER, V118, P2790, DOI 10.1002/ijc.21681
   Chakravarti A, 2002, J CLIN ONCOL, V20, P1063, DOI 10.1200/JCO.20.4.1063
   CHEN QY, 1994, INT J CANCER, V56, P755, DOI 10.1002/ijc.2910560524
   CONSTAM DB, 1992, J IMMUNOL, V148, P1404
   Dudley ME, 2002, SCIENCE, V298, P850, DOI 10.1126/science.1076514
   Emens LA, 2005, CANCER RES, V65, P8059, DOI 10.1158/0008-5472.CAN-05-1797
   Fong L, 2000, ANNU REV IMMUNOL, V18, P245, DOI 10.1146/annurev.immunol.18.1.245
   Friedman HS, 2000, CLIN CANCER RES, V6, P2585
   Fukuda S, 2006, MOL CANCER THER, V5, P1087, DOI 10.1158/1535-7163.MCT-05-0375
   Fukuda S, 2002, CELL CYCLE, V1, P322, DOI 10.4161/cc.1.5.149
   Ghiringhelli F, 2004, EUR J IMMUNOL, V34, P336, DOI 10.1002/eji.200324181
   Gianani R, 2001, HUM PATHOL, V32, P119, DOI 10.1053/hupa.2001.21897
   Hong YK, 2000, CLIN CANCER RES, V6, P3354
   KIM CH, 2007, IN PRESS CANC LETT, V0, P0
   Kim CH, 2006, CANCER IMMUNOL IMMUN, V55, P1309, DOI 10.1007/s00262-006-0134-x
   Lake RA, 2005, NAT REV CANCER, V5, P397, DOI 10.1038/nrc1613
   Machiels JPH, 2001, CANCER RES, V61, P3689
   Nowak AK, 2003, J IMMUNOL, V170, P4905, DOI 10.4049/jimmunol.170.10.4905
   Roos WP, 2007, ONCOGENE, V26, P186, DOI 10.1038/sj.onc.1209785
   Schmitz M, 2000, CANCER RES, V60, P4845
   Shah MA, 2001, CLIN CANCER RES, V7, P2168
   Stupp R, 2005, NEW ENGL J MED, V352, P987, DOI 10.1056/NEJMoa043330
   Tentori L, 2003, CLIN CANCER RES, V9, P5370
   Yamanaka R, 2003, INT J ONCOL, V23, P5
   Yamini B, 2004, CANCER RES, V64, P6381, DOI 10.1158/0008-5472.CAN-04-2117
   Yu JS, 2001, CANCER RES, V61, P842
   Zeis M, 2003, J IMMUNOL, V170, P5391, DOI 10.4049/jimmunol.170.11.5391
   Zou WP, 2006, NAT REV IMMUNOL, V6, P295, DOI 10.1038/nri1806
NR 32
TC 33
Z9 38
U1 0
U2 4
PU ELSEVIER SCI LTD
PI OXFORD
PA THE BOULEVARD, LANGFORD LANE, KIDLINGTON, OXFORD OX5 1GB, OXON, ENGLAND
SN 0264-410X
EI 
J9 VACCINE
JI Vaccine
PD APR 30
PY 2007
VL 25
IS 17
BP 3485
EP 3491
DI 10.1016/j.vaccine.2006.12.060
PG 7
WC Immunology; Medicine, Research & Experimental
SC Immunology; Research & Experimental Medicine
GA 165VP
UT WOS:000246334500032
PM 17275143
DA 2025-02-17
ER

PT J
AU Cho, HI
   Kim, EK
   Park, SY
   Lee, SK
   Hong, YK
   Kim, TG
AF Cho, Hyun-Il
   Kim, Eun-Kyung
   Park, Soo-Young
   Lee, Su Kyung
   Hong, Yong-Kil
   Kim, Tai-Gyu
TI Enhanced induction of anti-tumor immunity in human and mouse by dendritic cells pulsed with recombinant TAT fused human survivin protein
SO CANCER LETTERS
LA English
DT Article
DE survivin; protein transduction domain; cytotoxic T lymphocyte; dendritic cell vaccine; cancer immunotherapy
ID cancer-patients; apoptosis inhibitor; in-vitro; human-melanoma; expression; immunotherapy; vaccination; responses; antigens; vivo
AB Survivin (SVV), a member of the inhibitors of apoptosis, has been considered as an ideal tumor-associated antigen due to its broad expression pattern in many types of human malignancies. Here, SVV-specific immune responses were evaluated with dendritic cells (DCs) loaded with a recombinant tatPTD fused SVV (tatSVV) protein both in vitro and in vivo system. The tatPTD fusion allowed for highly efficient and reproducible protein delivery into the DCs even in the presence of a phagocytosis inhibitor. The level of SVV-specific cytotoxic T-cell response appeared to be significantly higher for the T-cell line that was primed with the tatSVV-pulsed DCs, as compared to the T-cell line produced with naked (n)-SVV-pulsed DCs in vitro. Mice that received a xenogeneic tatSVV-pulsed DC vaccine developed a higher immune response than mice vaccinated with the nSVV-pulsed DCs and exhibited prolonged mean survival rate, though mice injected with the DCs alone or the nSVV-pulsed DC also showed anti-tumor effects in the subcutaneous GL26 glioma model. These results suggest that vaccination with DCs pulsed with tatSVV is an effective way for the SVV-targeting cancer vaccine to induce an effective anti-tumor responses. (c) 2007 Elsevier Ireland Ltd. All rights reserved.
C1 [Cho, Hyun-Il; Kim, Tai-Gyu] Catholic Univ Korea, Catholic Hematopoiet Stem Cell Bank, Seoul 137701, South Korea.
   [Cho, Hyun-Il; Kim, Eun-Kyung; Park, Soo-Young; Lee, Su Kyung; Kim, Tai-Gyu] Catholic Univ Korea, Coll Med, Dept Microbiol, Seoul 137701, South Korea.
   [Hong, Yong-Kil] Catholic Univ Korea, Coll Med, Dept Neurosurg, Seoul 137701, South Korea.
   [Hong, Yong-Kil] Catholic Univ Korea, Catholic Res Inst Med Sci, Seoul 137701, South Korea.
C3 Catholic University of Korea; Catholic University of Korea; Catholic University of Korea; Catholic University of Korea
RP Kim, TG (通讯作者)，Catholic Univ Korea, Catholic Hematopoiet Stem Cell Bank, 505 Banpo-Dong, Seoul 137701, South Korea.
EM kimtg@catholic.ac.kr
CR Adida C, 2000, BLOOD, V96, P1921
   Ambrosini G, 1997, NAT MED, V3, P917, DOI 10.1038/nm0897-917
   Andersen MH, 2001, CANCER RES, V61, P869
   Andersen MH, 2001, CANCER RES, V61, P5964
   Ballard JD, 1998, INFECT IMMUN, V66, P615, DOI 10.1128/IAI.66.2.615-619.1998
   Casati C, 2003, CANCER RES, V63, P4507
   Chakravarti A, 2002, J CLIN ONCOL, V20, P1063, DOI 10.1200/JCO.20.4.1063
   Cho BK, 2000, IMMUNITY, V12, P263, DOI 10.1016/S1074-7613(00)80179-X
   Cho HI, 2003, VACCINE, V22, P224, DOI 10.1016/S0264-410X(03)00569-3
   Ciesielski MJ, 2006, CANCER IMMUNOL IMMUN, V55, P1491, DOI 10.1007/s00262-006-0138-6
   Fong L, 2001, J IMMUNOL, V167, P7150, DOI 10.4049/jimmunol.167.12.7150
   FRANKEL AD, 1988, CELL, V55, P1189, DOI 10.1016/0092-8674(88)90263-2
   Gilboa E, 2004, IMMUNOL REV, V199, P251, DOI 10.1111/j.0105-2896.2004.00139.x
   Grossman D, 1999, J INVEST DERMATOL, V113, P1076, DOI 10.1046/j.1523-1747.1999.00776.x
   Kim CH, 2006, CANCER IMMUNOL IMMUN, V55, P1309, DOI 10.1007/s00262-006-0134-x
   Kim DT, 1997, J IMMUNOL, V159, P1666
   Lee RS, 1998, EUR J IMMUNOL, V28, P2726, DOI 10.1002/(SICI)1521-4141(199809)28:09<2726::AID-IMMU2726>3.3.CO;2-N
   Lu J, 2001, J IMMUNOL, V166, P7063, DOI 10.4049/jimmunol.166.12.7063
   Mesri M, 2001, J CLIN INVEST, V108, P981, DOI 10.1172/JCI12983
   Oh ST, 2006, VACCINE, V24, P2860, DOI 10.1016/j.vaccine.2005.12.056
   Olie RA, 2000, CANCER RES, V60, P2805
   Otto K, 2005, VACCINE, V23, P884, DOI 10.1016/j.vaccine.2004.08.007
   Park SD, 2007, VACCINE, V25, P3485, DOI 10.1016/j.vaccine.2006.12.060
   Pennati M, 2002, J CLIN INVEST, V109, P285
   Pisarev V, 2003, CLIN CANCER RES, V9, P6523
   Rohayem J, 2000, CANCER RES, V60, P1815
   Schmitz M, 2000, CANCER RES, V60, P4845
   Shibagaki N, 2002, J IMMUNOL, V168, P2393, DOI 10.4049/jimmunol.168.5.2393
   Tsuruma Tetsuhiro, 2004, J TRANSL MED, V2, P19, DOI 10.1186/1479-5876-2-19
   Uchida H, 2004, MOL THER, V10, P162, DOI 10.1016/j.ymthe.2004.05.006
   Watts C, 1997, ANNU REV IMMUNOL, V15, P821, DOI 10.1146/annurev.immunol.15.1.821
   Zeis M, 2003, J IMMUNOL, V170, P5391, DOI 10.4049/jimmunol.170.11.5391
NR 32
TC 22
Z9 27
U1 0
U2 0
PU ELSEVIER IRELAND LTD
PI CLARE
PA ELSEVIER HOUSE, BROOKVALE PLAZA, EAST PARK SHANNON, CO, CLARE, 00000, IRELAND
SN 0304-3835
EI 
J9 CANCER LETT
JI Cancer Lett.
PD DEC 18
PY 2007
VL 258
IS 2
BP 189
EP 198
DI 10.1016/j.canlet.2007.08.023
PG 10
WC Oncology
SC Oncology
GA 244FU
UT WOS:000251852600005
PM 17931768
DA 2025-02-17
ER

PT J
AU Masson, F
   Calzascia, T
   Di Berardino-Besson, W
   de Tribolet, N
   Dietrich, PY
   Walker, PR
AF Masson, Frederick
   Calzascia, Thomas
   Di Berardino-Besson, Wilma
   de Tribolet, Nicolas
   Dietrich, Pierre-Yves
   Walker, Paul R.
TI Brain microenvironment promotes the final functional maturation of tumor-specific effector CD8<SUP>+</SUP> T cells
SO JOURNAL OF IMMUNOLOGY
LA English
DT Article
ID e-cadherin; adoptive immunotherapy; dendritic cells; cutting edge; in-vivo; integrin alpha(e)(cd103)beta(7); alpha(e)beta(7) integrin; established tumors; cross-presentation; cd103 expression
AB During the priming phase of an antitumor immune response, CD8(+) T cells undergo a program of differentiation driven by professional APCs in secondary lymphoid organs. This leads to clonal expansion and acquisition both of effector functions and a specific adhesion molecule pattern. Whether this program can be reshaped during the effector phase to adapt to the effector site microenvironment is unknown. We investigated this in murine brain tumor models using adoptive transfer of tumor-specific CD8(+) T cells, and in spontaneous immune responses of patients with malignant glioma. Our data show proliferation of Ag-experienced tumor-specific T cells within the brain parenchyma. Moreover, CD8(+) T cells further differentiated in the brain, exhibiting enhanced IFN-gamma and granzyme B expression and induction of alpha(E)(CD103)beta(7) integrin. This unexpected integrin expression identified a subpopulation of CD8(+) T cells conditioned by the brain microenvironment and also had functional consequences: alpha(E)(CD103)beta 7-expressing CD8(+) T cells had enhanced retention in the brain. These findings were further investigated for CD8(+) T cells infiltrating human malignant glioma; CD8(+) T cells expressed a,(CD103)97 integrin and granzyme B as in the murine models. Overall, our data indicate that the effector site plays an active role in shaping the effector phase of tumor immunity. The potential for local expansion and functional reprogramming should be considered when optimizing future immunotherapies for regional tumor control.
C1 Univ Hosp Geneva, Dept Oncol, Geneva, Switzerland.
   Univ Hosp Geneva, Dept Neurosurg, Geneva, Switzerland.
   Campbell Family Inst Breast Canc Res, Toronto, ON M5G 2C1, Canada.
C3 University of Geneva; University of Geneva
RP Walker, PR (通讯作者)，Univ Hosp Geneva, Div Oncol, Rue Micheli Du Crest 24,1211 Geneva 14, Geneva, Switzerland.
EM Paul.Walker@hcuge.ch
CR Agace WW, 2000, CURR OPIN CELL BIOL, V12, P563, DOI 10.1016/S0955-0674(00)00132-0
   Arnold SM, 1999, CLIN CANCER RES, V5, P4028
   BARKER CF, 1977, ADV IMMUNOL, V25, P1
   Bertram EM, 2004, J IMMUNOL, V172, P981, DOI 10.4049/jimmunol.172.2.981
   Blattman JN, 2004, SCIENCE, V305, P200, DOI 10.1126/science.1100369
   Brown DW, 1999, IMMUNOLOGY, V98, P9
   Calzascia T, 2005, IMMUNITY, V22, P175, DOI 10.1016/j.immuni.2004.12.008
   Calzascia T, 2003, J IMMUNOL, V171, P2187, DOI 10.4049/jimmunol.171.5.2187
   CEPEK KL, 1994, NATURE, V372, P190, DOI 10.1038/372190a0
   CROFT M, 1994, J IMMUNOL, V152, P2675
   Dubey C, 1996, J IMMUNOL, V157, P3280
   Dudda JC, 2004, J IMMUNOL, V172, P857, DOI 10.4049/jimmunol.172.2.857
   Dudley ME, 2002, SCIENCE, V298, P850, DOI 10.1126/science.1076514
   El-Asady R, 2005, J EXP MED, V201, P1647, DOI 10.1084/jem.20041044
   Ely KH, 2003, J IMMUNOL, V171, P3338, DOI 10.4049/jimmunol.171.7.3338
   ENGELHARDT B, 1995, INT IMMUNOL, V7, P481, DOI 10.1093/intimm/7.3.481
   Fannon AM, 1996, NEURON, V17, P423, DOI 10.1016/S0896-6273(00)80175-0
   French JJ, 2002, BRIT J CANCER, V87, P1034, DOI 10.1038/sj.bjc.6600597
   Gattinoni L, 2005, J CLIN INVEST, V115, P1616, DOI 10.1172/JCI24480
   Gattinoni L, 2006, NAT REV IMMUNOL, V6, P383, DOI 10.1038/nri1842
   Hanson HL, 2000, IMMUNITY, V13, P265, DOI 10.1016/S1074-7613(00)00026-1
   Harris NL, 2002, J EXP MED, V195, P317, DOI 10.1084/jem.20011558
   HUANG AYC, 1994, SCIENCE, V264, P961, DOI 10.1126/science.7513904
   Johansson-Lindbom B, 2003, J EXP MED, V198, P963, DOI 10.1084/jem.20031244
   KILSHAW PJ, 1991, EUR J IMMUNOL, V21, P2591, DOI 10.1002/eji.1830211041
   Klebanoff CA, 2005, P NATL ACAD SCI USA, V102, P9571, DOI 10.1073/pnas.0503726102
   Klonowski KD, 2004, IMMUNITY, V20, P551, DOI 10.1016/S1074-7613(04)00103-7
   Le Floch A, 2007, J EXP MED, V204, P559, DOI 10.1084/jem.20061524
   McGeachy MJ, 2005, J IMMUNOL, V175, P3025, DOI 10.4049/jimmunol.175.5.3025
   Mora JR, 2005, J EXP MED, V201, P303, DOI 10.1084/jem.20041645
   Nguyen LT, 2002, J EXP MED, V195, P423, DOI 10.1084/jem.20010032
   Roberts AD, 2004, J IMMUNOL, V172, P6533, DOI 10.4049/jimmunol.172.11.6533
   SARNACKI S, 1992, EUR J IMMUNOL, V22, P2887, DOI 10.1002/eji.1830221120
   Shabani Hamisi Kimaro, 2003, BRAIN TUMOR PATHOL, V20, P7, DOI 10.1007/BF02478941
   Speiser DE, 2005, J CLIN INVEST, V115, P1467, DOI 10.1172/JCI25427
   Strauch UG, 2001, J IMMUNOL, V166, P3506, DOI 10.4049/jimmunol.166.5.3506
   SUFLIA I, 2005, J IMMUNOL, V174, P5444
   Teague RM, 2006, NAT MED, V12, P335, DOI 10.1038/nm1359
   Velicu S, 2006, J NEUROIMMUNOL, V174, P74, DOI 10.1016/j.jneuroim.2006.01.016
   Walker PR, 2003, BRAIN RES REV, V42, P97, DOI 10.1016/S0165-0173(03)00141-3
   Walker PR, 2000, J IMMUNOL, V165, P3128, DOI 10.4049/jimmunol.165.6.3128
   Wang DH, 2004, J IMMUNOL, V172, P214, DOI 10.4049/jimmunol.172.1.214
   Wang LX, 2005, CANCER RES, V65, P9547, DOI 10.1158/0008-5472.CAN-05-1175
   Weller M, 1995, BRAIN RES REV, V21, P128, DOI 10.1016/0165-0173(95)00010-0
   Zou WP, 2005, NAT REV CANCER, V5, P263, DOI 10.1038/nrc1586
NR 45
TC 95
Z9 104
U1 0
U2 5
PU AMER ASSOC IMMUNOLOGISTS
PI BETHESDA
PA 9650 ROCKVILLE PIKE, BETHESDA, MD 20814 USA
SN 0022-1767
EI 
J9 J IMMUNOL
JI J. Immunol.
PD JUL 15
PY 2007
VL 179
IS 2
BP 845
EP 853
DI 10.4049/jimmunol.179.2.845
PG 9
WC Immunology
SC Immunology
GA 186AS
UT WOS:000247752100020
PM 17617575
DA 2025-02-17
ER

PT J
AU T Hoa, N
   Zhang, JG
   Delgado, CL
   Myers, MP
   Callahan, LL
   Vandeusen, G
   Schiltz, PM
   Wepsic, HT
   Jadus, MR
AF T Hoa, Neil
   Zhang, Jian Gang
   Delgado, Christina L.
   Myers, Michael P.
   Callahan, Linda L.
   Vandeusen, Gerald
   Schiltz, Patric M.
   Wepsic, H. Terry
   Jadus, Martin R.
TI Human monocytes kill M-CSF-expressing glioma cells by BK channel activation
SO LABORATORY INVESTIGATION
LA English
DT Article
DE paraptoss; macrophage colony-stimulating factor; monocytes; reactive oxygen species; potassium channels
ID colony-stimulating factor; necrotic tumor-cells; systemic immunity; apoptotic cells; dendritic cells; membrane form; breast-cancer; in-vitro; macrophages; mechanisms
AB In this study, human monocytes/macrophages were observed to kill human U251 glioma cells expressing membrane macrophage colony-stimulating factor (mM-CSF) via a swelling and vacuolization process called paraptosis. Human monocytes responded to the mM-CSF-transduced U251 glioma cells, but not to viral vector control U251 glioma cells (U251 -VV), by producing a respiratory burst within 20 min. Using patch clamp techniques, functional big potassium I channels were observed on the membrane of the U251 glioma cell. It has been previously reported that oxygen indirectly regulates BK channel function. In this study, it was demonstrated that prolonged I channel activation in response to the respiratory burst induced by monocytes initiates paraptosis in selected glioma cells. Forced BK channel opening within the glioma cells by BK channel activators (phloretin or pimaric acid) induced U251 glioma cell swelling and vacuolization occurred within 30 min. U251 glioma cell cytotoxicity, induced by using BK channel activators, required between 8 and 12 h. Swelling and vacuolization induced by phloretin and pimaric acid was prevented by iberiotoxin, a specific I channel inhibitor. Confocal fluorescence microscopy demonstrated BK channels co-localized with the endoplasmic reticulum and mitochondria, the two targeted organelles affected in paraptosis. Iberiotoxin prevented monocytes from producing death in mM-CSF-expressing U251 glioma cells in a 24 h assay. This study demonstrates a novel mechanism whereby monocytes can induce paraptosis via the disruption of internal potassium ion homeostasis.
C1 Vet Affairs Med Ctr, Dept Diagnost & Mol Med, Long Beach, CA 90822 USA.
   Univ Calif Irvine, Dept Pathol, Irvine, CA 92717 USA.
   Calif State Univ Long Beach, Dept Chem & Biochem, Long Beach, CA 90840 USA.
   Calif State Univ Long Beach, Dept Nursing, Long Beach, CA 90840 USA.
   Hoag Mem Hosp, Cell Biol Program, Hoag Canc Ctr, Newport Beach, CA USA.
   Univ Calif Irvine, Chao Comprehens Canc Ctr, Neurooncol Program, Irvine, CA USA.
C3 US Department of Veterans Affairs; Veterans Health Administration (VHA); VA Long Beach Healthcare System; University of California System; University of California Irvine; California State University System; California State University Long Beach; California State University System; California State University Long Beach; University of California System; University of California Irvine
RP Jadus, MR (通讯作者)，Vet Affairs Med Ctr, Diagnost & Mol Med Serv, 5901 E 7th St,Box 113, Long Beach, CA 90822 USA.
EM martin.jadus@med.va.gov
FU NCI NIH HHS [CA77802] Funding Source: Medline
CR Barker RN, 1999, PATHOBIOLOGY, V67, P302, DOI 10.1159/000028085
   CASSEL D, 1986, J BIOL CHEM, V261, P5460
   Chen YJ, 2002, BLOOD, V100, P1373, DOI 10.1182/blood-2002-01-0174
   CHUNHAI H, 2002, ACTA NEUROPATHOL, V103, P171
   COHEN JJ, 1993, IMMUNOL TODAY, V14, P126, DOI 10.1016/0167-5699(93)90214-6
   Dan QH, 2001, MOL THER, V4, P427, DOI 10.1006/mthe.2001.0477
   Debska G, 2003, BIOCHEM PHARMACOL, V65, P1827, DOI 10.1016/S0006-2952(03)00180-1
   Debska G, 2001, ACTA BIOCHIM POL, V48, P137
   Dutta AK, 2002, J PHYSIOL-LONDON, V542, P803, DOI 10.1113/jphysiol.2002.019802
   Eguchi Y, 1997, CANCER RES, V57, P1835
   ESTEVEZ AG, 1995, J NEUROCHEM, V65, P1543
   Fadok VA, 1998, J CLIN INVEST, V101, P890, DOI 10.1172/JCI1112
   Gabrilovich D, 2004, NAT REV IMMUNOL, V4, P941, DOI 10.1038/nri1498
   Gallucci S, 1999, NAT MED, V5, P1249, DOI 10.1038/15200
   Gallucci S, 2001, CURR OPIN IMMUNOL, V13, P114, DOI 10.1016/S0952-7915(00)00191-6
   Graf MR, 1999, J IMMUNOL, V163, P5544
   Grunnet M, 2005, BBA-BIOMEMBRANES, V1714, P114, DOI 10.1016/j.bbamem.2005.05.012
   Grzelak A, 2001, FREE RADICAL BIO MED, V30, P1418, DOI 10.1016/S0891-5849(01)00545-7
   HAMILL OP, 1981, PFLUG ARCH EUR J PHY, V391, P85, DOI 10.1007/BF00656997
   Hoshi T, 2004, SCIENCE, V306, P2050, DOI 10.1126/science.1107069
   Jadus MR, 1996, BLOOD, V87, P5232, DOI 10.1182/blood.V87.12.5232.bloodjournal87125232
   Jadus MR, 2003, CANCER GENE THER, V10, P411, DOI 10.1038/sj.cgt.7700583
   JADUS MR, 1999, RECENT RES DEV IMMUN, V1, P267
   Jambrina E, 2003, J BIOL CHEM, V278, P14134, DOI 10.1074/jbc.M211388200
   KOERPER S, 2002, EXP HERNATOL, V31, P9
   Lazarowski ER, 1997, J BIOL CHEM, V272, P24348, DOI 10.1074/jbc.272.39.24348
   Leist M, 1997, J EXP MED, V185, P1481, DOI 10.1084/jem.185.8.1481
   Liu XJ, 2002, J NEUROSCI, V22, P1840, DOI 10.1523/JNEUROSCI.22-05-01840.2002
   Melcher A, 1998, NAT MED, V4, P581, DOI 10.1038/nm0598-581
   Molleman A, 2003, PATCH CLAMPING, V0, P0
   MYERS MP, 1992, ELECTRON J BIOTECHN, V2, P3
   Nicotera P, 2004, ONCOGENE, V23, P2757, DOI 10.1038/sj.onc.1207559
   Nicotera P, 2000, BRAIN PATHOL, V10, P276, DOI 10.1111/j.1750-3639.2000.tb00261.x
   PETERSGOLDEN M, 1990, J IMMUNOL, V144, P263
   Pfaffl MW, 2001, NUCLEIC ACIDS RES, V29, P0, DOI 10.1093/nar/29.9.e45
   RAMAKRISHNAN S, 1989, J CLIN INVEST, V83, P921, DOI 10.1172/JCI113977
   Ransom CB, 2002, GLIA, V38, P281, DOI 10.1002/glia.10064
   Ransom CB, 2001, J NEUROPHYSIOL, V85, P790, DOI 10.1152/jn.2001.85.2.790
   Rao RV, 2004, CELL DEATH DIFFER, V11, P372, DOI 10.1038/sj.cdd.4401378
   Reiter I, 1999, J IMMUNOL, V163, P1730
   Sanchez R, 2002, CELL IMMUNOL, V215, P1, DOI 10.1016/S0008-8749(02)00011-4
   Sauter B, 2000, J EXP MED, V191, P423, DOI 10.1084/jem.191.3.423
   Schneider D, 2004, CELL DEATH DIFFER, V11, P760, DOI 10.1038/sj.cdd.4401377
   SCHOLL SM, 1994, JNCI-J NATL CANCER I, V86, P120, DOI 10.1093/jnci/86.2.120
   Serafini P, 2006, SEMIN CANCER BIOL, V16, P53, DOI 10.1016/j.semcancer.2005.07.005
   SHIMIZU T, 1992, AM J PHYSIOL, V263, PF824, DOI 10.1152/ajprenal.1992.263.5.F824
   Simon F, 2002, BIOL RES, V35, P215
   Sperandio S, 2000, P NATL ACAD SCI USA, V97, P14376, DOI 10.1073/pnas.97.26.14376
   Spergel DJ, 1996, NEUROENDOCRINOLOGY, V63, P101, DOI 10.1159/000126946
   Steinman RM, 2000, J EXP MED, V191, P411, DOI 10.1084/jem.191.3.411
   Voll RE, 1997, NATURE, V390, P350, DOI 10.1038/37022
   Weaver AK, 2004, J NEUROSCI RES, V78, P224, DOI 10.1002/jnr.20240
   Williams CC, 2001, MOL THER, V3, P216, DOI 10.1006/mthe.2001.0253
   Williams SEJ, 2004, SCIENCE, V306, P2093, DOI 10.1126/science.1105010
   Winkler AS, 2000, MOL BRAIN RES, V76, P419, DOI 10.1016/S0169-328X(00)00017-6
   Witham TF, 2002, NEUROSURGERY, V50, P1327, DOI 10.1097/00006123-200206000-00025
   Wyllie A H, 1980, INT REV CYTOL, V68, P251
   Yang H, 2005, J LEUKOCYTE BIOL, V78, P1, DOI 10.1189/jlb.1104648
NR 58
TC 40
Z9 44
U1 1
U2 9
PU NATURE PUBLISHING GROUP
PI NEW YORK
PA 75 VARICK ST, 9TH FLR, NEW YORK, NY 10013-1917 USA
SN 0023-6837
EI 1530-0307
J9 LAB INVEST
JI Lab. Invest.
PD FEB 15
PY 2007
VL 87
IS 2
BP 115
EP 129
DI 10.1038/labinvest.3700506
PG 15
WC Medicine, Research & Experimental; Pathology
SC Research & Experimental Medicine; Pathology
GA 136IP
UT WOS:000244216100003
PM 17318194
DA 2025-02-17
ER

PT J
AU Jacobs, JFM
   Hoogerbrugge, PM
   van de Rakt, MWMM
   Aarntzen, EHJG
   Figdor, CG
   Adema, GJ
   de Vries, IJM
AF Jacobs, Joannes F. M.
   Hoogerbrugge, Peter M.
   van de Rakt, Mandy W. M. M.
   Aarntzen, Erik H. J. G.
   Figdor, Carl G.
   Adema, Gosse J.
   de Vries, I. Jolanda M.
TI Phenotypic and functional characterization of mature dendritic cells from pediatric cancer patients
SO PEDIATRIC BLOOD & CANCER
LA English
DT Article
DE developmental therapeutics; immunotherapy; pediatric oncology; vaccines
ID melanoma patients; malignant glioma; immune-responses; immunotherapy; vaccination; maturation; antigen; inhibition; expression; injection
AB Background. Dendritic cells (DCs) are the most potent antigen-presenting cells of the immune system. Clinical trials have demonstrated that mature DCs loaded with tumor-associated antigens can induce tumor-specific immune responses. Theoretically, pediatric patients are excellent candidates for immunotherapy since their immune system is more potent compared to adults. We studied whether sufficient amounts of mature monocyte-derived DCs can be cultured from peripheral blood of pediatric cancer patients. Procedure. DCs from 15 pediatric patients with an untreated primary tumor were cultured from monocytes and matured with clinical grade cytokines. Phenotype and function were tested with flow cytornetry, mixed lymphocyte reaction (MLR), and an in vitro migration assay. DCs of children with a solid tumor were compared with monocyte-derived DCs from age-related non-malignant controls. Results. Ex vivo-generated monocyte-derived DCs from pediatric patients can be generated in numbers sufficient for DC vaccination trials. Upon cytokine stimulation the DCs highly upregulate the expression of the maturation markers CD80, CD83, and CD86. The mature DCs are six times more potent in inducing T cell proliferation compared to immature DCs. Furthermore, mature DCs, but not immature DCs, express the chemokine receptor CCR7 and have the capacity to migrate in vitro. Conclusions. These data indicate that mature DCs can be generated ex vivo to further optimize DC-vaccination trials in pediatric cancer patients.
C1 Radboud Univ Nijmegen, Med Ctr, Nijmegen Ctr Mol Life Sci, Dept Pediat Hematooncol, Nijmegen, Netherlands.
   Radboud Univ Nijmegen, Med Ctr, Nijmegen Ctr Mol Life Sci, Dept Pediat Hematooncol, Nijmegen, Netherlands.
C3 Radboud University Nijmegen; Radboud University Nijmegen
RP de Vries, IJM (通讯作者)，Radboud UMC Nijmegen, Nijmegen Ctr Mol Life Sci, Dept Tumor Immunol, NCMLS-278 TIL,POst Box 9101, NL-6500 HB Nijmegen, Netherlands.
EM J.deVries@ncmls.ru.nl
CR Banchereau J, 1998, NATURE, V392, P245, DOI 10.1038/32588
   Banchereau J, 2005, NAT REV IMMUNOL, V5, P296, DOI 10.1038/nri1592
   Caruso DA, 2004, NEURO-ONCOLOGY, V6, P236, DOI 10.1215/S1152851703000668
   Conrad C, 2003, CURR OPIN MOL THER, V5, P405
   Davis ID, 2003, J LEUKOCYTE BIOL, V73, P3, DOI 10.1189/jlb.0502261
   De Vleeschouwer S, 2004, J NEUROSURG, V100, P492, DOI 10.3171/ped.2004.100.5.0492
   de Vries IJM, 2003, CANCER RES, V63, P12
   de Vries IJM, 2003, CLIN CANCER RES, V9, P5091
   Dhodapkar MV, 2001, J EXP MED, V193, P233, DOI 10.1084/jem.193.2.233
   Figdor CG, 2004, NAT MED, V10, P475, DOI 10.1038/nm1039
   Geiger JD, 2001, CANCER RES, V61, P8513
   Gilboa E, 1998, CANCER IMMUNOL IMMUN, V46, P82, DOI 10.1007/s002620050465
   Heitger A, 2000, TRANSPLANTATION, V69, P2366, DOI 10.1097/00007890-200006150-00026
   Jonuleit H, 2001, INT J CANCER, V93, P243, DOI 10.1002/ijc.1323
   Jonuleit H, 1997, EUR J IMMUNOL, V27, P3135, DOI 10.1002/eji.1830271209
   Kellermann SA, 1999, J IMMUNOL, V162, P3859
   MACKALL CL, 1995, NEW ENGL J MED, V332, P143, DOI 10.1056/NEJM199501193320303
   Maecker B, 2006, LEUKEMIA, V20, P645, DOI 10.1038/sj.leu.2404146
   Nabarro S, 2005, J EXP MED, V202, P1399, DOI 10.1084/jem.20050730
   Parlato S, 2001, BLOOD, V98, P3022, DOI 10.1182/blood.V98.10.3022
   Pospísilová D, 2005, MED ONCOL, V22, P79, DOI 10.1385/MO:22:1:079
   Redlinger Richard E Jr, 2004, SEMIN PEDIATR SURG, V13, P61, DOI 10.1053/j.sempedsurg.2003.09.009
   Reichardt VL, 2004, BLOOD REV, V18, P235, DOI 10.1016/j.blre.2003.12.001
   RIDOLFI R, 2004, J TRANSL MED, V2, P27, DOI 10.1186/1479-5876-2-27
   Rutkowski S, 2004, BRIT J CANCER, V91, P1656, DOI 10.1038/sj.bjc.6602195
   SALLUSTO F, 1994, J EXP MED, V179, P1109, DOI 10.1084/jem.179.4.1109
   Takayama T, 2001, J IMMUNOL, V166, P7136, DOI 10.4049/jimmunol.166.12.7136
   Vakkila J, 2001, J HEMATOTH STEM CELL, V10, P787, DOI 10.1089/152581601317210881
NR 28
TC 10
Z9 10
U1 0
U2 4
PU WILEY-LISS
PI HOBOKEN
PA DIV JOHN WILEY & SONS INC, 111 RIVER ST, HOBOKEN, NJ 07030 USA
SN 1545-5009
EI 
J9 PEDIATR BLOOD CANCER
JI Pediatr. Blood Cancer
PD DEC 15
PY 2007
VL 49
IS 7
BP 924
EP 927
DI 10.1002/pbc.21246
PG 4
WC Oncology; Hematology; Pediatrics
SC Oncology; Hematology; Pediatrics
GA 224ZV
UT WOS:000250487800010
PM 17486645
DA 2025-02-17
ER

PT J
AU Zhu, XM
   Nishimura, F
   Sasaki, K
   Fujita, M
   Dusak, JE
   Eguchi, J
   Fellows-Mayle, W
   Storkus, WJ
   Walker, PR
   Salazar, AM
   Okada, H
AF Zhu, Xinmei
   Nishimura, Fumihiko
   Sasaki, Kotaro
   Fujita, Mitsugu
   Dusak, Jill E.
   Eguchi, Junichi
   Fellows-Mayle, Wendy
   Storkus, Walter J.
   Walker, Paul R.
   Salazar, Andres M.
   Okada, Hideho
TI Toll like receptor-3 ligand poly-ICLC promotes the efficacy of peripheral vaccinations with tumor antigen-derived peptide epitopes in murine CNS tumor models
SO JOURNAL OF TRANSLATIONAL MEDICINE
LA English
DT Article
ID double-stranded-rna; cd8(+) t-cells; adaptive immune-responses; human nk cells; dendritic cells; ifn-alpha; ctl responses; cytokine; innate; activation
AB Background: Toll-like receptor (TLR) 3 ligands serve as natural inducers of pro-inflammatory cytokines capable of promoting Type-1 adaptive immunity, and TLR3 is abundantly expressed by cells within the central nervous system (CNS). To improve the efficacy of vaccine strategies directed against CNS tumors, we evaluated whether administration of a TLR3 ligand, polyinosinic-polycytidylic (poly-IC) stabilized with poly- lysine and carboxymethylcellulose ( poly- ICLC) would enhance the anti-CNS tumor effectiveness of tumor peptide-based vaccinations. Methods: C57BL/6 mice bearing syngeneic CNS GL261 glioma or M05 melanoma received subcutaneous (s. c.) vaccinations with synthetic peptides encoding CTL epitopes-mEphA2 ( 671 679), hgp100 ( 25 - 33) and mTRP-2 ( 180 - 188) for GL261, or ovalbumin ( OVA: 257 - 264) for M05. The mice also received intramuscular (i.m.) injections with poly- ICLC. Results: The combination of subcutaneous ( s. c.) peptide-based vaccination and i.m. poly- ICLC administration promoted systemic induction of antigen (Ag)-specific Type-1 CTLs expressing very late activation antigen (VLA)-4, which confers efficient CNS-tumor homing of vaccine-induced CTLs based on experiments with monoclonal antibody (mAb)-mediated blockade of VLA-4. In addition, the combination treatment allowed expression of IFN-gamma by CNS tumor-infiltrating CTLs, and improved the survival of tumor bearing mice in the absence of detectable autoimmunity. Conclusion: These data suggest that poly- ICLC, which has been previously evaluated in clinical trials, can be effectively combined with tumor Ag-specific vaccine strategies, thereby providing a greater index of therapeutic efficacy.
C1 Univ Pittsburgh, Sch Med, Dept Neurol Surg, Pittsburgh, PA 15261 USA.
   Univ Pittsburgh, Sch Med, Dept Surg, Pittsburgh, PA 15261 USA.
   Univ Pittsburgh, Sch Med, Dept Dermatol, Pittsburgh, PA 15261 USA.
   Univ Pittsburgh, Sch Med, Dept Immunol, Pittsburgh, PA 15261 USA.
   Univ Pittsburgh, Inst Canc, Brain Tumor Program, Pittsburgh, PA 15261 USA.
   Univ Hosp Geneva, Div Oncol, Geneva, Switzerland.
   Oncovir Inc, Washington, DC USA.
C3 Pennsylvania Commonwealth System of Higher Education (PCSHE); University of Pittsburgh; Pennsylvania Commonwealth System of Higher Education (PCSHE); University of Pittsburgh; Pennsylvania Commonwealth System of Higher Education (PCSHE); University of Pittsburgh; Pennsylvania Commonwealth System of Higher Education (PCSHE); University of Pittsburgh; Pennsylvania Commonwealth System of Higher Education (PCSHE); University of Pittsburgh; University of Geneva
RP Okada, H (通讯作者)，Univ Pittsburgh, Sch Med, Dept Neurol Surg, Pittsburgh, PA 15261 USA.
EM zhux3@upmc.edu; fnishi@nmu-gw.naramed-u.ac.jp; sasakik2@upmc.edu; fujitam@upmc.edu; dusakje@gmail.com; uruoichi@hotmail.com; fellowsmaylew@upmc.edu; storkuswj@upmc.edu; Paul.Walker@hcuge.ch; asalazar@starpower.net; okadah@upmc.edu
FU NCATS NIH HHS [UL1 TR000005] Funding Source: Medline; NCI NIH HHS [P01 CA100327] Funding Source: Medline; NINDS NIH HHS [P01 NS040923, P01 NS40923] Funding Source: Medline
CR Alexopoulou L, 2001, NATURE, V413, P732, DOI 10.1038/35099560
   Barth RF, 1998, J NEURO-ONCOL, V36, P91, DOI 10.1023/A:1005805203044
   Calzascia T, 2005, IMMUNITY, V22, P175, DOI 10.1016/j.immuni.2004.12.008
   Carter LL, 1996, CURR OPIN IMMUNOL, V8, P336, DOI 10.1016/S0952-7915(96)80122-1
   Coles RM, 2002, J IMMUNOL, V168, P834, DOI 10.4049/jimmunol.168.2.834
   Dudley ME, 2005, J CLIN ONCOL, V23, P2346, DOI 10.1200/JCO.2005.00.240
   Durand V, 2004, IMMUNOL CELL BIOL, V82, P596, DOI 10.1111/j.0818-9641.2004.01285.x
   Edelmann KH, 2004, VIROLOGY, V322, P231, DOI 10.1016/j.virol.2004.01.033
   Eguchi J, 2006, CANCER RES, V66, P5883, DOI 10.1158/0008-5472.CAN-06-0363
   Engelhardt B, 1998, J CLIN INVEST, V102, P2096, DOI 10.1172/JCI4271
   Farina C, 2005, J NEUROIMMUNOL, V159, P12, DOI 10.1016/j.jneuroim.2004.09.009
   FAZAKERLEY JK, 2005, INNATE ADAPTIVE IMMU, V0, P0
   Foster GR, 2004, J IMMUNOL, V173, P1663, DOI 10.4049/jimmunol.173.3.1663
   Gerosa F, 2005, J IMMUNOL, V174, P727, DOI 10.4049/jimmunol.174.2.727
   Hatano M, 2005, NEOPLASIA, V7, P717, DOI 10.1593/neo.05277
   Hatano Manabu, 2004, J TRANSL MED, V2, P40, DOI 10.1186/1479-5876-2-40
   Hiroishi K, 2000, J IMMUNOL, V164, P567, DOI 10.4049/jimmunol.164.2.567
   Jack CS, 2005, J IMMUNOL, V175, P4320, DOI 10.4049/jimmunol.175.7.4320
   Janeway CA, 1996, IMMUNOBIOLOGY, V0, P0
   KLUVER H, 1953, J NEUROPATH EXP NEUR, V12, P400
   Ku CL, 2005, IMMUNOL REV, V203, P10, DOI 10.1111/j.0105-2896.2005.00235.x
   Kuwashima N, 2005, J IMMUNOL, V175, P2730, DOI 10.4049/jimmunol.175.4.2730
   Lang KS, 2005, NAT MED, V11, P138, DOI 10.1038/nm1176
   Laschinger M, 2000, J NEUROIMMUNOL, V102, P32, DOI 10.1016/S0165-5728(99)00156-3
   Le Bon A, 2003, NAT IMMUNOL, V4, P1009, DOI 10.1038/ni978
   Luft T, 1998, J IMMUNOL, V161, P1947
   Mailliard RB, 2003, J IMMUNOL, V171, P2366, DOI 10.4049/jimmunol.171.5.2366
   Mailliard RB, 2004, CANCER RES, V64, P5934, DOI 10.1158/0008-5472.CAN-04-1261
   Marrack P, 1999, J EXP MED, V189, P521, DOI 10.1084/jem.189.3.521
   Michelsen KS, 2004, J IMMUNOL, V173, P5901, DOI 10.4049/jimmunol.173.10.5901
   Montoya M, 2002, BLOOD, V99, P3263, DOI 10.1182/blood.V99.9.3263
   Nishimura F, 2006, CANCER RES, V66, P4478, DOI 10.1158/0008-5472.CAN-05-3825
   Okada H, 2004, CANCER RES, V64, P5830, DOI 10.1158/0008-5472.CAN-04-0130
   Olson JK, 2004, J IMMUNOL, V173, P3916, DOI 10.4049/jimmunol.173.6.3916
   Park C, 2006, GLIA, V53, P248, DOI 10.1002/glia.20278
   Pisegna S, 2004, BLOOD, V104, P4157, DOI 10.1182/blood-2004-05-1860
   Prins RM, 2003, CANCER RES, V63, P8487
   Rice GPA, 2005, NEUROLOGY, V64, P1336, DOI 10.1212/01.WNL.0000158329.30470.D0
   Riker A, 1999, SURGERY, V126, P112, DOI 10.1067/msy.1999.98739
   SAD S, 1995, IMMUNITY, V2, P271, DOI 10.1016/1074-7613(95)90051-9
   Salazar AM, 1996, NEUROSURGERY, V38, P1096, DOI 10.1097/00006123-199606000-00006
   Salem ML, 2005, J IMMUNOTHER, V28, P220, DOI 10.1097/01.cji.0000156828.75196.0d
   Salem ML, 2006, VACCINE, V24, P5119, DOI 10.1016/j.vaccine.2006.04.010
   Scanlan Matthew J, 2004, CANCER IMMUN, V4, P1
   Schmidt KN, 2004, J IMMUNOL, V172, P138, DOI 10.4049/jimmunol.172.1.138
   Sivori S, 2004, P NATL ACAD SCI USA, V101, P10116, DOI 10.1073/pnas.0403744101
   Tabeta K, 2004, P NATL ACAD SCI USA, V101, P3516, DOI 10.1073/pnas.0400525101
   Walker PR, 2000, J IMMUNOL, V165, P3128, DOI 10.4049/jimmunol.165.6.3128
   Wang T, 2004, NAT MED, V10, P1366, DOI 10.1038/nm1140
   Wirth S, 2000, CELL IMMUNOL, V202, P13, DOI 10.1006/cimm.2000.1639
NR 50
TC 145
Z9 179
U1 0
U2 11
PU BMC
PI LONDON
PA CAMPUS, 4 CRINAN ST, LONDON N1 9XW, ENGLAND
SN 1479-5876
EI 
J9 J TRANSL MED
JI J. Transl. Med.
PD FEB 12
PY 2007
VL 5
IS 
BP 
EP 
DI 10.1186/1479-5876-5-10
PG 15
WC Medicine, Research & Experimental
SC Research & Experimental Medicine
GA 138JJ
UT WOS:000244358600001
PM 17295916
DA 2025-02-17
ER

PT J
AU Graner, MW
   Cumming, RI
   Bigner, DD
AF Graner, Michael W.
   Cumming, R. Ian
   Bigner, Darell D.
TI The heat shock response and Chaperones/Heat shock proteins in brain tumors: Surface expression, release, and possible immune consequences
SO JOURNAL OF NEUROSCIENCE
LA English
DT Review
DE brain tumors; chaperone/heat shock proteins; cell surface; extracellular; exosomes; immune response
ID natural-killer-cells; stress-response; hsp70 family; constitutive expression; murine astrocytoma; cochaperone hspbp1; proteomic analysis; dendritic cells; cancer; exosm
AB The heat shock response is a highly conserved "stress response" mechanism used by cells to protect themselves from potentially damaging insults. It often involves the upregulated expression of chaperone and heat shock proteins (HSPs) to prevent damage and aggregation at the proteome level. Like most cancers, brain tumor cells often overexpress chaperones/HSPs, probably because of the stressful atmosphere in which tumors reside, but also because of the benefits of HSP cytoprotection. However, the cellular dynamics and localization of HSPs in either stressed or unstressed conditions has not been studied extensively in brain tumor cells. We have examined the changes in HSP expression and in cell surface/extracellular localization of selected brain tumor cell lines under heat shock or normal environments. We herein report that brain tumor cell lines have considerable heat shock responses or already high constitutive HSP levels; that those cells express various HSPs, chaperones, and at least one cochaperone on their cell surfaces; and that HSPs may be released into the extracellular environment, possibly as exosome vesicular content. In studies with a murine astrocytoma cell line, heat shock dramatically reduces tumorigenicity, possibly by an immune mechanism. Additional evidence indicative of an HSP-driven immune response comes from immunization studies using tumor-derived chaperone protein vaccines, which lead to antigen-specific immune responses and reduced tumor burden in treated mice. The heat shock response and HSPs in brain tumor cells may represent an area of vulnerability in our attempts to treat these recalcitrant and deadly tumors.
C1 Duke Univ, Med Ctr, Brain Tumor Ctr, Durham, NC 27706 USA.
C3 Duke University
RP Graner, MW (通讯作者)，Duke Univ, Med Ctr, Brain Tumor Ctr, Box 3156, Durham, NC 27706 USA.
EM michael.graner@duke.edu
FU NCI NIH HHS [5 P50 CA108786-02, P50 CA108786] Funding Source: Medline; PHS HHS [NINDS 5 P50 20023-21] Funding Source: Medline
CR Arap MA, 2004, CANCER CELL, V6, P275, DOI 10.1016/j.ccr.2004.08.018
   Asea A, 2005, EXERC IMMUNOL REV, V11, P34
   Bausero MA, 2004, TUMOR BIOL, V25, P243, DOI 10.1159/000081387
   Binder RJ, 2004, TISSUE ANTIGENS, V64, P442, DOI 10.1111/j.1399-0039.2004.00299.x
   BULLARD DE, 1981, J NEUROPATH EXP NEUR, V40, P410, DOI 10.1097/00005072-198107000-00005
   Burdon R H, 1987, SYMP SOC EXP BIOL, V41, P113
   Calderwood SK, 2006, TRENDS BIOCHEM SCI, V31, P164, DOI 10.1016/j.tibs.2006.01.006
   Calderwood SK, 2005, EUR J IMMUNOL, V35, P2518, DOI 10.1002/eji.200535002
   Chaput N, 2004, CANCER IMMUNOL IMMUN, V53, P234, DOI 10.1007/s00262-003-0472-x
   Chen B, 2000, BIOL PSYCHIAT, V48, P658, DOI 10.1016/S0006-3223(00)00878-7
   Chen WL, 2006, EUR J IMMUNOL, V36, P1598, DOI 10.1002/eji.200535501
   Chen XH, 2002, IMMUNOL LETT, V84, P81, DOI 10.1016/S0165-2478(02)00042-1
   Ciocca DR, 2005, CELL STRESS CHAPERON, V10, P86, DOI 10.1379/CSC-99r.1
   Clayton A, 2005, J CELL SCI, V118, P3631, DOI 10.1242/jcs.02494
   CRAIG EA, 1985, CRC CR REV BIOCH MOL, V18, P239, DOI 10.3109/10409238509085135
   Cullman SB, 2006, SEMIN ONCOL, V33, P457, DOI 10.1053/j.seminoncol.2006.04.001
   Davidson DJ, 2005, CANCER RES, V65, P4663, DOI 10.1158/0008-5472.CAN-04-3426
   Downs CA, 1999, ARCH BIOCHEM BIOPHYS, V365, P344, DOI 10.1006/abbi.1999.1177
   Dunlop ME, 2000, KIDNEY INT, V57, P464, DOI 10.1046/j.1523-1755.2000.t01-1-00866.x
   Edinger AL, 2005, BIOCHEM SOC T, V33, P225, DOI 10.1042/BST0330225
   Escola JM, 1998, J BIOL CHEM, V273, P20121, DOI 10.1074/jbc.273.32.20121
   Eustace BK, 2004, CELL CYCLE, V3, P1098
   Evdonin AL, 2006, EUR J CELL BIOL, V85, P443, DOI 10.1016/j.ejcb.2006.02.008
   Facciponte JG, 2005, IMMUNOL INVEST, V34, P325, DOI 10.1081/IMM-200064505
   Fauré J, 2006, MOL CELL NEUROSCI, V31, P642, DOI 10.1016/j.mcn.2005.12.003
   Feng HP, 2001, BLOOD, V97, P3505, DOI 10.1182/blood.V97.11.3505
   Fleshner M, 2005, INT J HYPERTHER, V21, P457, DOI 10.1080/02656730500088211
   FRIEDMAN HS, 1988, AM J PATHOL, V130, P472
   Fuse T, 1991, NO TO SHINKEI, V43, P843
   Galea I, 2007, TRENDS IMMUNOL, V28, P12, DOI 10.1016/j.it.2006.11.004
   GASS P, 1994, NEUROSCI LETT, V182, P188, DOI 10.1016/0304-3940(94)90794-3
   GETHING MJ, 1992, NATURE, V355, P33, DOI 10.1038/355033a0
   Gottwald E, 2006, CELL BIOL INT, V30, P553, DOI 10.1016/j.cellbi.2006.03.005
   Graner M, 2000, CANCER IMMUNOL IMMUN, V49, P476, DOI 10.1007/s002620000138
   Graner MW, 2006, EXPERT REV ANTICANC, V6, P679, DOI 10.1586/14737140.6.5.679
   Graner MW, 2005, NEURO-ONCOLOGY, V7, P260, DOI 10.1215/S1152851704001188
   Graner MW, 2003, CANCER IMMUNOL IMMUN, V52, P226, DOI 10.1007/s00262-002-0359-2
   Griguer CE, 2005, J NEURO-ONCOL, V74, P123, DOI 10.1007/s11060-004-6404-6
   Griguer CE, 2006, CANCER RES, V66, P2257, DOI 10.1158/0008-5472.CAN-05-3364
   Guzhova I, 2001, BRAIN RES, V914, P66, DOI 10.1016/S0006-8993(01)02774-3
   Harada M, 1998, BIOTHERAPY, V10, P229, DOI 10.1007/BF02678301
   Harguindey S, 2005, BBA-REV CANCER, V1756, P1, DOI 10.1016/j.bbcan.2005.06.004
   Hegmans JPJJ, 2004, AM J PATHOL, V164, P1807, DOI 10.1016/S0002-9440(10)63739-X
   Heimberger AB, 2000, J NEUROIMMUNOL, V103, P16, DOI 10.1016/S0165-5728(99)00172-1
   Hermisson M, 2000, NEUROLOGY, V54, P1357, DOI 10.1212/WNL.54.6.1357
   HIGHTOWER LE, 1989, J CELL PHYSIOL, V138, P257, DOI 10.1002/jcp.1041380206
   Hirsch C, 2006, TRENDS CELL BIOL, V16, P657, DOI 10.1016/j.tcb.2006.10.006
   ITOH H, 1993, INT J BIOCHEM, V25, P93
   Jenkins GM, 2003, CELL MOL LIFE SCI, V60, P701, DOI 10.1007/s00018-003-2239-0
   Johnstone RM, 2006, BLOOD CELL MOL DIS, V36, P315, DOI 10.1016/j.bcmd.2005.12.001
   Kamal A, 2004, TRENDS MOL MED, V10, P283, DOI 10.1016/j.molmed.2004.04.006
   KATO H, 1995, BRAIN RES, V679, P1, DOI 10.1016/0006-8993(95)00198-Y
   KATO S, 1993, NEUROPATH APPL NEURO, V19, P436, DOI 10.1111/j.1365-2990.1993.tb00466.x
   Kato S, 2001, HISTOL HISTOPATHOL, V16, P809, DOI 10.14670/HH-16.809
   Kaul SC, 1997, EXP CELL RES, V232, P56, DOI 10.1006/excr.1997.3503
   Keller S, 2006, IMMUNOL LETT, V107, P102, DOI 10.1016/j.imlet.2006.09.005
   Kislin KL, 2007, FASEB J, V21, P2173, DOI 10.1096/fj.06-7843com
   Korbelik M, 2006, CANCER IMMUNOL IMMUN, V55, P900, DOI 10.1007/s00262-005-0088-4
   Krause SW, 2004, CLIN CANCER RES, V10, P3699, DOI 10.1158/1078-0432.CCR-03-0683
   Kuan CT, 2000, INT J CANCER, V88, P962, DOI 10.1002/1097-0215(20001215)88:6<962::AID-IJC20>3.0.CO;2-U
   Kuan CT, 2006, CLIN CANCER RES, V12, P1970, DOI 10.1158/1078-0432.CCR-05-2797
   Kumaraguru U, 2002, J VIROL, V76, P136, DOI 10.1128/JVI.76.1.136-141.2002
   Lancaster GI, 2005, EXERC IMMUNOL REV, V11, P46
   Langer T, 2003, CELL BIOL INT, V27, P47, DOI 10.1016/S1065-6995(02)00256-1
   Li JZ, 2006, CURR MOL MED, V6, P45, DOI 10.2174/156652406775574523
   LINDQUIST S, 1988, ANNU REV GENET, V22, P631, DOI 10.1146/annurev.ge.22.120188.003215
   Mambula SS, 2006, J IMMUNOL, V177, P7849, DOI 10.4049/jimmunol.177.11.7849
   Manzerra P, 1996, EXP CELL RES, V229, P35, DOI 10.1006/excr.1996.0341
   Mears R, 2004, PROTEOMICS, V4, P4019, DOI 10.1002/pmic.200400876
   Mrass P, 2006, IMMUNOL REV, V213, P195, DOI 10.1111/j.1600-065X.2006.00433.x
   Multhoff G, 1996, CELL STRESS CHAPERON, V1, P167, DOI 10.1379/1466-1268(1996)001<0167:CSEOHS>2.3.CO;2
   Multhoff G, 2001, CELL STRESS CHAPERON, V6, P337, DOI 10.1379/1466-1268(2001)006<0337:AMHPSN>2.0.CO;2
   Multhoff G, 2002, INT J HYPERTHER, V18, P576, DOI 10.1080/0265673021000017109
   Neckers Len, 2005, EXPERT OPIN EMERG DRUGS, V10, P137, DOI 10.1517/14728214.10.1.137
   OSTROWSKI LE, 1991, CARCINOGENESIS, V12, P1739, DOI 10.1093/carcin/12.9.1739
   Papp D, 2005, J MED VIROL, V76, P464, DOI 10.1002/jmv.20384
   Plumier JCL, 1997, J COMP NEUROL, V384, P409
   PREISSIG SH, 1979, ACTA CYTOL, V23, P412
   Radons J, 2005, EXERC IMMUNOL REV, V11, P17
   Raynes DA, 2003, TUMOR BIOL, V24, P281, DOI 10.1159/000076459
   Raynes DA, 1998, J BIOL CHEM, V273, P32883, DOI 10.1074/jbc.273.49.32883
   Sampson JH, 1997, NEUROSURGERY, V41, P1365, DOI 10.1097/00006123-199712000-00024
   Schmitt E, 2007, J LEUKOCYTE BIOL, V81, P15, DOI 10.1189/jlb.0306167
   SERANO RD, 1980, ACTA NEUROPATHOL, V51, P53, DOI 10.1007/BF00688850
   Srivastava P, 2002, ANNU REV IMMUNOL, V20, P395, DOI 10.1146/annurev.immunol.20.100301.064801
   Srivastava PK, 2006, CURR OPIN IMMUNOL, V18, P201, DOI 10.1016/j.coi.2006.01.009
   TANGUAY RM, 1983, CAN J BIOCHEM CELL B, V61, P387, DOI 10.1139/o83-053
   Tytell M, 2005, INT J HYPERTHER, V21, P445, DOI 10.1080/02656730500041921
   Uffenbeck SR, 2006, BIOCHEM CELL BIOL, V84, P477, DOI 10.1139/O06-079
   WADHWA R, 1993, J BIOL CHEM, V268, P6615
   Wadhwa R, 2002, CELL STRESS CHAPERON, V7, P309, DOI 10.1379/1466-1268(2002)007<0309:AHFCMM>2.0.CO;2
   Wang J, 2006, BIOELECTROMAGNETICS, V27, P479, DOI 10.1002/bem.20226
   Wang MH, 2004, BRIT J CANCER, V90, P926, DOI 10.1038/sj.bjc.6601583
   Wang XY, 2006, J IMMUNOL, V177, P1543, DOI 10.4049/jimmunol.177.3.1543
   Welch W J, 1987, ADV EXP MED BIOL, V225, P287
   Wikstrand CJ, 1997, CANCER RES, V57, P4130
   Yamazaki K, 1999, J IMMUNOL, V163, P5178
   Zeng Y, 2006, CANCER IMMUNOL IMMUN, V55, P329, DOI 10.1007/s00262-005-0694-1
   Zeng Y, 2003, BLOOD, V101, P4485, DOI 10.1182/blood-2002-10-3108
   Zeng Y, 2006, INT J CANCER, V119, P2624, DOI 10.1002/ijc.22150
   Zhang HY, 2005, IMMUNOL INVEST, V34, P453, DOI 10.1080/08820130500265349
   Zheng H, 2001, J IMMUNOL, V167, P6731, DOI 10.4049/jimmunol.167.12.6731
NR 102
TC 120
Z9 138
U1 0
U2 14
PU SOC NEUROSCIENCE
PI WASHINGTON
PA 11 DUPONT CIRCLE, NW, STE 500, WASHINGTON, DC 20036 USA
SN 0270-6474
EI 1529-2401
J9 J NEUROSCI
JI J. Neurosci.
PD OCT 17
PY 2007
VL 27
IS 42
BP 11214
EP 11227
DI 10.1523/JNEUROSCI.3588-07.2007
PG 14
WC Neurosciences
SC Neurosciences & Neurology
GA 221JQ
UT WOS:000250223700008
PM 17942716
DA 2025-02-17
ER

PT J
AU Candolfi, M
   Curtin, JF
   Nichols, WS
   Muhammad, AKMG
   King, GD
   Pluhar, GE
   McNiel, EA
   Ohlfest, JR
   Freese, AB
   Moore, PF
   Lerner, J
   Lowenstein, PR
   Castro, MG
AF Candolfi, Marianela
   Curtin, James F.
   Nichols, W. Stephen
   Muhammad, A. K. M. G.
   King, Gwendalyn D.
   Pluhar, G. Elizabeth
   McNiel, Elizabeth A.
   Ohlfest, John R.
   Freese, Andrew B.
   Moore, Peter F.
   Lerner, Jonathan
   Lowenstein, Pedro R.
   Castro, Maria G.
TI Intracranial glioblastoma models in preclinical neuro-oncology: neuropathological characterization and tumor progression
SO JOURNAL OF NEURO-ONCOLOGY
LA English
DT Article
DE glioma; dog; U251; U87; CNS-1; GL26
ID growth in-vivo; malignant brain-tumors; athymic nude-mice; gene-therapy; human glioma; xenograft model; dendritic cells; factor receptor; nervous-system; murine glioma
AB Although rodent glioblastoma (GBM) models have been used for over 30 years, the extent to which they recapitulate the characteristics encountered in human GBMs remains controversial. We studied the histopathological features of dog GBM and human xenograft GBM models in immune-deficient mice (U251 and U87 GBM in nude Balb/c), and syngeneic GBMs in immune-competent rodents (GL26 cells in C57BL/6 mice, CNS-1 cells in Lewis rats). All GBMs studied exhibited neovascularization, pleomorphism, vimentin immunoreactivity, and infiltration of T-cells and macrophages. All the tumors showed necrosis and hemorrhages, except the U87 human xenograft, in which the most salient feature was its profuse neovascularization. The tumors differed in the expression of astrocytic intermediate filaments: human and dog GBMs, as well as U251 xenografts expressed glial fibrillary acidic protein (GFAP) and vimentin, while the U87 xenograft and the syngeneic rodent GBMs were GFAP(-) and vimentin(+). Also, only dog GBMs exhibited endothelial proliferation, a key feature that was absent in the murine models. In all spontaneous and implanted GBMs we found histopathological features compatible with tumor invasion into the non-neoplastic brain parenchyma. Our data indicate that murine models of GBM appear to recapitulate several of the human GBM histopathological features and, considering their reproducibility and availability, they constitute a valuable in vivo system for preclinical studies. Importantly, our results indicate that dog GBM emerges as an attractive animal model for testing novel therapies in a spontaneous tumor in the context of a larger brain.
C1 Cedars Sinai Med Ctr, Board Governors Gen Therepeut Res Inst, Los Angeles, CA 90048 USA.
   Univ Minnesota, Dept Vet Clin Sci, St Paul, MN USA.
   Univ Minnesota, Dept Neurosurg, Minneapolis, MN 55455 USA.
   Univ Calif Davis, Sch Vet Med, Dept Vet Pathol & Microbiol & Immunol, Davis, CA 95616 USA.
   Cedars Sinai Med Ctr, Dept Pathol & Lab Med, Los Angeles, CA 90048 USA.
C3 Cedars Sinai Medical Center; University of Minnesota System; University of Minnesota Twin Cities; University of Minnesota System; University of Minnesota Twin Cities; University of California System; University of California Davis; Cedars Sinai Medical Center
RP Castro, MG (通讯作者)，Cedars Sinai Med Ctr, Board Governors Gen Therepeut Res Inst, 8700 Beverly Blvd,Davis Bldg,Rm 5090, Los Angeles, CA 90048 USA.
EM castromg@chsh.org
FU FIC NIH HHS [R03 TW006273, 1 RO3 TW006273-01, R03 TW006273-01A1] Funding Source: Medline; NINDS NIH HHS [R21 NS047298, NS445561, R01 NS042893-01A1, R01 NS044556, 1R01 NS44556.01, U01 NS052465, R01 NS054193-01A1, U54 NS045309, 1UO1 NS052465.01, R01 NS044556-01, F32 NS058156, 1R21-NS054143.01, R01 NS042893, R21 NS047298-01, R21 NS054143, 1F32 NS058156.01, U01 NS052465-01A2, R21 NS054143-01A2, 1 RO1 NS 054193.01, U54 NS045309-010005, R01 NS054193] Funding Source: Medline
CR Aghi M, 2006, JNCI-J NATL CANCER I, V98, P38, DOI 10.1093/jnci/djj003
   Ahrar K, 2002, J VASC INTERV RADIOL, V13, P923, DOI 10.1016/S1051-0443(07)61776-X
   ALBERT FK, 1994, NEUROSURGERY, V34, P45, DOI 10.1097/00006123-199401000-00008
   ALBRIGHT L, 1975, CANCER RES, V35, P658
   Ali S, 2004, MOL THER, V10, P1071, DOI 10.1016/j.ymthe.2004.08.025
   Ali S, 2005, CANCER RES, V65, P7194, DOI 10.1158/0008-5472.CAN-04-3434
   Assanah M, 2006, J NEUROSCI, V26, P6781, DOI 10.1523/JNEUROSCI.0514-06.2006
   AUSMAN JI, 1970, CANCER RES, V30, P2394
   BANDEIRA A, 1991, P NATL ACAD SCI USA, V88, P43, DOI 10.1073/pnas.88.1.43
   Bello L, 2003, NEUROSURGERY, V52, P177, DOI 10.1097/00006123-200301000-00023
   BENVENISTE P, 1990, J IMMUNOL, V144, P411
   Brat DJ, 2004, CANCER RES, V64, P920, DOI 10.1158/0008-5472.CAN-03-2073
   Candolfi M, 2006, MOL THER, V14, P371, DOI 10.1016/j.ymthe.2006.05.006
   Castro MG, 2003, PHARMACOL THERAPEUT, V98, P71, DOI 10.1016/S0163-7258(03)00014-7
   Castro MG, 2006, GENE THERAPY NEUROLO, V0, P229
   Chen SC, 2002, J IMMUNOL, V168, P1009, DOI 10.4049/jimmunol.168.3.1009
   Chiocca EA, 2002, NAT REV CANCER, V2, P938, DOI 10.1038/nrc948
   Cho SY, 2005, J NUCL MED, V46, P1923
   CHOUCAIR AK, 1986, J NEUROSURG, V65, P654, DOI 10.3171/jns.1986.65.5.0654
   Cirielli C, 1999, J NEURO-ONCOL, V43, P99, DOI 10.1023/A:1006289505801
   Conrad C, 2005, CANCER GENE THER, V12, P284, DOI 10.1038/sj.cgt.7700750
   CURTIN J, 2005, AM SOC GEN THER 8 AN, V11, P0
   Curtin JF, 2006, J IMMUNOL, V176, P3566, DOI 10.4049/jimmunol.176.6.3566
   Dewey RA, 1999, NAT MED, V5, P1256, DOI 10.1038/15207
   Dickerson KB, 2002, J IMMUNOTHER, V25, P36, DOI 10.1097/00002371-200201000-00004
   Ding H, 2000, NEUROSURG FOCUS, V8, P1
   Dong SM, 2005, J NEUROPATH EXP NEUR, V64, P948, DOI 10.1097/01.jnen.0000186940.14779.90
   ELISON D, 1998, NEUROPATHOLOGY, V0, P0
   Fecci PE, 2003, J NEURO-ONCOL, V64, P161, DOI 10.1023/A:1024943506506
   FINE H, 2005, CANC PRINCIPLES PRAC, V0, P0
   Fischer I, 2005, BRAIN PATHOL, V15, P297
   FOSTER ES, 1988, J VET INTERN MED, V2, P71, DOI 10.1111/j.1939-1676.1988.tb02796.x
   FROSCH M, 2005, ROBBINS COTRAN PATHO, V0, P0
   Giannini C, 2005, NEURO-ONCOLOGY, V7, P164, DOI 10.1215/S1152851704000821
   Gomez-Manzano C, 2004, NEUROLOGY, V63, P418, DOI 10.1212/01.WNL.0000133302.15022.7F
   HEIDNER GL, 1991, J VET INTERN MED, V5, P219, DOI 10.1111/j.1939-1676.1991.tb00952.x
   Hornebeck W, 2002, SEMIN CANCER BIOL, V12, P231, DOI 10.1016/S1044-579X(02)00026-3
   HORTEN BC, 1981, J NEUROPATH EXP NEUR, V40, P493, DOI 10.1097/00005072-198109000-00002
   Jiang H, 2005, NEOPLASIA, V7, P48, DOI 10.1593/neo.04391
   JONES NR, 1990, NEUROPATH APPL NEURO, V16, P185, DOI 10.1111/j.1365-2990.1990.tb01155.x
   JONES TR, 1981, AM J PATHOL, V105, P316
   Kawakami K, 2004, J NEUROSURG, V101, P1004, DOI 10.3171/jns.2004.101.6.1004
   Ke LD, 2000, CLIN CANCER RES, V6, P2562
   KENNEDY JD, 1992, J IMMUNOL, V148, P1620
   Kim CH, 2006, CANCER IMMUNOL IMMUN, V55, P1309, DOI 10.1007/s00262-006-0134-x
   King GD, 2005, CURR GENE THER, V5, P535, DOI 10.2174/156652305774964631
   KIRK SJ, 1992, JPEN-PARENTER ENTER, V16, P429, DOI 10.1177/0148607192016005429
   Kirsch M, 1998, CANCER RES, V58, P4654
   KLEIHUES P, 1970, Z NEUROL, V198, P65, DOI 10.1007/BF00316136
   Kleihues P, 2000, PATHOLOGY AND GENETICS OF TUMOURS OF THE NERVOUS SYSTEM, V0, P29
   Kosugi I, 2002, AM J PATHOL, V161, P919, DOI 10.1016/S0002-9440(10)64252-6
   KRUSE CA, 1994, J NEURO-ONCOL, V22, P191, DOI 10.1007/BF01052919
   Lamfers MLM, 2005, CANCER RES, V65, P9398, DOI 10.1158/0008-5472.CAN-04-4264
   LeCouteur RA, 1999, J SMALL ANIM PRACT, V40, P411, DOI 10.1111/j.1748-5827.1999.tb03113.x
   Leung Y, 1997, GEOINFORMATICA, V1, P93
   Lipsitz D, 2003, VET PATHOL, V40, P659, DOI 10.1354/vp.40-6-659
   Lund EL, 2000, CLIN CANCER RES, V6, P971
   Mahapokai W, 2000, PROSTATE CANCER P D, V3, P28, DOI 10.1038/sj.pcan.4500391
   Maher EA, 2001, GENE DEV, V15, P1311, DOI 10.1101/gad.891601
   Maher EA, 2003, ATLAS DIAGNOSTIC ONC, V0, P0
   Maleniak TC, 2001, CANCER GENE THER, V8, P589, DOI 10.1038/sj.cgt.7700348
   ORRISON WW, 1992, AM J NEURORADIOL, V13, P1124
   Owens GC, 1998, CANCER RES, V58, P2020
   PALACIOS R, 1991, IMMUNOGENETICS, V33, P90, DOI 10.1007/BF00210820
   PAYER E, 1992, J IMMUNOL, V149, P413
   Peña L, 2003, BREAST CANCER RES TR, V78, P141, DOI 10.1023/A:1022991802116
   Prados MD, 2000, SEMIN ONCOL, V27, P0
   Rainov NG, 2003, CANCER J, V9, P180, DOI 10.1097/00130404-200305000-00006
   Rong Y, 2006, J NEUROPATH EXP NEUR, V65, P529, DOI 10.1097/00005072-200606000-00001
   Sarkaria JN, 2006, CLIN CANCER RES, V12, P2264, DOI 10.1158/1078-0432.CCR-05-2510
   Sarnoto K, 2002, NEUROSURGERY, V50, P599
   Schmidt NO, 2004, CLIN CANCER RES, V10, P1255, DOI 10.1158/1078-0432.CCR-03-0052
   SCHNITZER J, 1981, J CELL BIOL, V90, P435, DOI 10.1083/jcb.90.2.435
   Shen S, 2005, J NEURO-ONCOL, V71, P113, DOI 10.1007/s11060-004-0890-4
   SHIOHARA T, 1993, J IMMUNOL, V150, P4323
   Stein VM, 2004, J NEUROIMMUNOL, V153, P122, DOI 10.1016/j.jneuroim.2004.05.001
   Stoica G, 2004, VET PATHOL, V41, P10, DOI 10.1354/vp.41-1-10
   Stonehewer J, 2000, J SMALL ANIM PRACT, V41, P416, DOI 10.1111/j.1748-5827.2000.tb03236.x
   Taipale J, 1998, ADV CANCER RES, V75, P87, DOI 10.1016/S0065-230X(08)60740-X
   TAKIGAWA M, 1978, INT ARCH ALLER A IMM, V56, P115, DOI 10.1159/000232013
   Tentori L, 2003, CLIN CANCER RES, V9, P5370
   TROJANOSKI J, 2005, RUBINS PATHOLOGY CLI, V0, P0
   Vail DM, 2000, CANCER INVEST, V18, P781, DOI 10.3109/07357900009012210
   Wickström SA, 2005, ADV CANCER RES, V94, P197, DOI 10.1016/S0065-230X(05)94005-0
   Zagzag D, 2000, PEDIATR NEUROSURG, V33, P49, DOI 10.1159/000028975
NR 85
TC 274
Z9 325
U1 2
U2 27
PU SPRINGER
PI NEW YORK
PA 233 SPRING ST, NEW YORK, NY 10013 USA
SN 0167-594X
EI 1573-7373
J9 J NEURO-ONCOL
JI J. Neuro-Oncol.
PD NOV 15
PY 2007
VL 85
IS 2
BP 133
EP 148
DI 10.1007/s11060-007-9400-9
PG 16
WC Oncology; Clinical Neurology
SC Oncology; Neurosciences & Neurology
GA 222NH
UT WOS:000250303700003
PM 17874037
DA 2025-02-17
ER

PT J
AU Yamanaka, R
   Itoh, K
AF Yamanaka, Ryuya
   Itoh, Kyogo
TI Peptide-based immunotherapeutic approaches to glioma: a review
SO EXPERT OPINION ON BIOLOGICAL THERAPY
LA English
DT Review
DE glioma; immunotherapy; peptide vaccination
ID pulsed dendritic cells; tumor-rejection antigen; phase-i/ii trial; malignant glioma; brain-tumors; immune-responses; cancer-patients; recurrent glioma; prostate-cancer; human-melanoma
AB Despite advances in surgery, radiation and chemotherapy, the prognosis of patients with malignant glioma is still very poor; therefore, the development of a novel therapeutic modality is essential. There are increasing reports demonstrating that systemic immunotherapy using dendritic cells or a peptide vaccine is capable of inducing an antiglioma response. Peptide-based immunotherapy strategies appear promising as an approach to successfully induce an antitumor immune response and prolong survival in patients with glioma without major side effects. Now, peptide-based immunotherapy could be a new treatment modality for patients with brain tumors.
C1 Kurume Univ, Sch Med, Res Ctr Innovat Canc Therapy, Kurume, Fukuoka 8300011, Japan.
C3 Kurume University
RP Yamanaka, R (通讯作者)，Kurume Univ, Sch Med, Res Ctr Innovat Canc Therapy, Asamachi 67, Kurume, Fukuoka 8300011, Japan.
EM ryaman@med.kurume-ac.jp
CR Afra D, 2002, LANCET, V359, P1011
   CHEN QY, 1994, INT J CANCER, V56, P755, DOI 10.1002/ijc.2910560524
   Chen YT, 1997, P NATL ACAD SCI USA, V94, P1914, DOI 10.1073/pnas.94.5.1914
   CONSTAM DB, 1992, J IMMUNOL, V148, P1404
   Gabrilovich DI, 1999, CLIN CANCER RES, V5, P2963
   GAUGLER B, 1994, J EXP MED, V179, P921, DOI 10.1084/jem.179.3.921
   Gohara R, 2002, J IMMUNOTHER, V25, P439, DOI 10.1097/00002371-200209000-00008
   GRAUER OM, 2007, IN PRESS INT J CANC, V0, P0
   Hatano M, 2005, NEOPLASIA, V7, P717, DOI 10.1593/neo.05277
   Imaizumi T, 1999, INT J CANCER, V83, P760, DOI 10.1002/(SICI)1097-0215(19991210)83:6<760::AID-IJC11>3.0.CO;2-R
   Itoh K, 2006, CANCER SCI, V97, P970, DOI 10.1111/j.1349-7006.2006.00272.x
   JANEWAY CA, 2004, IMMUNOBIOLOGY, V0, P630
   KAWAKAMI Y, 1994, J EXP MED, V180, P347, DOI 10.1084/jem.180.1.347
   Kikuchi T, 2001, CANCER IMMUNOL IMMUN, V50, P337, DOI 10.1007/s002620100205
   Kikuchi T, 2004, J IMMUNOTHER, V27, P452, DOI 10.1097/00002371-200411000-00005
   Kobayashi K, 2003, CANCER SCI, V94, P622, DOI 10.1111/j.1349-7006.2003.tb01493.x
   Kuramoto Terukazu, 1997, KURUME MEDICAL JOURNAL, V44, P43
   KURAPAD SN, 1995, GLIA, V15, P244
   LALLIER TE, 1991, ANN NY ACAD SCI, V615, P158
   Liu GT, 2006, EXPERT REV VACCINES, V5, P233, DOI 10.1586/14760584.5.2.233
   Liu GT, 2005, ONCOGENE, V24, P5226, DOI 10.1038/sj.onc.1208519
   Liu GT, 2004, J IMMUNOTHER, V27, P220, DOI 10.1097/00002371-200405000-00006
   Mine T, 2004, CLIN CANCER RES, V10, P929, DOI 10.1158/1078-0432.CCR-1117-3
   Miyagi Y, 2001, CLIN CANCER RES, V7, P3950
   Murayama K, 2000, J IMMUNOTHER, V23, P511, DOI 10.1097/00002371-200009000-00001
   Nestle FO, 1998, NAT MED, V4, P328, DOI 10.1038/nm0398-328
   Noguchi M, 2004, PROSTATE, V60, P32, DOI 10.1002/pros.20011
   Okano F, 2002, CLIN CANCER RES, V8, P2851
   Rosenberg SA, 2004, NAT MED, V10, P909, DOI 10.1038/nm1100
   Rosenberg SA, 1998, NAT MED, V4, P321, DOI 10.1038/nm0398-321
   Rutkowski S, 2004, BRIT J CANCER, V91, P1656, DOI 10.1038/sj.bjc.6602195
   Sahin U, 2000, CLIN CANCER RES, V6, P3916
   Sasaki M, 2001, CANCER RES, V61, P4809
   Satoh J, 1995, BRAIN RES, V704, P92, DOI 10.1016/0006-8993(95)01177-3
   Scarcella DL, 1999, CLIN CANCER RES, V5, P335
   Stupp R, 2005, NEW ENGL J MED, V352, P987, DOI 10.1056/NEJMoa043330
   Tsuda N, 2004, J IMMUNOTHER, V27, P60, DOI 10.1097/00002371-200401000-00006
   UEDA K, 1987, P NATL ACAD SCI USA, V84, P3004, DOI 10.1073/pnas.84.9.3004
   Ueda R, 2004, ONCOGENE, V23, P1420, DOI 10.1038/sj.onc.1207252
   Ueda R, 2007, INT J CANCER, V120, P1704, DOI 10.1002/ijc.22472
   VANDERBRUGGEN P, 1991, SCIENCE, V254, P1643, DOI 10.1126/science.1840703
   Wheeler CJ, 2004, CLIN CANCER RES, V10, P5316, DOI 10.1158/1078-0432.CCR-04-0497
   Yajima N, 2005, CLIN CANCER RES, V11, P5900, DOI 10.1158/1078-0432.CCR-05-0559
   Yamanaka R, 2006, CURR OPIN MOL THER, V8, P46
   Yamanaka R, 2003, BRIT J CANCER, V89, P1172, DOI 10.1038/sj.bjc.6601268
   Yamanaka R, 2005, CLIN CANCER RES, V11, P4160, DOI 10.1158/1078-0432.CCR-05-0120
   Yu JS, 2001, CANCER RES, V61, P842
   Yu JS, 2004, CANCER RES, V64, P4973, DOI 10.1158/0008-5472.CAN-03-3505
NR 48
TC 14
Z9 19
U1 0
U2 4
PU TAYLOR & FRANCIS LTD
PI ABINGDON
PA 2-4 PARK SQUARE, MILTON PARK, ABINGDON OR14 4RN, OXON, ENGLAND
SN 1471-2598
EI 1744-7682
J9 EXPERT OPIN BIOL TH
JI Expert Opin. Biol. Ther.
PD MAY 15
PY 2007
VL 7
IS 5
BP 645
EP 649
DI 10.1517/14712598.7.5.645
PG 5
WC Biotechnology & Applied Microbiology; Medicine, Research & Experimental
SC Biotechnology & Applied Microbiology; Research & Experimental Medicine
GA 163KW
UT WOS:000246159600008
PM 17477802
DA 2025-02-17
ER

PT J
AU Grauer, O
   Pöschl, P
   Lohmeier, A
   Adema, GJ
   Bogdahn, U
AF Grauer, Oliver
   Poeschl, Peter
   Lohmeier, Annette
   Adema, Gosse J.
   Bogdahn, Ulrich
TI Toll-like receptor triggered dendritic cell maturation and IL-12 secretion are necessary to overcome T-cell inhibition by glioma-associated TGF-β2
SO JOURNAL OF NEURO-ONCOLOGY
LA English
DT Article
DE dendritic cell; glioma; maturation; IL-12; TGF-beta 2; Toll-like receptor
ID activated protein-kinase; class-ii transactivator; central-nervous-system; tgf-beta; immune-responses; cutting edge; ifn-gamma; signal-transduction; large numbers; human blood
AB Malignant gliomas are able to secrete large amounts of immunosuppressive cytokines like transforming growth factor beta 2 (TGF-beta 2) and regularly escape from immune surveillance. Many strategies have been developed to induce potent anti-glioma responses, among those the use of dendritic cells (DC) as therapeutic vaccines. Here, we report that both mature DC and IL-12 secretion are necessary to overcome T-cell inhibition by TGF-beta 2. Flow cytometric analyses showed that TGF-beta 2 does not suppress the upregulation of MHC (major histocompatibility complex) class II molecules and the T cell stimulatory capacity of human DC that were stimulated with a strong cytokine cocktail containing tumor necrosis factor alpha (TNF-alpha), IL-1 beta, IL-6 and prostaglandin E2 (PGE(2)). Moreover, TGF-beta 2 signaling studies revealed that these cytokine-matured DC become unresponsive to TGF-beta 2. Although both mature and immature DC expressed comparable amounts of the TGF-beta receptor type II, Smad2 phosphorylation and subsequent upregulation of Smad7 was inhibited in mature DC, but not immature DC. However, further analysis revealed that mature DC alone are not sufficient to mediate full T cell activation in the presence of TGF-beta 2, unless IL-12 is added to the DC/T-cell coculture. Finally, we demonstrate that MHC class II expression and IL-12 secretion by DC are not disturbed by TGF-beta 2 after DC stimulation with a modified maturation cocktail containing the Toll-like receptor (TLR)-ligands Poly I:C or R848, TNF-alpha, IL-1 beta and INF-gamma. These data imply that mature DC retaining their capacity to produce IL-12 are of favorable use in glioma immunotherapy and suggest that TLR triggering of DC plays an important role to elicit a strong immune response in the immunosuppressive environment of malignant gliomas.
C1 Univ Regensburg, Dept Neurol, D-93053 Regensburg, Germany.
   Radboud Univ Nijmegen, Nijmegen Med Ctr, Dept Tumorimmunol, Nijmegen, Netherlands.
C3 University of Regensburg; Radboud University Nijmegen
RP Grauer, O (通讯作者)，Univ Regensburg, Dept Neurol, Univ Str 84, D-93053 Regensburg, Germany.
EM oliver.grauer@klinik.uni-regensburg.de
CR Afkarian M, 2002, NAT IMMUNOL, V3, P549, DOI 10.1038/ni794
   Agrawal S, 2003, J IMMUNOL, V171, P4984, DOI 10.4049/jimmunol.171.10.4984
   Arrighi JF, 2001, J IMMUNOL, V166, P3837, DOI 10.4049/jimmunol.166.6.3837
   Banchereau J, 1998, NATURE, V392, P245, DOI 10.1038/32588
   Bos CL, 2004, INT J BIOCHEM CELL B, V36, P1187, DOI 10.1016/j.biocel.2003.08.006
   Bsibsi M, 2002, J NEUROPATH EXP NEUR, V61, P1013, DOI 10.1093/jnen/61.11.1013
   Calzascia T, 2005, IMMUNITY, V22, P175, DOI 10.1016/j.immuni.2004.12.008
   Calzascia T, 2003, J IMMUNOL, V171, P2187, DOI 10.4049/jimmunol.171.5.2187
   Carpentier PA, 2005, GLIA, V49, P360, DOI 10.1002/glia.20117
   Carter KB, 2000, J BIOL CHEM, V275, P27858
   CAUX C, 1994, J EXP MED, V180, P1263, DOI 10.1084/jem.180.4.1263
   Cella M, 1997, CURR OPIN IMMUNOL, V9, P10, DOI 10.1016/S0952-7915(97)80153-7
   de Vries IJM, 2002, J IMMUNOTHER, V25, P429, DOI 10.1097/00002371-200209000-00007
   Dietrich JB, 2002, J NEUROIMMUNOL, V128, P58, DOI 10.1016/S0165-5728(02)00114-5
   Ebner S, 2001, J IMMUNOL METHODS, V252, P93, DOI 10.1016/S0022-1759(01)00337-4
   Farina C, 2005, J NEUROIMMUNOL, V159, P12, DOI 10.1016/j.jneuroim.2004.09.009
   Frasch SC, 1998, J BIOL CHEM, V273, P8389, DOI 10.1074/jbc.273.14.8389
   Hayashi H, 1997, CELL, V89, P1165, DOI 10.1016/S0092-8674(00)80303-7
   Iwasaki A, 2004, NAT IMMUNOL, V5, P987, DOI 10.1038/ni1112
   Jean WC, 1998, NEUROSURGERY, V42, P850, DOI 10.1097/00006123-199804000-00097
   Kalinski P, 1999, J IMMUNOL, V162, P3231
   Karman J, 2004, J IMMUNOL, V173, P2353, DOI 10.4049/jimmunol.173.4.2353
   Kielian T, 2002, J NEUROIMMUNOL, V130, P86, DOI 10.1016/S0165-5728(02)00216-3
   Kikuchi T, 2004, J IMMUNOTHER, V27, P452, DOI 10.1097/00002371-200411000-00005
   King IL, 2005, J IMMUNOL, V175, P641, DOI 10.4049/jimmunol.175.2.641
   Kjellman C, 2000, INT J CANCER, V89, P251, DOI 10.1002/1097-0215(20000520)89:3<251::AID-IJC7>3.0.CO;2-5
   Lee YJ, 1997, J IMMUNOL, V158, P2065
   Lúdvíksson BR, 2000, EUR J IMMUNOL, V30, P2101, DOI 10.1002/1521-4141(200007)30:7<2101::AID-IMMU2101>3.3.CO;2-G
   Mailliard RB, 2004, CANCER RES, V64, P5934, DOI 10.1158/0008-5472.CAN-04-1261
   Nakamura K, 2004, J IMMUNOL, V172, P834, DOI 10.4049/jimmunol.172.2.834
   Nandan D, 1997, J IMMUNOL, V158, P1095
   Napolitani G, 2005, NAT IMMUNOL, V6, P769, DOI 10.1038/ni1223
   O I, 2002, ANTICANCER RES, V22, P613
   Pardoux C, 1997, J IMMUNOL, V158, P136
   Pisegna S, 2004, BLOOD, V104, P4157, DOI 10.1182/blood-2004-05-1860
   Platten M, 2001, MICROSC RES TECHNIQ, V52, P401, DOI 10.1002/1097-0029(20010215)52:4<401::AID-JEMT1025>3.0.CO;2-C
   Presky DH, 1996, P NATL ACAD SCI USA, V93, P14002, DOI 10.1073/pnas.93.24.14002
   Ransohoff RM, 2003, NAT REV IMMUNOL, V3, P569, DOI 10.1038/nri1130
   Rogge L, 1997, J EXP MED, V185, P825, DOI 10.1084/jem.185.5.825
   Romani N, 1996, J IMMUNOL METHODS, V196, P137, DOI 10.1016/0022-1759(96)00078-6
   Schramm C, 2004, INT IMMUNOL, V16, P1241, DOI 10.1093/intimm/dxh126
   Schuler G, 2003, CURR OPIN IMMUNOL, V15, P138, DOI 10.1016/S0952-7915(03)00015-3
   Shi YG, 2003, CELL, V113, P685, DOI 10.1016/S0092-8674(03)00432-X
   Szabo SJ, 1997, J EXP MED, V185, P817, DOI 10.1084/jem.185.5.817
   Thurner B, 1999, J IMMUNOL METHODS, V223, P1, DOI 10.1016/S0022-1759(98)00208-7
   Thurner B, 1999, J IMMUNOL METHODS, V224, P211
   Vasselon T, 2002, J LEUKOCYTE BIOL, V71, P503
   Wu DT, 2000, J NEUROVIROL, V6, P0
   Xiao YQ, 2002, J BIOL CHEM, V277, P14884, DOI 10.1074/jbc.M111718200
   Yamamoto M, 2004, MOL IMMUNOL, V40, P861, DOI 10.1016/j.molimm.2003.10.006
   Yamanaka R, 2003, J NEUROSURG, V99, P746, DOI 10.3171/jns.2003.99.4.0746
NR 51
TC 40
Z9 45
U1 0
U2 3
PU SPRINGER
PI NEW YORK
PA 233 SPRING ST, NEW YORK, NY 10013 USA
SN 0167-594X
EI 1573-7373
J9 J NEURO-ONCOL
JI J. Neuro-Oncol.
PD APR 15
PY 2007
VL 82
IS 2
BP 151
EP 161
DI 10.1007/s11060-006-9274-2
PG 11
WC Oncology; Clinical Neurology
SC Oncology; Neurosciences & Neurology
GA 146RY
UT WOS:000244953600005
PM 17106649
DA 2025-02-17
ER

PT J
AU Delgado, C
   Hoa, N
   Callahan, LL
   Schiltz, PM
   Jahroudi, RA
   Zhang, JG
   Wepsic, HT
   Jadus, MR
AF Delgado, Christina
   Hoa, Nell
   Callahan, Linda L.
   Schiltz, Patric M.
   Jahroudi, Reza Alipanah
   Zhang, Jian Gang
   Wepsic, H. Terry
   Jadus, Martin R.
TI Generation of human innate immune responses towards membrane macrophage colony stimulating factor (mM-CSF) expressing U251 glioma cells within immunodeficient (NIH-nu/beige/xid) mice
SO CYTOKINE
LA English
DT Article
DE macrophage colony stimulating factor; macrophages; human glioma; respiratory burst; reactive oxygen species
ID heat-shock proteins; dendritic cells; tumor-cells; systemic immunity; apoptotic cells; in-vitro; chaperoned peptides; cytokine production; immunogene therapy; pathway
AB The response of human peripheral blood mononuclear cells (PBMC) to cloned human HLA-A2+ U251 glioma cells (U251-2F11/TK) expressing membrane macrophage colony stimulating factor (mM-CSF) was investigated in vitro and in vivo. Enriched human monocytes derived from cancer patients produced a respiratory burst following 20 min of interaction with mM-CSF expressing U251 glioma cells. This respiratory burst response was not observed in the enriched human monocytes following similar exposure to the viral vector control U251 (U251-VV) cells. Reactive oxygen species such as H2O2 and HOC1 produced death of the U251 cells. The U251-2F11/TK cells failed to grow in severely compromised combined immunodeficient (NIH-bg-nu-xidBR) mice that were depleted of murine monocyte/ macrophages then reconstituted with human HLA-A2+ PBMC. Reactive oxygen species (ROS) were produced by PBMC, both in vitro and in vivo in response to mM-CSF expressing U251 cells. U251-2F11/TK cells failed to form subcutaneous tumors in macrophage depleted mice reconstituted with human PBMC; whereas, progressive growth of such tumors was observed with the U251-VV cells. U251-2F11/TK tumors formed if the initial inoculums of PBMC were depleted of monocytes. From this work it can be concluded that mM-CSF transduced U251-2F11/TK glioma cells can safely stimulate human innate immune responses in vivo. Published by Elsevier Ltd.
C1 Vet Affairs Med Ctr, Diagnost & Mol Med Serv, Dept Diagnost & Mol Med, Long Beach, CA 90822 USA.
   Calif State Univ Long Beach, Dept Nursing, Long Beach, CA 90840 USA.
   Presbyterian Hosp, Hoag Canc Ctr, Newport Beach, CA 92658 USA.
   Univ Calif Irvine, Neurooncol Program, Chao Comprehens Canc Ctr, Orange, CA 92868 USA.
   Univ Calif Irvine, Dept Pathol, Irvine, CA 92697 USA.
C3 US Department of Veterans Affairs; Veterans Health Administration (VHA); VA Long Beach Healthcare System; California State University System; California State University Long Beach; University of California System; University of California Irvine; University of California System; University of California Irvine
RP Jadus, MR (通讯作者)，Vet Affairs Med Ctr, Diagnost & Mol Med Serv, Dept Diagnost & Mol Med, Box 113,5901 E 7th St, Long Beach, CA 90822 USA.
EM martinjadus@med.va.gov
CR Asea A, 2000, NAT MED, V6, P435, DOI 10.1038/74697
   Barker RN, 1999, PATHOBIOLOGY, V67, P302, DOI 10.1159/000028085
   Basu S, 2000, INT IMMUNOL, V12, P1539, DOI 10.1093/intimm/12.11.1539
   Basu S, 2001, IMMUNITY, V14, P303, DOI 10.1016/S1074-7613(01)00111-X
   Binder RJ, 2001, J BIOL CHEM, V276, P17163, DOI 10.1074/jbc.M011547200
   Chen YJ, 2002, BLOOD, V100, P1373, DOI 10.1182/blood-2002-01-0174
   Dan QH, 2001, MOL THER, V4, P427, DOI 10.1006/mthe.2001.0477
   Ewend MG, 2000, J IMMUNOTHER, V23, P438, DOI 10.1097/00002371-200007000-00007
   Fadok VA, 1998, J CLIN INVEST, V101, P890, DOI 10.1172/JCI1112
   Gabrilovich D, 2004, NAT REV IMMUNOL, V4, P941, DOI 10.1038/nri1498
   Gallucci S, 1999, NAT MED, V5, P1249, DOI 10.1038/15200
   Gallucci S, 2001, CURR OPIN IMMUNOL, V13, P114, DOI 10.1016/S0952-7915(00)00191-6
   Graf MR, 1999, J IMMUNOL, V163, P5544
   Grzelak A, 2001, FREE RADICAL BIO MED, V30, P1418, DOI 10.1016/S0891-5849(01)00545-7
   Huncharek M, 1998, ANTICANCER RES, V18, P1303
   Jadus MR, 1996, BLOOD, V87, P5232, DOI 10.1182/blood.V87.12.5232.bloodjournal87125232
   Jadus MR, 1998, J IMMUNOL, V160, P361
   Jadus MR, 2003, CANCER GENE THER, V10, P411, DOI 10.1038/sj.cgt.7700583
   Jubelirer S J, 1996, W V MED J, V92, P186
   Kruse CA, 1997, CANCER IMMUNOL IMMUN, V45, P77, DOI 10.1007/s002620050405
   Kuppner MC, 2001, EUR J IMMUNOL, V31, P1602, DOI 10.1002/1521-4141(200105)31:5<1602::AID-IMMU1602>3.0.CO;2-W
   Melcher A, 1998, NAT MED, V4, P581, DOI 10.1038/nm0598-581
   Mitra S, 2006, BBA-MOL BASIS DIS, V1762, P732, DOI 10.1016/j.bbadis.2006.06.011
   Parney IF, 1997, HUM GENE THER, V8, P1073, DOI 10.1089/hum.1997.8.9-1073
   Parney IF, 2000, NEUROSURGERY, V46, P1169, DOI 10.1097/00006123-200005000-00030
   Plautz GE, 2000, CLIN CANCER RES, V6, P2209
   Quattrocchi KB, 1999, J NEURO-ONCOL, V45, P141, DOI 10.1023/A:1006293606710
   Sanchez R, 2002, CELL IMMUNOL, V215, P1, DOI 10.1016/S0008-8749(02)00011-4
   Sauter B, 2000, J EXP MED, V191, P423, DOI 10.1084/jem.191.3.423
   Serafini P, 2006, SEMIN CANCER BIOL, V16, P53, DOI 10.1016/j.semcancer.2005.07.005
   Sperandio S, 2000, P NATL ACAD SCI USA, V97, P14376, DOI 10.1073/pnas.97.26.14376
   Srivastava P, 2002, ANNU REV IMMUNOL, V20, P395, DOI 10.1146/annurev.immunol.20.100301.064801
   SUTO R, 1995, SCIENCE, V269, P1585, DOI 10.1126/science.7545313
   T Hoa N, 2007, LAB INVEST, V87, P115, DOI 10.1038/labinvest.3700506
   Voll RE, 1997, NATURE, V390, P350, DOI 10.1038/37022
   Wagner BA, 2000, J BIOL CHEM, V275, P22461, DOI 10.1074/jbc.M001434200
   Williams CC, 2001, MOL THER, V3, P216, DOI 10.1006/mthe.2001.0253
   Zhang JG, 2007, CLIN CANCER RES, V13, P566, DOI 10.1158/1078-0432.CCR-06-1576
NR 38
TC 5
Z9 5
U1 0
U2 2
PU ACADEMIC PRESS LTD- ELSEVIER SCIENCE LTD
PI LONDON
PA 24-28 OVAL RD, LONDON NW1 7DX, ENGLAND
SN 1043-4666
EI 1096-0023
J9 CYTOKINE
JI Cytokine
PD JUN 15
PY 2007
VL 38
IS 3
BP 165
EP 176
DI 10.1016/j.cyto.2007.06.003
PG 12
WC Biochemistry & Molecular Biology; Cell Biology; Immunology
SC Biochemistry & Molecular Biology; Cell Biology; Immunology
GA 210RW
UT WOS:000249474300008
PM 17689258
DA 2025-02-17
ER

PT J
AU Saikali, S
   Avril, T
   Collet, B
   Hamlat, A
   Bansard, JY
   Drenou, B
   Guegan, Y
   Quillien, V
AF Saikali, Stephan
   Avril, Tony
   Collet, Brigitte
   Hamlat, Abderrahmane
   Bansard, Jean-Yves
   Drenou, Bernard
   Guegan, Yvon
   Quillien, Veronique
TI Expression of nine tumour antigens in a series of human glioblastoma multiforme:: interest of EGFRvIII, IL-13Rα2, gp100 and TRP-2 for immunotherapy
SO JOURNAL OF NEURO-ONCOLOGY
LA English
DT Article
DE glioblastoma; EGFRvIII; gp100; IL-13R alpha 2; TRP-2; dendritic cell-based immunotherapy
ID growth-factor receptor; anaplastic lymphoma kinase; dendritic cell vaccination; cytotoxic t-cells; phase-i/ii trial; malignant glioma; interleukin-13 receptor; brain-tumors; functional-analysis; gene amplification
AB In this study, we investigated the mRNA and protein expression of nine tumour antigens in human glioblastoma multiforme with a view to their possible use in dendritic cell-based immunotherapy. Expression of ALK, EGFRvIII, GALT3, gp100, IL-13R alpha 2, MAGE-A3, NA17-A, TRP-2 and tyrosinase were studied by real-time RT-PCR on frozen tissues using a series of 47 tumour samples from patients with glioblastoma. Results were compared with non-neoplastic brain expression or glioblastoma samples with very low levels of expression near the limits of detection for EGFRvIII and MAGE-A3, as these latter two antigens were not detected in non-neoplastic brain. Tumour antigens showing a 5-fold increase in mRNA expression were considered as positive, and only antigens displaying an mRNA over-expression in a significant number of cases were analysed by immunohistochemistry on paraffin-embedded sections. Using real time RT-PCR, we found EGFRvIII, gp100, IL-13R alpha 2 and TRP-2 to be positive in 64, 38, 32 and 21% of cases, respectively. While we observed no over-expression for ALK, GALT3 and tyrosinase, 3 samples out of 47 were positive for MAGE-3 and 1 sample for NA17-A. More than 25% of tumour cells showed strong protein expression in 13, 34, 85 and 96% of GBM samples for gp100, TRP-2, EGFRvIII and IL-13R alpha 2, respectively. Interestingly, protein expression of at least 3 antigens was observed in 38% of cases. These results point out the importance of EGFRvIII, IL-13R alpha 2 and, to a less extent gp100 and TRP-2, for developing an immunotherapy strategy against glioblastoma.
C1 Ctr Eugene Marquis, Dept Biol, Rennes, France.
   Univ Rennes 1, UPRESA, EA 3889, Rennes, France.
   Hop Pontchaillou, Dept Anat & Cytol Pathol, Rennes, France.
   Hop Pontchaillou, Dept Neurochirurg, Rennes, France.
   Univ Rennes 1, INSERM, U642, Rennes, France.
   Hop E Muller, Dept Hematol, Mulhouse, France.
C3 UNICANCER; Centre Eugene Marquis; Universite de Rennes; Universite de Rennes; CHU Rennes; Universite de Rennes; Universite de Rennes; CHU Rennes; Universite de Rennes; Institut National de la Sante et de la Recherche Medicale (Inserm)
RP Quillien, V (通讯作者)，Ctr Eugene Marquis, Dept Biol, Rennes, France.
CR Aldape KD, 2004, J NEUROPATH EXP NEUR, V63, P700, DOI 10.1093/jnen/63.7.700
   Arjona D, 2005, NEUROPATH APPL NEURO, V31, P384, DOI 10.1111/j.1365-2990.2005.00653.x
   Bernard J, 2001, LAB INVEST, V81, P1223, DOI 10.1038/labinvest.3780336
   Biernat W, 2004, BRAIN PATHOL, V14, P131, DOI 10.1111/j.1750-3639.2004.tb00045.x
   Chi DDJ, 1997, AM J PATHOL, V150, P2143
   Debinski W, 1999, INT J ONCOL, V15, P481
   Dirks WG, 2002, INT J CANCER, V100, P49, DOI 10.1002/ijc.10435
   EKSTRAND AJ, 1994, ONCOGENE, V9, P2313
   Fay JW, 2006, CANCER IMMUNOL IMMUN, V55, P1209, DOI 10.1007/s00262-005-0106-6
   Feldkamp MM, 1999, NEUROSURGERY, V45, P1442, DOI 10.1097/00006123-199912000-00034
   Guilloux Y, 1996, J EXP MED, V183, P1173, DOI 10.1084/jem.183.3.1173
   Heimberger AB, 2005, CLIN CANCER RES, V11, P1462, DOI 10.1158/1078-0432.CCR-04-1737
   Hershey GKK, 2003, J ALLERGY CLIN IMMUN, V111, P677, DOI 10.1067/mai.2003.1333
   Höftberger R, 2004, BRAIN PATHOL, V14, P43
   Holland EC, 2000, P NATL ACAD SCI USA, V97, P6242, DOI 10.1073/pnas.97.12.6242
   Iwahara T, 1997, ONCOGENE, V14, P439, DOI 10.1038/sj.onc.1200849
   Joshi BH, 2000, CANCER RES, V60, P1168
   Kawakami M, 2004, CANCER-AM CANCER SOC, V101, P1036, DOI 10.1002/cncr.20470
   Kikuchi T, 2001, CANCER IMMUNOL IMMUN, V50, P337, DOI 10.1007/s002620100205
   Kikuchi T, 2004, J IMMUNOTHER, V27, P452, DOI 10.1097/00002371-200411000-00005
   Liau LM, 2005, CLIN CANCER RES, V11, P5515, DOI 10.1158/1078-0432.CCR-05-0464
   Liu G, 2004, CANCER RES, V64, P4980, DOI 10.1158/0008-5472.CAN-03-3504
   Liu GT, 2003, J IMMUNOTHER, V26, P301, DOI 10.1097/00002371-200307000-00002
   Liu GT, 2005, ONCOGENE, V24, P5226, DOI 10.1038/sj.onc.1208519
   Lorimer IAJ, 2002, CURR CANCER DRUG TAR, V2, P91, DOI 10.2174/1568009023333926
   MOSCATELLO DK, 1995, CANCER RES, V55, P5536
   Nishikawa Ryo, 2004, BRAIN TUMOR PATHOL, V21, P53, DOI 10.1007/BF02484510
   Okano F, 2002, CLIN CANCER RES, V8, P2851
   Powers C, 2002, J BIOL CHEM, V277, P14153, DOI 10.1074/jbc.M112354200
   Rutkowski S, 2004, BRIT J CANCER, V91, P1656, DOI 10.1038/sj.bjc.6602195
   Sahin U, 2000, CLIN CANCER RES, V6, P3916
   Sanai N, 2005, NEW ENGL J MED, V353, P811, DOI 10.1056/NEJMra043666
   Scarcella DL, 1999, CLIN CANCER RES, V5, P335
   Shinojima N, 2003, CANCER RES, V63, P6962
   Steiner HH, 2004, J CLIN ONCOL, V22, P4272, DOI 10.1200/JCO.2004.09.038
   Tsuda N, 2002, BRIT J CANCER, V87, P1006, DOI 10.1038/sj.bjc.6600593
   WIKSTRAND CJ, 1995, CANCER RES, V55, P3140
   Wu AH, 2006, J NEURO-ONCOL, V76, P23, DOI 10.1007/s11060-005-3280-7
   Yamanaka R, 2003, BRIT J CANCER, V89, P1172, DOI 10.1038/sj.bjc.6601268
   Yamanaka R, 2005, CLIN CANCER RES, V11, P4160, DOI 10.1158/1078-0432.CCR-05-0120
   Yu JS, 2001, CANCER RES, V61, P842
   Yu JS, 2004, CANCER RES, V64, P4973, DOI 10.1158/0008-5472.CAN-03-3505
NR 42
TC 117
Z9 145
U1 0
U2 4
PU SPRINGER
PI NEW YORK
PA 233 SPRING STREET, NEW YORK, NY 10013 USA
SN 0167-594X
EI 
J9 J NEURO-ONCOL
JI J. Neuro-Oncol.
PD JAN 15
PY 2007
VL 81
IS 2
BP 139
EP 148
DI 10.1007/s11060-006-9220-3
PG 10
WC Oncology; Clinical Neurology
SC Oncology; Neurosciences & Neurology
GA 118VD
UT WOS:000242970200004
PM 17004103
DA 2025-02-17
ER

PT J
AU Schiltz, PM
   Lee, GJ
   Zhang, JG
   Hoa, N
   Wepsic, HT
   Dillman, RO
   Jadus, MR
AF Schiltz, Patric M.
   Lee, Gregory J.
   Zhang, Jian Gang
   Hoa, Neil
   Wepsic, H. Terry
   Dillman, Robert O.
   Jadus, Martin R.
TI Human allogeneic and murine xenogeneic dendritic cells are cytotoxic to human tumor cells via two distinct pathways
SO CANCER BIOTHERAPY AND RADIOPHARMACEUTICALS
LA English
DT Article
DE dendritic cells; glioma; cytotoxocity; nitric oxide
ID anticancer effector function; necrosis-factor; glioma-cells; in-vitro; polymorphonuclear leukocytes; apoptosis; expression; responses; innate; macrophages
AB Human monocyte-derived dendritic cells (DCs), stimulated with granulocyte-macrophage colony-stimulating factor and interleukin-4 for 1 week, killed human tumor cells in 24-hour cytotoxicity assays. These immature DCs were >90% CD11c, major histocompatibility complex class 11(+), but <1% were CD83+ cells. Within 24 hours, these DCs ingested tumor membranes. The DC cells also lysed Jurkat lymphoma cells, but not Jurkat cells genetically knocked out of the Fas-associated death domain (FADD) or caspase-8. DC2.4, a cloned murine DC line, also displayed cytotoxicity toward U-251 cells, although these murine DCs were less potent than human DC. DC2.4 did not kill Jurkat cells, rat T9 glioma cells, or human Caco-2 colon cancer cells, suggesting that a unique receptor or ligand interaction exists between the DC and U-251 cells. This interaction was destroyed by prior paraformaldehyde fixation of the tumor cells. Supernatants from the cultures of DC2.4 and tumor cells were analyzed by the Griess reaction for signs of nitric oxide (NO) production. Augmented NO production occurred in DC2.4/U-251 and DC2.4/Jurkat cultures but was not seen in the human DC/U-251 cultures. These studies suggest that DCs possess different mechanisms of tumoricidal activity.
C1 Vet Affairs Med Ctr, Diagnost & Mol Med Health Care Grp, Long Beach, CA 92658 USA.
   Hoag Mem Hosp, Hosp Comprehens Canc Ctr, Long Beach, CA USA.
   Univ Calif Irvine, Dept Pathol, Irvine, CA 92717 USA.
C3 US Department of Veterans Affairs; Veterans Health Administration (VHA); VA Long Beach Healthcare System; University of California System; University of California Irvine
RP Jadus, MR (通讯作者)，Vet Affairs Med Ctr, Diagnost & Mol Med Health Care Grp, Box 113,5901 E 7th St, Long Beach, CA 92658 USA.
EM martin.jadus@med.va.gov
CR Ayres FM, 2004, ONCOL REP, V11, P1017
   Ayres FM, 2003, IMMUNOL INVEST, V32, P219, DOI 10.1081/IMM-120025102
   Chan CW, 2006, NAT MED, V12, P207, DOI 10.1038/nm1352
   Chapoval AI, 2000, BLOOD, V95, P2346, DOI 10.1182/blood.V95.7.2346.007k05_2346_2351
   Chen YJ, 2002, BLOOD, V100, P1373, DOI 10.1182/blood-2002-01-0174
   Costain DJ, 2001, CANCER IMMUNOL IMMUN, V50, P293, DOI 10.1007/PL00006690
   Dillman R, 2004, CANCER BIOTHER RADIO, V19, P658, DOI 10.1089/cbr.2004.19.658
   Dillman RO, 2006, NEW ENGL J MED, V355, P1179, DOI 10.1056/NEJMc061667
   Hart DNJ, 1997, BLOOD, V90, P3245, DOI 10.1182/blood.V90.9.3245
   HAYASHI T, 1988, JPN J CANCER RES, V79, P375, DOI 10.1111/j.1349-7006.1988.tb01601.x
   Jadus MR, 2003, CANCER GENE THER, V10, P411, DOI 10.1038/sj.cgt.7700583
   JADUS MR, 1986, J IMMUNOL, V137, P2774
   JADUS MR, 1995, J LEUKOCYTE BIOL, V57, P936, DOI 10.1002/jlb.57.6.936
   JADUS MR, 1999, RECENT RES DEV IMMUN, V1, P281
   Janjic BM, 2002, J IMMUNOL, V168, P1823, DOI 10.4049/jimmunol.168.4.1823
   Jo M, 2000, NAT MED, V6, P564, DOI 10.1038/75045
   Liau LM, 2005, CLIN CANCER RES, V11, P5515, DOI 10.1158/1078-0432.CCR-05-0464
   Lu GW, 2002, J IMMUNOL, V168, P1831, DOI 10.4049/jimmunol.168.4.1831
   Mizuno M, 1996, JPN J CANCER RES, V87, P543, DOI 10.1111/j.1349-7006.1996.tb00257.x
   Pfaffl MW, 2001, NUCLEIC ACIDS RES, V29, P0, DOI 10.1093/nar/29.9.e45
   RICHARDS JM, 1989, BLOOD REV, V3, P110, DOI 10.1016/0268-960X(89)90006-4
   Rosen DB, 2004, J IMMUNOL, V173, P2470, DOI 10.4049/jimmunol.173.4.2470
   Schmitz M, 2005, J IMMUNOL, V174, P4127, DOI 10.4049/jimmunol.174.7.4127
   Shen ZH, 1997, J IMMUNOL, V158, P2723
   Shimamura H, 2002, J IMMUNOTHER, V25, P226, DOI 10.1097/00002371-200205000-00005
   Shinoura N, 1999, CANCER RES, V59, P4119
   Taieb J, 2006, NAT MED, V12, P214, DOI 10.1038/nm1356
   Vanderheyde N, 2001, J IMMUNOL, V167, P3565, DOI 10.4049/jimmunol.167.7.3565
   Wierecky J, 2006, CANCER RES, V66, P5910, DOI 10.1158/0008-5472.CAN-05-3905
   Wosik K, 2001, GLIA, V33, P217, DOI 10.1002/1098-1136(200103)33:3<217::AID-GLIA1020>3.0.CO;2-W
   Yamaguchi K, 2005, ONCOLOGY-BASEL, V68, P471, DOI 10.1159/000086990
   Yu JS, 2004, CANCER RES, V64, P4973, DOI 10.1158/0008-5472.CAN-03-3505
   Zhang JG, 2007, CLIN CANCER RES, V13, P566, DOI 10.1158/1078-0432.CCR-06-1576
NR 33
TC 9
Z9 9
U1 0
U2 1
PU MARY ANN LIEBERT, INC
PI NEW ROCHELLE
PA 140 HUGUENOT STREET, 3RD FL, NEW ROCHELLE, NY 10801 USA
SN 1084-9785
EI 1557-8852
J9 CANCER BIOTHER RADIO
JI Cancer Biother. Radiopharm.
PD OCT 15
PY 2007
VL 22
IS 5
BP 672
EP 683
DI 10.1089/cbr.2007.356
PG 12
WC Oncology; Medicine, Research & Experimental; Pharmacology & Pharmacy; Radiology, Nuclear Medicine & Medical Imaging
SC Oncology; Research & Experimental Medicine; Pharmacology & Pharmacy; Radiology, Nuclear Medicine & Medical Imaging
GA 229RL
UT WOS:000250821800011
PM 17979570
DA 2025-02-17
ER

PT J
AU Parajuli, P
   Mathupala, S
   Mittal, S
   Sloan, AE
AF Parajuli, Prahlad
   Mathupala, Saroj
   Mittal, Sandeep
   Sloan, Andrew E.
TI Dendritic cell-based active specific immunotherapy for malignant glioma
SO EXPERT OPINION ON BIOLOGICAL THERAPY
LA English
DT Review
DE dendritic cells; glioma; immunotherapy; regulatory T cells
ID growth-factor-beta; i clinical-trial; regulatory t-cells; phase-i/ii trial; brain-tumors; recurrent glioblastoma; tgf-beta; immune-response; recombinant interleukin-2; autologous glioma
AB Immunotherapy is an appealing therapeutic modality for malignant gliomas because of its potential to selectively target residual tumor cells that have invaded the normal brain. Most immunotherapeutic studies are designed to exploit the capacity of dendritic cells for inducing cell-mediated effects as well as immune memory responses for destroying residual tumor cells and preventing recurrence. Although initial clinical studies on dendritic cell-based immunotherapy resulted in very limited success, they have prompted many new studies on exploring strategies to induce a more robust antitumor immune response by using novel adjuvants for maturation and activation of dendritic cells. More studies have focused on the mechanisms of immune suppression by tumor cells and the role of regulatory T cells in tumor growth and progression. In this article, the authors review the evolution of dendritic cell-based immunotherapeutic strategies for adjuvant treatment of malignant gliomas. The authors also discuss how new knowledge on tumor-intrinsic mechanisms of tolerance induction and immunosuppression are likely to shape the future of immunotherapy for high-grade gliomas.
C1 Wayne State Univ, Detroit, MI 48201 USA.
   Karmanos Canc Inst, Dept Neurosurg, Hudson Webber CRC 808, Detroit, MI 48201 USA.
   Univ Hosp Cleveland, Dept Neurol Surg, Case Med Ctr, Cleveland, OH 44106 USA.
C3 Wayne State University; Barbara Ann Karmanos Cancer Institute; University Hospitals of Cleveland; University System of Ohio; Case Western Reserve University
RP Parajuli, P (通讯作者)，Wayne State Univ, 4100 John R St, Detroit, MI 48201 USA.
EM pparajuli@med.wayne.edu
CR Akasaki Y, 2004, J IMMUNOL, V173, P4352, DOI 10.4049/jimmunol.173.7.4352
   Bertone S, 1999, EUR J IMMUNOL, V29, P23, DOI 10.1002/(SICI)1521-4141(199901)29:01<23::AID-IMMU23>3.0.CO;2-Y
   Beyer M, 2006, BLOOD, V108, P804, DOI 10.1182/blood-2006-02-002774
   BOIARDI A, 1994, CANCER IMMUNOL IMMUN, V39, P193, DOI 10.1007/BF01533386
   Carpentier A, 2006, NEURO-ONCOLOGY, V8, P60, DOI 10.1215/S1522851705000475
   Chen ZM, 2003, BLOOD, V101, P5076, DOI 10.1182/blood-2002-09-2798
   COULDWELL WT, 1991, J NEUROIMMUNOL, V33, P89, DOI 10.1016/0165-5728(91)90052-9
   De Vleeschouwer S, 2005, CANCER IMMUNOL IMMUN, V54, P372, DOI 10.1007/s00262-004-0615-8
   Dillman RO, 2004, J IMMUNOTHER, V27, P398, DOI 10.1097/00002371-200409000-00009
   Eisele G, 2006, BRAIN, V129, P2416, DOI 10.1093/brain/awl205
   El Andaloussi A, 2006, NEURO-ONCOLOGY, V8, P234, DOI 10.1215/15228517-2006-006
   El Andaloussi A, 2006, J NEUROSURG, V105, P430, DOI 10.3171/jns.2006.105.3.430
   Facoetti A, 2005, CLIN CANCER RES, V11, P8304, DOI 10.1158/1078-0432.CCR-04-2588
   Fakhrai H, 2006, CANCER GENE THER, V13, P1052, DOI 10.1038/sj.cgt.7700975
   Fecci PE, 2006, CANCER RES, V66, P3294, DOI 10.1158/0008-5472.CAN-05-3773
   FONTANA A, 1992, INT ARCH ALLERGY IMM, V99, P1, DOI 10.1159/000236328
   Friese MA, 2004, CANCER RES, V64, P7596, DOI 10.1158/0008-5472.CAN-04-1627
   Gajewski TF, 2006, IMMUNOL REV, V213, P131, DOI 10.1111/j.1600-065X.2006.00442.x
   Galon J, 2006, SCIENCE, V313, P1960, DOI 10.1126/science.1129139
   Gomez GG, 2006, GENE THER MOL BIOL, V10A, P133
   Gorelik L, 2002, J EXP MED, V195, P1499, DOI 10.1084/jem.20012076
   GRAUER O, 2006, IN PRESS J NEUROONCO, V0, P0
   Hulshof MCCM, 2001, ONCOL REP, V8, P1107
   INGE TH, 1992, CANCER RES, V52, P1386
   Ishikawa E, 2004, ANTICANCER RES, V24, P1861
   JACHIMCZAK P, 1993, J NEUROSURG, V78, P944, DOI 10.3171/jns.1993.78.6.0944
   JACOBS SK, 1986, CANCER RES, V46, P2101
   JENNINGS MT, 1991, INT J CANCER, V49, P129, DOI 10.1002/ijc.2910490124
   Jensen RL, 1998, SURG NEUROL, V49, P189, DOI 10.1016/S0090-3019(97)00218-8
   Kikuchi T, 2001, CANCER IMMUNOL IMMUN, V50, P337, DOI 10.1007/s002620100205
   Kikuchi T, 2004, J IMMUNOTHER, V27, P452, DOI 10.1097/00002371-200411000-00005
   Kuwashima N, 2005, J IMMUNOL, V175, P2730, DOI 10.4049/jimmunol.175.4.2730
   Kwon D, 2006, NEUROSCI RES, V54, P338, DOI 10.1016/j.neures.2005.12.011
   Lamszus K, 2004, CANC TREAT, V117, P169
   Liau LM, 2005, CLIN CANCER RES, V11, P5515, DOI 10.1158/1078-0432.CCR-05-0464
   Lichtor T, 2003, J NEURO-ONCOL, V65, P247, DOI 10.1023/B:NEON.0000003654.83272.4a
   Liu Y, 2007, J NEURO-ONCOL, V81, P149, DOI 10.1007/s11060-006-9222-1
   MERCHANT RE, 1992, J NEURO-ONCOL, V12, P75
   Moretta L, 2005, IMMUNOL LETT, V100, P7, DOI 10.1016/j.imlet.2005.07.004
   Nencioni A, 2004, STEM CELLS, V22, P501, DOI 10.1634/stemcells.22-4-501
   Nieder C, 2006, CRIT REV ONCOL HEMAT, V60, P181, DOI 10.1016/j.critrevonc.2006.06.007
   Okada H, 2003, J NEURO-ONCOL, V64, P13, DOI 10.1007/BF02700016
   Okada H, 2001, HUM GENE THER, V12, P575
   Palanichamy Kamalakannan, 2006, CURR TREAT OPTIONS ONCOL, V7, P490, DOI 10.1007/s11864-006-0024-7
   Parajuli P, 2004, NEUROSURGERY, V55, P1194, DOI 10.1227/01.NEU.0000141082.20865.48
   Parajuli P, 2004, CANCER INVEST, V22, P405, DOI 10.1081/CNV-200034909
   PAULUS W, 1995, J NEUROPATH EXP NEUR, V54, P236, DOI 10.1097/00005072-199503000-00010
   Platten M, 2001, MICROSC RES TECHNIQ, V52, P401, DOI 10.1002/1097-0029(20010215)52:4<401::AID-JEMT1025>3.0.CO;2-C
   Plautz GE, 2000, CLIN CANCER RES, V6, P2209
   Rapp M, 2006, J NEUROSURG, V105, P41, DOI 10.3171/jns.2006.105.1.41
   Reichardt VL, 2004, BLOOD REV, V18, P235, DOI 10.1016/j.blre.2003.12.001
   ROSZMAN TL, 1980, CLIN EXP IMMUNOL, V39, P395
   Roth P, 2006, CANCER RES, V66, P3852, DOI 10.1158/0008-5472.CAN-05-3062
   Rutkowski S, 2004, BRIT J CANCER, V91, P1656, DOI 10.1038/sj.bjc.6602195
   SCHNEIDER J, 1992, J NEUROSURG, V77, P265, DOI 10.3171/jns.1992.77.2.0265
   Schneider T, 2006, J NEURO-ONCOL, V79, P61, DOI 10.1007/s11060-005-9116-7
   Sloan A E, 2000, NEUROSURG FOCUS, V9, P0
   Smyth MJ, 2006, J IMMUNOL, V176, P1582, DOI 10.4049/jimmunol.176.3.1582
   Tang J, 2005, CLIN CANCER RES, V11, P5292, DOI 10.1158/1078-0432.CCR-05-0545
   Walker DG, 2006, J NEUROIMMUNOL, V175, P59, DOI 10.1016/j.jneuroim.2006.03.006
   Wheeler CJ, 2004, CLIN CANCER RES, V10, P5316, DOI 10.1158/1078-0432.CCR-04-0497
   Wick W, 2006, CURR PHARM DESIGN, V12, P341, DOI 10.2174/138161206775201901
   Wood GW, 2000, J NEURO-ONCOL, V48, P113, DOI 10.1023/A:1006456421177
   YAMADA N, 1995, INT J CANCER, V62, P386, DOI 10.1002/ijc.2910620405
   Yamanaka R, 2003, BRIT J CANCER, V89, P1172, DOI 10.1038/sj.bjc.6601268
   Yamanaka R, 2005, CLIN CANCER RES, V11, P4160, DOI 10.1158/1078-0432.CCR-05-0120
   Yoshida S, 2004, J LAB CLIN MED, V144, P201, DOI 10.1016/j.lab.2004.06.003
   Yu JS, 2001, CANCER RES, V61, P842
NR 68
TC 15
Z9 18
U1 0
U2 3
PU TAYLOR & FRANCIS LTD
PI ABINGDON
PA 2-4 PARK SQUARE, MILTON PARK, ABINGDON OR14 4RN, OXON, ENGLAND
SN 1471-2598
EI 1744-7682
J9 EXPERT OPIN BIOL TH
JI Expert Opin. Biol. Ther.
PD APR 15
PY 2007
VL 7
IS 4
BP 439
EP 448
DI 10.1517/14712598.7.4.439
PG 10
WC Biotechnology & Applied Microbiology; Medicine, Research & Experimental
SC Biotechnology & Applied Microbiology; Research & Experimental Medicine
GA 152NV
UT WOS:000245369600003
PM 17373896
DA 2025-02-17
ER

PT J
AU Jin, GS
   Liu, FS
   Chai, Q
   Wang, JJ
   Li, JH
AF Jin Gui-shan
   Liu Fu-sheng
   Chai Qi
   Wang Jian-jao
   Li Jun-hua
TI Fusions of dendritic cells and C6 cells transfected with TGF-β1 antisense in treatment of intracranial gliomas
SO CHINESE JOURNAL OF CANCER RESEARCH
LA English
DT Article
DE glioma; immunotherapy; dendritic cell; TGF-beta 1; anti-sense gene; fusion cells
ID growth-factor-beta; t-lymphocytes; tgf-beta; glioblastoma cells; immune escape; class-i; tumor; vaccination; cancer; immunotherapy
AB Objective: To investigate the immunotherapy efficacy of fusion cells (dendritic-C6(anti-TGF-beta 1) cells) in the treatment of intracranial gliomas. Methods: Dendritic cells were isolated from rat bone-marrow precursors stimulated in vitro with granulocyte-macrophage colony-stimulating factor (GM-CSF) and Interleukin-4 (IL-4). C6(anti-TGF-beta 1) cells originally from C6 cell line of a rat glioblastoma were transfected with plasmid of TGF-beta 1 anti-sense gene. Fusions of dendritic cells and C6(anti-TGF-beta 1) cells were prepared by polyethylene glycol ( PEG). The DC/C6(anti-TGF-beta 1) fusion cells were observed and confirmed by light microscopy and scanning electron microscopy. Experimental rats were divided into three groups at random: C6 cells (I),dendritic- C6(anti-TGF-beta 1) fusion cells and C6 cells (II) and IMDM medium only (III). The cells were injected into right parietal lobe region of the rat with stereotaxic technique. Histology, tumor necrosis and survival time were evaluated. Results: Compared with the rats that received C6 cells (survival median time was less than 20 days, tumor region was seen in all fields of observed), the rats injected with dendritic- C6(anti-TGF-beta 1) fusion cells and C6 cells got a more prolonged life span (more than 59 days), as well as less tumor region (5.01%-6.2%). There was no tumor necrosis, but some glias were seen in surroundings. All rats were survived and no necrosis was observed in negative control group. Statistical analysis showed that group II had significant difference compared with group I. Conclusions: Dendritic-C6(anti-TGF-beta 1) fusion cells could prolong the life span of rats, providing a strategy to achieve an antitumor response against tumors in the central nervous system.
C1 [Jin Gui-shan; Liu Fu-sheng; Chai Qi; Wang Jian-jao; Li Jun-hua] Capital Univ Med Sci, Beijing Neurosurg Inst, Beijing 100050, Peoples R China.
C3 Capital Medical University; Beijing Neurosurgical Institute
RP Jin, GS (通讯作者)，Capital Univ Med Sci, Beijing Neurosurg Inst, Beijing 100050, Peoples R China.
EM guishanjin7@yahoo.com; liufushengs@hotmail.com
CR Afra D, 2002, LANCET, V359, P1011
   BODMER S, 1989, J IMMUNOL, V143, P3222
   Boon T, 1996, J EXP MED, V183, P725, DOI 10.1084/jem.183.3.725
   Brossart P, 1997, J IMMUNOL, V158, P3270
   Derynck R, 2001, NAT GENET, V29, P117, DOI 10.1038/ng1001-117
   FONTANA A, 1984, J IMMUNOL, V132, P1837
   Galea-Lauri J, 2004, CANCER IMMUNOL IMMUN, V53, P963, DOI 10.1007/s00262-004-0542-8
   Gong JL, 1997, NAT MED, V3, P558, DOI 10.1038/nm0597-558
   Gorelik L, 2002, NAT REV IMMUNOL, V2, P46, DOI 10.1038/nri704
   GUO YJ, 1994, SCIENCE, V263, P518, DOI 10.1126/science.7507262
   Hsu FJ, 1996, NAT MED, V2, P52, DOI 10.1038/nm0196-52
   Kao JY, 2005, IMMUNOL LETT, V101, P154, DOI 10.1016/j.imlet.2005.05.006
   Kjellman C, 2000, INT J CANCER, V89, P251, DOI 10.1002/1097-0215(20000520)89:3<251::AID-IJC7>3.0.CO;2-5
   Kugler A, 2000, NAT MED, V6, P332, DOI 10.1038/73193
   Leitlein J, 2001, J IMMUNOL, V166, P7238, DOI 10.4049/jimmunol.166.12.7238
   Li J, 2001, CANCER IMMUNOL IMMUN, V50, P456
   MAYORDOMO JI, 1995, NAT MED, V1, P1297, DOI 10.1038/nm1295-1297
   Miller DW, 1999, J NEUROVIROL, V5, P570, DOI 10.3109/13550289909021286
   Murphy GP, 1999, PROSTATE, V38, P73
   NAIR S, 1992, J EXP MED, V175, P609, DOI 10.1084/jem.175.2.609
   Nestle FO, 1998, NAT MED, V4, P328, DOI 10.1038/nm0398-328
   Ohshima Y, 1997, J IMMUNOL, V158, P629
   Parney IF, 2000, NEUROSURGERY, V46, P778, DOI 10.1097/00006123-200004000-00002
   PORGADOR A, 1995, J EXP MED, V182, P255, DOI 10.1084/jem.182.1.255
   SAMUELS V, 1989, AM J PATHOL, V134, P895
   Shen ZH, 1997, J IMMUNOL, V158, P2723
   STUHLER G, 1994, CANCER IMMUNOL IMMUN, V39, P342, DOI 10.1007/s002620050136
   Walden P, 2000, ADV EXP MED BIOL, V465, P347
   Walker PR, 2002, IMMUNOLOGY, V107, P28, DOI 10.1046/j.1365-2567.2002.01507.x
   Weller M, 1995, BRAIN RES REV, V21, P128, DOI 10.1016/0165-0173(95)00010-0
   Wiendl H, 2002, J IMMUNOL, V168, P4772, DOI 10.4049/jimmunol.168.9.4772
   Wischhusen J, 2002, CANCER RES, V62, P2592
NR 32
TC 0
Z9 0
U1 0
U2 3
PU CHINESE JOURNAL CANCER RESEARCH CO
PI BEIJING
PA LTD PEKING U CANCER HOSP & INST, NO 52, FUCHENG RD, HAIDIAN, BEIJING, 100142, PEOPLES R CHINA
SN 1000-9604
EI 1993-0631
J9 CHINESE J CANCER RES
JI Chin. J. Cancer Res.
PD JUN 15
PY 2007
VL 19
IS 2
BP 113
EP 118
DI 10.1007/s11670-007-0113-6
PG 6
WC Oncology
SC Oncology
GA 286MU
UT WOS:000254850800007
DA 2025-02-17
ER

PT J
AU Berger, A
   Tran, AH
   Paige, CJ
AF Berger, Alexandra
   Tran, Anne H.
   Paige, Christopher J.
TI Co-regulated decrease of neurokinin-1 receptor and hemokinin-1 gene expression in monocytes and macrophages after activation with pro-inflammatory cytokines
SO JOURNAL OF NEUROIMMUNOLOGY
LA English
DT Article
DE neurokinin-1 receptor; hemokinin-1; monocyte; macrophage; pro-inflammatory cytokines; differentiation
ID tumor-necrosis-factor; substance-p receptors; cell-lines; pharmacological profile; mammalian tachykinin; astrocytoma-cells; epithelial-cells; dendritic cells; murine; proliferation
AB Hemokinin-1 (HK-1), a potent ligand for the Neurokinin-1 receptor (NK-1) is thought to play a role in the immune system. To investigate the regulation of this receptor-ligand pair, we examined the effects of pro-inflammatory cytokines on their expression in the monocyte/macrophage cell lines Wehi-3 and RAW264.7. We demonstrate co-expression of NK-1 and HK-1 mRNA in both lines, as well as functional NK-1 receptor protein in Wehi-3 cells. Stimulation with IFN-gamma, IL-1 beta and TNF-alpha markedly decreased NK-1 and HK-1 mRNA as well as NK-1 receptor protein, which coincided with monocytic differentiation. A co-regulated decrease could also be observed in differentiating primary bone marrow macrophages, suggesting that this receptor-ligand pair may be controlled by cytokine networks and may serve a developmental role in the immune system. (c) 2007 Elsevier B.V. All rights reserved.
C1 Univ Toronto, Dept Immunol, Univ Hlth Networl, Ontario Canc Inst,Princess Margaret Hosp, Toronto, ON M5G 2M9, Canada.
C3 University of Toronto; University Health Network Toronto; Princess Margaret Cancer Centre
RP Berger, A (通讯作者)，Univ Toronto, Dept Immunol, Univ Hlth Networl, Ontario Canc Inst,Princess Margaret Hosp, 610 Univ Ave, Toronto, ON M5G 2M9, Canada.
EM aberger@uhnres.utoronto.ca
CR Bellucci F, 2002, BRIT J PHARMACOL, V135, P266, DOI 10.1038/sj.bjp.0704443
   Berger A, 2005, J NEUROIMMUNOL, V164, P48, DOI 10.1016/j.jneuroim.2005.03.016
   Camarda V, 2002, LIFE SCI, V71, P363, DOI 10.1016/S0024-3205(02)01682-X
   Duffy RA, 2003, NEUROPHARMACOLOGY, V45, P242, DOI 10.1016/S0028-3908(03)00150-3
   Goode T, 2003, J CELL PHYSIOL, V197, P30, DOI 10.1002/jcp.10234
   Haddad EB, 1996, J BIOL CHEM, V271, P32586, DOI 10.1074/jbc.271.51.32586
   Harrison S, 2001, INT J BIOCHEM CELL B, V33, P555, DOI 10.1016/S1357-2725(01)00031-0
   HARTUNG HP, 1986, J IMMUNOL, V136, P3856
   Ho WZ, 1997, J IMMUNOL, V159, P5654
   JOHNSON CL, 1991, BRAIN RES, V564, P79, DOI 10.1016/0006-8993(91)91354-4
   KRAUSE JE, 1995, CAN J PHYSIOL PHARM, V73, P854, DOI 10.1139/y95-117
   Kurtz MM, 2002, GENE, V296, P205, DOI 10.1016/S0378-1119(02)00861-2
   Kwon S, 1999, NITRIC OXIDE-BIOL CH, V3, P348, DOI 10.1006/niox.1999.0242
   LEE HR, 1994, CLIN DIAGN LAB IMMUN, V1, P419, DOI 10.1128/CDLI.1.4.419-423.1994
   LEENEN PJM, 1986, DIFFERENTIATION, V32, P157, DOI 10.1111/j.1432-0436.1986.tb00568.x
   Maggi CA, 1997, REGUL PEPTIDES, V70, P75, DOI 10.1016/S0167-0115(97)00029-3
   MANTYH CR, 1988, P NATL ACAD SCI USA, V85, P3235, DOI 10.1073/pnas.85.9.3235
   Marriott I, 2001, J NEUROIMMUNOL, V114, P131, DOI 10.1016/S0165-5728(00)00466-5
   MCDOWELL MA, 1995, J IMMUNOL, V155, P4933
   Metwali A, 2004, J IMMUNOL, V172, P6528, DOI 10.4049/jimmunol.172.11.6528
   Morteau O, 2001, NAT IMMUNOL, V2, P1088, DOI 10.1038/ni1201-1088
   Nelson DA, 2005, CELL IMMUNOL, V237, P115, DOI 10.1016/j.cellimm.2005.11.001
   Nelson DA, 2004, J NEUROIMMUNOL, V155, P94, DOI 10.1016/j.jneuroim.2004.06.005
   Nelson DA, 2004, FRONT BIOSCI-LANDMRK, V9, P2166, DOI 10.2741/1372
   NIBBERING PH, 1988, IMMUNOBIOLOGY, V176, P432, DOI 10.1016/S0171-2985(88)80024-X
   Page NM, 2006, VASC PHARMACOL, V45, P200, DOI 10.1016/j.vph.2005.08.028
   Page NM, 2003, P NATL ACAD SCI USA, V100, P6245, DOI 10.1073/pnas.0931458100
   Palma C, 2000, LIFE SCI, V67, P985, DOI 10.1016/S0024-3205(00)00692-5
   Patacchini R, 2001, EUR J PHARMACOL, V429, P13, DOI 10.1016/S0014-2999(01)01301-2
   Pothoulakis C, 1998, AM J PHYSIOL-GASTR L, V275, PG68, DOI 10.1152/ajpgi.1998.275.1.G68
   ROBERTS AI, 1992, CELL IMMUNOL, V141, P457, DOI 10.1016/0008-8749(92)90163-J
   Severini C, 2002, PHARMACOL REV, V54, P285, DOI 10.1124/pr.54.2.285
   SHERR CJ, 1990, INT J CELL CLONING, V8, P46, DOI 10.1002/stem.5530080706
   SHERR CJ, 1990, IN TJ CELL CLON S1, V8, P60
   Snijdelaar DG, 2000, EUR J PAIN, V4, P121, DOI 10.1053/eujp.2000.0171
   WiktorJedrzejczak W, 1996, PHYSIOL REV, V76, P927, DOI 10.1152/physrev.1996.76.4.927
   Zhang Y, 2000, NAT IMMUNOL, V1, P392, DOI 10.1038/80826
   Zhang Y, 2006, CURR DRUG TARGETS, V7, P1011, DOI 10.2174/138945006778019363
NR 38
TC 22
Z9 25
U1 0
U2 2
PU ELSEVIER SCIENCE BV
PI AMSTERDAM
PA PO BOX 211, 1000 AE AMSTERDAM, NETHERLANDS
SN 0165-5728
EI 
J9 J NEUROIMMUNOL
JI J. Neuroimmunol.
PD JUL 15
PY 2007
VL 187
IS 1-2
BP 83
EP 93
DI 10.1016/j.jneuroim.2007.04.019
PG 11
WC Immunology; Neurosciences
SC Immunology; Neurosciences & Neurology
GA 196EC
UT WOS:000248463500009
PM 17537522
DA 2025-02-17
ER

PT J
AU Amano, T
   Kajiwara, K
   Yoshikawa, K
   Morioka, J
   Nomura, S
   Fujisawa, H
   Kato, S
   Funi, M
   Fukui, M
   Hinoda, Y
   Suzuki, M
AF Amano, Takayuki
   Kajiwara, Koji
   Yoshikawa, Koichi
   Morioka, Jun
   Nomura, Sadahiro
   Fujisawa, Hirosuke
   Kato, Shoichi
   Funi, Masami
   Fukui, Mikiko
   Hinoda, Yuji
   Suzuki, Michiyasu
TI Antitumor effects of vaccination with dendritic cells transfected with modified receptor for hyaluronan-mediated motility mRNA in a mouse glioma model
SO JOURNAL OF NEUROSURGERY
LA English
DT Article
DE glioma; dendritic cell; receptor for hyaluronan-mediated motility; mRNA; vaccination therapy; mouse
ID antigen cross-presentation; class-ii presentation; complex class-i; malignant glioma; brain tumor; gene-transfer; immunotherapy; induction; immunity; therapy
AB Object. The receptor for hyaluronan-mediated motility (RHAMM) is frequently overexpressed in brain tumors and was recently identified as an immunogenic antigen by using serological screening of cDNA expression libraries. In this study, which was conducted using a mouse glioma model, the authors tested the hypothesis that vaccination with dendritic cells transfected with RHAMM mRNA induces strong immunological antitumor effects. Methods. The authors constructed a plasmid for transduction of the mRNAs transcribed in vitro into dendritic cells, which were then used to transport the intracellular protein RHAMM efficiently into major histocompatibility complex class 11 compartments by adding a late endosomal-lysosomal sorting signal to the RHAMM gene. The dendritic cells transfected with this RHAMM mRNA were injected intraperitoneally into the mouse glioma model 3 and 10 days after tumor cell implantation. The antitumor effects of the vaccine were estimated by the survival rate, histological analysis, and immunohistochemical findings for immune cells. Mice in the group treated by vaccination therapy with dendritic cells transfected with RHAMM mRNA survived significantly longer than those in the control groups. Immunohistochemical analysis revealed that greater numbers of T lymphocytes containing T cells activated by CD4+, CD8+, and CD25+ were found in the group vaccinated with dendritic cells transfected with RHAMM mRNA. Conclusions. These results demonstrate the therapeutic potential of vaccination with dendritic cells transfected with RHAMM mRNA for the treatment of malignant glioma.
C1 Yamaguchi Univ, Sch Med, Dept Neurosurg, Ube, Yamaguchi 7558505, Japan.
C3 Yamaguchi University
RP Kajiwara, K (通讯作者)，Yamaguchi Univ, Sch Med, Dept Neurosurg, 1-1-1 Minami Kogushi, Ube, Yamaguchi 7558505, Japan.
EM koji@yamaguchi-u.ac.jp
CR Akasaki Y, 2001, J IMMUNOTHER, V24, P106, DOI 10.1097/00002371-200103000-00004
   Akiyama Y, 2001, J NEURO-ONCOL, V53, P115, DOI 10.1023/A:1012297132047
   Aoki H, 2001, CANCER IMMUNOL IMMUN, V50, P463, DOI 10.1007/s002620100220
   Babon A, 2005, FEBS LETT, V579, P1658, DOI 10.1016/j.febslet.2005.02.019
   BarrattBoyes SM, 1997, J IMMUNOL, V158, P4543
   Cao HY, 2002, J INFECT DIS, V185, P244, DOI 10.1086/338448
   De Vleeschouwer S, 2005, CANCER IMMUNOL IMMUN, V54, P372, DOI 10.1007/s00262-004-0615-8
   Ehtesham M, 2003, J IMMUNOTHER, V26, P107, DOI 10.1097/00002371-200303000-00003
   Fecci PE, 2002, NEUROIMAG CLIN N AM, V12, P641, DOI 10.1016/S1052-5149(02)00027-8
   Frauwirth K, 2001, IMMUNOLOGY, V102, P405, DOI 10.1046/j.1365-2567.2001.01208.x
   Fukui M, 2006, CANCER IMMUNOL IMMUN, V55, P538, DOI 10.1007/s00262-005-0027-4
   HALL CL, 1995, CELL, V82, P19, DOI 10.1016/0092-8674(95)90048-9
   Hall WA, 2004, SURG NEUROL, V61, P145, DOI 10.1016/j.surneu.2003.07.005
   Heimberger AB, 2002, NEUROSURGERY, V50, P158, DOI 10.1097/00006123-200201000-00024
   Hofmann M, 1998, J CELL SCI, V111, P1673
   Kerblat I, 2000, IMMUNOLOGY, V100, P178, DOI 10.1046/j.1365-2567.2000.00032.x
   Kobayashi T, 2003, CANCER IMMUNOL IMMUN, V52, P632, DOI 10.1007/s00262-003-0408-5
   Lalvani A, 1997, J EXP MED, V186, P859, DOI 10.1084/jem.186.6.859
   Liau LM, 1999, J NEUROSURG, V90, P1115, DOI 10.3171/jns.1999.90.6.1115
   Line A, 2002, CANCER IMMUNOL IMMUN, V51, P574, DOI 10.1007/s00262-002-0322-2
   Marras C, 2003, CURR OPIN ONCOL, V15, P204, DOI 10.1097/00001622-200305000-00004
   Maxwell CA, 2003, MOL BIOL CELL, V14, P2262, DOI 10.1091/mbc.E02-07-0377
   Mitchell DA, 2000, J CLIN INVEST, V106, P1065, DOI 10.1172/JCI11405
   Morioka J, 2004, NEUROSURGERY, V54, P182, DOI 10.1227/01.NEU.0000097517.22018.3C
   Morioka J, 2002, J NEURO-ONCOL, V60, P13, DOI 10.1023/A:1020260822669
   Neild A, 2005, INFECT IMMUN, V73, P2336, DOI 10.1128/IAI.73.4.2336-2343.2005
   Nowak AK, 2003, J IMMUNOL, V170, P4905, DOI 10.4049/jimmunol.170.10.4905
   O I, 2002, ANTICANCER RES, V22, P613
   OHKUMA S, 1978, P NATL ACAD SCI USA, V75, P3327, DOI 10.1073/pnas.75.7.3327
   Orange DE, 2004, PROSTATE CANCER P D, V7, P63, DOI 10.1038/sj.pcan.4500694
   Parajuli P, 2004, CANCER INVEST, V22, P405, DOI 10.1081/CNV-200034909
   Ponsaerts P, 2003, CLIN EXP IMMUNOL, V134, P378, DOI 10.1046/j.1365-2249.2003.02286.x
   Reilly KM, 2000, NAT GENET, V26, P109, DOI 10.1038/79075
   Saito R, 2004, INT J CANCER, V111, P777, DOI 10.1002/ijc.20331
   Schuler-Thurner B, 2002, J EXP MED, V195, P1279, DOI 10.1084/jem.20012100
   Shedlock DJ, 2000, J LEUKOCYTE BIOL, V68, P793
   Sioud M, 2003, EUR J IMMUNOL, V33, P38, DOI 10.1002/immu.200390005
   Takagi Y, 2003, ANTICANCER RES, V23, P2553
   Tolg C, 2003, ONCOGENE, V22, P6873, DOI 10.1038/sj.onc.1206811
   Van Meir EG, 2004, SEMIN ONCOL, V31, P38, DOI 10.1053/j.seminoncol.2004.02.019
   Yamanaka R, 2002, J NEUROSURG, V97, P1184, DOI 10.3171/jns.2002.97.5.1184
   Yamanaka R, 2002, J NEUROSURG, V97, P611, DOI 10.3171/jns.2002.97.3.0611
   Yamanaka R, 2001, J NEUROSURG, V94, P474, DOI 10.3171/jns.2001.94.3.0474
   Yang TB, 2002, CANCER RES, V62, P2583
   Yoshikawa K, 2000, CANCER IMMUNOL IMMUN, V49, P23, DOI 10.1007/s002620050023
   Yu JS, 2001, CANCER RES, V61, P842
NR 46
TC 29
Z9 31
U1 0
U2 5
PU AMER ASSOC NEUROLOGICAL SURGEONS
PI ROLLING MEADOWS
PA 5550 MEADOWBROOK DRIVE, ROLLING MEADOWS, IL 60008 USA
SN 0022-3085
EI 1933-0693
J9 J NEUROSURG
JI J. Neurosurg.
PD APR 15
PY 2007
VL 106
IS 4
BP 638
EP 645
DI 10.3171/jns.2007.106.4.638
PG 8
WC Clinical Neurology; Surgery
SC Neurosciences & Neurology; Surgery
GA 155OJ
UT WOS:000245586900020
PM 17432716
DA 2025-02-17
ER

PT J
AU Joshi, AD
   Clark, EM
   Wang, P
   Munger, CM
   Hegde, GV
   Sanderson, S
   Dave, HPG
   Joshi, SS
AF Joshi, Avadhut D.
   Clark, Erin M.
   Wang, Peng
   Munger, Corey M.
   Hegde, Ganapati V.
   Sanderson, Sam
   Dave, Harish P. G.
   Joshi, Shantaram S.
TI Immunotherapy of human neuroblastoma using umbilical cord blood-derived effector cells
SO JOURNAL OF NEUROIMMUNE PHARMACOLOGY
LA English
DT Article
DE neuroblastoma; cord blood; LAK cells; dendritic cells (DCs); cytotoxic T lymphocytes
ID natural-killer-cells; peripheral-blood; dendritic cells; bone-marrow; prognostic-significance; immune-reactions; in-vitro; n-myc; transplantation; cancer
AB Tumors of the nervous system, including neuroblastoma and glioblastoma, are difficult to treat with current therapies. Despite the advances in cancer therapeutics, the outcomes in these patients remain poor and, therefore, new modalities are required. Recent literature demonstrates that cytotoxic effector cells can effectively kill tumors of the nervous system. In addition, we have previously shown that umbilical cord blood (UCB) contains precursors of antitumor cytotoxic effector cells. Therefore, to evaluate the antitumor potential of UCB-derived effector cells, studies were designed to compare the in vitro and in vivo antitumor effects of UCB- and peripheral blood (PB)-derived antigennonspecific and antigen-specific effector cells against tumors of the nervous system. Mononuclear cells (MNCs) from UCB were used to generate both interleukin-2 (IL-2)activated killer (LAK) cells and tumor-specific cytotoxic T lymphocytes (CTLs). UCB-derived LAK cells showed a significant in vitro cytotoxicity against IMR-32, SK-NMC, and U-87 human neuroblastoma and glioblastoma, respectively. In addition, the CTLs generated using dendritic cells primed with IMR-32 tumor cell lysate showed a selective cytotoxicity in vitro against IMR-32 cells, but not against U-87 or MDA-231 cells. Furthermore, treatment of SCID mice bearing IMR-32 neuroblastoma with tumor-specific CTLs resulted in a significant (p < 0.01) inhibition of tumor growth and increased overall survival. Thus, these results demonstrate the potential of UCB-derived effector cells against human neuroblastoma and warrant further preclinical studies.
C1 Univ Nebraska, Med Ctr, Coll Med, Dept Genet Cell Biol & Anat, Omaha, NE 68198 USA.
   Univ Nebraska, Med Ctr, Coll Med, Sch Allied Hlth Profess, Omaha, NE 68198 USA.
   Vet Adm Med Ctr, Washington, DC 20422 USA.
C3 University of Nebraska System; University of Nebraska Medical Center; University of Nebraska System; University of Nebraska Medical Center; US Department of Veterans Affairs; Veterans Health Administration (VHA)
RP Joshi, AD (通讯作者)，Univ Nebraska, Med Ctr, Coll Med, Dept Genet Cell Biol & Anat, Omaha, NE 68198 USA.
EM ssjoshi@unmc.edu
FU NINDS NIH HHS [5R44NS40202] Funding Source: Medline
CR APPERLEY JF, 1994, BONE MARROW TRANSPL, V14, P187
   AZUMA E, 1990, BIOMED PHARMACOTHER, V44, P487, DOI 10.1016/0753-3322(90)90168-9
   BILL AH, 1970, J PEDIATR SURG, V5, P111, DOI 10.1016/0022-3468(70)90266-6
   BILL AH, 1969, SURGERY, V66, P415
   Bordow SB, 1998, J CLIN ONCOL, V16, P3286, DOI 10.1200/JCO.1998.16.10.3286
   BRODEUR GM, 1984, SCIENCE, V224, P1121, DOI 10.1126/science.6719137
   Brodeur GM, 2003, NAT REV CANCER, V3, P203, DOI 10.1038/nrc1014
   BROXMEYER HE, 1990, INT J CELL CLONING, V8, P76, DOI 10.1002/stem.5530080708
   Cairo MS, 1997, BLOOD, V90, P4665, DOI 10.1182/blood.V90.12.4665.4665_4665_4678
   FOREMAN NK, 1993, BRIT J CANCER, V67, P933, DOI 10.1038/bjc.1993.173
   GARDNER JD, 1990, BLOOD, V75, P2150
   GLUCKMAN E, 1989, NEW ENGL J MED, V321, P1174, DOI 10.1056/NEJM198910263211707
   Grovas A, 1997, CANCER, V80, P2321, DOI 10.1002/(SICI)1097-0142(19971215)80:12<2321::AID-CNCR14>3.0.CO;2-W
   Gurney JG, 1997, J PEDIAT HEMATOL ONC, V19, P428, DOI 10.1097/00043426-199709000-00004
   HARRIS DT, 1994, BONE MARROW TRANSPL, V14, P63
   HARRIS DT, 1995, BONE MARROW TRANSPL, V15, P17
   HELLSTROM IE, 1968, P NATL ACAD SCI USA, V60, P1231, DOI 10.1073/pnas.60.4.1231
   Inoue M, 2003, BONE MARROW TRANSPL, V32, P103, DOI 10.1038/sj.bmt.1704070
   Jarnjak-Jankovic S, 2005, CANCER GENE THER, V12, P699, DOI 10.1038/sj.cgt.7700820
   Joshi SS, 1998, INT J ONCOL, V13, P791
   Joshi SS, 2002, J HEMATOTH STEM CELL, V11, P337, DOI 10.1089/152581602753658529
   Joshi SS, 2000, CLIN CANCER RES, V6, P4351
   Katzenstein HM, 1998, J CLIN ONCOL, V16, P2007, DOI 10.1200/JCO.1998.16.6.2007
   KESSINGER A, 1991, BLOOD, V77, P211
   Maher EA, 2001, GENE DEV, V15, P1311, DOI 10.1101/gad.891601
   MAIN EK, 1988, J IMMUNOL, V141, P2943
   MAIN EK, 1985, J IMMUNOL, V135, P242
   Maris JM, 1999, J CLIN ONCOL, V17, P2264, DOI 10.1200/JCO.1999.17.7.2264
   NEGRIER S, 1991, J CLIN ONCOL, V9, P1363, DOI 10.1200/JCO.1991.9.8.1363
   PIACIBELLO W, 1991, EXP HEMATOL, V19, P1084
   Riley RD, 2004, CLIN CANCER RES, V10, P4, DOI 10.1158/1078-0432.CCR-1051-2
   ROSSI AR, 1994, BLOOD, V83, P1323, DOI 10.1182/blood.V83.5.1323.bloodjournal8351323
   Schoemans H, 2006, BONE MARROW TRANSPL, V38, P83, DOI 10.1038/sj.bmt.1705403
   Schwab M, 2004, CANCER LETT, V204, P179, DOI 10.1016/S0304-3835(03)00454-3
   SEEGER RC, 1985, NEW ENGL J MED, V313, P1111, DOI 10.1056/NEJM198510313131802
   Sivori S, 2000, J NEUROIMMUNOL, V107, P220, DOI 10.1016/S0165-5728(00)00221-6
   Stram DO, 1996, J CLIN ONCOL, V14, P2417, DOI 10.1200/JCO.1996.14.9.2417
   Tanaka T, 2005, CANCER LETT, V228, P267, DOI 10.1016/j.canlet.2004.12.051
   Valteau-Couanet D, 2002, BLOOD, V100, P2554, DOI 10.1182/blood.V100.7.2554
   VERBIK DJ, 1995, BLOOD, V85, P1964, DOI 10.1182/blood.V85.7.1964.bloodjournal8571964
   VERNERIS MR, 2005, BLOOD, V106, P305
   WAGNER JE, 1992, BLOOD, V79, P1874
   Wang P, 2004, BREAST CANCER RES TR, V83, P15, DOI 10.1023/B:BREA.0000010688.55353.a8
   Weinstein JL, 2003, ONCOLOGIST, V8, P278, DOI 10.1634/theoncologist.8-3-278
   Wiktor-Jedrzejczak W, 2005, BLOOD, V106, P451B, DOI 10.1182/blood.V106.11.5457.5457
NR 45
TC 12
Z9 13
U1 0
U2 0
PU SPRINGER
PI NEW YORK
PA ONE NEW YORK PLAZA, SUITE 4600, NEW YORK, NY, UNITED STATES
SN 1557-1890
EI 1557-1904
J9 J NEUROIMMUNE PHARM
JI J. Neuroimmune Pharm.
PD JUN 15
PY 2007
VL 2
IS 2
BP 202
EP 212
DI 10.1007/s11481-006-9038-y
PG 11
WC Neurosciences; Pharmacology & Pharmacy
SC Neurosciences & Neurology; Pharmacology & Pharmacy
GA 201ZA
UT WOS:000248869900010
PM 18040845
DA 2025-02-17
ER

PT J
AU Zhang, JG
   Eguchi, J
   Kruse, CA
   Gomez, GG
   Fakhrai, H
   Schroter, S
   Ma, WX
   Hoa, N
   Minev, B
   Delgado, C
   Wepsic, HT
   Okada, H
   Jadus, MR
AF Zhang, Jian Gang
   Eguchi, Junichi
   Kruse, Carol A.
   Gomez, German G.
   Fakhrai, Habib
   Schroter, Stephanie
   Ma, Wenxue
   Hoa, Neil
   Minev, Boris
   Delgado, Christina
   Wepsic, H. Terry
   Okada, Hideho
   Jadus, Martin R.
TI Antigenic profiling of glioma cells to generate allogeneic vaccines or dendritic cell-based therapeutics
SO CLINICAL CANCER RESEARCH
LA English
DT Article
ID human glioblastoma; tumor-antigen; t-cells; expression; melanoma; immunotherapy; vaccination; target; identification; gp100
AB Purpose: Allogeneic glioma cell lines that are partially matched to the patient at class I human leukocyte antigen (HLA) loci and that display tumor-associated antigens (TAA) or antigenic precursors [tumor antigen precursor proteins (TAPP)] could be used for generating whole tumor cell vaccines or, alternatively, for extraction of TAA peptides to make autologous dendritic cell vaccines. Experimental Design: Twenty human glioma cell lines were characterized by molecular phenotyping and by flow cytometry for HLA class I antigen expression. Twelve of the 20 cell lines, as well as analyses of freshly resected glioma tissues, were further characterized for protein and/or mRNA expression of 16 tumor antigen precursor proteins or TAA. Results: These 20 human glioma cell lines potentially cover 77%, 85%, and 78% of the U.S. Caucasian population at HLA-A, HLA-B, and HLA-C alleles, respectively. All cells exhibited multiple TAA expressions. Most glioma cells expressed antigen isolated from immunoselected melanoma-2 (Aim-2), B-cyclin, EphA2, GP100, beta 16-N-acetylglucosaminyltransferase V (GnT-V), IL13R alpha 2, Her2/neu, hTert, Mage, Mart-1, Sart-1, and survivin. Real-time PCR technology showed that glioblastoma specimens expressed most of the TAA as well. Tumor-infiltrating lymphocytes and CD8(+) CTL killed T2 cells when loaded with specific HLA-A2(+) restricted TAA, or gliomas that were both HLA-A2+ and also positive for specific TAA (Mart-1, GP100, Her2/neu, and tyrosinase) but not those cells negative for HLA-A2 and/or lacking the specific epitope. Conclusions: These data provide proof-in-principle for the use of allogeneic, partially HLA patient-matched glioma cells for vaccine generation or for peptide pulsing with allogeneic glioma cell extracts of autologous patient dendritic cells to induce endogenous CTL in brain tumor patients.
C1 Vet Adm Med Ctr, Diagnost & Mol Med Hlth Care Grp, Long Beach, CA 90822 USA.
   Univ Calif Irvine, Dept Pathol, Neurooncol Program, Chao Canc Ctr, Irvine, CA USA.
   Univ Pittsburgh, Inst Canc, Hillman Canc Ctr, Sch Med,Brain Tumor Program, Pittsburgh, PA USA.
   La Jolla Inst Expt Med, San Diego, CA USA.
   NovaRx Corp, San Diego, CA USA.
   Univ Calif San Diego, Ctr Canc, La Jolla, CA 92093 USA.
C3 US Department of Veterans Affairs; Veterans Health Administration (VHA); VA Long Beach Healthcare System; University of California System; University of California Irvine; Pennsylvania Commonwealth System of Higher Education (PCSHE); University of Pittsburgh; University of California System; University of California San Diego
RP Jadus, MR (通讯作者)，Vet Adm Med Ctr, Diagnost & Mol Med Hlth Care Grp, Box 113,5901 E 7th St, Long Beach, CA 90822 USA.
EM martin.jadus@med.va.gov
FU NCI NIH HHS [R44 CA 105964, F31 CA 94834, R44 CA105964, F31 CA094834] Funding Source: Medline; NINDS NIH HHS [R21 NS056300, P01 NS040923, R21 NS046463, NS 046463, P01 NS 40923, NS 056300] Funding Source: Medline
CR BIGNER SH, 1981, J NEUROPATH EXP NEUR, V40, P390, DOI 10.1097/00005072-198107000-00004
   Chakravarti A, 2002, J CLIN ONCOL, V20, P1063, DOI 10.1200/JCO.20.4.1063
   Chi DDJ, 1997, AM J PATHOL, V150, P2143
   el-Shamil K, 1999, EUR J IMMUNOL, V29, P3295, DOI 10.1002/(SICI)1521-4141(199910)29:10<3295::AID-IMMU3295>3.3.CO;2-E
   GJERSET RA, 1995, IN VITRO CELL DEV-AN, V31, P207
   Harada M, 2001, J IMMUNOTHER, V24, P323, DOI 10.1097/00002371-200107000-00008
   Hatano M, 2005, NEOPLASIA, V7, P717, DOI 10.1593/neo.05277
   Hayes RL, 2001, CRIT REV ONCOL HEMAT, V39, P31, DOI 10.1016/S1040-8428(01)00122-6
   Hsueh EC, 2003, SEMIN CANCER BIOL, V13, P401, DOI 10.1016/j.semcancer.2003.09.003
   Imaizumi T, 1999, INT J CANCER, V83, P760, DOI 10.1002/(SICI)1097-0215(19991210)83:6<760::AID-IJC11>3.0.CO;2-R
   Jadus MR, 2003, CANCER GENE THER, V10, P411, DOI 10.1038/sj.cgt.7700583
   Kakino S, 1996, CYTOMETRY, V24, P49, DOI 10.1002/(SICI)1097-0320(19960501)24:1<49::AID-CYTO6>3.0.CO;2-D
   Kawakami M, 2004, CANCER-AM CANCER SOC, V101, P1036, DOI 10.1002/cncr.20470
   KAWAKAMI Y, 1994, J EXP MED, V180, P347, DOI 10.1084/jem.180.1.347
   KAWAKAMI Y, 1995, J IMMUNOL, V154, P3961
   Kruse CA, 2001, BRAIN TUMOR IMMUNOTHERAPY, V0, P149
   Kuramoto Terukazu, 1997, KURUME MEDICAL JOURNAL, V44, P43
   Liau LM, 2005, CLIN CANCER RES, V11, P5515, DOI 10.1158/1078-0432.CCR-05-0464
   Liau LM, 2002, CANCER RES, V62, P2287
   Liu G, 2004, CANCER RES, V64, P4980, DOI 10.1158/0008-5472.CAN-03-3504
   Liu GT, 2003, J IMMUNOTHER, V26, P301, DOI 10.1097/00002371-200307000-00002
   Liu GT, 2004, J IMMUNOTHER, V27, P220, DOI 10.1097/00002371-200405000-00006
   MAHALEY MS, 1983, J NEUROSURG, V59, P201, DOI 10.3171/jns.1983.59.2.0201
   MCKEEVER PE, 1991, CRIT REV NEUROBIOL, V6, P119
   Minev BR, 2000, EUR J IMMUNOL, V30, P2115, DOI 10.1002/1521-4141(2000)30:8<2115::AID-IMMU2115>3.0.CO;2-J
   Nutt CL, 2003, CANCER RES, V63, P1602
   Okano F, 2002, CLIN CANCER RES, V8, P2851
   Parkhurst MR, 1996, J IMMUNOL, V157, P2539
   Parney IF, 2000, NEUROSURGERY, V46, P778, DOI 10.1097/00006123-200004000-00002
   Pfaffl MW, 2001, NUCLEIC ACIDS RES, V29, P0, DOI 10.1093/nar/29.9.e45
   Plautz GE, 2000, CLIN CANCER RES, V6, P2209
   Quattrocchi KB, 1999, J NEURO-ONCOL, V45, P141, DOI 10.1023/A:1006293606710
   Renkvist N, 2001, CANCER IMMUNOL IMMUN, V50, P3, DOI 10.1007/s002620000169
   Sahin U, 2000, CLIN CANCER RES, V6, P3916
   Sanchez R, 2002, CELL IMMUNOL, V215, P1, DOI 10.1016/S0008-8749(02)00011-4
   Scarcella DL, 1999, CLIN CANCER RES, V5, P335
   Stupp R, 2005, NEW ENGL J MED, V352, P987, DOI 10.1056/NEJMoa043330
   Tchirkov A, 2003, BRIT J CANCER, V88, P516, DOI 10.1038/sj.bjc.6600754
   Ueda R, 2004, ONCOGENE, V23, P1420, DOI 10.1038/sj.onc.1207252
   Wykosky J, 2005, MOL CANCER RES, V3, P541, DOI 10.1158/1541-7786.MCR-05-0056
   Xie D, 2006, BRIT J CANCER, V94, P108, DOI 10.1038/sj.bjc.6602904
   Yamamoto H, 2000, CANCER RES, V60, P134
   Yu JS, 2001, CANCER RES, V61, P842
   Yu JS, 2004, CANCER RES, V64, P4973, DOI 10.1158/0008-5472.CAN-03-3505
   YUNG WKA, 1985, J NEURO-ONCOL, V3, P35
NR 45
TC 118
Z9 143
U1 0
U2 13
PU AMER ASSOC CANCER RESEARCH
PI PHILADELPHIA
PA 615 CHESTNUT ST, 17TH FLOOR, PHILADELPHIA, PA 19106-4404 USA
SN 1078-0432
EI 1557-3265
J9 CLIN CANCER RES
JI Clin. Cancer Res.
PD JAN 15
PY 2007
VL 13
IS 2
BP 566
EP 575
DI 10.1158/1078-0432.CCR-06-1576
PG 10
WC Oncology
SC Oncology
GA 132RO
UT WOS:000243960100026
PM 17255279
DA 2025-02-17
ER

PT J
AU Smith, KE
   Janelidze, S
   Visse, E
   Badn, W
   Salford, L
   Siesjö, P
   Darabi, A
AF Smith, Karin E.
   Janelidze, Shorena
   Visse, Edward
   Badn, Wiaam
   Salford, Leif
   Siesjo, Peter
   Darabi, Anna
TI Synergism between GM-CSF and IFNγ:: Enhanced immunotherapy in mice with glioma
SO INTERNATIONAL JOURNAL OF CANCER
LA English
DT Article
DE autologous tumor cell; glioma; GM-CSF; IFN gamma; therapeutic immunization
ID colony-stimulating factor; cytotoxic t-lymphocytes; interferon-gamma; dendritic cells; in-vivo; metastatic melanoma; antitumor immunity; cancer vaccines; 9l gliosarcoma; tumor-cells
AB Glioblastoma multiforme is the most common malignant primary brain tumor and also one of the most therapy-resistant tumors. Because of the dismal prognosis, various therapies modulating the immune system have been developed in experimental models. Previously, we have shown a 37-70% cure in a rat glioma model where rats were peripherally immunized with tumor cells producing IFN gamma. On the basis of these results, we wanted to investigate whether a combination of GM-CSF and IFN gamma could improve the therapeutic effect in a mouse glioma model, GL261 (GL-wt). Three biweekly intraperitoneal (i.p.) immunizations with irradiated GM-CSF-transduced GL261 cells (GL-GM) induced a 44% survival in mice with intracranial glioma. While treatment of GL-wt and GL-GM with IFN gamma in vitro induced upregulation of MHC I and MHC 11 on the tumor cells, it could not enhance survival after immunization. However, immunizations with GL-GM combined with recombinant IFN gamma at the immunization site synergistically enhanced survival with a cure rate of 88%. Tumors from mice receiving only 1 immunization on Day 10 after tumor inoculation were sectioned on Day 20 for analysis of leukocyte infiltration. Tumor volume was reduced and the infiltration of macrophages was denser in mice immunized with GL-GM combined with IFN gamma compared with that of both wildtype and nonimmunized mice. To our knowledge, this is the first study to demonstrate a synergy between GM-CSF and IFN gamma in experimental immunotherapy of tumors, by substantially increasing survival as well as inducing a potent anti-tumor response after only 1 postponed immunization. (c) 2006 Wiley-Liss, Inc.
C1 Lund Univ, Glioma Immunotherapy Grp, Rausing Lab, Div Neurosurg, S-22184 Lund, Sweden.
   Univ Lund Hosp, Div Neurosurg, Dept Clin Sci, S-22185 Lund, Sweden.
C3 Lund University; Lund University; Skane University Hospital
RP Smith, KE (通讯作者)，Lund Univ, Glioma Immunotherapy Grp, Rausing Lab, Div Neurosurg, BMC I12, S-22184 Lund, Sweden.
EM karin.enell@med.lu.se
CR AbdelWahab Z, 1997, CANCER GENE THER, V4, P33
   AKBASAK A, 1991, J NEUROSURG, V75, P922, DOI 10.3171/jns.1991.75.6.0922
   Baj-Krzyworzeka Monika, 2004, CANCER IMMUN, V4, P8
   Basak SK, 2002, BLOOD, V99, P2869, DOI 10.1182/blood.V99.8.2869
   Bingle L, 2002, J PATHOL, V196, P254, DOI 10.1002/path.1027
   Castro MG, 2003, PHARMACOL THERAPEUT, V98, P71, DOI 10.1016/S0163-7258(03)00014-7
   Chen JC, 2006, CANCER IMMUNOL IMMUN, V55, P873, DOI 10.1007/s00262-005-0077-7
   Daro E, 2000, J IMMUNOL, V165, P49, DOI 10.4049/jimmunol.165.1.49
   DELGADO C, 1992, CRIT REV THER DRUG, V9, P249
   Dranoff G, 2002, IMMUNOL REV, V188, P147, DOI 10.1034/j.1600-065X.2002.18813.x
   Dranoff G, 2004, NAT REV CANCER, V4, P11, DOI 10.1038/nrc1252
   Enzler T, 2003, J EXP MED, V197, P1213, DOI 10.1084/jem.20021258
   Finn OJ, 2003, NAT REV IMMUNOL, V3, P630, DOI 10.1038/nri1150
   Herrlinger U, 1997, CANCER GENE THER, V4, P345
   INABA K, 1992, J EXP MED, V176, P1693, DOI 10.1084/jem.176.6.1693
   Jean WC, 2004, J NEURO-ONCOL, V66, P39, DOI 10.1023/B:NEON.0000013477.94568.0f
   Lumniczky K, 2002, CANCER GENE THER, V9, P44
   Mach N, 2000, CANCER RES, V60, P3239
   Mytar B, 2003, J LEUKOCYTE BIOL, V74, P1094, DOI 10.1189/jlb.0403140
   Nishisaka N, 1999, J IMMUNOTHER, V22, P308, DOI 10.1097/00002371-199907000-00004
   Paul DB, 2003, J NEURO-ONCOL, V64, P89, DOI 10.1007/BF02700024
   Prell RA, 2005, CANCER RES, V65, P2449, DOI 10.1158/0008-5472.CAN-04-1975
   Schiltz PM, 2002, J INTERF CYTOK RES, V22, P1209, DOI 10.1089/10799900260475731
   Schroder K, 2004, J LEUKOCYTE BIOL, V75, P163, DOI 10.1189/jlb.0603252
   Serafini P, 2004, CANCER RES, V64, P6337, DOI 10.1158/0008-5472.CAN-04-0757
   SIESJO P, 1993, CANCER IMMUNOL IMMUN, V37, P67, DOI 10.1007/BF01516944
   Smyth MJ, 2004, IMMUNOL REV, V202, P275, DOI 10.1111/j.0105-2896.2004.00199.x
   Soiffer R, 1998, P NATL ACAD SCI USA, V95, P13141, DOI 10.1073/pnas.95.22.13141
   Soiffer R, 2003, J CLIN ONCOL, V21, P3343, DOI 10.1200/JCO.2003.07.005
   To WC, 2000, ARCH OTOLARYNGOL, V126, P1225, DOI 10.1001/archotol.126.10.1225
   Vieira PL, 2000, J IMMUNOL, V164, P4507, DOI 10.4049/jimmunol.164.9.4507
   Visse E, 2000, CANCER IMMUNOL IMMUN, V49, P142, DOI 10.1007/s002620050613
   Visse E, 1999, CANCER GENE THER, V6, P37, DOI 10.1038/sj.cgt.7700023
NR 33
TC 21
Z9 25
U1 0
U2 7
PU WILEY-LISS
PI HOBOKEN
PA DIV JOHN WILEY & SONS INC, 111 RIVER ST, HOBOKEN, NJ 07030 USA
SN 0020-7136
EI 
J9 INT J CANCER
JI Int. J. Cancer
PD JAN 1
PY 2007
VL 120
IS 1
BP 75
EP 80
DI 10.1002/ijc.22286
PG 6
WC Oncology
SC Oncology
GA 114FY
UT WOS:000242653300011
PM 17044023
DA 2025-02-17
ER

PT J
AU Zimmermann, S
   Martens, UM
AF Zimmermann, S.
   Martens, U. M.
TI Telomeres and telomerase as targets for cancer therapy
SO CELLULAR AND MOLECULAR LIFE SCIENCES
LA English
DT Review
DE telomerase; telomere; reverse transcriptase; cancer therapy
ID peptide nucleic-acids; human-melanoma cells; transfected dendritic cells; tumor-associated antigen; cytotoxic t-lymphocytes; malignant glioma-cells; suicide gene-therapy; htert messenger-rna; human breast-cancer; g-quadruplex dna
AB Telomeres are protective structures located at the ends of all eukaryotic chromosomes. Telomere shortening upon cell division restricts the proliferative capacity of most normal human cells due to the lack of telomerase, an enzyme synthesizing telomeric DNA de novo. Since most tumor cells are reliant on the activity of telomerase to maintain the stability of predominantly short individual telomeres, inhibition of this enzyme presents an attractive approach for a mechanism-based anticancer therapy. Here, we review advances and obstacles in targeting telomerase and telomeres and discuss potential applications of such approaches for the clinic.
C1 Univ Freiburg, Med Ctr, Dept Hematol Oncol, D-79106 Freiburg, Germany.
C3 University of Freiburg
RP Zimmermann, S (通讯作者)，Univ Freiburg, Med Ctr, Dept Hematol Oncol, Hugstetter Str 55, D-79106 Freiburg, Germany.
EM zimmermann@mm11.ukl.uni-freiburg.de
CR Abdul-Ghani R, 2000, MOL THER, V2, P539, DOI 10.1006/mthe.2000.0196
   Adah SA, 2001, CURR MED CHEM, V8, P1189, DOI 10.2174/0929867013372445
   Akiyama M, 2003, CANCER RES, V63, P6187
   Akiyama M, 2003, CANCER RES, V63, P18
   Alberti P, 2001, J BIOMOL STRUCT DYN, V19, P505, DOI 10.1080/07391102.2001.10506758
   Arthanari H, 1998, NUCLEIC ACIDS RES, V26, P3724, DOI 10.1093/nar/26.16.3724
   Asai A, 2003, CANCER RES, V63, P3931
   Bagheri S, 2006, P NATL ACAD SCI USA, V103, P11306, DOI 10.1073/pnas.0510085103
   Binz N, 2005, EUR J CANCER, V41, P2873, DOI 10.1016/j.ejca.2005.08.025
   Biroccio A, 2006, EUR J CANCER, V42, P1881, DOI 10.1016/j.ejca.2006.03.010
   Brunsvig PF, 2006, CANCER IMMUNOL IMMUN, V55, P1553, DOI 10.1007/s00262-006-0145-7
   Burger AM, 2005, CANCER RES, V65, P1489, DOI 10.1158/0008-5472.CAN-04-2910
   Cech TR, 2004, CELL, V116, P273, DOI 10.1016/S0092-8674(04)00038-8
   Cerone MA, 2006, ONCOGENE, V25, P7411, DOI 10.1038/sj.onc.1209727
   Chang JT, 2006, BRIT J CANCER, V94, P870, DOI 10.1038/sj.bjc.6603008
   Chang JTC, 2002, EUR J BIOCHEM, V269, P3442, DOI 10.1046/j.1432-1033.2002.03025.x
   Chou WC, 2005, BLOOD, V106, P304, DOI 10.1182/blood-2005-01-0241
   Chou WC, 2001, J CLIN INVEST, V108, P1541, DOI 10.1172/JCI200114064
   Colangelo D, 2005, J INORG BIOCHEM, V99, P505, DOI 10.1016/j.jinorgbio.2004.10.027
   Collins K, 2000, CURR OPIN CELL BIOL, V12, P378, DOI 10.1016/S0955-0674(00)00103-4
   Collins K, 2006, NAT REV MOL CELL BIO, V7, P484, DOI 10.1038/nrm1961
   Compton SA, 2006, MOL CELL BIOL, V26, P1452, DOI 10.1128/MCB.26.4.1452-1462.2006
   Damm K, 2001, EMBO J, V20, P6958, DOI 10.1093/emboj/20.24.6958
   Dikmen ZG, 2005, CANCER RES, V65, P7866, DOI 10.1158/0008-5472.CAN-05-1215
   Djojosubroto MW, 2005, HEPATOLOGY, V42, P1127, DOI 10.1002/hep.20822
   Doi T, 2006, ORG LETT, V8, P4165, DOI 10.1021/ol061793i
   Duan WH, 2001, MOL CANCER THER, V1, P103
   El-Daly H, 2005, BLOOD, V105, P1742, DOI 10.1182/blood-2003-12-4322
   Elayadi AN, 2001, NUCLEIC ACIDS RES, V29, P1683, DOI 10.1093/nar/29.8.1683
   Fedoroff OY, 1998, BIOCHEMISTRY-US, V37, P12367, DOI 10.1021/bi981330n
   FENG JL, 1995, SCIENCE, V269, P1236, DOI 10.1126/science.7544491
   Fletcher TM, 2001, BIOORG CHEM, V29, P36, DOI 10.1006/bioo.2000.1194
   Folini M, 2000, J INVEST DERMATOL, V114, P259, DOI 10.1046/j.1523-1747.2000.00870.x
   Folini M, 2005, CURR PHARM DESIGN, V11, P1105, DOI 10.2174/1381612053507558
   Folini M, 2003, CANCER RES, V63, P3490
   Folini M, 2005, EUR J CANCER, V41, P624, DOI 10.1016/j.ejca.2004.12.002
   Francis R, 2001, BIOORG CHEM, V29, P107, DOI 10.1006/bioo.2000.1196
   Fujiwara T, 2006, INT J CANCER, V119, P432, DOI 10.1002/ijc.21846
   Gellert GC, 2006, BREAST CANCER RES TR, V96, P73, DOI 10.1007/s10549-005-9043-5
   Ghosh U, 2005, FEBS J, V272, P4237, DOI 10.1111/j.1742-4658.2005.04837.x
   Goldkorn A, 2006, CANCER RES, V66, P5763, DOI 10.1158/0008-5472.CAN-05-3782
   Gomez D, 2004, J BIOL CHEM, V279, P41487, DOI 10.1074/jbc.M406123200
   Gomez D, 2003, CANCER RES, V63, P6149
   Gomez D, 2006, CANCER RES, V66, P6908, DOI 10.1158/0008-5472.CAN-06-1581
   Gowan SM, 2002, MOL PHARMACOL, V61, P1154, DOI 10.1124/mol.61.5.1154
   Gowan SM, 2001, MOL PHARMACOL, V60, P981, DOI 10.1124/mol.60.5.981
   GREIDER CW, 1989, NATURE, V337, P331, DOI 10.1038/337331a0
   Griffith JD, 1999, CELL, V97, P503, DOI 10.1016/S0092-8674(00)80760-6
   Gryaznov S, 2001, NUCLEOS NUCLEOT NUCL, V20, P401, DOI 10.1081/NCN-100002314
   Gu J, 2000, CANCER RES, V60, P5359
   Guo QL, 2006, LIFE SCI, V78, P1238, DOI 10.1016/j.lfs.2005.06.046
   Hahn WC, 1999, NAT MED, V5, P1164, DOI 10.1038/13495
   Hamilton SE, 1999, CHEM BIOL, V6, P343, DOI 10.1016/S1074-5521(99)80046-5
   Hamilton SE, 1997, BIOCHEMISTRY-US, V36, P11873, DOI 10.1021/bi970438k
   Hao ZM, 2005, CANCER BIOL THER, V4, P1098, DOI 10.4161/cbt.4.10.2016
   Harrison JG, 1999, BIOORG MED CHEM LETT, V9, P1273, DOI 10.1016/S0960-894X(99)00170-5
   Hayakawa N, 1999, BIOCHEMISTRY-US, V38, P11501, DOI 10.1021/bi982829k
   Herbert BS, 2005, ONCOGENE, V24, P5262, DOI 10.1038/sj.onc.1208760
   Herbert BS, 1999, P NATL ACAD SCI USA, V96, P14276, DOI 10.1073/pnas.96.25.14276
   Holt SE, 1999, GENE DEV, V13, P817, DOI 10.1101/gad.13.7.817
   Jagadeesh S, 2006, CANCER RES, V66, P2107, DOI 10.1158/0008-5472.CAN-05-2494
   Jia W, 2005, CURR GENE THER, V5, P133
   Kanazawa Y, 1996, BIOCHEM BIOPH RES CO, V225, P570, DOI 10.1006/bbrc.1996.1213
   Kang SS, 1999, J BIOL CHEM, V274, P13085, DOI 10.1074/jbc.274.19.13085
   Karlseder J, 1999, SCIENCE, V283, P1321, DOI 10.1126/science.283.5406.1321
   Karlseder J, 2002, SCIENCE, V295, P2446, DOI 10.1126/science.1069523
   Kawashima T, 2004, CLIN CANCER RES, V10, P285, DOI 10.1158/1078-0432.CCR-1075-3
   Keppler BR, 2006, J BIOL CHEM, V281, P19840, DOI 10.1074/jbc.M511067200
   Kim JH, 2003, BIOCHEM J, V373, P523, DOI 10.1042/BJ20030363
   Kim MY, 2003, CANCER RES, V63, P3247
   Kim MY, 2002, J AM CHEM SOC, V124, P2098, DOI 10.1021/ja017308q
   KIM NW, 1994, SCIENCE, V266, P2011, DOI 10.1126/science.7605428
   Kim YW, 2001, EXP MOL MED, V33, P156, DOI 10.1038/emm.2001.27
   Koeppel F, 2001, NUCLEIC ACIDS RES, V29, P1087, DOI 10.1093/nar/29.5.1087
   Koga S, 2000, HUM GENE THER, V11, P1397, DOI 10.1089/10430340050057477
   Koga S, 2001, ANTICANCER RES, V21, P1937
   Koga S, 2001, GENE THER, V8, P654, DOI 10.1038/sj.gt.3301449
   Komata T, 2000, GENE THER, V7, P2071, DOI 10.1038/sj.gt.3301327
   Komata T, 2001, CANCER RES, V61, P5796
   Kondo S, 1998, FASEB J, V12, P801, DOI 10.1096/fasebj.12.10.801
   Kondo S, 1998, ONCOGENE, V16, P3323, DOI 10.1038/sj.onc.1201885
   Kondo Y, 2000, ONCOGENE, V19, P2205, DOI 10.1038/sj.onc.1203538
   Kondo Y, 2001, INT J ONCOL, V18, P1287
   Kosciolek BA, 2003, MOL CANCER THER, V2, P209
   Kraemer K, 2003, CLIN CANCER RES, V9, P3794
   Ku WC, 1997, BIOCHEM BIOPH RES CO, V241, P730, DOI 10.1006/bbrc.1997.7874
   Kurvinen K, 2006, INT J ONCOL, V29, P279
   Kushner DM, 2000, GYNECOL ONCOL, V76, P183, DOI 10.1006/gyno.1999.5668
   Lanson NA, 2003, CANCER RES, V63, P7936
   Li H, 2006, CELL RES, V16, P169, DOI 10.1038/sj.cr.7310023
   Li H, 1998, J BIOL CHEM, V273, P33436, DOI 10.1074/jbc.273.50.33436
   Li S, 2005, J BIOL CHEM, V280, P23709, DOI 10.1074/jbc.M502782200
   Li S, 2004, CANCER RES, V64, P4833, DOI 10.1158/0008-5472.CAN-04-0953
   Li YH, 2005, CLIN CANCER RES, V11, P8845, DOI 10.1158/1078-0432.CCR-05-1757
   Lin SY, 2003, CELL, V113, P881, DOI 10.1016/S0092-8674(03)00430-6
   Lin TY, 2002, CANCER RES, V62, P3620
   LINGNER J, 1995, SCIENCE, V269, P1533, DOI 10.1126/science.7545310
   Liu KB, 2001, J IMMUNOL, V166, P4826, DOI 10.4049/jimmunol.166.8.4826
   Liu SX, 2004, WORLD J GASTROENTERO, V10, P366
   Ludwig A, 2001, CANCER RES, V61, P3053
   Lundin KE, 2006, ADV GENET, V56, P1, DOI 10.1016/S0065-2660(06)56001-8
   Majumdar AS, 2001, GENE THER, V8, P568, DOI 10.1038/sj.gt.3301421
   Marin VL, 2004, EXPERT OPIN BIOL TH, V4, P337, DOI 10.1517/eobt.4.3.337.27326
   Martens UM, 1998, NAT GENET, V18, P76, DOI 10.1038/ng0198-018
   Marusic L, 1997, MOL CELL BIOL, V17, P6394, DOI 10.1128/MCB.17.11.6394
   Massard C, 2006, ONCOGENE, V25, P4505, DOI 10.1038/sj.onc.1209487
   Masutomi K, 2003, CELL, V114, P241, DOI 10.1016/S0092-8674(03)00550-6
   Matthes E, 1999, NUCLEIC ACIDS RES, V27, P1152, DOI 10.1093/nar/27.4.1152
   MCEACHERN MJ, 1995, NATURE, V376, P403, DOI 10.1038/376403a0
   Mergny JL, 2002, NUCLEIC ACIDS RES, V30, P839, DOI 10.1093/nar/30.4.839
   Mergny JL, 2001, P NATL ACAD SCI USA, V98, P3062, DOI 10.1073/pnas.051620698
   Minev B, 2000, P NATL ACAD SCI USA, V97, P4796, DOI 10.1073/pnas.070560797
   Mizushina Y, 2000, BBA-GEN SUBJECTS, V1523, P172, DOI 10.1016/S0304-4165(00)00119-7
   Mukai S, 2000, CANCER RES, V60, P4461
   Nair SK, 2000, NAT MED, V6, P1011, DOI 10.1038/79519
   Nakamura M, 2005, HUM GENE THER, V16, P859, DOI 10.1089/hum.2005.16.859
   Nascimento PDS, 2006, ONCOL REP, V16, P423
   Norton JC, 1996, NAT BIOTECHNOL, V14, P615, DOI 10.1038/nbt0596-615
   Ozawa T, 2004, NEURO-ONCOLOGY, V6, P218, DOI 10.1215/S1152851704000055
   Pantic M, 2006, ONCOGENE, V25, P4413, DOI 10.1038/sj.onc.1209486
   Pantic M, 2005, INT J ONCOL, V26, P1227
   Pascolo E, 2002, J BIOL CHEM, V277, P15566, DOI 10.1074/jbc.M201266200
   Pitts AE, 1998, P NATL ACAD SCI USA, V95, P11549, DOI 10.1073/pnas.95.20.11549
   Plumb JA, 2001, ONCOGENE, V20, P7797, DOI 10.1038/sj.onc.1204954
   Read M, 2001, P NATL ACAD SCI USA, V98, P4844, DOI 10.1073/pnas.081560598
   Riou JF, 2002, P NATL ACAD SCI USA, V99, P2672, DOI 10.1073/pnas.052698099
   Saretzki G, 2001, CANCER GENE THER, V8, P827, DOI 10.1038/sj.cgt.7700383
   Seimiya H, 2005, CANCER CELL, V7, P25, DOI 10.1016/j.ccr.2004.11.021
   Shammas MA, 1999, ONCOGENE, V18, P6191, DOI 10.1038/sj.onc.1203069
   Shammas MA, 2004, CLIN CANCER RES, V10, P770, DOI 10.1158/1078-0432.CCR-0793-03
   Shea-Herbert B, 2002, ONCOGENE, V21, P638, DOI 10.1038/sj.onc.1205064
   Shi DF, 2001, J MED CHEM, V44, P4509, DOI 10.1021/jm010246u
   Shin-ya K, 2001, J AM CHEM SOC, V123, P1262, DOI 10.1021/ja005780q
   Shoji Y, 2004, CURR PHARM DESIGN, V10, P785, DOI 10.2174/1381612043453009
   STRAHL C, 1994, NUCLEIC ACIDS RES, V22, P893, DOI 10.1093/nar/22.6.893
   Strahl C, 1996, MOL CELL BIOL, V16, P53
   Su Z, 2005, J IMMUNOL, V174, P3798, DOI 10.4049/jimmunol.174.6.3798
   Sun DY, 1997, J MED CHEM, V40, P2113, DOI 10.1021/jm970199z
   Taetz S, 2006, PHARM RES-DORDR, V23, P1031, DOI 10.1007/s11095-006-0026-y
   Tahara H, 2006, ONCOGENE, V25, P1955, DOI 10.1038/sj.onc.1209217
   Taki M, 2005, ONCOGENE, V24, P3130, DOI 10.1038/sj.onc.1208460
   Tauchi T, 2006, ONCOGENE, V25, P5719, DOI 10.1038/sj.onc.1209577
   Tauchi T, 2003, ONCOGENE, V22, P5338, DOI 10.1038/sj.onc.1206833
   Ueno T, 2000, BIOCHEMISTRY-US, V39, P5995, DOI 10.1021/bi992661i
   Umeoka T, 2004, CANCER RES, V64, P6259, DOI 10.1158/0008-5472.CAN-04-1335
   Villa R, 2003, CARCINOGENESIS, V24, P851, DOI 10.1093/carcin/bgg028
   Vonderheide RH, 2002, ONCOGENE, V21, P674, DOI 10.1038/sj.onc.1205074
   Vonderheide RH, 2004, CLIN CANCER RES, V10, P828, DOI 10.1158/1078-0432.CCR-0620-3
   Vonderheide RH, 2001, CLIN CANCER RES, V7, P3343
   Vonderheide RH, 1999, IMMUNITY, V10, P673, DOI 10.1016/S1074-7613(00)80066-7
   VONZGLINICKI T, 1995, EXP CELL RES, V220, P186, DOI 10.1006/excr.1995.1305
   Wang ES, 2004, BLOOD, V103, P258, DOI 10.1182/blood-2003-02-0546
   Wang K, 2004, CHINESE MED J-PEKING, V117, P566
   Wang YF, 2006, WORLD J GASTROENTERO, V12, P4004, DOI 10.3748/wjg.v12.i25.4004
   Watanabe T, 2006, EXP CELL RES, V312, P256, DOI 10.1016/j.yexcr.2005.10.026
   WATSON JD, 1972, NATURE-NEW BIOL, V239, P197, DOI 10.1038/newbio239197a0
   Weinrich SL, 1997, NAT GENET, V17, P498, DOI 10.1038/ng1297-498
   West C, 2001, BIOORG MED CHEM LETT, V11, P2727, DOI 10.1016/S0960-894X(01)00553-4
   Wirth T, 2003, CANCER RES, V63, P3181
   Wooten LG, 2005, J BIOL CHEM, V280, P28867, DOI 10.1074/jbc.M413444200
   Workman P, 2004, CANCER LETT, V206, P149, DOI 10.1016/j.canlet.2003.08.032
   Wu XF, 2003, J NATL CANCER I, V95, P1211, DOI 10.1093/jnci/djg011
   Yamaguchi T, 2000, BIOCHEM BIOPH RES CO, V279, P475, DOI 10.1006/bbrc.2000.3982
   Yatabe N, 2002, CANCER GENE THER, V9, P624, DOI 10.1038/sj.cgt.7700479
   Yeo M, 2005, INT J CANCER, V114, P484, DOI 10.1002/ijc.20720
   Yokoyama Y, 1998, CANCER RES, V58, P5406
   Yokoyama Y, 2000, BIOCHEM BIOPH RES CO, V273, P316, DOI 10.1006/bbrc.2000.2939
   You YP, 2006, INT J ONCOL, V28, P1225
   Yu CC, 2001, BIOCHEM J, V355, P459, DOI 10.1042/0264-6021:3550459
   YU GL, 1990, NATURE, V344, P126, DOI 10.1038/344126a0
   ZAHLER AM, 1991, NATURE, V350, P718, DOI 10.1038/350718a0
   Zhang DH, 2006, NUCLEIC ACIDS RES, V34, P1393, DOI 10.1093/nar/gkl029
   Zhang XL, 1999, GENE DEV, V13, P2388, DOI 10.1101/gad.13.18.2388
   Zheng JN, 2006, ACTA BIOCH BIOPH SIN, V38, P500, DOI 10.1111/j.1745-7270.2006.00182.x
   Zimmermann S, 2004, STEM CELLS, V22, P741, DOI 10.1634/stemcells.22-5-741
   Zou L, 2006, CANCER CHEMOTH PHARM, V57, P328, DOI 10.1007/s00280-005-0056-x
   Zou L, 2006, UROLOGY, V67, P1335, DOI 10.1016/j.urology.2005.12.029
NR 178
TC 54
Z9 64
U1 0
U2 24
PU SPRINGER BASEL AG
PI BASEL
PA PICASSOPLATZ 4, BASEL, 4052, SWITZERLAND
SN 1420-682X
EI 1420-9071
J9 CELL MOL LIFE SCI
JI Cell. Mol. Life Sci.
PD APR 15
PY 2007
VL 64
IS 7-8
BP 906
EP 921
DI 10.1007/s00018-007-6481-8
PG 16
WC Biochemistry & Molecular Biology; Cell Biology
SC Biochemistry & Molecular Biology; Cell Biology
GA 156SI
UT WOS:000245669400010
PM 17310277
DA 2025-02-17
ER

PT J
AU Ralhan, R
   Kaur, J
AF Ralhan, Ranju
   Kaur, Jatinder
TI Alkylating agents and cancer therapy
SO EXPERT OPINION ON THERAPEUTIC PATENTS
LA English
DT Review
DE alkylating agents; antineoplastic; cancer therapy; cyclophosphamide; DNA damaging agents
ID enzyme-prodrug therapy; abl tyrosine kinase; topoisomerase-i; monoclonal-antibody; o-6-methylguanine-dna methyltransferase; promoter hypermethylation; malignant gliomas; anticancer agent; dendritic cells; leukemic-cells
AB Alkylating agents have been used for the treatment of cancer for over six decades, yet their repertoire continues to grow. These agents act during all phases of the cell cycle, directly on DNA, crosslinking the N-7-guanine residues, causing DNA strand breaks, leading to abnormal base pairing, inhibition of cell division and eventually resulting in cell death. Their systemic toxicity and drug resistance are major obstacles in limiting their clinical efficacy. Major thrust is being laid on discovery of combinations of alkylating agents with other anticancer agents or inhibitors of DNA repair enzymes, topoisomerases, COX-2, p34(cdc2) kinase, phosphatases, multi-drug resistance proteins and antivascular agents for improving their clinical efficacy. In addition, novel modulators, such as naphthalimides and their analogues and selective androgen receptor modulators, are being developed to increase the sensitivity of cancer cells to alkylating anticancer agents. This review focuses on patents published during 2005 - 2006 on alkylating anticancer agents.
C1 All India Inst Med Sci, Dept Biochem, New Delhi 110029, India.
C3 All India Institute of Medical Sciences (AIIMS) New Delhi
RP Ralhan, R (通讯作者)，All India Inst Med Sci, Dept Biochem, New Delhi 110029, India.
EM ralhanr@hotmail.com
CR Abigerges D, 1996, ANTI-CANCER DRUG, V7, P166
   Adachi N, 2004, J BIOL CHEM, V279, P37343, DOI 10.1074/jbc.M313910200
   Aghi M, 2000, J GENE MED, V2, P148, DOI 10.1002/(SICI)1521-2254(200005/06)2:3<148::AID-JGM105>3.0.CO;2-Q
   Akabani G, 2000, INT J RADIAT ONCOL, V46, P947, DOI 10.1016/S0360-3016(99)00500-3
   Amarante-Mendes GP, 1998, BLOOD, V91, P1700, DOI 10.1182/blood.V91.5.1700.1700_1700_1705
   Amarante-Mendes GP, 1998, ONCOGENE, V16, P1383, DOI 10.1038/sj.onc.1201664
   Beran M, 1998, CLIN CANCER RES, V4, P1661
   Bergenheim AT, 1998, CLIN PHARMACOKINET, V34, P163, DOI 10.2165/00003088-199834020-00004
   Bhatia K, 2006, REDOX REP, V11, P273, DOI 10.1179/135100006X155030
   Bigner DD, 1998, J CLIN ONCOL, V16, P2202, DOI 10.1200/JCO.1998.16.6.2202
   Bracci L, 2007, CLIN CANCER RES, V13, P644, DOI 10.1158/1078-0432.CCR-06-1209
   Brandes AA, 2007, EXPERT REV ANTICANC, V7, P607, DOI 10.1586/14737140.7.5.607
   Breedveld P, 2005, CANCER RES, V65, P2577, DOI 10.1158/0008-5472.CAN-04-2416
   Brell M, 2005, CLIN CANCER RES, V11, P5167, DOI 10.1158/1078-0432.CCR-05-0230
   Briegert M, 2007, CANCER RES, V67, P26, DOI 10.1158/0008-5472.CAN-06-3712
   BROGGINI M, 1990, BRIT J CANCER, V61, P285, DOI 10.1038/bjc.1990.53
   Bulavin DV, 2001, NATURE, V411, P102, DOI 10.1038/35075107
   Cangi MG, 2000, J CLIN INVEST, V106, P753, DOI 10.1172/JCI9174
   Cassier PA, 2007, EXPERT OPIN EMERG DR, V12, P139, DOI 10.1517/14728214.12.1.139
   Çelikler S, 2006, Z NATURFORSCH C, V61, P903
   CHEN L, 1995, CANCER RES, V55, P581
   Choi JY, 2006, PHARMACOGENOMICS, V7, P613, DOI 10.2217/14622416.7.4.613
   CLARKE L, 1989, CANCER RES, V49, P2344
   COLVIN OM, 1993, ADV ENZYME REGUL, V33, P19
   Colvin OM, 1999, CURR PHARM DESIGN, V5, P555
   Dachs GU, 2005, ANTI-CANCER DRUG, V16, P349, DOI 10.1097/00001813-200504000-00001
   Dan S, 1998, CELL DEATH DIFFER, V5, P710, DOI 10.1038/sj.cdd.4400400
   Deininger MWN, 1997, BLOOD, V90, P3691, DOI 10.1182/blood.V90.9.3691
   Denny WA, 2003, J BIOMED BIOTECHNOL, V0, P48
   Denny WA, 2000, EXPERT OPIN THER PAT, V10, P459, DOI 10.1517/13543776.10.4.459
   Dresemann G, 2005, ANN ONCOL, V16, P1702, DOI 10.1093/annonc/mdi317
   Druker BJ, 2002, ONCOGENE, V21, P8541, DOI 10.1038/sj.onc.1206081
   EMERSON DL, 1995, CANCER RES, V55, P603
   Fosslien E, 2000, CRIT REV CL LAB SCI, V37, P431, DOI 10.1080/10408360091174286
   Furonaka O, 2005, PATHOL INT, V55, P303, DOI 10.1111/j.1440-1827.2005.01830.x
   FURUTA Y, 1988, CANCER RES, V48, P3002
   GambacortiPasserini C, 1997, BLOOD CELL MOL DIS, V23, P380, DOI 10.1006/bcmd.1997.0155
   Gasparotto D, 1997, CANCER RES, V57, P2366
   Gately S, 2000, CANCER METAST REV, V19, P19, DOI 10.1023/A:1026575610124
   GIOVANELLA BC, 1989, SCIENCE, V246, P1046, DOI 10.1126/science.2555920
   GOULD KL, 1990, SCIENCE, V250, P1573, DOI 10.1126/science.1703321
   Graves PR, 2000, J BIOL CHEM, V275, P5600, DOI 10.1074/jbc.275.8.5600
   Gupta RA, 2000, ANN NY ACAD SCI, V910, P196
   Hernández S, 1998, CANCER RES, V58, P1762
   HONN KV, 1981, PROSTAG OTH LIPID M, V21, P833, DOI 10.1016/0090-6980(81)90240-9
   Hou DY, 2007, CANCER RES, V67, P792, DOI 10.1158/0008-5472.CAN-06-2925
   Howe LR, 2001, ENDOCR-RELAT CANCER, V8, P97, DOI 10.1677/erc.0.0080097
   ISAKSON P, 1995, ADV PROSTAG THROMB L, V23, P49
   Juillerat A, 2007, EXPERT OPIN THER TAR, V11, P349, DOI 10.1517/14728222.11.3.349
   KAINA B, 2007, DNA REPAIR, V0, P0
   Kirn D, 2002, TRENDS MOL MED, V8, PS68, DOI 10.1016/S1471-4914(02)02318-3
   Kober T, 2006, JNCI-J NATL CANCER I, V98, P0, DOI 10.1093/jnci/djj156
   Koch D, 2007, J NEURO-ONCOL, V82, P85, DOI 10.1007/s11060-006-9244-8
   Maier S, 2005, AM J PHARMACOGENOMIC, V5, P223, DOI 10.2165/00129785-200505040-00003
   Markman M, 1996, SEMIN ONCOL, V23, P97
   MILAS L, 1995, EUR J CANCER, V31A, P1580, DOI 10.1016/0959-8049(95)00327-F
   MILAS L, 1990, CANCER RES, V50, P4473
   Nimmanapalli R, 2002, ONCOGENE, V21, P8584, DOI 10.1038/sj.onc.1206086
   Okada M, 2004, BLOOD, V103, P2299, DOI 10.1182/blood-2003-05-1605
   Pienta KJ, 1999, DRUGS, V58, P127, DOI 10.2165/00003495-199958003-00017
   PODOLSKY ML, 1997, CURES OUT CHAOS, V0, P271
   Pommier Y, 2006, NAT REV CANCER, V6, P789, DOI 10.1038/nrc1977
   Rabik CA, 2006, CANCER TREAT REV, V32, P261, DOI 10.1016/j.ctrv.2006.03.004
   Reardon DA, 2005, J CLIN ONCOL, V23, P9359, DOI 10.1200/JCO.2005.03.2185
   Rizzieri DA, 2004, BLOOD, V104, P642, DOI 10.1182/blood-2003-12-4264
   Rooseboom M, 2004, PHARMACOL REV, V56, P53, DOI 10.1124/pr.56.1.3
   Roy P, 2006, TOXICOL IN VITRO, V20, P176, DOI 10.1016/j.tiv.2005.06.046
   Salesse S, 2002, ONCOGENE, V21, P8547, DOI 10.1038/sj.onc.1206082
   Schildhaus HU, 2005, INT J ONCOL, V26, P1493
   SLADEK NE, 1988, PHARMACOL THERAPEUT, V37, P301, DOI 10.1016/0163-7258(88)90004-6
   Smitherman PK, 2004, J PHARMACOL EXP THER, V308, P260, DOI 10.1124/jpet.103.057729
   Sonoyama J, 2002, J BIOL CHEM, V277, P8076, DOI 10.1074/jbc.M111501200
   Taketo MM, 1998, JNCI-J NATL CANCER I, V90, P1609, DOI 10.1093/jnci/90.21.1609
   Tashiro Hideya, 2007, GAN TO KAGAKU RYOHO, V34, P393
   Tew KD, 1996, MOL PHARMACOL, V50, P149
   WEI MX, 1994, HUM GENE THER, V5, P969, DOI 10.1089/hum.1994.5.8-969
   WEPPELMANN B, 1984, GYNECOL ONCOL, V17, P196, DOI 10.1016/0090-8258(84)90077-5
   Wilsker D, 2007, MOL CANCER THER, V6, P1406, DOI 10.1158/1535-7163.MCT-06-0679
   Yu B, 2006, NATURE, V439, P879, DOI 10.1038/nature04561
   Yu CR, 2002, CANCER RES, V62, P188
   Yu LJ, 1998, J BIOL CHEM, V273, P33455, DOI 10.1074/jbc.273.50.33455
   Zhang K, 1999, INT J ONCOL, V14, P861
NR 82
TC 92
Z9 110
U1 3
U2 64
PU TAYLOR & FRANCIS LTD
PI ABINGDON
PA 2-4 PARK SQUARE, MILTON PARK, ABINGDON OR14 4RN, OXON, ENGLAND
SN 1354-3776
EI 1744-7674
J9 EXPERT OPIN THER PAT
JI Expert Opin. Ther. Patents
PD SEP 15
PY 2007
VL 17
IS 9
BP 1061
EP 1075
DI 10.1517/13543776.17.9.1061
PG 15
WC Chemistry, Medicinal; Pharmacology & Pharmacy
SC Pharmacology & Pharmacy
GA 222KK
UT WOS:000250294800003
DA 2025-02-17
ER

PT J
AU Kim, CH
   Yoon, JS
   Sohn, HJ
   Kim, CK
   Paik, SY
   Hong, YK
   Kim, TG
AF Kim, Chung-Hyun
   Yoon, Jong-Sub
   Sohn, Hyun-Jung
   Kim, Chung-Kwon
   Paik, Soon-Young
   Hong, Yong-Kil
   Kim, Tai-Gyu
TI Direct vaccination with pseudotype baculovirus expressing murine telomerase induces anti-tumor immunity comparable with RNA-electroporated dendritic cells in a murine glioma model
SO CANCER LETTERS
LA English
DT Article
DE pseudotype baculovirus; VSV G; gene therapy; glioma; cytotoxic T cells; anti-tumor immunity
ID gene-transfer; responses; transduction; induction; antigens; cd4(+); cd8(+)
AB Baculovirus pseudotyped with vesicular stomatitis virus G protein (Bac-VSV-G) was found to efficiently transduce and express transgenes on mammalian cells. In this study, this recombinant virus was used for induction of anti-tumor immunity against murine telomerase reverse transcriptase (mTERT) and was compared with RNA-electroporated dendritic cells (DCs) in a murine glioma model. Splenocytes from the mice vaccinated with Bac-VSV-G expressing mTERT (Bac-VSVG-mTERT) showed significantly increased numbers of mTERT-specific IFN-gamma-secreting T cells using an ELISPOT technique, and also showed increased NK cell activity. In addition, the TERT-specific T cells activated by Bac-VSVG-mTERT and mTERT RNA-electroporated DCs were predominantly CD4(+) T cells and CD8(+) T cells, respectively. The protective anti-tumor effect of Bac-VSVG-mTERT was similar to that of mTERT RNA-electroporated DCs. These results suggest that the pseudotype baculovirus expressing TERT may be a good candidate for a genetic vaccine for use in the treatment of malignant gliomas. (c) 2006 Elsevier Ireland Ltd. All rights reserved.
C1 Catholic Univ Korea, Catholic Res Inst Med Sci, Seoul 137701, South Korea.
   Catholic Univ Korea, Coll Med, Dept Microbiol, Seoul 137701, South Korea.
   Catholic Univ Korea, Coll Med, Dept Microbiol & Immunol, Seoul 137701, South Korea.
   Catholic Univ Korea, Coll Med, Dept Neurosurg, Seoul 137701, South Korea.
C3 Catholic University of Korea; Catholic University of Korea; Catholic University of Korea; Catholic University of Korea
RP Kim, TG (通讯作者)，Catholic Univ Korea, Catholic Res Inst Med Sci, 505 Banpo Dong, Seoul 137701, South Korea.
EM kimtg@catholic.ac.kr
CR Abe T, 2003, J IMMUNOL, V171, P1133, DOI 10.4049/jimmunol.171.3.1133
   Ardavín C, 2003, NAT REV IMMUNOL, V3, P582, DOI 10.1038/nri1127
   Barsoum J, 1997, HUM GENE THER, V8, P2011, DOI 10.1089/hum.1997.8.17-2011
   BISHOP DH, 1900, P143, V0, P0
   Boyce FM, 1996, P NATL ACAD SCI USA, V93, P2348, DOI 10.1073/pnas.93.6.2348
   Facciabene A, 2004, J VIROL, V78, P8663, DOI 10.1128/JVI.78.16.8663-8672.2004
   Frolkis M, 2003, CANCER GENE THER, V10, P239, DOI 10.1038/sj.cgt.7700563
   Gabrilovich DI, 2002, CURR OPIN MOL THER, V4, P452
   Granelli-Piperno A, 2000, J IMMUNOL, V165, P6620, DOI 10.4049/jimmunol.165.11.6620
   Kalady MF, 2002, J SURG RES, V105, P17, DOI 10.1006/jsre.2002.6435
   Kim CH, 2006, CANCER IMMUNOL IMMUN, V55, P1309, DOI 10.1007/s00262-006-0134-x
   KIM NW, 1994, SCIENCE, V266, P2011, DOI 10.1126/science.7605428
   Kim TG, 2004, IMMUNOLOGY, V112, P117, DOI 10.1111/j.1365-2567.2004.01851.x
   Liu G, 2004, CANCER RES, V64, P4980, DOI 10.1158/0008-5472.CAN-03-3504
   Nair SK, 2000, NAT MED, V6, P1011, DOI 10.1038/79519
   NAZZARO JM, 1990, J NEUROSURG, V73, P331, DOI 10.3171/jns.1990.73.3.0331
   Oh ST, 2006, VACCINE, V24, P2860, DOI 10.1016/j.vaccine.2005.12.056
   Park SW, 2001, BIOCHEM BIOPH RES CO, V289, P444, DOI 10.1006/bbrc.2001.6009
   Pieroni L, 2001, HUM GENE THER, V12, P871, DOI 10.1089/104303401750195845
   Prins RM, 2003, CANCER RES, V63, P8487
   Sæboe-Larssen S, 2002, J IMMUNOL METHODS, V259, P191, DOI 10.1016/S0022-1759(01)00506-3
   Song SU, 2003, J GEN VIROL, V84, P697, DOI 10.1099/vir.0.18772-0
   Su Z, 2005, J IMMUNOL, V174, P3798, DOI 10.4049/jimmunol.174.6.3798
   Surawicz TS, 1998, J NEURO-ONCOL, V40, P151, DOI 10.1023/A:1006091608586
   Tani H, 2003, J VIROL, V77, P9799, DOI 10.1128/JVI.77.18.9799-9808.2003
NR 25
TC 27
Z9 37
U1 0
U2 0
PU ELSEVIER IRELAND LTD
PI CLARE
PA ELSEVIER HOUSE, BROOKVALE PLAZA, EAST PARK SHANNON, CO, CLARE, 00000, IRELAND
SN 0304-3835
EI 1872-7980
J9 CANCER LETT
JI Cancer Lett.
PD JUN 8
PY 2007
VL 250
IS 2
BP 276
EP 283
DI 10.1016/j.canlet.2006.10.022
PG 8
WC Oncology
SC Oncology
GA 170RF
UT WOS:000246681000012
PM 17134825
DA 2025-02-17
ER

PT J
AU Okada, H
   Lieberman, FS
   Walter, KA
   Lunsford, LD
   Kondziolka, DS
   Bejjani, GK
   Hamilton, RL
   Torres-Trejo, A
   Kalinski, P
   Cai, Q
   Mabold, JL
   Edington, HD
   Butterfield, LH
   Whiteside, TL
   Potter, DM
   Schold, SC
   Pollack, IF
AF Okada, Hideho
   Lieberman, Frank S.
   Walter, Kevin A.
   Lunsford, L. Dade
   Kondziolka, Douglas S.
   Bejjani, Ghassan K.
   Hamilton, Ronald L.
   Torres-Trejo, Alejandro
   Kalinski, Pawel
   Cai, Quan
   Mabold, Jennifer L.
   Edington, Howard D.
   Butterfield, Lisa H.
   Whiteside, Theresa L.
   Potter, Douglas M.
   Schold, S. Clifford, Jr.
   Pollack, Ian F.
TI Autologous glioma cell vaccine admixed with interleukin-4 gene transfected fibroblasts in the treatment of patients with malignant gliomas
SO JOURNAL OF TRANSLATIONAL MEDICINE
LA English
DT Article
ID dendritic cells; tumor; therapy; responses; il-4; melanoma; antigen; cancer; elicit; glioblastoma
AB Background: The prognosis for malignant gliomas remains dismal. We addressed the safety, feasibility and preliminary clinical activity of the vaccinations using autologous glioma cells and interleukin (IL)-4 gene transfected fibroblasts. Methods: In University of Pittsburgh Cancer Institute (UPCI) protocol 95-033, adult participants with recurrent glioblastoma multiforme (GBM) or anaplastic astrocytoma (AA) received gross total resection (GTR) of the recurrent tumors, followed by two vaccinations with autologous fibroblasts retrovirally transfected with TFG-IL4-Neo-TK vector admixed with irradiated autologous glioma cells. In UPCI 99-111, adult participants with newly diagnosed GBM or AA, following GTR and radiation therapy, received two intradermal vaccinations with the TFG-IL4-Neo-TK-transfected fibroblasts admixed with type-I dendritic cells (DC) loaded with autologous tumor lysate. The participants were evaluated for occurrence of adverse events, immune response, and clinical response by radiological imaging. Results and Discussion: In UPCI 95-033, only 2 of 6 participants received the vaccinations. Four other participants were withdrawn from the trial because of tumor progression prior to production of the cellular vaccine. However, both participants who received two vaccinations demonstrated encouraging immunological and clinical responses. Biopsies from the local vaccine sites from one participant displayed IL-4 dose-dependent infiltration of CD4(+) as well as CD8(+) T cells. Interferon (IFN)-gamma Enzyme-Linked Immuno-SPOT (ELISPOT) assay in another human leukocyte antigen (HLA)-A2(+) participant demonstrated systemic T-cell responses against an HLA-A2-restricted glioma-associated antigen (GAA) epitope EphA2(883-891). Moreover, both participants demonstrated clinical and radiological improvement with no evidence of allergic encephalitis, although both participants eventually succumbed with the tumor recurrence. In 99-111, 5 of 6 enrolled participants received scheduled vaccinations with no incidence of major adverse events. Monocyte-derived DCs produced high levels of IL-12 p70. Treatment was well tolerated; however, we were unable to observe detectable IFN-gamma post-vaccine responses or prolonged progression-free survival in these participants. Conclusion: Feasibility challenges inherent in the generation of a patient-specific gene transfection-based vaccine strongly suggests the need for more practical formulations that would allow for the timely administration of vaccines. Nevertheless, successful generation of type-1 DCs and preliminary safety in the current study provide a strong rationale for further efforts to develop novel glioma vaccines.
C1 [Okada, Hideho; Walter, Kevin A.; Lunsford, L. Dade; Kondziolka, Douglas S.; Bejjani, Ghassan K.; Pollack, Ian F.] Univ Pittsburgh, Sch Med, Dept Neurol Surg, Pittsburgh, PA 15261 USA.
   [Okada, Hideho; Kalinski, Pawel; Cai, Quan; Edington, Howard D.; Butterfield, Lisa H.] Univ Pittsburgh, Sch Med, Dept Surg, Pittsburgh, PA 15261 USA.
   [Lieberman, Frank S.; Torres-Trejo, Alejandro; Schold, S. Clifford, Jr.] Univ Pittsburgh, Sch Med, Dept Neurol, Pittsburgh, PA 15261 USA.
   [Kalinski, Pawel; Butterfield, Lisa H.] Univ Pittsburgh, Sch Med, Dept Immunol, Pittsburgh, PA 15261 USA.
   [Butterfield, Lisa H.] Univ Pittsburgh, Sch Med, Dept Med, Pittsburgh, PA 15261 USA.
   [Walter, Kevin A.; Hamilton, Ronald L.] Univ Pittsburgh, Sch Med, Dept Pathol, Pittsburgh, PA 15261 USA.
   [Potter, Douglas M.] Univ Pittsburgh, Sch Publ Hlth, Dept Biostat, Pittsburgh, PA 15261 USA.
   [Okada, Hideho; Lieberman, Frank S.; Walter, Kevin A.; Lunsford, L. Dade; Kondziolka, Douglas S.; Hamilton, Ronald L.; Torres-Trejo, Alejandro; Mabold, Jennifer L.; Pollack, Ian F.] Univ Pittsburgh, Inst Canc, Brain Tumor Program, Pittsburgh, PA 15261 USA.
C3 Pennsylvania Commonwealth System of Higher Education (PCSHE); University of Pittsburgh; Pennsylvania Commonwealth System of Higher Education (PCSHE); University of Pittsburgh; Pennsylvania Commonwealth System of Higher Education (PCSHE); University of Pittsburgh; Pennsylvania Commonwealth System of Higher Education (PCSHE); University of Pittsburgh; Pennsylvania Commonwealth System of Higher Education (PCSHE); University of Pittsburgh; Pennsylvania Commonwealth System of Higher Education (PCSHE); University of Pittsburgh; Pennsylvania Commonwealth System of Higher Education (PCSHE); University of Pittsburgh; Pennsylvania Commonwealth System of Higher Education (PCSHE); University of Pittsburgh
RP Okada, H (通讯作者)，Univ Pittsburgh, Sch Med, Dept Neurol Surg, Pittsburgh, PA 15261 USA.
EM okadah@upmc.edu; liebermanf@upmc.edu; Kevin_Walter@urmc.rochester.edu; lunsfordld@upmc.edu; kondziolkads@upmc.edu; bejjanigk@upmc.edu; hamiltonrl@upmc.edu; atrejo@hsc.wvu.edu; kalinskip@upmc.edu; caiq@upmc.edu; maboldjl@upmc.edu; edingtonh@upmc.edu; butterfieldl@upmc.edu; whitesidetl@upmc.edu; potter@upci.pitt.edu; Cliff.Schold@moffitt.org; Ian.Pollack@chp.edu
FU NCATS NIH HHS [UL1 TR000005] Funding Source: Medline
CR Bailey P, 1926, A CLASSIFICATION OF THE TUMORS OF THE GLIOMA GROUP ON A HISTOGENETIC BASIS WITH A CORRELATED STUDY OF PROGNOSIS, V0, P0
   Bedrosian I, 2003, J CLIN ONCOL, V21, P3826, DOI 10.1200/JCO.2003.04.042
   Biedermann T, 2001, NAT IMMUNOL, V2, P1054, DOI 10.1038/ni725
   Dranoff G, 2003, ONCOGENE, V22, P3188, DOI 10.1038/sj.onc.1206459
   Dranoff G, 1998, FORUM (GENOVA), V8, P357
   DRANOFF G, 1993, P NATL ACAD SCI USA, V90, P3539, DOI 10.1073/pnas.90.8.3539
   Eguchi J, 2005, J IMMUNOL, V174, P7194, DOI 10.4049/jimmunol.174.11.7194
   Eguchi J, 2005, GENE THER, V12, P733, DOI 10.1038/sj.gt.3302401
   Eguchi J, 2006, CANCER RES, V66, P5883, DOI 10.1158/0008-5472.CAN-06-0363
   Elder EM, 1996, HUM GENE THER, V7, P479, DOI 10.1089/hum.1996.7.4-479
   Gilliet M, 2003, BLOOD, V102, P36, DOI 10.1182/blood-2002-07-2274
   Gogas H, 2006, NEW ENGL J MED, V354, P709, DOI 10.1056/NEJMoa053007
   Hatano M, 2005, NEOPLASIA, V7, P717, DOI 10.1593/neo.05277
   Hochrein H, 2000, J EXP MED, V192, P823, DOI 10.1084/jem.192.6.823
   Kalinski P, 2000, J IMMUNOL, V165, P1877, DOI 10.4049/jimmunol.165.4.1877
   Liau LM, 2005, CLIN CANCER RES, V11, P5515, DOI 10.1158/1078-0432.CCR-05-0464
   LOTZE MT, 1994, HUM GENE THER, V5, P41, DOI 10.1089/hum.1994.5.1-41
   Mailliard RB, 2004, CANCER RES, V64, P5934, DOI 10.1158/0008-5472.CAN-04-1261
   Nestle FO, 1998, J INVEST DERMATOL, V110, P762, DOI 10.1046/j.1523-1747.1998.00189.x
   Nishimura F, 2006, CANCER RES, V66, P4478, DOI 10.1158/0008-5472.CAN-05-3825
   Okada H, 2000, CANCER GENE THER, V7, P486, DOI 10.1038/sj.cgt.7700140
   Okada H, 2000, HUM GENE THER, V11, P637
   Okada H, 2003, J NEURO-ONCOL, V64, P13, DOI 10.1007/BF02700016
   Okada H, 2001, GENE THER, V8, P1157, DOI 10.1038/sj.gt.3301496
   Okada H, 1999, GENE THER, V6, P219, DOI 10.1038/sj.gt.3300798
   Okada H, 2001, HUM GENE THER, V12, P575
   OKADA H, 2003, CYTOKINE HDB, V10, P227
   Rissoan MC, 1999, SCIENCE, V283, P1183, DOI 10.1126/science.283.5405.1183
   Salazar AM, 1996, NEUROSURGERY, V38, P1096, DOI 10.1097/00006123-199606000-00006
   Sasaki K, 2007, CANCER RES, V67, P6451, DOI 10.1158/0008-5472.CAN-06-3280
   Simon RM, 2001, J CLIN ONCOL, V19, P1848, DOI 10.1200/JCO.2001.19.6.1848
   Stupp R, 2005, NEW ENGL J MED, V352, P987, DOI 10.1056/NEJMoa043330
   SUMINAMI Y, 1995, J IMMUNOTHER, V17, P238, DOI 10.1097/00002371-199505000-00006
   Walker PR, 2003, BRAIN RES REV, V42, P97, DOI 10.1016/S0165-0173(03)00141-3
   Wen Patrick Y, 2004, CURR NEUROL NEUROSCI REP, V4, P218, DOI 10.1007/s11910-004-0042-4
   Yu JS, 2001, CANCER RES, V61, P842
   Yu JS, 2004, CANCER RES, V64, P4973, DOI 10.1158/0008-5472.CAN-03-3505
   Zhu XM, 2007, J TRANSL MED, V5, P0, DOI 10.1186/1479-5876-5-10
NR 38
TC 103
Z9 116
U1 0
U2 5
PU BMC
PI LONDON
PA CAMPUS, 4 CRINAN ST, LONDON N1 9XW, ENGLAND
SN 
EI 1479-5876
J9 J TRANSL MED
JI J. Transl. Med.
PD DEC 19
PY 2007
VL 5
IS 
BP 
EP 
DI 10.1186/1479-5876-5-67
PG 10
WC Medicine, Research & Experimental
SC Research & Experimental Medicine
GA 266UD
UT WOS:000253461600001
PM 18093335
DA 2025-02-17
ER

PT J
AU Avigan, DE
   Vasir, B
   George, DJ
   Oh, WK
   Atkins, MB
   McDermott, DF
   Kantoff, PW
   Figlin, RA
   Vasconcelles, MJ
   Xu, Y
   Kufe, D
   Bukowski, RM
AF Avigan, David E.
   Vasir, Baldev
   George, Daniel J.
   Oh, William K.
   Atkins, Michael B.
   McDermott, David F.
   Kantoff, Philip W.
   Figlin, Robert A.
   Vasconcelles, Michael J.
   Xu, Yuanxin
   Kufe, Donald
   Bukowski, Ronald M.
TI Phase I/II study of vaccination with electrofused allogeneic dendritic Cells/Autologous tumor-derived cells in patients with stage IV renal cell carcinoma
SO JOURNAL OF IMMUNOTHERAPY
LA English
DT Article
DE tumor immunotherapy; dendritic cell tumor fusion; renal cell carcinoma
ID therapeutic antitumor immunity; in-vitro; multiple-myeloma; t-cell; metastatic melanoma; clinical-responses; glioma patients; cancer-immunotherapy; antigen; fusions
AB In the present study, we assessed the feasibility, toxicity, immunologic response, and clinical efficacy of vaccination with allogeneic dendritic cell (DC)/tumor fusions in patients with metastatic renal cell carcinoma (RCC). Patients with stage IV RCC with accessible tumor lesions or independent therapeutic indications for nephrectomy were eligible for enrollment. Tumors were processed into single cell suspensions and cryopreserved. DCs were generated from adherent peripheral blood mononuclear cells isolated from normal volunteers and cultured with granulocyte macrophage colony-stimulating factor, interleukin-4, and tumor necrosis factor-alpha. DCs were fused to patient derived RCC with serial electrical pulses. Patients received up to 3 vaccinations at a fixed dose of 4 x 10(7) to 1 x 10(8) cells administered at 6-week intervals. Twenty-four patients underwent vaccination. Twenty-one and 20 patients were evaluable for immunologic and clinical response, respectively. DCs demonstrated a characteristic phenotype with prominent expression of HLA class II and costimulatory molecules. A mean fusion efficiency of 20% was observed, determined by the percent of cells coexpressing DC and tumor antigens. No evidence of significant treatment related toxicity or auto-immunity was observed. Vaccination resulted in antitumor immune responses in 10/21 evaluable patients as manifested by an increase in CD4 and/or CD8(+) T-cell expression of interferon-gamma after ex vivo exposure to tumor lysate. Two patients demonstrated a partial clinical response by Response Evaluation Criteria in Solid Tumors criteria and 8 patients had stabilization of their disease. Vaccination of patients with RCC with allogeneic DC/tumor fusions was feasible, well tolerated, and resulted in immunologic and clinical responses in a subset of patients.
C1 Beth Israel Deaconess Med Ctr, Boston, MA 02215 USA.
   Harvard Univ, Sch Med, Dana Farber Canc Inst, Boston, MA 02115 USA.
   Univ Calif Los Angeles, Los Angeles, CA USA.
   Genzyme Corp, Cambridge, MA USA.
   Cleveland Clin, Cleveland, OH 44106 USA.
C3 Harvard University; Beth Israel Deaconess Medical Center; Harvard University; Dana-Farber Cancer Institute; Harvard Medical School; University of California System; University of California Los Angeles; Sanofi-Aventis; Genzyme Corporation; Cleveland Clinic Foundation
RP Avigan, DE (通讯作者)，Beth Israel Deaconess Med Ctr, Kirstein Rm 13,330 Brookline Ave, Boston, MA 02215 USA.
EM davigan@bidmc.barvard.edu
CR Albert ML, 1998, NATURE, V392, P86, DOI 10.1038/32183
   Ashley DM, 1997, J EXP MED, V186, P1177, DOI 10.1084/jem.186.7.1177
   Avigan D, 2004, CLIN CANCER RES, V10, P4699, DOI 10.1158/1078-0432.CCR-04-0347
   Avigan D, 1999, BLOOD REV, V13, P51, DOI 10.1016/S0268-960X(99)90023-1
   Banchereau J, 2001, CANCER RES, V61, P6451
   Banchereau J, 2000, ANNU REV IMMUNOL, V18, P767, DOI 10.1146/annurev.immunol.18.1.767
   Banchereau J, 1998, NATURE, V392, P245, DOI 10.1038/32588
   Barbuto JAM, 2004, CANCER IMMUNOL IMMUN, V53, P1111, DOI 10.1007/s00262-004-0551-7
   Boczkowski D, 1996, J EXP MED, V184, P465, DOI 10.1084/jem.184.2.465
   Brown RD, 2001, BLOOD, V98, P2992, DOI 10.1182/blood.V98.10.2992
   Celluzzi CM, 1998, J IMMUNOL, V160, P3081
   Chang AE, 2002, CLIN CANCER RES, V8, P1021
   Dhodapkar MV, 2001, J EXP MED, V193, P233, DOI 10.1084/jem.193.2.233
   Geiger JD, 2001, CANCER RES, V61, P8513
   Goddard RV, 2003, CLIN EXP IMMUNOL, V131, P82, DOI 10.1046/j.1365-2249.2003.02047.x
   Gong JL, 2002, BLOOD, V99, P2512, DOI 10.1182/blood.V99.7.2512
   Gong JL, 1997, NAT MED, V3, P558, DOI 10.1038/nm0597-558
   Gong JL, 2000, J IMMUNOL, V165, P1705, DOI 10.4049/jimmunol.165.3.1705
   Gong JL, 2000, P NATL ACAD SCI USA, V97, P2715, DOI 10.1073/pnas.050587197
   Gong JL, 1998, P NATL ACAD SCI USA, V95, P6279, DOI 10.1073/pnas.95.11.6279
   Haenssle HA, 2004, J IMMUNOTHER, V27, P147, DOI 10.1097/00002371-200403000-00008
   Hayashi T, 2002, CLIN IMMUNOL, V104, P14, DOI 10.1006/clim.2002.5224
   Homma S, 2003, J GASTROENTEROL, V38, P989, DOI 10.1007/s00535-002-1183-3
   Hsu FJ, 1996, NAT MED, V2, P52, DOI 10.1038/nm0196-52
   INABA K, 1994, J EXP MED, V180, P1849, DOI 10.1084/jem.180.5.1849
   Ishida T, 1998, J IMMUNOL, V161, P4842
   Kikuchi T, 2001, CANCER IMMUNOL IMMUN, V50, P337, DOI 10.1007/s002620100205
   Kikuchi T, 2004, J IMMUNOTHER, V27, P452, DOI 10.1097/00002371-200411000-00005
   Kjaergaard J, 2003, CELL IMMUNOL, V225, P65, DOI 10.1016/j.cellimm.2003.09.005
   Klammer M, 2005, BRIT J HAEMATOL, V129, P340, DOI 10.1111/j.1365-2141.2005.05477.x
   Knutson KL, 2002, CLIN CANCER RES, V8, P1014
   Krause SW, 2002, J IMMUNOTHER, V25, P421, DOI 10.1097/00002371-200209000-00006
   Lespagnard L, 1998, INT J CANCER, V76, P250, DOI 10.1002/(SICI)1097-0215(19980413)76:2<250::AID-IJC13>3.0.CO;2-G
   Lindner M, 2002, EUR J CLIN INVEST, V32, P207, DOI 10.1046/j.1365-2362.2002.00968.x
   Märten A, 2003, HUM GENE THER, V14, P483, DOI 10.1089/104303403321467243
   Nair SK, 1999, INT J CANCER, V82, P121, DOI 10.1002/(SICI)1097-0215(19990702)82:1<121::AID-IJC20>3.0.CO;2-X
   Nestle FO, 1998, NAT MED, V4, P328, DOI 10.1038/nm0398-328
   Ogawa F, 2004, SCAND J IMMUNOL, V59, P432, DOI 10.1111/j.0300-9475.2004.01411.x
   Parkhurst MR, 2003, J IMMUNOL, V170, P5317, DOI 10.4049/jimmunol.170.10.5317
   Raje N, 2004, BRIT J HAEMATOL, V125, P343, DOI 10.1111/j.1365-2141.2004.04929.x
   Ratta M, 2002, BLOOD, V100, P230, DOI 10.1182/blood.V100.1.230
   Shimizu K, 2004, J IMMUNOTHER, V27, P265, DOI 10.1097/00002371-200407000-00002
   Siders WM, 2003, MOL THER, V7, P498, DOI 10.1016/S1525-0016(03)00044-3
   Song W, 1997, J EXP MED, V186, P1247, DOI 10.1084/jem.186.8.1247
   Timmerman JM, 2002, BLOOD, V99, P1517, DOI 10.1182/blood.V99.5.1517
   Tjoa BA, 1998, PROSTATE, V36, P39
   Trefzer U, 2000, INT J CANCER, V85, P618
   Trefzer U, 2004, INT J CANCER, V110, P730, DOI 10.1002/ijc.20191
   Trevor KT, 2004, CANCER IMMUNOL IMMUN, V53, P705, DOI 10.1007/s00262-004-0512-1
   Vasir B, 2005, BRIT J HAEMATOL, V129, P687, DOI 10.1111/j.1365-2141.2005.05507.x
   Yang L, 2003, J CLIN INVEST, V111, P727, DOI 10.1172/JCI200316492
   YOUNG JW, 1992, J CLIN INVEST, V90, P229, DOI 10.1172/JCI115840
   Yu JS, 2001, CANCER RES, V61, P842
NR 53
TC 97
Z9 114
U1 0
U2 7
PU LIPPINCOTT WILLIAMS & WILKINS
PI PHILADELPHIA
PA 530 WALNUT ST, PHILADELPHIA, PA 19106-3621 USA
SN 1524-9557
EI 
J9 J IMMUNOTHER
JI J. Immunother.
PD OCT 15
PY 2007
VL 30
IS 7
BP 749
EP 761
DI 10.1097/CJI.0b013e3180de4ce8
PG 13
WC Oncology; Immunology; Medicine, Research & Experimental
SC Oncology; Immunology; Research & Experimental Medicine
GA 215GE
UT WOS:000249795500008
PM 17893567
DA 2025-02-17
ER

PT J
AU Mehling, M
   Simon, P
   Mittelbronn, M
   Meyermann, R
   Ferrone, S
   Weller, M
   Wiendl, H
AF Mehling, Matthias
   Simon, Perikles
   Mittelbronn, Michel
   Meyermann, Richard
   Ferrone, Soldano
   Weller, Michael
   Wiendl, Heinz
TI WHO grade associated downregulation of MHC class I antigen-processing machinery components in human astrocytomas: does it reflect a potential immune escape mechanism?
SO ACTA NEUROPATHOLOGICA
LA English
DT Article
DE MHC; antigen-processing machinery; astrocytoma; immune escape
ID squamous-cell carcinoma; endoplasmic-reticulum; monoclonal-antibody; multiple-sclerosis; flow-cytometry; hla-b; molecules; cancer; expression; complex
AB Defects of major histocompatibility complex (MHC) class I antigen-processing machinery (APM) components have been shown to contribute to immune escape of malignant cells. We investigated the expression of APM components in astrocytomas without detectable defects in HLA class I antigen expression and correlated it with grade of malignancy. Quantitative immunohistochemical analysis of astrocytomas revealed reduced expression of the cytosolic proteasome subunit low molecular weight protein 2 (LMP2), the endoplasmatic reticulum (ER) transporter associated with antigen processing-1 (TAP1), and the ER chaperone beta 2-microglobulin (beta 2m) in astrocytoma cells when compared to astrocytes from nonpathological brain. Among human WHO grade II-IV astrocytomas, downregulation of LMP2, TAP1 and beta 2m correlated with grade of malignancy. Furthermore, astrocytoma cell lines (n = 12) expressed all APM components analyzed at levels comparable to dendritic cells (DC), which were used for comparative purposes. However, upregulation of beta 2m after stimulation with inflammatory cytokines was significantly lower in astrocytoma cell lines than in control cells. Our results support the hypothesis that coordinated downregulation or impaired upregulation of certain HLA class I APM components may serve as a mechanism for astrocytoma cells to evade the host's immune response, even if HLA class I antigen surface expression is not altered.
C1 Univ Wurzburg, Dept Neurol, D-97080 Wurzburg, Germany.
   Univ Tubingen, Hertie Inst Clin Brain Res, Dept Gen Neurol, D-72076 Tubingen, Germany.
   Univ Basel Hosp, Outpatient Clin Neurol, CH-4031 Basel, Switzerland.
   Univ Tubingen, Brain Res Inst, D-72076 Tubingen, Germany.
   Univ Tubingen, Dept V Sports Med Internal Med, D-72076 Tubingen, Germany.
   Roswell Pk Canc Inst, Dept Immunol, Buffalo, NY 14263 USA.
C3 University of Wurzburg; Eberhard Karls University of Tubingen; Eberhard Karls University Hospital; University of Basel; Eberhard Karls University of Tubingen; Eberhard Karls University of Tubingen; Roswell Park Comprehensive Cancer Center
RP Wiendl, H (通讯作者)，Univ Wurzburg, Dept Neurol, Josef-Schneider-Strasse 11, D-97080 Wurzburg, Germany.
EM heinz.wiendl@klinik.uni-wuerzburg.de
CR Bandoh N, 2005, TISSUE ANTIGENS, V66, P185, DOI 10.1111/j.1399-0039.2005.00462.x
   Bouvier M, 2003, MOL IMMUNOL, V39, P697, DOI 10.1016/S0161-5890(02)00261-4
   Brat DJ, 2004, CANCER RES, V64, P920, DOI 10.1158/0008-5472.CAN-03-2073
   Colonna M, 1997, J EXP MED, V186, P1809, DOI 10.1084/jem.186.11.1809
   CROMME FV, 1994, BRIT J CANCER, V69, P1176, DOI 10.1038/bjc.1994.231
   Dissemond J, 2004, CANCER LETT, V203, P225, DOI 10.1016/j.canlet.2003.09.036
   Dunn GP, 2002, NAT IMMUNOL, V3, P991, DOI 10.1038/ni1102-991
   Facoetti A, 2005, CLIN CANCER RES, V11, P8304, DOI 10.1158/1078-0432.CCR-04-2588
   FERRONE S, 1995, IMMUNOL TODAY, V16, P487, DOI 10.1016/0167-5699(95)80033-6
   Friese MA, 2003, CANCER RES, V63, P8996
   GERMAIN RN, 1993, ANNU REV IMMUNOL, V11, P403, DOI 10.1146/annurev.iy.11.040193.002155
   Giorda E, 2003, CANCER RES, V63, P4119
   Groettrup M, 1996, IMMUNOL TODAY, V17, P429, DOI 10.1016/0167-5699(96)10051-7
   HILL A, 1995, P NATL ACAD SCI USA, V92, P341, DOI 10.1073/pnas.92.2.341
   Höftberger R, 2004, BRAIN PATHOL, V14, P43
   KAKLAMANIS L, 1995, CANCER RES, V55, P5191
   KARRE K, 1986, NATURE, V319, P675, DOI 10.1038/319675a0
   Kleihues PCW, 2000, WORLD HLTH ORG CLASS, V0, P0
   Kloetzel PM, 2004, BBA-MOL CELL RES, V1695, P225, DOI 10.1016/j.bbamcr.2004.10.004
   Kloetzel PM, 2004, CURR OPIN IMMUNOL, V16, P76, DOI 10.1016/j.coi.2003.11.004
   Korkolopoulou P, 1996, BRIT J CANCER, V73, P148, DOI 10.1038/bjc.1996.28
   LAMPSON LA, 1983, J IMMUNOL, V130, P2471
   Lanier LL, 2000, J EXP MED, V191, P1259, DOI 10.1084/jem.191.8.1259
   Lanier LL, 2005, ANNU REV IMMUNOL, V23, P225, DOI 10.1146/annurev.immunol.23.021704.115526
   López-Albaitero A, 2006, J IMMUNOL, V176, P3402, DOI 10.4049/jimmunol.176.6.3402
   Momburg F, 2002, MOL IMMUNOL, V39, P217, DOI 10.1016/S0161-5890(02)00103-7
   Ogino T, 2003, TISSUE ANTIGENS, V62, P385, DOI 10.1034/j.1399-0039.2003.00114.x
   Ogino T, 2003, CLIN CANCER RES, V9, P4043
   Ogino T, 2003, J IMMUNOL METHODS, V278, P33, DOI 10.1016/S0022-1759(03)00224-2
   Paulsson KM, 2004, FASEB J, V18, P31, DOI 10.1096/fj.03-0846rev
   Perosa F, 2003, J IMMUNOL, V171, P1918, DOI 10.4049/jimmunol.171.4.1918
   Prins RM, 2003, NEUROSURGERY, V53, P144, DOI 10.1227/01.NEU.0000068865.34216.3A
   Romero JM, 2005, INT J CANCER, V113, P605, DOI 10.1002/ijc.20499
   Schreiner B, 2004, J NEUROIMMUNOL, V155, P172, DOI 10.1016/j.jneuroim.2004.06.013
   Seliger B, 2000, TISSUE ANTIGENS, V56, P327, DOI 10.1034/j.1399-0039.2000.560404.x
   Seliger B, 2003, CLIN CANCER RES, V9, P1721
   Seliger Barbara, 2003, BRIEFINGS IN FUNCTIONAL GENOMICS & PROTEOMICS, V2, P194, DOI 10.1093/bfgp/2.3.194
   Sernee MF, 1998, MOL IMMUNOL, V35, P177, DOI 10.1016/S0161-5890(98)00026-1
   STAM NJ, 1986, J IMMUNOL, V137, P2299
   Stevanovic S, 2002, NAT REV CANCER, V2, P514, DOI 10.1038/nrc841
   Surawicz TS, 1998, J NEURO-ONCOL, V40, P151, DOI 10.1023/A:1006091608586
   van Hall T, 2006, NAT MED, V12, P417, DOI 10.1038/nm1381
   Walker PR, 2002, IMMUNOLOGY, V107, P28, DOI 10.1046/j.1365-2567.2002.01507.x
   Wang XH, 2005, J IMMUNOL METHODS, V299, P139, DOI 10.1016/j.jim.2005.02.006
   WEBER F, 1994, BRAIN, V117, P59, DOI 10.1093/brain/117.1.59
   Weller M, 1995, BRAIN RES REV, V21, P128, DOI 10.1016/0165-0173(95)00010-0
   Whiteside TL, 2004, J IMMUNOL, V173, P1526, DOI 10.4049/jimmunol.173.3.1526
   Wiendl H, 2002, J IMMUNOL, V168, P4772, DOI 10.4049/jimmunol.168.9.4772
   Wischhusen J, 2005, J NEUROPATH EXP NEUR, V64, P523, DOI 10.1093/jnen/64.6.523
   Wischhusen J, 2002, CANCER RES, V62, P2592
NR 50
TC 48
Z9 54
U1 0
U2 2
PU SPRINGER
PI NEW YORK
PA 233 SPRING STREET, NEW YORK, NY 10013 USA
SN 0001-6322
EI 
J9 ACTA NEUROPATHOL
JI Acta Neuropathol.
PD AUG 15
PY 2007
VL 114
IS 2
BP 111
EP 119
DI 10.1007/s00401-007-0231-8
PG 9
WC Clinical Neurology; Neurosciences; Pathology
SC Neurosciences & Neurology; Pathology
GA 190GK
UT WOS:000248046800002
PM 17541610
DA 2025-02-17
ER

PT J
AU Ghochikyan, A
   Mkrtichyan, M
   Loukinov, D
   Mamikonyan, G
   Pack, SD
   Movsesyan, N
   Ichim, TE
   Cribbs, BH
   Lobanenkov, VV
   Agadjanyan, MG
AF Ghochikyan, Anahit
   Mkrtichyan, Mikayel
   Loukinov, Dmitri
   Mamikonyan, Gregory
   Pack, Svetlana D.
   Movsesyan, Nina
   Ichim, Thomas E.
   Cribbs, Bavid H.
   Lobanenkov, Victor V.
   Agadjanyan, Michael G.
TI Elicitation of T cell responses to histologically unrelated tumors by immunization with the novel cancer-testis antigen, brother of the regulator of imprinted sites
SO JOURNAL OF IMMUNOLOGY
LA English
DT Article
ID transcription factor; metastatic melanoma; dna vaccination; immune-response; dendritic cells; factor boris; b-cells; ctcf; binding; immunotherapy
AB Brother of the regulator of imprinted sites (BORIS) was previously described as a transcription factor for epigenetic reprogramming the expression of which is strictly confined to germ cells of adult testes but is aberrantly activated in the vast majority of neoplastic cells. Considering the critical role of BORIS in cancerogenesis and the fact that its expression pattern may preclude thymic tolerance, we generated DNA- and protein-based mouse BORIS antitumor vaccines using a non-DNA-binding version of the BORIS molecule. Clinical use of BORIS as a vaccine Ag would require that certain safety concerns be met. Specifically, administration of the functional BORIS protein would hypothetically pose a risk of BORIS accelerating the progression of cancer. To alleviate such safety concerns, we have developed vaccines based on the BORIS molecule lacking the DNA-binding zinc fingers domain. To enhance anti-BORIS cellular immune responses, we used a standard molecular adjuvant approach. It consisted of plasmids encoding murine IL-12 and IL-18 for a DNA-based vaccine and conventional Th1 type adjuvant, Quil A, for a protein-based vaccine. Both DNA- and protein-based vaccines induced Ag-specific CD4(+) T cell proliferation with Th1 and Th2 cytokine profiles, respectively. Protein-based, but not DNA-based, BORIS vaccine induced a significant level of Ab production in immunized animals. Importantly, potent anticancer CD8(+)-cytotoxic lymphocytes were generated after immunization with the DNA-based, but not protein-based, BORIS vaccine. These cytolytic responses were observed across a wide range of different mouse cancers including mammary adenocarcinoma, glioma, leukemia, and mastocytoma.
C1 Inst Mol Med, Dept Mol Immunol, Huntington Beach, CA 92647 USA.
   Univ Calif Irvine, Inst Brain Aging & Demtia, Dept Neurol, Irvine, CA 92697 USA.
   OncoMune Inc, Miami, FL 33122 USA.
   NIAID, Immunopathol Lab, NIH, Rockville, MD 20852 USA.
C3 University of California System; University of California Irvine; National Institutes of Health (NIH) - USA; NIH National Institute of Allergy & Infectious Diseases (NIAID)
RP Agadjanyan, MG (通讯作者)，Inst Mol Med, Dept Mol Immunol, 16371 Gothard St, Huntington Beach, CA 92647 USA.
EM magadjanyan@immed.org
FU NIAID NIH HHS [R01 AI-44809, R01 AI044809, R01 AI044809-06] Funding Source: Medline; NIA NIH HHS [R01 AG020241-06, R01 AG020241, R01 AG-20241] Funding Source: Medline; NINDS NIH HHS [R01 NS-050895, R01 NS050895, R01 NS050895-04] Funding Source: Medline
CR Agadjanyan MG, 2005, J IMMUNOL, V174, P1580, DOI 10.4049/jimmunol.174.3.1580
   Banchereau J, 2005, NAT REV IMMUNOL, V5, P296, DOI 10.1038/nri1592
   Batchu RB, 2005, CANCER RES, V65, P10041, DOI 10.1158/0008-5472.CAN-05-1383
   BRIGHT RK, 1994, J IMMUNOL, V153, P2064
   Bright RK, 1996, CANCER RES, V56, P1126
   Cann SAH, 2003, POSTGRAD MED J, V79, P672
   Cheng Fengdong, 2004, BREAST DIS, V20, P93
   Cribbs DH, 2003, INT IMMUNOL, V15, P505, DOI 10.1093/intimm/dxg049
   ELOSTA A, 2006, 96 EXS, V0, P351
   Filippova GN, 2002, CANCER RES, V62, P48
   Filippova GN, 1996, MOL CELL BIOL, V16, P2802
   Filippova GN, 1998, GENE CHROMOSOME CANC, V22, P26, DOI 10.1002/(SICI)1098-2264(199805)22:1<26::AID-GCC4>3.0.CO;2-9
   Filippova GN, 2001, NAT GENET, V28, P335, DOI 10.1038/ng570
   FINKELMAN FD, 1990, ANNU REV IMMUNOL, V8, P303, DOI 10.1146/annurev.immunol.8.1.303
   Ghochikyan A, 2003, EUR J IMMUNOL, V33, P3232, DOI 10.1002/eji.200324000
   Gidekel S, 2003, CANCER CELL, V4, P361, DOI 10.1016/S1535-6108(03)00270-8
   Graziano DF, 2005, CANC TREAT, V123, P89
   Hanlon L, 2001, J VIROL, V75, P8424, DOI 10.1128/JVI.75.18.8424-8433.2001
   Hark AT, 2000, NATURE, V405, P486, DOI 10.1038/35013106
   Hasbold J, 1999, J IMMUNOL, V163, P4175
   Hochedlinger K, 2005, CELL, V121, P465, DOI 10.1016/j.cell.2005.02.018
   Hong JA, 2005, CANCER RES, V65, P7763, DOI 10.1158/0008-5472.CAN-05-0823
   Hsu FJ, 1997, BLOOD, V89, P3129, DOI 10.1182/blood.V89.9.3129
   Kerkmann-Tucek A, 1998, INT J CANCER, V77, P114, DOI 10.1002/(SICI)1097-0215(19980703)77:1<114::AID-IJC18>3.0.CO;2-E
   Klenova EA, 2002, SEMIN CANCER BIOL, V12, P399, DOI 10.1016/S1044-579X(02)00060-3
   Lee S, 2003, MICROBES INFECT, V5, P571, DOI 10.1016/S1286-4579(03)00108-4
   Liu Luzheng, 2004, METHODS MOL BIOL, V263, P125
   LOBANENKOV VV, 1990, ONCOGENE, V5, P1743
   Loukinov DI, 2002, P NATL ACAD SCI USA, V99, P6806, DOI 10.1073/pnas.092123699
   Loukinov D, 2006, J CELL BIOCHEM, V98, P1037, DOI 10.1002/jcb.20953
   Lyko F, 2005, JNCI-J NATL CANCER I, V97, P1498, DOI 10.1093/jnci/dji311
   Makki Amira, 2002, CANCER IMMUN, V2, P4
   Mills CD, 2000, J IMMUNOL, V164, P6166, DOI 10.4049/jimmunol.164.12.6166
   Minucci S, 2006, NAT REV CANCER, V6, P38, DOI 10.1038/nrc1779
   Miura T, 2000, INFECT IMMUN, V68, P4340, DOI 10.1128/IAI.68.7.4340-4343.2000
   Murgo AJ, 2005, SEMIN ONCOL, V32, P458, DOI 10.1053/j.seminoncol.2005.07.004
   Ohlsson R, 2001, TRENDS GENET, V17, P520, DOI 10.1016/S0168-9525(01)02366-6
   Overwijk WW, 2005, CURR OPIN IMMUNOL, V17, P187, DOI 10.1016/j.coi.2005.01.011
   Pala P, 2000, J IMMUNOL METHODS, V243, P107, DOI 10.1016/S0022-1759(00)00230-1
   Ponti D, 2005, CANCER RES, V65, P5506, DOI 10.1158/0008-5472.CAN-05-0626
   Qi CF, 2003, P NATL ACAD SCI USA, V100, P633, DOI 10.1073/pnas.0237127100
   Rasko JEJ, 2001, CANCER RES, V61, P6002
   Renaud S, 2005, NUCLEIC ACIDS RES, V33, P6850, DOI 10.1093/nar/gki989
   Rosenberg SA, 2004, NAT MED, V10, P909, DOI 10.1038/nm1100
   Rosenberg SA, 2004, P NATL ACAD SCI USA, V101, P14639, DOI 10.1073/pnas.0405730101
   Ruffini PA, 2002, BIOMED PHARMACOTHER, V56, P129, DOI 10.1016/S0753-3322(02)00169-5
   Scanlan Matthew J, 2004, CANCER IMMUN, V4, P1
   Simpson AJG, 2005, NAT REV CANCER, V5, P615, DOI 10.1038/nrc1669
   Smyth MJ, 2001, NAT IMMUNOL, V2, P293, DOI 10.1038/86297
   SNAPPER CM, 1987, SCIENCE, V236, P944, DOI 10.1126/science.3107127
   Tapia E, 2003, MICROBES INFECT, V5, P73, DOI 10.1016/S1286-4579(02)00077-1
   Timmerman JM, 2004, NAT MED, V10, P1279, DOI 10.1038/nm1204-1279a
   Triccas JA, 2002, IMMUNOL CELL BIOL, V80, P346, DOI 10.1046/j.1440-1711.2002.01087.x
   Ulaner GA, 2003, HUM MOL GENET, V12, P535, DOI 10.1093/hmg/ddg034
   Vatolin S, 2005, CANCER RES, V65, P7751, DOI 10.1158/0008-5472.CAN-05-0858
   Wang H, 2003, J IMMUNOL, V171, P3823, DOI 10.4049/jimmunol.171.7.3823
   Yee C, 2002, P NATL ACAD SCI USA, V99, P16168, DOI 10.1073/pnas.242600099
   Yoon B, 2005, MOL CELL BIOL, V25, P11184, DOI 10.1128/MCB.25.24.11184-11190.2005
   Zippelius A, 2004, CANCER RES, V64, P2865, DOI 10.1158/0008-5472.CAN-03-3066
NR 59
TC 27
Z9 33
U1 0
U2 1
PU AMER ASSOC IMMUNOLOGISTS
PI BETHESDA
PA 9650 ROCKVILLE PIKE, BETHESDA, MD 20814 USA
SN 0022-1767
EI 
J9 J IMMUNOL
JI J. Immunol.
PD JAN 1
PY 2007
VL 178
IS 1
BP 566
EP 573
DI 10.4049/jimmunol.178.1.566
PG 8
WC Immunology
SC Immunology
GA 120XU
UT WOS:000243120900064
PM 17182597
DA 2025-02-17
ER

PT J
AU Leplina, OY
   Stupak, VV
   Kozlov, YP
   Pendyurin, IV
   Nikonov, SD
   Tikhonova, MA
   Sycheva, NV
   Ostanin, AA
   Chernykh, ER
AF Leplina, O. Yu.
   Stupak, V. V.
   Kozlov, Yu. P.
   Pendyurin, I. V.
   Nikonov, S. D.
   Tikhonova, M. A.
   Sycheva, N. V.
   Ostanin, A. A.
   Chernykh, E. R.
TI Use of interferon-α-induced dendritic cells in the therapy of patients with malignant brain gliomas
SO BULLETIN OF EXPERIMENTAL BIOLOGY AND MEDICINE
LA English
DT Article
DE dendritic cells; glioma; immunotherapy
ID peripheral-blood; vaccination; immunotherapy; generation; fusions
AB Clinical and immunological analysis of the efficiency of combined immunotherapy with the use dendritic cells for the treatment of malignant glioma of the brain was carried out. Dendritic cells generated in the presence of granulocyte-macrophage CSF and IFN-alpha retain their functional characteristics in patients with gliomas, which suggests the possibility of their use for the treatment of malignant tumors (glioma) of the brain. Combined therapy using interferon-induced dendritic cells was associated with generation of antigen-specific immune response during vaccinations. The results indicate satisfactory tolerance of combined immunotherapy using dendritic cells and the absence of toxic side effects at the stage of adoptive immunotherapy and at the stage of vaccinations with dendritic cells. Clinical trials showed that vaccinations with dendritic cells included into combined immunotherapy improved the quality of life and survival of patients with malignant gliomas.
C1 Russian Acad Med Sci, Siberian Div, Inst Clin Immunol, Moscow 109801, Russia.
   Fed Agcy Hlth Care & Social Dev, Novosibirsk Inst Traumatol & Orthoped, Novosibirsk, Russia.
C3 Russian Academy of Medical Sciences; Russian Academy of Sciences; Siberian Branch of the Russian Academy of Sciences; Novosibirsk Research Institute of Traumatology & Orthopaedics
RP Leplina, OY (通讯作者)，Russian Acad Med Sci, Siberian Div, Inst Clin Immunol, Moscow 109801, Russia.
EM ct_lab@mail.ru
CR Akasaki Y, 2001, J IMMUNOTHER, V24, P106, DOI 10.1097/00002371-200103000-00004
   Banchereau J, 1998, NATURE, V392, P245, DOI 10.1038/32588
   CHERNYKH ER, 2002, MED IMMUNOL, V4, P588
   CHERNYKH ER, 2004, SIBIRSK ONKOL ZH NOS, V0, P85
   Della Bella S, 2004, J LEUKOCYTE BIOL, V75, P106, DOI 10.1189/jlb.0403154
   FEINSTERMAKER RA, 2004, CANC CONTROL, V11, P181
   Kikuchi T, 2001, CANCER IMMUNOL IMMUN, V50, P337, DOI 10.1007/s002620100205
   Lipscomb MF, 2002, PHYSIOL REV, V82, P97, DOI 10.1152/physrev.00023.2001
   LOZOVOI VP, 1990, METHODS EVALUATING C, V0, P1
   Ostanin AA, 2003, VOPROSY ONKOLOGII (ST. PETERSBURG), V49, P170
   Parlato S, 2001, BLOOD, V98, P3022, DOI 10.1182/blood.V98.10.3022
   Pickl WF, 1996, J IMMUNOL, V157, P3850
   Santini SM, 2003, STEM CELLS (MIAMISBURG), V21, P357, DOI 10.1634/stemcells.21-3-357
   Santini SM, 2000, J EXP MED, V191, P1777, DOI 10.1084/jem.191.10.1777
   Santini Stefano M, 2003, STEM CELLS (MIAMISBURG), V21, P495, DOI 10.1634/stemcells.21-4-495
   Söling A, 2001, MOL MED, V7, P659, DOI 10.1007/BF03401956
   Thurner B, 1999, J IMMUNOL METHODS, V223, P1, DOI 10.1016/S0022-1759(98)00208-7
   Tjoa BA, 2000, EXPERT OPIN INV DRUG, V9, P2093, DOI 10.1517/13543784.9.9.2093
   Yamanaka R, 2003, INT J ONCOL, V23, P5
   Yamanaka R, 2005, CLIN CANCER RES, V11, P4160, DOI 10.1158/1078-0432.CCR-05-0120
   Yoshida S, 2001, CANCER IMMUNOL IMMUN, V50, P321, DOI 10.1007/s002620100201
   Yu JS, 2001, CANCER RES, V61, P842
   YU O, 2005, MED IMMUNOL, V7, P365
NR 23
TC 11
Z9 14
U1 0
U2 15
PU SPRINGER
PI NEW YORK
PA ONE NEW YORK PLAZA, SUITE 4600, NEW YORK, NY, UNITED STATES
SN 0007-4888
EI 1573-8221
J9 B EXP BIOL MED+
JI Bull. Exp. Biol. Med.
PD APR 15
PY 2007
VL 143
IS 4
BP 528
EP 534
DI 10.1007/s10517-007-0172-1
PG 7
WC Medicine, Research & Experimental
SC Research & Experimental Medicine
GA 212SY
UT WOS:000249618300036
PM 18214316
DA 2025-02-17
ER

PT J
AU Schmitz, M
   Wehner, R
   Stevanovic, S
   Kiessling, A
   Rieger, MA
   Temme, A
   Bachmann, M
AF Schmitz, Marc
   Wehner, Rebekka
   Stevanovic, Stefan
   Kiessling, Andrea
   Rieger, Michael A.
   Temme, Achim
   Bachmann, Michael
TI Identification of a naturally processed T cell epitope derived from the glioma-associated protein SOX11
SO CANCER LETTERS
LA English
DT Article
DE glioma; T cells; tumor antigen; dendritic cells; immunotherapy
ID tumor-rejection antigen; phase-i/ii trial; dendritic cells; brain-tumors; malignant glioma; recurrent glioma; lymphocytes; vaccination; cancer; expression
AB The development of T cell-based immunotherapies of cancer depends on the identification of tumor-associated antigens capable of eliciting tumor-directed cytotoxic T cell responses. In malignant glioma the number of well-defined target antigens for cytotoxic T lymphocytes (CTLs) is still very limited. Recently, we demonstrated the abundant and specific overexpression of the transcription factor SOX11 in malignant glioma. Here, we describe the SOX11-derived peptide LLRRYNVAKV which is capable of inducing human leukocyte antigen-A*0201-restricted and tumor-reactive CTLs. This novel CTL epitope may serve as an attractive candidate for a T cell-based immunotherapy of glioma. (c) 2006 Elsevier Ireland Ltd. All rights reserved.
C1 Tech Univ Dresden, Fac Med, Inst Immunol, D-01307 Dresden, Germany.
   Univ Tubingen, Inst Cell Biol, Dept Immunol, D-72076 Tubingen, Germany.
C3 Technische Universitat Dresden; Eberhard Karls University of Tubingen
RP Schmitz, M (通讯作者)，Tech Univ Dresden, Fac Med, Inst Immunol, Fetscherstasse 74, D-01307 Dresden, Germany.
EM mschmitz@rcs.urz.tu-dresden.de
CR Banchereau J, 1998, NATURE, V392, P245, DOI 10.1038/32588
   Banchereau J, 2005, NAT REV IMMUNOL, V5, P296, DOI 10.1038/nri1592
   Chi DDJ, 1997, AM J PATHOL, V150, P2143
   Dudley ME, 2002, SCIENCE, V298, P850, DOI 10.1126/science.1076514
   Friedman RS, 2004, J IMMUNOL, V172, P3319, DOI 10.4049/jimmunol.172.5.3319
   Imaizumi T, 1999, INT J CANCER, V83, P760, DOI 10.1002/(SICI)1097-0215(19991210)83:6<760::AID-IJC11>3.0.CO;2-R
   Kew Y, 2003, CURR OPIN NEUROL, V16, P665, DOI 10.1097/00019052-200312000-00004
   Kiessling A, 2002, INT J CANCER, V102, P390, DOI 10.1002/ijc.10713
   Liang Y, 2005, P NATL ACAD SCI USA, V102, P5814, DOI 10.1073/pnas.0402870102
   Liu G, 2004, CANCER RES, V64, P4980, DOI 10.1158/0008-5472.CAN-03-3504
   Liu GT, 2003, J IMMUNOTHER, V26, P301, DOI 10.1097/00002371-200307000-00002
   Liu GT, 2004, J IMMUNOTHER, V27, P220, DOI 10.1097/00002371-200405000-00006
   Murayama K, 2000, J IMMUNOTHER, V23, P511, DOI 10.1097/00002371-200009000-00001
   Nagane Motoo, 1997, CURRENT OPINION IN ONCOLOGY, V9, P215, DOI 10.1097/00001622-199709030-00001
   Nonaka Y, 2002, TISSUE ANTIGENS, V60, P319, DOI 10.1034/j.1399-0039.2002.600406.x
   Okano F, 2002, CLIN CANCER RES, V8, P2851
   Rammensee HG, 1999, IMMUNOGENETICS, V50, P213, DOI 10.1007/s002510050595
   Rosenberg SA, 2001, NATURE, V411, P380, DOI 10.1038/35077246
   Stevanovic S, 2002, NAT REV CANCER, V2, P514, DOI 10.1038/nrc841
   Surawicz TS, 1998, J NEURO-ONCOL, V40, P151, DOI 10.1023/A:1006091608586
   Tsuboi K, 2003, CLIN CANCER RES, V9, P3294
   Tsuda N, 2002, BRIT J CANCER, V87, P1006, DOI 10.1038/sj.bjc.6600593
   vanderBurg SH, 1995, HUM IMMUNOL, V44, P189, DOI 10.1016/0198-8859(95)00105-0
   Weigle B, 2005, ONCOL REP, V13, P139
   Yamanaka R, 2003, BRIT J CANCER, V89, P1172, DOI 10.1038/sj.bjc.6601268
   Yamanaka R, 2005, CLIN CANCER RES, V11, P4160, DOI 10.1158/1078-0432.CCR-05-0120
   Yee C, 2002, P NATL ACAD SCI USA, V99, P16168, DOI 10.1073/pnas.242600099
   Yu JS, 2001, CANCER RES, V61, P842
   Yu JS, 2004, CANCER RES, V64, P4973, DOI 10.1158/0008-5472.CAN-03-3505
NR 29
TC 22
Z9 23
U1 0
U2 4
PU ELSEVIER IRELAND LTD
PI CLARE
PA ELSEVIER HOUSE, BROOKVALE PLAZA, EAST PARK SHANNON, CO, CLARE, 00000, IRELAND
SN 0304-3835
EI 
J9 CANCER LETT
JI Cancer Lett.
PD JAN 8
PY 2007
VL 245
IS 1-2
BP 331
EP 336
DI 10.1016/j.canlet.2006.01.014
PG 6
WC Oncology
SC Oncology
GA 135IA
UT WOS:000244146100038
PM 16504379
DA 2025-02-17
ER

PT J
AU Wu, AH
   Wiesner, S
   Xiao, J
   Ericson, K
   Chen, W
   Hall, WA
   Low, WC
   Ohlfest, JR
AF Wu, Anhua
   Wiesner, Steve
   Xiao, Jing
   Ericson, Katya
   Chen, Wei
   Hall, Walter A.
   Low, Walter C.
   Ohlfest, John R.
TI Expression of MHC I and NK ligands on human CD133<SUP>+</SUP> glioma cells:: possible targets of immunotherapy
SO JOURNAL OF NEURO-ONCOLOGY
LA English
DT Article
DE brain tumor stem cell; glioma; immunotherapy; MHC I; NK ligand
ID natural-killer-cells; cancer stem-cells; complex class-i; interferon-gamma; dendritic cells; prospective identification; glioblastoma-multiforme; hematopoietic stem; malignant glioma; brain-tumors
AB Mounting evidence suggests that gliomas are comprised of differentiated tumor cells and brain tumor stem cells (BTSCs). BTSCs account for a fraction of total tumor cells, yet are apparently the sole cells capable of tumor initiation and tumor renewal. BTSCs have been identified as the CD133-positive fraction of human glioma, whereas their CD133-negative daughter cells have limited proliferative ability and are not tumorogenic. It is well established that the bulk tumor mass escapes immune surveillance by multiple mechanisms, yet little is known about the immunogenicity of the CD133-positive fraction of the tumor mass. We investigated the immunogenicity of CD133-positive cells in two human astrocytoma and two glioblastoma multiforme samples. Flow cytometry analyses revealed that the majority of CD133-positive cells do not express detectable MHC I or natural killer (NK) cell activating ligands, which may render them resistant to adaptive and innate immune surveillance. Incubating CD133-positive cells in interferon gamma (INF-gamma) significantly increased the percentage of CD133-positive cells that expressed MHC I and NK cell ligands. Furthermore, pretreatment of CD133-positive cells with INF-gamma rendered them sensitive to NK cell-mediated lysis in vitro. There were no consistent differences in immunogenicity between the CD133-positive and CD133-negative cells in these experiments. We conclude that CD133-posistive and CD133-negative glioma cells may be similarly resistant to immune surveillance, but that INF-gamma may partially restore their immunogenicity and potentiate their lysis by NK cells.
C1 Univ Minnesota, Sch Med, Dept Neurosurg, Minneapolis, MN 55455 USA.
   Univ Minnesota, Sch Med, Dept Pediat, Minneapolis, MN 55455 USA.
   Univ Minnesota, Sch Med, Ctr Canc, Minneapolis, MN 55455 USA.
   Univ Minnesota, Sch Med, Stem Cell Inst, Minneapolis, MN 55455 USA.
   China Med Univ, Hosp 1, Dept Neurosurg, Shenyang 110001, Peoples R China.
C3 University of Minnesota System; University of Minnesota Twin Cities; University of Minnesota System; University of Minnesota Twin Cities; University of Minnesota System; University of Minnesota Twin Cities; University of Minnesota System; University of Minnesota Twin Cities; China Medical University
RP Ohlfest, JR (通讯作者)，Univ Minnesota, Sch Med, Dept Neurosurg, 2001 6th St SE,3500B LRB-MTRF, Minneapolis, MN 55455 USA.
EM Ohlfe001@umn.edu
CR Al-Hajj M, 2003, P NATL ACAD SCI USA, V100, P3983, DOI 10.1073/pnas.0530291100
   Asadullah K, 2002, EXP DERMATOL, V11, P97, DOI 10.1034/j.1600-0625.2002.110201.x
   Binstadt BA, 1997, IMMUNOL REV, V155, P197, DOI 10.1111/j.1600-065X.1997.tb00952.x
   Campbell K S, 2001, INT REV IMMUNOL, V20, P333, DOI 10.3109/08830180109054413
   Collins AT, 2005, CANCER RES, V65, P10946, DOI 10.1158/0008-5472.CAN-05-2018
   Drukker M, 2002, P NATL ACAD SCI USA, V99, P9864, DOI 10.1073/pnas.142298299
   Ehtesham M, 2002, CANCER GENE THER, V9, P925, DOI 10.1038/sj.cgt.7700516
   Fecci PE, 2003, J NEURO-ONCOL, V64, P161, DOI 10.1023/A:1024943506506
   Fernandez NC, 1999, NAT MED, V5, P405, DOI 10.1038/7403
   Friese MA, 2004, CANCER RES, V64, P7596, DOI 10.1158/0008-5472.CAN-04-1627
   Galli R, 2004, CANCER RES, V64, P7011, DOI 10.1158/0008-5472.CAN-04-1364
   Gastl G, 1996, J UROLOGY, V155, P361, DOI 10.1016/S0022-5347(01)66661-8
   Kalinski P, 2005, MOL IMMUNOL, V42, P535, DOI 10.1016/j.molimm.2004.07.038
   Kim CFB, 2005, CELL, V121, P823, DOI 10.1016/j.cell.2005.03.032
   King GD, 2005, CURR GENE THER, V5, P535, DOI 10.2174/156652305774964631
   Li Ming-Chu, 2006, AI ZHENG, V25, P241
   Liau LM, 2005, CLIN CANCER RES, V11, P5515, DOI 10.1158/1078-0432.CCR-05-0464
   Moretta L, 2005, IMMUNOL LETT, V100, P7, DOI 10.1016/j.imlet.2005.07.004
   Nakano I, 2006, PEDIATR RES, V59, P54R, DOI 10.1203/01.pdr.0000203568.63482.f9
   Ni HT, 2001, J NEURO-ONCOL, V51, P1, DOI 10.1023/A:1006452726391
   Orange JS, 2006, CLIN IMMUNOL, V118, P1, DOI 10.1016/j.clim.2005.10.011
   Papamichail M, 2004, CANCER IMMUNOL IMMUN, V53, P176, DOI 10.1007/s00262-003-0478-4
   Parney IF, 2000, NEUROSURGERY, V46, P778, DOI 10.1097/00006123-200004000-00002
   Piriou L, 2000, CYTOMETRY, V41, P289, DOI 10.1002/1097-0320(20001201)41:4<289::AID-CYTO7>3.0.CO;2-5
   Polyak K, 2006, NAT MED, V12, P296, DOI 10.1038/nm1379
   Propper DJ, 2003, CLIN CANCER RES, V9, P84
   Raffaghello L, 2004, NEOPLASIA, V6, P558, DOI 10.1593/neo.04316
   Saleh M, 2000, GENE THER, V7, P1715, DOI 10.1038/sj.gt.3301273
   Satoh E, 2006, J NEUROSURG, V104, P264, DOI 10.3171/jns.2006.104.2.264
   Singh SK, 2003, CANCER RES, V63, P5821
   Singh SK, 2004, NATURE, V432, P396, DOI 10.1038/nature03128
   Sivori S, 2000, J NEUROIMMUNOL, V107, P220, DOI 10.1016/S0165-5728(00)00221-6
   Sivori S, 2002, P NATL ACAD SCI USA, V99, P4526, DOI 10.1073/pnas.072065999
   Smyth MJ, 2005, MOL IMMUNOL, V42, P501, DOI 10.1016/j.molimm.2004.07.034
   Toren A, 2005, STEM CELLS, V23, P1142, DOI 10.1634/stemcells.2004-0317
   VAN KL, 2002, TISSUE ANTIGENS, V60, P1
   WELLER M, 2003, COURSE TREATMENT NEU, V0, P827
   Wiesner SM, 2005, NEUROSURG. FOCUS, V19, P1
   Yamanaka R, 2005, CLIN CANCER RES, V11, P4160, DOI 10.1158/1078-0432.CCR-05-0120
   Yang I, 2004, J NEUROSURG, V100, P310, DOI 10.3171/jns.2004.100.2.0310
   Yin AH, 1997, BLOOD, V90, P5002, DOI 10.1182/blood.V90.12.5002.5002_5002_5012
   Yokoyama WM, 2006, IMMUNITY, V24, P249, DOI 10.1016/j.immuni.2006.03.006
   Yu JS, 2004, CANCER RES, V64, P4973, DOI 10.1158/0008-5472.CAN-03-3505
   Yuan XP, 2004, ONCOGENE, V23, P9392, DOI 10.1038/sj.onc.1208311
NR 44
TC 118
Z9 134
U1 0
U2 6
PU SPRINGER
PI NEW YORK
PA 233 SPRING ST, NEW YORK, NY 10013 USA
SN 0167-594X
EI 1573-7373
J9 J NEURO-ONCOL
JI J. Neuro-Oncol.
PD JUN 15
PY 2007
VL 83
IS 2
BP 121
EP 131
DI 10.1007/s11060-006-9265-3
PG 11
WC Oncology; Clinical Neurology
SC Oncology; Neurosciences & Neurology
GA 169TF
UT WOS:000246613900002
PM 17077937
DA 2025-02-17
ER

PT J
AU De Vleeschouwer, S
   Lopes, IS
   Ceuppens, JL
   Van Gool, SW
AF De Vleeschouwer, Steven
   Lopes, Isabel Spencer
   Ceuppens, Jan L.
   Van Gool, Stefaan W.
TI Persistent IL-10 production is required for glioma growth suppressive activity by Th1-directed effector cells after stimulation with tumor lysate-loaded dendritic cells
SO JOURNAL OF NEURO-ONCOLOGY
LA English
DT Article
DE dendritic cell; glioblastoma; immunotherapy; interleukin-10; Th1 response
ID mixed lymphocyte-reaction; immune-responses; malignant glioma; t-cells; selective expression; interleukin-10; vaccination; type-1; gene; glioblastoma
AB Injection of dendritic cells (DC) pulsed with tumor antigens is a novel treatment strategy against malignancies, and aims to elicit anti-tumoral cell-mediated immune responses. We studied the in vitro proliferative responses and cytokine production in T cell cultures after 2 stimulations with autologous DC loaded with tumor lysates derived from glioblastoma multiforme (GBM) cells in the presence of recombinant interleukin (rIL)-6/rIL-12 in the first, and rIL-2/rIL-7 in the second stimulation. After the second stimulation, T cells were co-cultured with glioblastoma (GBM) cells and tumor growth suppression by T cells was assessed using a MTT assay. Although loaded DC induced a significant shift towards T helper cell type 1 (Th1) cytokine production as compared to unloaded DC, persistent interleukin (IL)-10 production by T cells both at the end of 2 stimulations with loaded DC and during the effector phase was also required for their tumor suppressive activity. A stronger glioma growth suppressive activity by T cells stimulated with tumor lysate-loaded DC than by control T cells, cultured with unloaded DC, was seen only if the relative IL-10 production after two stimulations with loaded DC was at least 40% of the IL-10 production after two stimulations with unloaded DC. If less than 40% IL-10 was produced in the experimental condition compared to the control condition, T cells also lost their tumor growth suppressive activity. Addition of rIL-10 during stimulation increased the suppressive activity on tumor cell viability and interferon (IFN)-gamma production by T cells that showed Th1 response upon stimulation with loaded DC. The data point towards the production of both IFN-gamma and IL-10 by responding effector T cells, and towards an immune modulatory rather than immune suppressive role of IL-10 to generate anti-tumoral effector T cells against GBM.
C1 Catholic Univ Louvain, Expt Immunol Lab, B-3000 Louvain, Belgium.
   Univ Hosp Gasthuisberg, Dept Neurosurg, B-3000 Louvain, Belgium.
   Univ Hosp Gasthuisberg, Dept Pediat Hematooncol, B-3000 Louvain, Belgium.
C3 Universite Catholique Louvain; KU Leuven; University Hospital Leuven; KU Leuven; University Hospital Leuven
RP De Vleeschouwer, S (通讯作者)，Catholic Univ Louvain, Expt Immunol Lab, Herestr 49, B-3000 Louvain, Belgium.
EM steven.devleeschouwer@uz.kuleuven.ac.be
CR Akdis CA, 2001, IMMUNOLOGY, V103, P131, DOI 10.1046/j.1365-2567.2001.01235.x
   Berman RM, 1996, J IMMUNOL, V157, P231
   Book AA, 1998, J NEUROIMMUNOL, V92, P50, DOI 10.1016/S0165-5728(98)00172-6
   Bullens DMA, 2001, INT IMMUNOL, V13, P181, DOI 10.1093/intimm/13.2.181
   Carter LL, 1996, CURR OPIN IMMUNOL, V8, P336, DOI 10.1016/S0952-7915(96)80122-1
   Chaux P, 1998, INT J CANCER, V77, P538, DOI 10.1002/(SICI)1097-0215(19980812)77:4<538::AID-IJC11>3.0.CO;2-2
   De Vleeschouwer S, 2005, CANCER IMMUNOL IMMUN, V54, P372, DOI 10.1007/s00262-004-0615-8
   De Vleeschouwer S, 2004, J NEUROSURG, V100, P492, DOI 10.3171/ped.2004.100.5.0492
   Dobrzanski MJ, 2004, J IMMUNOL, V172, P1380, DOI 10.4049/jimmunol.172.3.1380
   Dong C, 2001, CURR OPIN HEMATOL, V8, P47, DOI 10.1097/00062752-200101000-00009
   Fleury A, 1997, CANCER, V79, P1195, DOI 10.1002/(SICI)1097-0142(19970315)79:6<1195::AID-CNCR19>3.0.CO;2-V
   Grohmann U, 2002, NAT IMMUNOL, V3, P1097, DOI 10.1038/ni846
   Groux H, 1999, J IMMUNOL, V162, P1723
   Hagenbaugh A, 1997, J EXP MED, V185, P2101, DOI 10.1084/jem.185.12.2101
   Halak BK, 1999, CANCER RES, V59, P911
   Heimberger AB, 2000, J NEUROIMMUNOL, V103, P16, DOI 10.1016/S0165-5728(99)00172-1
   Herr W, 2000, BLOOD, V96, P1857, DOI 10.1182/blood.V96.5.1857.h8001857_1857_1864
   Kim BG, 2000, CANCER IMMUNOL IMMUN, V49, P433, DOI 10.1007/s002620000123
   KLEIHUES P, 1995, GLIA, V15, P211, DOI 10.1002/glia.440150303
   Knüpfer MM, 2001, ANTICANCER RES, V21, P3989
   Koch F, 1996, J EXP MED, V184, P741, DOI 10.1084/jem.184.2.741
   Liau LM, 1999, J NEUROSURG, V90, P1115, DOI 10.3171/jns.1999.90.6.1115
   MacKenzie CR, 1999, ADV EXP MED BIOL, V467, P533
   MATTHEWS JNS, 1990, BMJ-BRIT MED J, V300, P230, DOI 10.1136/bmj.300.6719.230
   Moore KW, 2001, ANNU REV IMMUNOL, V19, P683, DOI 10.1146/annurev.immunol.19.1.683
   Moudgil A, 1997, TRANSPL IMMUNOL, V5, P35, DOI 10.1016/S0966-3274(97)80023-8
   NITTA T, 1994, BRAIN RES, V649, P122, DOI 10.1016/0006-8993(94)91055-3
   O I, 2002, ANTICANCER RES, V22, P613
   RAFIQ K, 2000, SCAND J IMMUNOL, V0, P0
   Romani N, 1996, J IMMUNOL METHODS, V196, P137, DOI 10.1016/0022-1759(96)00078-6
   Rutkowski S, 2004, BRIT J CANCER, V91, P1656, DOI 10.1038/sj.bjc.6602195
   Schüler T, 2001, J EXP MED, V194, P1767, DOI 10.1084/jem.194.12.1767
   Schuler-Thurner B, 2002, J EXP MED, V195, P1279, DOI 10.1084/jem.20012100
   Segal BM, 2002, J IMMUNOL, V168, P1, DOI 10.4049/jimmunol.168.1.1
   Siesjo P, 1996, J IMMUNOTHER, V19, P334, DOI 10.1097/00002371-199609000-00003
   Stupp R, 2005, NEW ENGL J MED, V352, P987, DOI 10.1056/NEJMoa043330
   TAMBER MS, 2003, PEDIAT SUPRATENTORIA, V0, P0
   Terness P, 2002, J EXP MED, V196, P447, DOI 10.1084/jem.20020052
   VANDERBRUGGEN P, 1994, EUR J IMMUNOL, V24, P3038, DOI 10.1002/eji.1830241218
   Yamanaka R, 2003, BRIT J CANCER, V89, P1172, DOI 10.1038/sj.bjc.6601268
   Yu JS, 2004, CANCER RES, V64, P4973, DOI 10.1158/0008-5472.CAN-03-3505
   Zheng LM, 1996, J EXP MED, V184, P579, DOI 10.1084/jem.184.2.579
   ZINBERG M, 1982, BLOOD, V59, P148
NR 43
TC 32
Z9 35
U1 0
U2 3
PU SPRINGER
PI NEW YORK
PA 233 SPRING ST, NEW YORK, NY 10013 USA
SN 0167-594X
EI 1573-7373
J9 J NEURO-ONCOL
JI J. Neuro-Oncol.
PD SEP 15
PY 2007
VL 84
IS 2
BP 131
EP 140
DI 10.1007/s11060-007-9362-y
PG 10
WC Oncology; Clinical Neurology
SC Oncology; Neurosciences & Neurology
GA 193VN
UT WOS:000248303400002
PM 17361330
DA 2025-02-17
ER

PT J
AU Suchkov, SV
   Petrunin, DD
   Kostalevskaya, AV
   Kachkov, IA
   Elbeik, T
   Matsuura, E
   Paltsev, MA
AF Suchkov, S. V.
   Petrunin, D. D.
   Kostalevskaya, A. V.
   Kachkov, I. A.
   Elbeik, T.
   Matsuura, E.
   Paltsev, M. A.
TI Cancer-associated immune-mediated syndromes: Pathogenic values. and clinical implementation
SO BIOMEDICINE & PHARMACOTHERAPY
LA English
DT Article
DE cancer-associated immune-mediated syndrome; cancer-associated secondary immunodeficiency (CASID); cancer-associated secondary immunodeficiency with clinical autoimmunity syndrome (CASICAS); innate immunity; adaptive immunity; cytotoxicity; dendritic cells; apoptosis; basal cell carcinoma; glioblastoma multiforme; anti-tumor immunity
ID basal-cell carcinoma; infiltrating lymphocytes; glioma-cells; in-vitro; t-cells; expression; tumor; molecule; cd44; glioblastoma
AB The ability of tumors to provoke formation of cancer-associated secondary immunodeficiency (CASID) with predominant suppression of CMI and cancer-associated secondary immunodeficiency with clinical autoimmunity syndrome (CASICAS) with triggering of a set of the auto-immune deviations is appearing to be a key event in the restriction of hosts' anti-tumor immunity. Earlier the existence of the above-mentioned syndromes was demonstrated in BCC and GBM patients. In order to reach a point where immunological phenotypes in GBM and BCC can be clarified clinically and, partly, pathogenically, we have conducted a series of studies of typical and atypical types of immune responsiveness in patients with GBM and BCC. For GBM and BCC three scenarios of the involvement of the immune responsiveness have been established in a series of our studies, i.e., (i) malignancy with no immunopathology, (ii) malignancy as CASID, and (iii) malignancy as CASICAS. All of those scenarios demonstrated significant differences in their immune-mediated manifestations which, in turn, were proven to reveal close associative relationships with a specific clinicopathologic type and clinical manifestations of the tumor. CASID and CASICAS share two common features, i.e., (i) signs of immunodeficiency and (ii) a tandem of the deviations within the adaptive and innate links of the host immune responsiveness. At the same time, CASID and CASICAS are distinct pathogenically and clinically, and in terms of depth of the immune deviations observed, CASID patients manifest a breakage in both links, whereas in CASICAS patients, a breakage in the adaptive link would dominate. To get these differences clarified, we summarized major types of the immune imbalances and sets of clinical and clinicopathologic manifestations to illustrate the above-mentioned features in CASID and CASICAS patients. There are distinct close correlations between clinicopathologic features of the disease course and sets of the immune-mediated imbalances in patients harboring the tumors. The latter implicates a panel of the new immuno-diagnostic and immuno-prognostic criteria for patients with solid tumors, i.e., BCC, MCC and GB, which is of great value for clinical practice. In particular, the blood levels of some of the immunocompetent cells, state of their functional activity, serum titers of the antigenic markers and auto-antibodies, apoptotic parameters, and others may be accepted as additional and clinically informative criteria to be implemented for immunological monitoring and immunotherapy of patients with solid tumors. (C) 2007 Elsevier Masson SAS. All rights reserved.
C1 IM Sechenov Moscow Med Acad, Dept Pathol, RU-129366 Moscow, Russia.
   IM Sechenov Moscow Med Acad, Moscow, Russia.
   MF Vladimirsky Moscow Reg clin Res Inst, Moscow, Russia.
   Russian State Med Univ, Moscow 117437, Russia.
   Univ Calif San Francisco, San Francisco, CA 94143 USA.
   Profess Habitat Design, San Francisco, CA USA.
   Okayama Univ, Grad Sch Med, Dept Cell Biochem, Okayama, Japan.
C3 Sechenov First Moscow State Medical University; Sechenov First Moscow State Medical University; Pirogov Russian National Research Medical University; University of California System; University of California San Francisco; Okayama University
RP Suchkov, SV (通讯作者)，IM Sechenov Moscow Med Acad, Dept Pathol, Apt 17,10 Yaroslavskaya Str, RU-129366 Moscow, Russia.
EM ssuchkov@online.ru
CR Akasaki Y, 2005, FRONT BIOSCI-LANDMRK, V10, P2908, DOI 10.2741/1747
   Amel-Kashipaz MR, 2001, J AUTOIMMUN, V17, P155, DOI 10.1006/jaut.2001.0525
   Aoki M, 2003, INT ARCH ALLERGY IMM, V130, P216, DOI 10.1159/000069515
   Barnetson R S, 1997, AUSTRALAS J DERMATOL, V38 Suppl 1, P0
   Bath-Hextall F, 2004, BMJ-BRIT MED J, V329, P705, DOI 10.1136/bmj.38219.515266.AE
   Berczi I, 2000, ANN NY ACAD SCI, V917, P248
   Billings SD, 2003, AM J SURG PATHOL, V27, P48, DOI 10.1097/00000478-200301000-00006
   BODMER S, 1989, J IMMUNOL, V143, P3222
   Bohbot A, 1995, NOUV REV FR HEMATOL, V37, P359
   BOYUM A, 1974, TISSUE ANTIGENS, V4, P269
   Brooke RCC, 2005, CLIN MED, V5, P551
   BRUNER JM, 1994, SEMIN ONCOL, V21, P126
   Burton E C, 2000, CURR TREAT OPTIONS ONCOL, V1, P459, DOI 10.1007/s11864-000-0073-2
   Ceballos P I, 1993, ADV DERMATOL, V8, P229
   Chin CWS, 2003, J PATHOL, V200, P308, DOI 10.1002/path.1363
   [Чумаков Владимир Александрович Chumakov VA], 2006, МЕДИЦИНСКАЯ ИММУНОЛОГИЯ MEDITSINSKAYA IMMUNOLOGIYA, V8, P37
   CICHY J, 2003, CLIN EXP METASTAS, V161, P195
   Crowson AN, 2006, MODERN PATHOL, V19, PS127, DOI 10.1038/modpathol.3800512
   Deininger MH, 2003, ACTA NEUROPATHOL, V106, P271, DOI 10.1007/s00401-003-0727-9
   Deng JS, 1998, AM J DERMATOPATH, V20, P143, DOI 10.1097/00000372-199804000-00007
   Dhodapkar KM, 2005, ANN NY ACAD SCI, V1062, P13, DOI 10.1196/annals.1358.003
   DOROFEEV AE, 2006, MOLEKULYARNAYA MEDIT, V4, P38
   DOROFEEV AE, 2005, ROSSIISKII J KOJNYH, V3, P8
   Erb P, 2005, IMMUNOL LETT, V100, P68, DOI 10.1016/j.imlet.2005.06.008
   Friese MA, 2004, ONKOLOGIE, V27, P487, DOI 10.1159/000080371
   Fujimoto Yoko, 2006, JOURNAL OF MEDICAL AND DENTAL SCIENCES, V53, P85
   Grimwood R E, 1989, IMMUNOL SER, V46, P789
   Hampton MB, 1999, J IMMUNOL METHODS, V232, P15, DOI 10.1016/S0022-1759(99)00147-7
   Harabin-Slowinska M, 1998, FOLIA NEUROPATHOL, V36, P179
   HARTMANN H, 1993, J IMMUNOL METHODS, V166, P35, DOI 10.1016/0022-1759(93)90326-3
   Hempel G, 2001, J MED VIROL, V64, P340, DOI 10.1002/jmv.1056
   Hermiston ML, 2003, ANNU REV IMMUNOL, V21, P107, DOI 10.1146/annurev.immunol.21.120601.140946
   HERREMAN G, 1978, ANN MED INTERNE, V129, P387
   Hongeng S, 2003, INT J HEMATOL, V77, P175, DOI 10.1007/BF02983217
   HUETTNER C, 1995, AM J PATHOL, V146, P317
   Hussain SF, 2005, EXPERT REV ANTICANC, V5, P777, DOI 10.1586/14737140.5.5.777
   Irie-Sasaki J, 2003, CURR TOP MED CHEM, V3, P783, DOI 10.2174/1568026033452339
   Kachkov IA, 2005, VESTNIK RAMN, V6, P36
   Kaur P, 2006, AM J DERMATOPATH, V28, P293, DOI 10.1097/00000372-200608000-00002
   KLEINDORFER PR, 1993, J REGUL ECON, V5, P5, DOI 10.1007/BF01066311
   Korshunov AG, 1998, ARKHIV PATOLOGII, V60, P23
   KORSHUNOV AG, 1997, VOPROSY NEUROKHIRURG, V1, P30
   KUZYAKINA LV, 2006, TSYTOKINES VOSPALENI, V5, P21
   Lear W, 2007, J CUTAN MED SURG, V11, P19, DOI 10.2310/7750.2007.00011
   Levy S, 1998, ANNU REV IMMUNOL, V16, P89, DOI 10.1146/annurev.immunol.16.1.89
   Maecker HT, 1997, FASEB J, V11, P428, DOI 10.1096/fasebj.11.6.9194523
   Mancini G, 1965, IMMUNOCHEMISTRY, V2, P235, DOI 10.1016/0019-2791(65)90004-2
   Mantovani A, 2006, CANCER METAST REV, V25, P315, DOI 10.1007/s10555-006-9001-7
   Montelli TCB, 2001, ARQ NEURO-PSIQUIAT, V59, P6, DOI 10.1590/S0004-282X2001000100003
   MYSKOWSKI PL, 1988, INT J DERMATOL, V27, P601, DOI 10.1111/j.1365-4362.1988.tb02415.x
   NGUYEN QH, 1993, CELL IMMUNOL, V146, P421, DOI 10.1006/cimm.1993.1038
   Okada H, 2004, EXPERT OPIN BIOL TH, V4, P1609, DOI 10.1517/14712598.4.10.1609
   Ordónez NG, 2002, HUM PATHOL, V33, P953, DOI 10.1053/hupa.2002.128248
   Ottaiano A, 2002, TUMORI J, V88, P361, DOI 10.1177/030089160208800502
   Palanichamy Kamalakannan, 2006, CURR TREAT OPTIONS ONCOL, V7, P490, DOI 10.1007/s11864-006-0024-7
   Parati G, 2004, HBK HYPERT, V22, P3
   Perrin G, 1999, INT IMMUNOL, V11, P1337, DOI 10.1093/intimm/11.8.1337
   Poggi A, 2006, ARCH IMMUNOL THER EX, V54, P323, DOI 10.1007/s00005-006-0038-7
   Ponta H, 2003, NAT REV MOL CELL BIO, V4, P33, DOI 10.1038/nrm1004
   Prins RM, 2004, FRONT BIOSCI-LANDMRK, V9, P3124, DOI 10.2741/1465
   Proia DA, 2005, CELL CYCLE, V4, P1022, DOI 10.4161/cc.4.8.1903
   Rubin AI, 2005, NEW ENGL J MED, V353, P2262, DOI 10.1056/NEJMra044151
   Rubinstein E, 1996, EUR J IMMUNOL, V26, P2657, DOI 10.1002/eji.1830261117
   Schluesener HJ, 2002, CURR TOP MICROBIOL, V265, P259
   Schreiner B, 2003, GLIA, V44, P296, DOI 10.1002/glia.10291
   Seker A, 2006, J NEUROSURG, V105, P473, DOI 10.3171/ped.2006.105.6.473
   SEXTON M, 1990, J AM ACAD DERMATOL, V23, P1118, DOI 10.1016/0190-9622(90)70344-H
   Shidham VB, 2002, ARCH PATHOL LAB MED, V126, P1189
   SIBBITT WL, 1991, ANTICANCER RES, V11, P97
   Smeets N, 2005, CANCER TREAT REV, V31, P143, DOI 10.1016/j.ctrv.2005.01.009
   SNARSKAYA ES, 2005, VESTNIK RAMN, V6, P41
   So T, 2006, INT J HEMATOL, V83, P1, DOI 10.1532/IJH97.05120
   Soares NM, 2001, J IMMUNOL METHODS, V249, P199, DOI 10.1016/S0022-1759(00)00362-8
   Steinman RM, 2006, CURR TOP MICROBIOL, V311, P17
   Tamura H, 2003, INT J HEMATOL, V78, P321, DOI 10.1007/BF02983556
   Vitale P, 1991, CLUES DIAGNOSIS DERM, V0, P245
   Walker P R, 2001, PROG BRAIN RES, V132, P685
   WIESTLER OD, 2000, PATHOLOGY GENETICS T, V0, P71
   Wintterle S, 2003, CANCER RES, V63, P7462
   Wischhusen J, 2002, CANCER RES, V62, P2592
   Yang Liu, 2003, CANCER CONTROL, V10, P138
   Yasuda M, 2002, HISTOL HISTOPATHOL, V17, P945, DOI 10.14670/HH-17.945
   Ylagan LR, 2000, ARCH PATHOL LAB MED, V124, P212
   Zalatnai A, 2006, CURR MOL MED, V6, P685, DOI 10.2174/156652406778195053
NR 84
TC 0
Z9 1
U1 0
U2 5
PU ELSEVIER FRANCE-EDITIONS SCIENTIFIQUES MEDICALES ELSEVIER
PI ISSY-LES-MOULINEAUX
PA 65 RUE CAMILLE DESMOULINS, CS50083, 92442 ISSY-LES-MOULINEAUX, FRANCE
SN 0753-3322
EI 1950-6007
J9 BIOMED PHARMACOTHER
JI Biomed. Pharmacother.
PD JUL 15
PY 2007
VL 61
IS 6
BP 323
EP 337
DI 10.1016/j.biopha.2007.06.007
PG 15
WC Medicine, Research & Experimental; Pharmacology & Pharmacy
SC Research & Experimental Medicine; Pharmacology & Pharmacy
GA 208ZO
UT WOS:000249358100004
PM 17656060
DA 2025-02-17
ER

PT J
AU Haapasalo, J
   Nordfors, K
   Järvelä, S
   Bragge, H
   Rantala, I
   Parkkila, AK
   Haapasalo, H
   Parkkila, S
AF Haapasalo, Joonas
   Nordfors, Kristiina
   Jarvela, Sally
   Bragge, Helena
   Rantala, Immo
   Parkkila, Anna-Kaisa
   Haapasalo, Hannu
   Parkkila, Seppo
TI Carbonic anhydrase II in the endothelium of glial tumors:: A potential target for therapy
SO NEURO-ONCOLOGY
LA English
DT Article
DE brain; cancer; carbonic anhydrase; endothelium; tumor
ID astrocytic tumors; isoenzyme-ii; expression; proliferation; association; cancer; cells; p53; ix
AB Carbonic anhydrase isozyme II (CA II) is a cytosolic enzyme that is highly expressed in most organs, including the brain, where it is mainly located in the oligodendrocytes. Recent studies have shown that its expression is induced in the endothelium of neovessels in melanoma and esophageal, renal, and lung cancer. Immunological studies further indicate that CA II represents a major target antigen stimulating an autoantibody response in melanoma patients. These results prompted us to investigate endothelial CA II expression in two types of brain cancer: oligodendrogliomas and astrocytomas. A series of 255 astrocytoma and 71 oligodendroglial tumor specimens was immunostained for CA II. The staining results were correlated with a number of different clinicopathological factors and survival data. CA II showed weak or no expression in low-grade tumors, while grade 3 mixed oligoastrocytoma and glioblastoma multiforme were the most positively stained tumor types. Survival analysis indicated that endothelial CA II staining is significantly associated with a poor prognosis in patients with astrocytomas. About 17% of patients with CA II-negative tumors (weak or no endothelial signal) were still alive at the end of the follow-up period of five years. The presence of CA II in the tumor endothelium suggests that it may play an important functional role in tumor metabolism. From a clinical perspective, the results also open new avenues for selecting tumor types for dendritic cell therapy trials.
C1 Tampere Univ, Inst Med Technol, FIN-33520 Tampere, Finland.
   Tampere Univ Hosp, Inst Med Technol, FIN-33520 Tampere, Finland.
   Tampere Univ Hosp, Ctr Lab Med, Dept Pathol, FI-33520 Tampere, Finland.
   Tampere Univ Hosp, Dept Neurol, FI-33521 Tampere, Finland.
   Univ Turku, Fac Med, FI-20520 Turku, Finland.
C3 Tampere University; Tampere University; Tampere University Hospital; Tampere University; Tampere University Hospital; Tampere University; Tampere University Hospital; University of Turku
RP Parkkila, S (通讯作者)，Tampere Univ, Inst Med Technol, Biokatu 6, FIN-33520 Tampere, Finland.
EM seppo.parkkila@uta.fi
CR BREM S, 1972, J NATL CANCER I, V48, P347
   Giatromanolaki A, 2001, CANCER RES, V61, P7992
   HAAPASALO H, 1993, AM J PATHOL, V142, P1347
   Haapasalo H, 1999, NEUROPATH APPL NEURO, V25, P134
   Haapasalo JA, 2006, CLIN CANCER RES, V12, P473, DOI 10.1158/1078-0432.CCR-05-0848
   Järvellä S, 2006, NEUROPATH APPL NEURO, V32, P441, DOI 10.1111/j.1365-2990.2006.00758.x
   Kivelä AJ, 2001, DIGEST DIS SCI, V46, P2179, DOI 10.1023/A:1011910931210
   Leppilampi M, 2002, CLIN CANCER RES, V8, P2240
   PARKKILA AK, 1993, HISTOCHEMISTRY, V99, P37, DOI 10.1007/BF00268018
   PARKKILA S, 1995, HISTOCHEM J, V27, P133
   Parkkila S, 2000, P NATL ACAD SCI USA, V97, P2220, DOI 10.1073/pnas.040554897
   Pastorekova S, 2004, J ENZYM INHIB MED CH, V19, P199, DOI 10.1080/14756360410001689540
   Pastorekova S, 2004, CANCER THERAPY, V2, P245
   SLY WS, 1995, ANNU REV BIOCHEM, V64, P375, DOI 10.1146/annurev.bi.64.070195.002111
   Supuran CT, 2003, EXPERT OPIN INV DRUG, V12, P283, DOI 10.1517/eoid.12.2.283.21409
   Supuran CT, 2001, BIOORGAN MED CHEM, V9, P703, DOI 10.1016/S0968-0896(00)00288-1
   Xiang Y, 2004, LIFE SCI, V75, P1277, DOI 10.1016/j.lfs.2003.12.032
   Yamanaka R, 2005, CLIN CANCER RES, V11, P4160, DOI 10.1158/1078-0432.CCR-05-0120
   Yoshiura K, 2005, CLIN CANCER RES, V11, P8201, DOI 10.1158/1078-0432.CCR-05-0816
NR 19
TC 59
Z9 64
U1 0
U2 1
PU DUKE UNIV PRESS
PI DURHAM
PA 905 W MAIN ST, STE 18-B, DURHAM, NC 27701 USA
SN 1522-8517
EI 
J9 NEURO-ONCOLOGY
JI Neuro-Oncology
PD JUL 15
PY 2007
VL 9
IS 3
BP 308
EP 313
DI 10.1215/15228517-2007-001
PG 6
WC Oncology; Clinical Neurology
SC Oncology; Neurosciences & Neurology
GA 189UL
UT WOS:000248014000009
PM 17435181
DA 2025-02-17
ER

PT J
AU Wu, A
   Oh, S
   Gharagozlou, S
   Vedi, RN
   Ericson, K
   Low, WC
   Chen, W
   Ohlfest, JR
AF Wu, Anhua
   Oh, Seunguk
   Gharagozlou, Soheila
   Vedi, Raji N.
   Ericson, Katya
   Low, Walter C.
   Chen, Wei
   Ohlfest, John R.
TI In vivo vaccination with tumor cell lysate plus CpG oligodeoxynucleotides eradicates murine glioblastoma
SO JOURNAL OF IMMUNOTHERAPY
LA English
DT Article
DE CpG; glioma; immunotherapy; cancer vaccine; in vivo imaging
ID colony-stimulating factor; phase-i/ii trial; dendritic cells; brain-tumors; immune-responses; intracranial gliomas; immunogene therapy; recurrent glioma; malignant glioma; gene-therapy
AB Dendritic cell (DC) vaccines have shown antitumor activity in experimental glioma models and in human glioma patients. The typical approach has been to generate the vaccine ex vivo, by pulsing DCs with tumor lysate or peptides, then administering the DCs back into the patient. This process requires significant expertise and expenses in DC generation. Immature DCs which present antigens to T cells in the absence of appropriate costimulatory signals can lead to induction of immune tolerance. Recent studies have shown that coadministration of toll-like receptor 9 agonists, CpG oligodeoxynucleotides, can promote DC vaccines to break immune tolerance to tumor antigens. We investigated the therapeutic efficacy of in vivo DC activation, by directly administering glioma cell lysate with CpG oligodeoxynucleotides (CpG/lysate), in glioma-bearing mice. Subcutaneous vaccination with CpG/lysate induced a significant increase (P < 0.05) in the number of total T cells and activated DCs in lymph nodes draining the vaccination site as compared to mice treated with CpG or tumor lysate alone. Mice vaccinated with CpG/lysate exhibited over 2 times greater median survival than mice in the control groups (P < 0.05). Up to 55% of mice vaccinated with CpG/lysate were rendered tumor-free as assessed by survival and bioluminescent imaging. Splenocytes taken from mice vaccinated with CpG/lysate elaborated significantly more IFN-gamma production and displayed greater tumor cell lysis activity compared with the control groups (P < 0.05). These results suggest direct vaccination with CpG/lysate provides an alternative and effective approach to induce host antitumor immunity and warrants clinical investigation in the immunotherapy of cancer.
C1 [Ohlfest, John R.] Univ Minnesota, Sch Med, Dept Pediat, Minneapolis, MN 55455 USA.
   [Low, Walter C.; Chen, Wei; Ohlfest, John R.] Univ Minnesota, Sch Med, Ctr Canc, Minneapolis, MN 55455 USA.
   [Low, Walter C.; Ohlfest, John R.] Univ Minnesota, Sch Med, Stem Cell Inst, Minneapolis, MN 55455 USA.
   [Wu, Anhua] First Hosp China Med Univ, Dept Neurosurg, Liaoning, Peoples R China.
   [Gharagozlou, Soheila] Univ Tehran Med Sci, Sch Publ Hlth, Dept Immunol, Tehran, Iran.
C3 University of Minnesota System; University of Minnesota Twin Cities; University of Minnesota System; University of Minnesota Twin Cities; University of Minnesota System; University of Minnesota Twin Cities; Tehran University of Medical Sciences
RP Ohlfest, JR (通讯作者)，Univ Minnesota, Dept Neurosurg, 2001 6th St SE,3500B LRB-MTRF, Minneapolis, MN 55455 USA.
EM ohlfe001@umn.edu
FU NCI NIH HHS [5 P30 CA077598] Funding Source: Medline
CR Bao SD, 2006, NATURE, V444, P756, DOI 10.1038/nature05236
   Carpentier A, 2006, NEURO-ONCOLOGY, V8, P60, DOI 10.1215/S1522851705000475
   Carpentier AF, 2000, CLIN CANCER RES, V6, P2469
   Chaudhry UI, 2006, CANCER RES, V66, P10497, DOI 10.1158/0008-5472.CAN-06-1908
   Chen JC, 2006, CANCER IMMUNOL IMMUN, V55, P873, DOI 10.1007/s00262-005-0077-7
   Clavreul A, 2006, J NEURO-ONCOL, V79, P9, DOI 10.1007/s11060-005-9115-8
   Davis FG, 2001, NEURO-ONCOLOGY, V3, P152, DOI 10.1093/neuonc/3.3.152
   Deng GM, 2001, J IMMUNOL, V167, P4616, DOI 10.4049/jimmunol.167.8.4616
   Fecci PE, 2003, J NEURO-ONCOL, V64, P161, DOI 10.1023/A:1024943506506
   GOERGEN JL, 1993, CYTOTECHNOLOGY, V11, P189, DOI 10.1007/BF00749869
   Gomez GG, 2006, GENE THER MOL BIOL, V10A, P133
   Hussain SF, 2006, NEURO-ONCOLOGY, V8, P261, DOI 10.1215/15228517-2006-008
   Iwasaki A, 2004, NAT IMMUNOL, V5, P987, DOI 10.1038/ni1112
   King GD, 2005, CURR GENE THER, V5, P535, DOI 10.2174/156652305774964631
   Krieg AM, 2006, NAT REV DRUG DISCOV, V5, P471, DOI 10.1038/nrd2059
   Lam PYP, 2001, HUM MOL GENET, V10, P777, DOI 10.1093/hmg/10.7.777
   Lebre MC, 2007, J INVEST DERMATOL, V127, P331, DOI 10.1038/sj.jid.5700530
   LEGRAND C, 1992, J BIOTECHNOL, V25, P231, DOI 10.1016/0168-1656(92)90158-6
   Liau LM, 2005, CLIN CANCER RES, V11, P5515, DOI 10.1158/1078-0432.CCR-05-0464
   Liu GT, 2006, MOL CANCER, V5, P0, DOI 10.1186/1476-4598-5-67
   Ni HT, 2001, J NEURO-ONCOL, V51, P1, DOI 10.1023/A:1006452726391
   Parney IF, 2006, J NEURO-ONCOL, V78, P71, DOI 10.1007/s11060-005-9058-0
   Pashenkov M, 2006, J CLIN ONCOL, V24, P5716, DOI 10.1200/JCO.2006.07.9129
   Pellegatta S, 2006, CANCER RES, V66, P10247, DOI 10.1158/0008-5472.CAN-06-2048
   Pilon-Thomas S, 2006, J IMMUNOTHER, V29, P381, DOI 10.1097/01.cji.0000199199.20717.67
   Sandy Michael R, 2001, SYSTEMATICS ASSOCIATION SPECIAL VOLUME SERIES, V63, P394
   Singh SK, 2004, NATURE, V432, P396, DOI 10.1038/nature03128
   Sloan A E, 2000, NEUROSURG FOCUS, V9, P0
   Speiser DE, 2005, J CLIN INVEST, V115, P739, DOI 10.1172/JCI200523373
   Stupp R, 2005, NEW ENGL J MED, V352, P987, DOI 10.1056/NEJMoa043330
   van Ojik HH, 2003, CANCER RES, V63, P5595
   Verthelyi D, 2003, CLIN IMMUNOL, V109, P64, DOI 10.1016/S1521-6616(03)00202-X
   Wallenfriedman MA, 1999, J NEUROSURG, V90, P1064, DOI 10.3171/jns.1999.90.6.1064
   Watters JJ, 2005, J NEUROSCI RES, V81, P447, DOI 10.1002/jnr.20485
   Weigel BJ, 2003, CLIN CANCER RES, V9, P3105
   Weigel BJ, 2006, EXP HEMATOL, V34, P1403, DOI 10.1016/j.exphem.2006.05.011
   Wu A, 2007, CANCER GENE THER, V14, P550, DOI 10.1038/sj.cgt.7701045
   Wu AH, 2007, J NEURO-ONCOL, V83, P121, DOI 10.1007/s11060-006-9265-3
   Yamanaka R, 2003, BRIT J CANCER, V89, P1172, DOI 10.1038/sj.bjc.6601268
   Yamanaka R, 2005, CLIN CANCER RES, V11, P4160, DOI 10.1158/1078-0432.CCR-05-0120
   Yu JS, 2004, CANCER RES, V64, P4973, DOI 10.1158/0008-5472.CAN-03-3505
NR 41
TC 58
Z9 72
U1 0
U2 17
PU LIPPINCOTT WILLIAMS & WILKINS
PI PHILADELPHIA
PA 530 WALNUT ST, PHILADELPHIA, PA 19106-3621 USA
SN 1524-9557
EI 
J9 J IMMUNOTHER
JI J. Immunother.
PD NOV-DEC 15
PY 2007
VL 30
IS 8
BP 789
EP 797
DI 10.1097/CJI.0b013e318155a0f6
PG 9
WC Oncology; Immunology; Medicine, Research & Experimental
SC Oncology; Immunology; Research & Experimental Medicine
GA 223UB
UT WOS:000250396700001
PM 18049330
DA 2025-02-17
ER

PT J
AU Mariani, CL
   Rajon, D
   Bova, FJ
   Streit, WJ
AF Mariani, Christopher L.
   Rajon, Didier
   Bova, Francis J.
   Streit, Wolfgang J.
TI Nonspecific immunotherapy with intratumoral lipopolysaccharide and zymosan A but not GM-CSF leads to an effective anti-tumor response in subcutaneous RG-2 gliomas
SO JOURNAL OF NEURO-ONCOLOGY
LA English
DT Article
DE glioblastoma multiforme; rat; brain tumor; radiation therapy; toll-like receptor; denditic cells; macrophages
ID colony-stimulating factor; tumor-necrosis-factor; cell-mediated suppression; central-nervous-system; brain-tumors; factor-alpha; microglia; macrophages; expression; endotoxin
AB Purpose Nonspecific stimulation of cells of the immune system may be useful in generating an anti-tumor response for a variety of cancers and may work synergistically with currently available cytotoxic therapies. In this study we examined the response of syngeneic rat gliomas to treatment with several nonspecific stimulators of dendritic cells and macrophages alone or in combination with radiation therapy. Experimental design RG-2 gliomas were implanted subcutaneously and treated with intratumoral (IT) injections of the toll-like receptor (TLR) ligands lipopolysaccharide (LPS) and zymosan A (ZymA) and the cytokine granulocyte-macrophage colony stimulating factor (GM-CSF). Combination treatment with IT LPS and single-fraction external beam radiotherapy (EBRT) was also evaluated. Results Treatment with IT LPS and ZymA delayed tumor growth compared to saline controls. Multiple doses of both substances were superior to single doses, and led to complete tumor regression in 71% (LPS) and 50% (ZymA) of animals. GM-CSF showed no anti-tumor effects in this study. Combinations of IT LPS and EBRT appeared to have a synergistic effect in delaying tumor growth. Rechallenge studies and IT LPS treatment of RG-2 tumors in nude rats suggested the importance of T cells in this treatment paradigm. Conclusions Direct IT treatment with the TLR ligands LPS and ZymA are effective in generating an anti-tumor response. These treatments may synergize with cytotoxic therapies such as EBRT, and appear to require T cells for a successful outcome.
C1 N Carolina State Univ, Coll Vet Med, Dept Clin Sci, Raleigh, NC 27606 USA.
   Univ Florida, Coll Med, McKnight Brain Inst, Dept Neurosci, Gainesville, FL USA.
   Univ Florida, Coll Med, McKnight Brain Inst, Dept Neurosurg, Gainesville, FL USA.
C3 North Carolina State University; State University System of Florida; University of Florida; State University System of Florida; University of Florida
RP Mariani, CL (通讯作者)，N Carolina State Univ, Coll Vet Med, Dept Clin Sci, 4700 Hillsborough St, Raleigh, NC 27606 USA.
EM clmarian@ncsu.edu
CR Akira S, 2004, NAT REV IMMUNOL, V4, P499, DOI 10.1038/nri1391
   Akman F, 2002, J NEURO-ONCOL, V59, P39, DOI 10.1023/A:1016353614525
   Badie B, 2000, NEUROSURGERY, V46, P957, DOI 10.1097/00006123-200004000-00035
   Barth RF, 1998, J NEURO-ONCOL, V36, P91, DOI 10.1023/A:1005805203044
   Basso U, 2002, J NEURO-ONCOL, V58, P57, DOI 10.1023/A:1015839111005
   BERENDT MJ, 1978, J EXP MED, V148, P1550, DOI 10.1084/jem.148.6.1550
   BERENDT MJ, 1980, J EXP MED, V151, P69, DOI 10.1084/jem.151.1.69
   Beutler B, 2003, NAT REV IMMUNOL, V3, P169, DOI 10.1038/nri1004
   Bowles AP, 1999, NEUROSURGERY, V44, P636, DOI 10.1097/00006123-199903000-00110
   Carpentier AF, 2000, CLIN CANCER RES, V6, P2469
   Chicoine MR, 2001, NEUROSURGERY, V48, P607, DOI 10.1097/00006123-200103000-00032
   Dobrovolskaia MA, 2002, MICROBES INFECT, V4, P903, DOI 10.1016/S1286-4579(02)01613-1
   Dranoff G, 2003, ONCOGENE, V22, P3188, DOI 10.1038/sj.onc.1206459
   Dranoff G, 2002, IMMUNOL REV, V188, P147, DOI 10.1034/j.1600-065X.2002.18813.x
   ENGELHARDT R, 1990, J BIOL RESP MODIF, V9, P480
   FORD AL, 1995, J IMMUNOL, V154, P4309
   GIULIAN D, 1986, J EXP MED, V164, P594, DOI 10.1084/jem.164.2.594
   Goto S, 1996, CANCER IMMUNOL IMMUN, V42, P255, DOI 10.1007/s002620050279
   Graeber MB, 2002, GLIA, V40, P252, DOI 10.1002/glia.10147
   Hoeller C, 2001, J INVEST DERMATOL, V117, P371, DOI 10.1046/j.0022-202x.2001.01427.x
   HUETTNER C, 1995, AM J PATHOL, V146, P317
   JIANG H, 1992, J IMMUNOL, V149, P2137
   Kielian T, 2002, J NEURO-ONCOL, V56, P1, DOI 10.1023/A:1014495613455
   Mason KA, 2005, CLIN CANCER RES, V11, P361
   Matzinger P, 2002, SCIENCE, V296, P301, DOI 10.1126/science.1071059
   MERLO A, 1993, EUR J CANCER, V29A, P2118, DOI 10.1016/0959-8049(93)90046-I
   Milas L, 2004, CANCER RES, V64, P5074, DOI 10.1158/0008-5472.CAN-04-0926
   Miura T, 1999, FEMS IMMUNOL MED MIC, V24, P131
   MORIOKA T, 1992, ACTA NEUROPATHOL, V83, P590, DOI 10.1007/BF00299407
   Murata J, 1997, INT J CANCER, V70, P169, DOI 10.1002/(SICI)1097-0215(19970117)70:2<169::AID-IJC6>3.0.CO;2-V
   Nieder C, 2000, CANCER TREAT REV, V26, P397, DOI 10.1053/ctrv.2000.0191
   Otto F, 1996, EUR J CANCER, V32A, P1712, DOI 10.1016/0959-8049(96)00186-4
   Parney IF, 2000, NEUROSURGERY, V46, P778, DOI 10.1097/00006123-200004000-00002
   Pasare C, 2003, SCIENCE, V299, P1033, DOI 10.1126/science.1078231
   PISTOIA V, 1991, LEUKEMIA, V5, P114
   Reinisch W, 2002, J IMMUNOTHER, V25, P489, DOI 10.1097/00002371-200211000-00005
   ROSSI ML, 1987, ACTA NEUROPATHOL, V74, P269, DOI 10.1007/BF00688191
   Salgia R, 2003, J CLIN ONCOL, V21, P624, DOI 10.1200/JCO.2003.03.091
   SAWADA M, 1989, BRAIN RES, V491, P394, DOI 10.1016/0006-8993(89)90078-4
   SCHNEIDER J, 1992, J NEUROSURG, V77, P265, DOI 10.3171/jns.1992.77.2.0265
   Shear MJ, 1943, JNCI-J NATL CANCER I, V4, P81
   Verra N, 2003, BRIT J CANCER, V88, P1346, DOI 10.1038/sj.bjc.6600915
   Wallenfriedman MA, 1999, J NEUROSURG, V90, P1064, DOI 10.3171/jns.1999.90.6.1064
   Weller M, 1995, BRAIN RES REV, V21, P128, DOI 10.1016/0165-0173(95)00010-0
   Williams MA, 1999, EUR J CANCER, V35, PS18, DOI 10.1016/S0959-8049(99)00085-4
   Wischhusen J, 2002, CANCER RES, V62, P2592
   Won EK, 2003, ANTI-CANCER DRUG, V14, P457, DOI 10.1097/00001813-200307000-00012
   Yang YP, 2004, NAT IMMUNOL, V5, P508, DOI 10.1038/ni1059
   Young SH, 2001, J BIOL CHEM, V276, P20781, DOI 10.1074/jbc.M101111200
   Zeisberger E, 1998, ANN NY ACAD SCI, V856, P116, DOI 10.1111/j.1749-6632.1998.tb08320.x
NR 50
TC 18
Z9 19
U1 0
U2 9
PU SPRINGER
PI NEW YORK
PA ONE NEW YORK PLAZA, SUITE 4600, NEW YORK, NY, UNITED STATES
SN 0167-594X
EI 1573-7373
J9 J NEURO-ONCOL
JI J. Neuro-Oncol.
PD DEC 15
PY 2007
VL 85
IS 3
BP 231
EP 240
DI 10.1007/s11060-007-9415-2
PG 10
WC Oncology; Clinical Neurology
SC Oncology; Neurosciences & Neurology
GA 231AY
UT WOS:000250920000001
PM 17568998
DA 2025-02-17
ER

PT J
AU Koido, S
   Hara, E
   Homma, S
   Mitsunaga, M
   Takahara, A
   Nagasaki, E
   Kawahara, H
   Watanabe, M
   Toyama, Y
   Yanagisawa, S
   Kobayashi, S
   Yanaga, K
   Fujise, K
   Gong, J
   Tajiri, H
AF Koido, Shigeo
   Hara, Eiichi
   Homma, Sadamu
   Mitsunaga, Makoto
   Takahara, Akitaka
   Nagasaki, Eijiro
   Kawahara, Hidejiro
   Watanabe, Michiaki
   Toyama, Yoichi
   Yanagisawa, Satoru
   Kobayashi, Susumu
   Yanaga, Katsuhiko
   Fujise, Kiyotaka
   Gong, Jianlin
   Tajiri, Hisao
TI Synergistic induction of antigen-specific CTL by fusions of TLR-stimulated dendritic cells and heat-stressed tumor cells
SO JOURNAL OF IMMUNOLOGY
LA English
DT Article
ID cytotoxic t-lymphocytes; streptococcal preparation ok-432; ovarian-carcinoma cells; toll-like receptor-4; antitumor immunity; cancer-immunotherapy; glioma patients; shock proteins; vaccination; immunization
AB Dendritic cell (DC)/tumor cell fusion cells (FCs) can induce potent CTL responses. The therapeutic efficacy of a vaccine requires the improved immunogenicity of both DCs and tumor cells. The DCs stimulated with the TLR agonist penicillin-killed Streptococcus pyogenes (OK-432; OK-DCs) showed higher expression levels of MHC class I and II, CD80, CD86, CD83, IL-12, and heat shock proteins (HSPs) than did immature DCs. Moreover, heat-treated autologous tumor cells displayed a characteristic phenotype with increased expression of HSPs, carcinoembryonic Ag (CEA), MUC1, and MHC class I (HLA-A2 and/or A24). In this study, we have created four types of FC preparation by alternating fusion cell partners: 1) immature I)Cs fused with unheated tumor cells; 2) immature DCs fused with heat-treated tumor cells; 3) OK-DCs fused with unheated tumor cells; and 4) OK-DCs fused with heat-treated tumor cells. Although OK-DCs fused with unheated tumor cells efficiently enhanced CTL induction, OK-DCs fused with heat-treated tumor cells were most active, as demonstrated by: 1) up-regulation of multiple HSPs, MHC class I and II, CEA, CD80, CD86, CD83, and IL-12; 2) activation of CD4(+) and CD8(+) T cells able to produce IFN-gamma at higher levels; 3) efficient induction of CTL activity specific-for CEA or MUC1 or both against autologous tumor; and 4) superior abilities to induce CD107(+)IFN-gamma(+)CD8(+) T cells and CD154(+) IFN-gamma(+)CD4(+) T cells. These results strongly suggest that synergism between OK-DCs and heat-treated tumor cells enhances the immunogenicity of FCs and provides a promising means of inducing therapeutic antitumor immunity.
C1 Jikei Univ, Sch Med, Kashiwa, Chiba 2778564, Japan.
   Jikei Univ, Sch Med, Dept Internal Med, Div Gastroenterol & Hepatol, Tokyo, Japan.
   Jikei Univ, Sch Med, Inst Clin Med & Res, Tokyo, Japan.
   Jikei Univ, Sch Med, Inst DNA Med, Dept Oncol, Tokyo, Japan.
   Jikei Univ, Sch Med, Dept Surg, Tokyo, Japan.
   Saitama Canc Ctr, Res Inst Clin Oncol, Saitama, Japan.
   Boston Univ, Sch Med, Dept Med, Boston, MA 02118 USA.
C3 Jikei University; Jikei University; Jikei University; Jikei University; Jikei University; Boston University
RP Koido, S (通讯作者)，Jikei Univ, Sch Med, 163-1 Kashiwa Shita, Kashiwa, Chiba 2778564, Japan.
EM shigeo_koido@jikei.ac.jp
CR Aneja R, 2006, J IMMUNOL, V177, P7184, DOI 10.4049/jimmunol.177.10.7184
   Avigan D, 2004, CLIN CANCER RES, V10, P4699, DOI 10.1158/1078-0432.CCR-04-0347
   Bachelet M, 1998, CELL STRESS CHAPERON, V3, P168, DOI 10.1379/1466-1268(1998)003<0168:FCIARA>2.3.CO;2
   Barry M, 2002, NAT REV IMMUNOL, V2, P401, DOI 10.1038/nri819
   Berger TG, 2002, J IMMUNOL METHODS, V268, P131, DOI 10.1016/S0022-1759(02)00189-8
   Betts MR, 2003, J IMMUNOL METHODS, V281, P65, DOI 10.1016/S0022-1759(03)00265-5
   Calderwood SK, 2005, INT J HYPERTHER, V21, P713, DOI 10.1080/02656730500340794
   Callahan MK, 2006, J IMMUNOL, V177, P8393, DOI 10.4049/jimmunol.177.12.8393
   Chattopadhyay PK, 2005, NAT MED, V11, P1113, DOI 10.1038/nm1293
   Cronje Marianne J, 2003, METHODS CELL SCI, V25, P237
   Dai SM, 2005, CLIN CANCER RES, V11, P7554, DOI 10.1158/1078-0432.CCR-05-0810
   Enomoto Y, 2006, J IMMUNOL, V177, P5946, DOI 10.4049/jimmunol.177.9.5946
   Feng HP, 2002, BLOOD, V100, P4108, DOI 10.1182/blood-2002-05-1389
   Flohé SB, 2003, J IMMUNOL, V170, P2340, DOI 10.4049/jimmunol.170.5.2340
   Frentsch M, 2005, NAT MED, V11, P1118, DOI 10.1038/nm1292
   Fujimoto T, 1997, J IMMUNOL, V158, P5619
   GEORGOPOULOS C, 1993, ANNU REV CELL BIOL, V9, P601, DOI 10.1146/annurev.cellbio.9.1.601
   Gong JL, 1997, NAT MED, V3, P558, DOI 10.1038/nm0597-558
   Gong JL, 2004, LEUKEMIA RES, V28, P1303, DOI 10.1016/j.leukres.2004.03.018
   Gong JL, 2000, J IMMUNOL, V165, P1705, DOI 10.4049/jimmunol.165.3.1705
   Gong JL, 2000, P NATL ACAD SCI USA, V97, P2715, DOI 10.1073/pnas.050587197
   Gong JL, 2000, BLOOD, V96, P0
   Hiraoka K, 2004, J IMMUNOL, V173, P4297, DOI 10.4049/jimmunol.173.7.4297
   Homma S, 2006, CLIN EXP IMMUNOL, V144, P41, DOI 10.1111/j.1365-2249.2006.03029.x
   Homma S, 2005, EUR J CLIN INVEST, V35, P279, DOI 10.1111/j.1365-2362.2005.01494.x
   Homma S, 2003, J GASTROENTEROL, V38, P989, DOI 10.1007/s00535-002-1183-3
   Iinuma H, 2006, J IMMUNOL, V176, P3461, DOI 10.4049/jimmunol.176.6.3461
   Iinuma T, 2004, J CLIN INVEST, V113, P1307, DOI 10.1172/JCI200417323
   Itoh T, 2003, CANCER IMMUNOL IMMUN, V52, P207, DOI 10.1007/s00262-002-0337-8
   Jerome KR, 2003, NAT MED, V9, P4, DOI 10.1038/nm0103-4
   Kaisho T, 2003, CURR MOL MED, V3, P373, DOI 10.2174/1566524033479726
   Kikuchi T, 2001, CANCER IMMUNOL IMMUN, V50, P337, DOI 10.1007/s002620100205
   Kikuchi T, 2004, J IMMUNOTHER, V27, P452, DOI 10.1097/00002371-200411000-00005
   Koido S, 2000, J IMMUNOL, V165, P5713, DOI 10.4049/jimmunol.165.10.5713
   Koido S, 2005, CLIN CANCER RES, V11, P7891, DOI 10.1158/1078-0432.CCR-05-1330
   Koido S, 2005, GYNECOL ONCOL, V99, P462, DOI 10.1016/j.ygyno.2005.07.019
   Koido S, 2005, INT J CANCER, V117, P587, DOI 10.1002/ijc.21184
   Koido S, 2002, J IMMUNOL, V168, P2111, DOI 10.4049/jimmunol.168.5.2111
   Koido S, 2007, J IMMUNOL, V178, P613, DOI 10.4049/jimmunol.178.1.613
   Kuo CC, 2006, J BIOL CHEM, V281, P38200, DOI 10.1074/jbc.M605439200
   Kuroki H, 2003, CANCER IMMUNOL IMMUN, V52, P561, DOI 10.1007/s00262-003-0394-7
   Lee KP, 2006, HEMATOL ONCOL CLIN N, V20, P637, DOI 10.1016/j.hoc.2006.02.007
   LINDQUIST S, 1988, ANNU REV GENET, V22, P631, DOI 10.1146/annurev.ge.22.120188.003215
   Liu LZ, 2002, NAT MED, V8, P185, DOI 10.1038/nm0202-185
   Mittendorf EA, 2005, BREAST CANCER RES TR, V92, P85, DOI 10.1007/s10549-005-0988-1
   Münz C, 2005, J EXP MED, V202, P203, DOI 10.1084/jem.20050810
   Nakahara S, 2003, CANCER RES, V63, P4112
   Nestle FO, 1998, NAT MED, V4, P328, DOI 10.1038/nm0398-328
   Norbury CC, 2004, SCIENCE, V304, P1318, DOI 10.1126/science.1096378
   Okamoto M, 2004, CANCER RES, V64, P5461, DOI 10.1158/0008-5472.CAN-03-4005
   Okamoto M, 2006, J IMMUNOTHER, V29, P78, DOI 10.1097/01.cji.0000192106.32206.30
   Ono T, 2006, CLIN CANCER RES, V12, P1325, DOI 10.1158/1078-0432.CCR-05-1293
   Paglia P, 1996, J EXP MED, V183, P317, DOI 10.1084/jem.183.1.317
   Parmiani G, 2004, CLIN CANCER RES, V10, P8142, DOI 10.1158/1078-0432.CCR-04-1194
   Russo V, 2000, P NATL ACAD SCI USA, V97, P2185, DOI 10.1073/pnas.040540197
   Schild H, 1999, CURR OPIN IMMUNOL, V11, P109, DOI 10.1016/S0952-7915(99)80019-3
   Shi HZ, 2006, J IMMUNOL, V176, P2134, DOI 10.4049/jimmunol.176.4.2134
   SHITARA K, 1985, J IMMUNOL, V134, P1039
   Srivastava Pramod K, 2005, CURR ONCOL REP, V7, P104, DOI 10.1007/s11912-005-0035-8
   STEINMAN RM, 1991, ANNU REV IMMUNOL, V9, P271, DOI 10.1146/annurev.iy.09.040191.001415
   Suzuki T, 2005, CLIN CANCER RES, V11, P58
   Tamura Y, 1997, SCIENCE, V278, P117, DOI 10.1126/science.278.5335.117
   Tanaka Y, 2005, J IMMUNOL, V174, P1274, DOI 10.4049/jimmunol.174.3.1274
   Toes REM, 1999, J EXP MED, V189, P753, DOI 10.1084/jem.189.5.753
   Warger T, 2006, J BIOL CHEM, V281, P22545, DOI 10.1074/jbc.M502900200
   Warger T, 2006, BLOOD, V108, P544, DOI 10.1182/blood-2005-10-4015
   Yamanaka R, 2005, CLIN CANCER RES, V11, P4160, DOI 10.1158/1078-0432.CCR-05-0120
NR 67
TC 33
Z9 37
U1 0
U2 3
PU AMER ASSOC IMMUNOLOGISTS
PI BETHESDA
PA 9650 ROCKVILLE PIKE, BETHESDA, MD 20814 USA
SN 0022-1767
EI 1550-6606
J9 J IMMUNOL
JI J. Immunol.
PD OCT 1
PY 2007
VL 179
IS 7
BP 4874
EP 4883
DI 10.4049/jimmunol.179.7.4874
PG 10
WC Immunology
SC Immunology
GA 214QB
UT WOS:000249752100066
PM 17878387
DA 2025-02-17
ER

PT J
AU Jiang, XB
   Lu, XL
   Liu, R
   Zhang, FC
   Zhaol, HY
AF Jiang, Xiaobing
   Lu, Xiaoling
   Liu, Ruen
   Zhang, Fangcheng
   Zhaol, Hongyang
TI HLA tetramer-based artificial antigen-presenting cells efficiently stimulate CTLs specific for malignant glioma
SO CLINICAL CANCER RESEARCH
LA English
DT Article
ID cytotoxic t-lymphocytes; central-nervous-system; dendritic cells; adoptive immunotherapy; antitumor immunity; brain-tumors; in-vivo; interleukin-2; receptor; activation
AB Purpose: The interleukin-13 receptor alpha 2 (IL-13R alpha 2) is a glioma-restricted cell-surface epitope not otherwise detected within the central nervous system. Here, we report a novel approach for targeting malignant glioma with IL-13R alpha 2- specific CTLs. Experimental Design: Artificial antigen-presenting cells (aAPC) were made by coating human leukocyte antigen(HLA)-A2/pIL-13R alpha 2(345-354) tetrameric complexes, anti-CD28 antibody, and CD83 molecules to cell-sized latex beads, and used to stimulate IL-13R alpha 2- specific CTLs from the peripheral blood mononuclear cells of HLA-A2(+) healthy donors. After multiple stimulations, the induced CTLs were analyzed for tetramer staining, IFN-gamma production, and CTL reactivity. Results: Tetramer staining assay showed that the induced CTLs specifically bound HLA-A2/pIL-13R alpha 2(345-354) tetramers. The CTLs specifically produced IFN-gamma in response to the HLA-A2/pIL-13R alpha 2(345-354)-aAPCs and exhibited specific lysis against T2 cells pulsed with the peptide pIL-13R alpha 2(345-354) and HLA-A2(+) glioma cells expressing IL-13R alpha 2(345-354), whereas HLA-A2(-) glioma cell lines that express IL-13R alpha 2(345-354) could not be recognized by the CTLs. The peptide-specific activity was inhibited by anti - HLA class I monoclonal antibody. Conclusion: The induced CTLs specific for IL-13R alpha 2(345-354) peptide could be a potential target of specific immunotherapy for HLA-A2(+) patients with malignant glioma.
C1 [Jiang, Xiaobing; Zhang, Fangcheng; Zhaol, Hongyang] Huazhong Univ Sci & Technol, Tongji Med Coll, Union Hosp, Dept Neurosurg, Wuhan 430074, Hubei, Peoples R China.
   [Lu, Xiaoling] Fudan Univ, Shanghai Med Coll, Dept Immunol, Shanghai 200433, Peoples R China.
   [Liu, Ruen] China Japan Friendship Hosp, Dept Neurosurg, Beijing, Peoples R China.
C3 Huazhong University of Science & Technology; Fudan University; China-Japan Friendship Hospital
RP Jiang, XB (通讯作者)，Huazhong Univ Sci & Technol, Tongji Med Coll, Union Hosp, Dept Neurosurg, Wuhan 430074, Hubei, Peoples R China.
EM jxb9l7@126.com
CR Altman JD, 1996, SCIENCE, V274, P94, DOI 10.1126/science.274.5284.94
   Ashley DM, 1997, J EXP MED, V186, P1177, DOI 10.1084/jem.186.7.1177
   BARBA D, 1989, J NEUROSURG, V70, P175, DOI 10.3171/jns.1989.70.2.0175
   BARKER CF, 1977, ADV IMMUNOL, V25, P1
   Butler MO, 2007, CLIN CANCER RES, V13, P1857, DOI 10.1158/1078-0432.CCR-06-1905
   Curtsinger J, 1997, J IMMUNOL METHODS, V209, P47, DOI 10.1016/S0022-1759(97)00146-4
   Glick RP, 1997, NEUROSURGERY, V41, P898, DOI 10.1097/00006123-199710000-00025
   Glick RP, 1999, NEUROSURGERY, V45, P867, DOI 10.1097/00006123-199910000-00028
   Graf MR, 1999, J NEURO-ONCOL, V45, P209, DOI 10.1023/A:1006357424124
   Graf MR, 2001, J IMMUNOL, V166, P121, DOI 10.4049/jimmunol.166.1.121
   Heimberger AB, 2002, NEUROSURGERY, V50, P158, DOI 10.1097/00006123-200201000-00024
   Hirano N, 2006, BLOOD, V107, P1528, DOI 10.1182/blood-2005-05-2073
   Hirschowitz EA, 2004, J CLIN ONCOL, V22, P2808, DOI 10.1200/JCO.2004.01.074
   HOLLADAY FP, 1992, NEUROSURGERY, V31, P528, DOI 10.1227/00006123-199209000-00015
   Husain SR, 2003, J NEURO-ONCOL, V65, P37, DOI 10.1023/A:1026242432647
   Li Q, 2002, ACTA BIOCH BIOPH SIN, V34, P547
   Liau LM, 1999, J NEUROSURG, V90, P1115, DOI 10.3171/jns.1999.90.6.1115
   LILLEHEI KO, 1991, NEUROSURGERY, V28, P16, DOI 10.1227/00006123-199101000-00003
   Maus MV, 2003, CLIN IMMUNOL, V106, P16, DOI 10.1016/S1521-6616(02)00017-7
   MAZIARZ RT, 1986, IMMUNOGENETICS, V24, P206
   MELIEF CJM, 1995, IMMUNOL REV, V145, P167, DOI 10.1111/j.1600-065X.1995.tb00081.x
   MERCHANT RE, 1988, CANCER-AM CANCER SOC, V62, P665, DOI 10.1002/1097-0142(19880815)62:4<665::AID-CNCR2820620403>3.0.CO;2-O
   Mintz A, 2002, NEOPLASIA, V4, P388, DOI 10.1038/sj.neo.7900234
   Molldrem JJ, 1999, CANCER RES, V59, P2675
   Murata T, 1997, BIOCHEM BIOPH RES CO, V238, P90, DOI 10.1006/bbrc.1997.7248
   Oelke M, 2000, CLIN CANCER RES, V6, P1997
   Oelke M, 2004, CLIN IMMUNOL, V110, P243, DOI 10.1016/j.clim.2003.11.014
   Oelke M, 2003, NAT MED, V9, P619, DOI 10.1038/nm869
   Okada H, 1998, INT J CANCER, V78, P196, DOI 10.1002/(SICI)1097-0215(19981005)78:2<196::AID-IJC13>3.0.CO;2-9
   Okano F, 2002, CLIN CANCER RES, V8, P2851
   Paczesny S, 2004, J EXP MED, V199, P1503, DOI 10.1084/jem.20032118
   PARKER KC, 1992, J IMMUNOL, V149, P3580
   Plautz GE, 2000, CLIN CANCER RES, V6, P2209
   Prakken B, 2000, NAT MED, V6, P1406, DOI 10.1038/82231
   Prins RM, 2003, NEUROSURGERY, V53, P144, DOI 10.1227/01.NEU.0000068865.34216.3A
   Quattrocchi KB, 1999, J NEURO-ONCOL, V45, P141, DOI 10.1023/A:1006293606710
   RAM Z, 1994, J NEUROSURG, V80, P535, DOI 10.3171/jns.1994.80.3.0535
   RAMMENSEE HG, 1995, IMMUNOGENETICS, V41, P178, DOI 10.1007/BF00172063
   Rees W, 1999, P NATL ACAD SCI USA, V96, P9781, DOI 10.1073/pnas.96.17.9781
   Salgaller ML, 1998, PROSTATE, V35, P144, DOI 10.1002/(SICI)1097-0045(19980501)35:2<144::AID-PROS8>3.0.CO;2-J
   SALTER RD, 1985, IMMUNOGENETICS, V21, P235, DOI 10.1007/BF00375376
   Sampson JH, 1996, P NATL ACAD SCI USA, V93, P10399, DOI 10.1073/pnas.93.19.10399
   Sankhla SK, 1996, J NEURO-ONCOL, V27, P133
   Surawicz TS, 1998, J NEURO-ONCOL, V40, P151, DOI 10.1023/A:1006091608586
   Tham EL, 2001, J IMMUNOL METHODS, V249, P111, DOI 10.1016/S0022-1759(00)00335-5
   TJUVAJEV J, 1995, CANCER RES, V55, P1902
   van Rensen AJML, 1999, PHARMACEUT RES, V16, P198, DOI 10.1023/A:1018864005620
   Walker PR, 2003, BRAIN RES REV, V42, P97, DOI 10.1016/S0165-0173(03)00141-3
   WALUNAS TL, 1994, IMMUNITY, V1, P405, DOI 10.1016/1074-7613(94)90071-X
   Wen Patrick Y, 2004, CURR NEUROL NEUROSCI REP, V4, P218, DOI 10.1007/s11910-004-0042-4
NR 50
TC 19
Z9 25
U1 0
U2 5
PU AMER ASSOC CANCER RESEARCH
PI PHILADELPHIA
PA 615 CHESTNUT ST, 17TH FLOOR, PHILADELPHIA, PA 19106-4404 USA
SN 1078-0432
EI 1557-3265
J9 CLIN CANCER RES
JI Clin. Cancer Res.
PD DEC 15
PY 2007
VL 13
IS 24
BP 7329
EP 7334
DI 10.1158/1078-0432.CCR-07-1025
PG 6
WC Oncology
SC Oncology
GA 245RT
UT WOS:000251954200018
PM 18094414
DA 2025-02-17
ER

PT J
AU Koido, S
   Hara, E
   Homma, S
   Fujise, K
   Gong, J
   Tajiri, H
AF Koido, Shigeo
   Hara, Eiichi
   Homma, Sadarnu
   Fujise, Kiyotaka
   Gong, Jianlin
   Tajiri, Hisao
TI Dendritic/tumor fusion cell-based vaccination against cancer
SO ARCHIVUM IMMUNOLOGIAE ET THERAPIAE EXPERIMENTALIS
LA English
DT Review
DE dendritic cells; fusion cell vaccine; tumor immunity; antigen-specific CTL
ID cytotoxic t-lymphocytes; induce antitumor immunity; ovarian-carcinoma cells; tumor-cells; clinical-responses; melanoma patients; breast-carcinoma; lymphoid organs; glioma patients; in-vitro
AB A promising area of investigation is the use of cancer vaccines to eliminate residual tumor cells. Dendritic cells (DCs) are potent professional antigen-presenting cells able to induce primary immune responses. DCs capture and process antigens into peptides and present them to T cells and B cells through MHC class I and II molecules. An alternative approach to the induction of antitumor immunity is the use of fusions of DCs and tumor cells. In this approach, a broad spectrum of tumor-associated antigens, including those known and unidentified, are processed endogenously and presented by MHC class I and II pathways in the context of costimulatory signals. In animal studies, vaccination with DC/tumor fusion cells results in the elimination of established lung metastasis. Preclinical human studies have demonstrated that DC/tumor fusion cells induce antigen-specific polyclonal cytotoxic T-lymphocyte responses against autologous tumor in vitro. In clinical studies, vaccination of cancer patients with autologous DC/tumor fusion cells is associated with immunological and clinical responses in a subset of patients. Future studies should be investigated to improve the immunogenicity of DC/tumor fusion cell preparations. This review provides a general overview of the DC/tumor fusion cell-based vaccine and summarizes some of the recent advances in this field.
C1 Jikei Univ, Div Gastroenterol & Hepatol, Dept Internal Med, Sch Med, Tokyo, Japan.
   Jikei Univ, Sch Med, Inst Clin Med & Res, Tokyo, Japan.
   Saitama Canc Ctr, Res Inst Clin Oncol, Saitama, Japan.
   Jikei Univ, Sch Med, Dept Oncol, Inst DNA Med, Tokyo, Japan.
   Boston Univ, Sch Med, Dept Med, Boston, MA 02118 USA.
C3 Jikei University; Jikei University; Jikei University; Boston University
RP Koido, S (通讯作者)，Jikei Univ, Div Gastroenterol & Hepatol, Dept Internal Med, Sch Med, Tokyo, Japan.
CR Akasaki Y, 2001, J IMMUNOTHER, V24, P106, DOI 10.1097/00002371-200103000-00004
   Avigan D, 2004, CLIN CANCER RES, V10, P4699, DOI 10.1158/1078-0432.CCR-04-0347
   Banchereau J, 1998, NATURE, V392, P245, DOI 10.1038/32588
   Barry M, 2002, NAT REV IMMUNOL, V2, P401, DOI 10.1038/nri819
   Cao X, 1999, IMMUNOLOGY, V97, P616
   Cella M, 1997, CURR OPIN IMMUNOL, V9, P10, DOI 10.1016/S0952-7915(97)80153-7
   Chen DS, 2003, IMMUNOLOGY, V109, P300, DOI 10.1046/j.1365-2567.2003.01656.x
   Du YC, 2006, TISSUE ANTIGENS, V67, P368, DOI 10.1111/j.1399-0039.2006.00590.x
   Fabre JW, 2001, NAT MED, V7, P649, DOI 10.1038/89008
   Förster R, 1999, CELL, V99, P23, DOI 10.1016/S0092-8674(00)80059-8
   Gong JL, 2002, BLOOD, V99, P2512, DOI 10.1182/blood.V99.7.2512
   Gong JL, 1997, NAT MED, V3, P558, DOI 10.1038/nm0597-558
   Gong JL, 2004, LEUKEMIA RES, V28, P1303, DOI 10.1016/j.leukres.2004.03.018
   Gong JL, 2000, J IMMUNOL, V165, P1705, DOI 10.4049/jimmunol.165.3.1705
   Gong JL, 2000, P NATL ACAD SCI USA, V97, P2715, DOI 10.1073/pnas.050587197
   Gong JL, 1998, P NATL ACAD SCI USA, V95, P6279, DOI 10.1073/pnas.95.11.6279
   Guo GH, 2005, VACCINE, V23, P5225, DOI 10.1016/j.vaccine.2005.07.080
   Heath WR, 2001, NAT REV IMMUNOL, V1, P126, DOI 10.1038/35100512
   Hiraoka K, 2004, J IMMUNOL, V173, P4297, DOI 10.4049/jimmunol.173.7.4297
   Holmes LM, 2001, J IMMUNOTHER, V24, P122, DOI 10.1097/00002371-200103000-00006
   Homma S, 2006, CLIN EXP IMMUNOL, V144, P41, DOI 10.1111/j.1365-2249.2006.03029.x
   Homma S, 2005, EUR J CLIN INVEST, V35, P279, DOI 10.1111/j.1365-2362.2005.01494.x
   Homma S, 2001, J GASTROENTEROL, V36, P764, DOI 10.1007/s005350170019
   HOSKEN NA, 1992, J EXP MED, V175, P719, DOI 10.1084/jem.175.3.719
   Iinuma H, 2006, J IMMUNOL, V176, P3461, DOI 10.4049/jimmunol.176.6.3461
   Iinuma T, 2004, J CLIN INVEST, V113, P1307, DOI 10.1172/JCI200417323
   Irie M, 2004, INT J CANCER, V111, P238, DOI 10.1002/ijc.20247
   Kikuchi T, 2001, CANCER IMMUNOL IMMUN, V50, P337, DOI 10.1007/s002620100205
   Kikuchi T, 2004, J IMMUNOTHER, V27, P452, DOI 10.1097/00002371-200411000-00005
   Klein J, 2000, NEW ENGL J MED, V343, P702, DOI 10.1056/NEJM200009073431006
   Koido S, 2000, J IMMUNOL, V165, P5713, DOI 10.4049/jimmunol.165.10.5713
   Koido S, 2005, CLIN CANCER RES, V11, P7891, DOI 10.1158/1078-0432.CCR-05-1330
   Koido S, 2005, GYNECOL ONCOL, V99, P462, DOI 10.1016/j.ygyno.2005.07.019
   Koido S, 2005, INT J CANCER, V117, P587, DOI 10.1002/ijc.21184
   Koido S, 2004, CLIN IMMUNOL, V113, P261, DOI 10.1016/j.clim.2004.08.004
   Koido S, 2002, J IMMUNOL, V168, P2111, DOI 10.4049/jimmunol.168.5.2111
   Koido S, 2007, VACCINE, V25, P2610, DOI 10.1016/j.vaccine.2006.12.035
   Koido S, 2007, J IMMUNOL, V178, P613, DOI 10.4049/jimmunol.178.1.613
   Kufe DW, 2000, NAT MED, V6, P252, DOI 10.1038/73082
   Liu YQ, 2002, LEUKEMIA RES, V26, P757, DOI 10.1016/S0145-2126(02)00002-4
   Mackensen A, 2000, INT J CANCER, V86, P385, DOI 10.1002/(SICI)1097-0215(20000501)86:3<385::AID-IJC13>3.3.CO;2-K
   Marzo AL, 2000, J IMMUNOL, V165, P6047, DOI 10.4049/jimmunol.165.11.6047
   Nestle FO, 1998, NAT MED, V4, P328, DOI 10.1038/nm0398-328
   Paglia P, 1996, J EXP MED, V183, P317, DOI 10.1084/jem.183.1.317
   Patton S, 1995, BBA-REV BIOMEMBRANES, V1241, P407, DOI 10.1016/0304-4157(95)00014-3
   Rowse GJ, 1998, CANCER RES, V58, P315
   Russo V, 2000, P NATL ACAD SCI USA, V97, P2185, DOI 10.1073/pnas.040540197
   Savai R, 2006, J IMMUNOTHER, V29, P175, DOI 10.1097/01.cji.0000197096.38476.fc
   Sigal LJ, 1999, NATURE, V398, P77, DOI 10.1038/18038
   STEINMAN RM, 1973, J EXP MED, V137, P1142, DOI 10.1084/jem.137.5.1142
   Steinman RM, 2003, ANNU REV IMMUNOL, V21, P685, DOI 10.1146/annurev.immunol.21.120601.141040
   STEINMAN RM, 1991, ANNU REV IMMUNOL, V9, P271
   Tanaka Y, 2005, J IMMUNOL, V174, P1274, DOI 10.4049/jimmunol.174.3.1274
   Tanaka Y, 2004, J IMMUNOL, V172, P7848, DOI 10.4049/jimmunol.172.12.7848
   Tanaka Y, 2001, CLIN IMMUNOL, V101, P192, DOI 10.1006/clim.2001.5112
   Thurner B, 1999, J EXP MED, V190, P1669, DOI 10.1084/jem.190.11.1669
   Wang JL, 1998, J IMMUNOL, V161, P5516
   Xia JC, 2003, J IMMUNOL, V170, P1980, DOI 10.4049/jimmunol.170.4.1980
NR 58
TC 23
Z9 28
U1 1
U2 9
PU BIRKHAUSER VERLAG AG
PI BASEL
PA VIADUKSTRASSE 40-44, PO BOX 133, CH-4010 BASEL, SWITZERLAND
SN 0004-069X
EI 
J9 ARCH IMMUNOL THER EX
JI Arch. Immunol. Ther. Exp.
PD SEP-OCT 15
PY 2007
VL 55
IS 5
BP 281
EP 287
DI 10.1007/s00005-007-0034-6
PG 7
WC Immunology
SC Immunology
GA 224XK
UT WOS:000250481500001
PM 18219758
DA 2025-02-17
ER

PT J
AU Kushen, MC
   Sonabend, AM
   Lesniak, MS
AF Kushen, Medina C.
   Sonabend, Adam M.
   Lesniak, Maciej S.
TI Current immunotherapeutic strategies for central nervous system tumors
SO SURGICAL ONCOLOGY CLINICS OF NORTH AMERICA
LA English
DT Article
ID recurrent malignant glioma; convection-enhanced delivery; growth-factor-beta; il4-pseudomonas exotoxin nbi-3001; modified dendritic cells; cytotoxic t-lymphocytes; cytokine gene-therapy; mouse-brain tumor; high-grade glioma; antitumor immunity
AB Immunotherapy has emerged as a promising tool in the management of malignant central nervous system tumors. Despite improvement in patient survival, traditional approaches, which consist mostly of surgery, radiotherapy, and chemotherapy, have been largely unsuccessful in permanently controlling these aggressive tumors. Immunotherapeutic strategies offer not only a novel approach but also an advantage in a way other modalities have been failing. Specifically, the capabilities of the immune system to recognize altered cells while leaving normal cells intact offer tremendous advantage over the conventional therapeutic approaches. This article summarizes our current understanding of immunotherapeutic treatment modalities used in clinical trials for management of malignant central nervous system tumors.
C1 [Kushen, Medina C.; Sonabend, Adam M.; Lesniak, Maciej S.] Univ Chicago, Univ Chicago Hosp, Brain Tumor Ctr, Sect Neurosurg, Chicago, IL 60637 USA.
C3 University of Chicago; University Chicago Hospital; University of Illinois System
RP Lesniak, MS (通讯作者)，Univ Chicago, Univ Chicago Hosp, Brain Tumor Ctr, Sect Neurosurg, MC 3026,5841 S Maryland Ave, Chicago, IL 60637 USA.
EM mlesniak@surgery.bsd.uchicago.edu
FU NINDS NIH HHS [K08 NS046430, K08 NS046430-03, K08 NS 046430] Funding Source: Medline
CR Allen C, 2006, CANCER RES, V66, P11840, DOI 10.1158/0008-5472.CAN-06-1200
   Aloisi F, 2001, GLIA, V36, P165, DOI 10.1002/glia.1106
   Aloisi F, 1998, J IMMUNOL, V160, P4671
   Andreansky S, 1998, GENE THER, V5, P121, DOI 10.1038/sj.gt.3300550
   Aoki H, 2001, CANCER IMMUNOL IMMUN, V50, P463, DOI 10.1007/s002620100220
   Ashley DM, 1997, J EXP MED, V186, P1177, DOI 10.1084/jem.186.7.1177
   BOBO RH, 1994, P NATL ACAD SCI USA, V91, P2076, DOI 10.1073/pnas.91.6.2076
   Boczkowski D, 1996, J EXP MED, V184, P465, DOI 10.1084/jem.184.2.465
   Buckner JC, 2001, CANCER-AM CANCER SOC, V92, P420, DOI 10.1002/1097-0142(20010715)92:2<420::AID-CNCR1338>3.0.CO;2-3
   Chiocca EA, 2004, J NEURO-ONCOL, V69, P101, DOI 10.1023/B:NEON.0000041874.02554.b3
   Colombo F, 2005, CANCER GENE THER, V12, P835, DOI 10.1038/sj.cgt.7700851
   de Vos AF, 2002, J IMMUNOL, V169, P5415, DOI 10.4049/jimmunol.169.10.5415
   Dillman RO, 2004, J IMMUNOTHER, V27, P398, DOI 10.1097/00002371-200409000-00009
   Dix AR, 1999, J NEUROIMMUNOL, V100, P216, DOI 10.1016/S0165-5728(99)00203-9
   Dranoff G, 2003, ONCOGENE, V22, P3188, DOI 10.1038/sj.onc.1206459
   Eguchi J, 2006, CANCER RES, V66, P5883, DOI 10.1158/0008-5472.CAN-06-0363
   Everson MP, 1996, J LEUKOCYTE BIOL, V59, P494, DOI 10.1002/jlb.59.4.494
   FERRANTINI M, 1994, J IMMUNOL, V153, P4604
   FOSSUM S, 1988, SCAND J IMMUNOL, V27, P97, DOI 10.1111/j.1365-3083.1988.tb02326.x
   Glick RP, 1999, NEUROSURGERY, V45, P867, DOI 10.1097/00006123-199910000-00028
   Gordon FL, 2001, J NEUROIMMUNOL, V112, P15, DOI 10.1016/S0165-5728(00)00341-6
   Gourmala NG, 1997, J NEUROIMMUNOL, V74, P35, DOI 10.1016/S0165-5728(96)00203-2
   Grabbe S, 2000, IMMUNOL TODAY, V21, P431, DOI 10.1016/S0167-5699(00)01694-7
   HALL WA, 2003, NEUROSURG FOCUS, V14, P1
   Heimberger AB, 2000, J NEUROIMMUNOL, V103, P16, DOI 10.1016/S0165-5728(99)00172-1
   HICKEY WF, 1991, J NEUROSCI RES, V28, P254, DOI 10.1002/jnr.490280213
   Hiroishi K, 1999, GENE THER, V6, P1988, DOI 10.1038/sj.gt.3301034
   HOLLADAY FP, 1992, J NEUROSURG, V77, P757, DOI 10.3171/jns.1992.77.5.0757
   Ito A, 2001, CANCER IMMUNOL IMMUN, V50, P515, DOI 10.1007/s00262-001-0233-7
   Janeway Jr CA, 2001, IMMUNOBIOLOGY: THE IMMUNE SYSTEM IN HEALTH AND DISEASE, V0, P792
   Jensen RL, 1998, SURG NEUROL, V49, P189, DOI 10.1016/S0090-3019(97)00218-8
   Jonuleit H, 2000, ARCH DERMATOL RES, V292, P325, DOI 10.1007/s004030000144
   Joshi BH, 2000, CANCER RES, V60, P1168
   KEHRL JH, 1986, J EXP MED, V163, P1037, DOI 10.1084/jem.163.5.1037
   KEHRL JH, 1986, J IMMUNOL, V137, P3855
   Kikuchi T, 2001, CANCER IMMUNOL IMMUN, V50, P337, DOI 10.1007/s002620100205
   Kikuchi T, 2004, J IMMUNOTHER, V27, P452, DOI 10.1097/00002371-200411000-00005
   Krakowski ML, 1997, EUR J IMMUNOL, V27, P2840, DOI 10.1002/eji.1830271115
   Kruse CA, 1997, CANCER IMMUNOL IMMUN, V45, P77, DOI 10.1007/s002620050405
   Kunwar S, 2003, ACT NEUR S, V88, P105
   KUPPNER MC, 1989, J NEUROSURG, V71, P211, DOI 10.3171/jns.1989.71.2.0211
   KUPPNER MC, 1990, J NEUROSURG, V72, P619, DOI 10.3171/jns.1990.72.4.0619
   LAMPSON BC, 2002, BASIC PRINCIPLES CNS, V0, P0
   LASSMANN H, 1993, GLIA, V7, P19, DOI 10.1002/glia.440070106
   Liu YH, 2002, CANCER GENE THER, V9, P9, DOI 10.1038/sj/cgt/7700399
   Lo CH, 2003, J IMMUNOL, V171, P600, DOI 10.4049/jimmunol.171.2.600
   MATSUMOTO Y, 1992, IMMUNOLOGY, V76, P209
   Miyatake SI, 1997, CANCER GENE THER, V4, P222
   Morford LA, 1997, J IMMUNOL, V159, P4415
   MORIKAWA Y, 1995, IMMUNOLOGY, V85, P575
   Ni HT, 2001, J NEURO-ONCOL, V51, P1, DOI 10.1023/A:1006452726391
   Nishioka Y, 1999, CANCER RES, V59, P4035
   O I, 2002, ANTICANCER RES, V22, P613
   Okada H, 2004, EXPERT OPIN BIOL TH, V4, P1609, DOI 10.1517/14712598.4.10.1609
   Okada H, 2003, J NEURO-ONCOL, V64, P13, DOI 10.1007/BF02700016
   Okada H, 1999, GENE THER, V6, P219, DOI 10.1038/sj.gt.3300798
   Okano F, 2002, CLIN CANCER RES, V8, P2851
   OLOFSSON A, 1992, J BIOL CHEM, V267, P19482
   Parker JN, 2000, P NATL ACAD SCI USA, V97, P2208, DOI 10.1073/pnas.040557897
   Parney IF, 2000, NEUROSURGERY, V46, P1169, DOI 10.1097/00006123-200005000-00030
   Perry VH, 1997, MOL MED TODAY, V3, P335, DOI 10.1016/S1357-4310(97)01077-0
   Prins RM, 2004, FRONT BIOSCI-LANDMRK, V9, P3124, DOI 10.2741/1465
   Prins RM, 2003, NEUROSURGERY, V53, P144, DOI 10.1227/01.NEU.0000068865.34216.3A
   Prins RM, 2001, CANCER IMMUNOL IMMUN, V50, P285, DOI 10.1007/s002620100202
   Rainov NG, 2004, J NEURO-ONCOL, V66, P197, DOI 10.1023/B:NEON.0000013478.27604.01
   Rand RW, 2000, CLIN CANCER RES, V6, P2157
   ROOK AH, 1986, J IMMUNOL, V136, P3916
   Sampath P, 1999, CANCER RES, V59, P2107
   Sampson JH, 2005, NEURO-ONCOLOGY, V7, P90, DOI 10.1215/S1152851703000589
   SETHNA MP, 1991, J NEUROIMMUNOL, V34, P121, DOI 10.1016/0165-5728(91)90121-M
   STEINMAN RM, 1991, ANNU REV IMMUNOL, V9, P271, DOI 10.1146/annurev.iy.09.040191.001415
   Steinman RM, 1997, IMMUNOL REV, V156, P25, DOI 10.1111/j.1600-065X.1997.tb00956.x
   TAHARA H, 1995, J IMMUNOL, V154, P6466
   Walker PR, 2000, J IMMUNOL, V165, P3128, DOI 10.4049/jimmunol.165.6.3128
   Weber F, 2003, J NEURO-ONCOL, V64, P125, DOI 10.1007/BF02700027
   Weber FW, 2003, ACT NEUR S, V88, P93
   WELLER M, 1994, J CLIN INVEST, V94, P954, DOI 10.1172/JCI117462
   Wiendl H, 2003, SEMIN CANCER BIOL, V13, P343, DOI 10.1016/S1044-579X(03)00025-7
   Wiendl H, 2002, J IMMUNOL, V168, P4772, DOI 10.4049/jimmunol.168.9.4772
   Yamanaka R, 2002, J NEUROSURG, V97, P1184, DOI 10.3171/jns.2002.97.5.1184
   Yamanaka R, 2002, J NEUROSURG, V97, P611, DOI 10.3171/jns.2002.97.3.0611
   Yamanaka R, 2003, BRIT J CANCER, V89, P1172, DOI 10.1038/sj.bjc.6601268
   Yamanaka R, 1999, J NEURO-ONCOL, V43, P27, DOI 10.1023/A:1006289901702
   Yamini B, 2004, CANCER RES, V64, P6381, DOI 10.1158/0008-5472.CAN-04-2117
   Yoshikawa K, 2000, CANCER IMMUNOL IMMUN, V49, P23, DOI 10.1007/s002620050023
   Yu JS, 2001, CANCER RES, V61, P842
   ZUBER P, 1988, EUR J IMMUNOL, V18, P1623, DOI 10.1002/eji.1830181023
NR 87
TC 7
Z9 7
U1 0
U2 2
PU W B SAUNDERS CO-ELSEVIER INC
PI PHILADELPHIA
PA 1600 JOHN F KENNEDY BOULEVARD, STE 1800, PHILADELPHIA, PA 19103-2899 USA
SN 1055-3207
EI 1558-5042
J9 SURG ONCOL CLIN N AM
JI Surg. Oncol. Clin. N. Am.
PD OCT 15
PY 2007
VL 16
IS 4
BP 987
EP +
DI 10.1016/j.soc.2007.07.003
PG 19
WC Oncology; Surgery
SC Oncology; Surgery
GA 243AZ
UT WOS:000251768600017
PM 18022555
DA 2025-02-17
ER

PT J
AU Jiang, X
   Lu, X
   Liu, R
   Zhang, F
   Zhao, H
AF Jiang Xiaobing
   Lu Xiaoling
   Liu Ruen
   Zhang Fangcheng
   Zhao Hongyang
TI Induction of cytotoxic T-lymphocytes specific for malignant glioma by HLA dimer-based artificial antigen-presenting cells
SO CANCER BIOTHERAPY AND RADIOPHARMACEUTICALS
LA English
DT Article
DE malignant glioma; interleukin-13 receptor alpha 2; artificial antigen-presenting cells; cytotoxic T-lymphocytes; dimer
ID central-nervous-system; dendritic cells; adoptive immunotherapy; in-vivo; antitumor immunity; brain-tumors; interleukin-2; activation; receptor; expansion
AB Aim: The aim of this study was to investigate the novel approach for targeting malignant glioma. Methods: Interleukin-13 receptor alpha 2 (IL-13R alpha 2)-specific cytotoxic T-cells (CTLs) were induced from the peripheral blood lymphocytes (PBLs) of human leukocyte antigen (HLA)-A2 positive healthy donors by multiple stimulations with artificial antigen-presenting cells (aAPCs) made by coating HLA-A2-Ig/pIL 13R alpha 2(345-354) dimeric complexes, anti-CD28 antibody, and CD83 molecules to cell-sized latex,beads. Results: The induced CTLs exhibited a specific lysis against T2 cells pulsed with the peptide pIL-13R alpha 2(345-354) and HLA-A2(+) glioma cells expressing IL-13R alpha 2(345-354), while HLA-A2(-) glionia cell lines that express IL-13R alpha 2(345-354) could not be recognized by the CTLs. The peptide-specific activity was inhibited by the anti-HLA class I monoclonal antibody. Conclusions: The induced CTLs specific for the IL-13R alpha 2(345-354) peptide could be a potential target of specific immunotherapy for HLA-A2(+) patients with malignant glioma.
C1 [Jiang Xiaobing; Zhang Fangcheng; Zhao Hongyang] Huazhong Univ Sci & Technol, Tongji Med Coll, Dept Neurosurg, Union Hosp, Wuhan 430022, Peoples R China.
   [Lu Xiaoling] Fudan Univ, Shanghai Med Coll, Dept Immunol, Shanghai 200433, Peoples R China.
   [Liu Ruen] China Japan Friendship Hosp, Dept Neurosurg, Beijing, Peoples R China.
C3 Huazhong University of Science & Technology; Fudan University; China-Japan Friendship Hospital
RP Jiang, X (通讯作者)，Huazhong Univ Sci & Technol, Tongji Med Coll, Dept Neurosurg, Union Hosp, 1277 Jiefang Rd, Wuhan 430022, Peoples R China.
EM jxb917@126.com
CR Altman JD, 1996, SCIENCE, V274, P94, DOI 10.1126/science.274.5284.94
   Ashley DM, 1997, J EXP MED, V186, P1177, DOI 10.1084/jem.186.7.1177
   BARBA D, 1989, J NEUROSURG, V70, P175, DOI 10.3171/jns.1989.70.2.0175
   BARKER CF, 1977, ADV IMMUNOL, V25, P1
   CURTSINGER J, 1997, J IMMUNOL METHODS, V20, P947
   Glick RP, 1997, NEUROSURGERY, V41, P898, DOI 10.1097/00006123-199710000-00025
   Glick RP, 1999, NEUROSURGERY, V45, P867, DOI 10.1097/00006123-199910000-00028
   Graf MR, 1999, J NEURO-ONCOL, V45, P209, DOI 10.1023/A:1006357424124
   Graf MR, 2001, J IMMUNOL, V166, P121, DOI 10.4049/jimmunol.166.1.121
   Heimberger AB, 2002, NEUROSURGERY, V50, P158, DOI 10.1097/00006123-200201000-00024
   Hirano N, 2006, BLOOD, V107, P1528, DOI 10.1182/blood-2005-05-2073
   Hirschowitz EA, 2004, J CLIN ONCOL, V22, P2808, DOI 10.1200/JCO.2004.01.074
   HOLLADAY FP, 1992, NEUROSURGERY, V31, P528, DOI 10.1227/00006123-199209000-00015
   Husain SR, 2003, J NEURO-ONCOL, V65, P37, DOI 10.1023/A:1026242432647
   Li Q, 2002, ACTA BIOCH BIOPH SIN, V34, P547
   Liau LM, 1999, J NEUROSURG, V90, P1115, DOI 10.3171/jns.1999.90.6.1115
   LILLEHEI KO, 1991, NEUROSURGERY, V28, P16, DOI 10.1227/00006123-199101000-00003
   Maus MV, 2003, CLIN IMMUNOL, V106, P16, DOI 10.1016/S1521-6616(02)00017-7
   MAZIARZ RT, 1986, IMMUNOGENETICS, V24, P206
   MELIEF CJM, 1995, IMMUNOL REV, V145, P167, DOI 10.1111/j.1600-065X.1995.tb00081.x
   MERCHANT RE, 1988, CANCER-AM CANCER SOC, V62, P665, DOI 10.1002/1097-0142(19880815)62:4<665::AID-CNCR2820620403>3.0.CO;2-O
   Mintz A, 2002, NEOPLASIA, V4, P388, DOI 10.1038/sj.neo.7900234
   Molldrem JJ, 1999, CANCER RES, V59, P2675
   MURATA T, 1997, BIOCHEM BIOPH RES CO, V23, P890
   Oelke M, 2004, CLIN IMMUNOL, V110, P243, DOI 10.1016/j.clim.2003.11.014
   Oelke M, 2003, NAT MED, V9, P619, DOI 10.1038/nm869
   Okada H, 1998, INT J CANCER, V78, P196, DOI 10.1002/(SICI)1097-0215(19981005)78:2<196::AID-IJC13>3.0.CO;2-9
   Okano F, 2002, CLIN CANCER RES, V8, P2851
   Paczesny S, 2004, J EXP MED, V199, P1503, DOI 10.1084/jem.20032118
   PARKER KC, 1992, J IMMUNOL, V149, P3580
   Plautz GE, 2000, CLIN CANCER RES, V6, P2209
   Prakken B, 2000, NAT MED, V6, P1406, DOI 10.1038/82231
   Prins RM, 2003, NEUROSURGERY, V53, P144, DOI 10.1227/01.NEU.0000068865.34216.3A
   Quattrocchi KB, 1999, J NEURO-ONCOL, V45, P141, DOI 10.1023/A:1006293606710
   RAM Z, 1994, J NEUROSURG, V80, P535, DOI 10.3171/jns.1994.80.3.0535
   RAMMENSEE HG, 1995, IMMUNOGENETICS, V41, P178, DOI 10.1007/BF00172063
   Rees W, 1999, P NATL ACAD SCI USA, V96, P9781, DOI 10.1073/pnas.96.17.9781
   Salgaller ML, 1998, PROSTATE, V35, P144, DOI 10.1002/(SICI)1097-0045(19980501)35:2<144::AID-PROS8>3.0.CO;2-J
   SALTER RD, 1985, IMMUNOGENETICS, V21, P235, DOI 10.1007/BF00375376
   Sampson JH, 1996, P NATL ACAD SCI USA, V93, P10399, DOI 10.1073/pnas.93.19.10399
   Sankhla SK, 1996, J NEURO-ONCOL, V27, P133
   Surawicz TS, 1998, J NEURO-ONCOL, V40, P151, DOI 10.1023/A:1006091608586
   Tham EL, 2001, J IMMUNOL METHODS, V249, P111, DOI 10.1016/S0022-1759(00)00335-5
   TJUVAJEV J, 1995, CANCER RES, V55, P1902
   van Rensen AJML, 1999, PHARMACEUT RES, V16, P198, DOI 10.1023/A:1018864005620
   Walker PR, 2003, BRAIN RES REV, V42, P97, DOI 10.1016/S0165-0173(03)00141-3
   Walunas TL, 1996, J EXP MED, V183, P2541, DOI 10.1084/jem.183.6.2541
   WALUNAS TL, 1994, IMMUNITY, V1, P405, DOI 10.1016/1074-7613(94)90071-X
   Wen Patrick Y, 2004, CURR NEUROL NEUROSCI REP, V4, P218, DOI 10.1007/s11910-004-0042-4
NR 49
TC 2
Z9 3
U1 0
U2 4
PU MARY ANN LIEBERT, INC
PI NEW ROCHELLE
PA 140 HUGUENOT STREET, 3RD FL, NEW ROCHELLE, NY 10801 USA
SN 1084-9785
EI 1557-8852
J9 CANCER BIOTHER RADIO
JI Cancer Biother. Radiopharm.
PD DEC 15
PY 2007
VL 22
IS 6
BP 826
EP 835
DI 10.1089/cbr.2007.0406
PG 10
WC Oncology; Medicine, Research & Experimental; Pharmacology & Pharmacy; Radiology, Nuclear Medicine & Medical Imaging
SC Oncology; Research & Experimental Medicine; Pharmacology & Pharmacy; Radiology, Nuclear Medicine & Medical Imaging
GA 249YC
UT WOS:000252265700013
PM 18158774
DA 2025-02-17
ER
