# Supplementary material for: Research progress on the role of dendritic cells in glioma during 1992-2024: a bibliometric analysis
Source: Front Immunol. 2025 Jun 20;16:1510549. doi: 10.3389/fimmu.2025.1510549 (PMC12226567; doi:10.3389/fimmu.2025.1510549)
Supplement: Supplementary file 1 [file DataSheet1.zip › download2008u37.txt]

PT J
AU Hu, SJ
   Shen, XF
   Zhang, R
   Zhang, YJ
   Zhang, R
   Zhang, W
   Deng, ZH
   Cao, YX
   Zhou, ZY
   Chen, JW
   Ge, GQ
   Xuan, K
   Zhang, X
   Jin, Y
AF Hu, Shijie
   Shen, Xuefeng
   Zhang, Rong
   Zhang, Yongjie
   Zhang, Rui
   Zhang, Wei
   Deng, Zhihong
   Cao, Yunxin
   Zhou, Zeyuan
   Chen, Jinwu
   Ge, Guanqun
   Xuan, Kun
   Zhang, Xiang
   Jin, Yan
TI Development of rat antigen-presenting cells from pluripotent ecto-mesenchymal stem cells in vitro and in vivo
SO MOLECULAR IMMUNOLOGY
LA English
DT Article
DE microglias; dendritic cells; differentiation; stem cells
ID central-nervous-system; mouse bone-marrow; dendritic cells; neural crest; lineage determination; self-renewal; adult; brain; differentiation; expression
AB Dendritic cells (DC) are specialized cells that capture and present antigen to T cells. Recent advances have been made in understanding their origin, heterogeneity, and the signals that induce their migration and maturation resident microglia are antigen-presenting cells (APC) involved in stimulation or reactivation of CNS-targeted T cells. Generation of DC from microglia, as demonstrated ex vivo, may support GM-CSF-driven differentiation of brain DC from local, likely, microglial progenitors. Here, we report the establishment of long-term cultures of rat ecto-mesenchymal stem cells (EMSCs) using specific supplemented media for induction. These EMSCs share some morphological characteristics and the allostimulatory capacity of classical DCs, and when transplanted into the brain using a rat glioma model survive within the cortex, and are morphologically and phenotypically similar to microglia over 7 days. Our findings related to the development and differentiation of microglial progenitors support the view that microglia are derived prenatally from mesodermal progenitors that are distinct from monocytes. (C) 2008 Elsevier Ltd. All rights reserved.
C1 [Zhang, Rong] Fourth Mil Med Univ, Sch Pharm, Dept Pharmacol, Xian, Shaanxi, Peoples R China.
   [Zhang, Yongjie; Zhou, Zeyuan; Chen, Jinwu; Xuan, Kun; Jin, Yan] Fourth Mil Med Univ, Ctr Tissue Engn, Dept Oral Histol & Pathol, Coll Stomatol, Xian, Shaanxi, Peoples R China.
   [Zhang, Rui] Fourth Mil Med Univ, Dept Biochem & Mol Biol, Xian, Shaanxi, Peoples R China.
   [Cao, Yunxin] Fourth Mil Med Univ, Dept Immunol, Xian, Shaanxi, Peoples R China.
   [Hu, Shijie; Zhang, Wei; Zhang, Xiang] Fourth Mil Med Univ, Xijing Hosp, Inst Neurosurg, Xian, Shaanxi, Peoples R China.
   [Shen, Xuefeng; Ge, Guanqun] Fourth Mil Med Univ, Inst Neurosci, Xian, Shaanxi, Peoples R China.
   [Zhang, Rong] Fourth Mil Med Univ, Sch Pharm, Dept Pharmacol, Xian, Shaanxi, Peoples R China.
   [Zhang, Yongjie; Zhou, Zeyuan; Chen, Jinwu; Xuan, Kun; Jin, Yan] Fourth Mil Med Univ, Ctr Tissue Engn, Coll Stomatol, Dept Oral Histol & Pathol, Xian, Shaanxi, Peoples R China.
   [Zhang, Rui] Fourth Mil Med Univ, Dept Biochem & Mol Biol, Xian, Shaanxi, Peoples R China.
   [Deng, Zhihong] Fourth Mil Med Univ, Xijing Hosp, Dept Otolaryngol, Xian, Shaanxi, Peoples R China.
   [Cao, Yunxin] Fourth Mil Med Univ, Dept Immunol, Xian, Shaanxi, Peoples R China.
C3 Air Force Military Medical University; Air Force Military Medical University; Air Force Military Medical University; Air Force Military Medical University; Air Force Military Medical University; Air Force Military Medical University; Air Force Military Medical University; Air Force Military Medical University; Air Force Military Medical University; Air Force Military Medical University; Air Force Military Medical University
RP Zhang, X (通讯作者)，Fourth Mil Med Univ, Xijing Hosp, Inst Neurosurg, Xian, Shaanxi, Peoples R China.
EM xzhang@fmmu.edu.cn; yanjinfmmu@vip.sina.com
FU Development of High and New Science and Technology (863 Project) of China [2005AA205241]; National Basic Research Program (Profile of 973 Program) of China [2003CB515301]
CR Aboody KS, 2000, P NATL ACAD SCI USA, V97, P12846, DOI 10.1073/pnas.97.23.12846
   ALLIOT F, 1991, P NATL ACAD SCI USA, V88, P1541, DOI 10.1073/pnas.88.4.1541
   Anderson DJ, 1997, COLD SPRING HARB SYM, V62, P493
   Anderson DJ, 1997, TRENDS GENET, V13, P276, DOI 10.1016/S0168-9525(97)01187-6
   Banchereau J, 2001, CANCER RES, V61, P6451
   Banchereau J, 2000, ANNU REV IMMUNOL, V18, P767, DOI 10.1146/annurev.immunol.18.1.767
   Banchereau J, 1998, NATURE, V392, P245, DOI 10.1038/32588
   Benedetti S, 2000, NAT MED, V6, P447, DOI 10.1038/74710
   Bonasio R, 2006, CURR OPIN IMMUNOL, V18, P503, DOI 10.1016/j.coi.2006.05.011
   Cella M, 1997, CURR OPIN IMMUNOL, V9, P10, DOI 10.1016/S0952-7915(97)80153-7
   Chai Y, 2000, DEVELOPMENT, V127, P1671
   Chan WY, 2007, BRAIN RES REV, V53, P344, DOI 10.1016/j.brainresrev.2006.11.002
   Clouthier DE, 2000, DEV BIOL, V217, P10, DOI 10.1006/dbio.1999.9527
   Deng MJ, 2004, TISSUE ENG, V10, P1597, DOI 10.1089/1076327042500409
   Dvorak P, 1997, J CELL SCI, V110, P1
   Fairchild PJ, 2000, CURR BIOL, V10, P1515, DOI 10.1016/S0960-9822(00)00824-1
   Fairchild PJ, 2005, INT IMMUNOPHARMACOL, V5, P13, DOI 10.1016/j.intimp.2004.09.005
   Feng B, 2000, STEM CELLS, V18, P53, DOI 10.1634/stemcells.18-1-53
   Fischer HG, 2001, J IMMUNOL, V166, P2717, DOI 10.4049/jimmunol.166.4.2717
   Jain MK, 1998, J BIOL CHEM, V273, P5993, DOI 10.1074/jbc.273.11.5993
   JESSELL TM, 1992, CELL, V68, P257, DOI 10.1016/0092-8674(92)90469-S
   Koido S, 2004, CLIN IMMUNOL, V113, P261, DOI 10.1016/j.clim.2004.08.004
   Kruger GM, 2002, NEURON, V35, P657, DOI 10.1016/S0896-6273(02)00827-9
   Liu YJ, 2001, CELL, V106, P259, DOI 10.1016/S0092-8674(01)00456-1
   Lutz MB, 1999, J IMMUNOL METHODS, V223, P77, DOI 10.1016/S0022-1759(98)00204-X
   McMahon EJ, 2006, NEUROCHEM INT, V49, P195, DOI 10.1016/j.neuint.2006.04.004
   Morrison SJ, 1997, CELL, V88, P287, DOI 10.1016/S0092-8674(00)81867-X
   Morrison SJ, 1999, CELL, V96, P737, DOI 10.1016/S0092-8674(00)80583-8
   MOSMANN T, 1983, J IMMUNOL METHODS, V65, P55, DOI 10.1016/0022-1759(83)90303-4
   Nie X, 2007, INT J ORAL MAX SURG, V36, P32, DOI 10.1016/j.ijom.2006.06.005
   PATTERSON PH, 1990, CELL, V62, P1035, DOI 10.1016/0092-8674(90)90379-S
   PERRY VH, 1985, NEUROSCIENCE, V15, P313, DOI 10.1016/0306-4522(85)90215-5
   Ponomarev ED, 2005, J IMMUNOL METHODS, V300, P32, DOI 10.1016/j.jim.2005.02.011
   Rao MS, 1997, J NEUROBIOL, V32, P722, DOI 10.1002/(SICI)1097-4695(19970620)32:7<722::AID-NEU7>3.0.CO;2-6
   Rezaie P, 2005, NEUROSCI LETT, V377, P189, DOI 10.1016/j.neulet.2004.12.002
   Rezaie Payam, 2002, J HIST NEUROSCI, V11, P325, DOI 10.1076/jhin.11.4.325.8531
   Shah NM, 1996, CELL, V85, P331, DOI 10.1016/S0092-8674(00)81112-5
   Temple S, 1999, CURR OPIN NEUROBIOL, V9, P135, DOI 10.1016/S0959-4388(99)80017-8
   Terada N, 2002, NATURE, V416, P542, DOI 10.1038/nature730
   Thurner B, 1999, J IMMUNOL METHODS, V223, P1, DOI 10.1016/S0022-1759(98)00208-7
   Tran EH, 1998, J IMMUNOL, V161, P3767
   Walton MR, 2000, J NEUROIMMUNOL, V104, P109, DOI 10.1016/S0165-5728(99)00262-3
   Weaver DJ, 2001, J IMMUNOL, V167, P1461, DOI 10.4049/jimmunol.167.3.1461
   Yamaguchi Y, 1997, STEM CELLS, V15, P144, DOI 10.1002/stem.150144
   Zhang JP, 2006, BIOL CELL, V98, P567, DOI 10.1042/BC20060012
NR 46
TC 2
Z9 4
U1 0
U2 2
PU PERGAMON-ELSEVIER SCIENCE LTD
PI OXFORD
PA THE BOULEVARD, LANGFORD LANE, KIDLINGTON, OXFORD OX5 1GB, ENGLAND
SN 0161-5890
EI 
J9 MOL IMMUNOL
JI Mol. Immunol.
PD AUG 15
PY 2008
VL 45
IS 14
BP 3818
EP 3826
DI 10.1016/j.molimm.2008.05.019
PG 9
WC Biochemistry & Molecular Biology; Immunology
SC Biochemistry & Molecular Biology; Immunology
GA 352CX
UT WOS:000259473900016
PM 18617268
DA 2025-02-17
ER

PT J
AU Yamanaka, R
AF Yamanaka, Ryuya
TI Cell- and peptide-based immunotherapeutic approaches for glioma
SO TRENDS IN MOLECULAR MEDICINE
LA English
DT Review
ID cytolytic t-lymphocytes; pulsed dendritic cells; tumor-infiltrating lymphocytes; human-brain-tumors; phase-i/ii trial; malignant glioma; growth-factor; human-melanoma; glioblastoma-multiforme; immune-responses
AB Glioblastoma multiforme (GBM) is the most common and lethal primary malignant brain tumor. Although considerable progress has been made in surgical and radiation treatment for glioma patients, the impact of these advances on clinical outcome has been disappointing. Therefore, the development of novel therapeutic approaches is essential. Recent reports demonstrate that systemic immunotherapy using dendritic cells (DCs) or peptide vaccines is capable of inducing an antiglioma response. These approaches successfully induce an antitumor immune response and prolong survival in patients with glioma without major side effects. There are several types of glioma, so to achieve effective therapy, it might be necessary to evaluate the molecular genetic abnormalities in individual patient tumors and design novel immunotherapeutic strategies based on the pharmacogenomic findings. Here, we review recent advances in DC- and peptide-based immunotherapy approaches for patients with gliomas.
C1 Kurume Univ, Sch Med, Res Ctr Innovat Canc Therapy, Fukuoka 8300011, Japan.
C3 Kurume University
RP Yamanaka, R (通讯作者)，Kurume Univ, Sch Med, Res Ctr Innovat Canc Therapy, Asahimachi 67, Fukuoka 8300011, Japan.
EM ryaman@med.kurume-u.ac.jp
FU Grants-in-Aid for Scientific Research [20390392] Funding Source: KAKEN
CR Afra D, 2002, LANCET, V359, P1011
   BAKKER ABH, 1994, J EXP MED, V179, P1005, DOI 10.1084/jem.179.3.1005
   Behin A, 2003, LANCET, V361, P323, DOI 10.1016/S0140-6736(03)12328-8
   BOEL P, 1995, IMMUNITY, V2, P167, DOI 10.1016/S1074-7613(95)80053-0
   Boström J, 1998, CANCER RES, V58, P29
   BRICHARD V, 1993, J EXP MED, V178, P489, DOI 10.1084/jem.178.2.489
   Cairncross G, 2006, J CLIN ONCOL, V24, P2707, DOI 10.1200/JCO.2005.04.3414
   Cantley LC, 1999, P NATL ACAD SCI USA, V96, P4240, DOI 10.1073/pnas.96.8.4240
   Chakravarti A, 2002, CANCER RES, V62, P200
   Chen YT, 1997, P NATL ACAD SCI USA, V94, P1914, DOI 10.1073/pnas.94.5.1914
   Chi DDJ, 1997, AM J PATHOL, V150, P2143
   De Vleeschouwer S, 2007, J NEURO-ONCOL, V84, P131, DOI 10.1007/s11060-007-9362-y
   Duerr EM, 1998, ONCOGENE, V16, P2259, DOI 10.1038/sj.onc.1201756
   GAUGLER B, 1994, J EXP MED, V179, P921, DOI 10.1084/jem.179.3.921
   Grabbe S, 2000, IMMUNOL TODAY, V21, P431, DOI 10.1016/S0167-5699(00)01694-7
   Grauer OM, 2007, INT J CANCER, V121, P95, DOI 10.1002/ijc.22607
   Harada M, 2007, ONCOL REP, V17, P629
   Hatano M, 2005, NEOPLASIA, V7, P717, DOI 10.1593/neo.05277
   HELDIN CH, 1990, CELL REGUL, V1, P555, DOI 10.1091/mbc.1.8.555
   Hsu FJ, 1996, NAT MED, V2, P52, DOI 10.1038/nm0196-52
   Imaizumi T, 1999, INT J CANCER, V83, P760, DOI 10.1002/(SICI)1097-0215(19991210)83:6<760::AID-IJC11>3.0.CO;2-R
   Itoh K, 2006, CANCER SCI, V97, P970, DOI 10.1111/j.1349-7006.2006.00272.x
   JANEWAY CA, 2004, IMMUNOBIOLOGY, V0, P630
   KAWAKAMI Y, 1994, J EXP MED, V180, P347, DOI 10.1084/jem.180.1.347
   Kikuchi T, 2001, CANCER IMMUNOL IMMUN, V50, P337, DOI 10.1007/s002620100205
   Kikuchi T, 2004, J IMMUNOTHER, V27, P452, DOI 10.1097/00002371-200411000-00005
   Kleihues P, 2000, PATHOLOGY AND GENETICS OF TUMOURS OF THE NERVOUS SYSTEM, V0, P29
   Kondo T, 2004, P NATL ACAD SCI USA, V101, P781, DOI 10.1073/pnas.0307618100
   Kugler A, 2000, NAT MED, V6, P332, DOI 10.1038/73193
   Kuramoto Terukazu, 1997, KURUME MEDICAL JOURNAL, V44, P43
   KURPAD SN, 1995, GLIA, V15, P244, DOI 10.1002/glia.440150306
   LALLIER TE, 1991, ANN NY ACAD SCI, V615, P158
   LIBERMANN TA, 1985, NATURE, V313, P144, DOI 10.1038/313144a0
   Liu GT, 2006, EXPERT REV VACCINES, V5, P233, DOI 10.1586/14760584.5.2.233
   Liu GT, 2005, ONCOGENE, V24, P5226, DOI 10.1038/sj.onc.1208519
   Liu GT, 2004, J IMMUNOTHER, V27, P220, DOI 10.1097/00002371-200405000-00006
   Mine T, 2004, CLIN CANCER RES, V10, P929, DOI 10.1158/1078-0432.CCR-1117-3
   Miyagi Y, 2001, CLIN CANCER RES, V7, P3950
   Murayama K, 2000, J IMMUNOTHER, V23, P511, DOI 10.1097/00002371-200009000-00001
   Naumov GN, 2006, JNCI-J NATL CANCER I, V98, P316, DOI 10.1093/jnci/djj068
   Nestle FO, 1998, NAT MED, V4, P328, DOI 10.1038/nm0398-328
   Nicholas MK, 2006, CLIN CANCER RES, V12, P7261, DOI 10.1158/1078-0432.CCR-06-0874
   Okano F, 2002, CLIN CANCER RES, V8, P2851
   Puputti M, 2006, MOL CANCER RES, V4, P927, DOI 10.1158/1541-7786.MCR-06-0085
   REIFENBERGER G, 2000, PATHOLOGY GENETICS T, V0, P56
   ROBBINS PF, 1995, J IMMUNOL, V154, P5944
   Robbins PF, 1996, J EXP MED, V183, P1185, DOI 10.1084/jem.183.3.1185
   Rosenberg SA, 2004, NAT MED, V10, P909, DOI 10.1038/nm1100
   Rosenberg SA, 1998, NAT MED, V4, P321, DOI 10.1038/nm0398-321
   Rutkowski S, 2004, BRIT J CANCER, V91, P1656, DOI 10.1038/sj.bjc.6602195
   Sahin U, 2000, CLIN CANCER RES, V6, P3916
   Sakaguchi S, 2005, NAT IMMUNOL, V6, P345, DOI 10.1038/ni1178
   Sasaki M, 2001, CANCER RES, V61, P4809
   Scarcella DL, 1999, CLIN CANCER RES, V5, P335
   SCHEIBENBOGEN C, 1994, EUR J CANCER, V30A, P1209, DOI 10.1016/0959-8049(94)90493-6
   Schlessinger J, 2000, CELL, V103, P211, DOI 10.1016/S0092-8674(00)00114-8
   Schneider T, 2001, J NEURO-ONCOL, V53, P39, DOI 10.1023/A:1011856406683
   Schneider T, 2006, J NEURO-ONCOL, V79, P61, DOI 10.1007/s11060-005-9116-7
   SENSI M, 1995, P NATL ACAD SCI USA, V92, P5674, DOI 10.1073/pnas.92.12.5674
   Singh SK, 2004, NATURE, V432, P396, DOI 10.1038/nature03128
   Stambolic V, 1998, CELL, V95, P29, DOI 10.1016/S0092-8674(00)81780-8
   Steiner HH, 2004, J CLIN ONCOL, V22, P4272, DOI 10.1200/JCO.2004.09.038
   Stupp R, 2005, NEW ENGL J MED, V352, P987, DOI 10.1056/NEJMoa043330
   Tohma Y, 1998, J NEUROPATH EXP NEUR, V57, P684, DOI 10.1097/00005072-199807000-00005
   TOWNSEND SE, 1993, SCIENCE, V259, P368, DOI 10.1126/science.7678351
   TRAVERSARI C, 1992, J EXP MED, V176, P1453, DOI 10.1084/jem.176.5.1453
   Tsuda N, 2004, J IMMUNOTHER, V27, P60, DOI 10.1097/00002371-200401000-00006
   Uchida N, 2000, P NATL ACAD SCI USA, V97, P14720, DOI 10.1073/pnas.97.26.14720
   Ueda R, 2004, ONCOGENE, V23, P1420, DOI 10.1038/sj.onc.1207252
   Ueda R, 2007, INT J CANCER, V120, P1704, DOI 10.1002/ijc.22472
   van den Bent MJ, 2006, J CLIN ONCOL, V24, P2715, DOI 10.1200/JCO.2005.04.6078
   VANDENEYNDE B, 1995, J EXP MED, V182, P689, DOI 10.1084/jem.182.3.689
   VANDERBRUGGEN P, 1991, SCIENCE, V254, P1643, DOI 10.1126/science.1840703
   Wang RF, 1996, J EXP MED, V184, P2207, DOI 10.1084/jem.184.6.2207
   Watanabe T, 2001, ACTA NEUROPATHOL, V101, P185
   Westphal M, 2003, NEURO-ONCOLOGY, V5, P79, DOI 10.1215/15228517-5-2-79
   Wheeler CJ, 2004, CLIN CANCER RES, V10, P5316, DOI 10.1158/1078-0432.CCR-04-0497
   Wintterle S, 2003, CANCER RES, V63, P7462
   WOLFEL T, 1995, SCIENCE, V269, P1281, DOI 10.1126/science.7652577
   WONG AJ, 1992, P NATL ACAD SCI USA, V89, P2965, DOI 10.1073/pnas.89.7.2965
   Yajima N, 2005, CLIN CANCER RES, V11, P5900, DOI 10.1158/1078-0432.CCR-05-0559
   Yamanaka R, 2003, BRIT J CANCER, V89, P1172, DOI 10.1038/sj.bjc.6601268
   Yamanaka R, 2005, CLIN CANCER RES, V11, P4160, DOI 10.1158/1078-0432.CCR-05-0120
   Yu JS, 2001, CANCER RES, V61, P842
   Yu JS, 2004, CANCER RES, V64, P4973, DOI 10.1158/0008-5472.CAN-03-3505
   Yuan XP, 2004, ONCOGENE, V23, P9392, DOI 10.1038/sj.onc.1208311
   ZAUBERMAN A, 1995, NUCLEIC ACIDS RES, V23, P2584, DOI 10.1093/nar/23.14.2584
NR 87
TC 52
Z9 60
U1 0
U2 3
PU ELSEVIER SCI LTD
PI OXFORD
PA THE BOULEVARD, LANGFORD LANE, KIDLINGTON, OXFORD OX5 1GB, OXON, ENGLAND
SN 1471-4914
EI 1471-499X
J9 TRENDS MOL MED
JI Trends Mol. Med
PD MAY 15
PY 2008
VL 14
IS 5
BP 228
EP 235
DI 10.1016/j.molmed.2008.03.003
PG 8
WC Biochemistry & Molecular Biology; Cell Biology; Medicine, Research & Experimental
SC Biochemistry & Molecular Biology; Cell Biology; Research & Experimental Medicine
GA 312RB
UT WOS:000256687400005
PM 18403264
DA 2025-02-17
ER

PT J
AU Lees, CW
   Zacharias, WJ
   Tremelling, M
   Noble, CL
   Nimmo, ER
   Tenesa, A
   Cornelius, J
   Torkvist, L
   Kao, J
   Farrington, S
   Drummond, HE
   Ho, GT
   Arnott, IDR
   Appelman, HD
   Diehl, L
   Campbell, H
   Dunlop, MG
   Parkes, M
   Howie, SEM
   Gumucio, DL
   Satsangi, J
AF Lees, Charlie W.
   Zacharias, William J.
   Tremelling, Mark
   Noble, Colin L.
   Nimmo, Elaine R.
   Tenesa, Albert
   Cornelius, Jennine
   Torkvist, Leif
   Kao, John
   Farrington, Susan
   Drummond, Hazel E.
   Ho, Gwo-Tzer
   Arnott, Ian D. R.
   Appelman, Henry D.
   Diehl, Lauri
   Campbell, Harry
   Dunlop, Malcolm G.
   Parkes, Miles
   Howie, Sarah E. M.
   Gumucio, Deborah L.
   Satsangi, Jack
TI Analysis of Germline GLI1 Variation Implicates Hedgehog Signalling in the Regulation of Intestinal Inflammatory Pathways
SO PLOS MEDICINE
LA English
DT Article
ID genome-wide association; crohns-disease; bowel-disease; ulcerative-colitis; gastrointestinal-tract; susceptibility loci; nonsynonymous snps; dendritic cells; t-lymphocytes; gene
AB Background Ulcerative colitis (UC) and Crohn's disease (CD) are polygenic chronic inflammatory bowel diseases (IBD) of high prevalence that are associated with considerable morbidity. The hedgehog (HH) signalling pathway, which includes the transcription factor glioma-associated oncogene homolog 1 (GLI1), plays vital roles in gastrointestinal tract development, homeostasis, and malignancy. We identified a germline variation in GLI1 (within the IBD2 linkage region, 12q13) in patients with IBD. Since this IBD-associated variant encodes a GLI1 protein with reduced function and our expression studies demonstrated down-regulation of the HH response in IBD, we tested whether mice with reduced Gli1 activity demonstrate increased susceptibility to chemically induced colitis. Methods and Findings Using a gene-wide haplotype-tagging approach, germline GLI1 variation was examined in three independent populations of IBD patients and healthy controls from Northern Europe (Scotland, England, and Sweden) totalling over 5,000 individuals. On log-likelihood analysis, GLI1 was associated with IBD, predominantly UC, in Scotland and England (p < 0.0001). A nonsynonymous SNP (rs2228226C -> G), in exon 12 of GLI1 (Q1100E) was strongly implicated, with pooled odds ratio of 1.194 (confidence interval 1.09-1.31, p = 0.0002). GLI1 variants were tested in vitro for transcriptional activity in luciferase assays. Q1100E falls within a conserved motif near the C terminus of GLI1; the variant GLI protein exhibited reduced transactivation function in vitro. In complementary expression studies, we noted the colonic HH response, including GLI1, patched (PTCH), and hedgehog-interacting protein (HHIP), to be down-regulated in patients with UC. Finally, Gli1(+/lacZ) mice were tested for susceptibility to dextran sodium sulphate (DSS)-induced colitis. Clinical response, histology, and expression of inflammatory cytokines and chemokines were recorded. Gli1(+/lacZ) mice rapidly developed severe intestinal inflammation, with considerable morbidity and mortality compared with wild type. Local myeloid cells were shown to be direct targets of HH signals and cytokine expression studies revealed robust up-regulation of IL-12, IL-17, and IL-23 in this model. Conclusions HH signalling through GLI1 is required for appropriate modulation of the intestinal response to acute inflammatory challenge. Reduced GLI1 function predisposes to a heightened myeloid response to inflammatory stimuli, potentially leading to IBD.
C1 [Lees, Charlie W.; Noble, Colin L.; Nimmo, Elaine R.; Drummond, Hazel E.; Ho, Gwo-Tzer; Arnott, Ian D. R.; Satsangi, Jack] Univ Edinburgh, Mol Med Ctr, Gastrointestinal Unit, Edinburgh, Midlothian, Scotland.
   [Lees, Charlie W.; Howie, Sarah E. M.] Univ Edinburgh, Queens Med Res Inst, Ctr Inflammat Res, MRC,Immunol Grp, Edinburgh, Midlothian, Scotland.
   [Zacharias, William J.; Gumucio, Deborah L.] Univ Michigan, Sch Med, Dept Cell & Dev Biol, Ann Arbor, MI USA.
   [Tremelling, Mark; Parkes, Miles] Univ Cambridge, Addenbrookes Hosp, Inflammatory Bowel IBD Res Grp, Cambridge CB2 2QQ, England.
   [Tenesa, Albert; Farrington, Susan; Campbell, Harry; Dunlop, Malcolm G.] Western Gen Hosp, MRC, Human Genet Unit, Colon Canc Genet Grp, Edinburgh EH4 2XU, Midlothian, Scotland.
   [Cornelius, Jennine; Diehl, Lauri] Genentech Inc, Dept Pathol, San Francisco, CA 94080 USA.
   [Torkvist, Leif] Karolinska Univ Hosp, Dept Med & Surg Gastroenterol, Stockholm, Sweden.
   [Kao, John] Univ Michigan, Sch Med, Dept Internal Med, Ann Arbor, MI USA.
   [Appelman, Henry D.] Univ Michigan, Sch Med, Dept Pathol, Ann Arbor, MI USA.
C3 University of Edinburgh; University of Edinburgh; University of Michigan System; University of Michigan; University of Cambridge; Cambridge University Hospitals NHS Foundation Trust; Addenbrooke's Hospital; University of Edinburgh; Roche Holding; Roche Holding USA; Genentech; Karolinska Institutet; Karolinska University Hospital; University of Michigan System; University of Michigan; University of Michigan System; University of Michigan
RP Lees, CW (通讯作者)，Univ Edinburgh, Mol Med Ctr, Gastrointestinal Unit, Edinburgh, Midlothian, Scotland.
EM Charlie.lees@ed.ac; dgumucio@umich.edu
FU Cancer Research UK [G348/A3758] Funding Source: Medline; Chief Scientist Office [CZB/4/540, CZB/4/449] Funding Source: Medline; Medical Research Council [G0000657-53203, G0701898, G0600329, G0800759] Funding Source: Medline; NICHD NIH HHS [T32-HD007505, T32 HD007505] Funding Source: Medline; NIDDK NIH HHS [R01 DK065850, R01-DK065850] Funding Source: Medline; Wellcome Trust [72789/Z/03/Z] Funding Source: Medline; Eunice Kennedy Shriver National Institute of Child Health and Human Development [T32HD007505] Funding Source: NIH RePORTER; MRC [G0701898, MC_U127527198, G0600329] Funding Source: UKRI
CR Achkar JP, 2006, AM J GASTROENTEROL, V101, P572, DOI 10.1111/j.1572-0241.2006.00451.x
   Barrett JC, 2008, NAT GENET, V40, P955, DOI 10.1038/ng.175
   Burton PR, 2007, NATURE, V447, P661, DOI 10.1038/nature05911
   Denning TL, 2007, NAT IMMUNOL, V8, P1086, DOI 10.1038/ni1511
   Dieleman LA, 1998, CLIN EXP IMMUNOL, V114, P385
   Duerr RH, 2006, SCIENCE, V314, P1461, DOI 10.1126/science.1135245
   El Abdaloussi E, 2006, NAT IMMUNOL, V7, P418, DOI 10.1038/ni1313
   Fisher SA, 2008, NAT GENET, V40, P710, DOI 10.1038/ng.145
   Franke A, 2008, NAT GENET, V40, P713, DOI 10.1038/ng.148
   Gaya DR, 2006, LANCET, V367, P1271, DOI 10.1016/S0140-6736(06)68345-1
   GUDJONSSON JE, 2008, J INVEST DERMATOL, V0, P0, DOI DOI 10.1038/JID.2008.26
   Hampe J, 2007, NAT GENET, V39, P207, DOI 10.1038/ng1954
   Hue S, 2006, J EXP MED, V203, P2473, DOI 10.1084/jem.20061099
   Hugot JP, 2001, NATURE, V411, P599, DOI 10.1038/35079107
   Hunt KA, 2008, NAT GENET, V40, P395, DOI 10.1038/ng.102
   Huntzicker EG, 2006, GENE DEV, V20, P276, DOI 10.1101/gad.1380906
   Jung Y, 2008, GASTROENTEROLOGY, V134, P1532, DOI 10.1053/j.gastro.2008.02.022
   Kasperczyk H, 2009, FASEB J, V23, P21, DOI 10.1096/fj.08-111096
   Kimchi-Sarfaty C, 2007, SCIENCE, V315, P525, DOI 10.1126/science.1135308
   KINZLER KW, 1988, NATURE, V332, P371, DOI 10.1038/332371a0
   Kogerman P, 1999, NAT CELL BIOL, V1, P312, DOI 10.1038/13031
   Lees C, 2005, GASTROENTEROLOGY, V129, P1696, DOI 10.1053/j.gastro.2005.05.010
   Lees CW, 2006, GASTROENTEROLOGY, V131, P1657, DOI 10.1053/j.gastro.2006.10.007
   LENNARDJONES JE, 1989, SCAND J GASTROENTERO, V24, P2, DOI 10.3109/00365528909091339
   Loftus EV, 2004, GASTROENTEROLOGY, V126, P1504, DOI 10.1053/j.gastro.2004.01.063
   Lowrey JA, 2002, J IMMUNOL, V169, P1869, DOI 10.4049/jimmunol.169.4.1869
   Madison BB, 2005, DEVELOPMENT, V132, P279, DOI 10.1242/dev.01576
   McCarroll SA, 2008, NAT GENET, V40, P1107, DOI 10.1038/ng.215
   Newport M, 2007, NAT GENET, V39, P1329, DOI 10.1038/ng.2007.17
   Nielsen CM, 2004, LAB INVEST, V84, P1631, DOI 10.1038/labinvest.3700197
   Noble CL, 2008, GUT, V57, P1398, DOI 10.1136/gut.2008.148395
   Ogura Y, 2001, NATURE, V411, P603, DOI 10.1038/35079114
   Omenetti A, 2008, GUT, V57, P1275, DOI 10.1136/gut.2008.148619
   Park HL, 2000, DEVELOPMENT, V127, P1593
   Parkes M, 2000, AM J HUM GENET, V67, P1605, DOI 10.1086/316905
   Parkes M, 2007, NAT GENET, V39, P830, DOI 10.1038/ng2061
   Pola R, 2003, CIRCULATION, V108, P479, DOI 10.1161/01.CIR.0000080338.60981.FA
   Roessler E, 2005, HUM MOL GENET, V14, P2181, DOI 10.1093/hmg/ddi222
   Saitsu H, 2005, DEV DYNAM, V232, P282, DOI 10.1002/dvdy.20236
   Satsangi J, 1996, NAT GENET, V14, P199, DOI 10.1038/ng1096-199
   Silverberg MS, 2005, CAN J GASTROENTEROL, V19, P5A, DOI 10.1155/2005/269076
   Stewart GA, 2003, J PATHOL, V199, P488, DOI 10.1002/path.1295
   Stewart GA, 2002, J IMMUNOL, V169, P5451, DOI 10.4049/jimmunol.169.10.5451
   Tenesa A, 2008, NAT GENET, V40, P631, DOI 10.1038/ng.133
   Thomas DC, 2004, JNCI-J NATL CANCER I, V96, P421, DOI 10.1093/jnci/djh094
   van den Brink GR, 2007, PHYSIOL REV, V87, P1343, DOI 10.1152/physrev.00054.2006
   van den Brink GR, 2004, NAT GENET, V36, P277, DOI 10.1038/ng1304
   van Dop WA, 2008, GASTROENTEROLOGY, V134, P0
   Varas A, 2008, J LEUKOCYTE BIOL, V83, P1476, DOI 10.1189/jlb.1107792
   Vermeire S, 2000, INFLAMM BOWEL DIS, V6, P165, DOI 10.1097/00054725-200008000-00002
   Vermeire S, 2004, GUT, V53, P980, DOI 10.1136/gut.2003.034033
   Wacholder S, 2004, J NATL CANCER I, V96, P434, DOI 10.1093/jnci/djh075
   Watkins DN, 2003, NATURE, V422, P313, DOI 10.1038/nature01493
   Xavier RJ, 2007, NATURE, V448, P427, DOI 10.1038/nature06005
   Yauch RL, 2008, NATURE, V455, P406, DOI 10.1038/nature07275
   Yen D, 2006, J CLIN INVEST, V116, P1310, DOI 10.1172/JCI21404
   Yoon JW, 1998, J BIOL CHEM, V273, P3496, DOI 10.1074/jbc.273.6.3496
   Zhao JH, 2000, HUM HERED, V50, P133, DOI 10.1159/000022901
NR 58
TC 64
Z9 84
U1 0
U2 8
PU PUBLIC LIBRARY SCIENCE
PI SAN FRANCISCO
PA 1160 BATTERY STREET, STE 100, SAN FRANCISCO, CA 94111 USA
SN 1549-1676
EI 
J9 PLOS MED
JI PLos Med.
PD DEC 15
PY 2008
VL 5
IS 12
BP 1761
EP 1775
DI 10.1371/journal.pmed.0050239
PG 15
WC Medicine, General & Internal
SC General & Internal Medicine
GA 386WP
UT WOS:000261913600019
PM 19071955
DA 2025-02-17
ER

PT J
AU Vazmitel, M
   Michal, M
   Shelekhova, KV
   Sima, R
   Mukensnabl, P
   Kazakov, DV
AF Vazmitel, Marina
   Michal, Michal
   Shelekhova, Ksenia V.
   Sima, Radek
   Mukensnabl, Petr
   Kazakov, Dmitry V.
TI Vascular changes in Merkel cell carcinoma based on a histopathological study of 92 cases
SO AMERICAN JOURNAL OF DERMATOPATHOLOGY
LA English
DT Article
DE angiogenesis; Azzopardi phenomenon; epithelioid hemangioma; human herpesvirus 8; Merkel cell carcinoma; peliosis; pericyte; pyogenic granuloma
ID growth-factor-i; expression; proliferation; receptor; glioblastoma; dna; betacellulin; hyperplasia; disorders; neoplasms
AB Although prominent vascular proliferation is a known feature of various neuroendocrine tumors, it has not been systematically studied in Merkel cell carcinoma (MCC) of the skin. The purpose of this study was to fully characterize the light microscopic, immunohistochemical, and ultrastructural features of vascular changes associated with MCC and to determine their frequency and differential diagnostic implications. Additionally, the presence of human herpesvirus 8 DNA in the lesional tissue was investigated. Of 92 studied cases of MCC, 18 cases (20%) were found to exhibit foci of prominent vascular changes which were classified into the following 6 patterns: pericyte hyperplasia, pyogenic granuloma-like, hemangioendothelioma-like, epithelioid hemangioma-like, peliosis-like, and follicular dendritic cell tumor-like pattern. In addition, Azzopardi phenomenon was observed. These changes occurred singly or in combination. Human herpesvirus 8 DNA was identified by polymerase chain reaction in none of the 18 cases. It is concluded that prominent vascular proliferations may be seen in 20% of MCC, and thereby, MCC resembles neuroendocrine tumors in other organs. When unduly prominent and encountered in a limited biopsy specimen, vascular alterations may represent a potential diagnostic pitfall, but, on the other hand, they themselves may serve as a clue to the correct diagnosis. Human herpesvirus 8 does not play a role in angiogenesis in MCC.
C1 [Michal, Michal; Sima, Radek; Mukensnabl, Petr; Kazakov, Dmitry V.] Charles Univ Prague, Dept Pathol, Med Fac Hosp, Plzen 30460, Czech Republic.
   [Vazmitel, Marina] Acad Postgrad Educ Belarus, Minsk, BELARUS.
   [Shelekhova, Ksenia V.] Petrov Inst Oncol, Dept Pathol, St Petersburg, Russia.
C3 Charles University Prague; N.N. Petrov Research Institute of Oncology
RP Kazakov, DV (通讯作者)，Charles Univ Prague, Dept Pathol, Med Fac Hosp, Alej Svobody 80, Plzen 30460, Czech Republic.
EM kazakov@medima.cz
CR Unknown -, 1995, CURR DIAGN PATHOL, V0, P0
   AZZOPARDI JG, 1959, J PATHOL BACTERIOL, V78, P513, DOI 10.1002/path.1700780218
   Baker PM, 2002, INT J GYNECOL PATHOL, V21, P16, DOI 10.1097/00004347-200201000-00004
   BEAUCHAMP RD, 1991, CANCER RES, V51, P5253
   Birner P, 2003, BRAIN PATHOL, V13, P133, DOI 10.1111/j.1750-3639.2003.tb00013.x
   Boulanger E, 2004, AM J HEMATOL, V76, P88, DOI 10.1002/ajh.20048
   CARBONE A, 2006, ACTA HAEMATOL, V29, P129
   Cesarman E, 2007, CURR TOP MICROBIOL, V312, P263
   CHAN JKC, 1990, AM J SURG PATHOL, V14, P1036, DOI 10.1097/00000478-199011000-00005
   CONSTAM DB, 1992, J IMMUNOL, V148, P1404
   Döme B, 2007, AM J PATHOL, V170, P1, DOI 10.2353/ajpath.2007.060302
   FRIGERIO B, 1983, HISTOPATHOLOGY, V7, P229, DOI 10.1111/j.1365-2559.1983.tb02238.x
   GAUDIN PB, 1995, AM J SURG PATHOL, V19, P642, DOI 10.1097/00000478-199506000-00004
   Gyulai R, 1997, BRIT J DERMATOL, V137, P467, DOI 10.1111/j.1365-2133.1997.tb03761.x
   Gyulai R, 1996, LANCET, V347, P1837, DOI 10.1016/S0140-6736(96)91658-X
   HERMANSSON M, 1988, P NATL ACAD SCI USA, V85, P7748, DOI 10.1073/pnas.85.20.7748
   ITO T, 1993, VIRCHOWS ARCH A, V423, P13, DOI 10.1007/BF01606426
   Keehn CA, 2004, J CUTAN PATHOL, V31, P368, DOI 10.1111/j.0303-6987.2004.00196.x
   LODDENKEMPER C, 2006, PATHOLOGE, V12, P0
   Masood R, 2002, AM J PATHOL, V160, P23, DOI 10.1016/S0002-9440(10)64344-1
   McMenamin ME, 2002, AM J SURG PATHOL, V26, P685, DOI 10.1097/00000478-200206000-00001
   Moon WS, 2006, HUM PATHOL, V37, P1324, DOI 10.1016/j.humpath.2006.04.022
   NAKANISHI Y, 1988, J CLIN INVEST, V82, P354, DOI 10.1172/JCI113594
   Plaza Jose Antonio, 2006, ANN DIAGN PATHOL, V10, P376
   Requena L, 1998, J AM ACAD DERMATOL, V38, P143, DOI 10.1016/S0190-9622(98)70237-3
   Rongioletti F, 2003, J AM ACAD DERMATOL, V49, P887, DOI 10.1016/S0190-9622(03)02100-5
   Said JW, 1996, BLOOD, V87, P4937, DOI 10.1182/blood.V87.12.4937.bloodjournal87124937
   Sasada R, 1993, NIHON RINSHO, V51, P3308
   Schmidt U, 1998, AM J DERMATOPATH, V20, P346, DOI 10.1097/00000372-199808000-00004
   Serfling U, 1997, J CUTAN PATHOL, V24, P298, DOI 10.1111/j.1600-0560.1997.tb00795.x
   SHING Y, 1993, SCIENCE, V259, P1604, DOI 10.1126/science.8456283
   SIBLEY RK, 1985, AM J SURG PATHOL, V9, P109, DOI 10.1097/00000478-198502000-00005
   Ulfarsson E, 2005, CLIN CANCER RES, V11, P4674, DOI 10.1158/1078-0432.CCR-05-0129
   Vazmitel M, 2007, AM J DERMATOPATH, V29, P314, DOI 10.1097/DAD.0b013e318033901b
NR 34
TC 9
Z9 10
U1 0
U2 0
PU LIPPINCOTT WILLIAMS & WILKINS
PI PHILADELPHIA
PA TWO COMMERCE SQ, 2001 MARKET ST, PHILADELPHIA, PA 19103 USA
SN 0193-1091
EI 1533-0311
J9 AM J DERMATOPATH
JI Am. J. Dermatopathol.
PD APR 15
PY 2008
VL 30
IS 2
BP 106
EP 111
DI 10.1097/DAD.0b013e318162eaa2
PG 6
WC Dermatology
SC Dermatology
GA 280GM
UT WOS:000254413800003
PM 18360111
DA 2025-02-17
ER

PT J
AU Cano, OD
   Neurauter, G
   Fuchs, D
   Shearer, GM
   Boasso, A
AF Cano, Oscar D.
   Neurauter, Gabriele
   Fuchs, Dietmar
   Shearer, Gene M.
   Boasso, Adriano
TI Differential effect of type I and type II interferons on neopterin production and amino acid metabolism in human astrocyte-derived cells
SO NEUROSCIENCE LETTERS
LA English
DT Article
DE astrocyte-derived cells; neopterin; indoleamine (2,3)-dioxygenase; interferon; amino acids; HIV
ID plasmacytoid dendritic cells; cd4(+) t-cells; indoleamine 2,3-dioxygenase; tryptophan; gamma; hiv-1; inactivation; infection; proteins; indoleamine-2,3-dioxygenase
AB Intrathecal production of neopterin, a pteridine produced by interferon (IFN)-gamma-stimulated monocyte-derived macrophages, is associated with neurological disorders and infections. We investigated whether IFN-alpha/beta, IFN-gamma, or human immunodeficiency virus (HIV) induce neopterin production by human astroglioma cells. IFN-alpha/beta and IFN-gamma, but not HIV, induced neopterin. Interestingly, IFN-gamma, but not IFN-alpha/beta, increased expression and activity of the tryptophan-catabolizing enzyme indoleamine (2,3)-dioxygenase. In contrast, IFN-alpha/beta, but not IFN-gamma, reduced the uptake of three aromatic amino acids in U87MG and U138 astroglioma cells. Thus type I and type II IFN stimulate astrocyte-derived cells to produce neopterin and exert differential effects on amino acid metabolism. (C) 2008 Elsevier Ireland Ltd. All rights reserved.
C1 [Cano, Oscar D.; Shearer, Gene M.; Boasso, Adriano] NCI, NIH, Expt Immunol Branch, Bethesda, MD 20892 USA.
   [Neurauter, Gabriele; Fuchs, Dietmar] Innsbruck Med Univ, Div Biol Chem, A-6020 Innsbruck, Austria.
C3 National Institutes of Health (NIH) - USA; NIH National Cancer Institute (NCI); Medical University of Innsbruck
RP Boasso, A (通讯作者)，Univ London Imperial Coll Sci Technol & Med, Chelsea & Westminster Hosp, Fac Med, Dept Immunol,Div Investigat Sci, 369 Fulham Rd, London SW10 9NH, England.
EM a.boasso@imperial.ac.uk
FU Intramural NIH HHS [Z01 BC009267-26] Funding Source: Medline
CR Adams O, 2004, J VIROL, V78, P2632, DOI 10.1128/JVI.78.5.2632-2636.2004
   Arthur LO, 1998, AIDS RES HUM RETROV, V14, P0
   Beignon AS, 2005, J CLIN INVEST, V115, P3265, DOI 10.1172/JCI26032
   Bess JW, 1997, VIROLOGY, V230, P134, DOI 10.1006/viro.1997.8499
   Boasso A, 2005, BLOOD, V105, P1574, DOI 10.1182/blood-2004-06-2089
   Boasso A, 2007, BLOOD, V109, P3351, DOI 10.1182/blood-2006-07-034785
   Brew BJ, 1996, J INFECT DIS, V174, P294, DOI 10.1093/infdis/174.2.294
   Chertova E, 2003, CURR MOL MED, V3, P265, DOI 10.2174/1566524033479889
   FUCHS D, 1992, CRIT REV CL LAB SCI, V29, P307, DOI 10.3109/10408369209114604
   Grohmann U, 2003, TRENDS IMMUNOL, V24, P242, DOI 10.1016/S1471-4906(03)00072-3
   HAGBERG L, 1993, J INFECT DIS, V168, P1285, DOI 10.1093/infdis/168.5.1285
   Herbeuval JP, 2005, P NATL ACAD SCI USA, V102, P13974, DOI 10.1073/pnas.0505251102
   HUBER C, 1984, J EXP MED, V160, P310, DOI 10.1084/jem.160.1.310
   OLLENSCHLAGER G, 1988, CLIN CHEM, V34, P1787
   Potula R, 2005, BLOOD, V106, P2382, DOI 10.1182/blood-2005-04-1403
   Rossio JL, 1998, J VIROL, V72, P7992, DOI 10.1128/JVI.72.10.7992-8001.1998
   Sakurai K, 2002, J NEUROIMMUNOL, V129, P186, DOI 10.1016/S0165-5728(02)00176-5
   Schroecksnadel K, 2007, CURR DRUG METAB, V8, P225, DOI 10.2174/138920007780362608
   Speth C, 2000, IMMUNOBIOLOGY, V202, P460, DOI 10.1016/S0171-2985(00)80104-7
   Stone TW, 2003, CLIN CHEM LAB MED, V41, P852, DOI 10.1515/CCLM.2003.129
   Suh HS, 2007, J VIROL, V81, P9838, DOI 10.1128/JVI.00792-07
   WACHTER H, 1989, ADV CLIN CHEM, V27, P81, DOI 10.1016/S0065-2423(08)60182-1
   Widner B, 1997, CLIN CHEM, V43, P2424
   Wirleitner B, 2002, J LEUKOCYTE BIOL, V72, P1148
   Wirleitner B, 2003, CURR MED CHEM, V10, P1581, DOI 10.2174/0929867033457179
NR 25
TC 24
Z9 25
U1 0
U2 1
PU ELSEVIER IRELAND LTD
PI CLARE
PA ELSEVIER HOUSE, BROOKVALE PLAZA, EAST PARK SHANNON, CO, CLARE, 00000, IRELAND
SN 0304-3940
EI 1872-7972
J9 NEUROSCI LETT
JI Neurosci. Lett.
PD JUN 13
PY 2008
VL 438
IS 1
BP 22
EP 25
DI 10.1016/j.neulet.2008.04.046
PG 4
WC Neurosciences
SC Neurosciences & Neurology
GA 319GL
UT WOS:000257152000006
PM 18457922
DA 2025-02-17
ER

PT J
AU Izumoto, S
   Tsuboi, A
   Oka, Y
   Suzuki, T
   Hashiba, T
   Kagawa, N
   Hashimoto, N
   Maruno, M
   Elisseeva, OA
   Shirakata, T
   Kawakami, M
   Oji, Y
   Nishida, S
   Ohno, S
   Kawase, I
   Hatazawa, J
   Nakatsuka, S
   Aozasa, K
   Morita, S
   Sakamoto, J
   Sugiyama, H
   Yosihmine, T
AF Izumoto, Shuichi
   Tsuboi, Akihiro
   Oka, Yoshihiro
   Suzuki, Tsuyoshi
   Hashiba, Tetsuo
   Kagawa, Naoki
   Hashimoto, Naoya
   Maruno, Motohiko
   Elisseeva, Olga A.
   Shirakata, Toshiaki
   Kawakami, Manabu
   Oji, Yusuke
   Nishida, Sumiyuki
   Ohno, Satoshi
   Kawase, Ichiro
   Hatazawa, Jun
   Nakatsuka, Shin-icih
   Aozasa, Katsuyuki
   Morita, Satoshi
   Sakamoto, Junichi
   Sugiyama, Haruo
   Yosihmine, Toshiki
TI Phase II clinical trial of Wilms tumor 1 peptide vaccination for patients with recurrent glioblastoma multiforme
SO JOURNAL OF NEUROSURGERY
LA English
DT Article
DE cancer vaccine; glioblastoma multiforme; glioma; immunotherapy; Wilms tumor
ID dendritic cell vaccination; cytotoxic t-lymphocytes; gene wt1 product; malignant glioma; melanoma patients; i/ii trial; cancer; temozolomide; expression; induction
AB Object. The object of this study was to investigate the safety and clinical responses of immunotherapy targeting the WT1 (Wilms tumor 1) gene product in patients with recurrent glioblastoma multiforme (GBM). Methods. Twenty-one patients with WTI/HLA-A*2402-positive recurrent GBM were included in a Phase 11 clinical study of WT1 vaccine therapy. In all patients, the tumors were resistant to standard therapy. Patients received intradermal injections of an HLA-A*2402-restricted, modified 9-mer WT1 peptide every week for 12 weeks. Tumor size, which was obtained by measuring the contrast-enhanced area on magnetic resonance images, was determined every 4 weeks. The responses were analyzed according to Response Evaluation Criteria in Solid Tumors (RECIST) 12 weeks after the initial vaccination. Patients who achieved ail effective response continued to be vaccinated until tumor progression occurred. Progression-free survival and overall survival after initial WT1 treatment were estimated. Results. The protocol was well tolerated; only local erythema occurred at the WT1 vaccine injection site. The clinical responses were as follows: partial response in 2 patients, stable disease in 10 patients, and progressive disease in 9 patients. No patient had a complete response. The overall response rate (cases with complete or partial response) was 9.5%, and the disease control rate (cases with complete or partial response as well as those in which disease was stable) was 57.1%. The median progression-free survival (PFS) period was 20.0 weeks, and the 6-month (26-week) PFS rate was 33.3%. Conclusions. Although a small uncontrolled nonrandomized trial, this study showed that WT1 vaccine therapy for patients with WT1 /HLA-A*2402-positive recurrent GBM was safe and produced a clinical response. Based on these results, further clinical studies of WT1 vaccine therapy in patients with malignant glioma are warranted.
C1 [Izumoto, Shuichi; Suzuki, Tsuyoshi; Hashiba, Tetsuo; Kagawa, Naoki; Hashimoto, Naoya; Maruno, Motohiko; Yosihmine, Toshiki] Osaka Univ, Grad Sch Med, Dept Neurosurg, Suita, Osaka 5650871, Japan.
   [Tsuboi, Akihiro; Kawakami, Manabu; Ohno, Satoshi] Osaka Univ, Grad Sch Med, Dept Canc Immunotherapy, Suita, Osaka 5650871, Japan.
   [Oka, Yoshihiro; Kawase, Ichiro] Osaka Univ, Grad Sch Med, Dept Resp Med, Suita, Osaka 5650871, Japan.
   [Elisseeva, Olga A.; Shirakata, Toshiaki; Oji, Yusuke; Nishida, Sumiyuki; Sugiyama, Haruo] Osaka Univ, Grad Sch Med, Dept Funct Diagnost Sci, Suita, Osaka 5650871, Japan.
   [Hatazawa, Jun] Osaka Univ, Grad Sch Med, Dept Nucl Med, Suita, Osaka 5650871, Japan.
   [Nakatsuka, Shin-icih; Aozasa, Katsuyuki] Osaka Univ, Grad Sch Med, Dept Pathol, Suita, Osaka 5650871, Japan.
   [Morita, Satoshi; Sakamoto, Junichi] Nagoya Univ, Med Adm, Course Masters Degree Program, Nagoya, Aichi 4648601, Japan.
C3 Osaka University; Osaka University; Osaka University; Osaka University; Osaka University; Osaka University; Nagoya University
RP Izumoto, S (通讯作者)，Osaka Univ, Grad Sch Med, Dept Neurosurg, 2-2 Yamadaoka, Suita, Osaka 5650871, Japan.
EM sizumoto@nsurg.med.osaka-u.ac.jp
CR Ahmad M, 2004, CANCER IMMUNOL IMMUN, V53, P844, DOI 10.1007/s00262-004-0540-x
   Andersen MH, 2001, INT J CANCER, V94, P820, DOI 10.1002/ijc.1536
   Brada M, 2001, ANN ONCOL, V12, P259, DOI 10.1023/A:1008382516636
   Brandes AA, 2004, NEUROLOGY, V63, P1281, DOI 10.1212/01.WNL.0000140495.33615.CA
   DEMICCO C, 1989, J NEUROIMMUNOL, V25, P93, DOI 10.1016/0165-5728(89)90127-6
   Fecci PE, 2006, CANCER RES, V66, P3294, DOI 10.1158/0008-5472.CAN-05-3773
   Germeau C, 2005, J EXP MED, V201, P241, DOI 10.1084/jem.20041379
   Hashiba T, 2007, NEUROL MED-CHIR, V47, P165, DOI 10.2176/nmc.47.165
   Hosli P, 1998, ANN ONCOL, V9, P589
   Itoh K, 2006, CANCER SCI, V97, P970, DOI 10.1111/j.1349-7006.2006.00272.x
   Izumoto S, 2005, SURG NEUROL, V63, P520, DOI 10.1016/j.surneu.2004.08.094
   Jomgeow T, 2006, CANCER SCI, V97, P259, DOI 10.1111/j.1349-7006.2006.00169.x
   Kammula US, 1999, J IMMUNOL, V163, P6867
   Mackensen A, 2006, J CLIN ONCOL, V24, P5060, DOI 10.1200/JCO.2006.07.1100
   Morita S, 2006, JPN J CLIN ONCOL, V36, P231, DOI 10.1093/jjco/hyl005
   Nakajima H, 2004, CANCER IMMUNOL IMMUN, V53, P617, DOI 10.1007/s00262-003-0498-0
   Oka Y, 2006, CURR MED CHEM, V13, P2345, DOI 10.2174/092986706777935104
   Oka Y, 2004, P NATL ACAD SCI USA, V101, P13885, DOI 10.1073/pnas.0405884101
   Oka Y, 2002, CURR CANCER DRUG TAR, V2, P45, DOI 10.2174/1568009023334088
   Oka Y, 2000, J IMMUNOL, V164, P1873, DOI 10.4049/jimmunol.164.4.1873
   Romero P, 2004, CANCER IMMUNOL IMMUN, V53, P249, DOI 10.1007/s00262-003-0473-9
   Stupp R, 2005, NEW ENGL J MED, V352, P987, DOI 10.1056/NEJMoa043330
   Therasse P, 2000, J NATL CANCER I, V92, P205, DOI 10.1093/jnci/92.3.205
   Tsuboi A, 2002, CANCER IMMUNOL IMMUN, V51, P614, DOI 10.1007/s00262-002-0328-9
   Tsuboi A, 1999, LEUKEMIA RES, V23, P499, DOI 10.1016/S0145-2126(99)00037-5
   Tsuboi A, 2000, J CLIN IMMUNOL, V20, P195, DOI 10.1023/A:1006637529995
   Wheeler CJ, 2004, CLIN CANCER RES, V10, P5316, DOI 10.1158/1078-0432.CCR-04-0497
   Wong ET, 1999, J CLIN ONCOL, V17, P2572, DOI 10.1200/JCO.1999.17.8.2572
   Yajima N, 2005, CLIN CANCER RES, V11, P5900, DOI 10.1158/1078-0432.CCR-05-0559
   Yamanaka R, 2005, CLIN CANCER RES, V11, P4160, DOI 10.1158/1078-0432.CCR-05-0120
   Yu JS, 2004, CANCER RES, V64, P4973, DOI 10.1158/0008-5472.CAN-03-3505
   Yung WKA, 2000, BRIT J CANCER, V83, P588, DOI 10.1054/bjoc.2000.1316
NR 32
TC 172
Z9 249
U1 1
U2 10
PU AMER ASSOC NEUROLOGICAL SURGEONS
PI ROLLING MEADOWS
PA 5550 MEADOWBROOK DRIVE, ROLLING MEADOWS, IL 60008 USA
SN 0022-3085
EI 
J9 J NEUROSURG
JI J. Neurosurg.
PD MAY 15
PY 2008
VL 108
IS 5
BP 963
EP 971
DI 10.3171/JNS/2008/108/5/0963
PG 9
WC Clinical Neurology; Surgery
SC Neurosciences & Neurology; Surgery
GA 293RE
UT WOS:000255351600010
PM 18447714
DA 2025-02-17
ER

PT J
AU Kronik, N
   Kogan, Y
   Vainstein, V
   Agur, Z
AF Kronik, Natalie
   Kogan, Yuri
   Vainstein, Vladimir
   Agur, Zvia
TI Improving alloreactive CTL immunotherapy for malignant gliomas using a simulation model of their interactive dynamics
SO CANCER IMMUNOLOGY IMMUNOTHERAPY
LA English
DT Article
DE mathematical model; glioblastoma (GBM); adoptive immunotherapy; TGF-beta; Interferon-gamma
ID growth-factor-beta; cytotoxic t-lymphocytes; dendritic cell vaccination; central-nervous-system; mhc class-ii; immune-response; ifn-gamma; glioblastoma-multiforme; mathematical-model; expression
AB Glioblastoma (GBM), a highly aggressive (WHO grade IV) primary brain tumor, is refractory to traditional treatments, such as surgery, radiation or chemotherapy. This study aims at aiding in the design of more efficacious GBM therapies. We constructed a mathematical model for glioma and the immune system interactions, that may ensue upon direct intra-tumoral administration of ex vivo activated alloreactive cytotoxic-T-lymphocytes (aCTL). Our model encompasses considerations of the interactive dynamics of aCTL, tumor cells, major histocompatibility complex (MHC) class I and MHC class II molecules, as well as cytokines, such as TGF-beta and IFN-gamma, which dampen or increase the pro-inflammatory environment, respectively. Computer simulations were used for model verification and for retrieving putative treatment scenarios. The mathematical model successfully retrieved clinical trial results of efficacious aCTL immunotherapy for recurrent anaplastic oligodendroglioma and anaplastic astrocytoma (WHO grade III). It predicted that cellular adoptive immunotherapy failed in GBM because the administered dose was 20-fold lower than required for therapeutic efficacy. Model analysis suggests that GBM may be eradicated by new dose-intensive strategies, e.g., 3 x 10(8) aCTL every 4 days for small tumor burden, or 2 x 10(9) aCTL, infused every 5 days for larger tumor burden. Further analysis pinpoints crucial bio-markers relating to tumor growth rate, tumor size, and tumor sensitivity to the immune system, whose estimation enables regimen personalization. We propose that adoptive cellular immunotherapy was prematurely abandoned. It may prove efficacious for GBM, if dose intensity is augmented, as prescribed by the mathematical model. Re-initiation of clinical trials, using calculated individualized regimens for grade III-IV malignant glioma, is suggested.
C1 [Kronik, Natalie; Kogan, Yuri; Vainstein, Vladimir] Inst Med Biomath, IL-60991 Bene Ataroth, Israel.
RP Kronik, N (通讯作者)，Inst Med Biomath, PO Box 282,10 Hate ena St, IL-60991 Bene Ataroth, Israel.
EM natalie@imbm.org
CR AGUR Z, 1988, MATH BIOSCI, V92, P1, DOI 10.1016/0025-5564(88)90002-8
   Arakelyan L, 2005, EUR J CANCER, V41, P159, DOI 10.1016/j.ejca.2004.09.012
   Arciero JC, 2004, DISCRETE CONT DYN-B, V4, P39
   BODMER S, 1989, J IMMUNOL, V143, P3222
   Bosshart H, 1998, BLOOD, V92, P2252, DOI 10.1182/blood.V92.7.2252.2252_2252_2259
   BURGER PC, 1985, CANCER-AM CANCER SOC, V56, P1106, DOI 10.1002/1097-0142(19850901)56:5<1106::AID-CNCR2820560525>3.0.CO;2-2
   Cappuccio A, 2006, CANCER RES, V66, P7293, DOI 10.1158/0008-5472.CAN-06-0241
   Carpentier PA, 2005, GLIA, V49, P360, DOI 10.1002/glia.20117
   COFFEY RJ, 1987, J CLIN INVEST, V80, P750, DOI 10.1172/JCI113130
   COJOCARU L, 1992, MATH BIOSCI, V109, P85, DOI 10.1016/0025-5564(92)90053-Y
   de Pillis LG, 2006, J THEOR BIOL, V238, P841, DOI 10.1016/j.jtbi.2005.06.037
   de Pillis LG, 2005, CANCER RES, V65, P7950, DOI 10.1158/0008-5472.CAN-05-0564
   de Vleeschouwer S, 2006, NEUROSURGERY, V59, P988, DOI 10.1227/01.NEU.0000245595.38957.3E
   El Andaloussi A, 2006, NEURO-ONCOLOGY, V8, P234, DOI 10.1215/15228517-2006-006
   Fine HA, 2004, J CLIN ONCOL, V22, P4240, DOI 10.1200/JCO.2004.06.927
   Goff BA, 2006, GYNECOL ONCOL, V103, P383, DOI 10.1016/j.ygyno.2006.08.010
   Gomez GG, 2007, J IMMUNOTHER, V30, P261, DOI 10.1097/01.cji.0000211339.81211.25
   Gomez GG, 2006, GENE THER MOL BIOL, V10A, P133
   Gomez GG, 2006, CANCER GENET CYTOGEN, V165, P121, DOI 10.1016/j.cancergencyto.2005.08.009
   Graf MR, 2005, J NEURO-ONCOL, V73, P29, DOI 10.1007/s11060-007-9442-z
   GUNTHER N, 1982, J THEOR BIOL, V94, P815, DOI 10.1016/0022-5193(82)90080-7
   Hickey WF, 2001, GLIA, V36, P118, DOI 10.1002/glia.1101
   Hussain SF, 2006, NEURO-ONCOLOGY, V8, P261, DOI 10.1215/15228517-2006-008
   KAGEYAMA S, 1995, J IMMUNOL, V154, P567
   Kim JJ, 1998, J CLIN INVEST, V102, P1112, DOI 10.1172/JCI3986
   Kirschner D, 1998, J MATH BIOL, V37, P235, DOI 10.1007/s002850050127
   KLEIHUES P, 1995, GLIA, V15, P211, DOI 10.1002/glia.440150303
   Kleihues P, 2002, J NEUROPATH EXP NEUR, V61, P215, DOI 10.1093/jnen/61.3.215
   KRESCHMER K, 2006, IMMUNOL REV, V212, P163
   Kruse CA, 2001, BRAIN TUMOR IMMUNOTHERAPY, V0, P149
   Kruse CA, 1997, CANCER IMMUNOL IMMUN, V45, P77, DOI 10.1007/s002620050405
   KUZNETSOV VA, 1994, B MATH BIOL, V56, P295, DOI 10.1007/BF02460644
   Lazarski CA, 2005, IMMUNITY, V23, P29, DOI 10.1016/j.immuni.2005.05.009
   Liau LM, 2005, CLIN CANCER RES, V11, P5515, DOI 10.1158/1078-0432.CCR-05-0464
   López M, 2006, IMMUNOBIOLOGY, V211, P127, DOI 10.1016/j.imbio.2005.11.003
   MARCHUK GI, 1991, J THEOR BIOL, V7, P151
   Marcondes MCG, 2001, J IMMUNOL, V167, P5429, DOI 10.4049/jimmunol.167.9.5429
   Milner E, 2006, MOL CELL PROTEOMICS, V5, P357, DOI 10.1074/mcp.M500241-MCP200
   Morgan RA, 2006, SCIENCE, V314, P126, DOI 10.1126/science.1129003
   PANEK RB, 1995, J IMMUNOL, V154, P2846
   PETERSON PK, 1992, AM J MED, V92, P262, DOI 10.1016/0002-9343(92)90075-M
   Phillips LM, 1999, J COMP NEUROL, V405, P322, DOI 10.1002/(SICI)1096-9861(19990315)405:3<322::AID-CNE3>3.0.CO;2-S
   Phillips LM, 1999, J NEUROIMMUNOL, V96, P218, DOI 10.1016/S0165-5728(99)00034-X
   Proescholdt MA, 2001, J NEUROSURG, V95, P1012, DOI 10.3171/jns.2001.95.6.1012
   Read SB, 2003, J INTERF CYTOK RES, V23, P379, DOI 10.1089/107999003322226032
   Skomorovski K, 2003, BRIT J HAEMATOL, V123, P683, DOI 10.1046/j.1365-2141.2003.04696.x
   Soos JM, 2001, GLIA, V36, P391, DOI 10.1002/glia.1125
   Steiner HH, 2004, J CLIN ONCOL, V22, P4272, DOI 10.1200/JCO.2004.09.038
   Strik HM, 2004, ANTICANCER RES, V24, P37
   SUZUMURA A, 1993, J IMMUNOL, V151, P2150
   Swanson KR, 2003, J NEUROL SCI, V216, P1, DOI 10.1016/j.jns.2003.06.001
   Taylor GP, 1999, J VIROL, V73, P10289, DOI 10.1128/JVI.73.12.10289-10295.1999
   Turner PK, 2004, CANCER CHEMOTH PHARM, V53, P253, DOI 10.1007/s00280-003-0723-8
   Weller M, 1995, BRAIN RES REV, V21, P128, DOI 10.1016/0165-0173(95)00010-0
   Wheeler RD, 2006, IMMUNOLOGY, V118, P527, DOI 10.1111/j.1365-2567.2006.02395.x
   Wick WD, 2005, J VIROL, V79, P13579, DOI 10.1128/JVI.79.21.13579-13586.2005
   Wiseman CL, 2006, BREAST J, V12, P475, DOI 10.1111/j.1075-122X.2006.00319.x
   Yang I, 2004, J NEUROSURG, V100, P310, DOI 10.3171/jns.2004.100.2.0310
   Zagzag D, 2005, LAB INVEST, V85, P328, DOI 10.1038/labinvest.3700233
NR 59
TC 114
Z9 118
U1 0
U2 17
PU SPRINGER
PI NEW YORK
PA ONE NEW YORK PLAZA, SUITE 4600, NEW YORK, NY, UNITED STATES
SN 0340-7004
EI 1432-0851
J9 CANCER IMMUNOL IMMUN
JI Cancer Immunol. Immunother.
PD MAR 15
PY 2008
VL 57
IS 3
BP 425
EP 439
DI 10.1007/s00262-007-0387-z
PG 15
WC Oncology; Immunology
SC Oncology; Immunology
GA 243KB
UT WOS:000251794100014
PM 17823798
DA 2025-02-17
ER

PT J
AU King, GD
   Muhammad, G
   Curtin, JF
   Barcia, C
   Puntel, M
   Liu, C
   Honig, SB
   Candolfi, M
   Mondkar, S
   Lowenstein, PR
   Castro, MG
AF King, Gwendalyn D.
   Muhammad, Ghulam
   Curtin, James F.
   Barcia, Carlos
   Puntel, Mariana
   Liu, Chunyan
   Honig, Sarah B.
   Candolfi, Marianela
   Mondkar, Sonali
   Lowenstein, Pedro R.
   Castro, Maria G.
TI Flt3L and TK gene therapy eradicate multifocal glioma in a syngeneic glioblastoma model
SO NEURO-ONCOLOGY
LA English
DT Article
DE Flt3L; glioblastoma; HSV1-TK; immunotherapy; multiple tumor
ID herpes-simplex-virus; central-nervous-system; dependent adenoviral vectors; dendritic cell vaccination; fibrillary acidic protein; long-term survival; in-vivo; breast-cancer; high-capacity; leptomeningeal metastases
AB The disseminated characteristics of human glioblastoma multiforme (GBM) make it a particularly difficult tumor to treat with long-term efficacy. Most preclinical models of GBM involve treatment of a single tumor mass. For therapeutic outcomes to translate from the preclinical to the clinical setting, induction of an antitumor response capable of eliminating multifocal disease is essential. We tested the hypothesis that expression of Flt3L (human soluble FMS-like tyrosine kinase 3 ligand) and TK (herpes simplex virus type 1-thymidine kinase) within brain gliomas would mediate regression of the primary, treated tumor mass and a secondary, untreated tumor growing at a distant site from the primary tumor and the site of therapeutic vector injection. In both the single-GBM and multifocal-GBM models used, all saline-treated control animals succumbed to tumors by day 22. Around 70% of the animals bearing a single GBM mass treated with an adenovirus expressing Flt3L (AdFlt3L) and an adeno-virus expressing TK (AdTK + GCV) survived long term. Approximately 50% of animals bearing a large primary GBM that were implanted with a second GBM in the contralateral hemisphere at the same time the primary tumors were being treated with AdFlt3L and AdTK also survived long term. A second multifocal GBM model, in which bilateral GBMs were implanted simultaneously and only the right tumor mass was treated with AdFlt3L and AdTK, also demonstrated long-term survival. While no significant difference in survival was found between unifocal and multifocal GBM-bearing animals treated with AdFlt3L and AdTK, both treatments were statistically different from the saline-treated control group (p < 0.05). Our results demonstrate that combination therapy with AdFlt3L and AdTK can eradicate multifocal brain tumor disease in a syngeneic, intracranial GBM model.
C1 [King, Gwendalyn D.; Muhammad, Ghulam; Curtin, James F.; Barcia, Carlos; Puntel, Mariana; Liu, Chunyan; Honig, Sarah B.; Candolfi, Marianela; Mondkar, Sonali; Lowenstein, Pedro R.; Castro, Maria G.] Univ Calif Los Angeles, David Geffen Sch Med, Cedars Sinai Med Ctr, Gene Therapeut Res Inst, Los Angeles, CA 90048 USA.
   [King, Gwendalyn D.; Muhammad, Ghulam; Curtin, James F.; Barcia, Carlos; Puntel, Mariana; Liu, Chunyan; Honig, Sarah B.; Candolfi, Marianela; Mondkar, Sonali; Lowenstein, Pedro R.; Castro, Maria G.] Univ Calif Los Angeles, David Geffen Sch Med, Dept Mol & Med Pharmacol, Los Angeles, CA 90048 USA.
   [King, Gwendalyn D.; Muhammad, Ghulam; Curtin, James F.; Barcia, Carlos; Puntel, Mariana; Liu, Chunyan; Honig, Sarah B.; Candolfi, Marianela; Mondkar, Sonali; Lowenstein, Pedro R.; Castro, Maria G.] Univ Calif Los Angeles, David Geffen Sch Med, Dept Med, Los Angeles, CA 90048 USA.
C3 University of California System; University of California Los Angeles; University of California Los Angeles Medical Center; David Geffen School of Medicine at UCLA; Cedars Sinai Medical Center; University of California System; University of California Los Angeles; University of California Los Angeles Medical Center; David Geffen School of Medicine at UCLA; University of California System; University of California Los Angeles; University of California Los Angeles Medical Center; David Geffen School of Medicine at UCLA
RP Castro, MG (通讯作者)，Univ Calif Los Angeles, David Geffen Sch Med, Cedars Sinai Med Ctr, Gene Therapeut Res Inst, 8700 Beverly Bldg,Davis Bldg 5090, Los Angeles, CA 90048 USA.
EM castromg@cshs.org
FU FIC NIH HHS [R03 TW006273, R03 TW006273-01] Funding Source: Medline; NINDS NIH HHS [U54 4 NS04-5309, R01 NS42893, R21 NS047298, R21 NS054143, R01 NS4456.01, R01 NS042893, R21 NS47298, R21 NS054143-01, U54 NS045309, F32 NS0503034-01, R01 NS044556] Funding Source: Medline
CR Ali S, 2004, MOL THER, V10, P1071, DOI 10.1016/j.ymthe.2004.08.025
   Ali S, 2005, CANCER RES, V65, P7194, DOI 10.1158/0008-5472.CAN-04-3434
   Averbook BJ, 2002, J IMMUNOTHER, V25, P27, DOI 10.1097/00002371-200201000-00003
   Banchereau J, 2005, NAT REV IMMUNOL, V5, P296, DOI 10.1038/nri1592
   BARNARD RO, 1987, CANCER-AM CANCER SOC, V60, P1519, DOI 10.1002/1097-0142(19871001)60:7<1519::AID-CNCR2820600719>3.0.CO;2-1
   Bi WL, 1997, CANCER GENE THER, V4, P246
   Borges L, 1999, J IMMUNOL, V163, P1289
   Broder H, 2003, J NEURO-ONCOL, V64, P21, DOI 10.1007/BF02700017
   Brunetti-Pierri N, 2004, HUM GENE THER, V15, P35, DOI 10.1089/10430340460732445
   Candolfi M, 2007, J NEURO-ONCOL, V85, P133, DOI 10.1007/s11060-007-9400-9
   Candolfi M, 2007, NEURO-ONCOLOGY, V9, P245, DOI 10.1215/15228517-2007-012
   Candolfi M, 2007, NEUROSURGERY, V60, P167, DOI 10.1227/01.NEU.0000249210.89096.6C
   Candolfi M, 2006, MOL THER, V14, P371, DOI 10.1016/j.ymthe.2006.05.006
   *CBTRUS, 2004, STAT REP PRIM BRAIN, V0, P0
   Chen KY, 1997, CANCER RES, V57, P3511
   COLAK A, 1995, HUM GENE THER, V6, P1317, DOI 10.1089/hum.1995.6.10-1317
   COTTEN M, 1994, GENE THER, V1, P239
   Curtin JF, 2006, J IMMUNOL, V176, P3566, DOI 10.4049/jimmunol.176.6.3566
   Dewey RA, 1999, NAT MED, V5, P1256, DOI 10.1038/15207
   Dilber MS, 1996, BLOOD, V88, P2192, DOI 10.1182/blood.V88.6.2192.bloodjournal8862192
   Dion LD, 1996, J VIROL METHODS, V56, P99, DOI 10.1016/0166-0934(95)01973-1
   El Andaloussi A, 2006, GLIA, V54, P526, DOI 10.1002/glia.20401
   Endo T, 2002, CANCER GENE THER, V9, P142, DOI 10.1038/sj.cgt.7700407
   Fecci PE, 2006, CLIN CANCER RES, V12, P4294, DOI 10.1158/1078-0432.CCR-06-0053
   Furumoto K, 2004, J CLIN INVEST, V113, P774, DOI 10.1172/JCI200419762
   Giese A, 2003, J CLIN ONCOL, V21, P1624, DOI 10.1200/JCO.2003.05.063
   Heimberger AB, 2000, J NEUROIMMUNOL, V103, P16, DOI 10.1016/S0165-5728(99)00172-1
   Ikeda K, 1999, NAT MED, V5, P881, DOI 10.1038/11320
   Ikeda K, 2000, J VIROL, V74, P4765, DOI 10.1128/JVI.74.10.4765-4775.2000
   Immonen A, 2004, MOL THER, V10, P967, DOI 10.1016/j.ymthe.2004.08.002
   Jiang H, 2005, NEOPLASIA, V7, P48, DOI 10.1593/neo.04391
   Kambara H, 2005, CANCER RES, V65, P11255, DOI 10.1158/0008-5472.CAN-05-2278
   Kikuchi T, 2001, CANCER IMMUNOL IMMUN, V50, P337, DOI 10.1007/s002620100205
   Kramm CM, 1996, HUM GENE THER, V7, P291, DOI 10.1089/hum.1996.7.3-291
   Kramm CM, 1996, HUM GENE THER, V7, P1989, DOI 10.1089/hum.1996.7.16-1989
   Kuwashima N, 2005, J IMMUNOL, V175, P2730, DOI 10.4049/jimmunol.175.4.2730
   LEE YTNM, 1983, J SURG ONCOL, V23, P175, DOI 10.1002/jso.2930230311
   Liau LM, 2005, CLIN CANCER RES, V11, P5515, DOI 10.1158/1078-0432.CCR-05-0464
   Liau LM, 1999, J NEUROSURG, V90, P1115, DOI 10.3171/jns.1999.90.6.1115
   Lin JK, 2004, J NEUROTRAUM, V21, P1671, DOI 10.1089/neu.2004.21.1671
   Liu R, 2005, GENE THER, V12, P647, DOI 10.1038/sj.gt.3302445
   Lowenstein PR, 2002, METHOD ENZYMOL, V346, P292
   Lynch DH, 1997, NAT MED, V3, P625, DOI 10.1038/nm0697-625
   MAIZEL JV, 1968, VIROLOGY, V36, P115, DOI 10.1016/0042-6822(68)90121-9
   Maleniak TC, 2001, CANCER GENE THER, V8, P589, DOI 10.1038/sj.cgt.7700348
   Maraskovsky E, 1996, J EXP MED, V184, P1953, DOI 10.1084/jem.184.5.1953
   Muruve DA, 2004, J VIROL, V78, P5966, DOI 10.1128/JVI.78.11.5966-5972.2004
   Muruve DA, 1999, HUM GENE THER, V10, P965, DOI 10.1089/10430349950018364
   Nakano K, 2001, MOL THER, V3, P431, DOI 10.1006/mthe.2001.0303
   Palmer D, 2003, MOL THER, V8, P846, DOI 10.1016/j.ymthe.2003.08.014
   Pashenkov M, 2002, TRENDS IMMUNOL, V23, P69, DOI 10.1016/S1471-4906(01)02114-7
   Pekny M, 1999, J CELL BIOL, V145, P503, DOI 10.1083/jcb.145.3.503
   PEREZCRUET MJ, 1994, J NEUROSCI RES, V39, P506, DOI 10.1002/jnr.490390417
   Péron JM, 1998, J IMMUNOL, V161, P6164
   Posner JB, 1978, ADV NEUROL, V19, P575
   Puntel M, 2006, HUM GENE THER, V17, P531, DOI 10.1089/hum.2006.17.531
   Rainov NG, 2000, HUM GENE THER, V11, P2389, DOI 10.1089/104303400750038499
   REWERS AB, 1990, J NEURO-ONCOL, V8, P213
   Schnell MA, 2001, MOL THER, V3, P708, DOI 10.1006/mthe.2001.0330
   Shaw SG, 1998, J IMMUNOL, V161, P2817
   Shurin MR, 1997, CELL IMMUNOL, V179, P174, DOI 10.1006/cimm.1997.1152
   SILBERGELD DL, 1991, J NEURO-ONCOL, V10, P179, DOI 10.1007/BF00146880
   Simek S, 2002, BIOPROCESSING J, V1, P40
   SORENSEN JB, 1988, J CLIN ONCOL, V6, P1474, DOI 10.1200/JCO.1988.6.9.1474
   SOUTHGATE TD, 2000, CURRENT PROTOCOLS NE, V4, P0
   Thomas CE, 2000, P NATL ACAD SCI USA, V97, P7482, DOI 10.1073/pnas.120474397
   Toda M, 2000, MOL THER, V2, P324, DOI 10.1006/mthe.2000.0130
   Toda M, 1998, HUM GENE THER, V9, P2177, DOI 10.1089/hum.1998.9.15-2177
   Toda M, 1999, HUM GENE THER, V10, P385, DOI 10.1089/10430349950018832
   Umaña P, 2001, NAT BIOTECHNOL, V19, P582, DOI 10.1038/89349
   URCH CE, 1991, INT J CANCER, V47, P909, DOI 10.1002/ijc.2910470621
   Vile RG, 1997, INT J CANCER, V71, P267
   Vincent AJPE, 1996, J NEUROSURG, V85, P648, DOI 10.3171/jns.1996.85.4.0648
   WALLNER KE, 1989, INT J RADIAT ONCOL, V16, P1405, DOI 10.1016/0360-3016(89)90941-3
   Wang A, 2000, CANCER RES, V60, P1895
   Wilhelmsson U, 2004, J NEUROSCI, V24, P5016, DOI 10.1523/JNEUROSCI.0820-04.2004
   Wilson KM, 1996, ARCH OTOLARYNGOL, V122, P746
   Yamanaka R, 2003, INT J ONCOL, V23, P5
   Yamanaka R, 2005, CLIN CANCER RES, V11, P4160, DOI 10.1158/1078-0432.CCR-05-0120
   Yang WQ, 2004, GENE THER, V11, P1579, DOI 10.1038/sj.gt.3302319
   Yang WQ, 2003, CANCER RES, V63, P3162
   Yu JS, 2004, CANCER RES, V64, P4973, DOI 10.1158/0008-5472.CAN-03-3505
   Zhang Y, 2001, MOL THER, V3, P697, DOI 10.1006/mthe.2001.0329
NR 83
TC 58
Z9 70
U1 1
U2 7
PU OXFORD UNIV PRESS INC
PI CARY
PA JOURNALS DEPT, 2001 EVANS RD, CARY, NC 27513 USA
SN 1522-8517
EI 1523-5866
J9 NEURO-ONCOLOGY
JI Neuro-Oncology
PD FEB 15
PY 2008
VL 10
IS 1
BP 19
EP 31
DI 10.1215/15228517-2007-045
PG 13
WC Oncology; Clinical Neurology
SC Oncology; Neurosciences & Neurology
GA 259WI
UT WOS:000252971200004
PM 18079358
DA 2025-02-17
ER

PT J
AU Farrell, CJ
   Zaupa, C
   Barnard, Z
   Maley, J
   Martuza, RL
   Rabkin, SD
   Curry, WT
AF Farrell, Christopher J.
   Zaupa, Cecile
   Barnard, Zachary
   Maley, Jason
   Martuza, Robert L.
   Rabkin, Samuel D.
   Curry, William T., Jr.
TI Combination Immunotherapy for Tumors via Sequential Intratumoral Injections of Oncolytic Herpes Simplex Virus 1 and Immature Dendritic Cells
SO CLINICAL CANCER RESEARCH
LA English
DT Article
ID immunity; interleukin-12; cancer; glioma
AB Purpose: Oncolytic herpes simplex virus 1 (oHSV) vectors treat tumors in preclinical models and have been used safely in phase I clinical trials for patients with cancer. Infection of tumors with oHSV also induces specific antitumor immunity. We investigated whether this immunotherapeutic effect is enhanced by combining oHSV infection with intratumoral administration of immature myeloid dendritic cells (iDC). Experimental Design: Subcutaneous neuroblastoma tumors were established in syngeneic immunocompetent mice and sequentially treated with oHSV(G47 Delta) and intratumoral iDCs. Tumor volumes and survival were monitored. Antitumor immune responses were evaluated by immunohistochemistry, IFN-gamma ELISPOT and CTL assay, Treatment was also evaluated in immunodeficient NOD-SCID mice. Results: We observed significant reductions in tumor volumes in mice receiving G47 Delta + iDCs compared with those treated with G47 Delta or iDC monotherapy. Survival was prolonged, with similar to 90% of tumors eradicated in the combination group. Combination therapy led to enhancement of antitumor immune responses, confirmed by increases in IFN-gamma expression by splenocytes harvested from G47 Delta + iDC-treated mice. Splenocytes harvested from G47 Delta + iDC-treated mice were effective against neuroblastoma tumor cells in a CTL assay. Immunohistochemistry of combination-treated tumors revealed robust lymphocytic infiltrates. Adding iDCs to G47 Delta infection in tumors in NOD-SCID mice did not reduce the rate of growth. Substitution of lipopolysaccharide-matured dendritic cells abrogated the enhanced tumor volume reduction seen with combination therapy with iDCs. Conclusions: Combination treatment of murine tumors with oHSV and iDCs reduces the volume of established tumors and prolongs survival via enhancement of antitumor immunity.
C1 [Farrell, Christopher J.; Zaupa, Cecile; Barnard, Zachary; Maley, Jason; Martuza, Robert L.; Rabkin, Samuel D.; Curry, William T., Jr.] Harvard Univ, Massachusetts Gen Hosp, Sch Med, Brain Tumor Res Ctr,Simches Res Labs,Dept Neurosu, Boston, MA 02114 USA.
C3 Harvard University; Harvard Medical School; Massachusetts General Hospital
RP Curry, WT (通讯作者)，Harvard Univ, Massachusetts Gen Hosp, Sch Med, Brain Tumor Res Ctr,Simches Res Labs,Dept Neurosu, Boston, MA 02114 USA.
EM wcurry@partners.org
FU Brain Tumor Society; NIH [RO1 NS032677]; American Brain Tumor Association; Amos Medical Faculty Development Award of the Robert Wood Johnson Foundation
CR Cools N, 2007, J LEUKOCYTE BIOL, V82, P1365, DOI 10.1189/jlb.0307166
   Del Vecchio M, 2007, CLIN CANCER RES, V13, P4677, DOI 10.1158/1078-0432.CCR-07-0776
   Fulci G, 2006, P NATL ACAD SCI USA, V103, P12873, DOI 10.1073/pnas.0605496103
   He LW, 2005, J IMMUNOL METHODS, V304, P43, DOI 10.1016/j.jim.2005.06.005
   Ino Y, 2006, CLIN CANCER RES, V12, P643, DOI 10.1158/1078-0432.CCR-05-1494
   Liu JY, 2007, CANCER IMMUNOL IMMUN, V56, P1597, DOI 10.1007/s00262-007-0305-4
   Markert JM, 2000, GENE THER, V7, P867, DOI 10.1038/sj.gt.3301205
   MINETA T, 1995, NAT MED, V1, P938, DOI 10.1038/nm0995-938
   Palucka AK, 2007, IMMUNOL REV, V220, P129, DOI 10.1111/j.1600-065X.2007.00575.x
   Rabinovich GA, 2007, ANNU REV IMMUNOL, V25, P267, DOI 10.1146/annurev.immunol.25.022106.141609
   Sergerie Y, 2007, J INFECT DIS, V196, P853, DOI 10.1086/520094
   Shen Y, 2006, CANCER GENE THER, V13, P975, DOI 10.1038/sj.cgt.7700946
   Shurin GV, 2001, CANCER RES, V61, P363
   Todo T, 1999, HUM GENE THER, V10, P2741, DOI 10.1089/10430349950016483
   Todo T, 2001, P NATL ACAD SCI USA, V98, P6396, DOI 10.1073/pnas.101136398
   Wakimoto H, 2003, GENE THER, V10, P983, DOI 10.1038/sj.gt.3302038
   Walker SR, 2006, J PEDIATR SURG, V41, P260, DOI 10.1016/j.jpedsurg.2005.10.073
   Wells JW, 2005, SCAND J IMMUNOL, V61, P251, DOI 10.1111/j.1365-3083.2005.01556.x
NR 18
TC 27
Z9 31
U1 1
U2 4
PU AMER ASSOC CANCER RESEARCH
PI PHILADELPHIA
PA 615 CHESTNUT ST, 17TH FLOOR, PHILADELPHIA, PA 19106-4404 USA
SN 1078-0432
EI 1557-3265
J9 CLIN CANCER RES
JI Clin. Cancer Res.
PD DEC 1
PY 2008
VL 14
IS 23
BP 7711
EP 7716
DI 10.1158/1078-0432.CCR-08-1364
PG 6
WC Oncology
SC Oncology
GA 379JK
UT WOS:000261392300017
PM 19047097
DA 2025-02-17
ER

PT J
AU Ciesielski, MJ
   Kozbor, D
   Castanaro, CA
   Barone, TA
   Fenstermaker, RA
AF Ciesielski, Michael J.
   Kozbor, Danuta
   Castanaro, Carla A.
   Barone, Tara A.
   Fenstermaker, Robert A.
TI Therapeutic effect of a T helper cell supported CTL response induced by a survivin peptide vaccine against murine cerebral glioma
SO CANCER IMMUNOLOGY IMMUNOTHERAPY
LA English
DT Article
DE dendritic cell; glioma; peptide; survivin; tumor antigen; vaccine
ID malignant glioma; dendritic cells; apoptosis protein; cancer-patients; expression; inhibitor; epitope; tumors; identification; generation
AB Survivin is a tumor-associated antigen (TAA) that has significant potential for use as a cancer vaccine target. To identify survivin epitopes that might serve as targets for CTL-mediated, anti-tumor responses, we evaluated a series of survivin peptides with predicted binding to mouse H2-Kb and human HLA-A*0201 antigens in peptide-loaded dendritic cell (DC) vaccines. H2-K(b)-positive, C57BL/6 mice were vaccinated using syngeneic, peptide-loaded DC2.4 cells. Splenocytes from vaccinated mice were screened by flow cytometry for binding of dimeric H2-K(b): Ig to peptide-specific CD8+ T cells. Two survivin peptides (SVN57-64 and SVN82-89) generated specific CD8+ T cells. We chose to focus on the SVN57-64 peptide because that region of the molecule is 100% homologous to human survivin. A larger peptide (SVN53-67), containing multiple class I epitopes, and a potential class II ligand, was able to elicit both CD8+ CTL and CD4+ T cell help. We tested the SVN(53-67) 15-mer peptide in a therapeutic model using a peptide-loaded DC vaccine in C57BL/6 mice with survivin-expressing GL261 cerebral gliomas. This vaccine produced significant CTL responses and helper T cell-associated cytokine production, resulting in a significant prolongation of survival. The SVN(53- 67) vaccine was significantly more effective than the SVN(57-64) core epitope as a cancer vaccine, emphasizing the potential benefit of incorporating multiple class I epitopes and associated cytokine support within a single peptide.
C1 [Ciesielski, Michael J.; Castanaro, Carla A.; Barone, Tara A.; Fenstermaker, Robert A.] Roswell Pk Canc Inst, Dept Neurosurg, Buffalo, NY 14263 USA.
   [Ciesielski, Michael J.; Kozbor, Danuta] Roswell Pk Canc Inst, Dept Immunol, Buffalo, NY 14263 USA.
C3 Roswell Park Comprehensive Cancer Center; Roswell Park Comprehensive Cancer Center
RP Ciesielski, MJ (通讯作者)，Roswell Pk Canc Inst, Dept Neurosurg, Elm & Carlton St, Buffalo, NY 14263 USA.
EM michael.ciesielski@roswellpark.org
FU NIH [5R21 NS049309-02, 5P30 CA16056-29]; Roswell Park Alliance Foundation; National Brain Tumor Foundation
CR Adida C, 1998, AM J PATHOL, V152, P43
   Altieri DC, 2003, NAT REV CANCER, V3, P46, DOI 10.1038/nrc968
   Altieri DC, 2001, TRENDS MOL MED, V7, P542, DOI 10.1016/S1471-4914(01)02243-2
   Altieri DC, 2003, ADV CANCER RES, V88, P31, DOI 10.1016/S0065-230X(03)88303-3
   Andersen MH, 2001, CANCER RES, V61, P869
   Andersen MH, 2001, CANCER RES, V61, P5964
   Chakravarti A, 2002, J CLIN ONCOL, V20, P1063, DOI 10.1200/JCO.20.4.1063
   Charalambous A, 2006, J IMMUNOL, V177, P8410, DOI 10.4049/jimmunol.177.12.8410
   Ciesielski MJ, 2006, CANCER IMMUNOL IMMUN, V55, P1491, DOI 10.1007/s00262-006-0138-6
   Fenstermaker Robert A, 2004, CANCER CONTROL, V11, P181
   Giese A, 2001, J CANCER RES CLIN, V127, P217, DOI 10.1007/s004320000188
   Gordan JD, 2002, CYTOTHERAPY, V4, P317, DOI 10.1080/146532402760271091
   HALPERIN EC, 1988, INT J RADIAT ONCOL, V15, P505, DOI 10.1016/S0360-3016(98)90036-0
   Islam A, 2000, ONCOGENE, V19, P617, DOI 10.1038/sj.onc.1203358
   Kajiwara Y, 2003, CANCER-AM CANCER SOC, V97, P1077, DOI 10.1002/cncr.11122
   Kikuchi T, 2001, CANCER IMMUNOL IMMUN, V50, P337, DOI 10.1007/s002620100205
   Kmieciak D, 1998, INT IMMUNOL, V10, P1789, DOI 10.1093/intimm/10.12.1789
   Liau L M, 2000, NEUROSURG FOCUS, V9, P0
   Nagaraj S, 2007, J IMMUNOTHER, V30, P169, DOI 10.1097/01.cji.0000211329.83890.ba
   Piesche M, 2007, HUM IMMUNOL, V68, P572, DOI 10.1016/j.humimm.2007.03.007
   Rammensee HG, 1999, IMMUNOGENETICS, V50, P213, DOI 10.1007/s002510050595
   Sasaki T, 2002, ACTA NEUROPATHOL, V104, P105, DOI 10.1007/s00401-002-0532-x
   Schmitz M, 2000, CANCER RES, V60, P4845
   Stupp R, 2005, NEW ENGL J MED, V352, P987, DOI 10.1056/NEJMoa043330
   Xiang R, 2005, CANCER RES, V65, P553
   Yang Z, 2008, MOL IMMUNOL, V45, P1674, DOI 10.1016/j.molimm.2007.10.026
   Yu JS, 2001, CANCER RES, V61, P842
   Yu JS, 2004, CANCER RES, V64, P4973, DOI 10.1158/0008-5472.CAN-03-3505
   Zeis M, 2003, J IMMUNOL, V170, P5391, DOI 10.4049/jimmunol.170.11.5391
   Zhu K, 2007, VACCINE, V25, P7955, DOI 10.1016/j.vaccine.2007.08.050
NR 30
TC 37
Z9 48
U1 2
U2 15
PU SPRINGER
PI NEW YORK
PA 233 SPRING ST, NEW YORK, NY 10013 USA
SN 0340-7004
EI 
J9 CANCER IMMUNOL IMMUN
JI Cancer Immunol. Immunother.
PD DEC 15
PY 2008
VL 57
IS 12
BP 1827
EP 1835
DI 10.1007/s00262-008-0510-9
PG 9
WC Oncology; Immunology
SC Oncology; Immunology
GA 351GI
UT WOS:000259412300008
PM 18438666
DA 2025-02-17
ER

PT J
AU Shimato, S
   Natsume, A
   Wakabayashi, T
   Tsujimura, K
   Nakahara, N
   Ishii, J
   Ito, M
   Akatsuka, Y
   Kuzushima, K
   Yoshida, J
AF Shimato, Shinji
   Natsume, Atsushi
   Wakabayashi, Toshihiko
   Tsujimura, Kunio
   Nakahara, Norimoto
   Ishii, Jun
   Ito, Motokazu
   Akatsuka, Yoshiki
   Kuzushima, Kiyotaka
   Yoshida, Jun
TI Identification of a human leukocyte antigen-A24-restricted T-cell epitope derived from interleukin-13 receptor α2 chain, a glioma-associated antigen
SO JOURNAL OF NEUROSURGERY
LA English
DT Article
DE glioma; human leukocyte antigen-A24; interleukin-13 receptor alpha 2 chain; T-cell epitope
ID linked immunospot assay; receptor alpha-2 chain; interleukin-13 receptor; restrictive receptor; malignant glioma; cancer; expression; immunotherapy; algorithm; vaccines
AB Object. The human leukocyte antigen-A24 (HLA-A24) allele is highly expressed in Asians. This allele is expressed in 60% of the Japanese population and in a significant number of people of other ethnicities. The interleukin-13 type alpha 2 receptor (IL-13R alpha 2) has been shown to be a glioma-specific antigen, and is abundantly expressed in a majority of high-grade astrocytomas, in this study, the authors first investigated the suitability of IL-13R alpha 2 as a target antigen of malignant glioma cells, and then identified a potential HLA-A24-restricted peptide derived from IL-13R alpha 2. Methods. The expression of IL-13R alpha 2 in glioma tissues was examined by reverse transcription-polymerase chain reaction analysis. To identify the desired epitope, the authors selected 5 candidate peptides from IL-13R alpha 2 that were predicted to bind to HLA-A24. The lytic activity of cytotoxic T lymphocytes (CTLs) induced by peptide-pulsed dendritic cells was analyzed against various glioma cell lines and freshly isolated human glioma cells. Results. In a series of glioma tissues obtained in 29 patients, the authors found that > 50% of high-grade gliomas expressed IL-13R alpha 2. Of the 5 peptides tested, P 174 (WYEGLDHAL) was found to be the most useful for the induction of HLA-A24-restrieted and IL-13R alpha 2-specific CTLs. A CTL line induced by P174 also showed antigen-specific cytotoxicity to surgically removed glioma cells depending on their level of expression of IL-13R alpha 2 and HLA-A24. Conclusions. Interleukin-13R alpha 2 is a glioma-specific antigen, and the immunogenic peptide P 174 may contribute to a peptide-based immunotherapy against malignant glioma cells expressing HLA-A24.
C1 [Shimato, Shinji; Natsume, Atsushi; Wakabayashi, Toshihiko; Ishii, Jun; Ito, Motokazu; Yoshida, Jun] Nagoya Univ, Sch Med, Dept Neurosurg, Nagoya, Aichi 466, Japan.
   [Natsume, Atsushi; Wakabayashi, Toshihiko; Yoshida, Jun] Nagoya Univ Hosp, Ctr Genet & Regenerat Med, Nagoya, Aichi, Japan.
   [Tsujimura, Kunio; Akatsuka, Yoshiki; Kuzushima, Kiyotaka] Aichi Canc Ctr, Res Inst, Div Immunol, Nagoya, Aichi 464, Japan.
   [Nakahara, Norimoto] Nagoya Cent Hosp, Div Neurol Surg, Nagoya, Aichi, Japan.
C3 Nagoya University; Nagoya University; Aichi Cancer Center
RP Yoshida, J (通讯作者)，Nagoya Univ, Sch Med, Dept Neurosurg, 65 Tsurumi Cho, Aichi 4668550, Japan.
EM nsoffice@med.nagoya-u.ac.jp
CR Bernard J, 2001, LAB INVEST, V81, P1223, DOI 10.1038/labinvest.3780336
   Celis E, 1995, SEMIN CANCER BIOL, V6, P329, DOI 10.1016/1044-579X(95)90002-0
   Date Y, 1996, TISSUE ANTIGENS, V47, P93, DOI 10.1111/j.1399-0039.1996.tb02520.x
   Debinski W, 1999, INT J ONCOL, V15, P481
   Debinski W, 1999, CLIN CANCER RES, V5, P985
   Debinski W, 2000, MOL MED, V6, P440, DOI 10.1007/BF03401786
   Debinski W, 2000, J NEURO-ONCOL, V48, P103, DOI 10.1023/A:1006446426611
   Hebart H, 2002, BLOOD, V99, P3830, DOI 10.1182/blood.V99.10.3830
   Imanishi T, 1991, P 11 INT HISTOCOMPAT, V0, P1065
   Joshi BH, 2000, CANCER RES, V60, P1168
   Kiessling A, 2003, PROSTATE, V56, P270, DOI 10.1002/pros.10265
   Kioi M, 2006, CANCER-AM CANCER SOC, V107, P1407, DOI 10.1002/cncr.22134
   Kuzushima K, 2001, BLOOD, V98, P1872, DOI 10.1182/blood.V98.6.1872
   Miloux B, 1997, FEBS LETT, V401, P163, DOI 10.1016/S0014-5793(96)01462-7
   Mintz A, 2003, J NEURO-ONCOL, V64, P117, DOI 10.1007/BF02700026
   Mintz A, 2002, NEOPLASIA, V4, P388, DOI 10.1038/sj.neo.7900234
   Nussbaum AK, 2001, IMMUNOGENETICS, V53, P87, DOI 10.1007/s002510100300
   Okano F, 2002, CLIN CANCER RES, V8, P2851
   Rammensee HG, 1999, IMMUNOGENETICS, V50, P213, DOI 10.1007/s002510050595
   Rosenberg SA, 1997, IMMUNOL TODAY, V18, P175, DOI 10.1016/S0167-5699(97)84664-6
   Sikorski CW, 2005, NEUROL RES, V27, P703, DOI 10.1179/016164105X49481
   Tanaka K, 1997, ADV IMMUNOL, V64, P1, DOI 10.1016/S0065-2776(08)60885-8
   Yajima N, 2005, CLIN CANCER RES, V11, P5900, DOI 10.1158/1078-0432.CCR-05-0559
   Yamanaka R, 2003, INT J ONCOL, V23, P5
   ZURAWSKI G, 1994, STEM CELLS, V12, P169, DOI 10.1002/stem.5530120204
   ZURAWSKI SM, 1993, EMBO J, V12, P2663, DOI 10.1002/j.1460-2075.1993.tb05927.x
NR 26
TC 17
Z9 19
U1 0
U2 1
PU AMER ASSOC NEUROLOGICAL SURGEONS
PI ROLLING MEADOWS
PA 5550 MEADOWBROOK DRIVE, ROLLING MEADOWS, IL 60008 USA
SN 0022-3085
EI 1933-0693
J9 J NEUROSURG
JI J. Neurosurg.
PD JUL 15
PY 2008
VL 109
IS 1
BP 117
EP 122
DI 10.3171/JNS/2008/109/7/0117
PG 6
WC Clinical Neurology; Surgery
SC Neurosciences & Neurology; Surgery
GA 319YS
UT WOS:000257201500018
PM 18590440
DA 2025-02-17
ER

PT J
AU Walker, DG
   Laherty, R
   Tomlinson, FH
   Chuah, T
   Schmidt, C
AF Walker, David G.
   Laherty, Richard
   Tomlinson, Frank H.
   Chuah, Teong
   Schmidt, Chris
TI Results of a phase I dendritic cell vaccine trial for malignant astrocytoma: potential interaction with adjuvant chemotherapy
SO JOURNAL OF CLINICAL NEUROSCIENCE
LA English
DT Article
DE astrocytoma; glioblastoma; dendritic cell; vaccination; immunotherapy
ID glioma patients; glioblastoma-multiforme; intracranial gliomas; exogenous antigen; immunotherapy; cytotoxicity; temozolomide; populations; generation; carcinoma
AB Dendritic cell vaccination has been applied to the treatment of a variety of cancers, including malignant astrocytoma. We have treated 13 patients with malignant astrocytoma using dendritic cell vaccination and have shown that this treatment is safe and is likely to be effective in combination with standard adjuvant therapy. Future studies should prospectively incorporate dendritic cell vaccination together with chemotherapy. Ideally, dendritic cell vaccination should be tested in a prospective fashion, in a coordinated trial involving multiple centres. (c) 2007 Elsevier Ltd. All rights reserved.
C1 [Walker, David G.; Laherty, Richard] Royal Brisbane & Womens Hosp, Dept Neurosurg, Brisbane, Qld, Australia.
   [Walker, David G.; Laherty, Richard; Tomlinson, Frank H.; Chuah, Teong; Schmidt, Chris] Queensland Inst Med Res, Brisbane, Qld 4006, Australia.
C3 Royal Brisbane & Women's Hospital; QIMR Berghofer Medical Research Institute
RP Walker, DG (通讯作者)，Brizbrain & Spine, St Andrews Med Ctr, Level 1,33 North St,Spring Hill, Brisbane, Qld 4000, Australia.
EM dwalker@brizbrain.com.au
CR BLACK KL, 1992, J NEUROSURG, V77, P120, DOI 10.3171/jns.1992.77.1.0120
   Broomfield S, 2005, CANCER RES, V65, P7580, DOI 10.1158/0008-5472.CAN-05-0328
   Brower V, 2005, NAT MED, V11, P360, DOI 10.1038/nm0405-360a
   Casati A, 2005, J IMMUNOL, V174, P3317, DOI 10.4049/jimmunol.174.6.3317
   Clarke SRM, 2000, J LEUKOCYTE BIOL, V67, P607, DOI 10.1002/jlb.67.5.607
   Dauer M, 2005, J IMMUNOTHER, V28, P332, DOI 10.1097/01.cji.0000164038.41104.f5
   De Vleeschouwer S, 2004, J NEUROSURG, V100, P492, DOI 10.3171/ped.2004.100.5.0492
   de Vleeschouwer S, 2006, NEUROSURGERY, V59, P988, DOI 10.1227/01.NEU.0000245595.38957.3E
   Dredge K, 2002, CANCER IMMUNOL IMMUN, V51, P521, DOI 10.1007/s00262-002-0309-z
   Dudley ME, 2002, SCIENCE, V298, P850, DOI 10.1126/science.1076514
   Emens LA, 2005, CANCER RES, V65, P8059, DOI 10.1158/0008-5472.CAN-05-1797
   Franceschi E, 2005, CANCER-AM CANCER SOC, V104, P2473, DOI 10.1002/cncr.21564
   Heimberger AB, 2000, J NEUROIMMUNOL, V103, P16, DOI 10.1016/S0165-5728(99)00172-1
   Jocham D, 2004, LANCET, V363, P594, DOI 10.1016/S0140-6736(04)15590-6
   Kikuchi T, 2001, CANCER IMMUNOL IMMUN, V50, P337, DOI 10.1007/s002620100205
   Kikuchi T, 2004, J IMMUNOTHER, V27, P452, DOI 10.1097/00002371-200411000-00005
   Lake RA, 2005, NAT REV CANCER, V5, P397, DOI 10.1038/nrc1613
   LEVITSKY HI, 1994, J EXP MED, V179, P1215, DOI 10.1084/jem.179.4.1215
   Liau LM, 2005, CLIN CANCER RES, V11, P5515, DOI 10.1158/1078-0432.CCR-05-0464
   Liau LM, 1999, J NEUROSURG, V90, P1115, DOI 10.3171/jns.1999.90.6.1115
   Liu GT, 2005, ONCOGENE, V24, P5226, DOI 10.1038/sj.onc.1208519
   MAHALEY MS, 1983, J NEUROSURG, V59, P201, DOI 10.3171/jns.1983.59.2.0201
   Okada H, 2001, HUM GENE THER, V12, P575
   PALMA L, 1978, J NEUROSURG, V49, P854, DOI 10.3171/jns.1978.49.6.0854
   Parney IF, 2000, NEUROSURGERY, V46, P778, DOI 10.1097/00006123-200004000-00002
   Rock KL, 1996, J IMMUNOL, V156, P3721
   ROCK KL, 1990, SCIENCE, V249, P918, DOI 10.1126/science.2392683
   Rosenberg SA, 2004, NAT MED, V10, P909, DOI 10.1038/nm1100
   Rutkowski S, 2004, BRIT J CANCER, V91, P1656, DOI 10.1038/sj.bjc.6602195
   Sorg RV, 2003, J IMMUNOTHER, V26, P374, DOI 10.1097/00002371-200307000-00010
   Stupp R, 2005, NEW ENGL J MED, V352, P987, DOI 10.1056/NEJMoa043330
   VanGool SW, 1996, IMMUNOL REV, V153, P47
   VONHANWEHR RI, 1984, J NEUROSURG, V60, P1138, DOI 10.3171/jns.1984.60.6.1138
   Walker DG, 2006, J NEUROIMMUNOL, V175, P59, DOI 10.1016/j.jneuroim.2006.03.006
   Wheeler CJ, 2004, CLIN CANCER RES, V10, P5316, DOI 10.1158/1078-0432.CCR-04-0497
   Yamanaka R, 2003, BRIT J CANCER, V89, P1172, DOI 10.1038/sj.bjc.6601268
   Yamanaka R, 2001, J NEUROSURG, V94, P474, DOI 10.3171/jns.2001.94.3.0474
   Young H F, 1976, SURG NEUROL, V5, P19
   Yu JS, 2001, CANCER RES, V61, P842
   Zhu XM, 2005, J NEURO-ONCOL, V74, P9, DOI 10.1007/s11060-004-3339-x
NR 40
TC 63
Z9 68
U1 0
U2 7
PU ELSEVIER SCI LTD
PI OXFORD
PA THE BOULEVARD, LANGFORD LANE, KIDLINGTON, OXFORD OX5 1GB, OXON, ENGLAND
SN 0967-5868
EI 1532-2653
J9 J CLIN NEUROSCI
JI J. Clin. Neurosci.
PD FEB 15
PY 2008
VL 15
IS 2
BP 114
EP 121
DI 10.1016/j.jocn.2007.08.007
PG 8
WC Clinical Neurology; Neurosciences
SC Neurosciences & Neurology
GA 256SH
UT WOS:000252749600004
PM 18083572
DA 2025-02-17
ER

PT J
AU Meng, YX
   Kujas, M
   Marie, Y
   Paris, S
   Thillet, J
   Delattre, JY
   Carpentier, AF
AF Meng, Yuxia
   Kujas, Michele
   Marie, Yannick
   Paris, Sophie
   Thillet, Joelle
   Delattre, Jean-Yves
   Carpentier, Antoine F.
TI Expression of TLR9 within human glioblastoma
SO JOURNAL OF NEURO-ONCOLOGY
LA English
DT Article
DE TLR9; glioblastoma; real time quantitative PCR; CpG ODNs; microglia; xenograft; human; immunity
ID toll-like receptors; brain-tumors; immune-responses; cpg motifs; cells; microglia; survival; glioma; oligodeoxynucleotides; radiotherapy
AB Immunostimulating oligonucleotides containing CpG motifs (CpG-ODN) have shown promising antitumor activity in preclinical glioma models. CpG motifs are specifically recognized by the Toll-like receptor 9 (TLR9), mainly expressed in plasmacytoid dendritic cells (pDCs) and B cells. Expression of TLR9 within human glioma samples has not been investigated. As CpG-ODN is currently under clinical trials in glioma patients, we investigated whether TLR9 is expressed at the RNA levels in a series of 37 human glioblastomas (GBM) by quantitative PCR. TLR9 expression was detected at variable levels, which might suggest that some patients are more likely to benefit from treatment with CpG-ODN than others. No significant relationships between TLR9 expression and age, sex, tumor location, lymphocytes infiltration, oligodendroglial components or survival were found. TLR9 is unlikely to be expressed by tumor cells as no TLR9 expression was detected in pure human GBM xenografts. Immunocytochemistry studies showed TLR9 expression in some macrophages/microglial cells. The expression of TLR9 within human GBM strengthens the rationale for the utilization of CpG-ODN in this disease.
C1 [Carpentier, Antoine F.] Hop Avicenne, Serv Neurol, F-93009 Bobigny, France.
   [Meng, Yuxia; Kujas, Michele; Marie, Yannick; Paris, Sophie; Thillet, Joelle; Delattre, Jean-Yves; Carpentier, Antoine F.] INSERM, U711, Paris, France.
   [Delattre, Jean-Yves] Hop La Pitie Salpetriere, Serv Neurol Mazarin, F-75013 Paris, France.
   [Kujas, Michele; Delattre, Jean-Yves; Carpentier, Antoine F.] AP HP, Paris, France.
   [Carpentier, Antoine F.] Med & Biol Humaine Bobigny Univ Paris 13, UFR Sante, Paris, France.
C3 Assistance Publique Hopitaux Paris (APHP); Hopital Universitaire Avicenne - APHP; Universite Paris 13; Institut National de la Sante et de la Recherche Medicale (Inserm); Assistance Publique Hopitaux Paris (APHP); Hopital Universitaire Pitie-Salpetriere - APHP; Sorbonne Universite; Assistance Publique Hopitaux Paris (APHP); Universite Paris 13
RP Carpentier, AF (通讯作者)，Hop Avicenne, Serv Neurol, 125 Route Stalingrad, F-93009 Bobigny, France.
EM antoine.carpentier@avc.aphp.fr
CR Behin A, 2003, LANCET, V361, P323, DOI 10.1016/S0140-6736(03)12328-8
   Bowman CC, 2003, GLIA, V43, P281, DOI 10.1002/glia.10256
   BROOKS WH, 1978, ANN NEUROL, V4, P219, DOI 10.1002/ana.410040305
   Bsibsi M, 2002, J NEUROPATH EXP NEUR, V61, P1013, DOI 10.1093/jnen/61.11.1013
   Bucciero A, 1990, J NEUROSURG SCI, V34, P145
   Carpentier A, 2006, NEURO-ONCOLOGY, V8, P60, DOI 10.1215/S1522851705000475
   Carpentier AF, 2000, CLIN CANCER RES, V6, P2469
   Carpentier AF, 1999, CANCER RES, V59, P5429
   Dalpke AH, 2002, J IMMUNOL, V168, P4854, DOI 10.4049/jimmunol.168.10.4854
   Droemann D, 2005, RESP RES, V6, P0, DOI 10.1186/1465-9921-6-1
   El Andaloussi A, 2006, GLIA, V54, P526, DOI 10.1002/glia.20401
   Henault M, 2005, J IMMUNOL METHODS, V300, P93, DOI 10.1016/j.jim.2005.02.012
   Hussain SF, 2006, NEURO-ONCOLOGY, V8, P261, DOI 10.1215/15228517-2006-008
   Jack CS, 2005, J IMMUNOL, V175, P4320, DOI 10.4049/jimmunol.175.7.4320
   Jego G, 2006, LEUKEMIA, V20, P1130, DOI 10.1038/sj.leu.2404226
   Krieg Arthur M, 2004, CURR ONCOL REP, V6, P88, DOI 10.1007/s11912-004-0019-0
   Leuraud P, 2004, CANCER RES, V64, P4648, DOI 10.1158/0008-5472.CAN-03-3429
   Lyons SR, 2000, J CLIN MICROBIOL, V38, P2362
   Meng YX, 2005, INT J CANCER, V116, P992, DOI 10.1002/ijc.21131
   Strobl H, 1998, J IMMUNOL, V161, P740
   Stupp R, 2005, NEW ENGL J MED, V352, P987, DOI 10.1056/NEJMoa043330
   Takeshita F, 2001, J IMMUNOL, V167, P3555, DOI 10.4049/jimmunol.167.7.3555
   Watters JJ, 2005, J NEUROSCI RES, V81, P447, DOI 10.1002/jnr.20485
NR 23
TC 44
Z9 47
U1 0
U2 4
PU SPRINGER
PI NEW YORK
PA 233 SPRING STREET, NEW YORK, NY 10013 USA
SN 0167-594X
EI 
J9 J NEURO-ONCOL
JI J. Neuro-Oncol.
PD MAY 15
PY 2008
VL 88
IS 1
BP 19
EP 25
DI 10.1007/s11060-008-9536-2
PG 7
WC Oncology; Clinical Neurology
SC Oncology; Neurosciences & Neurology
GA 288CR
UT WOS:000254964300003
PM 18253698
DA 2025-02-17
ER

PT J
AU Krammer, B
   Plaetzer, K
AF Krammer, Barbara
   Plaetzer, Kristjan
TI ALA and its clinical impact, from bench to bedside
SO PHOTOCHEMICAL & PHOTOBIOLOGICAL SCIENCES
LA English
DT Article
ID delta-aminolevulinic-acid; 5-aminolevulinic acid; photodynamic therapy; protoporphyrin-ix; endogenous protoporphyrin; porphyrin; fluorescence; cells; accumulation; photosensitizer
AB ALA-induced protoporphyrin IX ( PpIX) is used for fluorescence diagnosis (ALA-FD) and for fluorescence-guided resection of both (pre) malignant and non-malignant diseases. ALA is also applied in photodynamic therapy (ALA-PDT) of superficial ( pre) malignant lesions in dermatology, urology, neurosurgery, otorhinolaryngology, gynecology and gastroenterology. Today, ALA is approved as Levulan((R)) for actinic keratoses, the ALA-methyl ester Metvix((R)) for actinic keratoses and basal cell carcinoma, the ALA-hexyl ester Hexvix((R)) for the diagnosis of bladder cancer and Gliolan((R)) for malignant glioma. The use of ALA for PDT and FD was established around 25 years ago, with most of the fundamental knowledge gained at the "bench" and implemented at the "bedside" due to the diligence of a few researchers within the first 10 years of research. After 1993 ALA research was taken up by many groups. For patient treatment, several factors are relevant. Administered mainly in a topical or oral form, ALA penetrates tissue in a sub-optimal way, which is currently improved by special techniques and the use of ALA-esters. PpIX accumulation is elevated in many malignant tissues, several tissue abnormalities, and in mucosa. It is also found at elevated levels in macrophages, dendritic cells and activated lymphocytes. Following sufficient PpIX accumulation in the target cells, irradiation is carried out which may be accompanied by a burning sensation at the treatment site. Due to a saturation process of PpIX formation and rapid photobleaching during irradiation the risk of overtreatment is relatively low. Pharmacokinetical studies have demonstrated a low systemic photosensitivity and excretion of PpIX via natural routes.
C1 [Krammer, Barbara; Plaetzer, Kristjan] Salzburg Univ, Dept Mol Biol, A-5020 Salzburg, Austria.
C3 Salzburg University
RP Krammer, B (通讯作者)，Salzburg Univ, Dept Mol Biol, A-5020 Salzburg, Austria.
EM barbara.krammer@sbg.ac.at
CR ARSOV T, 1981, FOLIA HAEMATOLOGICA (LEIPZIG), V108, P567
   BEDWELL J, 1992, BRIT J CANCER, V65, P818, DOI 10.1038/bjc.1992.175
   BRADY AM, 1992, ARCH TOXICOL, V66, P175, DOI 10.1007/BF01974011
   BRENNAN MJW, 1981, MOL CELL BIOCHEM, V38, P49, DOI 10.1007/BF00235687
   Curnow A, 2006, COMPR SER PHOTOCH, V6, P249
   de Bruijn HS, 2007, PHOTOCH PHOTOBIO SCI, V6, P857, DOI 10.1039/b703361c
   DIVARIS DXG, 1990, AM J PATHOL, V136, P891
   ELFAR M, 1995, P SOC PHOTO-OPT INS, V2371, P236
   Fotinos N, 2006, PHOTOCHEM PHOTOBIOL, V82, P994, DOI 10.1562/2006-02-03-IR-794
   Fukuda H, 1989, DRUG DES DELIV, V5, P133
   Gaullier JM, 1997, CANCER RES, V57, P1481
   GOFF BA, 1992, J PHOTOCH PHOTOBIO B, V15, P239, DOI 10.1016/1011-1344(92)85128-H
   GRUBINGER M, 2000, RES ADV PHOTOCHEMIST, V0, P137
   HANANIA J, 1992, CANCER LETT, V65, P127, DOI 10.1016/0304-3835(92)90156-P
   Hryhorenko EA, 1998, IMMUNOPHARMACOLOGY, V40, P231, DOI 10.1016/S0162-3109(98)00047-2
   Kelty CJ, 2002, PHOTOCH PHOTOBIO SCI, V1, P158, DOI 10.1039/b201027p
   Kennedy J C, 1996, J CLIN LASER MED SURG, V14, P289
   Kennedy JC, 2006, COMPR SER PHOTOCH, V6, P1
   KENNEDY JC, 1992, J PHOTOCH PHOTOBIO B, V14, P275, DOI 10.1016/1011-1344(92)85108-7
   KENNEDY JC, 1990, J PHOTOCH PHOTOBIO B, V6, P143, DOI 10.1016/1011-1344(90)85083-9
   Kloek J, 1998, PHOTOCHEM PHOTOBIOL, V67, P150
   Krammer B, 2006, COMPR SER PHOTOCH, V6, P15
   LOH CS, 1993, BRIT J CANCER, V68, P41, DOI 10.1038/bjc.1993.284
   MALIK Z, 1979, CELL DIFFER DEV, V8, P223, DOI 10.1016/0045-6039(79)90049-6
   MALIK Z, 1987, BRIT J CANCER, V56, P589, DOI 10.1038/bjc.1987.246
   MALIK Z, 1989, J PHOTOCH PHOTOBIO B, V4, P195, DOI 10.1016/1011-1344(89)80005-3
   NICOLL RA, 1976, LIFE SCI, V19, P521, DOI 10.1016/0024-3205(76)90231-9
   PENG Q, 1987, CANCER LETT, V36, P1
   Peng Q, 1997, PHOTOCHEM PHOTOBIOL, V65, P235, DOI 10.1111/j.1751-1097.1997.tb08549.x
   Peng Q, 1996, J PHOTOCH PHOTOBIO B, V34, P95, DOI 10.1016/1011-1344(95)07268-3
   PIERACH CA, 1978, EXP NEUROL, V62, P810, DOI 10.1016/0014-4886(78)90287-X
   POTTIER RH, 1986, PHOTOCHEM PHOTOBIOL, V44, P679, DOI 10.1111/j.1751-1097.1986.tb04726.x
   RIOPELLE RJ, 1982, CAN J PHYSIOL PHARM, V60, P707, DOI 10.1139/y82-096
   Rud E, 2000, PHOTOCHEM PHOTOBIOL, V71, P640, DOI 10.1562/0031-8655(2000)071<0640:AABNAA>2.0.CO;2
   SASSA S, 1981, J EXP MED, V153, P1094, DOI 10.1084/jem.153.5.1094
   SHIMIZU Y, 1978, J LAB CLIN MED, V92, P795
   SIMA AAF, 1981, CAN J NEUROL SCI, V8, P105, DOI 10.1017/S0317167100042992
   Stepp H, 2007, J ENVIRON PATHOL TOX, V26, P157, DOI 10.1615/JEnvironPatholToxicolOncol.v26.i2.110
   Washbrook R, 1997, BRIT J CANCER, V75, P1417, DOI 10.1038/bjc.1997.244
   Zeitouni NC, 2003, MOL IMMUNOL, V39, P1133, DOI 10.1016/S0161-5890(03)00083-X
NR 40
TC 188
Z9 216
U1 1
U2 41
PU SPRINGERNATURE
PI LONDON
PA CAMPUS, 4 CRINAN ST, LONDON, N1 9XW, ENGLAND
SN 1474-905X
EI 1474-9092
J9 PHOTOCH PHOTOBIO SCI
JI Photochem. Photobiol. Sci.
PD JUN 15
PY 2008
VL 7
IS 3
BP 283
EP 289
DI 10.1039/b712847a
PG 7
WC Biochemistry & Molecular Biology; Biophysics; Chemistry, Physical
SC Biochemistry & Molecular Biology; Biophysics; Chemistry
GA 283XX
UT WOS:000254670900001
PM 18389144
DA 2025-02-17
ER

PT J
AU Wheeler, CJ
   Black, KL
   Liu, GT
   Mazer, M
   Zhang, XX
   Pepkowitz, S
   Goldfinger, D
   Ng, HS
   Irvin, D
   Yu, JS
AF Wheeler, Christopher J.
   Black, Keith L.
   Liu, Gentao
   Mazer, Mia
   Zhang, Xiao-xue
   Pepkowitz, Samuel
   Goldfinger, Dennis
   Ng, Hiushan
   Irvin, Dwain
   Yu, John S.
TI Vaccination elicits correlated immune and clinical responses in glioblastoma multiforme patients
SO CANCER RESEARCH
LA English
DT Article
ID primary intracranial tumors; t-cell responses; peptide-based vaccination; primary brain-tumors; phase-i/ii trial; malignant glioma; dendritic cells; metastatic melanoma; functional-analysis; recurrent glioma
AB Cancer vaccine trials have failed to yield robust immune-correlated clinical improvements as observed in animal models, fueling controversy over, the utility of human cancer vaccines. Therapeutic vaccination represents an intriguing additional therapy for glioblastoma multiforme (GBM; grade 4 glioma), which has a dismal prognosis and treatment response, but only early phase I vaccine trial results have been reported. Immune and clinical responses from a phase II GBM vaccine trial are reported here. IFN-gamma responsiveness was quantified in peripheral blood of 32 GBM patients given therapeutic dendritic cell vaccines. Posttreatment times to tumor progression (TTP) and survival (TTS) were compared in vaccine responders and nonresponders and were correlated with immune response magnitudes. GBM patients (53%) exhibited >= 1.5-fold vaccine-enhanced cytokine responses. Endogenous antitumor responses of similar magnitude occurred in 22% of GBM patients before vaccination. Vaccine responders exhibited significantly longer TTS and TTP relative to nonresponders. Immune enhancement in vaccine responders correlated logarithmically with TTS and TTP spanning postvaccine chemotherapy, but not with initial TTP spanning vaccination alone. This is the first report of a progressive correlation between cancer clinical outcome and T-cell responsiveness after therapeutic vaccination in humans and the first tracing of such correlation to therapeutically exploitable tumor alteration. As such, our findings offer unique opportunities to identify cellular and molecular components of clinically meaningful antitumor immunity in humans.
C1 [Wheeler, Christopher J.; Black, Keith L.; Liu, Gentao; Mazer, Mia; Zhang, Xiao-xue; Ng, Hiushan; Irvin, Dwain; Yu, John S.] Cedars Sinai Med Ctr, Maxine Dunitz Neurosurg Inst, Dept Neurosurg, Los Angeles, CA 90048 USA.
   [Pepkowitz, Samuel; Goldfinger, Dennis] Cedars Sinai Med Ctr, Dept Pathol & Lab Med, Los Angeles, CA 90048 USA.
C3 Cedars Sinai Medical Center; Cedars Sinai Medical Center
RP Wheeler, CJ (通讯作者)，8631 W 3rd St,Suite 800E, Los Angeles, CA 90048 USA.
EM wheelerc@cshs.org
CR Bodey B, 2000, ANTICANCER RES, V20, P2665
   BROOKS WH, 1977, CLIN EXP IMMUNOL, V29, P61
   BROOKS WH, 1976, CANCER, V37, P1869, DOI 10.1002/1097-0142(197604)37:4<1869::AID-CNCR2820370435>3.0.CO;2-Q
   Davis FG, 2001, NEURO-ONCOLOGY, V3, P152, DOI 10.1093/neuonc/3.3.152
   De Vleeschouwer S, 2004, J NEUROSURG, V100, P492, DOI 10.3171/ped.2004.100.5.0492
   DeAngelis LM, 2001, NEW ENGL J MED, V344, P114, DOI 10.1056/NEJM200101113440207
   Dix AR, 1999, J NEUROIMMUNOL, V100, P216, DOI 10.1016/S0165-5728(99)00203-9
   Dunn GP, 2002, NAT IMMUNOL, V3, P991, DOI 10.1038/ni1102-991
   ELLIOTT LH, 1984, J IMMUNOL, V132, P1208
   Hamid O, 2007, CLIN CANCER RES, V13, P215, DOI 10.1158/1078-0432.CCR-06-1450
   Hentschel SJ, 2003, CANCER J, V9, P113, DOI 10.1097/00130404-200303000-00007
   Jager E, 1996, INT J CANCER, V66, P470, DOI 10.1002/(SICI)1097-0215(19960516)66:4<470::AID-IJC10>3.0.CO;2-C
   Jouanneau E, 2006, CANCER IMMUNOL IMMUN, V55, P254, DOI 10.1007/s00262-005-0040-7
   Kammula US, 2000, J NATL CANCER I, V92, P1336, DOI 10.1093/jnci/92.16.1336
   Kammula US, 1999, J IMMUNOL, V163, P6867
   Kikuchi T, 2001, CANCER IMMUNOL IMMUN, V50, P337, DOI 10.1007/s002620100205
   KRETH FW, 1993, J NEUROSURG, V78, P762, DOI 10.3171/jns.1993.78.5.0762
   Lee KH, 1999, J IMMUNOL, V163, P6292
   Liau LM, 2005, CLIN CANCER RES, V11, P5515, DOI 10.1158/1078-0432.CCR-05-0464
   Liau LM, 1999, J NEUROSURG, V90, P1115, DOI 10.3171/jns.1999.90.6.1115
   Lienard Danielle, 2004, CANCER IMMUN, V4, P4
   Liu G, 2004, CANCER RES, V64, P4980, DOI 10.1158/0008-5472.CAN-03-3504
   Liu GT, 2003, J IMMUNOTHER, V26, P301, DOI 10.1097/00002371-200307000-00002
   Liu GT, 2004, J IMMUNOTHER, V27, P220, DOI 10.1097/00002371-200405000-00006
   Marchand M, 2001, EXPERT OPIN BIOL TH, V1, P497, DOI 10.1517/14712598.1.3.497
   Morford LA, 1997, J IMMUNOL, V159, P4415
   Morford LA, 1999, J NEUROSURG, V91, P935, DOI 10.3171/jns.1999.91.6.0935
   Okada H, 2003, J NEURO-ONCOL, V64, P13, DOI 10.1007/BF02700016
   Onaitis Mark, 2002, SURG ONCOL CLIN N AM, V11, P645, DOI 10.1016/S1055-3207(02)00027-3
   Parmiani Giorgio, 2001, KEIO JOURNAL OF MEDICINE, V50, P86
   Parney IF, 2000, NEUROSURGERY, V46, P1169, DOI 10.1097/00006123-200005000-00030
   Plautz GE, 2000, CLIN CANCER RES, V6, P2209
   Quigley MR, 1995, STEREOT FUNCT NEUROS, V65, P171, DOI 10.1159/000098962
   Rabinowich H, 1996, CLIN CANCER RES, V2, P1263
   Romero P, 2004, CANCER IMMUNOL IMMUN, V53, P249, DOI 10.1007/s00262-003-0473-9
   Rosenberg SA, 1998, NAT MED, V4, P321, DOI 10.1038/nm0398-321
   Stupp R, 2002, J CLIN ONCOL, V20, P1375, DOI 10.1200/JCO.20.5.1375
   STUPP R, 2003, J CLIN ONCOL, V1091, P779
   Walker EB, 2004, CLIN CANCER RES, V10, P668, DOI 10.1158/1078-0432.CCR-0095-03
   Wang E, 2001, EXPERT OPIN BIOL TH, V1, P277, DOI 10.1517/14712598.1.2.277
   Weller M, 1995, BRAIN RES REV, V21, P128, DOI 10.1016/0165-0173(95)00010-0
   Wheeler CJ, 2004, CLIN CANCER RES, V10, P5316, DOI 10.1158/1078-0432.CCR-04-0497
   Wheeler CJ, 2003, J IMMUNOL, V171, P4927, DOI 10.4049/jimmunol.171.9.4927
   Whiteside TL, 2004, CANCER IMMUNOL IMMUN, V53, P865, DOI 10.1007/s00262-004-0521-0
   Yamanaka R, 2003, BRIT J CANCER, V89, P1172, DOI 10.1038/sj.bjc.6601268
   Yamanaka R, 2005, CLIN CANCER RES, V11, P4160, DOI 10.1158/1078-0432.CCR-05-0120
   Yu JS, 2001, CANCER RES, V61, P842
   Yu JS, 2004, CANCER RES, V64, P4973, DOI 10.1158/0008-5472.CAN-03-3505
NR 49
TC 213
Z9 261
U1 0
U2 8
PU AMER ASSOC CANCER RESEARCH
PI PHILADELPHIA
PA 615 CHESTNUT ST, 17TH FLOOR, PHILADELPHIA, PA 19106-4404 USA
SN 0008-5472
EI 
J9 CANCER RES
JI Cancer Res.
PD JUL 15
PY 2008
VL 68
IS 14
BP 5955
EP 5964
DI 10.1158/0008-5472.CAN-07-5973
PG 10
WC Oncology
SC Oncology
GA 327ZZ
UT WOS:000257768300055
PM 18632651
DA 2025-02-17
ER

PT J
AU De Palma, M
   Mazzieri, R
   Politi, LS
   Pucci, F
   Zonari, E
   Sitia, G
   Mazzoleni, S
   Moi, D
   Venneri, MA
   Indraccolo, S
   Falini, A
   Guiclotti, LG
   Galli, R
   Naldini, L
AF De Palma, Michele
   Mazzieri, Roberta
   Politi, Letterio S.
   Pucci, Ferdinando
   Zonari, Erika
   Sitia, Giovanni
   Mazzoleni, Stefania
   Moi, Davide
   Venneri, Mary Anna
   Indraccolo, Stefano
   Falini, Andrea
   Guiclotti, Luca G.
   Galli, Rossella
   Naldini, Luigi
TI Tumor-targeted interferon-α delivery by Tie2-expressing monocytes inhibits tumor growth and metastasis
SO CANCER CELL
LA English
DT Article
ID breast-cancer model; hematopoietic-cells; dendritic cells; immune-system; i interferons; ifn-alpha; angiogenesis; expression; responses; stem
AB The use of type I interferons (IFNs) in cancer therapy has been limited by ineffective dosing and significant toxicity. Here, we exploited the tumor-homing ability of proangiogenic Tie2-expressing monocytes (TEMs) to deliver IFN-alpha to tumors. By transplanting hematopoietic progenitors transduced with a Tie2 promoter/enhancer-driven Ifna1 gene, we turned TEMs into IFN-a cell vehicles that efficiently targeted the IFN response to orthotopic human gliomas and spontaneous mouse mammary carcinomas and obtained significant antitumor responses and near complete abrogation of metastasis. TEM-mediated IFN-alpha delivery inhibited tumor angiogenesis and activated innate and adaptive immune cells but did not impair myelopoiesis and wound healing detectably. These results illustrate the therapeutic potential of gene- and cell-based IFN-alpha delivery and should allow the development of IFN treatments that more effectively treat cancer.
C1 [De Palma, Michele; Mazzieri, Roberta; Pucci, Ferdinando; Zonari, Erika; Moi, Davide; Venneri, Mary Anna; Naldini, Luigi] Angiogenesis & Tumor Targeting Res Unit, I-20132 Milan, Italy.
   [De Palma, Michele; Mazzieri, Roberta; Pucci, Ferdinando; Zonari, Erika; Moi, Davide; Venneri, Mary Anna; Naldini, Luigi] San Raffaele Telethon Inst Gene Therapy HSRTIGET, I-20132 Milan, Italy.
   [Sitia, Giovanni; Guiclotti, Luca G.] Immunopathogenesis Liver Infect Unit, I-20132 Milan, Italy.
   [Mazzoleni, Stefania; Galli, Rossella] Ist Sci San Raffaele, Stem Cell Res Inst, I-20132 Milan, Italy.
   [Politi, Letterio S.; Falini, Andrea] Hosp San Raffaele, Neuroradiol Div, Head & Neck Dept, I-20132 Milan, Italy.
   [Politi, Letterio S.; Falini, Andrea] Hosp San Raffaele, CERMAC, I-20132 Milan, Italy.
   [Pucci, Ferdinando; Naldini, Luigi] Univ Vita Salute San Raffaele, Sch Med, I-20132 Milan, Italy.
   [Indraccolo, Stefano] IRCCS, Ist Oncol Veneto, I-35128 Padua, Italy.
C3 Fondazione Telethon; San Raffaele Telethon Institute For Gene Therapy (Sr-Tiget); Vita-Salute San Raffaele University; IRCCS Ospedale San Raffaele; Vita-Salute San Raffaele University; IRCCS Ospedale San Raffaele; Vita-Salute San Raffaele University; IRCCS Ospedale San Raffaele; Vita-Salute San Raffaele University; IRCCS Istituto Oncologico Veneto (IOV)
RP De Palma, M (通讯作者)，Angiogenesis & Tumor Targeting Res Unit, I-20132 Milan, Italy.
EM depalma.michele@hsr.it; naldini.luigi@hsr.it
FU Associazione Italiana per la Ricerca sul Cancro (AIRC); European Union; Fondazione Telethon Funding Source: Custom
CR Aboody KS, 2008, GENE THER, V15, P739, DOI 10.1038/gt.2008.41
   Ahn GO, 2008, CANCER CELL, V13, P193, DOI 10.1016/j.ccr.2007.11.032
   BALKWILL FR, 1986, INT J CANCER, V38, P375, DOI 10.1002/ijc.2910380312
   Belardelli F, 2002, CYTOKINE GROWTH F R, V13, P119, DOI 10.1016/S1359-6101(01)00022-3
   Blankenstein T, 2005, CURR OPIN IMMUNOL, V17, P180, DOI 10.1016/j.coi.2005.01.008
   Bordignon C, 2006, NATURE, V441, P1100, DOI 10.1038/nature04962
   Brassard DL, 2002, J LEUKOCYTE BIOL, V71, P565
   Brown BD, 2006, NAT MED, V12, P585, DOI 10.1038/nm1398
   Condeelis J, 2006, CELL, V124, P263, DOI 10.1016/j.cell.2006.01.007
   Curnis F, 2005, CANCER RES, V65, P2906, DOI 10.1158/0008-5472.CAN-04-4282
   De Palma M, 2003, NAT MED, V9, P789, DOI 10.1038/nm871
   De Palma M, 2005, BLOOD, V105, P2307, DOI 10.1182/blood-2004-03-0798
   De Palma M, 2002, METHOD ENZYMOL, V346, P514
   De Palma M, 2005, CANCER CELL, V8, P211, DOI 10.1016/j.ccr.2005.08.002
   De Palma M, 2007, TRENDS IMMUNOL, V28, P519, DOI 10.1016/j.it.2007.09.004
   De Palma M, 2006, BBA-REV CANCER, V1766, P159, DOI 10.1016/j.bbcan.2006.06.003
   de Visser KE, 2006, NAT REV CANCER, V6, P24, DOI 10.1038/nrc1782
   Deininger MH, 2002, FEBS LETT, V514, P115, DOI 10.1016/S0014-5793(02)02430-4
   Dinney CPN, 1998, CANCER RES, V58, P808
   Du R, 2008, CANCER CELL, V13, P206, DOI 10.1016/j.ccr.2008.01.034
   Dunn GP, 2006, NAT REV IMMUNOL, V6, P836, DOI 10.1038/nri1961
   Fuchs EJ, 2004, CURR OPIN MOL THER, V6, P48
   GRESSER I, 1969, P NATL ACAD SCI USA, V63, P51, DOI 10.1073/pnas.63.1.51
   GUTTERMAN JU, 1994, P NATL ACAD SCI USA, V91, P1198, DOI 10.1073/pnas.91.4.1198
   Honda K, 2005, NATURE, V434, P772, DOI 10.1038/nature03464
   Hüsemann Y, 2008, CANCER CELL, V13, P58, DOI 10.1016/j.ccr.2007.12.003
   Jones N, 2001, NAT REV MOL CELL BIO, V2, P257, DOI 10.1038/35067005
   Kouros-Mehr H, 2008, CANCER CELL, V13, P141, DOI 10.1016/j.ccr.2008.01.011
   Lesinski GB, 2003, J CLIN INVEST, V112, P170, DOI 10.1172/JCI200316603
   Lin EY, 2001, J EXP MED, V193, P727, DOI 10.1084/jem.193.6.727
   Lin EY, 2003, AM J PATHOL, V163, P2113, DOI 10.1016/S0002-9440(10)63568-7
   Ljungman P, 2006, BONE MARROW TRANSPL, V37, P439, DOI 10.1038/sj.bmt.1705265
   Lucas M, 2007, IMMUNITY, V26, P503, DOI 10.1016/j.immuni.2007.03.006
   OPENSHAW P, 1995, J EXP MED, V182, P1357, DOI 10.1084/jem.182.5.1357
   Parmar Simrit, 2003, CURRENT OPINION IN ONCOLOGY, V15, P431, DOI 10.1097/00001622-200311000-00005
   Pfeffer L M, 1997, SEMIN ONCOL, V24, P0
   Salmon P, 1996, J INTERF CYTOK RES, V16, P759, DOI 10.1089/jir.1996.16.759
   Shaked Y, 2005, BLOOD, V106, P3058, DOI 10.1182/blood-2005-04-1422
   Shojaei F, 2008, TRENDS CELL BIOL, V18, P372, DOI 10.1016/j.tcb.2008.06.003
   SIDKY YA, 1987, CANCER RES, V47, P5155
   Slaton JW, 1999, CLIN CANCER RES, V5, P2726
   Solorzano CC, 2003, CLIN CANCER RES, V9, P1858
   Stark GR, 1998, ANNU REV BIOCHEM, V67, P227, DOI 10.1146/annurev.biochem.67.1.227
   Stetson DB, 2006, IMMUNITY, V25, P373, DOI 10.1016/j.immuni.2006.08.007
   Theofilopoulos AN, 2005, ANNU REV IMMUNOL, V23, P307, DOI 10.1146/annurev.immunol.23.021704.115843
   Tosi D, 2004, J IMMUNOL, V172, P5363, DOI 10.4049/jimmunol.172.9.5363
   Venneri MA, 2007, BLOOD, V109, P5276, DOI 10.1182/blood-2006-10-053504
   Vigna E, 2005, MOL THER, V11, P763, DOI 10.1016/j.ymthe.2004.11.017
   Willimsky G, 2007, IMMUNOL REV, V220, P102, DOI 10.1111/j.1600-065X.2007.00578.x
NR 49
TC 244
Z9 267
U1 4
U2 37
PU CELL PRESS
PI CAMBRIDGE
PA 600 TECHNOLOGY SQUARE, 5TH FLOOR, CAMBRIDGE, MA 02139 USA
SN 1535-6108
EI 
J9 CANCER CELL
JI Cancer Cell
PD OCT 7
PY 2008
VL 14
IS 4
BP 299
EP 311
DI 10.1016/j.ccr.2008.09.004
PG 13
WC Oncology; Cell Biology
SC Oncology; Cell Biology
GA 358DI
UT WOS:000259896500005
PM 18835032
DA 2025-02-17
ER

PT J
AU Das, S
   Raizer, JJ
   Muro, K
AF Das, Sunit
   Raizer, Jerey J.
   Muro, Kenji
TI Immunotherapeutic Treatment Strategies for Primary Brain Tumors
SO CURRENT TREATMENT OPTIONS IN ONCOLOGY
LA English
DT Article
ID growth-factor-receptor; neural stem-cells; glioma patients; malignant gliomas; recurrent glioma; immune-responses; dendritic cells; glioblastoma-multiforme; adoptive immunotherapy; vaccination
AB Primary brain tumors account for a minor fraction of cancer diagnoses made worldwide and remain one of the most difficult to treat. Despite ongoing efforts to improve the quality of life and overall survival of these patients, current multimodality therapy has achieved only modest gains; the median survival is approximately 14 months among patients with the deadliest form of primary brain tumor, glioblastoma multiforme. Although the brain has been long considered an immunologically privileged organ, there is increased awareness of and appreciation for the complex interplay between the nervous system and the immune system in the setting of many disease states, including neoplastic. Although the concept of harnessing the specificity, activity, and memory of the immune system toward the treatment of brain tumors has been in existence for several decades and the neuro-oncology literature holds many publications that once promised of a breakthrough, only recently has a strategy emerged that addresses many of the limitations identified through past failures. It is with cautious optimism that the authors review the past and discuss the present status of immunotherapy and its role in the management of patients with primary brain tumors.
C1 [Muro, Kenji] Northwestern Univ, Feinberg Sch Med, Robert H Lurie Comprehens Canc Ctr, Dept Neurol Surg, Chicago, IL 60611 USA.
C3 Northwestern University; Feinberg School of Medicine; Robert H. Lurie Comprehensive Cancer Center; Ann & Robert H. Lurie Children's Hospital of Chicago
RP Muro, K (通讯作者)，Northwestern Univ, Feinberg Sch Med, Robert H Lurie Comprehens Canc Ctr, Dept Neurol Surg, 676 N St Clair St,Suite 2210, Chicago, IL 60611 USA.
EM kenji.muro@nm.org
CR Bailey SL, 2006, CRIT REV IMMUNOL, V26, P149, DOI 10.1615/CritRevImmunol.v26.i2.40
   Bao SD, 2006, NATURE, V444, P756, DOI 10.1038/nature05236
   Dillman RO, 2004, J IMMUNOTHER, V27, P398, DOI 10.1097/00002371-200409000-00009
   Dirks PB, 2006, NATURE, V444, P687, DOI 10.1038/444687a
   Dunn Gavin P, 2007, CANCER IMMUN, V7, P12
   Eramo A, 2006, CELL DEATH DIFFER, V13, P1238, DOI 10.1038/sj.cdd.4401872
   FARKKILA M, 1994, BRIT J CANCER, V70, P138, DOI 10.1038/bjc.1994.263
   Fisher JL, 2007, NEUROL CLIN, V25, P867, DOI 10.1016/j.ncl.2007.07.002
   Frederick L, 2000, CANCER RES, V60, P1383
   Galli R, 2004, CANCER RES, V64, P7011, DOI 10.1158/0008-5472.CAN-04-1364
   Griffin DE, 2003, NAT REV IMMUNOL, V3, P493, DOI 10.1038/nri1105
   Hanahan D, 2000, CELL, V100, P57, DOI 10.1016/S0092-8674(00)81683-9
   Hattiangady B, 2007, STEM CELLS, V25, P2104, DOI 10.1634/stemcells.2006-0726
   Heimberger AB, 2006, J CLIN ONCOL, V24, P0
   Heimberger AB, 2003, CLIN CANCER RES, V9, P4247
   Hopkins K, 1996, RECENT RESULTS CANCER RES, V141, P159
   Janeway CA, 2004, IMMUNOBIOLOGY, V6th, P0
   JEREB B, 1989, AM J CLIN ONCOL-CANC, V12, P1, DOI 10.1097/00000421-198902000-00001
   Kikuchi T, 2001, CANCER IMMUNOL IMMUN, V50, P337, DOI 10.1007/s002620100205
   Kikuchi T, 2004, J IMMUNOTHER, V27, P452, DOI 10.1097/00002371-200411000-00005
   Kleihues P, 2002, J NEUROPATH EXP NEUR, V61, P215, DOI 10.1093/jnen/61.3.215
   Kruse CA, 1997, CANCER IMMUNOL IMMUN, V45, P77, DOI 10.1007/s002620050405
   Liau LM, 2005, CLIN CANCER RES, V11, P5515, DOI 10.1158/1078-0432.CCR-05-0464
   MERCHANT RE, 1988, CANCER-AM CANCER SOC, V62, P665, DOI 10.1002/1097-0142(19880815)62:4<665::AID-CNCR2820620403>3.0.CO;2-O
   Mueller D, 2005, J NEUROSCI RES, V82, P592, DOI 10.1002/jnr.20673
   PARSA A, 2007, AACR NCI EORTC INT C, V0, P0
   Plautz GE, 1998, J NEUROSURG, V89, P42, DOI 10.3171/jns.1998.89.1.0042
   Riva P, 1997, CANCER-AM CANCER SOC, V80, P2733
   Rutkowski S, 2004, BRIT J CANCER, V91, P1656, DOI 10.1038/sj.bjc.6602195
   Salazar AM, 1996, NEUROSURGERY, V38, P1096, DOI 10.1097/00006123-199606000-00006
   SAWAMURA Y, 1989, CANCER RES, V49, P1843
   Singh SK, 2003, CANCER RES, V63, P5821
   STUPP R, 2005, NEW ENGL J MED, V352, P1036
   Thurner B, 1999, J IMMUNOL METHODS, V223, P1, DOI 10.1016/S0022-1759(98)00208-7
   Wersall P, 1997, CANCER IMMUNOL IMMUN, V44, P157, DOI 10.1007/s002620050368
   Wheeler CJ, 2004, CLIN CANCER RES, V10, P5316, DOI 10.1158/1078-0432.CCR-04-0497
   Yamanaka R, 2003, BRIT J CANCER, V89, P1172, DOI 10.1038/sj.bjc.6601268
   Yamanaka R, 2005, CLIN CANCER RES, V11, P4160, DOI 10.1158/1078-0432.CCR-05-0120
   Yu JS, 2001, CANCER RES, V61, P842
   Zhao GY, 2007, STEM CELLS DEV, V16, P429, DOI 10.1089/scd.2006.0092
   Zhu XM, 2007, J TRANSL MED, V5, P0, DOI 10.1186/1479-5876-5-10
NR 41
TC 9
Z9 11
U1 0
U2 3
PU SPRINGER
PI NEW YORK
PA 233 SPRING ST, NEW YORK, NY 10013 USA
SN 1527-2729
EI 1534-6277
J9 CURR TREAT OPTION ON
JI Curr. Treat. Options Oncol.
PD FEB 15
PY 2008
VL 9
IS 1
BP 32
EP 40
DI 10.1007/s11864-008-0055-3
PG 9
WC Oncology
SC Oncology
GA 399YQ
UT WOS:000262835600003
PM 18363109
DA 2025-02-17
ER

PT J
AU Baneijee, D
   Matthews, P
   Matayeva, E
   Kaufman, JL
   Steinman, RM
   Dhodapkar, KM
AF Baneijee, Devi
   Matthews, Phillip
   Matayeva, Elyana
   Kaufman, Jacob L.
   Steinman, Ralph M.
   Dhodapkar, Kavita M.
TI Enhanced T-cell responses to glioma cells coated with the anti-EGF receptor antibody and targeted to activating FcγRs on human dendritic cells
SO JOURNAL OF IMMUNOTHERAPY
LA English
DT Article
DE monoclonal antibodies; epidermal growth factor receptor; glioma; immunity; Fc gamma receptor; dendritic cells
ID growth-factor-receptor; cross-presentation; selective blockade; in-vitro; therapy; brain; vaccination; immunity; identification; maturation
AB The induction of effective immune responses to tumor vaccines requires the preferential activation of effector T cells relative to regulatory or suppressive T cells. Glial tumors commonly overexpress the epidermal growth factor receptor (EGFR), which can be targeted by monoclonal antibodies. Here we show that the coating of glial tumor cells with a clinical grade anti-EGFR antibody, cetuximab, leads to enhanced tumor-specific, interferon-gamma producing CD8(+) T cells by dendritic cells (DCs). The selective targeting of monoclonal antibody coated glioma cells to activating Fey receptors (Fc gamma Rs) on DCs, which is achieved with a blocking antibody to the inhibitory form of Fc gamma R, leads to the induction of antitumor immunity without the need for an exogenous maturation Stimulus. Importantly, this approach reduces the concurrent induction of regulatory T cells, which can also be depleted to further enhance immunity. These data suggest that immunity to EGFR expressing tumors, including glioma, can be enhanced through the concerted function of antitumor monoclonal antibodies, activating Fc gamma R, and DCs.
C1 [Dhodapkar, Kavita M.] Rockefeller Univ, Cellular Physiol & Immunol Lab, New York, NY 10021 USA.
   Rockefeller Univ, Lab Tumor Immunol & Immunotherapy, New York, NY 10021 USA.
C3 Rockefeller University; Rockefeller University
RP Dhodapkar, KM (通讯作者)，Rockefeller Univ, Cellular Physiol & Immunol Lab, 1230 York Ave,176, New York, NY 10021 USA.
EM dhodapk@rockefeller.edu
FU NCRR NIH HHS [M01-RR00102] Funding Source: Medline; NIAID NIH HHS [AI054375, P01-AI51573] Funding Source: Medline
CR Adams GP, 2005, NAT BIOTECHNOL, V23, P1147, DOI 10.1038/nbt1137
   Amigorena S, 2002, J EXP MED, V195, PF1, DOI 10.1084/jem.20011925
   Banerjee DK, 2006, BLOOD, V108, P2655, DOI 10.1182/blood-2006-03-011353
   BROOKS WH, 1978, ANN NEUROL, V4, P219, DOI 10.1002/ana.410040305
   de Vleeschouwer S, 2006, NEUROSURGERY, V59, P988, DOI 10.1227/01.NEU.0000245595.38957.3E
   DeAngelis LM, 2001, NEW ENGL J MED, V344, P114, DOI 10.1056/NEJM200101113440207
   den Haan JMM, 2002, J EXP MED, V196, P817, DOI 10.1084/jem.20020295
   Dhodapkar KM, 2007, J EXP MED, V204, P1359, DOI 10.1084/jem.20062545
   Dhodapkar KM, 2005, P NATL ACAD SCI USA, V102, P6243, DOI 10.1073/pnas.0502547102
   Dhodapkar KM, 2005, P NATL ACAD SCI USA, V102, P2910, DOI 10.1073/pnas.0500014102
   Dhodapkar KM, 2002, J EXP MED, V195, P125, DOI 10.1084/jem.20011097
   Eller JL, 2005, NEUROSURGERY, V56, P155, DOI 10.1227/01.NEU.0000145865.25689.55
   Eller JL, 2002, NEUROSURGERY, V51, P1005, DOI 10.1227/01.NEU.0000029020.56466.17
   FAN Z, 1993, CANCER RES, V53, P4322
   Fecci PE, 2006, CANCER RES, V66, P3294, DOI 10.1158/0008-5472.CAN-05-3773
   Fecci PE, 2003, J NEURO-ONCOL, V64, P161, DOI 10.1023/A:1024943506506
   Fecci PE, 2006, CLIN CANCER RES, V12, P4294, DOI 10.1158/1078-0432.CCR-06-0053
   Frederick L, 2000, CANCER RES, V60, P1383
   Friedman HS, 2005, NEW ENGL J MED, V353, P1997, DOI 10.1056/NEJMp058186
   Kalergis AM, 2002, J EXP MED, V195, P1653, DOI 10.1084/jem.20020338
   Liau LM, 2005, CLIN CANCER RES, V11, P5515, DOI 10.1158/1078-0432.CCR-05-0464
   Liu TF, 2003, MOL CANCER THER, V2, P783
   Mendelsohn J, 2003, CANCER IMMUNOL IMMUN, V52, P342, DOI 10.1007/s00262-002-0354-7
   Okano F, 2002, CLIN CANCER RES, V8, P2851
   Parajuli P, 2007, EXPERT OPIN BIOL TH, V7, P439, DOI 10.1517/14712598.7.4.439
   Ravetch JV, 2001, ANNU REV IMMUNOL, V19, P275, DOI 10.1146/annurev.immunol.19.1.275
   Regnault A, 1999, J EXP MED, V189, P371, DOI 10.1084/jem.189.2.371
   Saltz LB, 2004, J CLIN ONCOL, V22, P1201, DOI 10.1200/JCO.2004.10.182
   Schmitz M, 2007, BRIT J CANCER, V96, P1293, DOI 10.1038/sj.bjc.6603696
   Smith JS, 2001, JNCI-J NATL CANCER I, V93, P1246, DOI 10.1093/jnci/93.16.1246
   Tang J, 2005, CLIN CANCER RES, V11, P5292, DOI 10.1158/1078-0432.CCR-05-0545
   Yu JS, 2004, CANCER RES, V64, P4973, DOI 10.1158/0008-5472.CAN-03-3505
NR 32
TC 31
Z9 33
U1 0
U2 3
PU LIPPINCOTT WILLIAMS & WILKINS
PI PHILADELPHIA
PA TWO COMMERCE SQ, 2001 MARKET ST, PHILADELPHIA, PA 19103 USA
SN 1524-9557
EI 1537-4513
J9 J IMMUNOTHER
JI J. Immunother.
PD FEB-MAR 15
PY 2008
VL 31
IS 2
BP 113
EP 120
DI 10.1097/CJI.0b013e31815a5892
PG 8
WC Oncology; Immunology; Medicine, Research & Experimental
SC Oncology; Immunology; Research & Experimental Medicine
GA 266KE
UT WOS:000253433300001
PM 18481381
DA 2025-02-17
ER

PT J
AU Peres, E
   Wood, GW
   Poulik, J
   Baynes, R
   Sood, S
   Abidi, MH
   Klein, J
   Bhambhani, K
   Dansey, R
   Abella, E
AF Peres, E.
   Wood, G. W.
   Poulik, J.
   Baynes, R.
   Sood, S.
   Abidi, M. H.
   Klein, J.
   Bhambhani, K.
   Dansey, R.
   Abella, E.
TI High-dose Chemotherapy and Adoptive Immunotherapy in the Treatment of Recurrent Pediatric Brain Tumors
SO NEUROPEDIATRICS
LA English
DT Article
DE bone marrow transplant; brain tumors; immunotherapy; high-dose chemotherapy
ID pulsed dendritic cells; cancer-immunotherapy; vaccination; astrocytes; expression; microglia; cytokine; immunity; gliomas
AB Pediatric patients with recurrent brain tumors have a poor prognosis and limited therapeutic options. We investigated the use of high-dose chemotherapy with adoptive immunotherapy for recurrent brain tumors. Three pediatric patients with recurrent brain tumors received high-dose chemotherapy. This was followed by adoptive transfer of ex-vivo expanded T-cells. The T-cells were generated from peripheral blood after immunization with autologous cancer cells. The objectives of this study included (1) establishing the safety and feasibility of this potential treatment, (2) measuring changes in immune response after high-dose chemotherapy and adoptive immunotherapy, and (3) determining whether adoptive immunotherapy would be able to translate into a clinical response. Immune function was tested in all patients at the time of enrollment into the study. Humoral responses to recall antigens delayed-type hypersensitivity (DTH) were intact in all patients. After immunizing patients with autologous cancer cells, peripheral blood lymphocytes were harvested and activated with anti-CD3, expanded in-vitro, and infused post-autologous transplant. Patients received at least three doses of the vaccine, each consisting of an intradermal administration near a draining lymph node at biweekly intervals. Toxicity was limited and well tolerated in all patients. All three patients showed a tumor-specific immune response by serial imaging. Responses were durable at 16, 23, and 48 months, respectively.
C1 Wayne State Univ, Sch Med, Dept Hematol & Oncol, Karmanos Canc Inst,Div Pediat Hematol Oncol, Detroit, MI USA.
   Wayne State Univ, Childrens Hosp Michigan, Sch Med, Dept Pediat Neurosurg, Detroit, MI USA.
C3 Wayne State University; Barbara Ann Karmanos Cancer Institute; Wayne State University; Children's Hospital of Michigan
RP Peres, E (通讯作者)，Univ Michigan, Div Hematol & Oncol, 5303 Canc Ctr,1500 E Med Ctr Dr, Ann Arbor, MI 48109 USA.
EM edwardpe@umich.edu
FU Garret B. Smith Foundation
CR Blattman JN, 2004, SCIENCE, V305, P200, DOI 10.1126/science.1100369
   CHEN QY, 1994, INT J CANCER, V56, P755, DOI 10.1002/ijc.2910560524
   CONSTAM DB, 1992, J IMMUNOL, V148, P1404
   Coughlin CM, 2003, CANCER BIOL THER, V2, P466, DOI 10.4161/cbt.2.5.445
   DRANOFF G, 1993, P NATL ACAD SCI USA, V90, P3539, DOI 10.1073/pnas.90.8.3539
   Durando X, 2003, BONE MARROW TRANSPL, V31, P559, DOI 10.1038/sj.bmt.1703889
   FINLAY JL, 1990, J NEURO-ONCOL, V9, P239, DOI 10.1007/BF02341155
   Gabrilovich DI, 1999, CLIN CANCER RES, V5, P2963
   Geiger JD, 2001, CANCER RES, V61, P8513
   Hao CH, 2002, ACTA NEUROPATHOL, V103, P171
   Kew Y, 2003, CURR OPIN NEUROL, V16, P665, DOI 10.1097/00019052-200312000-00004
   Liau LM, 1999, J NEUROSURG, V90, P1115, DOI 10.3171/jns.1999.90.6.1115
   Marincola F M, 2000, ADV IMMUNOL, V74, P181, DOI 10.1016/S0065-2776(08)60911-6
   Perek Danuta, 2003, PRZEGL LEK, V60 Suppl 5, P27
   ROSENBERG SA, 2004, NATL CANC I S2, V85, P14639
   Sampson JH, 1996, P NATL ACAD SCI USA, V93, P10399, DOI 10.1073/pnas.93.19.10399
   Satoh J, 1995, BRAIN RES, V704, P92, DOI 10.1016/0006-8993(95)01177-3
   TIANHONG W, 2004, NAT MED, V10, P48
   Yang Liu, 2003, CANCER CONTROL, V10, P138
   Yu JS, 2001, CANCER RES, V61, P842
NR 20
TC 22
Z9 24
U1 0
U2 3
PU GEORG THIEME VERLAG KG
PI STUTTGART
PA RUDIGERSTR 14, D-70469 STUTTGART, GERMANY
SN 0174-304X
EI 1439-1899
J9 NEUROPEDIATRICS
JI Neuropediatrics
PD JUN 15
PY 2008
VL 39
IS 3
BP 151
EP 156
DI 10.1055/s-0028-1093333
PG 6
WC Clinical Neurology; Pediatrics
SC Neurosciences & Neurology; Pediatrics
GA 375MJ
UT WOS:000261117700003
PM 18991194
DA 2025-02-17
ER

PT J
AU Kim, A
   Yang, Y
   Lee, MS
   Yoo, YD
   Lee, HG
   Lim, JS
AF Kim, Aeyung
   Yang, Young
   Lee, Myeong-Sok
   Yoo, Young Do
   Lee, Hee Gu
   Lim, Jong-Seok
TI NDRG2 gene expression in B16F10 melanoma cells restrains melanogenesis via inhibition of Mitf expression
SO PIGMENT CELL & MELANOMA RESEARCH
LA English
DT Article
DE NDRG2; Melanogenesis; cAMP; TCF; beta-catenin; Mitf
ID microphthalmia transcription factor; downstream-regulated gene-2; cultured human melanocytes; malignant-melanoma; skin pigmentation; neural crest; differentiation; pathway; cancer; camp
AB NDRG2 (N-myc downstream-regulated gene 2) is a candidate tumor suppressor implicated in control of glioblastoma proliferation and dendritic cell differentiation. The microphthalmia-associated transcription factor (Mitf) plays a crucial role in the melanocyte lineage and in melanoma by controlling survival, differentiation, cell cycle entry and exit, and melanoma metastasis. Identifying upstream regulators of Mitf expression, therefore, remains a key issue. In this study, we aimed to assess whether the candidate tumor suppressor NDRG2 can modulate Mitf expression. Here, we show that NDRG2 acts to prevent cAMP and beta-catenin-mediated activation of the Mitf promoter, thereby blocking melanogenesis via the downstream Mitf target genes Tyrosinase, Tyrp1 and Dct. The data suggest that NDRG2 impairs melanogenesis by interfering with both the TCF/beta-catenin and cAMP/CREB pathways that are known to stimulate Mitf expression in melanocytes and have major implications for the role of NDRG2 in pigmentation and melanoma progression. Taken together, the results not only identify NDRG2 as a novel regulator of pigmentation, but also potentially a key factor in regulating melanoma progression via Mitf.
C1 [Kim, Aeyung; Yang, Young; Lee, Myeong-Sok; Lim, Jong-Seok] Sookmyung Womens Univ, Dept Biol Sci, Seoul, South Korea.
   [Kim, Aeyung; Yang, Young; Lee, Myeong-Sok; Lim, Jong-Seok] Sookmyung Womens Univ, Res Ctr Womens Dis, Seoul, South Korea.
   [Yoo, Young Do] Korea Univ, Coll Med, Grad Sch Med, Seoul 136705, South Korea.
   [Lee, Hee Gu] Cell Res Ctr, Korea Res Inst Biosci & Biotechnol, Taejon, South Korea.
C3 Sookmyung Women's University; Sookmyung Women's University; Korea University; Korea University Medicine (KU Medicine); Korea Research Institute of Bioscience & Biotechnology (KRIBB)
RP Lim, JS (通讯作者)，Sookmyung Womens Univ, Dept Biol Sci, Seoul, South Korea.
EM jslim@sookmyung.ac.kr
FU KOSEF [R11-2005-017-03001]; Sookmyung Women's University Research
CR ABE H, 1987, EUR J CANCER CLIN ON, V23, P1549, DOI 10.1016/0277-5379(87)90099-X
   Barker N, 2000, BIOESSAYS, V22, P961
   Bertolotto C, 1998, J CELL BIOL, V142, P827, DOI 10.1083/jcb.142.3.827
   Buscà R, 2000, PIGM CELL RES, V13, P60, DOI 10.1034/j.1600-0749.2000.130203.x
   Cadigan KM, 1997, GENE DEV, V11, P3286, DOI 10.1101/gad.11.24.3286
   Carreira S, 2006, GENE DEV, V20, P3426, DOI 10.1101/gad.406406
   Chang KL, 2001, ADV ANAT PATHOL, V8, P273, DOI 10.1097/00125480-200109000-00004
   Choi SC, 2003, FEBS LETT, V553, P413, DOI 10.1016/S0014-5793(03)01030-5
   Choi SC, 2007, EXP MOL MED, V39, P705, DOI 10.1038/emm.2007.77
   Deng YC, 2003, INT J CANCER, V106, P342, DOI 10.1002/ijc.11228
   Dunn KJ, 2000, P NATL ACAD SCI USA, V97, P10050, DOI 10.1073/pnas.97.18.10050
   ENGLARO W, 1995, J BIOL CHEM, V270, P24315, DOI 10.1074/jbc.270.41.24315
   FRIEDMANN PS, 1987, J CELL PHYSIOL, V133, P88, DOI 10.1002/jcp.1041330111
   Garraway LA, 2005, NATURE, V436, P117, DOI 10.1038/nature03664
   Goding CR, 2000, GENE DEV, V14, P1712
   HEARING VJ, 1989, PIGM CELL RES, V2, P75, DOI 10.1111/j.1600-0749.1989.tb00166.x
   Hedgepeth CM, 1997, DEV BIOL, V185, P82, DOI 10.1006/dbio.1997.8552
   HUNT G, 1994, J CELL SCI, V107, P205
   Jin EJ, 1999, BBA-MOL CELL RES, V1449, P93, DOI 10.1016/S0167-4889(98)00176-1
   Kang HY, 2002, ARCH DERMATOL RES, V294, P426, DOI 10.1007/s00403-002-0352-9
   Khaled M, 2003, J INVEST DERMATOL, V121, P831, DOI 10.1046/j.1523-1747.2003.12420.x
   Khaled M, 2002, J BIOL CHEM, V277, P33690, DOI 10.1074/jbc.M202939200
   King R, 1999, AM J PATHOL, V155, P731, DOI 10.1016/S0002-9440(10)65172-3
   Kovacevic Z, 2006, CARCINOGENESIS, V27, P2355, DOI 10.1093/carcin/bgl146
   Lee J, 2005, J INVEST DERMATOL, V124, P405, DOI 10.1111/j.0022-202X.2004.23606.x
   Lusis EA, 2005, CANCER RES, V65, P7121, DOI 10.1158/0008-5472.CAN-05-0043
   Park HY, 1999, CELL MOL BIOL, V45, P919
   Park YJ, 2007, BIOCHEM BIOPH RES CO, V363, P361, DOI 10.1016/j.bbrc.2007.08.195
   Parvez S, 2006, PHYTOTHER RES, V20, P921, DOI 10.1002/ptr.1954
   Patapoutian A, 2000, CURR OPIN NEUROBIOL, V10, P392, DOI 10.1016/S0959-4388(00)00100-8
   Piquemal D, 1999, BBA-MOL CELL RES, V1450, P364, DOI 10.1016/S0167-4889(99)00056-7
   Qu XH, 2002, MOL CELL BIOCHEM, V229, P35, DOI 10.1023/A:1017934810825
   Salti GI, 2000, CANCER RES, V60, P5012
   Takeda K, 2000, J BIOL CHEM, V275, P14013, DOI 10.1074/jbc.C000113200
   Thody AJ, 1998, PIGM CELL RES, V11, P265, DOI 10.1111/j.1600-0749.1998.tb00735.x
   Ulrix W, 1999, FEBS LETT, V455, P23, DOI 10.1016/S0014-5793(99)00845-5
   Vachtenheim J, 2004, PRAGUE MED REP, V105, P318
   Widlund HR, 2002, J CELL BIOL, V158, P1079, DOI 10.1083/jcb.200202049
   Yasumoto K, 2002, EMBO J, V21, P2703, DOI 10.1093/emboj/21.11.2703
   Yasumoto K, 1997, J BIOL CHEM, V272, P503
   YAVUZER U, 1995, ONCOGENE, V10, P123
   Zhou RH, 2001, GENOMICS, V73, P86, DOI 10.1006/geno.2000.6496
NR 42
TC 26
Z9 27
U1 0
U2 16
PU WILEY
PI HOBOKEN
PA 111 RIVER ST, HOBOKEN 07030-5774, NJ USA
SN 1755-1471
EI 1755-148X
J9 PIGM CELL MELANOMA R
JI Pigment Cell Melanoma Res.
PD DEC 15
PY 2008
VL 21
IS 6
BP 653
EP 664
DI 10.1111/j.1755-148X.2008.00503.x
PG 12
WC Oncology; Cell Biology; Dermatology
SC Oncology; Cell Biology; Dermatology
GA 374YO
UT WOS:000261079800009
PM 19067970
DA 2025-02-17
ER

PT J
AU Tanriover, N
   Ulu, MO
   Sanus, GZ
   Bilir, A
   Canbeyli, R
   Oz, B
   Akar, Z
   Kuday, C
AF Tanriover, Necmettin
   Ulu, Mustafa O.
   Sanus, Galip Z.
   Bilir, Ayhan
   Canbeyli, Resit
   Oz, Buge
   Akar, Ziya
   Kuday, Cengiz
TI The effects of systemic and intratumoral interleukin-12 treatment in C6 rat glioma model
SO NEUROLOGICAL RESEARCH
LA English
DT Article
DE C6 glioma model; cytokine; glioma; immunotherapy; interleukin-12; treatment
ID colony-stimulating factor; brain-tumors; in-vivo; dendritic cells; antitumor-activity; recombinant il-12; immunotherapy; lymphocytes; survival; gamma
AB Objective: Cytokine based immunotherapy has long been an exciting field for many investigators aiming to provide an effective alternative treatment modality for glioma management. Among these cytokines, interleukin-12 (IL-12) plays a crucial role in mediating inflammatory and antitumoral activity on the host defence. We have investigated the therapeutic role of systemic and local delivery of IL-12 in C6 rat glioma model and compared these two modalities. Methods: The donor C6 glioma cells were injected stereotactically to 32 Wistar rats and right frontal tumor formation was established in all subjects. The rats were evenly divided into four groups as intratumoral (i.t.) control group (Group IA), intraperitoneal (i.p.) control group (Group IB), i. t. treatment group (Group II) and i.p. treatment group (Group III). Magnetic resonance imaging were performed to 12 rats (three from each group) on the seventh post-inoculation day. Recombinant mouse IL-12 (rmIL-12) was administered via i.t. (0.1 mg 5 ml/day/rat) and i. p. (0.1 mg 20 ml/day/rat) routes to treatment groups between days 9 and 11 following tumor inoculation, for 3 consecutive days. The rats which were unresponsive to the external stimuli, unable to feed themselves or having severe neurological impairment were decapitated and the specimens were histopathologically examined. Results: The subjects of Group III (i.p.) showed a statistically significant prolongation in survival time (mean=39 days) when compared to the control group (mean=31.7 days) (p=0.035) and Group II (i.t.) (mean=24.5 days) (p=0.005). Histopathologic examination of Group III revealed markedly increased intratumoral and peritumoral lymphocyte infiltration compared with the other groups. Conclusion: This study demonstrated that systemic administration of IL-12 in C6 glioma model in rats prolongs the survival, probably by stimulating the cellular immunity leading to lymphocytic infiltration.
C1 [Tanriover, Necmettin; Ulu, Mustafa O.; Sanus, Galip Z.; Akar, Ziya; Kuday, Cengiz] Istanbul Univ, Dept Neurosurg, Istanbul, Turkey.
   [Oz, Buge] Istanbul Univ, Dept Pathol, Cerrahpasa Med Fac, Istanbul, Turkey.
   [Bilir, Ayhan] Istanbul Univ, Dept Histol & Embryol, Istanbul Fac Med, Istanbul, Turkey.
   [Canbeyli, Resit] Bogazici Univ, Psychobiol Lab, Dept Psychol, Istanbul, Turkey.
C3 Istanbul University; Istanbul University - Cerrahpasa; Istanbul University; Istanbul University; Bogazici University
RP Tanriover, N (通讯作者)，Cicek Cikmazi, Mehtapsok, Ulas Apt 2-6, TR-34728 Istanbul, Turkey.
EM dronurulu@gmail.com
CR ANDREWS JVR, 1993, J IMMUNOTHER, V14, P1
   Bertrand I, 1960, REV NEUROL (PARIS), V102, P3
   BLACK PM, 1991, NEW ENGL J MED, V324, P1471, DOI 10.1056/NEJM199105233242105
   BROOKS WH, 1978, ANN NEUROL, V4, P219, DOI 10.1002/ana.410040305
   BRUNDA MJ, 1993, J EXP MED, V178, P1223, DOI 10.1084/jem.178.4.1223
   BRUNDA MJ, 1994, CLIN IMMUNOL IMMUNOP, V71, P253, DOI 10.1006/clin.1994.1081
   DiMeco F, 2000, J NEUROSURG, V92, P419, DOI 10.3171/jns.2000.92.3.0419
   Fathallah-Shaykh H, 1999, ARCH NEUROL-CHICAGO, V56, P449, DOI 10.1001/archneur.56.4.449
   FERRONE S, 1995, IMMUNOL TODAY, V16, P487, DOI 10.1016/0167-5699(95)80033-6
   GATELY MK, 1994, INT IMMUNOL, V6, P157, DOI 10.1093/intimm/6.1.157
   Gutin PH, 2000, NEUROSURGERY, V47, P1, DOI 10.1097/00006123-200007000-00001
   HAYES RL, 1995, CANCER-AM CANCER SOC, V76, P840, DOI 10.1002/1097-0142(19950901)76:5<840::AID-CNCR2820760519>3.0.CO;2-R
   HISHII M, 1995, NEUROSURGERY, V37, P1160, DOI 10.1227/00006123-199512000-00016
   Jean WC, 1998, NEUROSURGERY, V42, P850, DOI 10.1097/00006123-199804000-00097
   Jean WC, 2004, J NEURO-ONCOL, V66, P39, DOI 10.1023/B:NEON.0000013477.94568.0f
   Kishima H, 1998, BRIT J CANCER, V78, P446, DOI 10.1038/bjc.1998.513
   KUPPNER MC, 1989, J NEUROSURG, V71, P211, DOI 10.3171/jns.1989.71.2.0211
   Liau LM, 1999, J NEUROSURG, V90, P1115, DOI 10.3171/jns.1999.90.6.1115
   LICHTOR T, 1995, J NEUROSURG, V83, P1038, DOI 10.3171/jns.1995.83.6.1038
   Majewski S, 1996, J INVEST DERMATOL, V106, P1114, DOI 10.1111/1523-1747.ep12340161
   Morford LA, 1999, J NEUROSURG, V91, P935, DOI 10.3171/jns.1999.91.6.0935
   Nakahara N, 2003, CANCER GENE THER, V10, P549, DOI 10.1038/sj.cgt.7700598
   NASTALA CL, 1994, J IMMUNOL, V153, P1697
   Parney IF, 2000, NEUROSURGERY, V46, P1169, DOI 10.1097/00006123-200005000-00030
   RAM Z, 1994, J NEUROSURG, V80, P535, DOI 10.3171/jns.1994.80.3.0535
   Rampling R, 2004, J NEUROL NEUROSUR PS, V75, P24, DOI 10.1136/jnnp.2004.040535
   RIDLEY A, 1971, BRAIN, V94, P117, DOI 10.1093/brain/94.1.117
   ROSZMAN T, 1991, IMMUNOL TODAY, V12, P370, DOI 10.1016/0167-5699(91)90068-5
   Sankhla SK, 1996, J NEURO-ONCOL, V27, P133
   SCHNEIDER J, 1992, J NEUROSURG, V77, P265, DOI 10.3171/jns.1992.77.2.0265
   Stupp R, 2005, NEW ENGL J MED, V352, P987, DOI 10.1056/NEJMoa043330
   TAHARA H, 1995, GENE THER, V2, P96
   TAHARA H, 1994, CANCER RES, V54, P182
   Tandle Anita, 2004, J TRANSL MED, V2, P22, DOI 10.1186/1479-5876-2-22
   URBANI F, 1995, J INTERF CYTOK RES, V15, P421, DOI 10.1089/jir.1995.15.421
   Yamanaka R, 2003, J NEUROSURG, V99, P746, DOI 10.3171/jns.2003.99.4.0746
   YU JS, 1993, CANCER RES, V53, P3125
   Zou JP, 1999, J IMMUNOL, V162, P4882
NR 38
TC 13
Z9 16
U1 0
U2 3
PU TAYLOR & FRANCIS LTD
PI ABINGDON
PA 2-4 PARK SQUARE, MILTON PARK, ABINGDON OR14 4RN, OXON, ENGLAND
SN 0161-6412
EI 1743-1328
J9 NEUROL RES
JI Neurol. Res.
PD JUN 15
PY 2008
VL 30
IS 5
BP 511
EP 517
DI 10.1179/174313208X289516
PG 7
WC Clinical Neurology; Neurosciences
SC Neurosciences & Neurology
GA 333EZ
UT WOS:000258137100015
PM 18953742
DA 2025-02-17
ER

PT J
AU Zhang, JG
   Kruse, CA
   Driggers, L
   Hoa, N
   Wisoff, J
   Allen, JC
   Zagzag, D
   Newcomb, EW
   Jadus, MR
AF Zhang, Jian Gang
   Kruse, Carol A.
   Driggers, Lara
   Hoa, Neil
   Wisoff, Jeffrey
   Allen, Jeffrey C.
   Zagzag, David
   Newcomb, Elizabeth W.
   Jadus, Martin R.
TI Tumor antigen precursor protein profiles of adult and pediatric brain tumors identify potential targets for immunotherapy
SO JOURNAL OF NEURO-ONCOLOGY
LA English
DT Article
DE glioma; pediatric brain tumors; tumor associated antigens; immunotherapy
ID cell adoptive immunotherapy; pulsed dendritic cells; i clinical-trial; glioma-cells; expression; survivin; vaccination; glioblastoma; identification; fibroblasts
AB Objectives We evaluated and compared tumor antigen precursor protein (TAPP) profiles in adult and pediatric brain tumors of 31 genes related to tumor associated antigens (TAA) for possible use in immunotherapy. Antigens were selected based on their potential to stimulate T cell responses against tumors of neuroectodermal origin. Methods Thirty-seven brain tumor specimens from 11 adult and 26 pediatric patients were analyzed by quantitative real-time PCR for the relative expression of 31 TAPP mRNAs. The age range of adults (4F:7M) was 27-77 years (median 51.5 +/- 14.5 years) and for pediatrics (12F:14M) was 0.9-19 years (median 8.3 +/- 5.5 years). Histological diagnoses consisted of 16 glioblastomas, 4 low grade astrocytomas, 10 juvenile pilocytic astrocytomas, and 7 ependymomas. Results The adult gliomas expressed 94% (29 of 31) of the TAPP mRNAs evaluated compared with pediatric brain tumors that expressed 55-74% of the TAPP mRNAs, dependent on tumor histological subtype. Four types of TAPP expression patterns were observed: (1) equal expression among adult and pediatric cases, (2) greater expression in adult than pediatric cases, (3) expression restricted to adult GBM and (4) a random distribution. The pediatric brain tumors lacked expression of some genes associated with engendering tumor survival, such as hTert and Survivin. Conclusions The potential TAA targets identified from the TAPP profiles of 31 genes associated with adult and pediatric brain tumors may help investigators select specific target antigens for developing dendritic cell- or peptide-based vaccines or T cell-based immunotherapeutic approaches against brain tumors.
C1 [Zhang, Jian Gang; Driggers, Lara; Hoa, Neil; Jadus, Martin R.] Vet Affairs Med Ctr, Lab Serv, Long Beach, CA USA.
   [Zhang, Jian Gang; Hoa, Neil; Jadus, Martin R.] Univ Calif Irvine, Dept Pathol, Irvine, CA 92717 USA.
   [Kruse, Carol A.] Sidney Kimmel Canc Ctr, San Diego, CA USA.
   [Wisoff, Jeffrey; Zagzag, David] NYU, Sch Med, Dept Neurosurg, New York, NY USA.
   [Wisoff, Jeffrey; Allen, Jeffrey C.] NYU, Sch Med, Dept Pediat, New York, NY USA.
   [Allen, Jeffrey C.] NYU, Sch Med, Dept Neurol, New York, NY USA.
   [Allen, Jeffrey C.; Zagzag, David; Newcomb, Elizabeth W.] NYU, Ctr Canc, New York, NY USA.
   [Zagzag, David] NYU, Sch Med, Dept Neuropathol, New York, NY USA.
   [Zagzag, David; Newcomb, Elizabeth W.] NYU, Sch Med, Dept Pathol, New York, NY USA.
   [Jadus, Martin R.] Chao Comprehens Canc Ctr, Div NeuroOncol, Orange, CA USA.
C3 US Department of Veterans Affairs; Veterans Health Administration (VHA); VA Long Beach Healthcare System; University of California System; University of California Irvine; New York University; New York University; New York University; New York University; New York University; New York University
RP Jadus, MR (通讯作者)，Vet Affairs Med Ctr, Lab Serv, Long Beach, CA USA.
EM martin.jadus@med.va.gov
FU NCI NIH HHS [CA 121258, R01 CA121258] Funding Source: Medline; NINDS NIH HHS [NS 056300, R21 NS056300, R21 NS046463, NS 057829, NS 046463, NS 054093, R21 NS057829] Funding Source: Medline
CR Adida C, 1998, LANCET, V351, P882, DOI 10.1016/S0140-6736(05)70294-4
   Unknown -, 2005, STAT REP PRIM BRAIN, V0, P0
   Boldrini L, 2006, INT J ONCOL, V28, P1555
   Colin C, 2006, ONCOGENE, V25, P2818, DOI 10.1038/sj.onc.1209305
   de Vleeschouwer S, 2006, NEUROSURGERY, V59, P988, DOI 10.1227/01.NEU.0000245595.38957.3E
   Fakhrai H, 2006, CANCER GENE THER, V13, P1052, DOI 10.1038/sj.cgt.7700975
   FAKHRAI H, 1995, HUM GENE THER, V6, P591, DOI 10.1089/hum.1995.6.5-591
   Fangusaro JR, 2006, PEDIATR BLOOD CANCER, V47, P4, DOI 10.1002/pbc.20805
   Fangusaro JR, 2005, BRIT J CANCER, V92, P359, DOI 10.1038/sj.bjc.6602317
   Gagner JP, 2005, BRAIN PATHOL, V15, P342
   Islam A, 2000, ONCOGENE, V19, P617, DOI 10.1038/sj.onc.1203358
   Johansen JS, 2006, CANCER EPIDEM BIOMAR, V15, P194, DOI 10.1158/1055-9965.EPI-05-0011
   Kajiwara Y, 2003, CANCER-AM CANCER SOC, V97, P1077, DOI 10.1002/cncr.11122
   Kelland L, 2007, CLIN CANCER RES, V13, P4960, DOI 10.1158/1078-0432.CCR-07-0422
   Kikuchi T, 2001, CANCER IMMUNOL IMMUN, V50, P337, DOI 10.1007/s002620100205
   Kim CH, 2007, IMMUNOLOGY, V122, P615, DOI 10.1111/j.1365-2567.2007.02680.x
   Kleihues P, 2000, WHO CLASSIFICATION T, V0, P10
   Kruse CA, 2001, BRAIN TUMOR IMMUNOTHERAPY, V0, P149
   Kruse CA, 1997, CANCER IMMUNOL IMMUN, V45, P77, DOI 10.1007/s002620050405
   Liau LM, 2005, CLIN CANCER RES, V11, P5515, DOI 10.1158/1078-0432.CCR-05-0464
   Liu XL, 2006, J NEUROPATH EXP NEUR, V65, P905, DOI 10.1097/01.jnen.0000235857.79502.c3
   Newcomb EW, 2005, NEURO-ONCOLOGY, V7, P225, DOI 10.1215/S1152851704000997
   Okada H, 2003, J NEURO-ONCOL, V64, P13, DOI 10.1007/BF02700016
   Okano F, 2002, CLIN CANCER RES, V8, P2851
   Pfaffl MW, 2001, NUCLEIC ACIDS RES, V29, P0, DOI 10.1093/nar/29.9.e45
   PINOLROMA S, 1989, J CELL BIOL, V109, P2575, DOI 10.1083/jcb.109.6.2575
   Plautz GE, 1998, J NEUROSURG, V89, P42, DOI 10.3171/jns.1998.89.1.0042
   Plautz GE, 2000, CLIN CANCER RES, V6, P2209
   Quattrocchi KB, 1999, J NEURO-ONCOL, V45, P141, DOI 10.1023/A:1006293606710
   RUTOWSKI S, 2004, BRIT J CANCER, V91, P1656
   Saikali S, 2007, J NEURO-ONCOL, V81, P139, DOI 10.1007/s11060-006-9220-3
   Shih SC, 1999, J BIOL CHEM, V274, P1359, DOI 10.1074/jbc.274.3.1359
   Sloan A E, 2000, NEUROSURG FOCUS, V9, P0
   Tanwar MK, 2002, CANCER RES, V62, P4364
   Watson GA, 2001, SEMIN RADIAT ONCOL, V11, P152, DOI 10.1053/srao.2001.21421
   Yu JS, 2004, CANCER RES, V64, P4973, DOI 10.1158/0008-5472.CAN-03-3505
   Zhang JG, 2007, CLIN CANCER RES, V13, P566, DOI 10.1158/1078-0432.CCR-06-1576
NR 37
TC 71
Z9 76
U1 0
U2 6
PU SPRINGER
PI NEW YORK
PA ONE NEW YORK PLAZA, SUITE 4600, NEW YORK, NY, UNITED STATES
SN 0167-594X
EI 1573-7373
J9 J NEURO-ONCOL
JI J. Neuro-Oncol.
PD MAY 15
PY 2008
VL 88
IS 1
BP 65
EP 76
DI 10.1007/s11060-008-9534-4
PG 12
WC Oncology; Clinical Neurology
SC Oncology; Neurosciences & Neurology
GA 288CR
UT WOS:000254964300009
PM 18259692
DA 2025-02-17
ER

PT J
AU Grauer, OM
   Molling, JW
   Bennink, E
   Toonen, LWJ
   Sutmuller, RPM
   Nierkens, S
   Adema, GJ
AF Grauer, Oliver M.
   Molling, Johan W.
   Bennink, Erik
   Toonen, Liza W. J.
   Sutmuller, Roger P. M.
   Nierkens, Stefan
   Adema, Gosse J.
TI TLR Ligands in the Local Treatment of Established Intracerebral Murine Gliomas
SO JOURNAL OF IMMUNOLOGY
LA English
DT Article
ID toll-like receptors; regulatory t-cells; pulsed dendritic cells; central-nervous-system; phase-i/ii trial; immune-responses; in-vivo; malignant glioma; cutting edge; cpg motifs
AB Local TLR stimulation is an attractive approach to induce antitumor immunity. In this study, we compared various TLR ligands for their ability to affect murine GL261 cells in vitro and to eradicate established intracerebral murine gliomas in vivo. Our data show that GL261 cells express TLR2, TLR3, and TLR4 and respond to the corresponding TLR ligands with increasing MHC class I expression and inducing IL-6 secretion in vitro, while TLR5, TLR7, and TLR9 are essentially absent. Remarkably, CpG-oligonucleotides (CpG-ODN, TLR9) appeared to inhibit GL261 cell proliferation in a cell-type specific, but CpG-motif and TLR9-independent manner. A single intratumoral injection of CpG-ODN most effectively inhibited glioma growth in vivo and cured 80% of glioma-bearing C57BL/6 mice. Intratumoral injection of Pam3Cys-SK4 (TLR1/2) or R848 (TLR7) also produced a significant survival benefit, whereas poly(I:C) (TLR3) or purified LPS (TLR4) stimulation alone was not effective. Additional studies using TLR9(+/+) wild-type and TLR9(-/-) knockout mice revealed that the efficacy of local CpG-ODN treatment in vivo required TLR9 expression on nontumor cells. Additional experiments demonstrated increased frequencies of tumor-infiltrating IFN-gamma producing CD4(+) and CD8(+) effector T cells and a marked increase in the ratio of CD4(+) effector T cells to CD4(+)FoxP3(+) regulatory T cells upon CpG-ODN treatment. Surviving CpG-ODN treated mice were also protected from a subsequent tumor challenge without further addition of CpG-ODN. In summary, this study underlines the potency of local TLR treatment in antiglioma therapy and demonstrates that local CpG-ODN treatment most effectively restores antitumor immunity in a therapeutic murine glioma model. The Journal of Immunology, 2008, 181: 6720-6729.
C1 [Adema, Gosse J.] Radboud Univ Nijmegen, Med Ctr, Dept Tumor Immunol, Nijmegen Ctr Mol Life Sci,Tumor Immunol Lab, NL-6500 HB Nijmegen, Netherlands.
   [Grauer, Oliver M.] Univ Regensburg, Dept Neurol, Regensburg, Germany.
C3 Radboud University Nijmegen; University of Regensburg
RP Adema, GJ (通讯作者)，Radboud Univ Nijmegen, Med Ctr, Dept Tumor Immunol, Nijmegen Ctr Mol Life Sci,Tumor Immunol Lab, POB 9101, NL-6500 HB Nijmegen, Netherlands.
EM G.Adema@ncmls.ru.nl
FU German Research Foundation [GR2089/1-1]; Dutch Cancer Society [KWF2003-2893]; Netherlands Organisation [91656130]
CR Ahonen CL, 1999, CELL IMMUNOL, V197, P62, DOI 10.1006/cimm.1999.1555
   Bourquin C, 2007, BLOOD, V109, P2953, DOI 10.1182/blood-2006-07-033258
   Bowman CC, 2003, GLIA, V43, P281, DOI 10.1002/glia.10256
   Bsibsi M, 2002, J NEUROPATH EXP NEUR, V61, P1013, DOI 10.1093/jnen/61.11.1013
   Bucur N, 1998, NEUROL MED-CHIR, V38, P469, DOI 10.2176/nmc.38.469
   Calzascia T, 2003, J IMMUNOL, V171, P2187, DOI 10.4049/jimmunol.171.5.2187
   Carpentier A, 2006, NEURO-ONCOLOGY, V8, P60, DOI 10.1215/S1522851705000475
   Carpentier AF, 2000, CLIN CANCER RES, V6, P2469
   Carpentier AF, 1999, CANCER RES, V59, P5429
   Carpentier PA, 2005, GLIA, V49, P360, DOI 10.1002/glia.20117
   Castro JE, 2006, LEUKEMIA, V20, P680, DOI 10.1038/sj.leu.2404144
   Chicoine MR, 2007, NEUROSURGERY, V60, P372, DOI 10.1227/01.NEU.0000249280.61761.2E
   den Brok MHMGM, 2006, CANCER RES, V66, P7285, DOI 10.1158/0008-5472.CAN-06-0206
   den Haan JMM, 2007, J IMMUNOL, V178, P5429, DOI 10.4049/jimmunol.178.9.5429
   El Andaloussi A, 2006, NEURO-ONCOLOGY, V8, P234, DOI 10.1215/15228517-2006-006
   El Andaloussi A, 2006, GLIA, V54, P526, DOI 10.1002/glia.20401
   Esen N, 2004, J NEUROCHEM, V88, P746, DOI 10.1046/j.1471-4159.2003.02202.x
   FABRY Z, 1994, IMMUNOL TODAY, V15, P218, DOI 10.1016/0167-5699(94)90247-X
   Farina C, 2005, J NEUROIMMUNOL, V159, P12, DOI 10.1016/j.jneuroim.2004.09.009
   Grauer OM, 2008, INT J CANCER, V122, P1794, DOI 10.1002/ijc.23284
   Grauer OM, 2007, INT J CANCER, V121, P95, DOI 10.1002/ijc.22607
   Heckelsmiller K, 2002, J IMMUNOL, V169, P3892, DOI 10.4049/jimmunol.169.7.3892
   Hirschfeld M, 2000, J IMMUNOL, V165, P618, DOI 10.4049/jimmunol.165.2.618
   Hornef MW, 2005, J ENDOTOXIN RES, V11, P124, DOI 10.1179/096805105X35224
   Hornung V, 2002, J IMMUNOL, V168, P4531, DOI 10.4049/jimmunol.168.9.4531
   Huang B, 2005, CANCER RES, V65, P5009, DOI 10.1158/0008-5472.CAN-05-0784
   Hussain SF, 2006, NEURO-ONCOLOGY, V8, P261, DOI 10.1215/15228517-2006-008
   Ishii KJ, 2005, J CLIN IMMUNOL, V25, P511, DOI 10.1007/s10875-005-7829-1
   Iwasaki A, 2004, NAT IMMUNOL, V5, P987, DOI 10.1038/ni1112
   Jack CS, 2005, J IMMUNOL, V175, P4320, DOI 10.4049/jimmunol.175.7.4320
   Janeway CA, 2002, ANNU REV IMMUNOL, V20, P197, DOI 10.1146/annurev.immunol.20.083001.084359
   Johansson S, 2005, NEUROTOX RES, V8, P207, DOI 10.1007/BF03033974
   Karman J, 2004, J IMMUNOL, V173, P2353, DOI 10.4049/jimmunol.173.4.2353
   Krieg AM, 2000, CURR TOP MICROBIOL, V247, P1
   Krieg AM, 2007, J CLIN INVEST, V117, P1184, DOI 10.1172/JCI31414
   Lehnardt S, 2002, J NEUROSCI, V22, P2478, DOI 10.1523/JNEUROSCI.22-07-02478.2002
   Liau LM, 2005, CLIN CANCER RES, V11, P5515, DOI 10.1158/1078-0432.CCR-05-0464
   Ling CY, 2003, J NEUROIMMUNOL, V141, P90, DOI 10.1016/S0165-5728(03)00249-2
   Medzhitov R, 2002, SCIENCE, V296, P298, DOI 10.1126/science.1068883
   Meng YX, 2008, J NEURO-ONCOL, V88, P19, DOI 10.1007/s11060-008-9536-2
   Meng YX, 2005, INT J CANCER, V116, P992, DOI 10.1002/ijc.21131
   Muzio M, 2000, J IMMUNOL, V164, P5998, DOI 10.4049/jimmunol.164.11.5998
   Oldenhove G, 2003, J EXP MED, V198, P259, DOI 10.1084/jem.20030654
   Park C, 2006, GLIA, V53, P248, DOI 10.1002/glia.20278
   Pasare C, 2004, MICROBES INFECT, V6, P1382, DOI 10.1016/j.micinf.2004.08.018
   Pasare C, 2003, SCIENCE, V299, P1033, DOI 10.1126/science.1078231
   Peng GY, 2005, SCIENCE, V309, P1380, DOI 10.1126/science.1113401
   SANDERSON S, 1994, INT IMMUNOL, V6, P369, DOI 10.1093/intimm/6.3.369
   Schulz O, 2005, NATURE, V433, P887, DOI 10.1038/nature03326
   Sutmuller RPM, 2006, J CLIN INVEST, V116, P485, DOI 10.1172/JCI25439
   Takeda K, 2003, ANNU REV IMMUNOL, V21, P335, DOI 10.1146/annurev.immunol.21.120601.141126
   Tan WZ, 2007, AM J PHYSIOL-CELL PH, V292, PC1388, DOI 10.1152/ajpcell.00490.2006
   Tormo D, 2006, CANCER RES, V66, P5427, DOI 10.1158/0008-5472.CAN-06-0399
   Visintin A, 2001, J IMMUNOL, V166, P249, DOI 10.4049/jimmunol.166.1.249
   Walker P R, 2001, PROG BRAIN RES, V132, P685
   Walker PR, 2003, BRAIN RES REV, V42, P97, DOI 10.1016/S0165-0173(03)00141-3
   Yamanaka R, 2003, BRIT J CANCER, V89, P1172, DOI 10.1038/sj.bjc.6601268
   Yamanaka R, 2005, CLIN CANCER RES, V11, P4160, DOI 10.1158/1078-0432.CCR-05-0120
   Yu JS, 2001, CANCER RES, V61, P842
   Yu JS, 2004, CANCER RES, V64, P4973, DOI 10.1158/0008-5472.CAN-03-3505
   Zaks K, 2006, J IMMUNOL, V176, P7335, DOI 10.4049/jimmunol.176.12.7335
   Zhu XM, 2007, J TRANSL MED, V5, P0, DOI 10.1186/1479-5876-5-10
NR 62
TC 108
Z9 118
U1 0
U2 25
PU AMER ASSOC IMMUNOLOGISTS
PI BETHESDA
PA 9650 ROCKVILLE PIKE, BETHESDA, MD 20814 USA
SN 0022-1767
EI 
J9 J IMMUNOL
JI J. Immunol.
PD NOV 15
PY 2008
VL 181
IS 10
BP 6720
EP 6729
DI 10.4049/jimmunol.181.10.6720
PG 10
WC Immunology
SC Immunology
GA 372PQ
UT WOS:000260913900008
PM 18981089
DA 2025-02-17
ER

PT J
AU Huang, J
   Chen, KQ
   Gong, WH
   Zhou, Y
   Le, YY
   Bian, XW
   Wang, JM
AF Huang, Jian
   Chen, Keqiang
   Gong, Wanghua
   Zhou, Ye
   Le, Yingying
   Bian, Xiuwu
   Wang, Ji Ming
TI Receptor "hijacking" by malignant glioma cells: A tactic for tumor progression
SO CANCER LETTERS
LA English
DT Review
DE glioma; formyl peptide receptor; chemotaxis; angiogenesis
ID growth-factor receptor; formyl peptide receptor; nf-kappa-b; fmet-leu-phe; formylpeptide receptor; chemokine receptor; gene amplification; protein expression; vegf expression; dendritic cells
AB Gliomas are the most common and deadly tumors ill the central nervous system (CNS). in the course of studying the role of chemoattractant receptors in tumor growth and metastasis, we discovered that highly malignant human glioblastoma and anaplastic astrocytoma specimens were stained positively for the formylpeptide receptor (FPR), which is normally expressed in myeloid cells and accounts for their chemotaxis and activation induced by bacterial peptides. Screening of human glioma cell lilies revealed that FPR was expressed selectively in glioma cell lilies with a more highly malignant phenotype. FPR expressed in glioblastoma cell lilies mediates cell chemotaxis. proliferation and production of all angiogenic factor. vascular endothelial growth factor (VEGF), in response to agonists released by necrotic tumor cells. Furthermore. FPR in glioblastoma cells activates the receptor for epidermal growth factor (EGFR) by increasing the phosphorylation of a selected tyrosine residue in the intracellular tail of EGFR. Thus, FPR hijacked by human glioblastoma cells exploits the function of EGFR to promote rapid tumor progression. Published by Elsevier Ltd.
C1 [Huang, Jian; Chen, Keqiang; Wang, Ji Ming] NCI, Ctr Canc Res, Canc & Inflammat Program, Mol Immunoregulat Lab, Frederick, MD 21702 USA.
   [Gong, Wanghua] SAIC Frederick, Basic Res Program, Frederick, MD 21702 USA.
   [Huang, Jian] Third Mil Med Univ, Southwest Hosp, Dept Pathophysiol, Chongqing, Peoples R China.
   [Bian, Xiuwu] Third Mil Med Univ, Southwest Hosp, Inst Pathol, Chongqing, Peoples R China.
   [Zhou, Ye] Fudan Univ, Canc Hosp, Shanghai 200433, Peoples R China.
   [Le, Yingying] Chinese Acad Sci, Shanghai Inst Biol Sci, Inst Nutr Sci, Shanghai, Peoples R China.
C3 National Institutes of Health (NIH) - USA; NIH National Cancer Institute (NCI); Science Applications International Corporation (SAIC); SAIC-Frederick; Army Medical University; Army Medical University; Fudan University; Chinese Academy of Sciences
RP Wang, JM (通讯作者)，NCI, Ctr Canc Res, Canc & Inflammat Program, Mol Immunoregulat Lab, Bldg 560,Room 31-76, Frederick, MD 21702 USA.
EM wangji@mail.ncifcrf.gov
FU National Cancer Institutes; National Institutes of Health [NO1-CO-12400]; NCI; NIH
CR Alvarez G, 2006, MODERN PATHOL, V19, P942, DOI 10.1038/modpathol.3800608
   Angers-Loustau A, 2004, MOL CANCER RES, V2, P595
   BAO L, 1992, GENOMICS, V13, P437, DOI 10.1016/0888-7543(92)90265-T
   Betten Å, 2001, J CLIN INVEST, V108, P1221, DOI 10.1172/JCI200113430
   Bian XW, 2007, NEUROSURGERY, V61, P570, DOI 10.1227/01.NEU.0000290905.53685.A2
   BIGNER SH, 1990, CANCER RES, V50, P8017
   BORING CC, 1994, CA-CANCER J CLIN, V44, P7, DOI 10.3322/canjclin.44.1.7
   BOULAY F, 1990, BIOCHEM BIOPH RES CO, V168, P1103, DOI 10.1016/0006-291X(90)91143-G
   BOULAY F, 1990, BIOCHEMISTRY-US, V29, P11123, DOI 10.1021/bi00502a016
   Brada M, 1999, INT J RADIAT ONCOL, V43, P287, DOI 10.1016/S0360-3016(98)00390-3
   Braun MC, 2001, BLOOD, V97, P3531, DOI 10.1182/blood.V97.11.3531
   Browning DD, 1997, J BIOL CHEM, V272, P7995, DOI 10.1074/jbc.272.12.7995
   Christophe T, 2001, J BIOL CHEM, V276, P21585, DOI 10.1074/jbc.M007769200
   Dobashi Y, 2004, MODERN PATHOL, V17, P1497, DOI 10.1038/modpathol.3800218
   DURSTIN M, 1994, BIOCHEM BIOPH RES CO, V201, P174, DOI 10.1006/bbrc.1994.1685
   Gao JL, 2007, J IMMUNOL, V178, P1450, DOI 10.4049/jimmunol.178.3.1450
   Gao JL, 1999, J EXP MED, V189, P657, DOI 10.1084/jem.189.4.657
   Haribabu B, 1999, J BIOL CHEM, V274, P37087, DOI 10.1074/jbc.274.52.37087
   Haynik DM, 2007, APPL IMMUNOHISTO M M, V15, P56, DOI 10.1097/01.pai.0000213133.09160.da
   Hoadley KA, 2007, BMC GENOMICS, V8, P0, DOI 10.1186/1471-2164-8-258
   Huang J, 2007, CANCER RES, V67, P5906, DOI 10.1158/0008-5472.CAN-07-0691
   Huang S, 2001, J BIOL CHEM, V276, P40977, DOI 10.1074/jbc.M105242200
   HUMPHREY PA, 1988, CANCER RES, V48, P2231
   Huncharek M, 2000, ONCOL RES, V12, P107, DOI 10.3727/096504001108747576
   Jung JE, 2005, FASEB J, V19, P1296, DOI 10.1096/fj.04-3099fje
   Kesari S, 2006, NEURON, V51, P151, DOI 10.1016/j.neuron.2006.07.001
   Layfield LJ, 2006, APPL IMMUNOHISTO M M, V14, P91, DOI 10.1097/01.pai.0000159772.73775.2e
   Le YY, 2000, J NEUROIMMUNOL, V111, P102, DOI 10.1016/S0165-5728(00)00373-8
   Le YY, 1999, J IMMUNOL, V163, P6777
   Le YY, 2002, TRENDS IMMUNOL, V23, P541, DOI 10.1016/S1471-4906(02)02316-5
   Liotta LA, 2001, NATURE, V411, P375, DOI 10.1038/35077241
   Lokker NA, 2002, CANCER RES, V62, P3729
   MEYERS MB, 1986, P NATL ACAD SCI USA, V83, P5521, DOI 10.1073/pnas.83.15.5521
   Migeotte I, 2005, J EXP MED, V201, P83, DOI 10.1084/jem.20041277
   MURPHY PM, 1992, J BIOL CHEM, V267, P7637
   Niu GL, 2002, ONCOGENE, V21, P2000, DOI 10.1038/sj.onc.1205260
   Oh JW, 2001, J IMMUNOL, V166, P2695, DOI 10.4049/jimmunol.166.4.2695
   Pan ZXK, 2000, J IMMUNOL, V164, P404, DOI 10.4049/jimmunol.164.1.404
   Prossnitz ER, 1997, PHARMACOL THERAPEUT, V74, P73, DOI 10.1016/S0163-7258(96)00203-3
   Rabiet MJ, 2005, EUR J IMMUNOL, V35, P2486, DOI 10.1002/eji.200526338
   Reni M, 2000, CANCER INVEST, V18, P510, DOI 10.3109/07357900009012189
   Serhan CN, 1997, PROSTAG OTH LIPID M, V53, P107, DOI 10.1016/S0090-6980(97)00001-4
   SHIBAMOTO Y, 1990, RADIOTHER ONCOL, V18, P9, DOI 10.1016/0167-8140(90)90018-R
   Srinivasan Divya Mani, 2005, CURR OPIN INVESTIG DRUGS, V6, P1246
   Sun RH, 2004, J IMMUNOL, V173, P428, DOI 10.4049/jimmunol.173.1.428
   Wang JM, 1998, J IMMUNOL METHODS, V220, P1, DOI 10.1016/S0022-1759(98)00128-8
   Wang JM, 1998, INT J CANCER, V75, P900, DOI 10.1002/(SICI)1097-0215(19980316)75:6<900::AID-IJC13>3.0.CO;2-6
   Wang MJ, 2007, J MOL CELL CARDIOL, V42, P1009, DOI 10.1016/j.yjmcc.2007.04.010
   Wang XY, 2007, CLIN CANCER RES, V13, P953, DOI 10.1158/1078-0432.CCR-06-2167
   Wang XY, 2007, MODERN PATHOL, V20, P175, DOI 10.1038/modpathol.3800724
   Wenzel-Seifert K, 1999, J BIOL CHEM, V274, P33259, DOI 10.1074/jbc.274.47.33259
   WINGER MJ, 1989, J NEUROSURG, V71, P487, DOI 10.3171/jns.1989.71.4.0487
   Xue M, 2007, MOL BIOL CELL, V18, P1410, DOI 10.1091/mbc.E05-11-1073
   Yang D, 2002, J LEUKOCYTE BIOL, V72, P598
   Yang D, 2001, J IMMUNOL, V166, P4092, DOI 10.4049/jimmunol.166.6.4092
   Yang SX, 2005, BIOCHEM BIOPH RES CO, V335, P523, DOI 10.1016/j.bbrc.2005.07.113
   Zawrocki A, 2005, FOLIA NEUROPATHOL, V43, P123
   Zhang XZ, 2007, J MED GENET, V44, P166, DOI 10.1136/jmg.2006.046102
   Zhang YQ, 2007, P I MECH ENG D-J AUT, V221, P417, DOI 10.1243/09544070JAUTO379
   Zhou Y, 2005, JNCI-J NATL CANCER I, V97, P823, DOI 10.1093/jnci/dji142
   Zhou Y, 2002, J BIOL CHEM, V277, P49481, DOI 10.1074/jbc.M206222200
NR 61
TC 32
Z9 33
U1 0
U2 7
PU ELSEVIER IRELAND LTD
PI CLARE
PA ELSEVIER HOUSE, BROOKVALE PLAZA, EAST PARK SHANNON, CO, CLARE, 00000, IRELAND
SN 0304-3835
EI 1872-7980
J9 CANCER LETT
JI Cancer Lett.
PD AUG 28
PY 2008
VL 267
IS 2
BP 254
EP 261
DI 10.1016/j.canlet.2008.03.014
PG 8
WC Oncology
SC Oncology
GA 354HB
UT WOS:000259628400011
PM 18433988
DA 2025-02-17
ER

PT J
AU Driessens, G
   Gordower, L
   Nuttin, L
   Stordeur, P
   Blocklet, D
   Egrise, D
   Velu, T
   Bruyns, C
AF Driessens, Gregory
   Gordower, Laurence
   Nuttin, Lise
   Stordeur, Patrick
   Blocklet, Didier
   Egrise, Dominique
   Velu, Thierry
   Bruyns, Catherine
TI Therapeutic efficacy of antitumor dendritic cell vaccinations correlates with persistent Th1 responses, high intratumor CD8+T cell recruitment and low relative regulatory T cell infiltration
SO CANCER IMMUNOLOGY IMMUNOTHERAPY
LA English
DT Article
DE T cells; tumor immunity; vaccination
ID colony-stimulating factor; gm-csf; immune-response; tumor-immunity; cancer-immunotherapy; interferon-gamma; cervical-cancer; ifn-gamma; lymphocytes; carcinoma
AB Despite the increasing number of immunotherapeutic strategies for the treatment of cancer, most approaches have failed to correlate the induction of an anti-tumor immune response with therapeutic efficacy. We therefore took advantage of a successful vaccination strategy-combining dendritic cells and irradiated GM-CSF secreting tumor cells-to compare the immune response induced against 9L gliosarcoma tumors in cured rats versus those with progressively growing tumors. At the systemic level, the tumor specific cytotoxic responses were quite heterogeneous in uncured vaccinated rats, and were surprisingly often high in animals with rapidly-growing tumors. IFN-gamma secretion by activated splenic T cells was more discriminative as the CD4+ T cell-mediated production was weak in uncured rats whereas high in cured ones. At the tumor level, regressing tumors were strongly infiltrated by CD8+ T cells, which demonstrated lytic capacities as high as their splenic counterparts. In contrast, progressing tumors were weakly infiltrated by T cells showing impaired cytotoxic activities. Proportionately to the T cell infiltrate, the expression of Foxp3 was increased in progressive tumors suggesting inhibition by regulatory T cells. In conclusion, the main difference between cured and uncured vaccinated animals does not depend directly upon the induction of systemic cytotoxic responses. Rather the persistence of higher CD4+ Th1 responses, a high intratumoral recruitment of functional CD8+ T cells, and a low proportion of regulatory T cells correlate with tumor rejection.
C1 [Driessens, Gregory; Nuttin, Lise; Velu, Thierry; Bruyns, Catherine] Univ Libre Bruxelles, Fac Med, LCCE IRIBHM, B-1070 Brussels, Belgium.
   [Gordower, Laurence; Stordeur, Patrick; Velu, Thierry] Univ Libre Bruxelles, Erasme Hosp, Dept Med Oncol, B-1070 Brussels, Belgium.
   [Blocklet, Didier; Egrise, Dominique; Velu, Thierry] Univ Libre Bruxelles, Erasme Hosp, Dept Nucl Med, B-1070 Brussels, Belgium.
C3 Universite Libre de Bruxelles; Universite Libre de Bruxelles; Universite Catholique Louvain; Cliniques Universitaires Saint-Luc; Universite Libre de Bruxelles
RP Driessens, G (通讯作者)，Univ Libre Bruxelles, Fac Med, LCCE IRIBHM, Route Lennik 808, B-1070 Brussels, Belgium.
EM g_driessens@hotmail.com; cbruyns@ulb.ac.be
CR Baecher-Allan C, 2006, CURR OPIN IMMUNOL, V18, P214, DOI 10.1016/j.coi.2006.01.010
   Bennett SRM, 1997, J EXP MED, V186, P65, DOI 10.1084/jem.186.1.65
   CHENWOAN M, 1995, J IMMUNOL METHODS, V178, P157, DOI 10.1016/0022-1759(94)00253-S
   Curiel TJ, 2004, NAT MED, V10, P942, DOI 10.1038/nm1093
   Dranoff G, 2003, ONCOGENE, V22, P3188, DOI 10.1038/sj.onc.1206459
   Driessens G, 2004, CANCER RES, V64, P8435, DOI 10.1158/0008-5472.CAN-04-0774
   Dunn GP, 2006, NAT REV IMMUNOL, V6, P836, DOI 10.1038/nri1961
   Fecci PE, 2006, CANCER RES, V66, P3294, DOI 10.1158/0008-5472.CAN-05-3773
   Galon J, 2006, SCIENCE, V313, P1960, DOI 10.1126/science.1129139
   Gao FG, 2002, CANCER RES, V62, P6438
   Herrlinger U, 1997, CANCER GENE THER, V4, P345
   Hiraoka K, 2006, BRIT J CANCER, V94, P275, DOI 10.1038/sj.bjc.6602934
   Hori S, 2003, SCIENCE, V299, P1057, DOI 10.1126/science.1079490
   Hung K, 1998, J EXP MED, V188, P2357, DOI 10.1084/jem.188.12.2357
   Janssen EM, 2003, NATURE, V421, P852, DOI 10.1038/nature01441
   Kanagawa N, 2007, INT J CANCER, V121, P2013, DOI 10.1002/ijc.22908
   Knutson KL, 2005, CANCER IMMUNOL IMMUN, V54, P721, DOI 10.1007/s00262-004-0653-2
   Lechanteur C, 2000, CANCER GENE THER, V7, P676, DOI 10.1038/sj.cgt.7700152
   Lefranc F, 2002, INT J ONCOL, V20, P1077
   Liakou Chrysoula I, 2007, CANCER IMMUN, V7, P10
   Liau LM, 2005, CLIN CANCER RES, V11, P5515, DOI 10.1158/1078-0432.CCR-05-0464
   MELIEF CJM, 1992, ADV CANCER RES, V58, P143, DOI 10.1016/S0065-230X(08)60294-8
   Nakajima C, 2001, CANCER RES, V61, P3399
   Nishikawa H, 2005, J IMMUNOL, V175, P4433, DOI 10.4049/jimmunol.175.7.4433
   Ossendorp F, 2000, IMMUNOL LETT, V74, P75, DOI 10.1016/S0165-2478(00)00252-2
   Overwijk WW, 2005, CURR OPIN IMMUNOL, V17, P187, DOI 10.1016/j.coi.2005.01.011
   Piersma SJ, 2007, CANCER RES, V67, P354, DOI 10.1158/0008-5472.CAN-06-3388
   Pure Ellen, 2005, NAT IMMUNOL, V6, P1207, DOI 10.1038/ni1205-1207
   Quezada SA, 2006, J CLIN INVEST, V116, P1935, DOI 10.1172/JCI27745
   Rosenberg SA, 2004, NAT MED, V10, P909, DOI 10.1038/nm1100
   Rosenberg SA, 2005, J IMMUNOL, V175, P6169, DOI 10.4049/jimmunol.175.9.6169
   Sato E, 2005, P NATL ACAD SCI USA, V102, P18538, DOI 10.1073/pnas.0509182102
   Schoenberger SP, 1998, NATURE, V393, P480, DOI 10.1038/31002
   Sheu BC, 2001, J IMMUNOL, V167, P2972, DOI 10.4049/jimmunol.167.5.2972
   Shi YF, 2006, CELL RES, V16, P126, DOI 10.1038/sj.cr.7310017
   Stordeur P, 2003, J IMMUNOL METHODS, V276, P69, DOI 10.1016/S0022-1759(03)00074-7
   Strehl B, 2005, IMMUNOL REV, V207, P19, DOI 10.1111/j.0105-2896.2005.00308.x
   Sun JC, 2004, NAT IMMUNOL, V5, P927, DOI 10.1038/ni1105
   Wang LX, 2007, BLOOD, V109, P4865, DOI 10.1182/blood-2006-09-045245
   Zhou G, 2006, BLOOD, V107, P628, DOI 10.1182/blood-2005-07-2737
   Zou WP, 2006, NAT REV IMMUNOL, V6, P295, DOI 10.1038/nri1806
NR 41
TC 19
Z9 20
U1 0
U2 3
PU SPRINGER
PI NEW YORK
PA 233 SPRING ST, NEW YORK, NY 10013 USA
SN 0340-7004
EI 
J9 CANCER IMMUNOL IMMUN
JI Cancer Immunol. Immunother.
PD DEC 15
PY 2008
VL 57
IS 12
BP 1745
EP 1756
DI 10.1007/s00262-008-0500-y
PG 12
WC Oncology; Immunology
SC Oncology; Immunology
GA 351GI
UT WOS:000259412300001
PM 18369621
DA 2025-02-17
ER

PT J
AU Youn, JI
   Park, SH
   Jin, HT
   Lee, CG
   Seo, SH
   Song, MY
   Lee, CW
   Sung, YC
AF Youn, J-I
   Park, S-H
   Jin, H-T
   Lee, C-G
   Seo, S-H
   Song, M-Y
   Lee, C-W
   Sung, Y-C
TI Enhanced delivery efficiency of recombinant adenovirus into tumor and mesenchymal stem cells by a novel PTD
SO CANCER GENE THERAPY
LA English
DT Article
DE protein transduction domains; HP4; recombinant adenovirus
ID intracellular protein delivery; arginine-rich peptides; mediated gene-transfer; in-vivo; cellular uptake; antennapedia homeodomain; transduction domains; permeable peptides; 3rd helix; membrane
AB Protein transduction domains (PTDs) are small peptides that facilitate the transduction of large molecules such as polyproteins, DNA and viruses into a eukaryotic cell. Here, we demonstrated that a novel PTD (HP4) derived from herring protamine appeared to enter C6Bu1 rat glioma cell lines more rapidly than other known PTDs such as Tat, Antp and Hph-1. Moreover, HP4 significantly enhanced in vitro transduction of recombinant adenoviruses (rAds) into various cancer cell lines, mesenchymal stem cells (MSCs) and dendritic cells, which are relatively resistant to rAd infection. Enhancement of rAd delivery into C6Bu1 and MSCs by HP4 is 20 and 7 times higher than that by Tat, respectively. The increase in the expression of rAd encoding IL-12N220L by HP4 is proportional to its antitumor effect in the ex vivo transduced mouse colon cancer model. Thus, these results suggest that HP4 could be utilized to improve the transduction efficiency of rAd, resulting in enhanced efficacy of rAd-mediated gene therapy, especially for ex vivo-transduced cell therapy.
C1 [Youn, J-I; Park, S-H; Seo, S-H; Song, M-Y; Sung, Y-C] Pohang Univ Sci & Technol, Div Mol & Life Sci, Pohang 790784, Gyeongbuk, South Korea.
   [Jin, H-T; Lee, C-G; Sung, Y-C] Genexine Co Ltd, Res Inst, Seoul, South Korea.
   [Lee, C-G; Lee, C-W] Sungkyunkwan Univ, Sch Med, Samsung Biomed Res Inst, Dept Mol Cell Biol, Suwon, South Korea.
C3 Pohang University of Science & Technology (POSTECH); Sungkyunkwan University (SKKU)
RP Sung, YC (通讯作者)，Pohang Univ Sci & Technol, Div Mol & Life Sci, San 31, Pohang 790784, Gyeongbuk, South Korea.
EM ycsung@postech.ac.kr
FU Generic Technology Development Program; Minister of Commerce, Industry and Energy [10020817]; Technology Innovation Development Program; SMEs (Small and Medium enterprises) [S0703222-C1449600-10000011]; Korea Science and Engineering Foundation (KOSEF); Korea government (MOST) [M10534050001-08N3405-00110]; Biod, Korea
CR Aboody KS, 2000, P NATL ACAD SCI USA, V97, P12846, DOI 10.1073/pnas.97.23.12846
   Bergelson JM, 1997, SCIENCE, V275, P1320, DOI 10.1126/science.275.5304.1320
   Byk T, 1998, HUM GENE THER, V9, P2493, DOI 10.1089/10430349850019337
   Choi JM, 2006, NAT MED, V12, P574, DOI 10.1038/nm1385
   DEROSSI D, 1994, J BIOL CHEM, V269, P10444
   Derossi D, 1996, J BIOL CHEM, V271, P18188, DOI 10.1074/jbc.271.30.18188
   Emi N, 1997, BIOCHEM BIOPH RES CO, V231, P421, DOI 10.1006/bbrc.1997.6125
   Fittipaldi A, 2003, J BIOL CHEM, V278, P34141, DOI 10.1074/jbc.M303045200
   Fulda S, 2002, NAT MED, V8, P808, DOI 10.1038/nm735
   Futaki S, 2001, J BIOL CHEM, V276, P5836, DOI 10.1074/jbc.M007540200
   Gratton JP, 2003, NAT MED, V9, P357, DOI 10.1038/nm835
   GREEN M, 1988, CELL, V55, P1179, DOI 10.1016/0092-8674(88)90262-0
   Ha SJ, 2006, INFECT IMMUN, V74, P4954, DOI 10.1128/IAI.01781-05
   Ha SJ, 2002, NAT BIOTECHNOL, V20, P381, DOI 10.1038/nbt0402-381
   Ho A, 2001, CANCER RES, V61, P474
   Jin HT, 2005, HUM GENE THER, V16, P328, DOI 10.1089/hum.2005.16.328
   Lanuti M, 1999, GENE THER, V6, P1600, DOI 10.1038/sj.gt.3300987
   Lee SG, 2000, CANCER GENE THER, V7, P1329, DOI 10.1038/sj.cgt.0236
   Leong DTW, 2005, J DERMATOL SCI, V37, P169, DOI 10.1016/j.jdermsci.2004.11.009
   Mai JC, 2001, CANCER RES, V61, P7709
   Nakamura T, 2002, HUM GENE THER, V13, P613, DOI 10.1089/10430340252837215
   Park YJ, 2005, FASEB J, V19, P1555, DOI 10.1096/fj.04-2322fje
   Phelan A, 1998, NAT BIOTECHNOL, V16, P440, DOI 10.1038/nbt0598-440
   Pittenger MF, 1999, SCIENCE, V284, P143, DOI 10.1126/science.284.5411.143
   Richard JP, 2003, J BIOL CHEM, V278, P585, DOI 10.1074/jbc.M209548200
   Rothbard JB, 2000, NAT MED, V6, P1253, DOI 10.1038/81359
   Schäffler A, 2007, STEM CELLS, V25, P818, DOI 10.1634/stemcells.2006-0589
   Schwarze SR, 1999, SCIENCE, V285, P1569, DOI 10.1126/science.285.5433.1569
   Snyder EL, 2005, CANCER RES, V65, P10646, DOI 10.1158/0008-5472.CAN-05-0118
   Snyder EL, 2001, CURR OPIN MOL THER, V3, P147
   Sorgi FL, 1997, GENE THER, V4, P961, DOI 10.1038/sj.gt.3300484
   Suzuki T, 2002, J BIOL CHEM, V277, P2437, DOI 10.1074/jbc.M110017200
   Toyoda K, 2001, J CEREBR BLOOD F MET, V21, P1125, DOI 10.1097/00004647-200109000-00010
   Tsuchiya Y, 2006, J BIOACT COMPAT POL, V21, P519, DOI 10.1177/0883911506070816
   Tung CH, 2002, BIOORGAN MED CHEM, V10, P3609, DOI 10.1016/S0968-0896(02)00248-1
   Vives E, 1997, J BIOL CHEM, V272, P16010, DOI 10.1074/jbc.272.25.16010
   Wender PA, 2000, P NATL ACAD SCI USA, V97, P13003, DOI 10.1073/pnas.97.24.13003
   Yun CO, 2003, HUM GENE THER, V14, P1643, DOI 10.1089/104303403322542284
NR 38
TC 36
Z9 42
U1 0
U2 4
PU NATURE PUBLISHING GROUP
PI LONDON
PA MACMILLAN BUILDING, 4 CRINAN ST, LONDON N1 9XW, ENGLAND
SN 0929-1903
EI 
J9 CANCER GENE THER
JI Cancer Gene Ther.
PD NOV 15
PY 2008
VL 15
IS 11
BP 703
EP 712
DI 10.1038/cgt.2008.45
PG 10
WC Biotechnology & Applied Microbiology; Oncology; Genetics & Heredity; Medicine, Research & Experimental
SC Biotechnology & Applied Microbiology; Oncology; Genetics & Heredity; Research & Experimental Medicine
GA 357DQ
UT WOS:000259826900002
PM 18600258
DA 2025-02-17
ER

PT J
AU Everson, RG
   Graner, MW
   Gromeier, M
   Vredenburgh, JJ
   Desjardins, A
   Reardon, DA
   Friedman, HS
   Friedman, AH
   Bigner, DD
   Sampson, JH
AF Everson, Richard G.
   Graner, Michael W.
   Gromeier, Matthias
   Vredenburgh, James J.
   Desjardins, Annick
   Reardon, David A.
   Friedman, Henry S.
   Friedman, Allan H.
   Bigner, Darell D.
   Sampson, John H.
TI Immunotherapy against angiogenesis-associated targets: evidence and implications for the treatment of malignant glioma
SO EXPERT REVIEW OF ANTICANCER THERAPY
LA English
DT Review
DE angiogenesis; bevacizumab; brain tumor; dendritic cell; glioblastoma; immunotherapy; immunotoxin; tumor stem cell; vaccine; VEGF
ID endothelial-growth-factor; human tumor xenografts; synergistic antitumor activity; recombinant xenogeneic endoglin; vegf receptor-2 antibody; glioblastoma stem-cells; brain-tumors; antiangiogenic therapy; monoclonal-antibody; cancer-immunotherapy
AB Angiogenesis, the growth of new blood vessels from previously existing vasculature, is a requirement for tumor growth and metastasis. The first US FDA-approved drugs targeting angiogenesis have shown potential in the treatment of malignant gliomas. Immunotherapy as a treatment modality lends itself well to specifically targeting angiogenesis in tumors and may represent a powerful tool in the treatment of malignant gliomas. This review focuses on developments in immunotherapy targeting angiogenesis and tumor-vascular-specific endothelial cells using a variety of immunotherapeutic strategies including monoclonal antibodies and conjugated immunotoxins, as well as cellular, peptide, DNA and dendritic cell vaccines.
C1 [Everson, Richard G.; Graner, Michael W.; Gromeier, Matthias; Friedman, Allan H.; Bigner, Darell D.; Sampson, John H.] Duke Univ, Preston Robert Tisch Brain Tumor Ctr, Dept Pathol, Div Neurosurg,Dept Surg, Durham, NC 27710 USA.
   [Vredenburgh, James J.; Reardon, David A.] Duke Univ, Preston Robert Tisch Brain Tumor Ctr, Dept Med, Durham, NC 27710 USA.
   [Desjardins, Annick] Duke Univ, Preston Robert Tisch Brain Tumor Ctr, Dept Neurol, Durham, NC 27710 USA.
   [Friedman, Henry S.] Duke Univ, Preston Robert Tisch Brain Tumor Ctr, Dept Pediat, Div Neurosurg,Dept Surg, Durham, NC 27710 USA.
C3 Duke University; Duke University; Duke University; Duke University
RP Sampson, JH (通讯作者)，Duke Univ, Preston Robert Tisch Brain Tumor Ctr, Dept Pathol, Div Neurosurg,Dept Surg, Box 3050 Med Ctr, Durham, NC 27710 USA.
EM richard.everson@duke.edu; michael.graner@duke.edu; grome001@mc.duke.edu; vrede001@mc.duke.edu; annick.desjardins@duke.edu; david.reardon@duke.edu; fried003@mc.duke.edu; fried010@mc.duke.edu; bigne001@mc.duke.edu; john.sampson@duke.edu
CR Arora N, 1999, CANCER RES, V59, P183
   Augustin HG, 2003, BRIT J RADIOL, V76, PS3, DOI 10.1259/bjr/68078705
   Bao SD, 2006, NATURE, V444, P756, DOI 10.1038/nature05236
   Bao SD, 2006, CANCER RES, V66, P7843, DOI 10.1158/0008-5472.CAN-06-1010
   Batchelor TT, 2007, CANCER CELL, V11, P83, DOI 10.1016/j.ccr.2006.11.021
   Bequet-Romero Monica, 2007, ANGIOGENESIS, V10, P23, DOI 10.1007/s10456-006-9062-9
   BLACK WC, 1993, NEW ENGL J MED, V328, P1237, DOI 10.1056/NEJM199304293281706
   Boehm T, 1997, NATURE, V390, P404, DOI 10.1038/37126
   Boskovitz A, 2004, EXPERT OPIN BIOL TH, V4, P1453, DOI 10.1517/14712598.4.9.1453
   Boucher Y, 1997, BRIT J CANCER, V75, P829, DOI 10.1038/bjc.1997.148
   BURROWS FJ, 1993, P NATL ACAD SCI USA, V90, P8996, DOI 10.1073/pnas.90.19.8996
   Cai WB, 2007, J NUCL MED, V48, P1862, DOI 10.2967/jnumed.107.043216
   Calabrese C, 2007, CANCER CELL, V11, P69, DOI 10.1016/j.ccr.2006.11.020
   Carmeliet P, 1996, NATURE, V380, P435, DOI 10.1038/380435a0
   Carson-Walter EB, 2001, CANCER RES, V61, P6649
   Chan ASY, 1998, AM J SURG PATHOL, V22, P816, DOI 10.1097/00000478-199807000-00004
   Charalambous Christiana, 2006, NEUROSURG FOCUS, V20, PE22, DOI 10.3171/foc.2006.20.4.e22
   Chaudhry IH, 2001, HISTOPATHOLOGY, V39, P409, DOI 10.1046/j.1365-2559.2001.01230.x
   Dandy WE, 1928, J AMER MED ASSOC, V90, P823, DOI 10.1001/jama.1928.02690380007003
   Davis F G, 1999, NEURO ONCOL, V1, P205, DOI 10.1093/neuonc/1.3.205
   Donnenberg VS, 2005, J CLIN PHARMACOL, V45, P872, DOI 10.1177/0091270005276905
   Duda DG, 2007, J CLIN ONCOL, V25, P4033, DOI 10.1200/JCO.2007.11.3985
   Dunn GP, 2004, IMMUNITY, V21, P137, DOI 10.1016/j.immuni.2004.07.017
   Dvorak HF, 2002, J CLIN ONCOL, V20, P4368, DOI 10.1200/JCO.2002.10.088
   Eisenberger A, 2006, HEMATOL ONCOL CLIN N, V20, P661, DOI 10.1016/j.hoc.2006.02.006
   Eskens FALM, 2006, EUR J CANCER, V42, P3127, DOI 10.1016/j.ejca.2006.09.015
   Everson Richard G, 2007, EXPERT REV NEUROTHER, V7, P321, DOI 10.1586/14737175.7.4.321
   Fecci PE, 2002, NEUROIMAG CLIN N AM, V12, P641, DOI 10.1016/S1052-5149(02)00027-8
   Feng KK, 2005, CANCER LETT, V221, P41, DOI 10.1016/j.canlet.2004.09.030
   Ferrara N, 2003, NAT MED, V9, P669, DOI 10.1038/nm0603-669
   Folkins C, 2007, CANCER RES, V67, P3560, DOI 10.1158/0008-5472.CAN-06-4238
   FOLKMAN J, 1971, NEW ENGL J MED, V285, P1182
   Folkman J, 2004, NATURE, V427, P787, DOI 10.1038/427787a
   Folkman J, 2007, NAT REV DRUG DISCOV, V6, P273, DOI 10.1038/nrd2115
   Fricke I, 2007, CLIN CANCER RES, V13, P4840, DOI 10.1158/1078-0432.CCR-07-0409
   Fu CL, 2001, CLIN CANCER RES, V7, P4182
   Gatto Barbara, 2004, CURRENT MEDICINAL CHEMISTRY - ANTI-CANCER AGENTS, V4, P411, DOI 10.2174/1568011043352713
   Gerber HP, 1997, J BIOL CHEM, V272, P23659, DOI 10.1074/jbc.272.38.23659
   Giese A, 2003, J CLIN ONCOL, V21, P1624, DOI 10.1200/JCO.2003.05.063
   Giese A, 2001, J CANCER RES CLIN, V127, P217, DOI 10.1007/s004320000188
   Gilbertson RJ, 2007, NAT REV CANCER, V7, P733, DOI 10.1038/nrc2246
   Gilboa E, 2004, NAT REV CANCER, V4, P401, DOI 10.1038/nrc1359
   Godard S, 2003, CANCER RES, V63, P6613
   Guo P, 2005, AM J PATHOL, V166, P877, DOI 10.1016/S0002-9440(10)62308-5
   Gupta K, 1999, EXP CELL RES, V247, P495, DOI 10.1006/excr.1998.4359
   Han J, 2005, J NEURO-ONCOL, V72, P35, DOI 10.1007/s11060-004-3119-7
   Hatano Manabu, 2004, J TRANSL MED, V2, P40, DOI 10.1186/1479-5876-2-40
   Hattori K, 2002, NAT MED, V8, P841, DOI 10.1038/nm740
   HATVA E, 1995, AM J PATHOL, V146, P368
   Hess K R, 1999, NEURO ONCOL, V1, P282, DOI 10.1093/neuonc/1.4.282
   Hoffman S, 2006, NEURO-ONCOLOGY, V8, P27, DOI 10.1215/S1522851705000323
   HOLMGREN L, 1995, NAT MED, V1, P149, DOI 10.1038/nm0295-149
   Holmgren L, 2006, P NATL ACAD SCI USA, V103, P9208, DOI 10.1073/pnas.0603110103
   Hou JM, 2004, CELL MOL IMMUNOL, V1, P161
   Hou JM, 2005, ONCOLOGY-BASEL, V69, P81, DOI 10.1159/000087303
   Hsu AR, 2007, J NUCL MED, V48, P445
   IMPERATO JP, 1990, ANN NEUROL, V28, P818, DOI 10.1002/ana.410280614
   Ishizaki H, 2006, CLIN CANCER RES, V12, P5841, DOI 10.1158/1078-0432.CCR-06-0750
   Jain RK, 2007, NAT REV NEUROSCI, V8, P610, DOI 10.1038/nrn2175
   JAIN RK, 1994, SCI AM, V271, P58, DOI 10.1038/scientificamerican0794-58
   Jain RK, 2005, SCIENCE, V307, P58, DOI 10.1126/science.1104819
   Jinushi M, 2007, CLIN CANCER RES, V13, P3762, DOI 10.1158/1078-0432.CCR-07-0880
   Johansson M, 2002, J NEURO-ONCOL, V59, P1, DOI 10.1023/A:1016317407043
   Kaplan CD, 2006, VACCINE, V24, P6994, DOI 10.1016/j.vaccine.2006.04.071
   Ke LD, 2000, CLIN CANCER RES, V6, P2562
   Kew Y, 2003, CURR OPIN NEUROL, V16, P665, DOI 10.1097/00019052-200312000-00004
   Keyes KA, 2003, CYTOKINE, V21, P98, DOI 10.1016/S1043-4666(03)00015-2
   KIM KJ, 1993, NATURE, V362, P841, DOI 10.1038/362841a0
   King GD, 2005, CURR GENE THER, V5, P535, DOI 10.2174/156652305774964631
   Kirsch M, 2000, J NEURO-ONCOL, V50, P149, DOI 10.1023/A:1006487412567
   KLAGSBRUN M, 1976, CANCER RES, V36, P110
   Klement G, 2000, J CLIN INVEST, V105, PR15, DOI 10.1172/JCI8829
   Kochenderfer JN, 2007, EXP BIOL MED, V232, P1128, DOI 10.3181/0702-MR-42
   Kozin SV, 2001, CANCER RES, V61, P39
   Kuijper S, 2007, TRENDS CARDIOVAS MED, V17, P145, DOI 10.1016/j.tcm.2007.03.003
   Kunkel P, 2001, CANCER RES, V61, P6624
   Kunwar Sandeep, 2006, NEUROSURG FOCUS, V20, P0
   Lamszus K, 2004, CANC TREAT, V117, P169
   Lamszus K, 2005, CLIN CANCER RES, V11, P4934, DOI 10.1158/1078-0432.CCR-04-2270
   Lee CG, 2000, CANCER RES, V60, P5565
   Leon SP, 1996, CANCER-AM CANCER SOC, V77, P362, DOI 10.1002/(SICI)1097-0142(19960115)77:2<362::AID-CNCR20>3.0.CO;2-Z
   Li WP, 2003, Q J NUCL MED, V47, P201
   Li YW, 2002, J EXP MED, V195, P1575, DOI 10.1084/jem.20020072
   Liu JY, 2003, BLOOD, V102, P1815, DOI 10.1182/blood-2002-12-3772
   Lopes MBS, 2003, MICROSC RES TECHNIQ, V60, P225, DOI 10.1002/jemt.10260
   Luo YP, 2007, VACCINE, V25, P1409, DOI 10.1016/j.vaccine.2006.10.043
   Lyden D, 2001, NAT MED, V7, P1194, DOI 10.1038/nm1101-1194
   Lyons JA, 2007, GENE THER, V14, P503, DOI 10.1038/sj.gt.3302889
   Lyshchik A, 2007, J ULTRAS MED, V26, P1575, DOI 10.7863/jum.2007.26.11.1575
   Mahabeleshwar GH, 2007, CIRC RES, V101, P570, DOI 10.1161/CIRCRESAHA.107.155655
   Manning EA, 2007, CLIN CANCER RES, V13, P3951, DOI 10.1158/1078-0432.CCR-07-0374
   Mazure NM, 1996, CANCER RES, V56, P3436
   Monsky WL, 2002, CLIN CANCER RES, V8, P1008
   Moosmayer D, 2006, CLIN CANCER RES, V12, P5587, DOI 10.1158/1078-0432.CCR-06-0210
   Nair S, 2003, BLOOD, V102, P964, DOI 10.1182/blood-2002-12-3738
   Naumov GN, 2006, JNCI-J NATL CANCER I, V98, P316, DOI 10.1093/jnci/djj068
   Neri D, 2005, NAT REV CANCER, V5, P436, DOI 10.1038/nrc1627
   OCHIAI H, 2007, CANC IMMUNOL IMMUNOT, V0, P0
   Oka N, 2007, BIOCHEM BIOPH RES CO, V360, P553, DOI 10.1016/j.bbrc.2007.06.094
   Okaji Y, 2006, EJSO, V32, P363, DOI 10.1016/j.ejso.2006.01.016
   Okaji Y, 2004, CANCER SCI, V95, P85, DOI 10.1111/j.1349-7006.2004.tb03175.x
   Osada H, 2004, ANTICANCER RES, V24, P547
   PLATE KH, 1994, INT J CANCER, V59, P520, DOI 10.1002/ijc.2910590415
   Plum SM, 2000, VACCINE, V19, P1294, DOI 10.1016/S0264-410X(00)00210-3
   Pope WB, 2006, NEUROLOGY, V66, P1258, DOI 10.1212/01.wnl.0000208958.29600.87
   Prewett M, 1999, CANCER RES, V59, P5209
   Rad FH, 2007, P NATL ACAD SCI USA, V104, P2837, DOI 10.1073/pnas.0611022104
   Raghavan Raghu, 2006, NEUROSURG FOCUS, V20, PE12, DOI 10.3171/foc.2006.20.4.7
   Ramakrishnan S, 1996, CANCER RES, V56, P1324
   Ranieri G, 2006, CURR MED CHEM, V13, P1845, DOI 10.2174/092986706777585059
   Reisfeld RA, 2004, IMMUNOL REV, V199, P181, DOI 10.1111/j.0105-2896.2004.00137.x
   Rosenberg SA, 2004, NAT MED, V10, P909, DOI 10.1038/nm1100
   Rubenstein JL, 2000, NEOPLASIA, V2, P306, DOI 10.1038/sj.neo.7900102
   Rüegg C, 2003, CELL MOL LIFE SCI, V60, P1135, DOI 10.1007/s00018-003-2297-3
   Rustamzadeh E, 2003, J NEURO-ONCOL, V64, P101, DOI 10.1007/BF02700025
   SAMPSON JH, 2007, NEUROSURGERY S1, V60, P0
   Sampson John H, 2006, NEUROSURG FOCUS, V20, PE14, DOI 10.3171/foc.2006.20.4.9
   Santimaria M, 2003, CLIN CANCER RES, V9, P571
   Sathornsumetee S, 2008, J CLIN ONCOL, V26, P271, DOI 10.1200/JCO.2007.13.3652
   Sathornsumetee S, 2007, CANCER-AM CANCER SOC, V110, P13, DOI 10.1002/cncr.22741
   Sathornsumetee S, 2006, ANTI-CANCER DRUG, V17, P1003, DOI 10.1097/01.cad.0000231473.00030.1f
   Seaman S, 2007, CANCER CELL, V11, P539, DOI 10.1016/j.ccr.2007.04.017
   Sharma RR, 2007, NAT CLIN PRACT ONCOL, V4, P454, DOI 10.1038/ncponc0879
   Shen JQ, 2007, BIOCHEM BIOPH RES CO, V357, P1142, DOI 10.1016/j.bbrc.2007.04.075
   Shibuya M, 2006, J BIOCHEM MOL BIOL, V39, P469
   Shih T, 2006, CLIN THER, V28, P1779, DOI 10.1016/j.clinthera.2006.11.015
   Singh SK, 2004, NATURE, V432, P396, DOI 10.1038/nature03128
   Spaeth N, 2006, NUCL MED BIOL, V33, P661, DOI 10.1016/j.nucmedbio.2006.05.001
   St Croix B, 2000, SCIENCE, V289, P1197
   Stefanik DF, 2001, J NEURO-ONCOL, V55, P91, DOI 10.1023/A:1013329832067
   Stupp R, 2005, NEW ENGL J MED, V352, P987, DOI 10.1056/NEJMoa043330
   Su JM, 2003, CANCER RES, V63, P600
   Takano S, 1996, CANCER RES, V56, P2185
   Takano Shingo, 2004, BRAIN TUMOR PATHOL, V21, P69, DOI 10.1007/BF02484513
   Tan GH, 2004, INT J CANCER, V112, P701, DOI 10.1002/ijc.20449
   Tan GH, 2004, EUR J IMMUNOL, V34, P2012, DOI 10.1002/eji.200424933
   THORGEIRSSON UP, 1994, J NEURO-ONCOL, V18, P89, DOI 10.1007/BF01050415
   Tong RT, 2004, CANCER RES, V64, P3731, DOI 10.1158/0008-5472.CAN-04-0074
   Tonra JR, 2007, IMMUNOL INVEST, V36, P3, DOI 10.1080/08820130600991794
   Vredenburgh JJ, 2007, CLIN CANCER RES, V13, P1253, DOI 10.1158/1078-0432.CCR-06-2309
   Wachsberger PR, 2007, INT J RADIAT ONCOL, V67, P1526, DOI 10.1016/j.ijrobp.2006.11.011
   Wada S, 2005, CANCER RES, V65, P4939, DOI 10.1158/0008-5472.CAN-04-3759
   Wang H, 2007, EUR J NUCL MED MOL I, V34, P2001, DOI 10.1007/s00259-007-0524-0
   Wang Yaning, 2004, ANGIOGENESIS, V7, P335, DOI 10.1007/s10456-004-8272-2
   Wei YQ, 2000, NAT MED, V6, P1160, DOI 10.1038/80506
   WEIDNER N, 1995, AM J PATHOL, V147, P9
   Wesseling P, 1997, J NEURO-ONCOL, V32, P253, DOI 10.1023/A:1005746320099
   Wild R, 2000, BRIT J CANCER, V83, P1077, DOI 10.1054/bjoc.2000.1439
   Winkler F, 2004, CANCER CELL, V6, P553, DOI 10.1016/S1535-6108(04)00305-8
   Wong ET, 1999, J CLIN ONCOL, V17, P2572, DOI 10.1200/JCO.1999.17.8.2572
   Wyss MT, 2007, J NUCL MED, V48, P608, DOI 10.2967/jnumed.106.036251
   Yang HY, 2007, BEHAV BRAIN RES, V182, P42, DOI 10.1016/j.bbr.2007.05.013
   Yang Meng-Yin, 2006, EXPERT REV NEUROTHER, V6, P1481, DOI 10.1586/14737175.6.10.1481
   Youssoufian H, 2007, CLIN CANCER RES, V13, P5544S, DOI 10.1158/1078-0432.CCR-07-1107
   Yuan F, 1996, P NATL ACAD SCI USA, V93, P14765, DOI 10.1073/pnas.93.25.14765
   Zadeh G, 2003, FRONT BIOSCI, V8, PE128, DOI 10.2741/964
   Ziemer LS, 2001, NEOPLASIA, V3, P500, DOI 10.1038/sj.neo.7900195
NR 157
TC 7
Z9 10
U1 0
U2 10
PU TAYLOR & FRANCIS LTD
PI ABINGDON
PA 2-4 PARK SQUARE, MILTON PARK, ABINGDON OR14 4RN, OXON, ENGLAND
SN 1473-7140
EI 1744-8328
J9 EXPERT REV ANTICANC
JI Expert Rev. Anticancer Ther
PD MAY 15
PY 2008
VL 8
IS 5
BP 717
EP 732
DI 10.1586/14737140.8.5.717
PG 16
WC Oncology
SC Oncology
GA 316OZ
UT WOS:000256960900013
PM 18471045
DA 2025-02-17
ER

PT J
AU Ochiai, H
   Archer, GE
   Herndon, JE
   Kuan, CT
   Mitchell, DA
   Bigner, DD
   Pastan, IH
   Sampson, JH
AF Ochiai, Hidenobu
   Archer, Gary E.
   Herndon, James E., II
   Kuan, Chien-Tsun
   Mitchell, Duane A.
   Bigner, Darell D.
   Pastan, Ira H.
   Sampson, John H.
TI EGFRvIII-targeted immunotoxin induces antitumor immunity that is inhibited in the absence of CD4+ and CD8+ T cells
SO CANCER IMMUNOLOGY IMMUNOTHERAPY
LA English
DT Article
DE astrocytoma; epidermal growth factor receptor; immunotherapy; immunotoxins; T lymphocytes
ID recurrent malignant glioma; central-nervous-system; dendritic cells; recombinant immunotoxins; brain-tumors; in-vivo; growth; self; osteosarcoma; xenografts
AB Purpose Immunotoxins as anti-cancer therapeutics have several potential advantages over conventional agents including a high specificity, extraordinary potency, and a lack of an identified mechanism for resistance. It has been clearly demonstrated that Pseudomonas-based immunotoxins have a direct cytotoxic effect. However, delayed and often dramatic antitumor responses seen in human studies with targeted toxins led us to hypothesize that immunologic responses may be a secondary mechanism that enhances the therapeutic efficacy of these novel drugs. Experimental design This hypothesis was tested in a murine system using an immunotoxin, MR1-1 [MR1-1(dsFv)-PE38KDEL], that targets a syngeneic murine homologue of the tumor-specific human epidermal growth factor mutation, EGFRvIII, expressed on a murine cell line. Results Intratumoral treatment with MR1-1 eliminated EGFRvIII-expressing tumors (P < 0.0001). The antitumor activity of MR1-1 was dependent on the expression of EGFRvIII on some, but not all tumors cells, and was significantly inhibited in the absence of CD4+ (P = 0.0193) and CD8+ (P = 0.0193) T cells. MR1-1 induced EGFRvIII-specific immunity (P < 0.0005) and produced long lasting immunity against tumors expressing EGFRvIII as well as EGFRvIII-negative tumors. Conclusions These data suggest that immunotoxins may not be strictly dependent on direct cytotoxicity for their efficacy, but may also be potent inducers of antitumor immunity active even against cells that do not express the targeted antigen.
C1 Duke Univ, Med Ctr, Dept Surg Neurosurg, Durham, NC 27710 USA.
   Duke Univ, Med Ctr, Dept Biostat & Bioinformat, Durham, NC 27710 USA.
   Duke Univ, Med Ctr, Dept Pathol, Durham, NC 27710 USA.
   NCI, Mol Biol Lab, NIH, Bethesda, MD 20892 USA.
C3 Duke University; Duke University; Duke University; National Institutes of Health (NIH) - USA; NIH National Cancer Institute (NCI)
RP Sampson, JH (通讯作者)，Duke Univ, Med Ctr, Dept Surg Neurosurg, Box 3050, Durham, NC 27710 USA.
EM john.sampson@duke.edu
FU NCI NIH HHS [R01 CA097222, R01 CA097611-03, P50 CA108786, R01 CA097611, R01 CA097611-02, R01 CA097611-05, R01 CA097222-02, 1P50 CA108786-01, 1R01 CA097222, R01 CA097611-04, 1R01 CA097611, P50 CA108786-010003, R01 CA097611-01, R01 CA097222-01] Funding Source: Medline; NCRR NIH HHS [K23 RR016065-05, K23 RR016065-02, K23 RR016065-03, K23 RR16065, K23 RR016065, K23 RR016065-04] Funding Source: Medline; NINDS NIH HHS [2P50-NS20023-21, P50 NS020023] Funding Source: Medline; Intramural NIH HHS Funding Source: Medline
CR Archer GE, 1999, CLIN CANCER RES, V5, P2646
   Decker T, 2004, BLOOD, V103, P2718, DOI 10.1182/blood-2003-04-1317
   FitzGerald DJ, 2004, INT J MED MICROBIOL, V293, P577, DOI 10.1078/1438-4221-00302
   Groh V, 2005, P NATL ACAD SCI USA, V102, P6461, DOI 10.1073/pnas.0501953102
   HALL WA, 1992, J NEUROSURG, V76, P1, DOI 10.3171/jns.1992.76.1.0001
   Heath WR, 2001, NAT REV IMMUNOL, V1, P126, DOI 10.1038/35100512
   Kreitman RJ, 2001, NEW ENGL J MED, V345, P241, DOI 10.1056/NEJM200107263450402
   Kuan CT, 2000, INT J CANCER, V88, P962, DOI 10.1002/1097-0215(20001215)88:6<962::AID-IJC20>3.0.CO;2-U
   Kuan CT, 1999, CLIN CANCER RES, V5, P1539
   Kurts C, 2001, J IMMUNOL, V166, P1439, DOI 10.4049/jimmunol.166.3.1439
   Lorimer IAJ, 1995, CLIN CANCER RES, V1, P859
   Lorimer IAJ, 1996, P NATL ACAD SCI USA, V93, P14815, DOI 10.1073/pnas.93.25.14815
   Matzinger P, 2002, SCIENCE, V296, P301, DOI 10.1126/science.1071059
   Melief CJM, 2003, EUR J IMMUNOL, V33, P2645, DOI 10.1002/eji.200324341
   Onda M, 2005, CLIN ORTHOP RELAT R, V0, PP142, DOI 10.1097/01.blo.0000137544.30200.b6
   Onda M, 2004, CANCER RES, V64, P1419, DOI 10.1158/0008-5472.CAN-03-0570
   Onda M, 2003, BIOCONJUGATE CHEM, V14, P480, DOI 10.1021/bc020069r
   Parney IF, 2005, J NEUROSURG, V102, P267, DOI 10.3171/jns.2005.102.2.0267
   Pastan I, 2003, CANCER IMMUNOL IMMUN, V52, P338, DOI 10.1007/s00262-002-0353-8
   Pastan Ira, 2004, METHODS MOL BIOL, V248, P503
   Pastan Ira, 2002, CURR OPIN INVESTIG DRUGS, V3, P1089
   Rainov NG, 2004, J NEURO-ONCOL, V66, P197, DOI 10.1023/B:NEON.0000013478.27604.01
   Sampson JH, 2005, NEURO-ONCOLOGY, V7, P90, DOI 10.1215/S1152851703000589
   Sampson JH, 2000, P NATL ACAD SCI USA, V97, P7503, DOI 10.1073/pnas.130166597
   Sampson JH, 2003, J NEURO-ONCOL, V65, P27, DOI 10.1023/A:1026290315809
   Sampson JH, 1997, NEUROSURGERY, V41, P1365, DOI 10.1097/00006123-199712000-00024
   Sampson JH, 1996, P NATL ACAD SCI USA, V93, P10399, DOI 10.1073/pnas.93.19.10399
   Thomas SM, 2004, CLIN CANCER RES, V10, P7079, DOI 10.1158/1078-0432.CCR-04-0587
NR 28
TC 32
Z9 38
U1 0
U2 1
PU SPRINGER
PI NEW YORK
PA 233 SPRING STREET, NEW YORK, NY 10013 USA
SN 0340-7004
EI 
J9 CANCER IMMUNOL IMMUN
JI Cancer Immunol. Immunother.
PD JAN 15
PY 2008
VL 57
IS 1
BP 115
EP 121
DI 10.1007/s00262-007-0363-7
PG 7
WC Oncology; Immunology
SC Oncology; Immunology
GA 225SO
UT WOS:000250538000011
PM 17634939
DA 2025-02-17
ER

PT J
AU Ueda, R
   Kinoshita, E
   Ito, R
   Kawase, T
   Kawakami, Y
   Toda, M
AF Ueda, Ryo
   Kinoshita, Eiko
   Ito, Rena
   Kawase, Takeshi
   Kawakami, Yutaka
   Toda, Masahiro
TI Induction of protective and therapeutic antitumor immunity by a DNA vaccine with a glioma antigen, SOX6
SO INTERNATIONAL JOURNAL OF CANCER
LA English
DT Article
DE glioma antigen; SOX6; DNA vaccine; CTL response; antitumor immunity
ID tumor-associated antigens; t-cell responses; dendritic cells; gene-therapy; in-vivo; lung-cancer; immunotherapy; eradication; expression; identification
AB We previously reported identifying SOX6 as a glioma antigen by serological screening using a testis cDNA library. Its preferential expression and frequent IgG responses in glioma patients indicate that SOX6 may be a useful target for immunotherapy. To examine whether cytotoxic T-lymphocyte (CTL) responses specific for SOX6 to destroy glioma can be generated in vivo, we treated glioma-bearing mice by vaccination with a plasmid DNA encoding murine full-length SOX6 protein. Following SOX6-DNA vaccination, CTLs specific for SOX6-expressing glioma cells were induced, while normal autologous-cells that had restrictedly expressed SOX6 during embryogenesis were not destroyed. Furthermore, DNA vaccination with SOX6 exerted protective and therapeutic antitumor responses in the glioma-bearing mice. This antitumor activity was abrogated by the depletion of CD4 positive T cells and/or CD8 positive T cells. These results suggest that the SOX6 protein has multiple CTL and helper epitopes to induce antitumor activity and the effectiveness of SOX6-DNA vaccine for the prevention and treatment of glioma. (C) 2008 Wiley-Liss, Inc.
C1 [Ueda, Ryo; Kawase, Takeshi; Toda, Masahiro] Keio Univ, Sch Med, Dept Neurosurg, Shinjuku Ku, Tokyo 1608582, Japan.
   [Ueda, Ryo; Kinoshita, Eiko; Ito, Rena; Toda, Masahiro] Keio Univ, Sch Med, Neuroimmunol Res Grp, Shinjuku Ku, Tokyo 1608582, Japan.
   [Kawakami, Yutaka] Keio Univ, Sch Med, Div Cellular Signaling,Inst Adv Med Res, Shinjuku Ku, Tokyo 1608582, Japan.
C3 Keio University; Keio University; Keio University
RP Toda, M (通讯作者)，Keio Univ, Sch Med, Neuroimmunol Grp, Shinjuku Ku, 35 Shinanomachi, Tokyo 1608582, Japan.
EM todam@sc.itc.keio.ac.jp
CR Aulwurm S, 2006, INT J CANCER, V118, P1728, DOI 10.1002/ijc.21544
   Cohen-Barak O, 2003, NUCLEIC ACIDS RES, V31, P5941, DOI 10.1093/nar/gkg807
   Curcio C, 2003, J CLIN INVEST, V111, P1161, DOI 10.1172/JCI200317426
   deVries TJ, 1997, CANCER RES, V57, P3223
   Donnelly JJ, 2005, J IMMUNOL, V175, P633, DOI 10.4049/jimmunol.175.2.633
   HOLLADAY FP, 1992, NEUROSURGERY, V31, P528, DOI 10.1227/00006123-199209000-00015
   Horton HM, 1999, P NATL ACAD SCI USA, V96, P1553, DOI 10.1073/pnas.96.4.1553
   Hsu SC, 1999, J GEN VIROL, V80, P1401, DOI 10.1099/0022-1317-80-6-1401
   Hu HM, 2000, J IMMUNOL, V165, P4246, DOI 10.4049/jimmunol.165.8.4246
   Iizuka Y, 2006, INT J CANCER, V118, P942, DOI 10.1002/ijc.21432
   Jager E, 1996, INT J CANCER, V66, P470, DOI 10.1002/(SICI)1097-0215(19960516)66:4<470::AID-IJC10>3.0.CO;2-C
   Kaplan JM, 1999, J IMMUNOL, V163, P699
   Kirk CJ, 2001, CANCER RES, V61, P2062
   Lee KH, 1998, J IMMUNOL, V161, P4183
   Lefebvre V, 1998, EMBO J, V17, P5718, DOI 10.1093/emboj/17.19.5718
   Lin KY, 1996, CANCER RES, V56, P21
   Miller PW, 1998, CANCER GENE THER, V5, P380
   Miller PW, 2000, HUM GENE THER, V11, P53, DOI 10.1089/10430340050016157
   MUNGER K, 1989, J VIROL, V63, P4417
   Murray JS, 1998, IMMUNOL TODAY, V19, P157, DOI 10.1016/S0167-5699(97)01237-1
   Qin HJ, 2006, IMMUNOLOGY, V117, P419, DOI 10.1111/j.1365-2567.2006.02322.x
   Romagnani S, 1997, IMMUNOL TODAY, V18, P263, DOI 10.1016/S0167-5699(97)80019-9
   Scheel JR, 2005, NAT METHODS, V2, P363, DOI 10.1038/nmeth755
   Sharma S, 1997, GENE THER, V4, P1361, DOI 10.1038/sj.gt.3300531
   Suhrbier A, 1997, IMMUNOL CELL BIOL, V75, P402, DOI 10.1038/icb.1997.63
   Toes REM, 1999, J EXP MED, V189, P753, DOI 10.1084/jem.189.5.753
   Ueda R, 2004, ONCOGENE, V23, P1420, DOI 10.1038/sj.onc.1207252
   Ueda Ryo, 2004, BRAIN TUMOR PATHOL, V21, P117, DOI 10.1007/BF02482186
   Ueda Ryo, 2004, BRAIN TUMOR PATHOL, V21, P35, DOI 10.1007/BF02482175
   Velders MP, 1998, SEMIN ONCOL, V25, P697
   Wen Patrick Y, 2004, CURR NEUROL NEUROSCI REP, V4, P218, DOI 10.1007/s11910-004-0042-4
NR 31
TC 16
Z9 20
U1 0
U2 4
PU WILEY-LISS
PI HOBOKEN
PA DIV JOHN WILEY & SONS INC, 111 RIVER ST, HOBOKEN, NJ 07030 USA
SN 0020-7136
EI 
J9 INT J CANCER
JI Int. J. Cancer
PD MAY 15
PY 2008
VL 122
IS 10
BP 2274
EP 2279
DI 10.1002/ijc.23366
PG 6
WC Oncology
SC Oncology
GA 288JQ
UT WOS:000254983100013
PM 18224680
DA 2025-02-17
ER

PT J
AU King, GD
   Kroeger, KM
   Bresee, CJ
   Candolfi, M
   Liu, C
   Manalo, CM
   Muhammad, AG
   Pechnick, RN
   Lowenstein, PR
   Castro, MG
AF King, Gwendalyn D.
   Kroeger, Kurt M.
   Bresee, Catherine J.
   Candolfi, Marianela
   Liu, Chunyan
   Manalo, Charlene M.
   Muhammad, Akm Ghulam
   Pechnick, Robert N.
   Lowenstein, Pedro R.
   Castro, Maria G.
TI FIt3L in combination with HSV1-TK-mediated gene therapy reverses brain tumor-induced behavioral deficits
SO MOLECULAR THERAPY
LA English
DT Article
ID recurrent glioblastoma-multiforme; type-1 thymidine kinase; human-malignant glioma; phase-i/ii; dendritic cells; virus vector; rat model; adenovirus; ligand; 6-hydroxydopamine
AB Glioblastoma multiforme (GBM) is an invasive and aggressive primary brain tumor which is associated with a dismal prognosis. We have earlier developed a macroscopic, intracranial, syngeneic GBM model, in which treatment with adenoviral vectors (Ads) expressing herpes simplex virus type 1 thymidine kinase (HSV1-TK) plus ganciclovir (GCV) resulted in survival of similar to 20% of the animals. In this model, treatment with Ads expressing Fms-like tyrosine kinase 3 ligand (FIt3L), in combination with Ad-HSV1-TK improves the survival rate to similar to 70% and induces systemic antitumor immunity. We hypothesized that the growth of a large intracranial tumor mass would cause behavioral abnormalities that can be reversed by the combined gene therapy. We assessed the behavior and neuropathology of tumor-bearing animals treated with the combined gene therapy, 3 days after treatment, in long-term survivors, and in a recurrent model of glioma. We demonstrate that the intracranial GBM induces behavioral deficits that are resolved after treatment with Ad-FIt3L/Ad-TK (+GCV). Neuropathological analysis of long-term survivors revealed an overall recovery of normal brain architecture. The lack of long-term behavioral deficits and limited neuropathological abnormalities demonstrate the efficacy and safety of the combined Ad-FIt3L/Ad-TK gene therapy for GBM. These findings can serve to underpin further developments of this therapeutic modality, leading toward implementation of a Phase I clinical trial.
C1 [King, Gwendalyn D.; Kroeger, Kurt M.; Candolfi, Marianela; Liu, Chunyan; Muhammad, Akm Ghulam; Lowenstein, Pedro R.; Castro, Maria G.] Univ Calif Los Angeles, Cedars Sinai Med Ctr, Board Governors, Gene Therapeut Res Inst, Los Angeles, CA 90048 USA.
   [King, Gwendalyn D.; Kroeger, Kurt M.; Candolfi, Marianela; Liu, Chunyan; Muhammad, Akm Ghulam; Lowenstein, Pedro R.; Castro, Maria G.] Univ Calif Los Angeles, David Geffen Sch Med, Dept Mol & Med Pharmacol, Los Angeles, CA 90095 USA.
   [King, Gwendalyn D.; Kroeger, Kurt M.; Candolfi, Marianela; Liu, Chunyan; Muhammad, Akm Ghulam; Lowenstein, Pedro R.; Castro, Maria G.] Univ Calif Los Angeles, David Geffen Sch Med, Dept Med, Los Angeles, CA 90095 USA.
   [Bresee, Catherine J.; Manalo, Charlene M.; Pechnick, Robert N.] Univ Calif Los Angeles, Cedars Sinai Med Ctr, Dept Psychiat & Behav Neurosci, Los Angeles, CA 90048 USA.
   [Pechnick, Robert N.; Lowenstein, Pedro R.; Castro, Maria G.] Univ Calif Los Angeles, David Geffen Sch Med, Brain Res Inst, Los Angeles, CA 90095 USA.
   [Lowenstein, Pedro R.; Castro, Maria G.] Univ Calif Los Angeles, David Geffen Sch Med, Jonsson Comprehens Canc Ctr, Los Angeles, CA 90095 USA.
C3 Cedars Sinai Medical Center; University of California System; University of California Los Angeles; University of California System; University of California Los Angeles; University of California Los Angeles Medical Center; David Geffen School of Medicine at UCLA; University of California System; University of California Los Angeles; University of California Los Angeles Medical Center; David Geffen School of Medicine at UCLA; Cedars Sinai Medical Center; University of California System; University of California Los Angeles; University of California System; University of California Los Angeles; University of California Los Angeles Medical Center; David Geffen School of Medicine at UCLA; University of California System; University of California Los Angeles; University of California Los Angeles Medical Center; David Geffen School of Medicine at UCLA; UCLA Jonsson Comprehensive Cancer Center
RP Castro, MG (通讯作者)，Univ Calif Los Angeles, Cedars Sinai Med Ctr, Board Governors, Gene Therapeut Res Inst, 8700 Beverly Blvd,David Bldg Room 5090, Los Angeles, CA 90048 USA.
EM castromg@cshs.org
FU FIC NIH HHS [R03 TW006273-01A1, R03 TW006273, 1 R03 TW006273-01] Funding Source: Medline; NINDS NIH HHS [R01 NS042893, 1R21 NS047298-01, F32 NS058156, R21 NS047298-01, R01 NS054193-01A1, R01 NS 42893.01, 1 R01 NS 054193.01, 1UO1 NS052465.01, R21 NS054143, 1F32 NS058156.01, U01 NS052465, R01 NS044556-01, NS445561.01, U54 NS045309, R01 NS044556, R21 NS047298, 1R01 NS44556.01, R01 NS054193, U54 NS045309-01, U54 NS045309-010005, R21 NS054143-01A2, U01 NS052465-01A2, R01 NS042893-01A1] Funding Source: Medline; PHS HHS [1F32 N50503034-01, 1R21-NSO54143.01] Funding Source: Medline
CR Ali S, 2004, MOL THER, V10, P1071, DOI 10.1016/j.ymthe.2004.08.025
   Ali S, 2005, CANCER RES, V65, P7194, DOI 10.1158/0008-5472.CAN-04-3434
   *ARKTHERAPEUTICS, 2007, CER SIT CER TERATM B, V0, P0
   Barcia C, 2006, NEURON GLIA BIOL, V2, P309, DOI 10.1017/S1740925X07000579
   Candolfi M, 2007, J NEURO-ONCOL, V85, P133, DOI 10.1007/s11060-007-9400-9
   Castro MG, 2003, PHARMACOL THERAPEUT, V98, P71, DOI 10.1016/S0163-7258(03)00014-7
   Chiocca EA, 2004, MOL THER, V10, P958, DOI 10.1016/j.ymthe.2004.07.021
   COTTEN M, 1994, GENE THER, V1, P239
   Curtin JF, 2006, J IMMUNOL, V176, P3566, DOI 10.4049/jimmunol.176.6.3566
   Curtin JF, 2005, CURR TOP MED CHEM, V5, P1151, DOI 10.2174/156802605774370856
   Dewey RA, 1999, NAT MED, V5, P1256, DOI 10.1038/15207
   Dion LD, 1996, J VIROL METHODS, V56, P99, DOI 10.1016/0166-0934(95)01973-1
   Fueyo J, 2003, J NATL CANCER I, V95, P652, DOI 10.1093/jnci/95.9.652
   Hurtado-Lorenzo A, 2004, MOL THER, V10, P507, DOI 10.1016/j.ymthe.2004.05.021
   Immonen A, 2004, MOL THER, V10, P967, DOI 10.1016/j.ymthe.2004.08.002
   King GD, 2005, CURR GENE THER, V5, P535, DOI 10.2174/156652305774964631
   KING GD, 2007, NEURO ONCOL, V0, P0
   Klatzmann D, 1998, HUM GENE THER, V9, P2595, DOI 10.1089/10430349850019436
   Lowenstein PR, 2002, TRENDS IMMUNOL, V23, P23, DOI 10.1016/S1471-4906(01)02063-4
   Markert JM, 2000, GENE THER, V7, P867, DOI 10.1038/sj.gt.3301205
   McMenamin PG, 1999, J COMP NEUROL, V405, P553, DOI 10.1002/(SICI)1096-9861(19990322)405:4<553::AID-CNE8>3.0.CO;2-6
   Palù G, 1999, GENE THER, V6, P330, DOI 10.1038/sj.gt.3300805
   Pashenkov M, 2003, BRAIN PATHOL, V13, P23
   Prados MD, 2003, J NEURO-ONCOL, V65, P269, DOI 10.1023/B:NEON.0000003588.18644.9c
   Pulkkanen KJ, 2005, MOL THER, V12, P585, DOI 10.1016/j.ymthe.2005.07.357
   Rainov NG, 2000, HUM GENE THER, V11, P2389, DOI 10.1089/104303400750038499
   Ren H, 2003, J NEURO-ONCOL, V64, P147, DOI 10.1023/A:1024979103780
   Rubinchik S, 2003, CANCER GENE THER, V10, P814, DOI 10.1038/sj.cgt.7700651
   Sandmair AM, 2000, HUM GENE THER, V11, P2197, DOI 10.1089/104303400750035726
   SAUER H, 1994, NEUROSCIENCE, V59, P401, DOI 10.1016/0306-4522(94)90605-X
   Schwarting RKW, 1996, PROG NEUROBIOL, V50, P275, DOI 10.1016/S0301-0082(96)00040-8
   Southgate T, 2000, CURRENT PROTOCOLS NE, V0, P4.23.21
   Thomas CE, 2000, CURRENT PROTOCOLS NE, V0, P0
   Thomas CE, 2001, MOL THER, V3, P36, DOI 10.1006/mthe.2000.0224
   Tillerson JL, 2002, EXP NEUROL, V178, P80, DOI 10.1006/exnr.2002.8021
   Tillerson JL, 2002, J NEUROSCI, V22, P6790
   Torres EM, 2007, EUR NEUROPSYCHOPHARM, V17, P206, DOI 10.1016/j.euroneuro.2006.04.009
   Tsurushima H, 2007, CANCER GENE THER, V14, P706, DOI 10.1038/sj.cgt.7701065
   Uzzaman M, 2007, J NEUROSURG, V106, P646, DOI 10.3171/jns.2007.106.4.646
   Vercammen L, 2006, MOL THER, V14, P716, DOI 10.1016/j.ymthe.2006.06.009
   Yoshida J, 2002, JPN J CANCER RES, V93, P223, DOI 10.1111/j.1349-7006.2002.tb01262.x
   Zermansky AJ, 2001, MOL THER, V4, P490, DOI 10.1006/mthe.2001.0479
NR 42
TC 40
Z9 45
U1 0
U2 1
PU CELL PRESS
PI CAMBRIDGE
PA 50 HAMPSHIRE ST, FLOOR 5, CAMBRIDGE, MA 02139 USA
SN 1525-0016
EI 1525-0024
J9 MOL THER
JI Mol. Ther.
PD APR 15
PY 2008
VL 16
IS 4
BP 682
EP 690
DI 10.1038/mt.2008.18
PG 9
WC Biotechnology & Applied Microbiology; Genetics & Heredity; Medicine, Research & Experimental
SC Biotechnology & Applied Microbiology; Genetics & Heredity; Research & Experimental Medicine
GA 287PS
UT WOS:000254929600011
PM 28178463
DA 2025-02-17
ER

PT J
AU Shimizu, N
   Tanaka, A
   Mori, T
   Ohtsuki, T
   Hoque, A
   Jinno-Oue, A
   Apichartpiyakul, C
   Kusagawa, S
   Takebe, Y
   Hoshino, H
AF Shimizu, Nobuaki
   Tanaka, Atsushi
   Mori, Takahisa
   Ohtsuki, Takahiro
   Hoque, Aliful
   Jinno-Oue, Atsushi
   Apichartpiyakul, Chatchawann
   Kusagawa, Shigeru
   Takebe, Yutaka
   Hoshino, Hiroo
TI A formylpeptide receptor, FPRL1, acts as an efficient coreceptor for primary isolates of human immunodeficiency virus
SO RETROVIROLOGY
LA English
DT Article
ID formyl peptide receptor; protein-coupled receptor; brain-derived cells; chemokine receptor; t-cell; tyrosine sulfation; cd4-independent infection; cd4-positive cells; hiv-1 coreceptors; dendritic cells
AB Background: More than 10 members of seven-transmembrane G protein-coupled receptors (GPCRs) have been shown to work as coreceptors for human immunodeficiency virus type 1 (HIV1), HIV type 2 (HIV-2), and simian immunodeficiency viruses (SIVs). As a common feature of HIV/ SIV coreceptors, tyrosine residues are present with asparagines, aspartic acids or glutamic acids in the amino-terminal extracellular regions (NTRs). We noticed that a receptor for N-formylpeptides, FPRL1, also contains two tyrosine residues accompanied by glutamic acids in its NTR. It was reported that monocytes expressing CCR5 and FPRL1 in addition to CD4 are activated by treatment with ligands or agonists of FPRL1. Activated monocytes down-modulate CCR5 and become resistant to infection by HIV-1 strains. Thus, FPRL1 plays important roles in protection of monocyptes against HIV-1 infection. However, its own coreceptor activity has not been elucidated yet. In this study, we examined coreceptor activities of FPRL1 for HIV/SIV strains including primary HIV-1 isolates. Results: A CD4-transduced human glioma cell line, NP-2/CD4, is strictly resistant to HIV/SIV infection. We have reported that when NP-2/CD4 cells are transduced with a GPCR having coreceptor activity, the cells become susceptible to HIV/SIV strains. When NP-2/CD4 cells were transduced with FPRL1, the resultant NP-2/CD4/FPRL1 cells became markedly susceptible to some laboratory-adapted HIV/SIV strains. We found that FPRL1 is also efficiently used as a coreceptor by primary HIV-1 isolates as well as CCR5 or CXCR4. Amino acid sequences linked to the FPRL1 use could not be detected in the V3 loop of the HIV-1 Env protein. Coreceptor activities of FPRL1 were partially blocked by the forymyl-Met-Leu-Phe (fMLF) peptide. Conclusion: We conclude that FPRL1 is a novel and efficient coreceptor for HIV/SIV strains. FPRL1 works as a bifunctional factor in HIV-1 infection. Namely, the role of FPRL1 in HIV-1 infection is protective and/or promotive in different conditions. FPRL1 has been reported to be abundantly expressed in the lung, spleen, testis, and neutrophils. We detected mRNA expression of FPRL1 in 293T (embryonal kidney cell line), C8166 (T cell line), HOS (osteosarcoma cell line), Molt4# 8 (T cell line), U251MG (astrocytoma cell line), U87/CD4 (CD4-transduced glioma cell line), and peripheral blood lymphocytes. Roles of FPRL1 in HIV-1 infection in vivo should be further investigated.
C1 [Shimizu, Nobuaki; Tanaka, Atsushi; Mori, Takahisa; Ohtsuki, Takahiro; Hoque, Aliful; Jinno-Oue, Atsushi; Hoshino, Hiroo] Gunma Univ, Grad Sch Med, Dept Virol & Prevent Med, Maebashi, Gunma 3718511, Japan.
   [Mori, Takahisa; Ohtsuki, Takahiro; Hoshino, Hiroo] Gunma Univ, Grad Sch Med, 21st Century COE Program, Maebashi, Gunma 3718511, Japan.
   [Apichartpiyakul, Chatchawann] Chiang Mai Univ, Fac Med, Dept Microbiol, Chiang Mai 50200, Thailand.
   [Kusagawa, Shigeru; Takebe, Yutaka] Natl Inst Infect Dis, AIDS Res Ctr, Shinjuku Ku, Lab Mol Virol & Epidemiol, Tokyo 1628640, Japan.
C3 Gunma University; Gunma University; Chiang Mai University; National Institute of Infectious Diseases (NIID)
RP Shimizu, N (通讯作者)，Gunma Univ, Grad Sch Med, Dept Virol & Prevent Med, Showa Machi, Maebashi, Gunma 3718511, Japan.
EM gardy@med.gunma-u.ac.jp; atsushit@med.gunma-u.ac.jp; morit@med.gunma-u.ac.jp; totuki@med.gunma-u.ac.jp; aliful@med.gunma-u.ac.jp; ouea@med.gunma-uac.jp; capichar@mail.med.cmu.ac.th; kusagawa@nig.go.jp; takebe@nih.go.jp; hoshino@med.gunma-u.ac.jp
CR Akagi T, 2000, P NATL ACAD SCI USA, V97, P7290, DOI 10.1073/pnas.140210297
   Bacon K, 2002, J INTERF CYTOK RES, V22, P1067
   Berger EA, 1999, ANNU REV IMMUNOL, V17, P657, DOI 10.1146/annurev.immunol.17.1.657
   Bjorndal A, 1997, J VIROL, V71, P7478
   Bleul CC, 1996, NATURE, V382, P829, DOI 10.1038/382829a0
   Butcher EC, 1999, ADV IMMUNOL, V72, P209, DOI 10.1016/S0065-2776(08)60022-X
   CHENGMAYER C, 1990, J VIROL, V64, P4390, DOI 10.1128/JVI.64.9.4390-4398.1990
   Choe H, 1998, J VIROL, V72, P6113, DOI 10.1128/JVI.72.7.6113-6118.1998
   CLAPHAM PR, 1991, VIROLOGY, V181, P703, DOI 10.1016/0042-6822(91)90904-P
   Combadiere C, 1998, J BIOL CHEM, V273, P23799, DOI 10.1074/jbc.273.37.23799
   Costagliola S, 2002, EMBO J, V21, P504, DOI 10.1093/emboj/21.4.504
   DALGLEISH AG, 1984, NATURE, V312, P763, DOI 10.1038/312763a0
   DANIEL MD, 1985, SCIENCE, V228, P1201, DOI 10.1126/science.3159089
   Deng HK, 1997, NATURE, V388, P296, DOI 10.1038/40894
   Deng HK, 1996, NATURE, V381, P661, DOI 10.1038/381661a0
   Doranz BJ, 1996, CELL, V85, P1149, DOI 10.1016/S0092-8674(00)81314-8
   Dragic T, 1996, NATURE, V381, P667, DOI 10.1038/381667a0
   Endres MJ, 1996, CELL, V87, P745, DOI 10.1016/S0092-8674(00)81393-8
   Farzan M, 1999, CELL, V96, P667, DOI 10.1016/S0092-8674(00)80577-2
   Farzan M, 1997, J EXP MED, V186, P405, DOI 10.1084/jem.186.3.405
   FRANCHINI G, 1987, AIDS RES HUM RETROV, V3, P11, DOI 10.1089/aid.1987.3.11
   Freedman BD, 2003, IMMUNOL RES, V27, P261, DOI 10.1385/IR:27:2-3:261
   Glushakova S, 1998, NAT MED, V4, P346, DOI 10.1038/nm0398-346
   Gosling J, 1997, P NATL ACAD SCI USA, V94, P5061, DOI 10.1073/pnas.94.10.5061
   GUYADER M, 1987, NATURE, V326, P662, DOI 10.1038/326662a0
   HOSHINO H, 1983, P NATL ACAD SCI-BIOL, V80, P6061, DOI 10.1073/pnas.80.19.6061
   Hu QX, 2000, J VIROL, V74, P11858, DOI 10.1128/JVI.74.24.11858-11872.2000
   HUTTNER WB, 1982, NATURE, V299, P273, DOI 10.1038/299273a0
   ISHIKAWA K, 1988, AIDS, V2, P383, DOI 10.1097/00002030-198810000-00009
   Jinno A, 1998, BIOCHEM BIOPH RES CO, V243, P497, DOI 10.1006/bbrc.1998.8130
   Kanbe K, 1999, VIROLOGY, V265, P264, DOI 10.1006/viro.1999.0036
   Kato K, 2001, AIDS RES HUM RETROV, V17, P113, DOI 10.1089/08892220150217201
   KNOWLES BB, 1980, SCIENCE, V209, P497, DOI 10.1126/science.6248960
   Le YY, 2000, J NEUROIMMUNOL, V111, P102, DOI 10.1016/S0165-5728(00)00373-8
   Le YY, 2002, INT IMMUNOPHARMACOL, V2, P1, DOI 10.1016/S1567-5769(01)00150-3
   Le YY, 2001, CLIN IMMUNOL, V99, P365, DOI 10.1006/clim.2001.5021
   Li BQ, 2001, BLOOD, V97, P2941, DOI 10.1182/blood.V97.10.2941
   Liao F, 1997, J EXP MED, V185, P2015, DOI 10.1084/jem.185.11.2015
   Liu HY, 2000, VIROLOGY, V278, P276, DOI 10.1006/viro.2000.0623
   Liu R, 1996, CELL, V86, P367, DOI 10.1016/S0092-8674(00)80110-5
   MCKEATING JA, 1989, AIDS, V3, P777, DOI 10.1097/00002030-198912000-00001
   Miettinen HM, 1997, J IMMUNOL, V159, P4045
   Mills JS, 2000, J BIOL CHEM, V275, P39012, DOI 10.1074/jbc.M003081200
   MINOWADA J, 1972, J NATL CANCER I, V49, P891
   Monigatti F, 2002, BIOINFORMATICS, V18, P769, DOI 10.1093/bioinformatics/18.5.769
   Murakami T, 1997, J EXP MED, V186, P1389, DOI 10.1084/jem.186.8.1389
   Neil SJD, 2005, J VIROL, V79, P9618, DOI 10.1128/JVI.79.15.9618-9624.2005
   OSBORN M, 1981, DIFFERENTIATION, V19, P161, DOI 10.1111/j.1432-0436.1981.tb01143.x
   Owman C, 1998, P NATL ACAD SCI USA, V95, P9530, DOI 10.1073/pnas.95.16.9530
   PEAR WS, 1993, P NATL ACAD SCI USA, V90, P8392, DOI 10.1073/pnas.90.18.8392
   PEREZ HD, 1992, GENE, V118, P303, DOI 10.1016/0378-1119(92)90208-7
   PONTEN J, 1968, ACTA PATHOL MIC SC, V74, P465
   Potempa S, 1997, J VIROL, V71, P4419, DOI 10.1128/JVI.71.6.4419-4424.1997
   RATNER L, 1987, AIDS RES HUM RETROV, V3, P57, DOI 10.1089/aid.1987.3.57
   SALAHUDDIN SZ, 1983, VIROLOGY, V129, P51, DOI 10.1016/0042-6822(83)90395-1
   Samson M, 1996, NATURE, V382, P722, DOI 10.1038/382722a0
   Samson M, 1998, EUR J IMMUNOL, V28, P1689, DOI 10.1002/(SICI)1521-4141(199805)28:05<1689::AID-IMMU1689>3.0.CO;2-I
   Sena-Esteves M, 1999, J VIROL, V73, P10426, DOI 10.1128/JVI.73.12.10426-10439.1999
   Shimizu N, 2000, J VIROL, V74, P619, DOI 10.1128/JVI.74.2.619-626.2000
   Shimizu N, 1999, J VIROL, V73, P5231, DOI 10.1128/JVI.73.6.5231-5239.1999
   SHIMIZU NS, 1994, J VIROL, V68, P6130, DOI 10.1128/JVI.68.9.6130-6135.1994
   Soda Y, 1999, BIOCHEM BIOPH RES CO, V258, P313, DOI 10.1006/bbrc.1999.0633
   Speck RF, 1997, J VIROL, V71, P7136, DOI 10.1128/JVI.71.9.7136-7139.1997
   STEUER AF, 1977, JNCI-J NATL CANCER I, V58, P917, DOI 10.1093/jnci/58.4.917
   Takano T, 1997, J EXP MED, V185, P1693, DOI 10.1084/jem.185.9.1693
   TAKEUCHI Y, 1988, J VIROL, V62, P3900, DOI 10.1128/JVI.62.10.3900-3902.1988
   TAKEUCHI Y, 1987, JPN J CANCER RES, V78, P11
   TAKEUCHI Y, 1991, J VIROL, V65, P1710, DOI 10.1128/JVI.65.4.1710-1718.1991
   THOMPSON JD, 1994, NUCLEIC ACIDS RES, V22, P4673, DOI 10.1093/nar/22.22.4673
   TSUJIMOTO H, 1988, J VIROL, V62, P4044, DOI 10.1128/JVI.62.11.4044-4050.1988
   Unutmaz D, 1997, P NATL ACAD SCI USA, V94, P1615, DOI 10.1073/pnas.94.5.1615
   YAMAGUCHI K, 1995, BBA-PROTEIN STRUCT M, V1253, P136, DOI 10.1016/0167-4838(95)00167-1
   Zhang YJ, 2000, J VIROL, V74, P6893, DOI 10.1128/JVI.74.15.6893-6910.2000
NR 73
TC 25
Z9 28
U1 1
U2 2
PU BMC
PI LONDON
PA CAMPUS, 4 CRINAN ST, LONDON N1 9XW, ENGLAND
SN 
EI 1742-4690
J9 RETROVIROLOGY
JI Retrovirology
PD JUN 25
PY 2008
VL 5
IS 
BP 
EP 
DI 10.1186/1742-4690-5-52
PG 14
WC Virology
SC Virology
GA 326II
UT WOS:000257651400001
PM 18577234
DA 2025-02-17
ER

PT J
AU Benencia, F
   Coukos, G
AF Benencia, Fabian
   Coukos, George
TI Biological therapy with oncolytic herpesvirus
SO OVARIAN CANCER: STATE OF THE ART AND FUTURE DIRECTIONS IN TRANSLATIONAL RESEARCH
LA English
DT Article
ID simplex-virus type-1; endothelial growth-factor; dendritic cell precursors; replication-competent; t-cells; ovarian-carcinoma; antigen presentation; malignant glioma; immune-response; hsv-1 therapy
C1 [Benencia, Fabian] Ohio Univ, Dept Biomed Sci, Athens, OH 45701 USA.
   [Coukos, George] Univ Penn, Ctr Res Early Detect & Cure Ovarian Canc, Philadelphia, PA 19104 USA.
C3 University System of Ohio; Ohio University; University of Pennsylvania
RP Benencia, F (通讯作者)，Ohio Univ, Dept Biomed Sci, Athens, OH 45701 USA.
EM benencia@oucom.ohiou.edu; gcks@mail.med.upenn.edu
FU NCI NIH HHS [P01-CA083638, R01-CA098951] Funding Source: Medline
CR Albert ML, 1998, NATURE, V392, P86, DOI 10.1038/32183
   Alemany R, 2000, NAT BIOTECHNOL, V18, P723, DOI 10.1038/77283
   Andreansky S, 1998, GENE THER, V5, P121, DOI 10.1038/sj.gt.3300550
   Andreansky SS, 1996, P NATL ACAD SCI USA, V93, P11313, DOI 10.1073/pnas.93.21.11313
   Andreesen R, 1998, J LEUKOCYTE BIOL, V64, P419, DOI 10.1002/jlb.64.4.419
   Banchereau J, 2000, ANNU REV IMMUNOL, V18, P767, DOI 10.1146/annurev.immunol.18.1.767
   Banchereau J, 1998, NATURE, V392, P245, DOI 10.1038/32588
   Benencia F, 2005, MOL THER, V12, P789, DOI 10.1016/j.ymthe.2005.03.026
   Benencia F, 2005, HUM GENE THER, V16, P765, DOI 10.1089/hum.2005.16.765
   Benencia F, 2006, CANCER BIOL THER, V5, P867, DOI 10.4161/cbt.5.7.2908
   Blank SV, 2002, HUM GENE THER, V13, P627, DOI 10.1089/10430340252837224
   Brandt CR, 1997, VIROLOGY, V229, P283, DOI 10.1006/viro.1996.8414
   BROWN SM, 1994, J GEN VIROL, V75, P2367, DOI 10.1099/0022-1317-75-9-2367
   Carroll NM, 1996, ANN SURG, V224, P323, DOI 10.1097/00000658-199609000-00008
   CHAMBERS R, 1995, P NATL ACAD SCI USA, V92, P1411, DOI 10.1073/pnas.92.5.1411
   Chaperot L, 2000, LEUKEMIA, V14, P1667, DOI 10.1038/sj.leu.2401888
   Chu CS, 2002, CLIN IMMUNOL, V102, P291, DOI 10.1006/clim.2001.5179
   Conejo-Garcia JR, 2004, CANCER RES, V64, P2175, DOI 10.1158/0008-5472.CAN-03-2194
   Conejo-Garcia JR, 2003, CANCER BIOL THER, V2, P446, DOI 10.4161/cbt.2.4.479
   Conejo-Garcia JR, 2004, NAT MED, V10, P950, DOI 10.1038/nm1097
   Conejo-Garcia JR, 2005, BLOOD, V105, P679, DOI 10.1182/blood-2004-05-1906
   Coukos G, 2000, CANCER GENE THER, V7, P275, DOI 10.1038/sj.cgt.7700130
   Coukos G, 1999, CLIN CANCER RES, V5, P1523
   Coukos G, 2005, BRIT J CANCER, V92, P1182, DOI 10.1038/sj.bjc.6602476
   Coukos G, 2000, CLIN CANCER RES, V6, P3342
   COUKOS G, 1999, GENE THER MOL BIOL, V3, P78
   COULDWELL WT, 1991, J NEUROIMMUNOL, V33, P89, DOI 10.1016/0165-5728(91)90052-9
   Courrèges MC, 2006, CANCER GENE THER, V13, P182, DOI 10.1038/sj.cgt.7700888
   Curiel TJ, 2004, NAT MED, V10, P942, DOI 10.1038/nm1093
   Dhodapkar MV, 2001, J EXP MED, V193, P233, DOI 10.1084/jem.193.2.233
   DOYMAZ MZ, 1992, CURR TOP MICROBIOL, V179, P121
   Elgert KD, 1998, J LEUKOCYTE BIOL, V64, P275, DOI 10.1002/jlb.64.3.275
   Gabrilovich DI, 1996, NAT MED, V2, P1096, DOI 10.1038/nm1096-1096
   Glorioso J, 1995, MOL CELL BIOL HUM DIS SER, V5, P33
   Hart I, 1997, NATURE, V388, P626, DOI 10.1038/41662
   Heise C, 1997, NAT MED, V3, P639, DOI 10.1038/nm0697-639
   Hunter WD, 1999, J VIROL, V73, P6319, DOI 10.1128/JVI.73.8.6319-6326.1999
   Jonuleit H, 2000, J EXP MED, V192, P1213, DOI 10.1084/jem.192.9.1213
   Kadowaki N, 2000, J EXP MED, V192, P219, DOI 10.1084/jem.192.2.219
   Kalinski P, 1999, J IMMUNOL, V162, P3231
   KAPLITT MG, 1994, J NEURO-ONCOL, V19, P137, DOI 10.1007/BF01306455
   KESARI S, 1995, LAB INVEST, V73, P636
   Kruse M, 2000, J VIROL, V74, P7127, DOI 10.1128/JVI.74.15.7127-7136.2000
   Kucharczuk JC, 1997, CANCER RES, V57, P466
   Loercher AE, 1999, J IMMUNOL, V163, P6251
   Mahnke K, 2000, J CELL BIOL, V151, P673, DOI 10.1083/jcb.151.3.673
   Markert JM, 2000, GENE THER, V7, P867, DOI 10.1038/sj.gt.3301205
   McMenamin MM, 1998, GENE THER, V5, P594, DOI 10.1038/sj.gt.3300639
   Mikloska Z, 1998, J INFECT DIS, V177, P827, DOI 10.1086/515236
   Miller CG, 2000, CANCER RES, V60, P5714
   Miller CG, 2003, MOL THER, V7, P741, DOI 10.1016/S1525-0016(03)00120-5
   MINETA T, 1995, NAT MED, V1, P938, DOI 10.1038/nm0995-938
   MINETA T, 1994, CANCER RES, V54, P3963
   Nash MA, 1999, ENDOCR-RELAT CANCER, V6, P93, DOI 10.1677/erc.0.0060093
   Norman KL, 2000, J CLIN INVEST, V105, P1035, DOI 10.1172/JCI9871
   Pawlik TM, 2000, CANCER RES, V60, P2790
   Pyles RB, 1997, HUM GENE THER, V8, P533, DOI 10.1089/hum.1997.8.5-533
   Rampling R, 2000, GENE THER, V7, P859, DOI 10.1038/sj.gt.3301184
   Salio M, 1999, EUR J IMMUNOL, V29, P3245, DOI 10.1002/(SICI)1521-4141(199910)29:10<3245::AID-IMMU3245>3.0.CO;2-X
   Santin AD, 1999, EUR J GYNAECOL ONCOL, V20, P177
   SARMIENTO M, 1990, J IMMUNOL, V144, P1942
   Smith ER, 2000, EXPERT OPIN INV DRUG, V9, P311, DOI 10.1517/13543784.9.2.311
   Stojdl DF, 2000, NAT MED, V6, P821, DOI 10.1038/77558
   Thomas DL, 2003, MOL THER, V8, P543, DOI 10.1016/S1525-0016(03)00236-3
   Toda M, 1998, HUM GENE THER, V9, P2177, DOI 10.1089/hum.1998.9.15-2177
   Toda M, 1998, J IMMUNOL, V160, P4457
   Todo T, 2000, MOL THER, V2, P588, DOI 10.1006/mthe.2000.0200
   Vandenabeele S, 1999, IMMUNOL CELL BIOL, V77, P411, DOI 10.1046/j.1440-1711.1999.00857.x
   Walker JR, 1999, HUM GENE THER, V10, P2237, DOI 10.1089/10430349950017211
   Wang MH, 1998, GYNECOL ONCOL, V71, P278, DOI 10.1006/gyno.1998.5132
   Wells AD, 2000, IMMUNOL TODAY, V21, P129, DOI 10.1016/S0167-5699(99)01558-3
   Woo EY, 2001, CANCER RES, V61, P4766
   YAZAKI T, 1995, CANCER RES, V55, P4752
   Zhang L, 2003, NEW ENGL J MED, V348, P203, DOI 10.1056/NEJMoa020177
   Zhang L, 2003, CLIN CANCER RES, V9, P264
   Zhang L, 2002, AM J PATHOL, V161, P2295, DOI 10.1016/S0002-9440(10)64505-1
   Zou WP, 2000, J IMMUNOL, V165, P4388, DOI 10.4049/jimmunol.165.8.4388
   Zou WP, 2001, NAT MED, V7, P1339, DOI 10.1038/nm1201-1339
NR 78
TC 8
Z9 9
U1 0
U2 1
PU SPRINGER-VERLAG BERLIN
PI BERLIN
PA HEIDELBERGER PLATZ 3, D-14197 BERLIN, GERMANY
SN 0065-2598
EI 2214-8019
J9 ADV EXP MED BIOL
JI Adv.Exp.Med.Biol.
PD JUN 15
PY 2008
VL 622
IS 
BP 221
EP 233
DI 
PG 13
WC Medicine, Research & Experimental
SC Research & Experimental Medicine
GA BHU19
UT WOS:000256388400018
PM 18546631
DA 2025-02-17
ER

PT J
AU Xiong, ZM
   Gharagozlou, S
   Vengco, I
   Chen, W
   Ohlfest, JR
AF Xiong, Zhengming
   Gharagozlou, Soheila
   Vengco, Isabelita
   Chen, Wei
   Ohlfest, John R.
TI Effective CpG immunotherapy of breast carcinoma prevents but fails to eradicate established brain metastasis
SO CLINICAL CANCER RESEARCH
LA English
DT Article
ID dendritic cell vaccination; regulatory t-cells; gene-transfer; high-capacity; therapy; oligodeoxynucleotides; survival; glioma; mice; infection
AB Purpose: Breast cancer patients with brain metastasis have a dismal prognosis. We determined the ability of immunostimulatory CpG oligodeoxynucleotides (ODN) to treat or prevent brain metastasis in a mouse model. Experimental Design: Mice bearing orthotopic breast carcinoma with or without concurrent i.e. tumors were treated by injections of CpG ODN at the primary tumor. Immunologic memory was tested by tumor rechallenge and immune responses were assessed by flow cytometry, delayed-type hypersensitivity, and CTL assays. Results: Orthotopic tumors regressed in treated mice regardless of whether concurrent i.e. disease was present. In mice bearing only orthotopic tumors, CpG ODN rendered 50% tumor-free and they rejected tumor rechallenge in breast and brain. In mice with concurrent i.e. disease, there was no difference in brain tumor growth compared with saline controls, despite regression of the primary tumor. Flow cytometry revealed that treated mice that died from i.e. disease exhibited a significant increase in brain-infiltrating T and natural killer cells relative to saline controls. CTLs from these mice were able to kill tumor in vitro and extend survival of naive mice bearing less-established brain tumors by adoptive transfer. Conclusions: The lack of survival benefit in mice with appreciable brain metastasis was not explained by a deficit in lymphocyte trafficking or function because CTLs from these mice killed tumor and inhibited microscopic brain metastasis by adoptive transfer. These results indicate that CpG ODN might be beneficial as a preventative adjuvant to initial therapy preceding brain metastasis or to inhibit progression of microscopic brain metastases.
C1 [Xiong, Zhengming; Vengco, Isabelita; Chen, Wei; Ohlfest, John R.] Univ Minnesota, Sch Med, Dept Pediat, Minneapolis, MN 55455 USA.
   [Gharagozlou, Soheila; Ohlfest, John R.] Univ Minnesota, Sch Med, Dept Neurosurg, Minneapolis, MN 55455 USA.
   [Chen, Wei; Ohlfest, John R.] Univ Minnesota, Sch Med, Ctr Canc, Minneapolis, MN 55455 USA.
   [Ohlfest, John R.] Univ Minnesota, Sch Med, Stem Cell Inst, Minneapolis, MN 55455 USA.
   [Gharagozlou, Soheila] Univ Tehran Med Sci, Sch Publ Hlth, Dept Immunol, Tehran, Iran.
C3 University of Minnesota System; University of Minnesota Twin Cities; University of Minnesota System; University of Minnesota Twin Cities; University of Minnesota System; University of Minnesota Twin Cities; University of Minnesota System; University of Minnesota Twin Cities; Tehran University of Medical Sciences
RP Ohlfest, JR (通讯作者)，Univ Minnesota, Sch Med, Dept Pediat, 515 Delaware St,SE,MMC 366, Minneapolis, MN 55455 USA.
EM Ohlfe001@umn.edu
FU American Cancer Society [IRG-58-001-46-IRG35]; NIH/National Cancer Institute [5 P30 CA077598]; NIH/National Institute of Neurological Disorders and Stroke [1R21-NS055738-01A2]; Randy Shaver Foundation; Graduate School of the University of Minnesota
CR Abordo-Adesida E, 2005, HUM GENE THER, V16, P741, DOI 10.1089/hum.2005.16.741
   Carpentier A, 2006, NEURO-ONCOLOGY, V8, P60, DOI 10.1215/S1522851705000475
   Carpentier AF, 2000, CLIN CANCER RES, V6, P2469
   Carpentier AF, 1999, CANCER RES, V59, P5429
   Cheeran MCJ, 2005, J NEUROVIROL, V11, P274, DOI 10.1080/13550280590952808
   Cheeran MCJ, 2004, J NEUROVIROL, V10, P152, DOI 10.1080/13550280490441130
   Cohen AD, 2006, CANCER RES, V66, P4904, DOI 10.1158/0008-5472.CAN-05-2813
   de Vries IJM, 2005, J CLIN ONCOL, V23, P5779, DOI 10.1200/JCO.2005.06.478
   El Andaloussi A, 2006, GLIA, V54, P526, DOI 10.1002/glia.20401
   El Andaloussi A, 2006, J NEUROSURG, V105, P430, DOI 10.3171/jns.2006.105.3.430
   Engel J, 2003, INT J RADIAT ONCOL, V55, P1186, DOI 10.1016/S0360-3016(02)04476-0
   Fallarino F, 2006, EUR J IMMUNOL, V36, P8, DOI 10.1002/eji.200535667
   Fecci PE, 2003, J NEURO-ONCOL, V64, P161, DOI 10.1023/A:1024943506506
   Fecci PE, 2006, CLIN CANCER RES, V12, P4294, DOI 10.1158/1078-0432.CCR-06-0053
   Gabos Z, 2006, J CLIN ONCOL, V24, P5658, DOI 10.1200/JCO.2006.07.0250
   Gasparini G, 2005, ANN ONCOL, V16, P28, DOI 10.1093/annonc/mdi905
   Geurts AM, 2003, MOL THER, V8, P108, DOI 10.1016/S1525-0016(03)00099-6
   Grauer OM, 2007, INT J CANCER, V121, P95, DOI 10.1002/ijc.22607
   Jemal A, 2006, CA-CANCER J CLIN, V56, P106, DOI 10.3322/canjclin.56.2.106
   Kawarada Y, 2001, J IMMUNOL, V167, P5247, DOI 10.4049/jimmunol.167.9.5247
   King GD, 2005, CURR GENE THER, V5, P535, DOI 10.2174/156652305774964631
   Krieg AM, 2006, NAT REV DRUG DISCOV, V5, P471, DOI 10.1038/nrd2059
   Lin NU, 2004, J CLIN ONCOL, V22, P3608, DOI 10.1200/JCO.2004.01.175
   Nava-Parada P, 2007, CANCER RES, V67, P1326, DOI 10.1158/0008-5472.CAN-06-3290
   Ohlfest JR, 2005, MOL THER, V12, P778, DOI 10.1016/j.ymthe.2005.07.689
   Pashenkov M, 2006, J CLIN ONCOL, V24, P5716, DOI 10.1200/JCO.2006.07.9129
   Ransohoff RM, 2003, NAT REV IMMUNOL, V3, P569, DOI 10.1038/nri1130
   Ridgway D, 2003, CANCER INVEST, V21, P873, DOI 10.1081/CNV-120025091
   Schroder K, 2006, IMMUNOBIOLOGY, V211, P511, DOI 10.1016/j.imbio.2006.05.007
   Sester DP, 2006, J IMMUNOL, V177, P4473, DOI 10.4049/jimmunol.177.7.4473
   Steinman RM, 2006, CURR TOP MICROBIOL, V311, P17
   Thomas CE, 2000, P NATL ACAD SCI USA, V97, P7482, DOI 10.1073/pnas.120474397
   Thomas CE, 2001, HUM GENE THER, V12, P839, DOI 10.1089/104303401750148829
   Weigel BJ, 2003, CLIN CANCER RES, V9, P3105
   Wu A, 2007, CANCER GENE THER, V14, P550, DOI 10.1038/sj.cgt.7701045
   Wu A, 2007, J IMMUNOTHER, V30, P789, DOI 10.1097/CJI.0b013e318155a0f6
   Yamanaka R, 2005, CLIN CANCER RES, V11, P4160, DOI 10.1158/1078-0432.CCR-05-0120
NR 37
TC 19
Z9 24
U1 0
U2 4
PU AMER ASSOC CANCER RESEARCH
PI PHILADELPHIA
PA 615 CHESTNUT ST, 17TH FLOOR, PHILADELPHIA, PA 19106-4404 USA
SN 1078-0432
EI 1557-3265
J9 CLIN CANCER RES
JI Clin. Cancer Res.
PD SEP 1
PY 2008
VL 14
IS 17
BP 5484
EP 5493
DI 10.1158/1078-0432.CCR-07-4139
PG 10
WC Oncology
SC Oncology
GA 347UG
UT WOS:000259166000021
PM 18765540
DA 2025-02-17
ER

PT J
AU Fujita, M
   Zhu, XM
   Sasaki, K
   Ueda, R
   Low, KL
   Pollack, IF
   Okada, H
AF Fujita, Mitsugu
   Zhu, Xinmei
   Sasaki, Kotaro
   Ueda, Ryo
   Low, Keri L.
   Pollack, Ian F.
   Okada, Hideho
TI Inhibition of STAT3 promotes the efficacy of adoptive transfer therapy using type-1 CTLs by modulation of the immunological microenvironment in a murine intracranial glioma
SO JOURNAL OF IMMUNOLOGY
LA English
DT Article
ID nervous-system tumors; glioblastoma-multiforme cells; potent antitumor-activity; human lung-cancer; t-cells; dendritic cells; immune-responses; signal transducers; in-vivo; activation
AB A variety of cancers, including malignant gliomas, show aberrant activation of STAT3, which plays a pivotal role in negative regulation of antitumor immunity. We hypothesized that inhibition of STAT3 signals would improve the efficacy of T cell adoptive transfer therapy by reversal of STAT3-induced immunosuppression in a murine GL261 intracranial glioma model. In vitro treatment of GL261 cells with JSI-124, a STAT3 inhibitor, reversed highly phosphorylated status of STAT3. Systemic i.p. administration of JSI-124 in glioma-bearing immunocompetent mice, but not athymic mice, resulted in prolonged survival, suggesting a role of adaptive immunity in the antitumor effect. Furthermore, JSI-124 promoted maturation of tumor-infiltrating CD11c(+) dendritic cells and activation of tumor-conditioned cytotoxic T cells, enhanced dendritic cells and GL261 production of CXCL-10, a critical chemokine for attraction of Tc1 cells. When i.p. JSI-124 administration was combined with i.v. transfer of PmeI-I mouse-derived type-1 CTLs (Tc1), glioma-bearing mice exhibited prolonged survival compared with i.p. JSI-124 or Lv. Tc1 therapy alone. Flow cytometric analyses of brain infiltrating lymphocytes revealed that JSI-124-treatment enhanced the tumor-homing of i.v. transferred Tc1 cells in a CXCL-10-dependent fashion. Systemic JSI-124 administration also up-regulated serum IL-15 levels, and promoted the persistence of transferred Tc1 in the host. These data suggest that systemic inhibition of STAT3 signaling can reverse the suppressive immunological environment of intracranial tumor bearing mice both systemically and locally, thereby promoting the efficacy of adoptive transfer therapy with Tc1.
C1 [Fujita, Mitsugu; Zhu, Xinmei; Sasaki, Kotaro; Ueda, Ryo; Low, Keri L.; Pollack, Ian F.; Okada, Hideho] Univ Pittsburgh, Sch Med, Dept Neurol Surg, Pittsburgh, PA 15260 USA.
   [Okada, Hideho] Univ Pittsburgh, Sch Med, Dept Surg, Pittsburgh, PA 15260 USA.
   [Sasaki, Kotaro] Univ Pittsburgh, Sch Med, Dept Dermatol & Immunol, Pittsburgh, PA 15260 USA.
   [Fujita, Mitsugu; Zhu, Xinmei; Ueda, Ryo; Low, Keri L.; Pollack, Ian F.; Okada, Hideho] Univ Pittsburgh, Inst Canc, Brain Tumor Program, Pittsburgh, PA 15232 USA.
C3 Pennsylvania Commonwealth System of Higher Education (PCSHE); University of Pittsburgh; Pennsylvania Commonwealth System of Higher Education (PCSHE); University of Pittsburgh; Pennsylvania Commonwealth System of Higher Education (PCSHE); University of Pittsburgh; Pennsylvania Commonwealth System of Higher Education (PCSHE); University of Pittsburgh
RP Okada, H (通讯作者)，Univ Pittsburgh, Inst Canc, G12A Res Pavil Hillman Canc Ctr,5117 Ctr Ave, Pittsburgh, PA 15213 USA.
EM okadah@upmc.edu
FU NCI NIH HHS [1P01 CA 100327] Funding Source: Medline; NINDS NIH HHS [P01 NS 40923] Funding Source: Medline
CR Alpdogan Ö, 2005, TRENDS IMMUNOL, V26, P56, DOI 10.1016/j.it.2004.11.002
   Berard M, 2003, J IMMUNOL, V170, P5018, DOI 10.4049/jimmunol.170.10.5018
   Blanco-Jerez C, 2002, J NEUROIMMUNOL, V128, P90, DOI 10.1016/S0165-5728(02)00146-7
   Blaskovich MA, 2003, CANCER RES, V63, P1270
   Buettner R, 2002, CLIN CANCER RES, V8, P945
   Cabarrocas J, 2003, EUR J IMMUNOL, V33, P1174, DOI 10.1002/eji.200323492
   Calò V, 2003, J CELL PHYSIOL, V197, P157, DOI 10.1002/jcp.10364
   Cheng FD, 2003, IMMUNITY, V19, P425, DOI 10.1016/S1074-7613(03)00232-2
   Cosmi L, 2004, BLOOD, V103, P3117, DOI 10.1182/blood-2003-09-3302
   Costa-Pereira AP, 2002, P NATL ACAD SCI USA, V99, P8043, DOI 10.1073/pnas.122236099
   Dudley ME, 2005, J CLIN ONCOL, V23, P2346, DOI 10.1200/JCO.2005.00.240
   Dudley ME, 2002, SCIENCE, V298, P850, DOI 10.1126/science.1076514
   Eguchi J, 2006, CANCER RES, V66, P5883, DOI 10.1158/0008-5472.CAN-06-0363
   Fehniger TA, 2001, BLOOD, V97, P14, DOI 10.1182/blood.V97.1.14
   Gamero AM, 2004, CANCER CELL, V5, P111, DOI 10.1016/S1535-6108(04)00028-5
   Ghosh MK, 2005, ONCOGENE, V24, P7290, DOI 10.1038/sj.onc.1208894
   Gysemans CA, 2005, DIABETES, V54, P2396, DOI 10.2337/diabetes.54.8.2396
   Hatano M, 2005, NEOPLASIA, V7, P717, DOI 10.1593/neo.05277
   Hatano Manabu, 2004, J TRANSL MED, V2, P40, DOI 10.1186/1479-5876-2-40
   He B, 2003, P NATL ACAD SCI USA, V100, P14133, DOI 10.1073/pnas.2232790100
   HOLLADAY FP, 1992, NEUROSURGERY, V31, P528, DOI 10.1227/00006123-199209000-00015
   Hussain SF, 2007, CANCER RES, V67, P9630, DOI 10.1158/0008-5472.CAN-07-1243
   Iwamaru A, 2007, ONCOGENE, V26, P2435, DOI 10.1038/sj.onc.1210031
   Kaur B, 2004, J NEURO-ONCOL, V70, P229, DOI 10.1007/s11060-004-2752-5
   Khan IA, 2000, IMMUNITY, V12, P483, DOI 10.1016/S1074-7613(00)80200-9
   Konnikova L, 2003, BMC CANCER, V3, P0, DOI 10.1186/1471-2407-3-23
   Kortylewski M, 2005, NAT MED, V11, P1314, DOI 10.1038/nm1325
   Kuwashima N, 2005, J IMMUNOL, V175, P2730, DOI 10.4049/jimmunol.175.4.2730
   Loeffler S, 2005, INT J CANCER, V115, P202, DOI 10.1002/ijc.20871
   Morgan RA, 2006, SCIENCE, V314, P126, DOI 10.1126/science.1129003
   Mullarky IK, 2007, INFECT IMMUN, V75, P2630, DOI 10.1128/IAI.01836-06
   Nefedova Y, 2005, CANCER RES, V65, P9525, DOI 10.1158/0008-5472.CAN-05-0529
   Nefedova Y, 2005, J IMMUNOL, V175, P4338, DOI 10.4049/jimmunol.175.7.4338
   Nishimura F, 2006, CANCER RES, V66, P4478, DOI 10.1158/0008-5472.CAN-05-3825
   Ogata Y, 2006, NEOPLASIA, V8, P817, DOI 10.1593/neo.06409
   Okada H, 2004, CANCER RES, V64, P5830, DOI 10.1158/0008-5472.CAN-04-0130
   Okano F, 2002, CLIN CANCER RES, V8, P2851
   Opferman JT, 2003, NATURE, V426, P671, DOI 10.1038/nature02067
   Overwijk WW, 1998, J EXP MED, V188, P277, DOI 10.1084/jem.188.2.277
   Padovan E, 2002, J LEUKOCYTE BIOL, V71, P669
   Prins RM, 2003, CANCER RES, V63, P8487
   Rahaman SO, 2002, ONCOGENE, V21, P8404, DOI 10.1038/sj.onc.1206047
   Rahaman SO, 2005, CANCER RES, V65, P2956, DOI 10.1158/0008-5472.CAN-04-3592
   Raut CP, 2006, J CLIN ONCOL, V24, P0
   Robbins PF, 2004, J IMMUNOL, V173, P7125, DOI 10.4049/jimmunol.173.12.7125
   Roychowdhury S, 2004, CANCER RES, V64, P8062, DOI 10.1158/0008-5472.CAN-04-1860
   Sasaki K, 2007, CANCER RES, V67, P6451, DOI 10.1158/0008-5472.CAN-06-3280
   Schaefer LK, 2002, ONCOGENE, V21, P2058, DOI 10.1038/sj.onc.1205263
   Shen YH, 2001, P NATL ACAD SCI USA, V98, P1543, DOI 10.1073/pnas.041588198
   Stupp R, 2005, NEW ENGL J MED, V352, P987, DOI 10.1056/NEJMoa043330
   Su YB, 2004, J CLIN ONCOL, V22, P610, DOI 10.1200/JCO.2004.07.060
   Turkson J, 2004, MOL CANCER THER, V3, P1533
   Voskoboinik I, 2006, NAT REV IMMUNOL, V6, P940, DOI 10.1038/nri1983
   Walker PR, 2003, BRAIN RES REV, V42, P97, DOI 10.1016/S0165-0173(03)00141-3
   Walker PR, 2000, J IMMUNOL, V165, P3128, DOI 10.4049/jimmunol.165.6.3128
   Wang TH, 2004, NAT MED, V10, P48, DOI 10.1038/nm976
   Wang WJ, 2007, CLIN CANCER RES, V13, P1523, DOI 10.1158/1078-0432.CCR-06-1387
   Wen Patrick Y, 2004, CURR NEUROL NEUROSCI REP, V4, P218, DOI 10.1007/s11910-004-0042-4
   Yu H, 2007, NAT REV IMMUNOL, V7, P41, DOI 10.1038/nri1995
   Zhang Q, 2002, J IMMUNOL, V168, P466, DOI 10.4049/jimmunol.168.1.466
   Zhu XM, 2007, J TRANSL MED, V5, P0, DOI 10.1186/1479-5876-5-10
   Zhu YA, 2002, NAT REV CANCER, V2, P616, DOI 10.1038/nrc866
NR 62
TC 83
Z9 92
U1 0
U2 6
PU AMER ASSOC IMMUNOLOGISTS
PI BETHESDA
PA 9650 ROCKVILLE PIKE, BETHESDA, MD 20814 USA
SN 0022-1767
EI 1550-6606
J9 J IMMUNOL
JI J. Immunol.
PD FEB 15
PY 2008
VL 180
IS 4
BP 2089
EP 2098
DI 10.4049/jimmunol.180.4.2089
PG 10
WC Immunology
SC Immunology
GA 260JC
UT WOS:000253005600018
PM 18250414
DA 2025-02-17
ER

PT J
AU Chi, JH
   Panner, A
   Cachola, K
   Crane, CA
   Murray, J
   Pieper, RO
   James, CD
   Parsa, AT
AF Chi, John H.
   Panner, Amith
   Cachola, Kristine
   Crane, Courtney A.
   Murray, Joseph
   Pieper, Russell O.
   James, C. David
   Parsa, Andrew T.
TI Increased expression of the glioma-associated antigen ARF4L after loss of the tumor suppressor PTEN
SO JOURNAL OF NEUROSURGERY
LA English
DT Article
DE Akt; glioma; PTEN; tumor antigen; tumor vaccine
ID cytotoxic t-lymphocytes; anaplastic astrocytoma; dendritic cells; messenger-rnas; akt; sensitivity; activation; system; kinase; growth
AB Object. Despite recent advances in cancer immunotherapy, cellular mechanisms controlling expression of tumor-associated antigens are poorly understood. Mutations in cancer cells, such as loss of PTEN, may increase expression of: tumor-associated antigens. The authors investigated the relationship between PTEN status and the expression of a glioma-associated antigen, adenosine diphosphate-ribosylation factor 4-like (ARF4L) protein. Methods. Human glioma cell lines with confirmed PTEN status were examined by Northern blot analysis and quantitative polymerase chain reaction. Western blot analysis was used to measure ARF4L, protein levels across multiple cell lines. Results. The loss of PTEN was shown to lead to increased levels of ARF4L protein but no change in transcript levels. Cell lines with serial mutations, including activation of Ras and Akt pathways, also demonstrated increased levels of ARF4L protein, which decreased after treatment with rapamycin. The APF4L transcript preferentially localized to the polysomal compartment after PTEN loss in glioma or activation of Akt in human astrocytes. Conclusions. Expression of ARF4L is controlled by the activated Akt/mTOR pathway, which is a downstream effect of the loss of PTEN function. Mutations leading to oncogenesis may impact the regulation and expression of tumor specific antigens. Screening of mutation status in glioma may be helpful in selecting patients for immunotherapy trials in the future.
C1 [Chi, John H.; Panner, Amith; Cachola, Kristine; Crane, Courtney A.; Murray, Joseph; Pieper, Russell O.; James, C. David; Parsa, Andrew T.] Univ Calif San Francisco, Brain Tumor Res Ctr, Dept Neurol Surg, San Francisco, CA 94143 USA.
C3 University of California System; University of California San Francisco
RP Parsa, AT (通讯作者)，Univ Calif San Francisco, Brain Tumor Res Ctr, Dept Neurol Surg, 505 Parnassus Ave,M779,Box 0112, San Francisco, CA 94143 USA.
EM parsaa@neurosurg.ucsf.edu
FU National Cancer Institute [P50CA097257] Funding Source: NIH RePORTER; NCI NIH HHS [2 P50 CA097257-06] Funding Source: Medline; NINDS NIH HHS [F32 NS 051058-01A1] Funding Source: Medline
CR Brossart P, 1998, CANCER RES, V58, P732
   Hirose Y, 2003, MOL CELL BIOL, V23, P8306, DOI 10.1128/MCB.23.22.8306-8315.2003
   Johannes G, 1998, RNA, V4, P1500, DOI 10.1017/S1355838298981080
   KAHN RA, 1991, J BIOL CHEM, V266, P2606
   Katayama T, 2004, CELL MOL NEUROBIOL, V24, P137, DOI 10.1023/B:CEMN.0000012719.12015.ec
   Kleihues P, 1999, NEURO ONCOL, V1, P44, DOI 10.1093/neuonc/1.1.44
   Kohn AD, 1996, J BIOL CHEM, V271, P21920, DOI 10.1074/jbc.271.36.21920
   Konopka G, 2003, CURR MOL MED, V3, P73, DOI 10.2174/1566524033361609
   Liau L M, 2000, NEUROSURG FOCUS, V9, P0
   Mao C, 2006, OBSTET GYNECOL, V107, P18, DOI 10.1097/01.AOG.0000192397.41191.fb
   Nair SK, 2000, NAT MED, V6, P1011, DOI 10.1038/79519
   Neshat MS, 2001, P NATL ACAD SCI USA, V98, P10314, DOI 10.1073/pnas.171076798
   Nestle FO, 1998, NAT MED, V4, P328, DOI 10.1038/nm0398-328
   Nonaka Y, 2002, TISSUE ANTIGENS, V60, P319, DOI 10.1034/j.1399-0039.2002.600406.x
   Panner A, 2006, CELL CYCLE, V5, P147, DOI 10.4161/cc.5.2.2359
   Parsa AT, 2004, TRENDS MOL MED, V10, P607, DOI 10.1016/j.molmed.2004.10.009
   Rajasekhar VK, 2003, MOL CELL, V12, P889, DOI 10.1016/S1097-2765(03)00395-2
   Sonoda Y, 2001, CANCER RES, V61, P4956
   Sonoda Y, 2001, CANCER RES, V61, P6674
   Wang JY, 2001, ONCOGENE, V20, P3857, DOI 10.1038/sj.onc.1204532
   Wei QX, 2006, CANCER RES, V66, P7429, DOI 10.1158/0008-5472.CAN-06-0712
   YANNELLI JR, 1993, J IMMUNOL METHODS, V161, P77, DOI 10.1016/0022-1759(93)90199-H
NR 22
TC 13
Z9 13
U1 0
U2 0
PU AMER ASSOC NEUROLOGICAL SURGEONS
PI ROLLING MEADOWS
PA 5550 MEADOWBROOK DRIVE, ROLLING MEADOWS, IL 60008 USA
SN 0022-3085
EI 
J9 J NEUROSURG
JI J. Neurosurg.
PD FEB 15
PY 2008
VL 108
IS 2
BP 299
EP 303
DI 10.3171/JNS/2008/108/2/0299
PG 5
WC Clinical Neurology; Surgery
SC Neurosciences & Neurology; Surgery
GA 259JB
UT WOS:000252934500015
PM 18240926
DA 2025-02-17
ER

PT J
AU De Vleeschouwer, S
   Fieuws, S
   Rutkowski, S
   Van Calenbergh, F
   Van Loon, J
   Goffin, J
   Sciot, R
   Wilms, G
   Demaerel, P
   Warmuth-Metz, M
   Soerensen, N
   Wolff, JEA
   Wagner, S
   Kaempgen, E
   Van Gool, SW
AF De Vleeschouwer, Steven
   Fieuws, Steffen
   Rutkowski, Stefan
   Van Calenbergh, Frank
   Van Loon, Johannes
   Goffin, Jan
   Sciot, Raf
   Wilms, Guido
   Demaerel, Philippe
   Warmuth-Metz, Monika
   Soerensen, Niels
   Wolff, Johannes E. A.
   Wagner, Sabine
   Kaempgen, Eckhart
   Van Gool, Stefaan W.
TI Postoperative adjuvant dendritic cell-based immunotherapy in patients with relapsed glioblastoma multiforme
SO CLINICAL CANCER RESEARCH
LA English
DT Article
ID phase-ii trial; malignant glioma; recurrent glioblastoma; chemotherapy; vaccination; multicenter; resection; survival; therapy; immunization
AB Purpose: To investigate the therapeutic role of adjuvant vaccination with autologous mature dendritic cells (DC) loaded with tumor lysates derived from autologous, resected glioblastoma multiforme (GBM) at time of relapse. Experimental Design: Fifty-six patients with relapsed GBM (WHO grade IV) were treated with at least three vaccinations. Children and adults were treated similarly in three consecutive cohorts, with progressively shorter vaccination intervals per cohort. Feasibility and toxicity were assessed as well as effect of age, extent of resection, Karnofsky Performance Score, and treatment cohort on the progression-free (PFS) and overall survival (OS) using univariable and multivariable analysis. Results: Since the prevaccine reoperation, the median PFS and OS of the total group was 3 and 9.6 months, respectively, with a 2-year OS of 14.8%. Total resection was a predictor for better PFS both in univariable analysis and after correction for the other covariates. For OS, younger age and total resection were predictors of a better outcome in univariable analysis but not in multivariable analysis. A trend to improved PFS was observed in favor of the faster DC vaccination schedule with tumor lysate boosting. Vaccine-related edema in one patient with gross residual disease before vaccination was the only serious adverse event. Conclusion: Adjuvant DC-based immunotherapy for patients with relapsed GBM is safe and can induce long-term survival. A trend to PFS improvement was shown in the faster vaccination schedule. The importance of age and a minimal residual disease status at the start of the vaccination is underscored.
C1 [De Vleeschouwer, Steven; Van Calenbergh, Frank; Van Loon, Johannes; Goffin, Jan] Catholic Univ Louvain, Dept Neurosurg, B-3000 Louvain, Belgium.
   [Fieuws, Steffen] Catholic Univ Louvain, Dept Publ Hlth, B-3000 Louvain, Belgium.
   [Wilms, Guido; Demaerel, Philippe] Catholic Univ Louvain, Dept Radiol, B-3000 Louvain, Belgium.
   [Sciot, Raf] Catholic Univ Louvain, Dept Pathol, B-3000 Louvain, Belgium.
   [Van Gool, Stefaan W.] Katholieke Univ Leuven, Dept Pediat, Louvain, Belgium.
   [Van Gool, Stefaan W.] Katholieke Univ Leuven, Dept Expt Med, Louvain, Belgium.
   [Van Gool, Stefaan W.] Katholieke Univ Leuven, Stem Cell Inst, Louvain, Belgium.
   [Rutkowski, Stefan] Univ Wurzburg, Dept Pediat, Wurzburg, Germany.
   [Warmuth-Metz, Monika] Univ Wurzburg, Dept Radiol, Wurzburg, Germany.
   [Soerensen, Niels] Univ Wurzburg, Dept Neurosurg, Wurzburg, Germany.
   [Wolff, Johannes E. A.; Wagner, Sabine] Univ Regensburg, Dept Pediat, Regensburg, Germany.
   [Kaempgen, Eckhart] Univ Erlangen Nurnberg, Dept Dermatol, D-8520 Erlangen, Germany.
   [Wolff, Johannes E. A.] Univ Texas Houston, MD Anderson Canc Ctr, Dept Pediat, Houston, TX 77030 USA.
C3 Universite Catholique Louvain; Universite Catholique Louvain; Universite Catholique Louvain; Universite Catholique Louvain; KU Leuven; KU Leuven; KU Leuven; University of Wurzburg; University of Wurzburg; University of Wurzburg; University of Regensburg; University of Erlangen Nuremberg; University of Texas System; University of Texas Health Science Center Houston; UTMD Anderson Cancer Center
RP De Vleeschouwer, S (通讯作者)，Univ Hosp Leuven, Dept Neurosurg, Herestr 49, B-3000 Louvain, Belgium.
EM steven.devleeschouwer@uz.kuleuven.ac.be
CR Barker FG, 1998, NEUROSURGERY, V42, P709, DOI 10.1097/00006123-199804000-00013
   BLEEHEN NM, 1989, INT J RADIAT ONCOL, V16, P1077, DOI 10.1016/0360-3016(89)90920-6
   Brada M, 2001, ANN ONCOL, V12, P259, DOI 10.1023/A:1008382516636
   BRADFORD MM, 1976, ANAL BIOCHEM, V72, P248, DOI 10.1016/0003-2697(76)90527-3
   Brandes AA, 1997, AM J CLIN ONCOL-CANC, V20, P364, DOI 10.1097/00000421-199708000-00008
   BREM H, 1995, LANCET, V345, P1008, DOI 10.1016/S0140-6736(95)90755-6
   De Vleeschouwer S, 2005, CHILD NERV SYST, V21, P7, DOI 10.1007/s00381-004-0994-3
   De Vleeschouwer S, 2005, CANCER IMMUNOL IMMUN, V54, P372, DOI 10.1007/s00262-004-0615-8
   De Vleeschouwer S, 2004, J NEUROSURG, V100, P492, DOI 10.3171/ped.2004.100.5.0492
   De Vleeschouwer S, 2007, J NEURO-ONCOL, V84, P131, DOI 10.1007/s11060-007-9362-y
   de Vleeschouwer S, 2006, NEUROSURGERY, V59, P988, DOI 10.1227/01.NEU.0000245595.38957.3E
   Dix AR, 1999, J NEUROIMMUNOL, V100, P216, DOI 10.1016/S0165-5728(99)00203-9
   Ehtesham Moneeb, 2004, CANCER CONTROL, V11, P192
   ELLIOTT LH, 1987, J NEUROSURG, V67, P231, DOI 10.3171/jns.1987.67.2.0231
   Fecci PE, 2003, J NEURO-ONCOL, V64, P161, DOI 10.1023/A:1024943506506
   FINLAY JL, 1995, J CLIN ONCOL, V13, P112, DOI 10.1200/JCO.1995.13.1.112
   Grossman SA, 2003, SEMIN ONCOL, V30, P19, DOI 10.1053/j.seminoncol.2003.11.035
   Jocham D, 2004, LANCET, V363, P594, DOI 10.1016/S0140-6736(04)15590-6
   Jouanneau E, 2006, CANCER IMMUNOL IMMUN, V55, P254, DOI 10.1007/s00262-005-0040-7
   Kabelitz D, 2006, CRIT REV IMMUNOL, V26, P291, DOI 10.1615/CritRevImmunol.v26.i4.10
   Kleihues P, 2002, J NEUROPATH EXP NEUR, V61, P215, DOI 10.1093/jnen/61.3.215
   Kramm CM, 2006, ANTICANCER RES, V26, P3773
   Leonhartsberger N, 2007, CANCER IMMUNOL IMMUN, V56, P897, DOI 10.1007/s00262-006-0245-4
   Liau LM, 2005, CLIN CANCER RES, V11, P5515, DOI 10.1158/1078-0432.CCR-05-0464
   Liu GT, 2005, ONCOGENE, V24, P5226, DOI 10.1038/sj.onc.1208519
   MACDONALD DR, 1990, J CLIN ONCOL, V8, P1277, DOI 10.1200/JCO.1990.8.7.1277
   Muller AJ, 2005, CANCER RES, V65, P8065, DOI 10.1158/0008-5472.CAN-05-2213
   Nagorsen D, 2004, EXPERT OPIN BIOL TH, V4, P1677, DOI 10.1517/14712598.4.10.1677
   Nieder C, 2000, CANCER TREAT REV, V26, P397, DOI 10.1053/ctrv.2000.0191
   Nowak AK, 2003, CANCER RES, V63, P4490
   Okada H, 2001, GENE THER, V8, P1157, DOI 10.1038/sj.gt.3301496
   Parajuli P, 2004, CANCER INVEST, V22, P405, DOI 10.1081/CNV-200034909
   Pellegatta S, 2005, NEUROL SCI, V26, PS43, DOI 10.1007/s10072-005-0405-x
   ROSZMAN T, 1991, IMMUNOL TODAY, V12, P370, DOI 10.1016/0167-5699(91)90068-5
   Rutkowski S, 2004, BRIT J CANCER, V91, P1656, DOI 10.1038/sj.bjc.6602195
   Sikorski CW, 2005, NEUROL RES, V27, P703, DOI 10.1179/016164105X49481
   Stummer W, 2006, LANCET ONCOL, V7, P392, DOI 10.1016/S1470-2045(06)70665-9
   Stupp R, 2005, NEW ENGL J MED, V352, P987, DOI 10.1056/NEJMoa043330
   Subach BR, 1999, NEUROSURGERY, V45, P17, DOI 10.1097/00006123-199907000-00004
   Tang J, 2005, CLIN CANCER RES, V11, P5292, DOI 10.1158/1078-0432.CCR-05-0545
   van Duivenvoorde LM, 2006, IMMUNOBIOLOGY, V211, P627, DOI 10.1016/j.imbio.2006.05.014
   Wheeler CJ, 2004, CLIN CANCER RES, V10, P5316, DOI 10.1158/1078-0432.CCR-04-0497
   Wheeler CJ, 2005, CURR OPIN MOL THER, V7, P35
   Whiteside Theresa L, 2000, IMMUNOLOGICAL INVESTIGATIONS, V29, P149, DOI 10.3109/08820130009062299
   Wolff JEA, 1996, KLIN PADIATR, V208, P193, DOI 10.1055/s-2008-1046473
   Yamanaka R, 2006, CURR OPIN MOL THER, V8, P46
   Yamanaka R, 2005, CLIN CANCER RES, V11, P4160, DOI 10.1158/1078-0432.CCR-05-0120
NR 47
TC 209
Z9 228
U1 0
U2 13
PU AMER ASSOC CANCER RESEARCH
PI PHILADELPHIA
PA 615 CHESTNUT ST, 17TH FLOOR, PHILADELPHIA, PA 19106-4404 USA
SN 1078-0432
EI 1557-3265
J9 CLIN CANCER RES
JI Clin. Cancer Res.
PD MAY 15
PY 2008
VL 14
IS 10
BP 3098
EP 3104
DI 10.1158/1078-0432.CCR-07-4875
PG 7
WC Oncology
SC Oncology
GA 303AW
UT WOS:000256012700026
PM 18483377
DA 2025-02-17
ER

PT J
AU Grauer, OM
   Sutmuller, RPM
   van Maren, W
   Jacobs, JFM
   Bennink, E
   Toonen, LWJ
   Nierkens, S
   Adema, GJ
AF Grauer, Oliver M.
   Sutmuller, Roger P. M.
   van Maren, Wendy
   Jacobs, Joannes F. M.
   Bennink, Erik
   Toonen, Liza W. J.
   Nierkens, Stefan
   Adema, Gosse J.
TI Elimination of regulatory T cells is essential for an effective vaccination with tumor lysate-pulsed dendritic cells in a murine glioma model
SO INTERNATIONAL JOURNAL OF CANCER
LA English
DT Article
DE glioma; TRP2; tumor lysate; dendritic cell; regulatory T cell; CD25-depletion
ID tyrosinase-related protein-2; antitumor immune-response; phase-i/ii trial; in-vivo; malignant glioma; intracranial gliomas; human glioblastoma; brain-tumors; monoclonal-antibody; recurrent glioma
AB Both melanoma and glioma cells are of neuroectodermal origin and share common tumor associated antigens. In this article, we report that the melanocyte differentiation antigen TRP2 (tyrosinase-related protein 2) is not predominately involved in the tumor rejection of a syngeneic murine glioma. Although GL261 glioma cells endogenously expressed TRP2 and were lysed by TRP2 specific cytotoxic T cells (CTLs) in vitro, vaccinations with TRP2 peptide-pulsed dendritic cells (DCs) could only induce minor antiglioma responses in a prophylactic setting and failed to work in a stringent setting where vaccine and tumor were administered on the same day. Further analysis revealed that TRP2 is not recognized by bulk CTLs after depletion of regulatory T cells which results in tumor rejections in vivo. In contrast to TRP2 peptide-pulsed DC, tumor lysate-pulsed DCs were more potent as a vaccine and completely protected mice from tumor outgrowth in a prophylactic setting. However, the vaccine efficacy of tumor lysate-pulsed DC was not sufficient to prevent the tumor outgrowth when tumors were inoculated the same day. In this case, Treg depletion before vaccination was essential to boost antiglioma immune responses leading to the rejection of 80% of the mice and long-term immunity. Therefore, we conclude that counteracting the immunosuppressive glioma tumor environment via depletion of regulatory T cells is a prerequisite for successful eradication of gliomas after targeting multiple tumor antigens by using tumor lysate-pulsed DCs as a vaccine in a more stringent setting. (c) 2007 Wiley-Liss, Inc.
C1 [Grauer, Oliver M.; Sutmuller, Roger P. M.; van Maren, Wendy; Jacobs, Joannes F. M.; Bennink, Erik; Toonen, Liza W. J.; Nierkens, Stefan; Adema, Gosse J.] Radboud Univ Nijmegen, Med Ctr, Tumor Immunol Lab, Nijmegen Ctr Mol Life Sci,Dept Tumor Immunol, NL-6500 HB Nijmegen, Netherlands.
   [Grauer, Oliver M.] Univ Regensburg, Dept Neurol, Regensburg, Germany.
   [Sutmuller, Roger P. M.] Target Discovery Oss, Organon NV, Oss, Netherlands.
   [Jacobs, Joannes F. M.] Radboud Univ Nijmegen, Med Ctr, Dept Pediat Hematooncol, NL-6500 HB Nijmegen, Netherlands.
C3 Radboud University Nijmegen; University of Regensburg; Radboud University Nijmegen
RP Adema, GJ (通讯作者)，Radboud Univ Nijmegen, Med Ctr, Tumor Immunol Lab, Nijmegen Ctr Mol Life Sci,Dept Tumor Immunol, POB 9101, NL-6500 HB Nijmegen, Netherlands.
EM g.adema@ncmls.ru.nl
CR Akasaki Y, 2001, J IMMUNOTHER, V24, P106, DOI 10.1097/00002371-200103000-00004
   Aoki H, 2001, CANCER IMMUNOL IMMUN, V50, P463, DOI 10.1007/s002620100220
   Banerjee DK, 2006, BLOOD, V108, P2655, DOI 10.1182/blood-2006-03-011353
   Bloom MB, 1997, J EXP MED, V185, P453, DOI 10.1084/jem.185.3.453
   BODMER S, 1991, J NEUROIMMUNOL, V34, P33, DOI 10.1016/0165-5728(91)90096-P
   Böhm W, 1998, J IMMUNOL, V161, P897
   Bronte V, 2000, CANCER RES, V60, P253
   Chi DDJ, 1997, AM J PATHOL, V150, P2143
   El Andaloussi A, 2006, NEURO-ONCOLOGY, V8, P234, DOI 10.1215/15228517-2006-006
   El Andaloussi A, 2007, J NEURO-ONCOL, V83, P145, DOI 10.1007/s11060-006-9314-y
   El Andaloussi A, 2006, J NEUROSURG, V105, P430, DOI 10.3171/jns.2006.105.3.430
   Fecci PE, 2006, CANCER RES, V66, P3294, DOI 10.1158/0008-5472.CAN-05-3773
   Fecci PE, 2006, CLIN CANCER RES, V12, P4294, DOI 10.1158/1078-0432.CCR-06-0053
   Fields RC, 1998, P NATL ACAD SCI USA, V95, P9482, DOI 10.1073/pnas.95.16.9482
   Fischer K, 2002, J IMMUNOL METHODS, V259, P159, DOI 10.1016/S0022-1759(01)00507-5
   Ghiringhelli F, 2004, EUR J IMMUNOL, V34, P336, DOI 10.1002/eji.200324181
   Goldszmid RS, 2003, J IMMUNOL, V171, P5940, DOI 10.4049/jimmunol.171.11.5940
   Grauer OM, 2007, INT J CANCER, V121, P95, DOI 10.1002/ijc.22607
   Heimberger AB, 2000, J NEUROIMMUNOL, V103, P16, DOI 10.1016/S0165-5728(99)00172-1
   HISHII M, 1995, NEUROSURGERY, V37, P1160, DOI 10.1227/00006123-199512000-00016
   Hung K, 1998, J EXP MED, V188, P2357, DOI 10.1084/jem.188.12.2357
   Insug O, 2003, CANCER GENE THERAPY, V10, P678
   Jouanneau E, 2006, CANCER IMMUNOL IMMUN, V55, P254, DOI 10.1007/s00262-005-0040-7
   Kaplan JM, 1999, J IMMUNOL, V163, P699
   Kikuchi T, 2002, CANCER IMMUNOL IMMUN, V51, P424, DOI 10.1007/s00262-002-0297-z
   Liau LM, 2005, CLIN CANCER RES, V11, P5515, DOI 10.1158/1078-0432.CCR-05-0464
   Liau LM, 1999, J NEUROSURG, V90, P1115, DOI 10.3171/jns.1999.90.6.1115
   Liu G, 2004, CANCER RES, V64, P4980, DOI 10.1158/0008-5472.CAN-03-3504
   Liu GT, 2003, J IMMUNOTHER, V26, P301, DOI 10.1097/00002371-200307000-00002
   Marzo AL, 2000, J IMMUNOL, V165, P6047, DOI 10.4049/jimmunol.165.11.6047
   Nair S, 2007, CANCER RES, V67, P371, DOI 10.1158/0008-5472.CAN-06-2903
   Ni HT, 2001, J NEURO-ONCOL, V51, P1, DOI 10.1023/A:1006452726391
   O I, 2002, ANTICANCER RES, V22, P613
   Oldenhove G, 2003, J EXP MED, V198, P259, DOI 10.1084/jem.20030654
   Onizuka S, 1999, CANCER RES, V59, P3128
   Parkhurst MR, 1998, CANCER RES, V58, P4895
   Pellegatta S, 2006, NEUROL RES, V28, P527, DOI 10.1179/016164106X116809
   Prasad SJ, 2005, J IMMUNOL, V174, P90, DOI 10.4049/jimmunol.174.1.90
   Prins RM, 2003, CANCER RES, V63, P8487
   Rosenberg SA, 2004, NAT MED, V10, P909, DOI 10.1038/nm1100
   Rutkowski S, 2004, BRIT J CANCER, V91, P1656, DOI 10.1038/sj.bjc.6602195
   Saas P, 1997, J CLIN INVEST, V99, P1173, DOI 10.1172/JCI119273
   Sahin U, 2000, CLIN CANCER RES, V6, P3916
   SAWAMURA Y, 1990, J NEURO-ONCOL, V9, P125, DOI 10.1007/BF02427832
   Scarcella DL, 1999, CLIN CANCER RES, V5, P335
   Schreurs MWJ, 2000, CANCER RES, V60, P6995
   Stohlman SA, 1998, J IMMUNOL, V160, P2896
   Sutmuller RPM, 2001, J EXP MED, V194, P823, DOI 10.1084/jem.194.6.823
   Van Meirvenne S, 2005, MOL THER, V12, P922, DOI 10.1016/j.ymthe.2005.02.029
   Vari F, 2004, CYTOTHERAPY, V6, P111, DOI 10.1080/14653240410005230
   Wang RF, 1996, J EXP MED, V184, P2207, DOI 10.1084/jem.184.6.2207
   Wiendl H, 2002, J IMMUNOL, V168, P4772, DOI 10.4049/jimmunol.168.9.4772
   Yamanaka R, 2003, BRIT J CANCER, V89, P1172, DOI 10.1038/sj.bjc.6601268
   Yamanaka R, 2005, CLIN CANCER RES, V11, P4160, DOI 10.1158/1078-0432.CCR-05-0120
   Yamazaki S, 2003, J EXP MED, V198, P235, DOI 10.1084/jem.20030422
   Yu JS, 2001, CANCER RES, V61, P842
   Yu JS, 2004, CANCER RES, V64, P4973, DOI 10.1158/0008-5472.CAN-03-3505
   Zhou YL, 2002, J IMMUNOTHER, V25, P289, DOI 10.1097/00002371-200207000-00001
NR 58
TC 75
Z9 83
U1 0
U2 10
PU WILEY
PI HOBOKEN
PA 111 RIVER ST, HOBOKEN 07030-5774, NJ USA
SN 0020-7136
EI 1097-0215
J9 INT J CANCER
JI Int. J. Cancer
PD APR 15
PY 2008
VL 122
IS 8
BP 1794
EP 1802
DI 10.1002/ijc.23284
PG 9
WC Oncology
SC Oncology
GA 275JS
UT WOS:000254068300017
PM 18076066
DA 2025-02-17
ER
