# Supplementary material for: Research progress on the role of dendritic cells in glioma during 1992-2024: a bibliometric analysis
Source: Front Immunol. 2025 Jun 20;16:1510549. doi: 10.3389/fimmu.2025.1510549 (PMC12226567; doi:10.3389/fimmu.2025.1510549)
Supplement: Supplementary file 1 [file DataSheet1.zip › download2009u45.txt]

PT J
AU Sengar, RS
   Spokauskiene, L
   Steed, DP
   Griffin, P
   Arbujas, N
   Chambers, WH
   Wiener, EC
AF Sengar, Raghvendra S.
   Spokauskiene, Laima
   Steed, Daniel P.
   Griffin, Patricia
   Arbujas, Norma
   Chambers, William H.
   Wiener, Erik C.
TI Magnetic Resonance Imaging-Guided Adoptive Cellular Immunotherapy of Central Nervous System Tumors With a <i>T</i><sub>1</sub> Contrast Agent
SO MAGNETIC RESONANCE IN MEDICINE
LA English
DT Article
DE dendritic cells; magnetic resonance imaging; immunotherapy; glioma; central nervous system; cell trafficking
ID receptor-mediated endocytosis; human dendritic cells; iron-oxide particles; in-vivo; intratumoral injection; t-cells; malignant glioma; nk cells; immunity; therapy
AB Dendritic cells (DCs) are the most effective antigen-presenting cells (APCs) and are used in a variety of immunotherapeutic approaches. Adoptive cellular immunotherapy (ACI) of cancer using DCs has attracted much interest due to their capacity to promote immunity in prophylactic and therapeutic protocols. As one approach, DCs are injected into patients or tumor-bearing animals, to trigger specific antitumor immunity. In that framework, several approaches to DC delivery have been reported, including direct intratumoral injection; this has yielded positive but variable results. The underlying reasons for this have not been fully determined, but major hypotheses include technical difficulties in delivering cells into tumors and tumor-mediated immunosuppression. Image-guided ACI offers the potential to establish that DCs are efficiently delivered to the tumor site, which might eliminate some of the variability. Therefore, we developed highly sensitive methods for monitoring the injection or trafficking of DCs into tumors using a clinically approved formulation of a gadolinium-based magnetic resonance imaging (MRI) contrast agent, Gd(III)-HP-DO3A (Pro-Hance(TM)). We determined the labeling efficiency of DCs with this formulation; that labeling DCs with this agent did not inhibit expression of surface markers important for antigen presentation and activation of naive T cells; that their capacity to interact with natural killer (NK) cells was not reduced; and that their migration was not diminished. Further, we determined that Pro-Hance(TM)-labeled DCs can be effectively imaged in vivo in established central nervous system tumors. Magn Reson Med 62:599-606, 2009. (C) 2009 Wiley-Liss, Inc.
C1 [Chambers, William H.; Wiener, Erik C.] Univ Pittsburgh, Inst Canc, Hillman Canc Ctr, Brain Tumor Ctr, Pittsburgh, PA 15213 USA.
   [Sengar, Raghvendra S.; Steed, Daniel P.; Griffin, Patricia; Arbujas, Norma; Wiener, Erik C.] Univ Pittsburgh, Sch Med, Dept Radiol, Pittsburgh, PA 15213 USA.
   [Spokauskiene, Laima; Chambers, William H.] Univ Pittsburgh, Sch Med, Dept Immunol, Pittsburgh, PA 15213 USA.
C3 Pennsylvania Commonwealth System of Higher Education (PCSHE); University of Pittsburgh; Pennsylvania Commonwealth System of Higher Education (PCSHE); University of Pittsburgh; Pennsylvania Commonwealth System of Higher Education (PCSHE); University of Pittsburgh
RP Wiener, EC (通讯作者)，Univ Pittsburgh, Inst Canc, Hillman Canc Ctr Res Pavil, 5117 Ctr Ave, Pittsburgh, PA 15213 USA.
EM wienere@upmc.edu
FU National Institutes of Health (NIH) [CA098717, CA47904, P41-EB001977]; James S. McDonnell Foundation
CR Ahmed SU, 2004, J IMMUNOTHER, V27, P432, DOI 10.1097/00002371-200411000-00003
   Ahrens ET, 2005, NAT BIOTECHNOL, V23, P983, DOI 10.1038/nbt1121
   Ahrens ET, 2003, MAGN RESON MED, V49, P1006, DOI 10.1002/mrm.10465
   Akasaki Y, 2005, FRONT BIOSCI-LANDMRK, V10, P2908, DOI 10.2741/1747
   Ali S, 2004, MOL THER, V10, P1071, DOI 10.1016/j.ymthe.2004.08.025
   Barratt-Boyes SM, 2000, J IMMUNOL, V164, P2487, DOI 10.4049/jimmunol.164.5.2487
   Biancone L, 2007, NMR BIOMED, V20, P40, DOI 10.1002/nbm.1088
   Brissette-Storkus CS, 2002, J LEUKOCYTE BIOL, V71, P941
   Brown K, 2003, J IMMUNOL, V171, P6875, DOI 10.4049/jimmunol.171.12.6875
   Bulte JWM, 2004, METHOD ENZYMOL, V386, P275
   Chambers WH, 1996, CANCER RES, V56, P3516
   Chi KW, 2005, J IMMUNOTHER, V28, P129, DOI 10.1097/01.cji.0000154248.74383.5e
   Choi GS, 2005, YONSEI MED J, V46, P835, DOI 10.3349/ymj.2005.46.6.835
   Coccoris M, 2005, CURR GENE THER, V5, P583, DOI 10.2174/156652305774964730
   Condon C, 1996, NAT MED, V2, P1122, DOI 10.1038/nm1096-1122
   Crich SG, 2004, MAGN RESON MED, V51, P938, DOI 10.1002/mrm.20072
   de Baey A, 2000, J EXP MED, V191, P743, DOI 10.1084/jem.191.4.743
   de Vries IJM, 2005, NAT BIOTECHNOL, V23, P1407, DOI 10.1038/nbt1154
   Ehtesham M, 2003, J IMMUNOTHER, V26, P107, DOI 10.1097/00002371-200303000-00003
   Fanger NA, 1999, J EXP MED, V190, P1155, DOI 10.1084/jem.190.8.1155
   Ferlazzo G, 2002, J EXP MED, V195, P343, DOI 10.1084/jem.20011149
   Fernandez NC, 1999, NAT MED, V5, P405, DOI 10.1038/7403
   Foster AE, 2006, EXPERT OPIN BIOL TH, V6, P215, DOI 10.1517/14712598.6.3.215
   Gattinoni L, 2006, NAT REV IMMUNOL, V6, P383, DOI 10.1038/nri1842
   Himmelreich U, 2006, NEUROIMAGE, V32, P1142, DOI 10.1016/j.neuroimage.2006.05.009
   Janjic BM, 2002, J IMMUNOL, V168, P1823, DOI 10.4049/jimmunol.168.4.1823
   Kalinski P, 1999, IMMUNOL TODAY, V20, P561, DOI 10.1016/S0167-5699(99)01547-9
   Kapsenberg ML, 1999, IMMUNOL LETT, V69, P5, DOI 10.1016/S0165-2478(99)00096-6
   Kianmanesh A, 2001, HUM GENE THER, V12, P2035, DOI 10.1089/10430340152677395
   Kircher MF, 2003, CANCER RES, V63, P6838
   Knutson KL, 2006, CANCER IMMUNOL IMMUN, V55, P96, DOI 10.1007/s00262-005-0706-1
   Kuwashima N, 2005, J IMMUNOL, V175, P2730, DOI 10.4049/jimmunol.175.4.2730
   Louie AY, 2000, NAT BIOTECHNOL, V18, P321, DOI 10.1038/73780
   Mailliard RB, 2003, J IMMUNOL, V171, P2366, DOI 10.4049/jimmunol.171.5.2366
   Mazzolini G, 2005, J CLIN ONCOL, V23, P999, DOI 10.1200/JCO.2005.00.463
   Metz S, 2004, EUR RADIOL, V14, P1851, DOI 10.1007/s00330-004-2405-2
   Murakami T, 2004, CLIN CANCER RES, V10, P3871, DOI 10.1158/1078-0432.CCR-03-0599
   Parajuli P, 2004, NEUROSURGERY, V55, P1194, DOI 10.1227/01.NEU.0000141082.20865.48
   RACOOSIN EL, 1992, J CELL SCI, V102, P867
   RACOOSIN EL, 1989, J EXP MED, V170, P1635, DOI 10.1084/jem.170.5.1635
   SALLUSTO F, 1995, J EXP MED, V182, P389, DOI 10.1084/jem.182.2.389
   Tatsumi T, 2003, CANCER RES, V63, P6378
   Tey SK, 2006, IMMUNOL CELL BIOL, V84, P281, DOI 10.1111/j.1440-1711.2006.01441.x
   Tsugawa T, 2004, GENE THER, V11, P1551, DOI 10.1038/sj.gt.3302300
   Vera M, 2005, MOL THER, V12, P950, DOI 10.1016/j.ymthe.2005.03.030
   WEST MA, 1989, J CELL BIOL, V109, P2731, DOI 10.1083/jcb.109.6.2731
   Yang TB, 2002, CANCER RES, V62, P2583
   YEH TC, 1993, MAGN RESON MED, V30, P617, DOI 10.1002/mrm.1910300513
   YEH TC, 1995, MAGN RESON MED, V33, P200, DOI 10.1002/mrm.1910330209
NR 49
TC 9
Z9 9
U1 0
U2 6
PU WILEY
PI HOBOKEN
PA 111 RIVER ST, HOBOKEN 07030-5774, NJ USA
SN 0740-3194
EI 1522-2594
J9 MAGN RESON MED
JI Magn. Reson. Med.
PD SEP 15
PY 2009
VL 62
IS 3
BP 599
EP 606
DI 10.1002/mrm.22030
PG 8
WC Radiology, Nuclear Medicine & Medical Imaging
SC Radiology, Nuclear Medicine & Medical Imaging
GA 489FG
UT WOS:000269404900006
PM 19544372
DA 2025-02-17
ER

PT J
AU Van Gool, S
   Maes, W
   Ardon, H
   Verschuere, T
   Van Cauter, S
   De Vleeschouwer, S
AF Van Gool, Stefaan
   Maes, Wim
   Ardon, Hilko
   Verschuere, Tina
   Van Cauter, Sofie
   De Vleeschouwer, Steven
TI Dendritic Cell Therapy of High-Grade Gliomas
SO BRAIN PATHOLOGY
LA English
DT Review
DE clinical trials; dendritic cells; glioblastoma; high-grade glioma; immunotherapy; translational medicine
ID active specific immunotherapy; recurrent malignant glioma; myeloid suppressor-cells; cytotoxic t-lymphocytes; brain-tumors; glioblastoma-multiforme; interferon-alpha; murine glioma; adjuvant temozolomide; intracranial gliomas
AB The prognosis of patients with malignant glioma is poor in spite of multimodal treatment approaches consisting of neurosurgery, radiochemotherapy and maintenance chemotherapy. Among innovative treatment strategies like targeted therapy, antiangiogenesis and gene therapy approaches, immunotherapy emerges as a meaningful and feasible treatment approach for inducing long-term survival in at least a subpopulation of these patients. Setting up immunotherapy for an inherent immunosuppressive tumor located in an immune-privileged environment requires integration of a lot of scientific input and knowledge of both tumor immunology and neuro-oncology. The field of immunotherapy is moving into the direction of active specific immunotherapy using autologous dendritic cells (DCs) as vehicle for immunization. In the translational research program of the authors, the whole cascade from bench to bed to bench of active specific immunotherapy for malignant glioma is covered, including proof of principle experiments to demonstrate immunogenicity of patient-derived mature DCs loaded with autologous tumor lysate, preclinical in vivo experiments in a murine orthotopic glioma model, early phase I/II clinical trials for relapsing patients, a phase II trial for patients with newly diagnosed glioblastoma (GBM) for whom immunotherapy is integrated in the current multimodal treatment, and laboratory analyses of patient samples. The strategies and results of this program are discussed in the light of the internationally available scientific literature in this fast-moving field of basic science and translational clinical research.
C1 [Van Gool, Stefaan] Catholic Univ Louvain, Dept Child & Woman, B-3000 Louvain, Belgium.
   [Van Gool, Stefaan; Maes, Wim; Ardon, Hilko; Verschuere, Tina; De Vleeschouwer, Steven] Catholic Univ Louvain, Expt Immunol Lab, B-3000 Louvain, Belgium.
   [Van Cauter, Sofie] Catholic Univ Louvain, Dept Radiol, B-3000 Louvain, Belgium.
   [Ardon, Hilko; De Vleeschouwer, Steven] Catholic Univ Louvain, Dept Neurosci, B-3000 Louvain, Belgium.
C3 Universite Catholique Louvain; Universite Catholique Louvain; Universite Catholique Louvain; Universite Catholique Louvain
RP Van Gool, S (通讯作者)，Catholic Univ Louvain, Univ Hosp Leuven, Herestr 49, B-3000 Louvain, Belgium.
EM stefaan.vangool@uz.kuleuven.be
FU Olivia Hendrickx Research Fund; Electrabel Netmanagement Vlaanderen, CAF Belgium, Baxter; the Herman Memorial Research Fund; the James E. Kearney Memorial Fund; the Stem Cell Institute Leuven; the International Union against Cancer; the Klinisch Onderzoeksfonds UZ Leuven; Fund for Scientific Research-Flanders (FWO-V)
CR Aarntzen EHJG, 2008, CANCER IMMUNOL IMMUN, V57, P1559, DOI 10.1007/s00262-008-0553-y
   Akasaki Y, 2005, FRONT BIOSCI-LANDMRK, V10, P2908, DOI 10.2741/1747
   Akasaki Y, 2004, J IMMUNOL, V173, P4352, DOI 10.4049/jimmunol.173.7.4352
   Akasaki Yasuharu, 2005, EXPERT REV NEUROTHER, V5, P497, DOI 10.1586/14737175.5.4.497
   Aoki H, 2001, CANCER IMMUNOL IMMUN, V50, P463, DOI 10.1007/s002620100220
   Banchereau J, 1998, NATURE, V392, P245, DOI 10.1038/32588
   Banchereau J, 2005, NAT REV IMMUNOL, V5, P296, DOI 10.1038/nri1592
   Basse P H, 2001, INT REV IMMUNOL, V20, P439, DOI 10.3109/08830180109054416
   Bergwelt-Baildon M, 2006, BLOOD, V108, P228, DOI 10.1182/BLOOD-2005-08-3507
   Boczkowski D, 1996, J EXP MED, V184, P465, DOI 10.1084/jem.184.2.465
   BOETHIUS J, 1983, ACTA NEUROCHIR, V68, P239, DOI 10.1007/BF01401182
   Bonehill A, 2009, CLIN CANCER RES, V15, P3366, DOI 10.1158/1078-0432.CCR-08-2982
   Brada M, 2001, ANN ONCOL, V12, P259, DOI 10.1023/A:1008382516636
   Burnet NG, 2005, BRIT J CANCER, V92, P241, DOI 10.1038/sj.bjc.6602321
   Calzascia T, 2005, IMMUNITY, V22, P175, DOI 10.1016/j.immuni.2004.12.008
   Candolfi M, 2007, J NEURO-ONCOL, V85, P133, DOI 10.1007/s11060-007-9400-9
   Carpentier AE, 2006, CURR OPIN ONCOL, V18, P631, DOI 10.1097/01.cco.0000245321.34658.f4
   Chi DDJ, 1997, AM J PATHOL, V150, P2143
   Ciesielski MJ, 2008, CANCER IMMUNOL IMMUN, V57, P1827, DOI 10.1007/s00262-008-0510-9
   Ciesielski MJ, 2006, CANCER IMMUNOL IMMUN, V55, P1491, DOI 10.1007/s00262-006-0138-6
   Claes A, 2008, BRAIN PATHOL, V18, P423, DOI 10.1111/j.1750-3639.2008.00141.x
   Claes A, 2007, ACTA NEUROPATHOL, V114, P443, DOI 10.1007/s00401-007-0293-7
   Clarke SRM, 2000, J LEUKOCYTE BIOL, V67, P607, DOI 10.1002/jlb.67.5.607
   CURRAN WJ, 1993, J NATL CANCER I, V85, P704, DOI 10.1093/jnci/85.9.704
   De Vleeschouwer S, 2005, CHILD NERV SYST, V21, P7, DOI 10.1007/s00381-004-0994-3
   De Vleeschouwer S, 2005, CANCER IMMUNOL IMMUN, V54, P372, DOI 10.1007/s00262-004-0615-8
   De Vleeschouwer S, 2004, J NEUROSURG, V100, P492, DOI 10.3171/ped.2004.100.5.0492
   De Vleeschouwer S, 2008, CLIN CANCER RES, V14, P3098, DOI 10.1158/1078-0432.CCR-07-4875
   De Vleeschouwer S, 2007, J NEURO-ONCOL, V84, P131, DOI 10.1007/s11060-007-9362-y
   de Vleeschouwer S, 2006, NEUROSURGERY, V59, P988, DOI 10.1227/01.NEU.0000245595.38957.3E
   Dhodapkar KM, 2004, INT J CANCER, V109, P893, DOI 10.1002/ijc.20050
   Di Costanzo A, 2008, EUR RADIOL, V18, P1727, DOI 10.1007/s00330-008-0938-5
   Dix AR, 1999, J NEUROIMMUNOL, V100, P216, DOI 10.1016/S0165-5728(99)00203-9
   Dredge K, 2002, CANCER IMMUNOL IMMUN, V51, P521, DOI 10.1007/s00262-002-0309-z
   Dunn Gavin P, 2007, CANCER IMMUN, V7, P12
   ELLIOTT LH, 1987, J NEUROSURG, V67, P231, DOI 10.3171/jns.1987.67.2.0231
   Erdmann M, 2007, J IMMUNOTHER, V30, P663, DOI 10.1097/CJI.0b013e3180ca7cd6
   Everson RG, 2008, EXPERT REV ANTICANC, V8, P717, DOI 10.1586/14737140.8.5.717
   FARKKILA M, 1994, BRIT J CANCER, V70, P138, DOI 10.1038/bjc.1994.263
   Fecci PE, 2006, CLIN CANCER RES, V12, P4294, DOI 10.1158/1078-0432.CCR-06-0053
   Fenstermaker Robert A, 2004, CANCER CONTROL, V11, P181
   Fleury A, 1997, CANCER, V79, P1195, DOI 10.1002/(SICI)1097-0142(19970315)79:6<1195::AID-CNCR19>3.0.CO;2-V
   Fomchenko EI, 2006, CLIN CANCER RES, V12, P5288, DOI 10.1158/1078-0432.CCR-06-0438
   Furnari FB, 2007, GENE DEV, V21, P2683, DOI 10.1101/gad.1596707
   Gabrilovich DI, 2002, CURR OPIN MOL THER, V4, P452
   Gerstner ER, 2007, EXPERT OPIN INV DRUG, V16, P1895, DOI 10.1517/13543784.16.12.1895
   Gilboa E, 1998, CANCER IMMUNOL IMMUN, V46, P82, DOI 10.1007/s002620050465
   Gilboa E, 2004, IMMUNOL REV, V199, P251, DOI 10.1111/j.0105-2896.2004.00139.x
   Graf MR, 2005, J NEURO-ONCOL, V73, P29, DOI 10.1007/s11060-007-9442-z
   Grauer OM, 2008, INT J CANCER, V122, P1794, DOI 10.1002/ijc.23284
   Grauer OM, 2007, INT J CANCER, V121, P95, DOI 10.1002/ijc.22607
   Gruber S, 2005, NEUROSURG CLIN N AM, V16, P101, DOI 10.1016/j.nec.2004.07.004
   Grünebach F, 2003, GENE THER, V10, P367, DOI 10.1038/sj.gt.3301901
   Heath WR, 2001, ANNU REV IMMUNOL, V19, P47, DOI 10.1146/annurev.immunol.19.1.47
   Hirai T, 2008, AM J NEURORADIOL, V29, P1505, DOI 10.3174/ajnr.A1121
   Hoos A, 2007, J IMMUNOTHER, V30, P1, DOI 10.1097/01.cji.0000211341.88835.ae
   Imaizumi T, 1999, INT J CANCER, V83, P760, DOI 10.1002/(SICI)1097-0215(19991210)83:6<760::AID-IJC11>3.0.CO;2-R
   Jefford M, 2001, LANCET ONCOL, V2, P455
   Jonuleit H, 1997, EUR J IMMUNOL, V27, P3135, DOI 10.1002/eji.1830271209
   JOUANNEAU E, 2005, CANCER IMMUNOL IMMUN, V55, P1
   Kalinski P, 1999, IMMUNOL TODAY, V20, P561, DOI 10.1016/S0167-5699(99)01547-9
   Khan Jamal A, 2006, J ZHEJIANG UNIV SCI B, V7, P114, DOI 10.1631/jzus.2006.B0114
   Kikuchi T, 2001, CANCER IMMUNOL IMMUN, V50, P337, DOI 10.1007/s002620100205
   Kikuchi T, 2004, J IMMUNOTHER, V27, P452, DOI 10.1097/00002371-200411000-00005
   Kjaergaard J, 2005, J NEUROSURG, V103, P156, DOI 10.3171/jns.2005.103.1.0156
   Kjærgaard J, 2000, CANCER RES, V60, P5514
   KLEIHUES P, 1995, GLIA, V15, P211, DOI 10.1002/glia.440150303
   KURPAD SN, 1995, GLIA, V15, P244, DOI 10.1002/glia.440150306
   Kuwashima N, 2005, J IMMUNOL, V175, P2730, DOI 10.4049/jimmunol.175.4.2730
   Lesterhuis WJ, 2008, CRIT REV ONCOL HEMAT, V66, P118, DOI 10.1016/j.critrevonc.2007.12.007
   LEVITSKY HI, 1994, J EXP MED, V179, P1215, DOI 10.1084/jem.179.4.1215
   Liau L M, 2000, NEUROSURG FOCUS, V9, P0
   Liau LM, 2005, CLIN CANCER RES, V11, P5515, DOI 10.1158/1078-0432.CCR-05-0464
   Liu G, 2004, CANCER RES, V64, P4980, DOI 10.1158/0008-5472.CAN-03-3504
   Liu GT, 2003, J IMMUNOTHER, V26, P301, DOI 10.1097/00002371-200307000-00002
   Liu GT, 2004, J IMMUNOTHER, V27, P220, DOI 10.1097/00002371-200405000-00006
   Lumniczky K, 2002, CANCER GENE THER, V9, P44
   Luptrawan A, 2008, REV RECENT CLIN TRIA, V3, P10, DOI 10.2174/157488708783330530
   MACDONALD DR, 1990, J CLIN ONCOL, V8, P1277, DOI 10.1200/JCO.1990.8.7.1277
   Maes W, 2009, J NEURO-ONCOL, V91, P127, DOI 10.1007/s11060-008-9691-5
   MAES W, 2009, NEUROONCOL 0331, V0, P0
   Maldonado-López R, 2001, SEMIN IMMUNOL, V13, P275, DOI 10.1006/smim.2001.0323
   Mason WP, 2008, EXPERT OPIN EMERG DR, V13, P81, DOI 10.1517/14728214.13.1.81
   McLendon RE, 2000, J HISTOCHEM CYTOCHEM, V48, P1103, DOI 10.1177/002215540004800807
   MERCHANT RE, 1992, J NEURO-ONCOL, V12, P75
   Moser M, 2003, IMMUNITY, V19, P5, DOI 10.1016/S1074-7613(03)00182-1
   Nair S, 2003, J IMMUNOL, V171, P6275, DOI 10.4049/jimmunol.171.11.6275
   Ni HT, 2001, J NEURO-ONCOL, V51, P1, DOI 10.1023/A:1006452726391
   Nieder C, 2000, CANCER TREAT REV, V26, P397, DOI 10.1053/ctrv.2000.0191
   O I, 2002, ANTICANCER RES, V22, P613
   Oh J, 2004, J MAGN RESON IMAGING, V19, P546, DOI 10.1002/jmri.20039
   Okada H, 2007, J TRANSL MED, V5, P0, DOI 10.1186/1479-5876-5-67
   Okano F, 2002, CLIN CANCER RES, V8, P2851
   Parajuli P, 2004, NEUROSURGERY, V55, P1194, DOI 10.1227/01.NEU.0000141082.20865.48
   Parajuli P, 2004, CANCER INVEST, V22, P405, DOI 10.1081/CNV-200034909
   Parajuli P, 2007, EXPERT OPIN BIOL TH, V7, P439, DOI 10.1517/14712598.7.4.439
   Parney IF, 2000, NEUROSURGERY, V46, P778, DOI 10.1097/00006123-200004000-00002
   Pellegatta S, 2006, NEUROL RES, V28, P527, DOI 10.1179/016164106X116809
   Pellegatta S, 2006, CANCER RES, V66, P10247, DOI 10.1158/0008-5472.CAN-06-2048
   PLAUTZ GE, 1993, P NATL ACAD SCI USA, V90, P4645, DOI 10.1073/pnas.90.10.4645
   Price SJ, 2007, EUR RADIOL, V17, P1675, DOI 10.1007/s00330-006-0561-2
   Prins RM, 2006, J IMMUNOL, V176, P157, DOI 10.4049/jimmunol.176.1.157
   Prins RM, 2004, FRONT BIOSCI-LANDMRK, V9, P3124, DOI 10.2741/1465
   Prins RM, 2002, CANCER IMMUNOL IMMUN, V51, P190, DOI 10.1007/s00262-002-0270-x
   Provenzale JM, 2006, RADIOLOGY, V239, P632, DOI 10.1148/radiol.2393042031
   Quattrocchi KB, 1999, J NEURO-ONCOL, V45, P141, DOI 10.1023/A:1006293606710
   Rapp M, 2006, J NEUROSURG, V105, P41, DOI 10.3171/jns.2006.105.1.41
   Rechtsteiner G, 2005, J IMMUNOL, V174, P2476, DOI 10.4049/jimmunol.174.5.2476
   Rock KL, 1996, J IMMUNOL, V156, P3721
   ROCK KL, 1990, SCIENCE, V249, P918, DOI 10.1126/science.2392683
   Rutkowski S, 2004, BRIT J CANCER, V91, P1656, DOI 10.1038/sj.bjc.6602195
   Saito R, 2004, INT J CANCER, V111, P777, DOI 10.1002/ijc.20331
   SARIS SC, 1992, J NEUROSURG, V76, P513, DOI 10.3171/jns.1992.76.3.0513
   Scandella E, 2002, BLOOD, V100, P1354, DOI 10.1182/blood-2001-11-0017
   Scarcella DL, 1999, CLIN CANCER RES, V5, P335
   Sikorski CW, 2005, NEUROL RES, V27, P703, DOI 10.1179/016164105X49481
   Stupp R, 2005, NEW ENGL J MED, V352, P987, DOI 10.1056/NEJMoa043330
   Stupp R, 2009, LANCET ONCOL, V10, P459, DOI 10.1016/S1470-2045(09)70025-7
   Svane IM, 2003, APMIS, V111, P818, DOI 10.1034/j.1600-0463.2003.11107813.x
   Tamber Mandeep S, 2003, NEUROSURG FOCUS, V14, P0
   Tanaka H, 2002, CELL IMMUNOL, V220, P1, DOI 10.1016/S0008-8749(03)00009-1
   Tang J, 2005, CLIN CANCER RES, V11, P5292, DOI 10.1158/1078-0432.CCR-05-0545
   Tsugawa T, 2004, GENE THER, V11, P1551, DOI 10.1038/sj.gt.3302300
   Tuyaerts S, 2007, CANCER IMMUNOL IMMUN, V56, P1513, DOI 10.1007/s00262-007-0334-z
   Umemura N, 2008, J LEUKOCYTE BIOL, V83, P1136, DOI 10.1189/jlb.0907611
   Van Gool SW, 2000, MED PEDIATR ONCOL, V34, P1, DOI 10.1002/(SICI)1096-911X(200001)34:1<1::AID-MPO1>3.0.CO;2-L
   VanGool SW, 1996, IMMUNOL REV, V153, P47
   VENTIMIGLIA JB, 1992, J NEUROIMMUNOL, V36, P41, DOI 10.1016/0165-5728(92)90029-K
   Verdijk P, 2009, CLIN CANCER RES, V15, P2531, DOI 10.1158/1078-0432.CCR-08-2729
   Walker DG, 2008, J CLIN NEUROSCI, V15, P114, DOI 10.1016/j.jocn.2007.08.007
   Weaver CT, 2006, IMMUNITY, V24, P677, DOI 10.1016/j.immuni.2006.06.002
   Wersall P, 1997, CANCER IMMUNOL IMMUN, V44, P157, DOI 10.1007/s002620050368
   Wheeler CJ, 2008, CANCER RES, V68, P5955, DOI 10.1158/0008-5472.CAN-07-5973
   Wheeler CJ, 2005, FRONT BIOSCI-LANDMRK, V10, P2861, DOI 10.2741/1743
   Wheeler CJ, 2003, J IMMUNOL, V171, P4927, DOI 10.4049/jimmunol.171.9.4927
   Whiteside TL, 2004, CANCER IMMUNOL IMMUN, V53, P240, DOI 10.1007/s00262-003-0468-6
   Wolff JEA, 2008, J NEURO-ONCOL, V87, P155, DOI 10.1007/s11060-007-9495-z
   Wu AH, 2006, J NEURO-ONCOL, V76, P23, DOI 10.1007/s11060-005-3280-7
   Yamada Y, 2003, J NEUROSURG, V99, P738, DOI 10.3171/jns.2003.99.4.0738
   Yamanaka R, 2006, CURR OPIN MOL THER, V8, P46
   Yamanaka R, 2003, INT J ONCOL, V23, P5
   Yamanaka R, 2003, BRIT J CANCER, V89, P1172, DOI 10.1038/sj.bjc.6601268
   Yamanaka R, 2005, CLIN CANCER RES, V11, P4160, DOI 10.1158/1078-0432.CCR-05-0120
   Yamanaka R, 2008, TRENDS MOL MED, V14, P228, DOI 10.1016/j.molmed.2008.03.003
   YOSHIDA J, 1992, J NEUROSURG, V77, P78, DOI 10.3171/jns.1992.77.1.0078
   Yu JS, 2001, CANCER RES, V61, P842
   Yu JS, 2004, CANCER RES, V64, P4973, DOI 10.1158/0008-5472.CAN-03-3505
   YUNG WKA, 1991, J CLIN ONCOL, V9, P1945, DOI 10.1200/JCO.1991.9.11.1945
   Zeltzer PM, 1999, CHILD NERV SYST, V15, P514, DOI 10.1007/s003810050540
NR 149
TC 72
Z9 78
U1 0
U2 12
PU WILEY
PI HOBOKEN
PA 111 RIVER ST, HOBOKEN 07030-5774, NJ USA
SN 1015-6305
EI 1750-3639
J9 BRAIN PATHOL
JI Brain Pathol.
PD OCT 15
PY 2009
VL 19
IS 4
BP 694
EP 712
DI 10.1111/j.1750-3639.2009.00316.x
PG 19
WC Clinical Neurology; Neurosciences; Pathology
SC Neurosciences & Neurology; Pathology
GA 491JT
UT WOS:000269575600014
PM 19744041
DA 2025-02-17
ER

PT J
AU Somasundaram, R
   Herlyn, D
AF Somasundaram, Rajasekharan
   Herlyn, Dorothee
TI Chemokines and the microenvironment in neuroectodermal tumor-host interaction
SO SEMINARS IN CANCER BIOLOGY
LA English
DT Review
DE Chemokines; Chemokine receptors; Leukocyte migration; Stroma; Tumor cells
ID regulatory t-cells; human-malignant melanoma; monocyte chemotactic protein-1; receptor cxcr4; macrophage infiltration; paracrine regulation; dendritic cells; glioma-cells; cross-talk; expression
AB Chemokines and chemokine receptors play an important role in immune homeostasis and surveillance. Altered or defective expression of chemokines and/or chemokine receptors could lead to a disease state including autoimmune disorder or cancer. Tumors from glioblastoma, melanoma, and neuroblastoma secrete high levels of chemokines that can promote tumor growth and progression or induce stromal cells present in the tumor microenvironment to produce cytokines or chemokines which, in turn, can regulate angiogenesis, tumor growth, and metastasis. On the other hand, chemokines secreted by tumor or stromal cells can also attract leukocytes such as dendritic cells, macrophages, neutrophils, and lymphocytes which may downmodulate tumor growth. New therapies that are aimed at limiting tumor growth and progression by attracting immune effector cells to the tumor site with chemokines may hold the key to the Successful treatment of cancer, although this approach may be hampered by possible tumor growth-stimulating effects of chemokines. (C) 2008 Elsevier Ltd. All rights reserved.
C1 [Somasundaram, Rajasekharan; Herlyn, Dorothee] Wistar Inst Anat & Biol, Philadelphia, PA 19104 USA.
C3 The Wistar Institute
RP Herlyn, D (通讯作者)，Wistar Inst Anat & Biol, 3601 Spruce St, Philadelphia, PA 19104 USA.
EM dherlyn@wistar.org
FU NIH [CA25874, CA93372, CA10815, CA114046]
CR Baggiolini M, 2001, J INTERN MED, V250, P91, DOI 10.1046/j.1365-2796.2001.00867.x
   Bajetto A, 2007, NEURO-ONCOLOGY, V9, P3, DOI 10.1215/15228517-2006-023
   Barbero S, 2002, ANN NY ACAD SCI, V973, P60, DOI 10.1111/j.1749-6632.2002.tb04607.x
   Biragyn A, 1999, NAT BIOTECHNOL, V17, P253, DOI 10.1038/6995
   Civenni G, 2009, SEMIN CANCER BIOL, V19, P68, DOI 10.1016/j.semcancer.2008.11.003
   DAmbrosio D, 2006, SEMIN CANCER BIOL, V16, P91, DOI 10.1016/j.semcancer.2005.11.002
   DESBAILLETS I, 1994, INT J CANCER, V58, P240, DOI 10.1002/ijc.2910580216
   Fushimi T, 2000, J CLIN INVEST, V105, P1383, DOI 10.1172/JCI7548
   Gallagher PG, 2005, CANCER RES, V65, P4134, DOI 10.1158/0008-5472.CAN-04-0415
   Goldstein LJ, 2005, SURGERY, V138, P439, DOI 10.1016/j.surg.2005.06.031
   Graeber MB, 2002, GLIA, V40, P252, DOI 10.1002/glia.10147
   GRAVES DT, 1992, AM J PATHOL, V140, P9
   Gross N, 2009, SEMIN CANCER BIOL, V19, P103, DOI 10.1016/j.semcancer.2008.10.009
   Haghnegahdar H, 2000, J LEUKOCYTE BIOL, V67, P53, DOI 10.1002/jlb.67.1.53
   Harlin H, 2006, CANCER IMMUNOL IMMUN, V55, P1185, DOI 10.1007/s00262-005-0118-2
   Hoelzinger DB, 2007, J NATL CANCER I, V99, P1583, DOI 10.1093/jnci/djm187
   Homey B, 2002, NAT REV IMMUNOL, V2, P175, DOI 10.1038/nri748
   Hong X, 2006, CANCER LETT, V236, P39, DOI 10.1016/j.canlet.2005.05.011
   Ishida T, 2006, CANCER RES, V66, P5716, DOI 10.1158/0008-5472.CAN-06-0261
   Jordan JT, 2008, CANCER IMMUNOL IMMUN, V57, P123, DOI 10.1007/s00262-007-0336-x
   Joyce JA, 2005, CANCER CELL, V7, P513, DOI 10.1016/j.ccr.2005.05.024
   Karnoub Antoine E, 2006, BREAST DIS, V26, P75
   Kimura T, 2002, INT J ONCOL, V21, P707
   Krieg C, 2009, SEMIN CANCER BIOL, V19, P76, DOI 10.1016/j.semcancer.2008.10.011
   Kunz M, 1999, J PATHOL, V189, P552, DOI 10.1002/(SICI)1096-9896(199912)189:4<552::AID-PATH469>3.0.CO;2-I
   Kunz M, 1999, AM J PATHOL, V155, P753, DOI 10.1016/S0002-9440(10)65174-7
   Kutubuddin M, 1999, BLOOD, V93, P643, DOI 10.1182/blood.V93.2.643.402k24_643_654
   Labrousse AL, 2004, CRIT REV ONCOL HEMAT, V49, P269, DOI 10.1016/j.critrevonc.2003.10.007
   Lázár-Molnár E, 2000, CYTOKINE, V12, P547, DOI 10.1006/cyto.1999.0614
   Leung SY, 1997, ACTA NEUROPATHOL, V93, P518, DOI 10.1007/s004010050647
   Li JL, 2003, CANCER RES, V63, P8384
   Luan J, 1997, J LEUKOCYTE BIOL, V62, P588, DOI 10.1002/jlb.62.5.588
   Luster AD, 2002, CURR OPIN IMMUNOL, V14, P129, DOI 10.1016/S0952-7915(01)00308-9
   Marelli-Berg FM, 2008, J PATHOL, V214, P179, DOI 10.1002/path.2269
   Maru SV, 2008, J NEUROIMMUNOL, V199, P35, DOI 10.1016/j.jneuroim.2008.04.029
   Meier R, 2007, PLOS ONE, V2, P0, DOI 10.1371/journal.pone.0001016
   Metelitsa LS, 2004, J EXP MED, V199, P1213, DOI 10.1084/jem.20031462
   Mizukami Y, 2008, INT J CANCER, V122, P2286, DOI 10.1002/ijc.23392
   Mrowietz U, 1999, BRIT J CANCER, V79, P1025, DOI 10.1038/sj.bjc.6690164
   Navarini-Meury AA, 2009, SEMIN CANCER BIOL, V19, P84, DOI 10.1016/j.semcancer.2008.10.012
   Nesbit M, 2001, J IMMUNOL, V166, P6483, DOI 10.4049/jimmunol.166.11.6483
   Payne AS, 2002, J INVEST DERMATOL, V118, P915, DOI 10.1046/j.1523-1747.2002.01725.x
   Raffaghello L, 2009, SEMIN CANCER BIOL, V19, P97, DOI 10.1016/j.semcancer.2008.10.003
   Raman D, 2007, CANCER LETT, V256, P137, DOI 10.1016/j.canlet.2007.05.013
   Ramjeesingh R, 2003, FASEB J, V17, P1292, DOI 10.1096/fj.02-0560fje
   Rempel SA, 2000, CLIN CANCER RES, V6, P102
   Rubin JB, 2009, SEMIN CANCER BIOL, V19, P116, DOI 10.1016/j.semcancer.2008.10.001
   Ruehlmann JM, 2001, CANCER RES, V61, P8498
   Ruiter D, 2002, LANCET ONCOL, V3, P35, DOI 10.1016/S1470-2045(01)00620-9
   Salmaggi A, 2004, J NEURO-ONCOL, V67, P305, DOI 10.1023/B:NEON.0000024241.05346.24
   SCHADENDORF D, 1993, J IMMUNOL, V151, P2667
   Schaider H, 2003, INT J CANCER, V103, P335, DOI 10.1002/ijc.10775
   Sehgal A, 1998, J SURG ONCOL, V69, P99, DOI 10.1002/(SICI)1096-9098(199810)69:2<99::AID-JSO10>3.3.CO;2-D
   Shields JD, 2007, ONCOGENE, V26, P2997, DOI 10.1038/sj.onc.1210114
   Shim H, 2009, SEMIN CANCER BIOL, V19, P123, DOI 10.1016/j.semcancer.2008.11.004
   Shurin MR, 2006, CANCER METAST REV, V25, P333, DOI 10.1007/s10555-006-9010-6
   Streit M, 2003, ONCOGENE, V22, P3172, DOI 10.1038/sj.onc.1206457
   STRIETER RM, 1995, J BIOL CHEM, V270, P27348, DOI 10.1074/jbc.270.45.27348
   Torisu H, 2000, INT J CANCER, V85, P182, DOI 10.1002/(SICI)1097-0215(20000115)85:2<182::AID-IJC6>3.0.CO;2-M
   Varney ML, 2005, J INTERF CYTOK RES, V25, P674, DOI 10.1089/jir.2005.25.674
   YANG KD, 1994, EXP CELL RES, V211, P1, DOI 10.1006/excr.1994.1050
   Zeng Y, 2007, CANCER RES, V67, P2331, DOI 10.1158/0008-5472.CAN-06-3041
   Zhang LB, 2007, NEOPLASIA, V9, P36, DOI 10.1593/neo.06670
   Zhang TQ, 2006, CANCER BIOL THER, V5, P1304, DOI 10.4161/cbt.5.10.3153
   Zhang TQ, 2006, EUR J IMMUNOL, V36, P457, DOI 10.1002/eji.200526208
   Zhang TQ, 2005, J IMMUNOL, V174, P5856, DOI 10.4049/jimmunol.174.9.5856
   Zhou Y, 2002, J BIOL CHEM, V277, P49481, DOI 10.1074/jbc.M206222200
NR 67
TC 40
Z9 44
U1 0
U2 3
PU ACADEMIC PRESS LTD- ELSEVIER SCIENCE LTD
PI LONDON
PA 24-28 OVAL RD, LONDON NW1 7DX, ENGLAND
SN 1044-579X
EI 1096-3650
J9 SEMIN CANCER BIOL
JI Semin. Cancer Biol.
PD APR 15
PY 2009
VL 19
IS 2
BP 92
EP 96
DI 10.1016/j.semcancer.2008.11.002
PG 5
WC Oncology
SC Oncology
GA 430QL
UT WOS:000265003500005
PM 19049876
DA 2025-02-17
ER

PT J
AU Jiang, XB
   Lu, XL
   Hu, P
   Liu, RE
AF Jiang, Xiao-bing
   Lu, Xiao-ling
   Hu, Peng
   Liu, Ru-en
TI Improved therapeutic efficacy using vaccination with glioma lysate-pulsed dendritic cells combined with IP-10 in murine glioma
SO VACCINE
LA English
DT Article
DE Malignant glioma; Dendritic cells; IP-10
ID chemokine receptor cxcr3; central-nervous-system; express cd40 ligand; t-cells; antitumor immunity; inducible protein-10; melanoma patients; dna vaccine; in-vitro; lymphocytes
AB The purpose of the present study was to evaluate the therapeutic efficacy of glioma lysate-pulsed DCs in combination with plasmid DNA vector encoding the murine interferon-induced protein of 10 kDa (IP-10 or CXCL10) gene. Mouse models of brain glioma (GL261) were treated with combining glioma lysate-pulsed DCs with direct intraturnoral injection of a nonviral plasmid DNA vector encoding the murine IP-10 gene. The survival of mice bearing G1261 glioma was observed. Enzyme-linked immuno-spot assay was used to determine the frequency of brain-infiltrating lymphocytes (BILs) capable of responding to GL261. Cytolytic T lymphocyte (CTL) response was measured by cytotoxic assay. vessel density and tumor cell proliferation were observed by immunostaining, and tumor apoptosis was determined by TUNEL staining. The results revealed that the combination therapy groups showed more significantly enhanced anti-tumor activity, attraction of lymphocytes into tumor tissues, apoptosis of tumor cells, and reduced neovascularization, cell proliferation, and developed a strong CTL response in these mice. In summary, the therapy of glioma lysate-pulsed DCs combined with the IP-10 gene has significant synergistic effect against glioma. (C) 2009 Elsevier Ltd. All rights reserved.
C1 [Liu, Ru-en] China Japan Friendship Hosp, Dept Neurosurg, Beijing 100029, Peoples R China.
   [Jiang, Xiao-bing; Hu, Peng] Huazhong Univ Sci & Technol, Tongji Med Coll, Union Hosp, Dept Neurosurg, Wuhan 430022, Peoples R China.
   [Lu, Xiao-ling] Huazhong Univ Sci & Technol, Coll Life Sci & Technol, Dept Biomed Engn, Wuhan 430074, Peoples R China.
C3 China-Japan Friendship Hospital; Huazhong University of Science & Technology; Huazhong University of Science & Technology
RP Liu, RE (通讯作者)，China Japan Friendship Hosp, Dept Neurosurg, Yinghua E St, Beijing 100029, Peoples R China.
EM liu_ruen@126.com
FU National Natural Science Foundation of China [30672151, 30801355]
CR Anichini A, 1996, J IMMUNOL, V156, P208
   Arenberg DA, 1996, J EXP MED, V184, P981, DOI 10.1084/jem.184.3.981
   Banchereau J, 2000, ANNU REV IMMUNOL, V18, P767, DOI 10.1146/annurev.immunol.18.1.767
   Boczkowski D, 1996, J EXP MED, V184, P465, DOI 10.1084/jem.184.2.465
   Calzascia T, 2005, IMMUNITY, V22, P175, DOI 10.1016/j.immuni.2004.12.008
   Candido KA, 2001, CANCER RES, V61, P228
   Celluzzi CM, 1996, J EXP MED, V183, P283, DOI 10.1084/jem.183.1.283
   Chen Y, 2001, GENE THER, V8, P316, DOI 10.1038/sj.gt.3301396
   Cho HI, 2003, VACCINE, V22, P224, DOI 10.1016/S0264-410X(03)00569-3
   Cole KE, 1998, J EXP MED, V187, P2009, DOI 10.1084/jem.187.12.2009
   Condon C, 1996, NAT MED, V2, P1122, DOI 10.1038/nm1096-1122
   DAUMASDUPORT C, 1988, CANCER-AM CANCER SOC, V62, P2152, DOI 10.1002/1097-0142(19881115)62:10<2152::AID-CNCR2820621015>3.0.CO;2-T
   Dufour JH, 2002, J IMMUNOL, V168, P3195, DOI 10.4049/jimmunol.168.7.3195
   Enderlin M, 2009, CANCER GENE THER, V16, P149, DOI 10.1038/cgt.2008.62
   Farber JM, 1997, J LEUKOCYTE BIOL, V61, P246, DOI 10.1002/jlb.61.3.246
   Furumoto K, 2000, INT J CANCER, V87, P665, DOI 10.1002/1097-0215(20000901)87:5<665::AID-IJC8>3.0.CO;2-F
   Godelaine D, 2003, J IMMUNOL, V171, P4893, DOI 10.4049/jimmunol.171.9.4893
   Hellström I, 2001, P NATL ACAD SCI USA, V98, P6783, DOI 10.1073/pnas.021557498
   Huang H, 2002, CELL IMMUNOL, V217, P12, DOI 10.1016/S0008-8749(02)00508-7
   INABA K, 1992, J EXP MED, V176, P1693, DOI 10.1084/jem.176.6.1693
   Ju DW, 2001, CANCER RES, V61, P3735
   Keyser J, 2004, EXP DERMATOL, V13, P380, DOI 10.1111/j.0906-6705.2004.00191.x
   Kikuchi T, 2000, NAT MED, V6, P1154, DOI 10.1038/80498
   Kikuchi T, 2000, BLOOD, V96, P91, DOI 10.1182/blood.V96.1.91.013k19_91_99
   Kikuchi T, 2000, CANCER RES, V60, P6391
   KIM TS, 1991, J NEUROSURG, V74, P27, DOI 10.3171/jns.1991.74.1.0027
   Krathwohl MD, 2006, VACCINE, V24, P2987, DOI 10.1016/j.vaccine.2005.11.032
   Lambert LA, 2001, CANCER RES, V61, P641
   Loetscher M, 1996, J EXP MED, V184, P963, DOI 10.1084/jem.184.3.963
   Lu XL, 2008, VACCINE, V26, P5352, DOI 10.1016/j.vaccine.2008.08.012
   MAHALEY MS, 1989, J NEUROSURG, V71, P826, DOI 10.3171/jns.1989.71.6.0826
   Manickan E, 1997, J LEUKOCYTE BIOL, V61, P125, DOI 10.1002/jlb.61.2.125
   Nair SK, 1997, INT J CANCER, V70, P706, DOI 10.1002/(SICI)1097-0215(19970317)70:6<706::AID-IJC13>3.0.CO;2-7
   Nestle FO, 1998, NAT MED, V4, P328, DOI 10.1038/nm0398-328
   Nishimura F, 2006, CANCER RES, V66, P4478, DOI 10.1158/0008-5472.CAN-05-3825
   Okada H, 1998, INT J CANCER, V78, P196, DOI 10.1002/(SICI)1097-0215(19981005)78:2<196::AID-IJC13>3.0.CO;2-9
   OWENS T, 1994, IMMUNOL TODAY, V15, P566, DOI 10.1016/0167-5699(94)90218-6
   SALAZAR OM, 1979, INT J RADIAT ONCOL, V5, P1733, DOI 10.1016/0360-3016(79)90554-6
   Sampson JH, 1996, P NATL ACAD SCI USA, V93, P10399, DOI 10.1073/pnas.93.19.10399
   Shimizu K, 2000, CANCER J SCI AM, V6, P0
   Soto H, 1998, P NATL ACAD SCI USA, V95, P8205, DOI 10.1073/pnas.95.14.8205
   Taub DD, 1996, BLOOD, V87, P1423, DOI 10.1182/blood.V87.4.1423.bloodjournal8741423
   WALKER MD, 1980, NEW ENGL J MED, V303, P1323, DOI 10.1056/NEJM198012043032303
   Walker PR, 2000, J IMMUNOL, V165, P3128, DOI 10.4049/jimmunol.165.6.3128
   Wan YH, 2000, CANCER RES, V60, P3247
   Xanthou G, 2003, EUR J IMMUNOL, V33, P2927, DOI 10.1002/eji.200324235
   Zitvogel L, 1996, J EXP MED, V183, P87, DOI 10.1084/jem.183.1.87
NR 47
TC 28
Z9 29
U1 0
U2 11
PU ELSEVIER SCI LTD
PI OXFORD
PA THE BOULEVARD, LANGFORD LANE, KIDLINGTON, OXFORD OX5 1GB, OXON, ENGLAND
SN 0264-410X
EI 1873-2518
J9 VACCINE
JI Vaccine
PD OCT 19
PY 2009
VL 27
IS 44
BP 6210
EP 6216
DI 10.1016/j.vaccine.2009.08.002
PG 7
WC Immunology; Medicine, Research & Experimental
SC Immunology; Research & Experimental Medicine
GA 515QB
UT WOS:000271486100017
PM 19699331
DA 2025-02-17
ER

PT J
AU Dou, YF
   Zhang, GC
   Xu, DL
   Fu, R
   Cao, YH
   Li, RY
   Zhou, JS
   Zhang, XH
AF Dou Yufeng
   Zhang Guocheng
   Xu Dongliang
   Fu Rong
   Cao Yuhong
   Li Ruying
   Zhou Jingshi
   Zhang Xuhong
TI Whole-tumor-antigen-pulsed dendritic cells elicit cytotoxic T-cell response against pediatric nasopharyngeal carcinoma in vitro
SO MEDICAL ONCOLOGY
LA English
DT Article
DE Nasopharyngeal carcinoma; Dendritic cells; Immunotherapy; Pediatric oncology; Cell culture
ID malignant glioma; large numbers; vaccination; generation; childhood; mature; maturation; regression; melanoma; series
AB Nasopharyngeal carcinoma (NPC) is endemic in Southeast Asia. Although dendritic cell (DC)-based vaccine has emerged as a promising immunotherapy for various malignancies, its use in pediatric nasopharyngeal carcinoma (PNPC) has not been addressed. In this study, DCs isolated from peripheral blood monocytes of three pediatric patients with advanced (stage IV) NPC were incubated with whole-tumor-antigen preparations and differentiated into immature DCs in the presence of granulocyte-macrophage colony-stimulating factor and interleukin-4, and then underwent maturation when exposed to tumor necrosis factor-alpha. Upon maturation, DCs acquired the ability to stimulate T-cell proliferation as examined by [H-3]-thymidine incorporation and the ability of these T-cells to secrete interferon-gamma as determined by enzyme-linked immunosorbent spot assay. Cytotoxic assay revealed that mature tumor-antigen-pulsed DCs induced cytotoxic activity of the T-cells against both autologous and allogeneic NPC tumor cells (including NPC tumor cells from a different individual or from CNE-2Z, a poorly differentiated human NPC cell line). Blocking HLA class I molecules by W6/32 inhibited T-cell-mediated cytotoxic activity in both autologous and allogeneic settings. Our results indicate that DCs pulsed with whole-tumor-antigen can effectively activate HLA class I-restricted cytotoxic T-cells in vitro, and thus provide experimental basis for their future clinical use in PNPC.
C1 [Dou Yufeng; Zhang Guocheng; Xu Dongliang; Fu Rong; Cao Yuhong; Li Ruying; Zhou Jingshi; Zhang Xuhong] Fourth Mil Med Univ, Dept Pediat, Xijing Hosp, Xian 710032, Shaanxi, Peoples R China.
C3 Air Force Military Medical University
RP Zhang, GC (通讯作者)，Fourth Mil Med Univ, Dept Pediat, Xijing Hosp, 17 W Changle Rd, Xian 710032, Shaanxi, Peoples R China.
EM guocheng.zhang@yahoo.com
FU Xijing Hospital, Fourth Military Medical University, China [200222]; Academy of Finland (AKA) [200222] Funding Source: Academy of Finland (AKA)
CR Arceci RJ, 2006, PEDIATR BLOOD CANCER, V46, P119, DOI 10.1002/pbc.20743
   Ayan I, 2003, LANCET ONCOL, V4, P13, DOI 10.1016/S1470-2045(03)00956-2
   Banchereau J, 1998, NATURE, V392, P245, DOI 10.1038/32588
   Daoud J, 2003, EUR J CANCER, V39, P2349, DOI 10.1016/S0959-8049(03)00512-4
   De Vleeschouwer S, 2005, CANCER IMMUNOL IMMUN, V54, P372, DOI 10.1007/s00262-004-0615-8
   Hart DNJ, 1997, BLOOD, V90, P3245, DOI 10.1182/blood.V90.9.3245
   Hsu FJ, 1996, NAT MED, V2, P52, DOI 10.1038/nm0196-52
   INABA K, 1992, J EXP MED, V176, P1693, DOI 10.1084/jem.176.6.1693
   Jonuleit H, 1997, EUR J IMMUNOL, V27, P3135, DOI 10.1002/eji.1830271209
   Kugler A, 2000, NAT MED, V6, P332, DOI 10.1038/73193
   Lutz MB, 2000, EUR J IMMUNOL, V30, P1813, DOI 10.1002/1521-4141(200007)30:7<1813::AID-IMMU1813>3.0.CO;2-8
   Nestle FO, 1998, NAT MED, V4, P328, DOI 10.1038/nm0398-328
   Pawelec G, 2004, CANCER IMMUNOL IMMUN, V53, P262, DOI 10.1007/s00262-003-0469-5
   Romani N, 1996, J IMMUNOL METHODS, V196, P137, DOI 10.1016/0022-1759(96)00078-6
   Straathof KCM, 2005, BLOOD, V105, P1898, DOI 10.1182/blood-2004-07-2975
   Thurner B, 1999, J EXP MED, V190, P1669, DOI 10.1084/jem.190.11.1669
   Thurner B, 1999, J IMMUNOL METHODS, V223, P1, DOI 10.1016/S0022-1759(98)00208-7
   Yu JS, 2004, CANCER RES, V64, P4973, DOI 10.1158/0008-5472.CAN-03-3505
   Zhou G, 2004, J EXP MED, V200, P1581, DOI 10.1084/jem.20041240
NR 19
TC 10
Z9 10
U1 0
U2 2
PU HUMANA PRESS INC
PI TOTOWA
PA 999 RIVERVIEW DRIVE SUITE 208, TOTOWA, NJ 07512 USA
SN 1357-0560
EI 1559-131X
J9 MED ONCOL
JI Med. Oncol.
PD MAR 15
PY 2009
VL 26
IS 1
BP 78
EP 85
DI 10.1007/s12032-008-9093-8
PG 8
WC Oncology
SC Oncology
GA 411KH
UT WOS:000263648000014
PM 18810669
DA 2025-02-17
ER

PT J
AU Smith, KE
   Fritzell, S
   Badn, W
   Eberstål, S
   Janelidze, S
   Visse, E
   Darabi, A
   Siesjö, P
AF Smith, Karin Enell
   Fritzell, Sara
   Badn, Wiaam
   Eberstal, Sofia
   Janelidze, Shorena
   Visse, Edward
   Darabi, Anna
   Siesjo, Peter
TI Cure of established GL261 mouse gliomas after combined immunotherapy with GM-CSF and IFNγ is mediated by both CD8<SUP>+</SUP> and CD4<SUP>+</SUP> T-cells
SO INTERNATIONAL JOURNAL OF CANCER
LA English
DT Article
DE glioma; immunotherapy; GM-CSF; IFN gamma; mouse
ID colony-stimulating factor; dendritic cells; interferon-gamma; in-vivo; selective induction; immune-response; murine glioma; tumor-growth; recruitment; activation
AB We were the first to demonstrate that combined immunotherapy with GM-CSF producing GL261 cells and recombinant IFN gamma of preestablished GL261 gliomas could cure 90% of immunized mice. To extend these findings and to uncover the underlying mechanisms, the ensuing experiments were undertaken. We hypothesized that immunizations combining both GM-CSF and IFN gamma systemically would increase the number of immature myeloid cells, which then would mature and differentiate into dendritic cells (DCs) and macrophages, thereby augmenting tumor antigen presentation and T-cell activation. Indeed, the combined therapy induced a systemic increase of both immature and mature myeloid cells but also an increase in T regulatory cells (T-regs). Cytotoxic anti-tumor responses, mirrored by an increase in Granzyme B-positive cells as well as IFN gamma-producing T-cells, were augmented after immunizations with GM-CSF and IFN gamma. We also show that the combined therapy induced a long-term memory with rejection of intracerebral (i.e.) rechallenges. Depletion of T-cells showed that both CD4(+) and CD8(+) T-cells were essential for the combined GM-CSF and IFN gamma effect. Finally, when immunizations were delayed until day 5 after tumor inoculation, only mice receiving immunotherapy with both GM-CSF and IFN gamma survived. We conclude that the addition of recombinant IFN gamma to immunizations with GM-CSF producing tumor cells increased the number of activated tumoricidal T-cells, which could eradicate established intracerebral tumors. These results clearly demonstrate that the combination of cytokines in immunotherapy of brain tumors have synergistic effects that have implications for clinical immunotherapy of human malignant brain tumors. (C) 2008 Wiley-Liss, Inc.
C1 [Smith, Karin Enell; Fritzell, Sara; Badn, Wiaam; Eberstal, Sofia; Janelidze, Shorena; Visse, Edward; Darabi, Anna; Siesjo, Peter] Lund Univ, Glioma Immunotherapy Grp, Dept Clin Sci, Div Neurosurg,Rausing Lab, SE-22184 Lund, Sweden.
C3 Lund University
RP Smith, KE (通讯作者)，Lund Univ, Glioma Immunotherapy Grp, Dept Clin Sci, Div Neurosurg,Rausing Lab, BMC D14, SE-22184 Lund, Sweden.
EM karin.enell_smith@med.lu.se
FU Children's Cancer Foundation of Sweden; Skane Region Funds; Gunnar Nilsson Foundation; Hans and Mart Rausing Charitable Foundation
CR Alderson KL, 2008, J IMMUNOL, V180, P2981, DOI 10.4049/jimmunol.180.5.2981
   AUSMAN JI, 1970, CANCER RES, V30, P2394
   BODMER S, 1991, J NEUROIMMUNOL, V34, P33, DOI 10.1016/0165-5728(91)90096-P
   Boehm U, 1997, ANNU REV IMMUNOL, V15, P749, DOI 10.1146/annurev.immunol.15.1.749
   Bronte V, 1999, J IMMUNOL, V162, P5728
   Castro MG, 2003, PHARMACOL THERAPEUT, V98, P71, DOI 10.1016/S0163-7258(03)00014-7
   Chen JC, 2006, CANCER IMMUNOL IMMUN, V55, P873, DOI 10.1007/s00262-005-0077-7
   Curiel-Lewandrowski C, 1999, J IMMUNOL, V163, P174
   Daro E, 2000, J IMMUNOL, V165, P49, DOI 10.4049/jimmunol.165.1.49
   Dessureault S, 2005, J SURG RES, V125, P173, DOI 10.1016/j.jss.2004.11.036
   Dranoff G, 2002, IMMUNOL REV, V188, P147, DOI 10.1034/j.1600-065X.2002.18813.x
   DRANOFF G, 1993, P NATL ACAD SCI USA, V90, P3539, DOI 10.1073/pnas.90.8.3539
   Dunn Gavin P, 2007, CANCER IMMUN, V7, P12
   Dutta T, 2003, J NEURO-ONCOL, V64, P31, DOI 10.1023/A:1024973506989
   El Andaloussi A, 2006, NEURO-ONCOLOGY, V8, P234, DOI 10.1215/15228517-2006-006
   El Andaloussi A, 2006, J NEUROSURG, V105, P430, DOI 10.3171/jns.2006.105.3.430
   Enzler T, 2003, J EXP MED, V197, P1213, DOI 10.1084/jem.20021258
   Fecci PE, 2007, CLIN CANCER RES, V13, P2158, DOI 10.1158/1078-0432.CCR-06-2070
   Fecci PE, 2006, CLIN CANCER RES, V12, P4294, DOI 10.1158/1078-0432.CCR-06-0053
   FREEDMAN AS, 1991, CELL IMMUNOL, V137, P429, DOI 10.1016/0008-8749(91)90091-O
   Grauer OM, 2008, INT J CANCER, V122, P1794, DOI 10.1002/ijc.23284
   Grauer OM, 2007, INT J CANCER, V121, P95, DOI 10.1002/ijc.22607
   Gu T, 2008, CANCER IMMUNOL IMMUN, V57, P997, DOI 10.1007/s00262-007-0430-0
   Hanada K, 1996, J LEUKOCYTE BIOL, V60, P181, DOI 10.1002/jlb.60.2.181
   Hege KM, 2006, INT REV IMMUNOL, V25, P321, DOI 10.1080/08830180600992498
   HISHII M, 1995, NEUROSURGERY, V37, P1160, DOI 10.1227/00006123-199512000-00016
   Jaffee EM, 1996, J IMMUNOTHER, V19, P176, DOI 10.1097/00002371-199605000-00002
   Karcher S, 2006, INT J CANCER, V118, P2182, DOI 10.1002/ijc.21648
   Klebanoff CA, 2006, IMMUNOL REV, V211, P214, DOI 10.1111/j.0105-2896.2006.00391.x
   Klimp AH, 2002, CRIT REV ONCOL HEMAT, V44, P143, DOI 10.1016/S1040-8428(01)00203-7
   KURZROCK R, 1985, CANCER RES, V45, P2866
   Kusmartsev S, 2006, CANCER IMMUNOL IMMUN, V55, P237, DOI 10.1007/s00262-005-0048-z
   Louis DN, 2007, WHO CLASSIFICATION T, V0, P0
   Marigo I, 2008, IMMUNOL REV, V222, P162, DOI 10.1111/j.1600-065X.2008.00602.x
   Mrass P, 2006, IMMUNOL REV, V213, P195, DOI 10.1111/j.1600-065X.2006.00433.x
   Parmiani G, 2007, ANN ONCOL, V18, P226, DOI 10.1093/annonc/mdl158
   Prell RA, 2005, CANCER RES, V65, P2449, DOI 10.1158/0008-5472.CAN-04-1975
   Sandler AD, 2003, CANCER RES, V63, P394
   Sawamura Y, 1990, ADV TECH STAND NEUROSURG, V17, P3
   SELIGMAN ARNOLD M, 1939, AMER JOUR CANCER, V37, P364
   Serafini P, 2004, CANCER RES, V64, P6337, DOI 10.1158/0008-5472.CAN-04-0757
   Simmons AD, 2007, CANCER IMMUNOL IMMUN, V56, P1653, DOI 10.1007/s00262-007-0315-2
   Smith KE, 2007, INT J CANCER, V120, P75, DOI 10.1002/ijc.22286
   Szatmári T, 2006, CANCER SCI, V97, P546, DOI 10.1111/j.1349-7006.2006.00208.x
   van Elsas A, 1999, J EXP MED, V190, P355, DOI 10.1084/jem.190.3.355
   Vasu C, 2003, J IMMUNOL, V170, P5511, DOI 10.4049/jimmunol.170.11.5511
   Villeneuve J, 2005, CANCER RES, V65, P3928, DOI 10.1158/0008-5472.CAN-04-3612
   Visse E, 1999, CANCER GENE THER, V6, P37, DOI 10.1038/sj.cgt.7700023
   Younes HM, 2002, J PHARM SCI-US, V91, P2, DOI 10.1002/jps.10007
NR 49
TC 24
Z9 26
U1 0
U2 5
PU WILEY
PI HOBOKEN
PA 111 RIVER ST, HOBOKEN 07030-5774, NJ USA
SN 0020-7136
EI 1097-0215
J9 INT J CANCER
JI Int. J. Cancer
PD FEB 1
PY 2009
VL 124
IS 3
BP 630
EP 637
DI 10.1002/ijc.23986
PG 8
WC Oncology
SC Oncology
GA 391AS
UT WOS:000262205400016
PM 18972433
DA 2025-02-17
ER

PT J
AU Biollaz, G
   Bernasconi, L
   Cretton, C
   Püntener, U
   Frei, K
   Fontana, A
   Suter, T
AF Biollaz, Gregoire
   Bernasconi, Luca
   Cretton, Christine
   Puentener, Ursula
   Frei, Karl
   Fontana, Adriano
   Suter, Tobias
TI Site-specific anti-tumor immunity: Differences in DC function, TGF-β production and numbers of intratumoral Foxp3<SUP>+</SUP> Treg
SO EUROPEAN JOURNAL OF IMMUNOLOGY
LA English
DT Article
DE DC; Immune privilege; Treg; Tumor immunity
ID regulatory t-cells; growth-factor-beta; infiltrating dendritic cells; human glioblastoma; in-vivo; suppressor factor; malignant glioma; tumor rejection; brain-tumors; solid tumor
AB Gliomas localized within the CNS are generally not rejected by the immune system despite being immunogenic. This failure of the immune system has been associated both with glioma-derived immunosuppressive molecules and the immune-privileged state of the CNS. However, the relative contribution of tumor location to the glioma-mediated immunosuppression, as well as the immune mechanisms involved in the failure of glioma rejection are not fully defined. We report here that syngeneic GL261 gliomas growing either intracranially or subcutaneously in mice are infiltrated by DC and T cells. However, only subcutaneous gliomas elicit an effective anti-tumor immune response. In contrast to DC infiltrating subcutaneously grown GL261 gliomas, tumor-infiltrating DC from intracranial gliomas do not activate antigen-dependent T-cell proliferation in vitro. In addition, brain-localized GL261 gliomas are characterized by significantly higher numbers of Foxp3(+) Treg and higher levels of TGF-beta 1 mRNA and protein expression when compared with GL261 gliomas in the skin. our data show that gliomas in the CNS, but not in the skin, give rise to TGF-beta production and accumulation of both Treg and functionally impaired DC. Thus, not the tumor itself, but its location dictates the efficiency of the antitumor immune response.
C1 [Biollaz, Gregoire; Bernasconi, Luca; Cretton, Christine; Puentener, Ursula; Fontana, Adriano; Suter, Tobias] Univ Zurich Hosp, Div Clin Immunol, CH-8044 Zurich, Switzerland.
   [Frei, Karl] Univ Zurich Hosp, Dept Neurosurg, CH-8044 Zurich, Switzerland.
C3 University of Zurich; University Zurich Hospital; University of Zurich; University Zurich Hospital
RP Suter, T (通讯作者)，Univ Zurich Hosp, Div Clin Immunol, Moussonstr 13, CH-8044 Zurich, Switzerland.
EM tobias.suter@usz.ch
FU Swiss National Science Foundation [31-61136.00]; National Competence Centre (NCCR) Neuronal Plasticity and Repair; Roche Research Foundation; Gianni Rubatto Stiftung
CR Bauer J, 1998, AM J PATHOL, V153, P715, DOI 10.1016/S0002-9440(10)65615-5
   Bell D, 1999, J EXP MED, V190, P1417, DOI 10.1084/jem.190.10.1417
   Boissonnas A, 2007, J EXP MED, V204, P345, DOI 10.1084/jem.20061890
   Chahlavi A, 2005, CANCER RES, V65, P5428, DOI 10.1158/0008-5472.CAN-04-4395
   Chaux P, 1997, INT J CANCER, V72, P619, DOI 10.1002/(SICI)1097-0215(19970807)72:4<619::AID-IJC12>3.0.CO;2-6
   Chen WJ, 2003, J EXP MED, V198, P1875, DOI 10.1084/jem.20030152
   Curiel TJ, 2004, NAT MED, V10, P942, DOI 10.1038/nm1093
   DEMARTIN R, 1987, EMBO J, V6, P3673, DOI 10.1002/j.1460-2075.1987.tb02700.x
   Didenko VV, 2002, J NEUROSURG, V96, P580, DOI 10.3171/jns.2002.96.3.0580
   El Andaloussi A, 2006, NEURO-ONCOLOGY, V8, P234, DOI 10.1215/15228517-2006-006
   El Andaloussi A, 2006, J NEUROSURG, V105, P430, DOI 10.3171/jns.2006.105.3.430
   Enk AH, 1997, INT J CANCER, V73, P309, DOI 10.1002/(SICI)1097-0215(19971104)73:3<309::AID-IJC1>3.3.CO;2-B
   Facoetti A, 2005, CLIN CANCER RES, V11, P8304, DOI 10.1158/1078-0432.CCR-04-2588
   Fakhrai H, 1996, P NATL ACAD SCI USA, V93, P2909, DOI 10.1073/pnas.93.7.2909
   Fischer HG, 2000, J IMMUNOL, V164, P4826, DOI 10.4049/jimmunol.164.9.4826
   Flügel A, 1999, INT J DEV NEUROSCI, V17, P547, DOI 10.1016/S0736-5748(99)00020-9
   Flügel A, 2001, IMMUNITY, V14, P547, DOI 10.1016/s1074-7613(01)00143-1
   FONTANA A, 1989, J IMMUNOL, V143, P3230
   FONTANA A, 1984, J IMMUNOL, V132, P1837
   Frank S, 1998, LANCET, V352, P31, DOI 10.1016/S0140-6736(98)24027-X
   FREI K, 1987, EUR J IMMUNOL, V17, P1271, DOI 10.1002/eji.1830170909
   Gabrilovich DI, 1996, NAT MED, V2, P1096, DOI 10.1038/nm1096-1096
   Grauer OM, 2007, INT J CANCER, V121, P95, DOI 10.1002/ijc.22607
   Guiducci C, 2005, CANCER RES, V65, P3437, DOI 10.1158/0008-5472.CAN-04-4262
   Hollenbaugh JA, 2006, J IMMUNOL, V177, P3004, DOI 10.4049/jimmunol.177.5.3004
   Jonuleit H, 2000, J EXP MED, V192, P1213, DOI 10.1084/jem.192.9.1213
   Kökoglu E, 1998, CANCER LETT, V132, P17, DOI 10.1016/S0304-3835(98)00127-X
   Li MO, 2006, ANNU REV IMMUNOL, V24, P99, DOI 10.1146/annurev.immunol.24.021605.090737
   Liu G, 2004, CANCER RES, V64, P4980, DOI 10.1158/0008-5472.CAN-03-3504
   Liu YW, 2006, NAT MED, V12, P518, DOI 10.1038/nm1402
   McMahon EJ, 2005, NAT MED, V11, P335, DOI 10.1038/nm1202
   Naganuma H, 1998, J NEURO-ONCOL, V39, P227
   Nagashima G, 2002, CLIN NEUROL NEUROSUR, V104, P125, DOI 10.1016/S0303-8467(01)00197-4
   Ni HT, 2001, J NEURO-ONCOL, V51, P1, DOI 10.1023/A:1006452726391
   O I, 2002, ANTICANCER RES, V22, P613
   Ogden AT, 2006, NEUROSURGERY, V59, P902, DOI 10.1227/01.NEU.0000233907.03070.7B
   Ponomarev ED, 2005, J NEUROSCI RES, V81, P374, DOI 10.1002/jnr.20488
   Preynat-Seauve O, 2006, J IMMUNOL, V176, P61, DOI 10.4049/jimmunol.176.1.61
   Scarpino S, 2000, AM J PATHOL, V156, P831, DOI 10.1016/S0002-9440(10)64951-6
   Steinman RM, 2002, P NATL ACAD SCI USA, V99, P351, DOI 10.1073/pnas.231606698
   Stupp R, 2005, NEW ENGL J MED, V352, P987, DOI 10.1056/NEJMoa043330
   Suter T, 2003, EUR J IMMUNOL, V33, P2998, DOI 10.1002/eji.200323611
   Tang J, 2005, CLIN CANCER RES, V11, P5292, DOI 10.1158/1078-0432.CCR-05-0545
   TOSI P, 1992, EUR J CANCER, V28A, P1365, DOI 10.1016/0959-8049(92)90521-3
   Vicari AP, 2002, J EXP MED, V196, P541, DOI 10.1084/jem.20020732
   Vicari AP, 2002, SEMIN CANCER BIOL, V12, P33, DOI 10.1006/scbi.2001.0400
   WRANN M, 1987, EMBO J, V6, P1633, DOI 10.1002/j.1460-2075.1987.tb02411.x
   Yu JS, 2004, CANCER RES, V64, P4973, DOI 10.1158/0008-5472.CAN-03-3505
   Zou JP, 1999, J IMMUNOL, V162, P4882
   Zou WP, 2006, NAT REV IMMUNOL, V6, P295, DOI 10.1038/nri1806
NR 50
TC 35
Z9 41
U1 1
U2 7
PU WILEY
PI HOBOKEN
PA 111 RIVER ST, HOBOKEN 07030-5774, NJ USA
SN 0014-2980
EI 1521-4141
J9 EUR J IMMUNOL
JI Eur. J. Immunol.
PD MAY 15
PY 2009
VL 39
IS 5
BP 1323
EP 1333
DI 10.1002/eji.200838921
PG 11
WC Immunology
SC Immunology
GA 446RB
UT WOS:000266137700014
PM 19337997
DA 2025-02-17
ER

PT J
AU Erfurt, C
   Müller, E
   Emmerling, S
   Klotz, C
   Hertl, M
   Schuler, G
   Schultz, ES
AF Erfurt, Cornelia
   Mueller, Esther
   Emmerling, Sonja
   Klotz, Claudia
   Hertl, Michael
   Schuler, Gerold
   Schultz, Erwin S.
TI Melanoma-associated chondroitin sulphate proteoglycan as a new target antigen for CD4<SUP>+</SUP> T cells in melanoma patients
SO INTERNATIONAL JOURNAL OF CANCER
LA English
DT Article
DE MCSP; melanoma; peptide; T helper cells; tumor antigen
ID pericytes diminishes neovascularization; monoclonal-antibody; malignant-melanoma; dendritic cells; hmw-maa; growth; immunoglobulin; immunotherapy; expression; responses
AB Melanoma-associated chondroitin sulfate proteoglycan (MCSP) (also known as high molecular weight-melanoma-associated antigen) represents in interesting target antigen for cancer immunotherapy which is expressed on human melanomas and other tumors such as breast carcinomas, gliomas, neuroblastomas and acute leukemias. MCSP seems to play an important functional role in melanoma as it is involved in tumor cell migration, invasion and angiogenesis. In this study, we isolated CD4+ T helper cells from the blood of a healthy donor, recognizing a peptide from the MCSP core protein presented by HLA-DBR1*1101 molecules. T cell reactivity against the identified peptide could be detected in the blood of healthy donors and melanoma patients. MCSP specific cells from the blood of a patient could be readily expanded by repeated peptide stimulation and recognized MCSP and FILA-DIR expressing tumor cells. Our findings suggest that vaccination against MCSP helper T cell epitopes might be a promising approach to fight melanoma. (C) 2008 Wiley Liss, Inc.
C1 [Klotz, Claudia; Hertl, Michael; Schultz, Erwin S.] Univ Hosp Giessen, Dept Dermatol & Allergol, D-35037 Marburg, Germany.
   [Klotz, Claudia; Hertl, Michael; Schultz, Erwin S.] Marburg GmbH, D-35037 Marburg, Germany.
   [Erfurt, Cornelia; Mueller, Esther; Emmerling, Sonja; Schuler, Gerold] Univ Hosp Erlangen, Dept Dermatol, Erlangen, Germany.
C3 University Hospital of Giessen & Marburg; University of Erlangen Nuremberg
RP Schultz, ES (通讯作者)，Univ Hosp Giessen, Dept Dermatol & Allergol, Deutschhausstr 9, D-35037 Marburg, Germany.
EM eschultz@med.uni-marburg.de
CR BUMOL TF, 1983, P NATL ACAD SCI-BIOL, V80, P529, DOI 10.1073/pnas.80.2.529
   BURAGGI GL, 1985, CANCER RES, V45, P3378
   Campoli MR, 2004, CRIT REV IMMUNOL, V24, P267, DOI 10.1615/CritRevImmunol.v24.i4.40
   Chang CC, 2004, ANN NY ACAD SCI, V1028, P340, DOI 10.1196/annals.1322.040
   Chekenya M, 2002, FASEB J, V16, P586, DOI 10.1096/fj.01-0632fje
   Consogno G, 2003, BLOOD, V101, P1038, DOI 10.1182/blood-2002-03-0933
   DEVRIES JE, 1986, INT J CANCER, V38, P465, DOI 10.1002/ijc.2910380403
   Erfurt C, 2007, J IMMUNOL, V178, P7703, DOI 10.4049/jimmunol.178.12.7703
   Forstpointner R, 2004, BLOOD, V104, P3064, DOI 10.1182/blood-2004-04-1323
   GODAL A, 1992, INT J CANCER, V52, P631, DOI 10.1002/ijc.2910520423
   HARPER JR, 1983, JNCI-J NATL CANCER I, V71, P259
   Ho A, 2001, CANCER RES, V61, P474
   Hurwitz H, 2004, NEW ENGL J MED, V350, P2335, DOI 10.1056/NEJMoa032691
   IIDA J, 1995, CANCER RES, V55, P2177
   Iida J, 2001, J BIOL CHEM, V276, P18786, DOI 10.1074/jbc.M010053200
   Jager E, 1997, INT J CANCER, V71, P142, DOI 10.1002/(SICI)1097-0215(19970410)71:2<142::AID-IJC3>3.0.CO;2-0
   Jonuleit H, 1997, EUR J IMMUNOL, V27, P3135, DOI 10.1002/eji.1830271209
   Luo W, 2006, J IMMUNOL, V176, P6046, DOI 10.4049/jimmunol.176.10.6046
   Marincola F M, 2000, ADV IMMUNOL, V74, P181, DOI 10.1016/S0065-2776(08)60911-6
   MITTELMAN A, 1992, P NATL ACAD SCI USA, V89, P466, DOI 10.1073/pnas.89.2.466
   NATALI PG, 1981, JNCI-J NATL CANCER I, V67, P591
   Ohnmacht GA, 2001, J IMMUNOL, V167, P1809, DOI 10.4049/jimmunol.167.3.1809
   OLDHAM RK, 1984, J CLIN ONCOL, V2, P1235, DOI 10.1200/JCO.1984.2.11.1235
   Ozerdem U, 2006, PROSTATE, V66, P294, DOI 10.1002/pros.20346
   Ozerdem U, 2006, OPHTHAL RES, V38, P251, DOI 10.1159/000094833
   Ozerdem Ugur, 2004, ANGIOGENESIS, V7, P269, DOI 10.1007/s10456-004-4182-6
   Rammensee HG, 1999, IMMUNOGENETICS, V50, P213, DOI 10.1007/s002510050595
   Rosenberg SA, 2004, NAT MED, V10, P909, DOI 10.1038/nm1100
   ROSS AH, 1983, ARCH BIOCHEM BIOPHYS, V225, P370, DOI 10.1016/0003-9861(83)90042-5
   SCHRAPPE M, 1992, CANCER RES, V52, P3838
   SCHROFF RW, 1985, CANCER RES, V45, P879
   SICCARDI AG, 1986, CANCER RES, V46, P4817
   Slamon DJ, 2001, NEW ENGL J MED, V344, P783, DOI 10.1056/NEJM200103153441101
   SPITLER LE, 1989, NUCL MED BIOL, V16, P625, DOI 10.1016/0883-2897(89)90085-8
   Thurner B, 1999, J IMMUNOL METHODS, V223, P1, DOI 10.1016/S0022-1759(98)00208-7
NR 35
TC 14
Z9 15
U1 0
U2 3
PU WILEY
PI HOBOKEN
PA 111 RIVER ST, HOBOKEN 07030-5774, NJ USA
SN 0020-7136
EI 1097-0215
J9 INT J CANCER
JI Int. J. Cancer
PD MAY 15
PY 2009
VL 124
IS 10
BP 2341
EP 2346
DI 10.1002/ijc.24235
PG 6
WC Oncology
SC Oncology
GA 435OM
UT WOS:000265353200010
PM 19173283
DA 2025-02-17
ER

PT J
AU Curtin, JF
   Liu, NY
   Candolfi, M
   Xiong, WD
   Assi, H
   Yagiz, K
   Edwards, MR
   Michelsen, KS
   Kroeger, KM
   Liu, CY
   Muhammad, AKMG
   Clark, MC
   Arditi, M
   Comin-Anduix, B
   Ribas, A
   Lowenstein, PR
   Castro, MG
AF Curtin, James F.
   Liu, Naiyou
   Candolfi, Marianela
   Xiong, Weidong
   Assi, Hikmat
   Yagiz, Kader
   Edwards, Matthew R.
   Michelsen, Kathrin S.
   Kroeger, Kurt M.
   Liu, Chunyan
   Muhammad, A. K. M. Ghulam
   Clark, Mary C.
   Arditi, Moshe
   Comin-Anduix, Begonya
   Ribas, Antoni
   Lowenstein, Pedro R.
   Castro, Maria G.
TI HMGB1 Mediates Endogenous TLR2 Activation and Brain Tumor Regression
SO PLOS MEDICINE
LA English
DT Article
ID toll-like receptor-2; gene-therapy; dendritic cells; sequence variants; glioma; cancer; inflammation; expression; innate; immunotherapy
AB Background Glioblastoma multiforme (GBM) is the most aggressive primary brain tumor that carries a 5-y survival rate of 5%. Attempts at eliciting a clinically relevant anti-GBM immune response in brain tumor patients have met with limited success, which is due to brain immune privilege, tumor immune evasion, and a paucity of dendritic cells (DCs) within the central nervous system. Herein we uncovered a novel pathway for the activation of an effective anti-GBM immune response mediated by high-mobility-group box 1 (HMGB1), an alarmin protein released from dying tumor cells, which acts as an endogenous ligand for Toll-like receptor 2 (TLR2) signaling on bone marrow-derived GBM-infiltrating DCs. Methods and Findings Using a combined immunotherapy/conditional cytotoxic approach that utilizes adenoviral vectors (Ad) expressing Fms-like tyrosine kinase 3 ligand (Flt3L) and thymidine kinase (TK) delivered into the tumor mass, we demonstrated that CD4(+) and CD8(+) T cells were required for tumor regression and immunological memory. Increased numbers of bone marrow-derived, tumor-infiltrating myeloid DCs (mDCs) were observed in response to the therapy. Infiltration of mDCs into the GBM, clonal expansion of antitumor T cells, and induction of an effective antiGBM immune response were TLR2 dependent. We then proceeded to identify the endogenous ligand responsible for TLR2 signaling on tumor-infiltrating mDCs. We demonstrated that HMGB1 was released from dying tumor cells, in response to Ad-TK (+ gancyclovir [GCV]) treatment. Increased levels of HMGB1 were also detected in the serum of tumor-bearing Ad-Flt3L/Ad-TK (+GCV)-treated mice. Specific activation of TLR2 signaling was induced by supernatants from Ad-TK (+GCV)-treated GBM cells; this activation was blocked by glycyrrhizin (a specific HMGB1 inhibitor) or with antibodies to HMGB1. HMGB1 was also released from melanoma, small cell lung carcinoma, and glioma cells treated with radiation or temozolomide. Administration of either glycyrrhizin or anti-HMGB1 immunoglobulins to tumor-bearing AdFlt3L and Ad-TK treated mice, abolished therapeutic efficacy, highlighting the critical role played by HMGB1-mediated TLR2 signaling to elicit tumor regression. Therapeutic efficacy of Ad-Flt3L and Ad-TK (+GCV) treatment was demonstrated in a second glioma model and in an intracranial melanoma model with concomitant increases in the levels of circulating HMGB1. Conclusions Our data provide evidence for the molecular and cellular mechanisms that support the rationale for the clinical implementation of antibrain cancer immunotherapies in combination with tumor killing approaches in order to elicit effective antitumor immune responses, and thus, will impact clinical neuro-oncology practice.
C1 [Curtin, James F.; Liu, Naiyou; Candolfi, Marianela; Xiong, Weidong; Assi, Hikmat; Yagiz, Kader; Edwards, Matthew R.; Kroeger, Kurt M.; Liu, Chunyan; Muhammad, A. K. M. Ghulam; Clark, Mary C.; Lowenstein, Pedro R.; Castro, Maria G.] Cedars Sinai Med Ctr, Board Governors, Gene Therapeut Res Inst, Los Angeles, CA 90048 USA.
   [Curtin, James F.; Liu, Naiyou; Candolfi, Marianela; Xiong, Weidong; Assi, Hikmat; Yagiz, Kader; Edwards, Matthew R.; Kroeger, Kurt M.; Liu, Chunyan; Muhammad, A. K. M. Ghulam; Clark, Mary C.; Lowenstein, Pedro R.; Castro, Maria G.] Cedars Sinai Med Ctr, Dept Med, Los Angeles, CA 90048 USA.
   [Curtin, James F.; Liu, Naiyou; Candolfi, Marianela; Xiong, Weidong; Assi, Hikmat; Yagiz, Kader; Kroeger, Kurt M.; Liu, Chunyan; Muhammad, A. K. M. Ghulam; Clark, Mary C.; Lowenstein, Pedro R.; Castro, Maria G.] Univ Calif Los Angeles, Dept Mol & Med Pharmacol, Los Angeles, CA USA.
   [Michelsen, Kathrin S.] Cedars Sinai Med Ctr, Ctr Inflammatory Bowel Dis, Los Angeles, CA 90048 USA.
   [Michelsen, Kathrin S.] Cedars Sinai Med Ctr, Immunobiol Res Inst, Los Angeles, CA 90048 USA.
   [Arditi, Moshe] Cedars Sinai Med Ctr, Div Pediat Infect Dis, Los Angeles, CA 90048 USA.
   [Comin-Anduix, Begonya; Ribas, Antoni] Univ Calif Los Angeles, Dept Surg, Los Angeles, CA 90024 USA.
   [Ribas, Antoni; Lowenstein, Pedro R.; Castro, Maria G.] Univ Calif Los Angeles, David Geffen Sch Med, Jonsson Comprehens Canc Ctr, Los Angeles, CA 90024 USA.
   [Lowenstein, Pedro R.; Castro, Maria G.] Univ Calif Los Angeles, Brain Res Inst, Los Angeles, CA 90024 USA.
C3 Cedars Sinai Medical Center; Cedars Sinai Medical Center; University of California System; University of California Los Angeles; Cedars Sinai Medical Center; Cedars Sinai Medical Center; Cedars Sinai Medical Center; University of California System; University of California Los Angeles; UCLA Jonsson Comprehensive Cancer Center; University of California System; University of California Los Angeles; University of California Los Angeles Medical Center; David Geffen School of Medicine at UCLA; University of California System; University of California Los Angeles
RP Lowenstein, PR (通讯作者)，Cedars Sinai Med Ctr, Board Governors, Gene Therapeut Res Inst, Los Angeles, CA 90048 USA.
EM lowensteinp@cshs.org; castromg@cshs.org
FU National Institutes of Health/National Institute of Neurological Disorders & Stroke (NIH/NINDS) [1R01 NS44556.01]; NIH/NINDS [1RO1 NS 054193.01, RO1 NS 42893.01, RO1 NS 061107-01U54, NS045309 -01, 1R21 NS047298 -01, 1F32 NS058156.01];  [NS445561.01];  [1R21-NSO54143.01];  [1UO1 NS052465.01];  [1 RO3 TW006273 -01]
CR Akashi S, 2000, J IMMUNOL, V164, P3471, DOI 10.4049/jimmunol.164.7.3471
   Akira S, 2006, CELL, V124, P783, DOI 10.1016/j.cell.2006.02.015
   Ali S, 2004, MOL THER, V10, P1071, DOI 10.1016/j.ymthe.2004.08.025
   Ali S, 2005, CANCER RES, V65, P7194, DOI 10.1158/0008-5472.CAN-04-3434
   Apetoh L, 2007, NAT MED, V13, P1050, DOI 10.1038/nm1622
   Atreya R, 2008, CURR DRUG TARGETS, V9, P369, DOI 10.2174/138945008784221116
   Babcock AA, 2006, J NEUROSCI, V26, P12826, DOI 10.1523/JNEUROSCI.4937-05.2006
   Baccala R, 2007, NAT MED, V13, P543, DOI 10.1038/nm1590
   Basu S, 2001, IMMUNITY, V14, P303, DOI 10.1016/S1074-7613(01)00111-X
   Behin A, 2003, LANCET, V361, P323, DOI 10.1016/S0140-6736(03)12328-8
   Borrello MG, 2008, CANCER LETT, V267, P262, DOI 10.1016/j.canlet.2008.03.060
   Candolfi M, 2007, J NEURO-ONCOL, V85, P133, DOI 10.1007/s11060-007-9400-9
   Cohen J, 2013, STATISTICAL POWER ANALYSIS FOR THE BEHAVIORAL SCIENCES, V0, P0
   Curtin JF, 2008, PLOS ONE, V3, P0, DOI 10.1371/journal.pone.0001983
   Curtin JF, 2006, J IMMUNOL, V176, P3566, DOI 10.4049/jimmunol.176.6.3566
   Curtin JF, 2005, CURR TOP MED CHEM, V5, P1151, DOI 10.2174/156802605774370856
   Da Rocha AB, 2004, INT J ONCOL, V25, P777
   Deininger MH, 2003, ACTA NEUROPATHOL, V106, P271, DOI 10.1007/s00401-003-0727-9
   Dewey RA, 1999, NAT MED, V5, P1256, DOI 10.1038/15207
   Dumitriu IE, 2007, J LEUKOCYTE BIOL, V81, P84, DOI 10.1189/jlb.0306171
   Ehlers M, 2007, TRENDS IMMUNOL, V28, P74, DOI 10.1016/j.it.2006.12.006
   Fujita M, 2008, J IMMUNOL, V180, P2089, DOI 10.4049/jimmunol.180.4.2089
   Gallucci S, 1999, NAT MED, V5, P1249, DOI 10.1038/15200
   Ghitza UE, 2004, J NEUROPHYSIOL, V92, P1608, DOI 10.1152/jn.00268.2004
   Ghitza UE, 2003, J NEUROSCI, V23, P7239
   Hagemann T, 2007, CANCER CELL, V12, P300, DOI 10.1016/j.ccr.2007.10.005
   Haining WN, 2008, CLIN CANCER RES, V14, P5626, DOI 10.1158/1078-0432.CCR-08-0526
   Heimberger AB, 2008, NEURO-ONCOLOGY, V10, P98, DOI 10.1215/15228517-2007-046
   HICKEY WF, 1988, SCIENCE, V239, P290, DOI 10.1126/science.3276004
   Hou B, 2008, IMMUNITY, V29, P272, DOI 10.1016/j.immuni.2008.05.016
   INABA K, 1992, J EXP MED, V176, P1693, DOI 10.1084/jem.176.6.1693
   Iwasaki A, 2004, NAT IMMUNOL, V5, P987, DOI 10.1038/ni1112
   Jelavic TB, 2006, CLIN GENET, V70, P156, DOI 10.1111/j.1399-0004.2006.00651.x
   Karin M, 2002, NAT REV CANCER, V2, P301, DOI 10.1038/nrc780
   Kim HS, 2007, IMMUNITY, V27, P321, DOI 10.1016/j.immuni.2007.06.010
   King GD, 2008, MOL THER, V16, P682, DOI 10.1038/mt.2008.18
   King GD, 2008, NEURO-ONCOLOGY, V10, P19, DOI 10.1215/15228517-2007-045
   Kirschning CJ, 1998, J EXP MED, V188, P2091, DOI 10.1084/jem.188.11.2091
   Kokkola R, 2003, ARTHRITIS RHEUM, V48, P2052, DOI 10.1002/art.11161
   Lesniak M S, 2000, NEUROSURG FOCUS, V9, P0
   Li Y, 2007, CANCER RES, V67, P8494, DOI 10.1158/0008-5472.CAN-07-0647
   Lowenstein PR, 2002, TRENDS IMMUNOL, V23, P23, DOI 10.1016/S1471-4906(01)02063-4
   Maeda S, 2003, IMMUNITY, V19, P725, DOI 10.1016/S1074-7613(03)00301-7
   Marshak-Rothstein A, 2006, NAT REV IMMUNOL, V6, P823, DOI 10.1038/nri1957
   Matzinger P, 2002, SCIENCE, V296, P301, DOI 10.1126/science.1071059
   Medzhitov R, 1998, MOL CELL, V2, P253, DOI 10.1016/S1097-2765(00)80136-7
   Mitchell DA, 2008, IMMUNOL REV, V222, P70, DOI 10.1111/j.1600-065X.2008.00603.x
   Molenkamp BG, 2008, CLIN CANCER RES, V14, P4532, DOI 10.1158/1078-0432.CCR-07-4711
   Mollica L, 2007, CHEM BIOL, V14, P431, DOI 10.1016/j.chembiol.2007.03.007
   Morse DT, 1998, EDUC PSYCHOL MEAS, V58, P142, DOI 10.1177/0013164498058001012
   Morse DT, 1999, EDUC PSYCHOL MEAS, V59, P518, DOI 10.1177/00131649921969901
   Mullick AE, 2005, J CLIN INVEST, V115, P3149, DOI 10.1172/JCI25482
   Naiki Y, 2005, J BIOL CHEM, V280, P29242, DOI 10.1074/jbc.M503225200
   Natsume A, 2005, CANCER RES, V65, P7573, DOI 10.1158/0008-5472.CAN-05-0036
   Nieters A, 2006, GENES IMMUN, V7, P615, DOI 10.1038/sj.gene.6364337
   Ohashi K, 2000, J IMMUNOL, V164, P558, DOI 10.4049/jimmunol.164.2.558
   Park JS, 2004, J BIOL CHEM, V279, P7370, DOI 10.1074/jbc.M306793200
   Prins RM, 2003, CANCER RES, V63, P8487
   Pulkkanen KJ, 2005, MOL THER, V12, P585, DOI 10.1016/j.ymthe.2005.07.357
   Reiman JM, 2007, SEMIN CANCER BIOL, V17, P275, DOI 10.1016/j.semcancer.2007.06.009
   Schaefer BC, 2001, CELL IMMUNOL, V214, P110, DOI 10.1006/cimm.2001.1895
   Scheibner KA, 2006, J IMMUNOL, V177, P1272, DOI 10.4049/jimmunol.177.2.1272
   Sitia G, 2007, J LEUKOCYTE BIOL, V81, P100, DOI 10.1189/jlb.0306173
   SOUTHGATE T, 2008, GENE TRANSFER NEURAL, V0, PCH4
   SPANGRUDE G, 2007, CURR PROTOC IMMUNOL, V0, P0
   Sun JL, 2005, JNCI-J NATL CANCER I, V97, P525, DOI 10.1093/jnci/dji070
   Sun JL, 2006, CANCER EPIDEM BIOMAR, V15, P480, DOI 10.1158/1055-9965.EPI-05-0645
   Taguchi A, 2000, NATURE, V405, P354, DOI 10.1038/35012626
   Tahara T, 2007, CANCER SCI, V98, P1790, DOI 10.1111/j.1349-7006.2007.00590.x
   Takeuchi O, 1999, IMMUNITY, V11, P443, DOI 10.1016/S1074-7613(00)80119-3
   Tanga FY, 2005, P NATL ACAD SCI USA, V102, P5856, DOI 10.1073/pnas.0501634102
   Tsung A, 2005, J EXP MED, V201, P1135, DOI 10.1084/jem.20042614
   Underhill DM, 1999, P NATL ACAD SCI USA, V96, P14459, DOI 10.1073/pnas.96.25.14459
   Vabulas RM, 2002, J BIOL CHEM, V277, P15107, DOI 10.1074/jbc.M111204200
   Vabulas RM, 2002, J BIOL CHEM, V277, P20847, DOI 10.1074/jbc.M200425200
   Walker DG, 2008, J CLIN NEUROSCI, V15, P114, DOI 10.1016/j.jocn.2007.08.007
   Wang HC, 1999, SCIENCE, V285, P248, DOI 10.1126/science.285.5425.248
   Wang HY, 2002, J CLIN INVEST, V109, P1463, DOI 10.1172/JCI200215399
   Weck MM, 2007, BLOOD, V109, P3890, DOI 10.1182/blood-2006-04-015719
   Wiendl H, 2003, SEMIN CANCER BIOL, V13, P343, DOI 10.1016/S1044-579X(03)00025-7
   Yang H, 2004, P NATL ACAD SCI USA, V101, P296, DOI 10.1073/pnas.2434651100
   Yang RK, 2006, MOL MED, V12, P105, DOI 10.2119/2006-00010.Yang
   Yu M, 2006, SHOCK, V26, P174, DOI 10.1097/01.shk.0000225404.51320.82
   Ziegler G, 2007, BIOCHEM BIOPH RES CO, V359, P574, DOI 10.1016/j.bbrc.2007.05.157
NR 84
TC 292
Z9 325
U1 2
U2 20
PU PUBLIC LIBRARY SCIENCE
PI SAN FRANCISCO
PA 1160 BATTERY STREET, STE 100, SAN FRANCISCO, CA 94111 USA
SN 1549-1277
EI 1549-1676
J9 PLOS MED
JI PLos Med.
PD JAN 15
PY 2009
VL 6
IS 1
BP 83
EP 104
DI 10.1371/journal.pmed.1000010
PG 22
WC Medicine, General & Internal
SC General & Internal Medicine
GA 399PF
UT WOS:000262811100016
PM 19143470
DA 2025-02-17
ER

PT J
AU Lu, XL
   Jiang, XB
   Liu, RE
   Zhang, SM
AF Lu, Xiao-ling
   Jiang, Xiao-bing
   Liu, Ru-en
   Zhang, Sheng-min
TI In vivo anti-melanoma efficacy of allo-restricted CTLs specific for melanoma expanded by artificial antigen-presenting cells
SO CANCER IMMUNOLOGY IMMUNOTHERAPY
LA English
DT Article
DE Immunotherapy; Melanoma; aAPCs; Allo-restricted CTLs
ID cytotoxic t-lymphocytes; tumor-infiltrating lymphocytes; 4-1bb ligand; dendritic cells; adoptive immunotherapy; protective immunity; enhances effector; peripheral-blood; malignant glioma; responses
AB Cytotoxic CD8(+) T cells are key effectors in the immunotherapy of malignant and viral diseases. However, autologous T cell responses to tumor antigens presented by self-MHC are usually weak and ineffective. Allo-restricted T cells represent a potent source of tumor-specific T cells for adoptive immunotherapy. This study reports in vivo anti-melanoma efficacy of the pTRP2-specific allo-restricted CTLs expanded from the BALB/c splenocytes by multiple stimulations with aAPCs made by coating H-2K(b)-Ig/pTRP2 dimeric complexes, anti-CD28 antibody, 4-1BBL molecules and CD83 molecules to cell-sized latex beads. The induced allo-restricted CTLs exhibited specific lysis against RMA-S cells pulsed with the peptide pTRP2 and H-2K(b+) melanoma cells expressing TRP2, while a murine Lewis lung carcinoma cell line 3LL could not be recognized by the CTLs. The peptide-specific activity was inhibited by anti-H-2K(b) monoclonal antibody Y3. Adoptive transfer of the allo-restricted CTLs specific for malignant melanoma expanded by the aAPCs can mediate effective anti-melanoma response in vivo. These results suggested that the specific allo-restricted CTLs expanded by aAPCs coated with an MHC-Ig/peptide complex, anti-CD28 antibody, 4-1BBL and CD83 could be a potential option of specific immunotherapy for patients with malignant melanoma.
C1 [Lu, Xiao-ling; Zhang, Sheng-min] Huazhong Univ Sci & Technol, Dept Biomed Engn, Coll Life Sci & Technol, Wuhan 430074, Peoples R China.
   [Jiang, Xiao-bing] Huazhong Univ Sci, Tongji Med Coll, Union Hosp, Dept Neurosurg, Wuhan 430022, Peoples R China.
   [Liu, Ru-en] China Japan Friendship Hosp, Dept Neurosurg, Beijing 100029, Peoples R China.
C3 Huazhong University of Science & Technology; Huazhong University of Science & Technology; China-Japan Friendship Hospital
RP Zhang, SM (通讯作者)，Huazhong Univ Sci & Technol, Dept Biomed Engn, Coll Life Sci & Technol, Life Sci Bldg,1037 Luoyu Rd, Wuhan 430074, Peoples R China.
EM luwuliu@163.com
FU National Natural Science Foundation of China [30500522]
CR Altman JD, 1996, SCIENCE, V274, P94, DOI 10.1126/science.274.5284.94
   Bloom MB, 1997, J EXP MED, V185, P453, DOI 10.1084/jem.185.3.453
   Bukczynski J, 2003, EUR J IMMUNOL, V33, P446, DOI 10.1002/immu.200310020
   Busch DH, 1998, IMMUNITY, V8, P353, DOI 10.1016/S1074-7613(00)80540-3
   Cannons JL, 2001, J IMMUNOL, V167, P1313, DOI 10.4049/jimmunol.167.3.1313
   Cheuk ATC, 2004, CANCER GENE THER, V11, P215, DOI 10.1038/sj.cgt.7700670
   Childs R, 2000, NEW ENGL J MED, V343, P750, DOI 10.1056/NEJM200009143431101
   Deeths MJ, 1997, EUR J IMMUNOL, V27, P598, DOI 10.1002/eji.1830270305
   Dunbar PR, 1998, CURR BIOL, V8, P413, DOI 10.1016/S0960-9822(98)70161-7
   Dutoit Valerie, 2002, CANCER IMMUN, V2, P7
   Gao LQ, 1999, BLOOD, V94, P2999, DOI 10.1182/blood.V94.9.2999.421k12_2999_3006
   GERMAIN RN, 1993, ANNU REV IMMUNOL, V11, P403, DOI 10.1146/annurev.iy.11.040193.002155
   GOEDEGEBUURE PS, 1995, J CLIN ONCOL, V13, P1939, DOI 10.1200/JCO.1995.13.8.1939
   Guinn BA, 2001, CELL IMMUNOL, V210, P56, DOI 10.1006/cimm.2001.1804
   HAMMERLING GJ, 1982, P NATL ACAD SCI-BIOL, V79, P4737, DOI 10.1073/pnas.79.15.4737
   Hirano N, 2006, BLOOD, V107, P1528, DOI 10.1182/blood-2005-05-2073
   Jiang XB, 2007, CLIN CANCER RES, V13, P7329, DOI 10.1158/1078-0432.CCR-07-1025
   Kim JA, 2001, CANCER RES, V61, P2031
   KOLB HJ, 1995, BLOOD, V86, P2041, DOI 10.1182/blood.V86.5.2041.bloodjournal8652041
   Laderach D, 2002, INT IMMUNOL, V14, P1155, DOI 10.1093/intimm/dxf080
   Levine BL, 1998, J HEMATOTHER, V7, P437, DOI 10.1089/scd.1.1998.7.437
   Li Q, 2002, ACTA BIOCH BIOPH SIN, V34, P547
   Lu XL, 2007, CANCER LETT, V256, P128, DOI 10.1016/j.canlet.2007.07.015
   MANDELBOIM O, 1994, NATURE, V369, P67, DOI 10.1038/369067a0
   Melero I, 1998, EUR J IMMUNOL, V28, P1116, DOI 10.1002/(SICI)1521-4141(199803)28:03<1116::AID-IMMU1116>3.0.CO;2-A
   MUKHERJI B, 1995, P NATL ACAD SCI USA, V92, P8078, DOI 10.1073/pnas.92.17.8078
   Mutis T, 2002, BLOOD, V100, P547, DOI 10.1182/blood-2002-01-0024
   Nestle FO, 1998, NAT MED, V4, P328, DOI 10.1038/nm0398-328
   Oelke M, 2003, NAT MED, V9, P619, DOI 10.1038/nm869
   Ogg GS, 1998, SCIENCE, V279, P2103, DOI 10.1126/science.279.5359.2103
   RAMMENSEE HG, 1984, NATURE, V308, P741, DOI 10.1038/308741a0
   Rees W, 1999, P NATL ACAD SCI USA, V96, P9781, DOI 10.1073/pnas.96.17.9781
   Romero P, 1998, J EXP MED, V188, P1641, DOI 10.1084/jem.188.9.1641
   ROSENBERG SA, 1988, NEW ENGL J MED, V319, P1676, DOI 10.1056/NEJM198812223192527
   Sadovnikova E, 1998, EUR J IMMUNOL, V28, P193, DOI 10.1002/(SICI)1521-4141(199801)28:01<193::AID-IMMU193>3.3.CO;2-B
   Sadovnikova E, 1996, P NATL ACAD SCI USA, V93, P13114, DOI 10.1073/pnas.93.23.13114
   Savage P, 2004, BLOOD, V103, P4613, DOI 10.1182/blood-2003-11-3903
   Schreurs MWJ, 2000, CANCER RES, V60, P6995
   Shuford WW, 1997, J EXP MED, V186, P47, DOI 10.1084/jem.186.1.47
   TOWNSEND A, 1989, NATURE, V340, P443, DOI 10.1038/340443a0
   Wiethe C, 2003, J IMMUNOL, V170, P2912, DOI 10.4049/jimmunol.170.6.2912
   Yan XC, 2004, IMMUNOLOGY, V112, P105, DOI 10.1111/j.1365-2567.2004.01853.x
   YANG Y, 1992, J BIOL CHEM, V267, P11669
   Zemon H, 2003, TRENDS BIOTECHNOL, V21, P418, DOI 10.1016/j.tibtech.2003.08.005
   Zinkernagel R M, 1979, ADV IMMUNOL, V27, P51, DOI 10.1016/S0065-2776(08)60262-X
NR 45
TC 8
Z9 9
U1 0
U2 5
PU SPRINGER
PI NEW YORK
PA 233 SPRING ST, NEW YORK, NY 10013 USA
SN 0340-7004
EI 1432-0851
J9 CANCER IMMUNOL IMMUN
JI Cancer Immunol. Immunother.
PD APR 15
PY 2009
VL 58
IS 4
BP 629
EP 638
DI 10.1007/s00262-008-0573-7
PG 10
WC Oncology; Immunology
SC Oncology; Immunology
GA 401TZ
UT WOS:000262966600013
PM 18682943
DA 2025-02-17
ER

PT J
AU Yang, I
   Han, S
   Parsa, AT
AF Yang, Isaac
   Han, Seunggu
   Parsa, Andrew T.
TI Heat-shock protein vaccines as active immunotherapy against human gliomas
SO EXPERT REVIEW OF ANTICANCER THERAPY
LA English
DT Review
DE active immune response; antigen; antigen-presenting cells; cancer vaccines; CTL; heat-shock proteins; immunotherapy; T-cell lymphocytes
ID antigen-presenting cells; chaperoned peptides; immune-response; human cancer; i molecules; receptor; hsp90; gp96; cd91; complexes
AB Modern advances in cancer immunotherapy have led to the development of active immunotherapy that utilizes tumor-associated antigens to induce a specific immune response against the tumor. Current methods of immunotherapy implementation are based on the principle that tumor-associated antigens are capable of being processed by antigen-presenting cells and inducing an activated cytotoxic T-lymphocyte-specific immune response that targets the tumor cells. Antigen internalization and processing by antigen-presenting cells, such as dendritic cells, or macrophages results in their surface association with MHC class I molecules, which can be recognized by an antigen-specific cytotoxic T-lymphocyte adaptive immune response. With the aim of augmenting current immunotherapeutic modalities, much effort has been directed towards enhancing antigen-presenting cell activation and optimizing the processing of tumor-associated antigens and major histocompatibility molecules. The goal of these immunotherapy modifications is to ultimately improve the adaptive specific immune response in killing of tumor cells while sparing normal tissues. Immunotherapy has been actively studied and applied in glioblastomas. Preclinical animal models have shown the feasibility of an active immunotherapy approach through the utilization of tumor vaccines, and recently several clinical studies have also been initiated. Recently, endogenous heat-shock proteins have been implicated in the mediation of both the adaptive and innate immune responses. They are now being investigated as a potential modality and adjuvant to immunotherapy, and they represent a promising novel treatment for human glioblastomas.
C1 [Yang, Isaac; Han, Seunggu; Parsa, Andrew T.] Univ Calif San Francisco, Dept Neurol Surg, San Francisco, CA 94143 USA.
C3 University of California System; University of California San Francisco
RP Parsa, AT (通讯作者)，Univ Calif San Francisco, Dept Neurol Surg, 505 Parnassus Ave, San Francisco, CA 94134 USA.
EM yangi@neurosurg.ucsf.edu; seunggu.han@ucsf.edu; parsaa@neurosurg.ucsf.edu
FU UCSF Clinical and Translational Scientist Training Research; NIH National Research Service; Howard Hughes Medical Institute Research Training
CR Arnold-Schild D, 1999, J IMMUNOL, V162, P3757
   Basu S, 2000, INT IMMUNOL, V12, P1539, DOI 10.1093/intimm/12.11.1539
   Basu S, 2001, IMMUNITY, V14, P303, DOI 10.1016/S1074-7613(01)00111-X
   Binder RJ, 2004, P NATL ACAD SCI USA, V101, P6128, DOI 10.1073/pnas.0308180101
   Binder RJ, 2000, NAT IMMUNOL, V1, P151, DOI 10.1038/77835
   Binder RJ, 2001, J IMMUNOL, V166, P4968, DOI 10.4049/jimmunol.166.8.4968
   Binder RJ, 2001, J BIOL CHEM, V276, P17163, DOI 10.1074/jbc.M011547200
   Binder RJ, 2006, INT REV IMMUNOL, V25, P353, DOI 10.1080/08830180600992480
   Blachere NE, 1997, J EXP MED, V186, P1315, DOI 10.1084/jem.186.8.1315
   Calderwood SK, 2006, TRENDS BIOCHEM SCI, V31, P164, DOI 10.1016/j.tibs.2006.01.006
   Calderwood SK, 2005, EUR J IMMUNOL, V35, P2518, DOI 10.1002/eji.200535002
   Castelli C, 2004, CANCER IMMUNOL IMMUN, V53, P227, DOI 10.1007/s00262-003-0481-9
   Castellino F, 2000, J EXP MED, V191, P1957, DOI 10.1084/jem.191.11.1957
   Ciocca DR, 2005, CELL STRESS CHAPERON, V10, P86, DOI 10.1379/CSC-99r.1
   Delneste Y, 2002, IMMUNITY, V17, P353, DOI 10.1016/S1074-7613(02)00388-6
   Graner MW, 2005, NEURO-ONCOLOGY, V7, P260, DOI 10.1215/S1152851704001188
   Grossmann ME, 2004, EXP CELL RES, V297, P108, DOI 10.1016/j.yexcr.2004.02.030
   Manjili MH, 2002, FRONT BIOSCI-LANDMRK, V7, PD43, DOI 10.2741/manjili
   Nicchitta CV, 2004, CELL STRESS CHAPERON, V9, P325, DOI 10.1379/CSC-62.1
   Nishikawa M, 2008, INT J PHARM, V354, P23, DOI 10.1016/j.ijpharm.2007.09.030
   Obermann WMJ, 1998, J CELL BIOL, V143, P901, DOI 10.1083/jcb.143.4.901
   Park HG, 2005, CELL MOL LIFE SCI, V62, P10, DOI 10.1007/s00018-004-4208-7
   Pockley AG, 2003, LANCET, V362, P469, DOI 10.1016/S0140-6736(03)14075-5
   Przepiorka D, 1998, MOL MED TODAY, V4, P478, DOI 10.1016/S1357-4310(98)01345-8
   Roigas J, 1998, ADV EXP MED BIOL, V451, P225
   Scheibel T, 1998, P NATL ACAD SCI USA, V95, P1495, DOI 10.1073/pnas.95.4.1495
   Schmitt E, 2007, J LEUKOCYTE BIOL, V81, P15, DOI 10.1189/jlb.0306167
   Singh-Jasuja H, 2001, BIOL CHEM, V382, P629, DOI 10.1515/BC.2001.074
   Soo ETL, 2008, IN VIVO, V22, P311
   Srivastava PK, 1998, IMMUNITY, V8, P657, DOI 10.1016/S1074-7613(00)80570-1
   SRIVASTAVA PK, 1986, P NATL ACAD SCI USA, V83, P3407, DOI 10.1073/pnas.83.10.3407
   Srivastava PK, 2001, VACCINE, V19, P2590, DOI 10.1016/S0264-410X(00)00492-8
   SRIVASTAVA PK, 1993, ADV CANCER RES, V62, P153, DOI 10.1016/S0065-230X(08)60318-8
   SRIVASTAVA PK, 1994, IMMUNOGENETICS, V39, P93
   SUBJECK JR, 1986, AM J PHYSIOL, V250, PC1, DOI 10.1152/ajpcell.1986.250.1.C1
   SUTO R, 1995, SCIENCE, V269, P1585, DOI 10.1126/science.7545313
   Takakura Y, 2007, CURR OPIN MOL THER, V9, P385
   Tamura Y, 1997, SCIENCE, V278, P117, DOI 10.1126/science.278.5335.117
   UDONO H, 1994, J IMMUNOL, V152, P5398
   Voellmy R, 2006, HANDB EXP PHARM, V172, P43
   Wang Hao-Hao, 2006, HEPATOBILIARY PANCREAT DIS INT, V5, P22
   Wang Xiang-Yang, 2000, IMMUNOLOGICAL INVESTIGATIONS, V29, P131, DOI 10.3109/08820130009062296
   Wang XY, 2005, INT J HYPERTHER, V21, P717, DOI 10.1080/02656730500226407
   Workman P, 2004, TRENDS MOL MED, V10, P47, DOI 10.1016/j.molmed.2003.12.005
   Yang I, 2004, J NEUROSURG, V100, P310, DOI 10.3171/jns.2004.100.2.0310
   Young JC, 2004, NAT REV MOL CELL BIO, V5, P781, DOI 10.1038/nrm1492
   Zhu XT, 1996, SCIENCE, V272, P1606, DOI 10.1126/science.272.5268.1606
NR 47
TC 19
Z9 21
U1 0
U2 1
PU TAYLOR & FRANCIS LTD
PI ABINGDON
PA 2-4 PARK SQUARE, MILTON PARK, ABINGDON OR14 4RN, OXON, ENGLAND
SN 1473-7140
EI 1744-8328
J9 EXPERT REV ANTICANC
JI Expert Rev. Anticancer Ther
PD NOV 15
PY 2009
VL 9
IS 11
BP 1577
EP 1582
DI 10.1586/ERA.09.104
PG 6
WC Oncology
SC Oncology
GA 522OQ
UT WOS:000272008000011
PM 19895242
DA 2025-02-17
ER

PT J
AU Maes, W
   Rosas, GG
   Verbinnen, B
   Boon, L
   De Vleeschouwer, S
   Ceuppens, JL
   Van Gool, SW
AF Maes, Wim
   Rosas, Georgina Galicia
   Verbinnen, Bert
   Boon, Louis
   De Vleeschouwer, Steven
   Ceuppens, Jan L.
   Van Gool, Stefaan W.
TI DC vaccination with anti-CD25 treatment leads to long-term immunity against experimental glioma
SO NEURO-ONCOLOGY
LA English
DT Article
DE anti-CD8; anti-CD25; DC immunotherapy; glioma; regulatory T-cells
ID regulatory t-cells; pulsed dendritic cells; malignant glioma; murine glioma; cancer-immunotherapy; antitumor immunity; tumor-immunity; mouse model; nk cells; depletion
AB We studied the feasibility, efficacy, and mechanisms of dendritic cell (DC) immunotherapy against murine malignant glioma in the experimental GL261 intracranial (IC) tumor model. When administered prophylactically, mature DCs (DCm) ex vivo loaded with GL261 RNA (DCm-GL261-RNA) protected half of the vaccinated mice against IC glioma, whereas treatment with mock-loaded DCm or DCm loaded with irrelevant antigens did not result in tumor protection. In DCm-GL261-RNA -vaccinated mice, a tumor-specific cellular immune response was observed ex vivo in the spleen and tumor-draining lymph node cells. Specificity was also shown in vivo on the level of tumor challenge. Depletion of CD8(+) T-cells by anti-CD8 treatment at the time of tumor challenge demonstrated their essential role in vaccine-mediated antitumor immunity. Depletion of CD25(+) regulatory T-cells (Tregs) by anti-CD25 (aCD25) treatment strongly enhanced the efficacy of DC vaccination and was itself also protective, independently of DC vaccination. However, DC vaccination was essential to protect the animals from IC tumor rechallenge. No long-term protection was observed in animals that initially received aCD25 treatment only. In mice that received DC and/or aCD25 treatment, we retrieved tumor-specific brain-infiltrating cytotoxic T-lymphocytes. These data clearly demonstrate the effectiveness of DC vaccination for the induction of long-lasting immunological protection against IC glioma. They also show the beneficial effect of Treg depletion in this kind of glioma immunotherapy, even combined with DC vaccination. Neuro-Oncology 11, 529-542, 2009 ( Posted to Neuro-Oncology [serial online], Doc. D08-00292, March 31, 2009. URL http://neuro-oncology.dukejournals.org; DOI: 10.1215/15228517-2009-004)
C1 [Maes, Wim; Rosas, Georgina Galicia; Verbinnen, Bert; De Vleeschouwer, Steven; Ceuppens, Jan L.; Van Gool, Stefaan W.] Katholieke Univ Leuven, Univ Hosp Gasthuisberg, Dept Expt Med, Louvain, Belgium.
   [Van Gool, Stefaan W.] Katholieke Univ Leuven, Univ Hosp Gasthuisberg, Dept Child & Women, Louvain, Belgium.
   [Boon, Louis] Bioceros BV, Utrecht, Netherlands.
C3 KU Leuven; University Hospital Leuven; KU Leuven; University Hospital Leuven; Bioceros B.V.
RP Van Gool, SW (通讯作者)，Univ Hosp Gasthuisberg, Herestraat 49, B-3000 Louvain, Belgium.
EM Stefaan.VanGool@uz.kuleuven.be
FU Olivia Hendrickx Research Fund; Institute for the Promotion of Innovation through Science and Technology in Flanders; Clinical Research Fund; University Hospital Leuven
CR Audia S, 2007, CLIN EXP IMMUNOL, V150, P523, DOI 10.1111/j.1365-2249.2007.03521.x
   Banchereau J, 2005, NAT REV IMMUNOL, V5, P296, DOI 10.1038/nri1592
   Comes A, 2006, J IMMUNOL, V176, P1750, DOI 10.4049/jimmunol.176.3.1750
   Curiel TJ, 2007, J CLIN INVEST, V117, P1167, DOI 10.1172/JCI31202
   Curtin JF, 2008, PLOS ONE, V3, P0, DOI 10.1371/journal.pone.0001983
   De Vleeschouwer S, 2005, CHILD NERV SYST, V21, P7, DOI 10.1007/s00381-004-0994-3
   De Vleeschouwer S, 2005, CANCER IMMUNOL IMMUN, V54, P372, DOI 10.1007/s00262-004-0615-8
   De Vleeschouwer S, 2004, J NEUROSURG, V100, P492, DOI 10.3171/ped.2004.100.5.0492
   De Vleeschouwer S, 2008, CLIN CANCER RES, V14, P3098, DOI 10.1158/1078-0432.CCR-07-4875
   De Vleeschouwer S, 2007, J NEURO-ONCOL, V84, P131, DOI 10.1007/s11060-007-9362-y
   de Vleeschouwer S, 2006, NEUROSURGERY, V59, P988, DOI 10.1227/01.NEU.0000245595.38957.3E
   Ehtesham Moneeb, 2004, CANCER CONTROL, V11, P192
   El Andaloussi A, 2006, GLIA, V54, P526, DOI 10.1002/glia.20401
   El Andaloussi A, 2006, J NEUROSURG, V105, P430, DOI 10.3171/jns.2006.105.3.430
   Eyüpoglu IY, 2005, J NEUROSURG, V102, P738, DOI 10.3171/jns.2005.102.4.0738
   Fecci PE, 2003, J NEURO-ONCOL, V64, P161, DOI 10.1023/A:1024943506506
   Fecci PE, 2006, CLIN CANCER RES, V12, P4294, DOI 10.1158/1078-0432.CCR-06-0053
   Fehérvári Z, 2004, INT IMMUNOL, V16, P1769, DOI 10.1093/intimm/dxh178
   Figdor CG, 2004, NAT MED, V10, P475, DOI 10.1038/nm1039
   Fomchenko EI, 2006, CLIN CANCER RES, V12, P5288, DOI 10.1158/1078-0432.CCR-06-0438
   Fujita M, 2008, J IMMUNOL, V180, P2089, DOI 10.4049/jimmunol.180.4.2089
   Gabrilovich DI, 2002, CURR OPIN MOL THER, V4, P452
   Gallimore A, 2008, IMMUNOLOGY, V123, P157, DOI 10.1111/j.1365-2567.2007.02748.x
   Grauer OM, 2008, INT J CANCER, V122, P1794, DOI 10.1002/ijc.23284
   Grauer OM, 2007, INT J CANCER, V121, P95, DOI 10.1002/ijc.22607
   Hodi FS, 2008, P NATL ACAD SCI USA, V105, P3005, DOI 10.1073/pnas.0712237105
   Hong L, 2007, IMMUNOL LETT, V108, P174, DOI 10.1016/j.imlet.2006.12.003
   Imai H, 2007, CANCER SCI, V98, P416, DOI 10.1111/j.1349-7006.2006.00385.x
   INABA K, 1992, J EXP MED, V176, P1693, DOI 10.1084/jem.176.6.1693
   Jouanneau E, 2006, CANCER IMMUNOL IMMUN, V55, P254, DOI 10.1007/s00262-005-0040-7
   Kalinski P, 2005, MOL IMMUNOL, V42, P535, DOI 10.1016/j.molimm.2004.07.038
   Leon K, 2007, J IMMUNOL, V179, P5659, DOI 10.4049/jimmunol.179.9.5659
   Linehan DC, 2005, IMMUNOL RES, V32, P155, DOI 10.1385/IR:32:1-3:155
   Liu C, 2008, J NEUROIMMUNOL, V198, P98, DOI 10.1016/j.jneuroim.2008.04.016
   Lumniczky K, 2002, CANCER GENE THER, V9, P44
   Lutz MB, 1999, J IMMUNOL METHODS, V223, P77, DOI 10.1016/S0022-1759(98)00204-X
   Maes W, 2009, J NEURO-ONCOL, V91, P127, DOI 10.1007/s11060-008-9691-5
   Matsushita N, 2008, J IMMUNOL METHODS, V333, P167, DOI 10.1016/j.jim.2008.01.012
   McNeill A, 2007, SCAND J IMMUNOL, V65, P63, DOI 10.1111/j.1365-3083.2006.01870.x
   Mitchell DA, 2000, J CLIN INVEST, V106, P1065, DOI 10.1172/JCI11405
   Morse MA, 2008, BLOOD, V112, P610, DOI 10.1182/blood-2008-01-135319
   Münz C, 2005, BLOOD, V105, P266, DOI 10.1182/blood-2004-06-2492
   MUSTAFA M, 1993, SCAND J IMMUNOL, V38, P499, DOI 10.1111/j.1365-3083.1993.tb03232.x
   Nair S, 2007, CANCER RES, V67, P371, DOI 10.1158/0008-5472.CAN-06-2903
   Newcomb EW, 2008, INT J RADIAT ONCOL, V71, P1477, DOI 10.1016/j.ijrobp.2008.04.020
   Newcomb EW, 2006, CLIN CANCER RES, V12, P4730, DOI 10.1158/1078-0432.CCR-06-0593
   Nieder C, 2000, CANCER TREAT REV, V26, P397, DOI 10.1053/ctrv.2000.0191
   Onizuka S, 1999, CANCER RES, V59, P3128
   Parajuli P, 2004, CANCER INVEST, V22, P405, DOI 10.1081/CNV-200034909
   Pasare C, 2003, SCIENCE, V299, P1033, DOI 10.1126/science.1078231
   Pellegatta S, 2005, NEUROL SCI, V26, PS43, DOI 10.1007/s10072-005-0405-x
   Rasku MA, 2008, J TRANSL MED, V6, P0, DOI 10.1186/1479-5876-6-12
   Saito R, 2004, INT J CANCER, V111, P777, DOI 10.1002/ijc.20331
   Sikorski CW, 2005, NEUROL RES, V27, P703, DOI 10.1179/016164105X49481
   Smyth MJ, 2005, J EXP MED, V201, P1973, DOI 10.1084/jem.20042280
   Sonabend AM, 2008, STEM CELLS, V26, P831, DOI 10.1634/stemcells.2007-0758
   Steinman RM, 2007, NATURE, V449, P419, DOI 10.1038/nature06175
   Steinman RM, 2004, SCIENCE, V305, P197, DOI 10.1126/science.1099688
   Strauss L, 2007, CLIN CANCER RES, V13, P4345, DOI 10.1158/1078-0432.CCR-07-0472
   Stupp R, 2005, NEW ENGL J MED, V352, P987, DOI 10.1056/NEJMoa043330
   Szatmári T, 2008, CANCER GENE THER, V15, P154, DOI 10.1038/sj.cgt.7701115
   Szatmári T, 2006, CANCER SCI, V97, P546, DOI 10.1111/j.1349-7006.2006.00208.x
   Traver D, 2000, SCIENCE, V290, P2152, DOI 10.1126/science.290.5499.2152
   Tuyaerts S, 2007, CANCER IMMUNOL IMMUN, V56, P1513, DOI 10.1007/s00262-007-0334-z
   Van Meirvenne S, 2005, MOL THER, V12, P922, DOI 10.1016/j.ymthe.2005.02.029
   Wei WZ, 2004, CANCER IMMUNOL IMMUN, V53, P73, DOI 10.1007/s00262-003-0444-1
   Weiner LM, 2008, NEW ENGL J MED, V358, P2664, DOI 10.1056/NEJMp0803663
   Wheeler CJ, 2005, CURR OPIN MOL THER, V7, P35
   Yamanaka R, 2006, CURR OPIN MOL THER, V8, P46
   Zitvogel L, 2006, NAT REV IMMUNOL, V6, P715, DOI 10.1038/nri1936
   Zou WP, 2006, NAT REV IMMUNOL, V6, P295, DOI 10.1038/nri1806
NR 71
TC 81
Z9 84
U1 0
U2 11
PU OXFORD UNIV PRESS INC
PI CARY
PA JOURNALS DEPT, 2001 EVANS RD, CARY, NC 27513 USA
SN 1522-8517
EI 1523-5866
J9 NEURO-ONCOLOGY
JI Neuro-Oncology
PD OCT 15
PY 2009
VL 11
IS 5
BP 529
EP 542
DI 10.1215/15228517-2009-004
PG 14
WC Oncology; Clinical Neurology
SC Oncology; Neurosciences & Neurology
GA 502XT
UT WOS:000270494800007
PM 19336528
DA 2025-02-17
ER

PT J
AU Zhang, LY
   Alizadeh, D
   Van Handel, M
   Kortylewski, M
   Yu, H
   Badie, B
AF Zhang, Leying
   Alizadeh, Darya
   Van Handel, Michelle
   Kortylewski, Marcin
   Yu, Hua
   Badie, Behnam
TI Stat3 Inhibition Activates Tumor Macrophages and Abrogates Glioma Growth in Mice
SO GLIA
LA English
DT Article
DE microglia; brain neoplasm; central nervous system; siRNA
ID spinal-cord-injury; brain-tumors; immune-responses; antitumor immunity; dendritic cells; in-vitro; microglia; expression; therapy; glioblastoma
AB As the main effector-cell population of the central nervous system, microglia (MG) are considered to play an important immunoregulatory function in a number of pathological conditions such as inflammation, trauma, degenerative disease, and brain tumors. Recent studies, however, have suggested that the anti-neoplastic function of MG may be suppressed in malignant brain tumors. Considering the proposed suppressive role of signal transducers and activators of transcription 3 (Stat3) in antitumor immunity, we evaluated the role of Stat3 inhibition on MG and macrophage (MP) activation and tumor growth in a murine glioma model. N9 MG cells were exposed to GL261 glioma conditioned medium (GL261-CM) and evaluated for Stat3 activity and cytokine expression. Furthermore, the role of Stat3 inhibition on MG and MP activation was studied both in vitro and in vivo. Finally, the effect of Stat3 inhibition on tumor growth was assessed in intracranial GL261 gliomas. GL261-CM increased Stat3 activity in N9 cells in vitro and resulted in overexpression of IL-10 and IL-6, and downregulation of IL1-beta, a pro-inflammatory cytokine. Inhibition of Stat3 by CPA-7 or siRNA reversed glioma-induced cytokine expression profile in N9 cells. Furthermore, inactivation of Stat3 in intracranial GL261. tumors by siRNA resulted in MG/MP activation and tumor growth inhibition. Glioma-induced MG and MP suppression may be mediated thorough Stat3. Inhibition of Stat3 function in tumor MG/MP may result in their activation and can potentially be used as an adjunct immunotherapy approach for gliomas. (C) 2009 Wiley-Liss, Inc.
C1 [Zhang, Leying; Alizadeh, Darya; Van Handel, Michelle; Badie, Behnam] City Hope Natl Med Ctr, Beckman Res Inst, Div Neurosurg, Duarte, CA 91010 USA.
   [Kortylewski, Marcin; Yu, Hua; Badie, Behnam] City Hope Natl Med Ctr, Beckman Res Inst, Dept Canc Immunotherapeut & Tumor Immunol, Duarte, CA 91010 USA.
C3 City of Hope; Beckman Research Institute of City of Hope; City of Hope; Beckman Research Institute of City of Hope
RP Badie, B (通讯作者)，City Hope Natl Med Ctr, Beckman Res Inst, Div Neurosurg, 1500 E Duarte Rd, Duarte, CA 91010 USA.
EM bbadie@coh.org
FU American Cancer Society Research Scholar [RSG-03-142-01-CNE]
CR Aloisi F, 1999, EUR J IMMUNOL, V29, P2705, DOI 10.1002/(SICI)1521-4141(199909)29:09<2705::AID-IMMU2705>3.0.CO;2-1
   Badie B, 2000, NEUROSURGERY, V46, P957, DOI 10.1097/00006123-200004000-00035
   Barzon L, 2006, CANCER GENE THER, V13, P539, DOI 10.1038/sj.cgt.7700930
   Cheng FD, 2003, IMMUNITY, V19, P425, DOI 10.1016/S1074-7613(03)00232-2
   Condeelis J, 2006, CELL, V124, P263, DOI 10.1016/j.cell.2006.01.007
   Darnell JE, 1997, SCIENCE, V277, P1630, DOI 10.1126/science.277.5332.1630
   Fujita M, 2008, J IMMUNOL, V180, P2089, DOI 10.4049/jimmunol.180.4.2089
   Gabrilovich DI, 1996, NAT MED, V2, P1096, DOI 10.1038/nm1096-1096
   Galarneau H, 2007, CANCER RES, V67, P8874, DOI 10.1158/0008-5472.CAN-07-0177
   Galea I, 2007, TRENDS IMMUNOL, V28, P12, DOI 10.1016/j.it.2006.11.004
   Hanisch UK, 2007, NAT NEUROSCI, V10, P1387, DOI 10.1038/nn1997
   Herrmann JE, 2008, J NEUROSCI, V28, P7231, DOI 10.1523/JNEUROSCI.1709-08.2008
   Hickey WF, 2001, GLIA, V36, P118, DOI 10.1002/glia.1101
   Huettner C, 1997, ANTICANCER RES, V17, P3217
   Hussain SF, 2007, CANCER RES, V67, P9630, DOI 10.1158/0008-5472.CAN-07-1243
   Hussain SF, 2006, NEURO-ONCOLOGY, V8, P261, DOI 10.1215/15228517-2006-008
   Hussain SF, 2006, J TRANSL MED, V4, P0, DOI 10.1186/1479-5876-4-15
   Iwamaru A, 2007, ONCOGENE, V26, P2435, DOI 10.1038/sj.onc.1210031
   Jain RK, 2007, NAT REV NEUROSCI, V8, P610, DOI 10.1038/nrn2175
   Kleinman ME, 2008, NATURE, V452, P591, DOI 10.1038/nature06765
   Komohara Y, 2008, J PATHOL, V216, P15, DOI 10.1002/path.2370
   Konnikova L, 2003, BMC CANCER, V3, P0, DOI 10.1186/1471-2407-3-23
   Kortylewski M, 2005, NAT MED, V11, P1314, DOI 10.1038/nm1325
   Kortylewski M, 2008, CURR OPIN IMMUNOL, V20, P228, DOI 10.1016/j.coi.2008.03.010
   Kostianovsky AM, 2008, J IMMUNOL, V181, P5425, DOI 10.4049/jimmunol.181.8.5425
   Lewis CE, 2006, CANCER RES, V66, P605, DOI 10.1158/0008-5472.CAN-05-4005
   Matsukawa A, 2005, J IMMUNOL, V175, P3354, DOI 10.4049/jimmunol.175.5.3354
   Mitchell DA, 2008, IMMUNOL REV, V222, P70, DOI 10.1111/j.1600-065X.2008.00603.x
   Molavi O, 2008, IMMUNOL CELL BIOL, V86, P506, DOI 10.1038/icb.2008.27
   Murat A, 2008, J CLIN ONCOL, V26, P3015, DOI 10.1200/JCO.2007.15.7164
   Nickles D, 2008, J NEUROIMMUNOL, V197, P10, DOI 10.1016/j.jneuroim.2008.03.022
   Nishie A, 1999, CLIN CANCER RES, V5, P1107
   OFarrell AM, 1998, EMBO J, V17, P1006, DOI 10.1093/emboj/17.4.1006
   Okada S, 2006, NAT MED, V12, P829, DOI 10.1038/nm1425
   Pardoll D, 2003, ANNU REV IMMUNOL, V21, P807, DOI 10.1146/annurev.immunol.21.120601.141135
   Roggendorf W, 1996, ACTA NEUROPATHOL, V92, P288, DOI 10.1007/s004010050520
   Samaras V, 2007, MOL CELL BIOCHEM, V304, P343, DOI 10.1007/s11010-007-9517-3
   Schartner JM, 2005, GLIA, V51, P279, DOI 10.1002/glia.20201
   SHINONAGA M, 1988, J NEUROSURG, V68, P259, DOI 10.3171/jns.1988.68.2.0259
   Sica A, 2006, EUR J CANCER, V42, P717, DOI 10.1016/j.ejca.2006.01.003
   Sica A, 2007, J CLIN INVEST, V117, P1155, DOI 10.1172/JCI31422
   Skog J, 2006, EXPERT REV VACCINES, V5, P793, DOI 10.1586/14760584.5.6.793
   Song GQ, 2001, J NEUROCHEM, V79, P804, DOI 10.1046/j.1471-4159.2001.00626.x
   STREIT WJ, 1994, NEUROPATH APPL NEURO, V20, P205
   Stupp R, 2005, NEW ENGL J MED, V352, P987, DOI 10.1056/NEJMoa043330
   Sun ZK, 2006, IMMUNOBIOLOGY, V211, P199, DOI 10.1016/j.imbio.2005.11.004
   Turkson J, 2004, MOL CANCER THER, V3, P1533
   Wagner S, 1999, INT J CANCER, V82, P12, DOI 10.1002/(SICI)1097-0215(19990702)82:1<12::AID-IJC3>3.0.CO;2-O
   Walker PR, 2003, BRAIN RES REV, V42, P97, DOI 10.1016/S0165-0173(03)00141-3
   Wang TH, 2004, NAT MED, V10, P48, DOI 10.1038/nm976
   Watters JJ, 2005, J NEUROSCI RES, V81, P447, DOI 10.1002/jnr.20485
   WEGENKA UM, 1993, MOL CELL BIOL, V13, P276, DOI 10.1128/MCB.13.1.276
   Weissenberger J, 2004, ONCOGENE, V23, P3308, DOI 10.1038/sj.onc.1207455
   Wesolowska A, 2008, ONCOGENE, V27, P918, DOI 10.1038/sj.onc.1210683
   Yu H, 2004, NAT REV CANCER, V4, P97, DOI 10.1038/nrc1275
   Yu H, 2007, NAT REV IMMUNOL, V7, P41, DOI 10.1038/nri1995
   Zhang LY, 2007, J NEUROIMMUNOL, V184, P188, DOI 10.1016/j.jneuroim.2006.12.006
NR 57
TC 146
Z9 160
U1 0
U2 17
PU WILEY
PI HOBOKEN
PA 111 RIVER ST, HOBOKEN 07030-5774, NJ USA
SN 0894-1491
EI 1098-1136
J9 GLIA
JI Glia
PD OCT 15
PY 2009
VL 57
IS 13
BP 1458
EP 1467
DI 10.1002/glia.20863
PG 10
WC Neurosciences
SC Neurosciences & Neurology
GA 497QJ
UT WOS:000270075400009
PM 19306372
DA 2025-02-17
ER

PT J
AU Wilden, H
   Fournier, P
   Zawatzky, R
   Schirrmacher, V
AF Wilden, Holger
   Fournier, Philippe
   Zawatzky, Rainer
   Schirrmacher, Volker
TI Expression of RIG-I, IRF3, IFN-β and IRF7 determines resistance or susceptibility of cells to infection by Newcastle Disease Virus
SO INTERNATIONAL JOURNAL OF ONCOLOGY
LA English
DT Article
DE interferon; tumor selectivity; cellular response; paramyxovirus; macrophage
ID recombinant vaccinia virus; herpes-simplex-virus; oncolytic virus; phase-i; tumor-cells; interferon response; positive feedback; cancer-cells; glioblastoma-multiforme; antitumor vaccination
AB Newcastle Disease Virus (NDV) is an avian paramyxovirus with anti-neoplastic and immune-stimulatory properties which has raised considerable interest for cancer therapy. To better understand the molecular nature of the tumor selective replication of NDV, we investigated the Cellular responses of marine normal and tumor cells after infection by NDV. To this end, we compared the basal expression of different antiviral proteins as well as the expression induced by the addition of NDV to the cells in vitro and it? vivo. Primary macrophages were found to be resistant to NDV infection and exhibited a high basal and induced expression of various antiviral genes. In contrast, macrophage-derived RAW tumor cells were highly susceptible to NDV infection and displayed a low expression of several antiviral genes. Macrophage-derived J774 tumor cells were intermediate with regard to NDV replication and antiviral gene expression. The responsiveness to exogeneously added IFN-alpha was found highest in normal macrophages, lowest in the RAW cells, and intermediate in the J774 cells. We also analysed dendritic cells as well as additional normal and tumor cell types. A strong inverse correlation was obeserved between the susceptibility to infection and the basal expression of the antiviral genes RIG-I, IRF3, IRF7 and IFN-beta. A strong expression of these genes can explain the resistance of normal cells to NDV infection and a weak antiviral gene expression the broad susceptibility of tumor cells.
C1 [Wilden, Holger; Fournier, Philippe; Schirrmacher, Volker] German Canc Res Ctr, Div Cellular Immunol, D-69120 Heidelberg, Germany.
   [Zawatzky, Rainer] German Canc Res Ctr, Div Viral Transformat Mech, D-69120 Heidelberg, Germany.
C3 Helmholtz Association; German Cancer Research Center (DKFZ); Helmholtz Association; German Cancer Research Center (DKFZ)
RP Schirrmacher, V (通讯作者)，Deutsch Krebsforschungszentrum, German Canc Res Ctr, Div Cellular Immunol D010, Neuenheimer Feld 280, D-69120 Heidelberg, Germany.
EM v.schirrmacher@dkfz.de
CR Al-Garib SO, 2003, AVIAN PATHOL, V32, P591, DOI 10.1080/03079450310001610695
   AU WC, 1995, P NATL ACAD SCI USA, V92, P11657, DOI 10.1073/pnas.92.25.11657
   Bisbal C, 2007, BIOCHIMIE, V89, P789, DOI 10.1016/j.biochi.2007.02.006
   Cella M, 1999, NAT MED, V5, P919, DOI 10.1038/11360
   Csatary LK, 2004, J NEURO-ONCOL, V67, P83, DOI 10.1023/B:NEON.0000021735.85511.05
   Eder JP, 2000, CLIN CANCER RES, V6, P1632
   Fiola C, 2006, INT J CANCER, V119, P328, DOI 10.1002/ijc.21821
   Foy E, 2003, SCIENCE, V300, P1145, DOI 10.1126/science.1082604
   Freeman AI, 2006, MOL THER, V13, P221, DOI 10.1016/j.ymthe.2005.08.016
   Garber K, 2006, J NATL CANCER I, V98, P298, DOI 10.1093/jnci/djj111
   GuhaThakurta N, 1997, J INTERF CYTOK RES, V17, P197, DOI 10.1089/jir.1997.17.197
   Holko M, 2006, J INTERF CYTOK RES, V26, P534, DOI 10.1089/jir.2006.26.534
   Honda K, 2005, NATURE, V434, P772, DOI 10.1038/nature03464
   Hornung V, 2006, SCIENCE, V314, P994, DOI 10.1126/science.1132505
   HOSSHOMFELD A, 1989, VIROLOGY, V173, P539, DOI 10.1016/0042-6822(89)90566-7
   Hotte SJ, 2007, CLIN CANCER RES, V13, P977, DOI 10.1158/1078-0432.CCR-06-1817
   Hu JCC, 2006, CLIN CANCER RES, V12, P6737, DOI 10.1158/1078-0432.CCR-06-0759
   Kato H, 2006, NATURE, V441, P101, DOI 10.1038/nature04734
   Kemeny N, 2006, HUM GENE THER, V17, P1214, DOI 10.1089/hum.2006.17.1214
   Krishnamurthy S, 2006, J VIROL, V80, P5145, DOI 10.1128/JVI.02618-05
   Lallemand C, 1996, J LEUKOCYTE BIOL, V60, P137, DOI 10.1002/jlb.60.1.137
   Laurie SA, 2006, CLIN CANCER RES, V12, P2555, DOI 10.1158/1078-0432.CCR-05-2038
   Liu P, 2007, J VIROL, V81, P1401, DOI 10.1128/JVI.01740-06
   Lorence RM, 2007, CURR CANCER DRUG TAR, V7, P157, DOI 10.2174/156800907780058853
   Marié I, 1998, EMBO J, V17, P6660, DOI 10.1093/emboj/17.22.6660
   Marshall JL, 2000, J CLIN ONCOL, V18, P3964, DOI 10.1200/JCO.2000.18.23.3964
   Mibayashi M, 2007, J VIROL, V81, P514, DOI 10.1128/JVI.01265-06
   Mogensen KE, 1999, J INTERF CYTOK RES, V19, P1069, DOI 10.1089/107999099313019
   Muster T, 2004, INT J CANCER, V110, P15, DOI 10.1002/ijc.20078
   Nickolaus P, 1998, J INTERF CYTOK RES, V18, P187, DOI 10.1089/jir.1998.18.187
   Noser JA, 2007, MOL THER, V15, P1531, DOI 10.1038/sj.mt.6300193
   Nummer D, 2007, J NATL CANCER I, V99, P1188, DOI 10.1093/jnci/djm064
   Obuchi M, 2003, J VIROL, V77, P8843, DOI 10.1128/JVI.77.16.8843-8856.2003
   Pansky A, 2000, INT J CANCER, V85, P720, DOI 10.1002/(SICI)1097-0215(20000301)85:5<720::AID-IJC20>3.0.CO;2-O
   Park MS, 2003, J VIROL, V77, P9522, DOI 10.1128/JVI.77.17.9522-9532.2003
   Pataer A, 2002, CANCER RES, V62, P2239
   Pecora AL, 2002, J CLIN ONCOL, V20, P2251, DOI 10.1200/JCO.2002.08.042
   Pichlmair A, 2006, SCIENCE, V314, P997, DOI 10.1126/science.1132998
   Poole E, 2002, VIROLOGY, V303, P33, DOI 10.1006/viro.2002.1737
   Prakash A, 2005, J BIOL CHEM, V280, P18651, DOI 10.1074/jbc.M501289200
   REICHARD KW, 1992, J SURG RES, V52, P448, DOI 10.1016/0022-4804(92)90310-V
   Sato M, 2000, IMMUNITY, V13, P539, DOI 10.1016/S1074-7613(00)00053-4
   Sato M, 1998, FEBS LETT, V441, P106, DOI 10.1016/S0014-5793(98)01514-2
   Schirrmacher V, 2005, CANCER IMMUNOL IMMUN, V54, P587, DOI 10.1007/s00262-004-0602-0
   Schirrmacher V, 1998, SEMIN ONCOL, V25, P677
   SCHLAG P, 1992, CANCER IMMUNOL IMMUN, V35, P325, DOI 10.1007/BF01741145
   Steiner HH, 2004, J CLIN ONCOL, V22, P4272, DOI 10.1200/JCO.2004.09.038
   Stojdl DF, 2003, CANCER CELL, V4, P263, DOI 10.1016/S1535-6108(03)00241-1
   Stojdl DF, 2000, NAT MED, V6, P821, DOI 10.1038/77558
   Su ZZ, 2007, J CELL PHYSIOL, V213, P502, DOI 10.1002/jcp.21128
   Wagner TC, 2004, INT J CANCER, V111, P32, DOI 10.1002/ijc.20236
   Washburn B, 2002, INT J ONCOL, V21, P85
   Wollmann G, 2007, J VIROL, V81, P1479, DOI 10.1128/JVI.01861-06
   Yoneyama M, 2005, J IMMUNOL, V175, P2851, DOI 10.4049/jimmunol.175.5.2851
   Yoneyama M, 2004, NAT IMMUNOL, V5, P730, DOI 10.1038/ni1087
NR 56
TC 73
Z9 86
U1 0
U2 7
PU SPANDIDOS PUBL LTD
PI ATHENS
PA POB 18179, ATHENS, 116 10, GREECE
SN 1019-6439
EI 1791-2423
J9 INT J ONCOL
JI Int. J. Oncol.
PD APR 15
PY 2009
VL 34
IS 4
BP 971
EP 982
DI 10.3892/ijo_00000223
PG 12
WC Oncology
SC Oncology
GA 425TW
UT WOS:000264661100010
PM 19287954
DA 2025-02-17
ER

PT J
AU Livesey, KM
   Tang, DL
   Zeh, HJ
   Lotze, MT
AF Livesey, Kristen M.
   Tang, Daolin
   Zeh, Herbert J.
   Lotze, Michael T.
TI Autophagy inhibition in combination cancer treatment
SO CURRENT OPINION IN INVESTIGATIONAL DRUGS
LA English
DT Review
DE Autophagy; cancer; chloroquine; chlorpromazine; ethyl pyruvate; glycyrrhizin; high-mobility group box-1; inhibitor; therapeutic
ID malignant glioma-cells; starvation-induced autophagy; isolated rat hepatocytes; induced cytotoxicity; metabolic stress; experimental chemotherapy; hepatocellular-carcinoma; glioblastoma-multiforme; lysosomal degradation; chloroquine mustard
AB The effective elimination of cancer cells is compromised by mechanisms of resistance. Such mechanisms have been variably ascribed to drug export transporters, more effective DNA repair mechanisms compared with healthy cells, singularly resistant stem cells, resistance to apoptosis, self-sufficiency for growth factor signaling and an angiogenic switch, as well as immunological pathways associated with T-regulatory cells, myeloid-derived suppressor cells or plasmacytoid dendritic cells. In this review, the critically important process of autophagy, which is a mechanism of cell survival in the presence of genomic injury, endoplasmic reticulum stress, oxidant stress, nutrient insufficiency and viral/bacterial infection, is explored in the setting of cancer treatment. Autophagy has recently been demonstrated as important for conferring resistance to chemotherapy, radiation therapy and immunotherapy. Compounds are now available that can reverse autophagy, including the antimalarial compounds chloroquine and hydroxychloroquine, as well as the antidepressant agent clomipramine. Other strategies for the reversal of autophagy are based on the recent observation that the cytosolic location of the chromatin-binding protein HMGB1 ( high-mobility group box-1) is associated with sustained autophagy. Targeting HMGB1 using platinum-containing compounds, ethyl pyruvate or glycyrrhizin has also been used to limit autophagy. Screening for new agents is ongoing, which, coupled with conventional chemotherapeutic compounds, may usher in a new generation of autophagy-inhibiting agents.
C1 [Livesey, Kristen M.; Tang, Daolin; Zeh, Herbert J.; Lotze, Michael T.] Univ Pittsburgh, Hillman Canc Ctr G 27A, Pittsburgh, PA 15213 USA.
C3 Pennsylvania Commonwealth System of Higher Education (PCSHE); University of Pittsburgh
RP Lotze, MT (通讯作者)，Univ Pittsburgh, Hillman Canc Ctr G 27A, 5117 Ctr Ave, Pittsburgh, PA 15213 USA.
EM LotzeMT@upmc.edu
FU NIH [1 P01 CA 101944-04]
CR Adedoyin A, 1998, BRIT J CLIN PHARMACO, V46, P215, DOI 10.1046/j.1365-2125.1998.00765.x
   Amaravadi RK, 2007, J CLIN INVEST, V117, P326, DOI 10.1172/JCI28833
   Amaravadi RK, 2008, J CLIN INVEST, V118, P3837, DOI 10.1172/JCI37667
   Apel A, 2008, CANCER RES, V68, P1485, DOI 10.1158/0008-5472.CAN-07-0562
   Apetoh L, 2007, NAT MED, V13, P1050, DOI 10.1038/nm1622
   Bampton ETW, 2005, AUTOPHAGY, V1, P23, DOI 10.4161/auto.1.1.1495
   Bellodi C, 2009, J CLIN INVEST, V119, P1109, DOI 10.1172/JCI35660
   BIJNSDORP IV, 2009, INT J CANCER, V0, P0, DOI DOI 10.1002/IJC.24943
   Bilir A, 2008, INT J ONCOL, V32, P829
   Blommaart EFC, 1997, EUR J BIOCHEM, V243, P240, DOI 10.1111/j.1432-1033.1997.0240a.x
   Boya P, 2005, MOL CELL BIOL, V25, P1025, DOI 10.1128/MCB.25.3.1025-1040.2005
   Briceno Eduardo, 2003, NEUROSURG FOCUS, V14, P0
   Briceño E, 2007, SURG NEUROL, V67, P388, DOI 10.1016/j.surneu.2006.08.080
   Candolfi M, 2009, CLIN CANCER RES, V15, P4401, DOI 10.1158/1078-0432.CCR-09-0155
   Carew JS, 2010, J CELL MOL MED, V14, P2448, DOI 10.1111/j.1582-4934.2009.00832.x
   Cheng BQ, 2008, DIGEST LIVER DIS, V40, P446, DOI 10.1016/j.dld.2007.11.024
   Colell A, 2007, CELL, V129, P983, DOI 10.1016/j.cell.2007.03.045
   Colman RJ, 2009, SCIENCE, V325, P201, DOI 10.1126/science.1173635
   Curtin JF, 2009, PLOS MED, V6, P83, DOI 10.1371/journal.pmed.1000010
   Degtyarev M, 2008, J CELL BIOL, V183, P101, DOI 10.1083/jcb.200801099
   Di Pietro C, 2009, BMC MED GENOMICS, V2, P0, DOI 10.1186/1755-8794-2-20
   Dong XD, 2007, J IMMUNOTHER, V30, P596, DOI 10.1097/CJI.0b013e31804efc76
   Farkas T, 2009, AUTOPHAGY, V5, P1018, DOI 10.4161/auto.5.7.9443
   Fong T, 2007, BIOL BLOOD MARROW TR, V13, P1201, DOI 10.1016/j.bbmt.2007.06.012
   Fujii S, 2008, CANCER SCI, V99, P1813, DOI 10.1111/j.1349-7006.2008.00893.x
   Galluzzi L, 2008, BIOCHEM SOC T, V36, P786, DOI 10.1042/BST0360786
   Ge PF, 2009, ACTA PHARMACOL SIN, V30, P1046, DOI 10.1038/aps.2009.71
   Geng JF, 2008, EMBO REP, V9, P859, DOI 10.1038/embor.2008.163
   Harrison DE, 2009, NATURE, V460, P392, DOI 10.1038/nature08221
   HIRAKI K, 1963, ACTA MED OKAYAMA, V17, P239
   Hu C, 2008, BIOORGAN MED CHEM, V16, P7888, DOI 10.1016/j.bmc.2008.07.076
   Ito H, 2005, INT J ONCOL, V26, P1401
   JACOBS PH, 1963, ARCH DERMATOL, V87, P89, DOI 10.1001/archderm.1963.01590130095015
   Jin SK, 2008, AUTOPHAGY, V4, P563, DOI 10.4161/auto.5830
   Kang R, 2010, CELL DEATH DIFFER, V17, P666, DOI 10.1038/cdd.2009.149
   Kanki T, 2009, DEV CELL, V17, P98, DOI 10.1016/j.devcel.2009.06.014
   Kanzawa T, 2004, CELL DEATH DIFFER, V11, P448, DOI 10.1038/sj.cdd.4401359
   Karantza-Wadsworth V, 2007, GENE DEV, V21, P1621, DOI 10.1101/gad.1565707
   Kim PK, 2008, P NATL ACAD SCI USA, V105, P20567, DOI 10.1073/pnas.0810611105
   Kim RH, 2009, AUTOPHAGY, V5, P567, DOI 10.4161/auto.5.4.8252
   Kim RH, 2009, CANCER RES, V69, P700, DOI 10.1158/0008-5472.CAN-08-3157
   KIMURA I, 1963, NIHON NAIKA GAKKAI ZASSHI, V52, P213
   Kondo Y, 2005, NAT REV CANCER, V5, P726, DOI 10.1038/nrc1692
   Kondo Y, 2006, AUTOPHAGY, V2, P85, DOI 10.4161/auto.2.2.2463
   Kroemer G, 2008, CELL DEATH DIFFER, V15, P1089, DOI 10.1038/cdd.2008.62
   Li J, 2009, ANN SURG ONCOL, V16, P761, DOI 10.1245/s10434-008-0260-0
   Liang XH, 2001, CANCER RES, V61, P3443
   Liang XY, 2009, J LEUKOCYTE BIOL, V86, P599, DOI 10.1189/jlb.0908578
   Lim SC, 2007, INT J MOL MED, V20, P187
   Lomonaco SL, 2009, INT J CANCER, V125, P717, DOI 10.1002/ijc.24402
   Longo L, 2008, MOL CANCER THER, V7, P2476, DOI 10.1158/1535-7163.MCT-08-0361
   Lotze MT, 2007, IMMUNOL REV, V220, P60, DOI 10.1111/j.1600-065X.2007.00579.x
   Lyons JS, 2007, AM J OPHTHALMOL, V143, P801, DOI 10.1016/j.ajo.2006.12.042
   Maclean KH, 2008, J CLIN INVEST, V118, P79, DOI 10.1172/JCI33700
   Martinet W, 2006, AUTOPHAGY, V2, P55, DOI 10.4161/auto.2217
   Martinet W, 2006, J HISTOCHEM CYTOCHEM, V54, P85, DOI 10.1369/jhc.5A6743.2005
   MASIMIREMBWA CM, 1995, EUR J CLIN PHARMACOL, V48, P35
   Mathew R, 2007, NAT REV CANCER, V7, P961, DOI 10.1038/nrc2254
   Mathew R, 2007, AUTOPHAGY, V3, P502, DOI 10.4161/auto.4605
   Mishima Y, 2008, CANCER SCI, V99, P2200, DOI 10.1111/j.1349-7006.2008.00932.x
   Mizushima N, 2004, INT J BIOCHEM CELL B, V36, P2491, DOI 10.1016/j.biocel.2004.02.005
   Mollica L, 2007, CHEM BIOL, V14, P431, DOI 10.1016/j.chembiol.2007.03.007
   Moretti L, 2009, MOL CANCER THER, V8, P1270, DOI 10.1158/1535-7163.MCT-08-0893
   Munster T, 2002, ARTHRITIS RHEUM-US, V46, P1460, DOI 10.1002/art.10307
   OgierDenis E, 1996, J BIOL CHEM, V271, P28593, DOI 10.1074/jbc.271.45.28593
   Okamoto K, 2009, DEV CELL, V17, P87, DOI 10.1016/j.devcel.2009.06.013
   Paglin S, 2001, CANCER RES, V61, P439
   Petiot A, 2000, J BIOL CHEM, V275, P992, DOI 10.1074/jbc.275.2.992
   Proikas-Cezanne T, 2004, ONCOGENE, V23, P9314, DOI 10.1038/sj.onc.1208331
   Projean D, 2003, DRUG METAB DISPOS, V31, P748, DOI 10.1124/dmd.31.6.748
   Qadir MA, 2008, BREAST CANCER RES TR, V112, P389, DOI 10.1007/s10549-007-9873-4
   Qu XP, 2003, J CLIN INVEST, V112, P1809, DOI 10.1172/JCI200320039
   Rahim R, 2009, ANTI-CANCER DRUG, V20, P736, DOI 10.1097/CAD.0b013e32832f4e50
   Rossi M, 2009, J CELL SCI, V122, P3330, DOI 10.1242/jcs.048181
   RUTMAN RJ, 1961, CANCER RES, V21, P1134
   RUTMAN RJ, 1961, CANCER RES, V21, P1124
   Saïdi H, 2008, PLOS ONE, V3, P0, DOI 10.1371/journal.pone.0003601
   SEGLEN PO, 1982, P NATL ACAD SCI-BIOL, V79, P1889, DOI 10.1073/pnas.79.6.1889
   Shingu T, 2009, AUTOPHAGY, V5, P537, DOI 10.4161/auto.5.4.8164
   Shingu T, 2009, INT J CANCER, V124, P1060, DOI 10.1002/ijc.24030
   Shvets E, 2008, AUTOPHAGY, V4, P621, DOI 10.4161/auto.5939
   Sitia G, 2007, J LEUKOCYTE BIOL, V81, P100, DOI 10.1189/jlb.0306173
   Sotelo J, 2006, ANN INTERN MED, V144, P337, DOI 10.7326/0003-4819-144-5-200603070-00008
   Susan PP, 2001, J CELL PHYSIOL, V187, P48, DOI 10.1002/1097-4652(2001)9999:9999<00::AID-JCP1050>3.3.CO;2-9
   Tang DL, 2009, AM J RESP CELL MOL, V41, P651, DOI 10.1165/rcmb.2008-0119OC
   Tanida I, 2005, AUTOPHAGY, V1, P84, DOI 10.4161/auto.1.2.1697
   Tanida Isei, 2008, V445, V0, PP77, DOI 10.1007/978-1-59745-157-4_4
   Tiwari M, 2008, CARCINOGENESIS, V29, P600, DOI 10.1093/carcin/bgm264
   Turcotte S, 2008, CANCER CELL, V14, P90, DOI 10.1016/j.ccr.2008.06.004
   Ulloa L, 2002, P NATL ACAD SCI USA, V99, P12351, DOI 10.1073/pnas.192222999
   Vercammen D, 1998, J EXP MED, V187, P1477, DOI 10.1084/jem.187.9.1477
   Vicencio JM, 2008, GERONTOLOGY, V54, P92, DOI 10.1159/000129697
   Wang Q, 2009, ANESTHESIOLOGY, V110, P1279, DOI 10.1097/ALN.0b013e3181a160d6
   White A, 2007, CHEM WORLD-UK, V4, P34
   White E, 2008, AUTOPHAGY, V4, P399, DOI 10.4161/auto.5907
   WILSON WW, 1963, SOUTH MED J, V56, P794, DOI 10.1097/00007611-196307000-00019
   Wu YT, 2008, AUTOPHAGY, V4, P457, DOI 10.4161/auto.5662
   Yamada S, 2006, CLIN CHIM ACTA, V372, P173, DOI 10.1016/j.cca.2006.04.016
   Yamamoto A, 1998, CELL STRUCT FUNCT, V23, P33, DOI 10.1247/csf.23.33
   Yang C, 2010, CANCER GENE THER, V17, P109, DOI 10.1038/cgt.2009.57
   Yang RK, 2009, J SURG RES, V153, P302, DOI 10.1016/j.jss.2008.04.004
   Yue ZY, 2003, P NATL ACAD SCI USA, V100, P15077, DOI 10.1073/pnas.2436255100
   Zakeri Z, 2008, METHOD ENZYMOL, V442, P289, DOI 10.1016/S0076-6879(08)01415-8
   Zhang LH, 2007, P NATL ACAD SCI USA, V104, P19023, DOI 10.1073/pnas.0709695104
   Zheng YZ, 2009, CANCER INVEST, V27, P286, DOI 10.1080/07357900802427927
NR 105
TC 170
Z9 186
U1 0
U2 30
PU THOMSON REUTERS (SCIENTIFIC) LTD
PI LONDON
PA 77 HATTON GARDEN, LONDON, EC1N 8JS, ENGLAND
SN 1472-4472
EI 2040-3429
J9 CURR OPIN INVEST DR
JI Curr. Opin. Investig. Drugs
PD DEC 15
PY 2009
VL 10
IS 12
BP 1269
EP 1279
DI 
PG 11
WC Pharmacology & Pharmacy
SC Pharmacology & Pharmacy
GA 521WX
UT WOS:000271958200002
PM 19943199
DA 2025-02-17
ER

PT J
AU Okada, H
AF Okada, Hideho
TI Brain Tumor Immunotherapy with Type-1 Polarizing Strategies
SO CANCER VACCINES
LA English
DT Article; Proceedings Paper
DE glioma; dendritic cells; vaccines; poly-I:C; toll-like receptor
ID toll-like receptor-3; cytokine gene-therapy; nervous-system tumors; dendritic cell vaccination; phase-i/ii trial; immune-responses; glioma patients; autologous glioma; malignant gliomas; preferential expression
AB Although the safety of vaccine approaches for central nervous system (CNS) malignancies has been established in early phase clinical trials, the success of a vaccine strategy will depend critically on the ability of effector T cells to home in to CNS tumors and durably exert antitumor effects. Based on our recent studies, efficient CNS tumor homing is a characteristic of cytotoxic T lymphocytes (CTLs) with a type I phenotype (Tcl), and this appears to be related to the Tcl response to the type I CXC chemokine ligand (CXCL) 10 [also known as interferon (IFN)-inducible protein (IP)-10] and expression of an integrin receptor very late antigen (VLA)-4 on Tcl. In addition, we have previously shown that direct intratumoral delivery of dendritic cells (DCs) ex vivo engineered to secrete IFN-alpha further enhances Tcl homing via upregulation of CXCL10/IP-10 in the tumor microenvironment. As a means to induce IFN-alpha and CXCL10/IP-10 in the CNS tumor microenvironment in a clinically feasible manner, we used administration of polyinosinic-polycytidylic acid stabilized by lysine and carboxymethylcellulose (poly-ICLC), a ligand for toll-like receptor 3 and melanoma differentiation-associated gene 5 (MDA5) in combination with vaccinations targeting CTL epitopes derived from glioma-associated antigens (GAAs). The combination of subcutaneous vaccination and i.m. poly-ICLC administration remarkably promoted systemic induction of antigen GAA-specific Tcls expressing VLA-4 in the CNS tumors and improved the survival of tumor-bearing mice in the absence of detectable autoimmunity. Based on these data, we have implemented a phase I/II vaccination study using type 1 polarizing DCs loaded with GAA peptides in combination with poly-ICLC in patients with recurrent malignant glioma.
C1 Hillman Canc Ctr, Pittsburgh, PA 15213 USA.
RP Okada, H (通讯作者)，Hillman Canc Ctr, G12A Res Pavilion,5117 Ctr Ave, Pittsburgh, PA 15213 USA.
EM okadah@upmc.edu
CR Albert ML, 1998, NAT MED, V4, P1321, DOI 10.1038/3315
   Alexopoulou L, 2001, NATURE, V413, P732, DOI 10.1038/35099560
   Butowski N, 2009, J NEURO-ONCOL, V91, P175, DOI 10.1007/s11060-008-9693-3
   Butowski N, 2009, J NEURO-ONCOL, V91, P183, DOI 10.1007/s11060-008-9705-3
   Darnell RB, 1999, NEW ENGL J MED, V340, P1831, DOI 10.1056/NEJM199906103402311
   Edelmann KH, 2004, VIROLOGY, V322, P231, DOI 10.1016/j.virol.2004.01.033
   Eguchi J, 2006, CANCER RES, V66, P5883, DOI 10.1158/0008-5472.CAN-06-0363
   Engelhardt B, 2006, J NEURAL TRANSM, V113, P477, DOI 10.1007/s00702-005-0409-y
   Farina C, 2005, J NEUROIMMUNOL, V159, P12, DOI 10.1016/j.jneuroim.2004.09.009
   FAZAKERLEY JK, 2005, KEYST S SNOWB UT, V0, P0
   Fujita M, 2008, J IMMUNOL, V180, P2089, DOI 10.4049/jimmunol.180.4.2089
   Giezeman-Smits KM, 2000, CANCER RES, V60, P2449
   Hatano M, 2005, NEOPLASIA, V7, P717, DOI 10.1593/neo.05277
   Jack CS, 2005, J IMMUNOL, V175, P4320, DOI 10.4049/jimmunol.175.7.4320
   Kikuchi T, 2001, CANCER IMMUNOL IMMUN, V50, P337, DOI 10.1007/s002620100205
   Kikuchi T, 2004, J IMMUNOTHER, V27, P452, DOI 10.1097/00002371-200411000-00005
   Krakowski ML, 1997, EUR J IMMUNOL, V27, P2840, DOI 10.1002/eji.1830271115
   Kuwashima N, 2005, J IMMUNOL, V175, P2730, DOI 10.4049/jimmunol.175.4.2730
   Liau LM, 2005, CLIN CANCER RES, V11, P5515, DOI 10.1158/1078-0432.CCR-05-0464
   Mailliard RB, 2004, CANCER RES, V64, P5934, DOI 10.1158/0008-5472.CAN-04-1261
   Nishimura F, 2006, CANCER RES, V66, P4478, DOI 10.1158/0008-5472.CAN-05-3825
   Okada H, 2004, CANCER RES, V64, P5830, DOI 10.1158/0008-5472.CAN-04-0130
   Okada H, 2003, J NEURO-ONCOL, V64, P13, DOI 10.1007/BF02700016
   Okada H, 2001, CANCER RES, V61, P2625
   Okada H, 2001, GENE THER, V8, P1157, DOI 10.1038/sj.gt.3301496
   Okada H, 1998, INT J CANCER, V78, P196, DOI 10.1002/(SICI)1097-0215(19981005)78:2<196::AID-IJC13>3.0.CO;2-9
   Okada H, 1999, GENE THER, V6, P219, DOI 10.1038/sj.gt.3300798
   Okada H, 2001, HUM GENE THER, V12, P575
   Okada H, 2007, J TRANSL MED, V5, P0, DOI 10.1186/1479-5876-5-67
   Okada H, 2009, CRIT REV IMMUNOL, V29, P1
   Olson JK, 2004, J IMMUNOL, V173, P3916, DOI 10.4049/jimmunol.173.6.3916
   Park C, 2006, GLIA, V53, P248, DOI 10.1002/glia.20278
   Salazar AM, 1996, NEUROSURGERY, V38, P1096, DOI 10.1097/00006123-199606000-00006
   Sasaki K, 2007, CANCER RES, V67, P6451, DOI 10.1158/0008-5472.CAN-06-3280
   Smith ME, 1999, AM J PATHOL, V155, P1147, DOI 10.1016/S0002-9440(10)65218-2
   Tabeta K, 2004, P NATL ACAD SCI USA, V101, P3516, DOI 10.1073/pnas.0400525101
   Takahashi A, 2002, CLIN CHEM, V48, P1551
   Trumpfheller C, 2008, P NATL ACAD SCI USA, V105, P2574, DOI 10.1073/pnas.0711976105
   Walker PR, 2003, BRAIN RES REV, V42, P97, DOI 10.1016/S0165-0173(03)00141-3
   Yamanaka R, 2003, BRIT J CANCER, V89, P1172, DOI 10.1038/sj.bjc.6601268
   Yamanaka R, 2005, CLIN CANCER RES, V11, P4160, DOI 10.1158/1078-0432.CCR-05-0120
   Yu JS, 2001, CANCER RES, V61, P842
   Yu JS, 2004, CANCER RES, V64, P4973, DOI 10.1158/0008-5472.CAN-03-3505
   Zhu XM, 2007, J TRANSL MED, V5, P0, DOI 10.1186/1479-5876-5-10
NR 44
TC 33
Z9 36
U1 0
U2 4
PU BLACKWELL PUBLISHING
PI OXFORD
PA 9600 GARSINGTON RD, OXFORD OX4 2DQ, OXEN, ENGLAND
SN 0077-8923
EI 
J9 ANN NY ACAD SCI
JI Ann.NY Acad.Sci.
PD JUN 15
PY 2009
VL 1174
IS 
BP 18
EP 23
DI 10.1111/j.1749-6632.2009.04932.x
PG 6
WC Oncology; Multidisciplinary Sciences
SC Oncology; Science & Technology - Other Topics
GA BMC20
UT WOS:000271828500003
PM 19769732
DA 2025-02-17
ER

PT J
AU Yaghoubi, SS
   Jensen, MC
   Satyamurthy, N
   Budhiraja, S
   Paik, D
   Czernin, J
   Gambhir, SS
AF Yaghoubi, Shahriar S.
   Jensen, Michael C.
   Satyamurthy, Nagichettiar
   Budhiraja, Shradha
   Paik, David
   Czernin, Johannes
   Gambhir, Sanjiv S.
TI Noninvasive detection of therapeutic cytolytic T cells with <SUP>18</SUP>F-FHBG PET in a patient with glioma
SO NATURE CLINICAL PRACTICE ONCOLOGY
LA English
DT Article
DE CTL; F-18-FHBG; glioblastoma multiforme; MRI; PET
ID reporter gene-expression; dendritic cells; probe
AB Background A 57-year-old man had been diagnosed with grade IV glioblastoma multiforme and was enrolled in a trial of adoptive cellular immunotherapy. The trial involved infusion of ex vivo expanded autologous cytolytic CD8(+) T cells (CTLs), genetically engineered to express the interleukin 13 zetakine gene (which encodes a receptor protein that targets these T cells to tumor cells) and the herpes simplex virus 1 thymidine kinase (HSV1 tk) suicide gene, and PET imaging reporter gene. Investigations MRI, whole-body and brain PET scan with F-18-radiolabelled 9-[4-fluoro-3-(hydroxymethyl)butyl] guanine (F-18-FHBG) to detect CTLs that express HSV1 tk, and safety monitoring after injection of F-18-FHBG. Diagnosis MRI detected grade III-IV glioblastoma multiforme plus two tumors recurrences that developed after resection of the initial tumor. Management Surgical resection of primary glioblastoma tumor, enrollment in CTL therapy trial, reresection of glioma recurrences, infusion of approximately 1 x 10(9) CTLs into the site of tumor reresection, and F-18-FHBG PET scan to detect infused CTLs.
C1 [Yaghoubi, Shahriar S.] Multimodal Mol Imaging Lab, Stanford, CA USA.
   [Budhiraja, Shradha; Paik, David] Dept Radiol, Bio X & Mol Imaging Programs, Stanford, CA USA.
   [Gambhir, Sanjiv S.] Mol Imaging Program, Stanford, CA USA.
   [Gambhir, Sanjiv S.] Div Nucl Med, Stanford, CA USA.
   [Gambhir, Sanjiv S.] Dept Radiol & Bioengn, Stanford, CA USA.
   [Czernin, Johannes] Univ Calif Los Angeles, Nucl Med Clin, Los Angeles, CA 90024 USA.
C3 University of California System; University of California Los Angeles
RP Gambhir, SS (通讯作者)，Clark Ctr, 318 Campus Dr,E150, Stanford, CA 94305 USA.
EM sgambhir@stanford.edu
FU NIH NCI ICMIC P50 [RO1 CA135486, RO1 CA103959]; Doris Duke Charitable Foundation
CR de Vries IJM, 2005, NAT BIOTECHNOL, V23, P1407, DOI 10.1038/nbt1154
   Gambhir SS, 2000, P NATL ACAD SCI USA, V97, P2785, DOI 10.1073/pnas.97.6.2785
   Green LA, 2004, J NUCL MED, V45, P1560
   Kahlon KS, 2004, CANCER RES, V64, P9160, DOI 10.1158/0008-5472.CAN-04-0454
   Krex D, 2007, BRAIN, V130, P2596, DOI 10.1093/brain/awm204
   Morse MA, 1999, CANCER RES, V59, P56
   Yaghoubi S, 2001, J NUCL MED, V42, P1225
   Yaghoubi SS, 2006, NAT PROTOC, V1, P2137, DOI 10.1038/nprot.2006.334
   Yaghoubi SS, 2006, NAT PROTOC, V1, P3069, DOI 10.1038/nprot.2006.459
   Yaghoubi SS, 2006, J NUCL MED, V47, P706
NR 10
TC 291
Z9 324
U1 1
U2 30
PU NATURE PUBLISHING GROUP
PI NEW YORK
PA 75 VARICK ST, 9TH FLR, NEW YORK, NY 10013-1917 USA
SN 1743-4254
EI 
J9 NAT CLIN PRACT ONCOL
JI Nat. Clin. Pract. Oncol.
PD JAN 15
PY 2009
VL 6
IS 1
BP 53
EP 58
DI 10.1038/ncponc1278
PG 6
WC Oncology
SC Oncology
GA 385WW
UT WOS:000261845300011
PM 19015650
DA 2025-02-17
ER

PT J
AU Clavreul, A
   Jean, I
   Preisser, L
   Chassevent, A
   Sapin, A
   Michalak, S
   Menei, P
AF Clavreul, Anne
   Jean, Isabelle
   Preisser, Laurence
   Chassevent, Agnes
   Sapin, Anne
   Michalak, Sophie
   Menei, Philippe
TI Human glioma cell culture: two FCS-free media could be recommended for clinical use in immunotherapy
SO IN VITRO CELLULAR & DEVELOPMENTAL BIOLOGY-ANIMAL
LA English
DT Article
DE Cell culture; Glioma; Immunotherapy; Tumour-associated antigens
ID human glioblastoma-multiforme; colony-stimulating factor; epidermal-growth-factor; fibrillary acidic protein; tumor-associated antigens; pulsed dendritic cells; cytotoxic t-cells; malignant glioma; brain-tumors; in-vitro
AB Immunotherapy, particularly active vaccination, may be developed as an effective and safe treatment modality for malignant gliomas, which continue to have a poor prognosis, despite advances in surgical techniques and adjuvant chemotherapy and radiotherapy. Since no glioma-specific tumor-associated antigens (TAAs) have been discovered, autologous tumor cells or well-established glioma cell lines could be used in future vaccination protocols to induce antitumour immunity against unknown TAAs. One obstacle for clinical use of these tumour cell vaccines is related to foetal calf serum (FCS). Efforts are currently being directed toward developing FCS-free media and serum-free alternatives to culture these cell vaccines. In this study, a medium containing human serum and one serum-free medium (UltraCulture), supplemented or not with epidermal growth factor, were tested on morphology, survival, DNA content and TAA expression of human glioma cell lines and glioma biopsy primary cultures. Their effects were compared on FCS-containing medium. Results show that, whatever the medium used, no significant variations in morphology and survival were observed. Furthermore, human serum-containing medium or UltraCulture preserved at early passage cultures the cell population of interest present in the biopsies before culture. In addition, the expression profile of eight TAAs was similar between these media. These data indicate that human serum-containing medium and UltraCulture serum-free medium could be promising candidates to produce tumour-cell vaccines.
C1 [Clavreul, Anne; Jean, Isabelle; Menei, Philippe] CHU, Dept Neurochirurg, F-49933 Angers, France.
   [Clavreul, Anne; Jean, Isabelle; Sapin, Anne; Menei, Philippe] INSERM, U646, F-49100 Angers, France.
   [Preisser, Laurence] INSERM, U564, F-49933 Angers, France.
   [Preisser, Laurence] SCCAN, F-49933 Angers, France.
   [Chassevent, Agnes] CRLCC, Ctr Paul Papin, F-49933 Angers, France.
   [Michalak, Sophie] CHU, Lab Pathol Cellulaire & Tissulaire, F-49933 Angers, France.
C3 Universite d'Angers; Centre Hospitalier Universitaire d'Angers; Institut National de la Sante et de la Recherche Medicale (Inserm); Universite d'Angers; Institut National de la Sante et de la Recherche Medicale (Inserm); Universite d'Angers; UNICANCER; Institut de Cancerologie de l'Ouest (ICO); Universite d'Angers; Centre Hospitalier Universitaire d'Angers
RP Clavreul, A (通讯作者)，INSERM, U646, 10 Rue Andre Boquel, F-49100 Angers, France.
EM anne.clavreul@univ-angers.fr
FU 'Grand Ouest Glioma Project' (Canceropole Grand-Ouest); 'Ligue Contre le Cancer'; PHRC and INCA
CR Anderson RC, 2002, CLIN IMMUNOL, V102, P84, DOI 10.1006/clim.2001.5152
   BIGNER DD, 1981, J NEUROPATH EXP NEUR, V40, P201, DOI 10.1097/00005072-198105000-00001
   BIGNER DD, 1981, J NEUROSURG, V55, P32, DOI 10.3171/jns.1981.55.1.0032
   BILZER T, 1991, ANTICANCER RES, V11, P547
   BOCCHINI V, 1991, CELL TISSUE RES, V265, P73, DOI 10.1007/BF00318141
   Borrello I, 2002, CYTOKINE GROWTH F R, V13, P185, DOI 10.1016/S1359-6101(01)00034-X
   Carpentier AE, 2006, CURR OPIN ONCOL, V18, P631, DOI 10.1097/01.cco.0000245321.34658.f4
   Chen JC, 2006, CANCER IMMUNOL IMMUN, V55, P873, DOI 10.1007/s00262-005-0077-7
   Chi DDJ, 1997, AM J PATHOL, V150, P2143
   Chun MH, 2000, CRIT REV ONCOL HEMAT, V36, P89, DOI 10.1016/S1040-8428(00)00079-2
   COLOMBATTI M, 1989, J NEUROSURG, V71, P388, DOI 10.3171/jns.1989.71.3.0388
   Das S, 2008, CURR TREAT OPTION ON, V9, P32, DOI 10.1007/s11864-008-0055-3
   Delaunay C, 1997, DIABETES METAB, V23, P219
   Delhaye M, 2003, NEUROCHIRURGIE, V49, P459
   ENGEBRAATEN O, 1993, INT J CANCER, V53, P209, DOI 10.1002/ijc.2910530206
   Farr-Jones MA, 1999, J NEURO-ONCOL, V43, P1, DOI 10.1023/A:1006115608103
   FRAPPAZ D, 1988, NEUROSURGERY, V23, P355, DOI 10.1227/00006123-198809000-00012
   HIESIGER EM, 1993, J NEURO-ONCOL, V16, P93, DOI 10.1007/BF01324695
   Imaizumi T, 1999, INT J CANCER, V83, P760, DOI 10.1002/(SICI)1097-0215(19991210)83:6<760::AID-IJC11>3.0.CO;2-R
   Jean WC, 2004, J NEURO-ONCOL, V66, P39, DOI 10.1023/B:NEON.0000013477.94568.0f
   Kadri N, 2007, IMMUNOL LETT, V108, P129, DOI 10.1016/j.imlet.2006.11.007
   KHARBANDA K, 1993, ACTA ONCOL, V32, P301, DOI 10.3109/02841869309093599
   Kikuchi T, 2001, CANCER IMMUNOL IMMUN, V50, P337, DOI 10.1007/s002620100205
   Kikuchi T, 2004, J IMMUNOTHER, V27, P452, DOI 10.1097/00002371-200411000-00005
   Kita M, 2006, AM J RHINOL, V20, P489, DOI 10.2500/ajr.2006.20.2927
   Koka V, 2003, AM J CLIN ONCOL-CANC, V26, P332, DOI 10.1097/00000421-200308000-00004
   Lee J, 2006, CANCER CELL, V9, P391, DOI 10.1016/j.ccr.2006.03.030
   Liau LM, 2005, CLIN CANCER RES, V11, P5515, DOI 10.1158/1078-0432.CCR-05-0464
   Liu G, 2004, CANCER RES, V64, P4980, DOI 10.1158/0008-5472.CAN-03-3504
   Liu GT, 2003, J IMMUNOTHER, V26, P301, DOI 10.1097/00002371-200307000-00002
   Lonergan DM, 2003, PLAST RECONSTR SURG, V111, P1960, DOI 10.1097/01.PRS.0000055065.41599.75
   Ma YH, 2008, J INT MED RES, V36, P308, DOI 10.1177/147323000803600213
   Mackensen A, 2000, CANCER IMMUNOL IMMUN, V49, P152, DOI 10.1007/s002620050614
   MAHALEY MS, 1983, J NEUROSURG, V59, P201, DOI 10.3171/jns.1983.59.2.0201
   MENEI P, 2002, P SOC FRANCOPHONE TH, V0, P0
   Murayama K, 2000, J IMMUNOTHER, V23, P511, DOI 10.1097/00002371-200009000-00001
   Okada H, 2001, GENE THER, V8, P1157, DOI 10.1038/sj.gt.3301496
   Okano F, 2002, CLIN CANCER RES, V8, P2851
   Parney IF, 1997, HUM GENE THER, V8, P1073, DOI 10.1089/hum.1997.8.9-1073
   PEDERSEN PH, 1994, INT J CANCER, V56, P255, DOI 10.1002/ijc.2910560219
   POLLACK IF, 1990, J NEUROSURG, V73, P106, DOI 10.3171/jns.1990.73.1.0106
   Rutkowski S, 2004, BRIT J CANCER, V91, P1656, DOI 10.1038/sj.bjc.6602195
   Sahin U, 2000, CLIN CANCER RES, V6, P3916
   Saikali S, 2007, J NEURO-ONCOL, V81, P139, DOI 10.1007/s11060-006-9220-3
   Scarcella DL, 1999, CLIN CANCER RES, V5, P335
   SHEN F, 2009, J BIO A IN PRESS JUL, V0, P0
   Shimato S, 2008, J NEUROSURG, V109, P117, DOI 10.3171/JNS/2008/109/7/0117
   Smith KE, 2007, INT J CANCER, V120, P75, DOI 10.1002/ijc.22286
   Stupp R, 2005, NEW ENGL J MED, V352, P987, DOI 10.1056/NEJMoa043330
   Vandesompele J, 2002, GENOME BIOL, V3, P0, DOI 10.1186/gb-2002-3-7-research0034
   VINDELOV LL, 1983, CYTOMETRY, V3, P323, DOI 10.1002/cyto.990030503
   Vogel TW, 2005, CLIN CANCER RES, V11, P3624, DOI 10.1158/1078-0432.CCR-04-2115
   Walker DG, 2008, J CLIN NEUROSCI, V15, P114, DOI 10.1016/j.jocn.2007.08.007
   Warncke M, 2006, J IMMUNOL METHODS, V310, P1, DOI 10.1016/j.jim.2005.09.012
   Westphal M, 2003, NEURO-ONCOLOGY, V5, P79, DOI 10.1215/15228517-5-2-79
   WESTPHAL M, 1990, J NEUROCYTOL, V19, P466, DOI 10.1007/BF01257237
   Wheeler CJ, 2008, CANCER RES, V68, P5955, DOI 10.1158/0008-5472.CAN-07-5973
   Yamanaka R, 2005, CLIN CANCER RES, V11, P4160, DOI 10.1158/1078-0432.CCR-05-0120
   Yamanaka R, 2008, TRENDS MOL MED, V14, P228, DOI 10.1016/j.molmed.2008.03.003
   Yu JS, 2004, CANCER RES, V64, P4973, DOI 10.1158/0008-5472.CAN-03-3505
   Zhang JG, 2007, CLIN CANCER RES, V13, P566, DOI 10.1158/1078-0432.CCR-06-1576
NR 61
TC 13
Z9 13
U1 0
U2 2
PU SPRINGER
PI NEW YORK
PA 233 SPRING ST, NEW YORK, NY 10013 USA
SN 1071-2690
EI 
J9 IN VITRO CELL DEV-AN
JI In Vitro Cell. Dev. Biol.-Anim.
PD SEP 15
PY 2009
VL 45
IS 9
BP 500
EP 511
DI 10.1007/s11626-009-9215-4
PG 12
WC Cell Biology; Developmental Biology
SC Cell Biology; Developmental Biology
GA 496EK
UT WOS:000269952000003
PM 19533255
DA 2025-02-17
ER

PT J
AU Fujita, M
   Zhu, XM
   Ueda, R
   Sasaki, K
   Kohanbash, G
   Kastenhuber, ER
   McDonald, HA
   Gibson, GA
   Watkins, SC
   Muthuswamy, R
   Kalinski, P
   Okada, H
AF Fujita, Mitsugu
   Zhu, Xinmei
   Ueda, Ryo
   Sasaki, Kotaro
   Kohanbash, Gary
   Kastenhuber, Edward R.
   McDonald, Heather A.
   Gibson, Gregory A.
   Watkins, Simon C.
   Muthuswamy, Ravikumar
   Kalinski, Pawel
   Okada, Hideho
TI Effective Immunotherapy against Murine Gliomas Using Type 1 Polarizing Dendritic Cells-Significant Roles of CXCL10
SO CANCER RESEARCH
LA English
DT Article
ID nervous-system tumors; gamma-inducible protein-10; regulatory t-cells; adoptive transfer; nitric-oxide; in-vitro; vaccines; antigen; efficacy; immunity
AB In an attempt to develop effective vaccines against central nervous system (CNS) tumors, we evaluated the ability of vaccines with standard dendritic cells (DC) versus type I polarizing DCs (DC1) to induce glioma-specific type 1 CTLs with CNS tumor-relevant homing properties and the mechanism of their action. C57BL/6 mouse-derived bone marrow cells were cultured with mouse granulocyte/macrophage colony-stimulating factor (GM-CSF) for 6 days, and CD11c(+) cells were subsequently cultured with GM-CSF, rmIFN-gamma, rmIFN-alpha, rmIL-4, and polyinosinic-polycytidylic acid stabilized by lysine and carboxymethylcellulose for 24 hours to generate DC1s. In analogy to their human counterparts, mouse DC1s exhibited surface marker profiles of mature DCs and produced high levels of IL-12 and CXCL10. Importantly for their application as cancer vaccines, such DC1s stably retained their type I phenotype even when exposed to type 2-promoting or regulatory T cell (Treg)-promoting environments. Consistently, mouse DC Is induced antigen-specific type I CTLs more efficiently than nonpolarized DCs in vitro. DC1s given s.c. migrated into draining lymph nodes, induced antigen-specific CTLs, and suppressed Treg accumulation. In addition, s.c. immunization with DC1s loaded with glioma-associated antigen (GAA)-derived CTL epitope peptides prolonged the survival of CNS GL261 glioma-bearing mice, which was associated with efficient CNS glioma homing of antigen-specific CTLs. Intratumoral injections of GAA peptide-loaded DC1s further enhanced the anti-CNS glioma effects of DC1-based s.c. immunization. Interestingly, the antitumor functions were abrogated with CXCL10(-/-) mouse-derived DC1s. Collectively, these findings show the anti-CNS glioma effects of DC1-based therapy and a novel role of CXCL10 in the immunologic and therapeutic activity of DC-based cancer vaccines. [Cancer Res 2009;69(4):1587-95]
C1 [Fujita, Mitsugu; Zhu, Xinmei; Ueda, Ryo; Kohanbash, Gary; Kastenhuber, Edward R.; McDonald, Heather A.; Okada, Hideho] Univ Pittsburgh, Sch Med, Dept Neurol Surg, Pittsburgh, PA 15261 USA.
   [Kalinski, Pawel; Okada, Hideho] Univ Pittsburgh, Sch Med, Dept Surg, Pittsburgh, PA 15261 USA.
   [Sasaki, Kotaro] Univ Pittsburgh, Sch Med, Dept Dermatol, Pittsburgh, PA 15261 USA.
   [Sasaki, Kotaro; Muthuswamy, Ravikumar; Kalinski, Pawel] Univ Pittsburgh, Sch Med, Dept Immunol, Pittsburgh, PA 15261 USA.
   Univ Pittsburgh, Sch Med, Dept Cell Biol & Physiol, Pittsburgh, PA 15261 USA.
   [Kohanbash, Gary; Gibson, Gregory A.; Watkins, Simon C.; Kalinski, Pawel] Univ Pittsburgh, Grad Sch Publ Hlth, Dept Infect Dis & Microbiol, Pittsburgh, PA 15261 USA.
   [Fujita, Mitsugu; Zhu, Xinmei; Ueda, Ryo; Kohanbash, Gary; Kastenhuber, Edward R.; McDonald, Heather A.; Okada, Hideho] Univ Pittsburgh, Inst Canc, Brain Tumor Program, Pittsburgh, PA 15261 USA.
C3 Pennsylvania Commonwealth System of Higher Education (PCSHE); University of Pittsburgh; Pennsylvania Commonwealth System of Higher Education (PCSHE); University of Pittsburgh; Pennsylvania Commonwealth System of Higher Education (PCSHE); University of Pittsburgh; Pennsylvania Commonwealth System of Higher Education (PCSHE); University of Pittsburgh; Pennsylvania Commonwealth System of Higher Education (PCSHE); University of Pittsburgh; Pennsylvania Commonwealth System of Higher Education (PCSHE); University of Pittsburgh; Pennsylvania Commonwealth System of Higher Education (PCSHE); University of Pittsburgh
RP Okada, H (通讯作者)，Hillman Canc Ctr, G12a Res Pavil,5117 Ctr Ave, Pittsburgh, PA 15213 USA.
EM okadah@upmc.edu
FU [IR01NS055140-01];  [IP01CA100327];  [1P01NS40923];  [IR01CA095128]
CR Banchereau J, 2000, ANNU REV IMMUNOL, V18, P767, DOI 10.1146/annurev.immunol.18.1.767
   Bronte V, 2005, NAT REV IMMUNOL, V5, P641, DOI 10.1038/nri1668
   Carpentier AE, 2006, CURR OPIN ONCOL, V18, P631, DOI 10.1097/01.cco.0000245321.34658.f4
   Curiel TJ, 2004, NAT MED, V10, P942, DOI 10.1038/nm1093
   Dufour JH, 2002, J IMMUNOL, V168, P3195, DOI 10.4049/jimmunol.168.7.3195
   Eguchi J, 2005, J IMMUNOL, V174, P7194, DOI 10.4049/jimmunol.174.11.7194
   Eguchi J, 2006, CANCER RES, V66, P5883, DOI 10.1158/0008-5472.CAN-06-0363
   Feili-Hariri M, 2005, J LEUKOCYTE BIOL, V78, P656, DOI 10.1189/jlb.1104631
   Fujita M, 2008, J IMMUNOL, V180, P2089, DOI 10.4049/jimmunol.180.4.2089
   GATTASS CR, 1994, J EXP MED, V179, P1373, DOI 10.1084/jem.179.4.1373
   Gustafsson K, 2008, CANCER RES, V68, P5965, DOI 10.1158/0008-5472.CAN-07-6494
   Hatano M, 2005, NEOPLASIA, V7, P717, DOI 10.1593/neo.05277
   Hatano Manabu, 2004, J TRANSL MED, V2, P40, DOI 10.1186/1479-5876-2-40
   Hokey DA, 2005, CANCER RES, V65, P10059, DOI 10.1158/0008-5472.CAN-05-1692
   Iizuka Y, 2006, INT J CANCER, V118, P942, DOI 10.1002/ijc.21432
   Kuwashima N, 2005, J IMMUNOL, V175, P2730, DOI 10.4049/jimmunol.175.4.2730
   Loetscher M, 1996, J EXP MED, V184, P963, DOI 10.1084/jem.184.3.963
   Mailliard RB, 2004, CANCER RES, V64, P5934, DOI 10.1158/0008-5472.CAN-04-1261
   Muthuswamy R, 2008, CANCER RES, V68, P5972, DOI 10.1158/0008-5472.CAN-07-6818
   Nakamura Y, 2007, CANCER RES, V67, P10012, DOI 10.1158/0008-5472.CAN-07-1735
   Nishimura F, 2006, CANCER RES, V66, P4478, DOI 10.1158/0008-5472.CAN-05-3825
   Nishioka Y, 2003, J LEUKOCYTE BIOL, V73, P621, DOI 10.1189/jlb.0402205
   Okada H, 2004, CANCER RES, V64, P5830, DOI 10.1158/0008-5472.CAN-04-0130
   Okada H, 1998, INT J CANCER, V78, P196, DOI 10.1002/(SICI)1097-0215(19981005)78:2<196::AID-IJC13>3.0.CO;2-9
   Okano F, 2002, CLIN CANCER RES, V8, P2851
   Overwijk WW, 1998, J EXP MED, V188, P277, DOI 10.1084/jem.188.2.277
   Prins RM, 2003, CANCER RES, V63, P8487
   Sasaki K, 2007, CANCER RES, V67, P6451, DOI 10.1158/0008-5472.CAN-06-3280
   Selznick LA, 2008, NEUROSURG REV, V31, P141, DOI 10.1007/s10143-008-0121-0
   Stupp R, 2005, NEW ENGL J MED, V352, P987, DOI 10.1056/NEJMoa043330
   TOWNSEND A, 1989, NATURE, V340, P443, DOI 10.1038/340443a0
   Tsugawa T, 2004, GENE THER, V11, P1551, DOI 10.1038/sj.gt.3302300
   Vieira PL, 2000, J IMMUNOL, V164, P4507, DOI 10.4049/jimmunol.164.9.4507
   Walker PR, 2000, J IMMUNOL, V165, P3128, DOI 10.4049/jimmunol.165.6.3128
   Wesa A, 2007, J IMMUNOTHER, V30, P75, DOI 10.1097/01.cji.0000211316.15278.6e
   Yang TB, 2002, CANCER RES, V62, P2583
   Zhu XM, 2007, J TRANSL MED, V5, P0, DOI 10.1186/1479-5876-5-10
NR 37
TC 90
Z9 103
U1 0
U2 2
PU AMER ASSOC CANCER RESEARCH
PI PHILADELPHIA
PA 615 CHESTNUT ST, 17TH FLOOR, PHILADELPHIA, PA 19106-4404 USA
SN 0008-5472
EI 1538-7445
J9 CANCER RES
JI Cancer Res.
PD FEB 15
PY 2009
VL 69
IS 4
BP 1587
EP 1595
DI 10.1158/0008-5472.CAN-08-2915
PG 9
WC Oncology
SC Oncology
GA 407YB
UT WOS:000263399100044
PM 19190335
DA 2025-02-17
ER

PT J
AU Nagatani, M
   Ando, R
   Yamakawa, S
   Saito, T
   Tamura, K
AF Nagatani, Mariko
   Ando, Ryo
   Yamakawa, Seiki
   Saito, Tsubasa
   Tamura, Kazutoshi
TI Histological and Immunohistochemical Studies on Spontaneous Rat Astrocytomas and Malignant Reticulosis
SO TOXICOLOGIC PATHOLOGY
LA English
DT Article
DE astrocytoma; malignant reticulosis; immunohistochemistry; macrophage; microglia; spontaneous; rat
ID sprague-dawley rats; central nervous-system; primary brain-tumors; spinal-cord; fischer-344 rats; chronic toxicity; drinking-water; acrylonitrile; cells; carcinogenicity
AB Among spontaneous neoplasms of the rat central nervous system, the discrimination between astrocytoma and malignant reticulosis (MR) is sometimes difficult because of their similar cell morphology and infiltration patterns. In the present study, we carried out histological and immunohistochemical analyses on a total of sixty-four cases in Sprague-Dawley and F344 rats. These cases were diagnosed as benign/malignant astrocytoma containing no neoplastic oligodendroglial elements or MR according to the diagnostic criteria of the World Health Organization International Classification of Rodent Tumors (Mohr et al. 1994). Astrocytomas were divided into three types and MR into two types based on the number of lesions, cellularity and infiltration patterns, and so on. Although the neoplastic cells from all types showed various immunoreactivities for RM-4 (anti-rat macrophages and dendritic cells), ED-1, and/or vimentin, there were no distinctive differences among these types, and most cells that were positive for RM-4 were also positive for ED-1. None of the tumor types showed any reactivity for GFAP or S-100 protein. From the results of morphological and immunohistochemical examinations, it was indicated that there are no distinctive differences between spontaneous astrocytomas and MR in rats, and they are probably derived from the same cell lineage, that is, microglia, macrophage, or radial glia.
C1 [Nagatani, Mariko] Biol & Zool Res Ctr Inc, Dept Pathol, Hamamatsu Branch, Higashi Ku, Shizuoka 4350016, Japan.
   [Ando, Ryo; Saito, Tsubasa; Tamura, Kazutoshi] Biol & Zool Res Ctr Inc, Gotemba Labs, Dept Pathol, Shizuoka 4350016, Japan.
RP Nagatani, M (通讯作者)，Biol & Zool Res Ctr Inc, Dept Pathol, Hamamatsu Branch, Higashi Ku, 164-2 Wada Cho, Shizuoka 4350016, Japan.
EM nagatani@bozo.co.jp
CR Barry D, 2005, GLIA, V50, P187, DOI 10.1002/glia.20166
   BIGNER DD, 1986, FOOD CHEM TOXICOL, V24, P129, DOI 10.1016/0278-6915(86)90347-9
   Garman RH, 1988, MONOGRAPHS PATHOLOGY, V0, P117
   GARNER FM, 1967, P295, V0, P0
   GOPINATH C, 1986, FOOD CHEM TOXICOL, V24, P113, DOI 10.1016/0278-6915(86)90345-5
   Iyonaga K, 1997, HISTOCHEM J, V29, P105, DOI 10.1023/A:1026477104227
   Johannsen FR, 2002, TOXICOL LETT, V132, P221, DOI 10.1016/S0378-4274(02)00074-7
   Johannsen FR, 2002, TOXICOL LETT, V132, P197, DOI 10.1016/S0378-4274(02)00073-5
   KRINKE G, 1985, J COMP PATHOL, V95, P175, DOI 10.1016/0021-9975(85)90004-0
   Krinke GJ, 2000, TOXICOL PATHOL, V28, P178, DOI 10.1177/019262330002800123
   Lopes MBS, 2000, DIAGNOSTIC HISTOPATH, V0, P1607
   MAWDESLEYTHOMAS LE, 1974, J PATHOL, V112, P107, DOI 10.1002/path.1711120206
   MOHR U, 1994, IARC SCI PUBL, V122, P1
   NEWMAN AJ, 1974, J COMP PATHOL, V84, P39, DOI 10.1016/0021-9975(74)90025-5
   OKAZAKI H, 1988, ATLAS NEUROPATHOLOGY, V0, P59
   Pruimboom-Brees IM, 2004, VET PATHOL, V41, P287, DOI 10.1354/vp.41-3-287
   Rice JM, 2005, MUTAT RES-GEN TOX EN, V580, P3, DOI 10.1016/j.mrgentox.2004.09.008
   Solleveld H, 1990, PATHOLOGY FISCHER RA, V0, P155
   Summers BA, 1994, VET NEUROPATHOLOGY, V0, P351
   Wu D, 2005, BRAIN RES, V1051, P183, DOI 10.1016/j.brainres.2005.05.054
   Zook BC, 2000, TOXICOL PATHOL, V28, P193, DOI 10.1177/019262330002800124
   ZWICKER GM, 1992, TOXICOL PATHOL, V20, P576, DOI 10.1177/019262339202000404
NR 22
TC 13
Z9 13
U1 0
U2 0
PU SAGE PUBLICATIONS INC
PI THOUSAND OAKS
PA 2455 TELLER RD, THOUSAND OAKS, CA 91320 USA
SN 0192-6233
EI 1533-1601
J9 TOXICOL PATHOL
JI Toxicol. Pathol.
PD AUG 15
PY 2009
VL 37
IS 5
BP 599
EP 605
DI 10.1177/0192623309338385
PG 7
WC Pathology; Toxicology
SC Pathology; Toxicology
GA 476WF
UT WOS:000268476400004
PM 19487256
DA 2025-02-17
ER

PT J
AU Miyazaki, T
   Moritake, K
   Yamada, K
   Hara, N
   Osago, H
   Shibata, T
   Akiyama, Y
   Tsuchiya, M
AF Miyazaki, Takeshi
   Moritake, Kouzo
   Yamada, Kazuo
   Hara, Nobumasa
   Osago, Harumi
   Shibata, TomoKo
   Akiyama, Yasuhiko
   Tsuchiya, Mikako
TI Indoleamine 2,3-dioxygenase as a new target for malignant glioma therapy Laboratory investigation
SO JOURNAL OF NEUROSURGERY
LA English
DT Article
DE immune escape; indoleamine 2,3-dioxygenase; malignant glioma; tryptophan; 1-methyl L-tryptophan
ID t-cell proliferation; dendritic cells; tryptophan catabolism; immune activation; colorectal-cancer; inhibition; suppression; induction; rejection; responses
AB Object. Indoleamine 2,3-dioxygenase (IDO), a kynurenine pathway (KP) enzyme catalyzing oxidation of the essential amino acid tryptophan (Trp), is thought to be involved in the immune resistance of malignant tumors through T-cell inactivation caused by Trp depletion and metabolite accumulation. Human malignant gliomas may use this strategy to escape immune attack. The object of this study was to investigate the possibility of IDO-dependent Trp depletion by malignant gliomas and the practicability of using an IDO inhibitor together with anticancer drugs to reserve Trp without decreasing the cytotoxicity of the drugs. Methods. The authors studied expression of IDO and other KP enzymes and the effects of an IDO inhibitor, 1-methyl L-tryptophan (1MT), on Trp metabolism and cytotoxicity of anticancer drugs, together with direct measurement of KP metabolites, in cultured human malignant glioma cells. Results. Upon interferon-gamma (IFN-gamma) stimulation, the glioma cells greatly increased their IDO mRNA expression concomitant with depletion of Trp. The IDO inhibitor 1MT Successfully prevented Trp consumption by the stimulated glioma cells. Combining 1MT with anticancer drugs (temozolomide, bischloroethylnitrosourea [BCNU], etoposide and cisplatin) did not interfere with the drugs' suppression of growth of LN229 glioma cells but rather increased their inhibitory effects on IDO activity. Conclusions. These findings suggest that the robust IDO expression with rapid consumption of Trp in human glioma cells induced by IFN-gamma could lead to immune resistance in glioma cells. Indoleamine 2,3-dioxygenase inhibitors that prevent Trp depletion could be used with anticancer drugs to improve therapeutic effects. (DOI: 10.3171/2008.10.JNS081141)
C1 [Miyazaki, Takeshi; Moritake, Kouzo; Akiyama, Yasuhiko] Shimane Univ, Fac Med, Dept Neurosurg, Izumo, Shimane, Japan.
   [Yamada, Kazuo; Hara, Nobumasa; Osago, Harumi; Shibata, TomoKo; Tsuchiya, Mikako] Shimane Univ, Fac Med, Dept Biochem, Izumo, Shimane, Japan.
C3 Shimane University; Shimane University
RP Miyazaki, T (通讯作者)，89-1 Enya, Izumo, Shimane 6938501, Japan.
EM takeshi@med.shimane-u.ac.jp
FU Foundation for Educational Research of the Shimane University Faculty of Medicine
CR Bhardwaj N, 2007, J CLIN INVEST, V117, P1130, DOI 10.1172/JCI32136
   Brandacher G, 2006, CLIN CANCER RES, V12, P1144, DOI 10.1158/1078-0432.CCR-05-1966
   Fallarino F, 2006, J IMMUNOL, V176, P6752, DOI 10.4049/jimmunol.176.11.6752
   Grant R, 2003, BIOCHEM PHARMACOL, V66, P1033, DOI 10.1016/S0006-2952(03)00464-7
   Grant RS, 2000, REDOX REP, V5, P101, DOI 10.1179/135100000101535357
   Heyes MP, 1997, BIOCHEM J, V326, P351, DOI 10.1042/bj3260351
   HOLLADAY FP, 1992, J NEUROSURG, V77, P757, DOI 10.3171/jns.1992.77.5.0757
   Hou DY, 2007, CANCER RES, V67, P792, DOI 10.1158/0008-5472.CAN-06-2925
   Huang A, 2002, BRIT J CANCER, V86, P1691, DOI 10.1038/sj.bjc.6600336
   Hwu P, 2000, J IMMUNOL, V164, P3596, DOI 10.4049/jimmunol.164.7.3596
   Kwidzinski E, 2005, FASEB J, V19, P1347, DOI 10.1096/fj.04-3228fje
   Muller AJ, 2005, NAT MED, V11, P312, DOI 10.1038/nm1196
   Munn DH, 2007, J CLIN INVEST, V117, P1147, DOI 10.1172/JCI31178
   Munn DH, 2005, IMMUNITY, V22, P633, DOI 10.1016/j.immuni.2005.03.013
   Munn DH, 1998, SCIENCE, V281, P1191, DOI 10.1126/science.281.5380.1191
   Munn DH, 1999, J EXP MED, V189, P1363, DOI 10.1084/jem.189.9.1363
   OConnor JC, 2008, MOL PSYCHIAT, V0, P0
   Sampson JH, 1996, P NATL ACAD SCI USA, V93, P10399, DOI 10.1073/pnas.93.19.10399
   Schröcksnadel K, 2006, CLIN CHIM ACTA, V364, P82, DOI 10.1016/j.cca.2005.06.013
   Terness P, 2002, J EXP MED, V196, P447, DOI 10.1084/jem.20020052
   Uyttenhove C, 2003, NAT MED, V9, P1269, DOI 10.1038/nm934
   Walker PR, 2003, BRAIN RES REV, V42, P97, DOI 10.1016/S0165-0173(03)00141-3
   Walker PR, 2002, IMMUNOLOGY, V107, P28, DOI 10.1046/j.1365-2567.2002.01507.x
   Yamada K, 2008, J CHROMATOGR B, V867, P57, DOI 10.1016/j.jchromb.2008.03.010
   Yang Liu, 2003, CANCER CONTROL, V10, P138
NR 25
TC 57
Z9 63
U1 1
U2 12
PU AMER ASSOC NEUROLOGICAL SURGEONS
PI ROLLING MEADOWS
PA 5550 MEADOWBROOK DRIVE, ROLLING MEADOWS, IL 60008 USA
SN 0022-3085
EI 
J9 J NEUROSURG
JI J. Neurosurg.
PD AUG 15
PY 2009
VL 111
IS 2
BP 230
EP 237
DI 10.3171/2008.10.JNS081141
PG 8
WC Clinical Neurology; Surgery
SC Neurosciences & Neurology; Surgery
GA 475EL
UT WOS:000268341100005
PM 19199463
DA 2025-02-17
ER

PT J
AU Wei, J
   DeAngulo, G
   Sun, W
   Hussain, SF
   Vasquez, H
   Jordan, J
   Weinberg, J
   Wolff, J
   Koshkina, N
   Heimberger, AB
AF Wei, Jun
   DeAngulo, Guillermo
   Sun, Wei
   Hussain, Sakina F.
   Vasquez, Hernan
   Jordan, Justin
   Weinberg, Jeffery
   Wolff, Johannes
   Koshkina, Nadya
   Heimberger, Amy B.
TI Topotecan enhances immune clearance of gliomas
SO CANCER IMMUNOLOGY IMMUNOTHERAPY
LA English
DT Article
DE Immunotherapy; Gliomas; Topotecan; Fas; FasL
ID pulsed dendritic cells; fas-mediated cytotoxicity; t-cells; apoptosis; expression; ligand; vaccination; receptor; death; lymphocytes
AB Despite aggressive surgery, radiation therapy, and chemotherapy, glioblastoma multiforme (GBM) is refractory to therapy, recurs quickly, and results in a median survival time of only 14 months. The modulation of the apoptotic receptor Fas with cytotoxic agents could potentiate the response to therapy. However, Fas ligand (FasL) is not expressed in the brain and therefore this Fas-inducing cell death mechanism cannot be utilized. Vaccination of patients with gliomas has shown promising responses. In animal studies, brain tumors of vaccinated mice were infiltrated with activated T cells. Since activated immune cells express FasL, we hypothesized that combination of immunotherapy with chemotherapy can activate Fas signaling, which could be responsible for a synergistic or additive effect of the combination. When we treated the human glioma cell line U-87 and GBM tumor cells isolated from patients with TPT, Fas was up regulated. Subsequent administration of soluble Fas ligand (sFasL) to treated cells significantly increased their cell death indicating that these Fas receptors were functional. Similar effect was observed when CD3+ T cells were used as a source of the FasL, indicating that the up regulated Fas expression on glioma cells increases their susceptibility to cytotoxic T cell killing. This additive effect was not observed when glioma cells were pre-treated with temozolomide, which was unable to increase Fas expression in tumor. Inhibition of FasL activity with the antagonistic antibody Nok-1 mitigated these effects confirming that these responses were specifically mediated by the Fas-FasL interaction. Furthermore, the CD3+ T cells co-cultured with topotecan treated U-87 and autologous GBM tumor cells showed a significant increase in expression in IFN-gamma, a key cytokine produced by activated T cells, and accordingly enhanced tumor cytotoxicity. Based on our data we conclude that drugs, such as topotecan, which cause up regulation of Fas on glioma cells can be potentially exploited with immunotherapy to enhance immune clearance of tumors via Fas signaling.
C1 [Wei, Jun; Sun, Wei; Hussain, Sakina F.; Jordan, Justin; Weinberg, Jeffery; Heimberger, Amy B.] Univ Texas MD Anderson Canc Ctr, Dept Neurosurg, Unit 442, Houston, TX 77030 USA.
   [DeAngulo, Guillermo; Vasquez, Hernan; Wolff, Johannes; Koshkina, Nadya] Univ Texas MD Anderson Canc Ctr, Dept Pediat, Unit 87, Houston, TX 77030 USA.
C3 University of Texas System; UTMD Anderson Cancer Center; University of Texas System; UTMD Anderson Cancer Center
RP Heimberger, AB (通讯作者)，Univ Texas MD Anderson Canc Ctr, Dept Neurosurg, Unit 442, 1515 Holcombe Blvd, Houston, TX 77030 USA.
EM aheimber@mdanderson.org
FU The University of Texas M. D. Anderson Cancer Center Department of Neurosurgery; American Association; American Brain Tumor Association; Rose Foundation
CR Anderson RCE, 2007, NEUROSURGERY, V60, P1129, DOI 10.1227/01.NEU.0000255460.91892.44
   ARCHER G, 2004, SOC NEUR ED DAY 9 AN, V0, P0
   Asavaroengchai W, 2002, P NATL ACAD SCI USA, V99, P931, DOI 10.1073/pnas.022634999
   Badie B, 2001, J NEUROIMMUNOL, V120, P19, DOI 10.1016/S0165-5728(01)00361-7
   Chahlavi A, 2005, CANCER RES, V65, P5428, DOI 10.1158/0008-5472.CAN-04-4395
   Ciusani E, 2005, J NEURO-ONCOL, V71, P19, DOI 10.1007/s11060-004-9180-4
   Ciusani E, 2002, BIOCHEM PHARMACOL, V63, P881, DOI 10.1016/S0006-2952(01)00837-1
   Dimberg LY, 2005, BLOOD, V106, P1346, DOI 10.1182/blood-2004-04-1322
   Dudley ME, 2002, SCIENCE, V298, P850, DOI 10.1126/science.1076514
   Dummer W, 2002, J CLIN INVEST, V110, P185, DOI 10.1172/JCI200215175
   ELLIOTT L, 1987, JNCI-J NATL CANCER I, V78, P919
   ELLIOTT LH, 1984, J IMMUNOL, V132, P1208
   Fecci PE, 2006, CANCER RES, V66, P3294, DOI 10.1158/0008-5472.CAN-05-3773
   Freeman BB, 2006, NEURO-ONCOLOGY, V8, P89, DOI 10.1215/15228517-2005-004
   Friedman HS, 1999, CANCER-AM CANCER SOC, V85, P1160, DOI 10.1002/(SICI)1097-0142(19990301)85:5<1160::AID-CNCR21>3.3.CO;2-6
   GomezManzano C, 1997, J NATL CANCER I, V89, P1036, DOI 10.1093/jnci/89.14.1036
   Heimberger AB, 2003, CLIN CANCER RES, V9, P4247
   HEIMBERGER AB, 2006, 74 ANN M AM ASS NEUR, V0, P0
   Hussain SF, 2006, NEURO-ONCOLOGY, V8, P261, DOI 10.1215/15228517-2006-008
   Kamei T, 2005, MELANOMA RES, V15, P393, DOI 10.1097/00008390-200510000-00007
   Karanikas V, 2000, CLIN CANCER RES, V6, P829
   Kikuchi T, 2001, CANCER IMMUNOL IMMUN, V50, P337, DOI 10.1007/s002620100205
   Kim M, 2004, BIOCHEM BIOPH RES CO, V320, P138, DOI 10.1016/j.bbrc.2004.05.135
   Koshkina NV, 2005, INT J CANCER, V116, P458, DOI 10.1002/ijc.21011
   Learn CA, 2006, CLIN CANCER RES, V12, P7306, DOI 10.1158/1078-0432.CCR-06-1727
   Liau LM, 2005, CLIN CANCER RES, V11, P5515, DOI 10.1158/1078-0432.CCR-05-0464
   Lindkvist A, 2006, BIOCHEM BIOPH RES CO, V341, P1141, DOI 10.1016/j.bbrc.2006.01.068
   Méndez R, 2007, CANCER IMMUNOL IMMUN, V56, P88, DOI 10.1007/s00262-006-0166-2
   Mizutani Y, 1997, CANCER, V79, P1180, DOI 10.1002/(SICI)1097-0142(19970315)79:6<1180::AID-CNCR17>3.0.CO;2-W
   Mizutani Y, 1999, ONCOL REP, V6, P979
   Mizutani Y, 1999, J UROLOGY, V162, P2170, DOI 10.1016/S0022-5347(05)68154-2
   Morford LA, 1997, J IMMUNOL, V159, P4415
   Motl S, 2006, CLIN PHARMACOKINET, V45, P871, DOI 10.2165/00003088-200645090-00002
   Newlands ES, 1997, CANCER TREAT REV, V23, P35, DOI 10.1016/S0305-7372(97)90019-0
   Orlinick JR, 1997, J BIOL CHEM, V272, P32221, DOI 10.1074/jbc.272.51.32221
   Oyaizu N, 1997, J IMMUNOL, V158, P2456
   Park WR, 2001, EUR J IMMUNOL, V31, P1456, DOI 10.1002/1521-4141(200105)31:5<1456::AID-IMMU1456>3.0.CO;2-A
   Plautz GE, 2000, CLIN CANCER RES, V6, P2209
   Pollina J, 1998, J NEURO-ONCOL, V39, P217, DOI 10.1023/A:1005954121521
   Puls LE, 2002, MED ONCOL, V19, P25, DOI 10.1385/MO:19:1:25
   Saas P, 1997, J CLIN INVEST, V99, P1173, DOI 10.1172/JCI119273
   Saita T, 2001, BIOL PHARM BULL, V24, P321, DOI 10.1248/bpb.24.321
   Siegmund D, 2005, MOL CELL BIOL, V25, P6363, DOI 10.1128/MCB.25.15.6363-6379.2005
   Stupp R, 2005, NEW ENGL J MED, V352, P987, DOI 10.1056/NEJMoa043330
   Sun MY, 2006, J IMMUNOL, V177, P1481, DOI 10.4049/jimmunol.177.3.1481
   Suzuki I, 2000, J IMMUNOL, V165, P5537, DOI 10.4049/jimmunol.165.10.5537
   Tateishi K, 2006, INT J CANCER, V118, P2237, DOI 10.1002/ijc.21658
   Uslu R, 1997, CLIN CANCER RES, V3, P963
   Villunger A, 1997, BLOOD, V90, P12
   WELLER M, 1994, J CLIN INVEST, V94, P954, DOI 10.1172/JCI117462
   Wheeler CJ, 2004, CLIN CANCER RES, V10, P5316, DOI 10.1158/1078-0432.CCR-04-0497
   Winter S, 1998, J PHARMACOL EXP THER, V286, P1374
   Yamanaka R, 2003, BRIT J CANCER, V89, P1172, DOI 10.1038/sj.bjc.6601268
   Yu JS, 2001, CANCER RES, V61, P842
   Yu JS, 2004, CANCER RES, V64, P4973, DOI 10.1158/0008-5472.CAN-03-3505
   Zhang H, 2005, NAT MED, V11, P1238, DOI 10.1038/nm1312
NR 56
TC 15
Z9 17
U1 0
U2 3
PU SPRINGER
PI NEW YORK
PA 233 SPRING ST, NEW YORK, NY 10013 USA
SN 0340-7004
EI 1432-0851
J9 CANCER IMMUNOL IMMUN
JI Cancer Immunol. Immunother.
PD FEB 15
PY 2009
VL 58
IS 2
BP 259
EP 270
DI 10.1007/s00262-008-0550-1
PG 12
WC Oncology; Immunology
SC Oncology; Immunology
GA 374QX
UT WOS:000261059900009
PM 18594817
DA 2025-02-17
ER

PT J
AU Maes, W
   Deroose, C
   Reumers, V
   Krylyshkina, O
   Gijsbers, R
   Baekelandt, V
   Ceuppens, J
   Debyser, Z
   Van Gool, SW
AF Maes, W.
   Deroose, C.
   Reumers, V.
   Krylyshkina, O.
   Gijsbers, R.
   Baekelandt, V.
   Ceuppens, J.
   Debyser, Z.
   Van Gool, S. W.
TI In vivo bioluminescence imaging in an experimental mouse model for dendritic cell based immunotherapy against malignant glioma
SO JOURNAL OF NEURO-ONCOLOGY
LA English
DT Article
DE Malignant glioma; Immunotherapy; Dendritic cells; In vivo bioluminescence; Stereomicroscopy; Validation
ID regulatory t-cells; experimental brain-tumors; intracranial gliomas; bone-marrow; disease progression; immune-responses; gene-expression; living mammals; gl261 gliomas; live mice
AB The value of bioluminescence imaging (BLI) for experimental cancer models has become firmly established. We applied BLI to the GL261 glioma model in the context of dendritic cell (DC) immunotherapy. Initial validation revealed robust linear correlations between in vivo, ex vivo and in vitro luciferase activity measurements. Ex vivo BLI demonstrated midline crossing and leakage of tumor cells. Orthotopically challenged mice followed with BLI showed an initial adaptation phase, after which imaging data correlated linearly with stereologically determined tumor dimensions. Transition from healthy to moribund state corresponded with an increasing in vivo flux but the onset of neurological deficit was clearly delayed compared to the onset of in vivo flux increase. BLI was implemented in prophylactic immunotherapy and imaging data were prognostic for therapy outcome. Three distinct response patterns were detected. Our data underscore the feasibility of in vivo BLI in an experimental immunotherapeutic setting in the GL261 glioma model.
C1 [Van Gool, S. W.] Univ Hosp Gasthuisberg, B-3000 Louvain, Belgium.
   [Deroose, C.; Reumers, V.; Krylyshkina, O.; Gijsbers, R.; Debyser, Z.] Katholieke Univ Leuven, Dept Mol & Cellular Med, Lab Mol Virol & Gene Therapy, Louvain, Belgium.
   [Deroose, C.; Reumers, V.; Gijsbers, R.; Baekelandt, V.; Debyser, Z.] Katholieke Univ Leuven, MoSAIC, Louvain, Belgium.
   [Deroose, C.] Katholieke Univ Leuven, Univ Hosp Leuven, Div Nucl Med, Louvain, Belgium.
   [Reumers, V.; Krylyshkina, O.; Baekelandt, V.] Katholieke Univ Leuven, Dept Mol & Cellular Med, Lab Neurobiol & Gene Therapy, Louvain, Belgium.
   [Van Gool, S. W.] Katholieke Univ Leuven, Dept Child & Woman, Louvain, Belgium.
   [Maes, W.; Ceuppens, J.; Van Gool, S. W.] Katholieke Univ Leuven, Dept Expt Med, Expt Immunol Lab, Louvain, Belgium.
C3 KU Leuven; University Hospital Leuven; KU Leuven; KU Leuven; KU Leuven; University Hospital Leuven; KU Leuven; KU Leuven; KU Leuven
RP Van Gool, SW (通讯作者)，Univ Hosp Gasthuisberg, Herestr 49, B-3000 Louvain, Belgium.
EM Stefaan.VanGool@uz.kuleuven.be
FU Olivia Hendrickx Research Fund; Institute for the Promotion of Innovation through Science and Technology in Flanders; MoSAIC Excellence
CR Blouw B, 2003, CANCER CELL, V4, P133, DOI 10.1016/S1535-6108(03)00194-6
   Breart B, 2008, J CLIN INVEST, V118, P1390, DOI 10.1172/JCI34388
   Ciesielski MJ, 2006, CANCER IMMUNOL IMMUN, V55, P1491, DOI 10.1007/s00262-006-0138-6
   Contag CH, 1997, PHOTOCHEM PHOTOBIOL, V66, P523, DOI 10.1111/j.1751-1097.1997.tb03184.x
   Contag CH, 2000, NEOPLASIA, V2, P41, DOI 10.1038/sj.neo.7900079
   Contag CH, 2002, J MAGN RESON IMAGING, V16, P378, DOI 10.1002/jmri.10178
   Contag PR, 1998, NAT MED, V4, P245, DOI 10.1038/nm0298-245
   Cowey S, 2007, CLIN EXP METASTAS, V24, P389, DOI 10.1007/s10585-007-9076-8
   Craft N, 2005, J INVEST DERMATOL, V125, P159, DOI 10.1111/j.0022-202X.2005.23759.x
   Deroose CM, 2007, J NUCL MED, V48, P295
   Deroose CM, 2006, MOL THER, V14, P423, DOI 10.1016/j.ymthe.2006.05.007
   Dickson PV, 2007, J PEDIATR SURG, V42, P1172, DOI 10.1016/j.jpedsurg.2007.02.027
   Edinger M, 2002, EUR J CANCER, V38, P2128, DOI 10.1016/S0959-8049(02)00410-0
   El Andaloussi A, 2006, GLIA, V54, P526, DOI 10.1002/glia.20401
   El Andaloussi A, 2006, J NEUROSURG, V105, P430, DOI 10.3171/jns.2006.105.3.430
   Eyüpoglu IY, 2005, J NEUROSURG, V102, P738, DOI 10.3171/jns.2005.102.4.0738
   Fecci PE, 2006, CLIN CANCER RES, V12, P4294, DOI 10.1158/1078-0432.CCR-06-0053
   Fomchenko EI, 2006, CLIN CANCER RES, V12, P5288, DOI 10.1158/1078-0432.CCR-06-0438
   Grauer OM, 2007, INT J CANCER, V121, P95, DOI 10.1002/ijc.22607
   Greschus S, 2005, NEOPLASIA, V7, P730, DOI 10.1593/neo.05160
   Hakamata Y, 2006, TRANSPLANTATION, V81, P1179, DOI 10.1097/01.tp.0000203137.06587.4a
   Hollingshead MG, 2004, EUR J CANCER, V40, P890, DOI 10.1016/j.ejca.2003.12.018
   Hsu AR, 2007, J NUCL MED, V48, P445
   Hsu AR, 2006, MOL IMAGING BIOL, V8, P315, DOI 10.1007/s11307-006-0059-y
   INABA K, 1992, J EXP MED, V176, P1693, DOI 10.1084/jem.176.6.1693
   Inoue Y, 2007, EXP HEMATOL, V35, P407, DOI 10.1016/j.exphem.2006.11.006
   Jenkins DE, 2003, CLIN EXP METASTAS, V20, P733, DOI 10.1023/B:CLIN.0000006815.49932.98
   Jurczok A, 2008, BJU INT, V101, P120, DOI 10.1111/j.1464-410X.2007.07193.x
   Kemper EM, 2006, EUR J CANCER, V42, P3294, DOI 10.1016/j.ejca.2006.07.013
   Liao CP, 2007, CANCER RES, V67, P7525, DOI 10.1158/0008-5472.CAN-07-0668
   Lutz MB, 1999, J IMMUNOL METHODS, V223, P77, DOI 10.1016/S0022-1759(98)00204-X
   Manley GT, 2004, NEUROSCIENCE, V129, P983, DOI 10.1016/j.neuroscience.2004.06.088
   Massoud TF, 2003, GENE DEV, V17, P545, DOI 10.1101/gad.1047403
   Murray LJ, 2003, CLIN EXP METASTAS, V20, P757, DOI 10.1023/B:CLIN.0000006873.65590.68
   MUSTAFA M, 1993, SCAND J IMMUNOL, V38, P499, DOI 10.1111/j.1365-3083.1993.tb03232.x
   Newcomb EW, 2006, CLIN CANCER RES, V12, P4730, DOI 10.1158/1078-0432.CCR-06-0593
   Ni HT, 2001, J NEURO-ONCOL, V51, P1, DOI 10.1023/A:1006452726391
   Notting IC, 2005, INVEST OPHTH VIS SCI, V46, P1581, DOI 10.1167/iovs.04-0245
   Ohlfest JR, 2005, MOL THER, V12, P778, DOI 10.1016/j.ymthe.2005.07.689
   Paroo Z, 2004, MOL IMAGING, V3, P117, DOI 10.1162/1535350041464865
   Pellegatta S, 2006, NEUROL RES, V28, P527, DOI 10.1179/016164106X116809
   PRINS RM, 2008, CANC IMMUNOL IMMUNOT, V0, P0
   Ragel BT, 2008, J NEUROSURG, V108, P304, DOI 10.3171/JNS/2008/108/2/0304
   Rehemtulla A, 2000, NEOPLASIA, V2, P491, DOI 10.1038/sj.neo.7900121
   Saito R, 2004, INT J CANCER, V111, P777, DOI 10.1002/ijc.20331
   Sarraf-Yazdi S, 2004, J SURG RES, V120, P249, DOI 10.1016/j.jss.2004.03.013
   Scheel B, 2006, EUR J IMMUNOL, V36, P2807, DOI 10.1002/eji.200635910
   Schmitz C, 2005, NEUROSCIENCE, V130, P813, DOI 10.1016/j.neuroscience.2004.08.050
   Shah K, 2003, ONCOGENE, V22, P6865, DOI 10.1038/sj.onc.1206748
   Shah K, 2008, J NEUROSCI, V28, P4406, DOI 10.1523/JNEUROSCI.0296-08.2008
   Söling A, 2003, EXPERT OPIN BIOL TH, V3, P1163
   Soling Ariane, 2004, GENET VACCINES THER, V2, P7, DOI 10.1186/1479-0556-2-7
   Spagnolo A, 2007, J NEUROSURG, V106, P299, DOI 10.3171/jns.2007.106.2.299
   Szatmári T, 2006, CANCER SCI, V97, P546, DOI 10.1111/j.1349-7006.2006.00208.x
   Szentirmai O, 2006, NEUROSURGERY, V58, P365, DOI 10.1227/01.NEU.0000195114.24819.4F
   Tannehill-Gregg SH, 2006, CLIN EXP METASTAS, V23, P19, DOI 10.1007/s10585-006-9008-z
   Tsugawa T, 2004, GENE THER, V11, P1551, DOI 10.1038/sj.gt.3302300
   Van Meirvenne S, 2002, CANCER GENE THER, V9, P787, DOI 10.1038/sj.cgt.7700499
   Wang Y, 2007, BIOTECHNOL LETT, V29, P1665, DOI 10.1007/s10529-007-9452-0
   Weissleder R, 2002, NAT REV CANCER, V2, P11, DOI 10.1038/nrc701
   Yamanaka R, 2005, DNA CELL BIOL, V24, P317, DOI 10.1089/dna.2005.24.317
   Zhang YM, 2007, CANCER RES, V67, P9389, DOI 10.1158/0008-5472.CAN-07-0944
   2003, 1900, V10, V0, PP678, DOI 10.1038/SJ.CGT.7700620
NR 63
TC 34
Z9 37
U1 0
U2 13
PU SPRINGER
PI NEW YORK
PA 233 SPRING ST, NEW YORK, NY 10013 USA
SN 0167-594X
EI 1573-7373
J9 J NEURO-ONCOL
JI J. Neuro-Oncol.
PD JAN 15
PY 2009
VL 91
IS 2
BP 127
EP 139
DI 10.1007/s11060-008-9691-5
PG 13
WC Oncology; Clinical Neurology
SC Oncology; Neurosciences & Neurology
GA 379DG
UT WOS:000261375800002
PM 18787761
DA 2025-02-17
ER

PT J
AU Yamanaka, R
AF Yamanaka, Ryuya
TI Dendritic-cell- and peptide-based vaccination strategies for glioma
SO NEUROSURGICAL REVIEW
LA English
DT Review
DE Dendritic cells; Glioma; Peptide vaccination; Immunotherapy
ID regulatory t-cells; tumor-rejection antigen; phase-i/ii trial; malignant glioma; immune-responses; glioblastoma-multiforme; brain-tumors; in-vivo; melanoma patients; recurrent glioma
AB Despite advances in radiation and chemotherapy along with surgical resectioning, the prognosis of patients with malignant glioma is poor. Therefore, the development of a new treatment modality is extremely important. There are increasing reports demonstrating that systemic immunotherapy using dendritic cells and peptide is capable of inducing an antiglioma response. This review highlights dendritic-cell- and peptide-based immunotherapy for glioma patients. Dendritic-cell- and peptide-based immunotherapy strategies appear promising as an approach to successfully induce an antitumor immune response and increase survival in patients with glioma. Dendritic cell- and peptide-based therapy of glioma seems to be safe and without major side effects. There are several types of glioma; so to achieve effective therapy, it may be necessary to evaluate the molecular genetic abnormalities in individual patient tumors and design novel immunotherapeutic strategies based on the pharmacogenomic findings. Here, in this review, recent advances in dendritic-cell- and peptide-based immunotherapy approaches for patients with gliomas are discussed.
C1 Kurume Univ, Sch Med, Res Ctr Innovat Canc Therapy, Fukuoka 8300011, Japan.
C3 Kurume University
RP Yamanaka, R (通讯作者)，Kurume Univ, Sch Med, Res Ctr Innovat Canc Therapy, Asahimachi 67, Fukuoka 8300011, Japan.
EM ryaman@med.kurume-u.ac.jp
FU Grants-in-Aid for Scientific Research [20390392] Funding Source: KAKEN
CR Afra D, 2002, LANCET, V359, P1011
   Barratt-Boyes SM, 2000, J IMMUNOL, V164, P2487, DOI 10.4049/jimmunol.164.5.2487
   Bax M, 2007, J IMMUNOL, V179, P8216, DOI 10.4049/jimmunol.179.12.8216
   Cairncross JG, 1998, J NATL CANCER I, V90, P1473, DOI 10.1093/jnci/90.19.1473
   Chen YT, 1997, P NATL ACAD SCI USA, V94, P1914, DOI 10.1073/pnas.94.5.1914
   de Vries IJM, 2003, CLIN CANCER RES, V9, P5091
   Dhodapkar MV, 2002, BLOOD, V100, P174, DOI 10.1182/blood.V100.1.174
   Dietz AB, 2000, BIOCHEM BIOPH RES CO, V275, P731, DOI 10.1006/bbrc.2000.3372
   Grabbe S, 2000, IMMUNOL TODAY, V21, P431, DOI 10.1016/S0167-5699(00)01694-7
   Grauer OM, 2007, INT J CANCER, V121, P95, DOI 10.1002/ijc.22607
   Harada M, 2007, ONCOL REP, V17, P629
   Hatano M, 2005, NEOPLASIA, V7, P717, DOI 10.1593/neo.05277
   Hegi ME, 2005, NEW ENGL J MED, V352, P997, DOI 10.1056/NEJMoa043331
   Imaizumi T, 1999, INT J CANCER, V83, P760, DOI 10.1002/(SICI)1097-0215(19991210)83:6<760::AID-IJC11>3.0.CO;2-R
   Itoh K, 2006, CANCER SCI, V97, P970, DOI 10.1111/j.1349-7006.2006.00272.x
   Izumoto S, 2008, J NEUROSURG, V108, P963, DOI 10.3171/JNS/2008/108/5/0963
   JANEWAY CA, 2004, IMMUNOBIOLOGY, V0, P630
   Kikuchi T, 2001, CANCER IMMUNOL IMMUN, V50, P337, DOI 10.1007/s002620100205
   Kikuchi T, 2004, J IMMUNOTHER, V27, P452, DOI 10.1097/00002371-200411000-00005
   Knutson KL, 2005, CANCER IMMUNOL IMMUN, V54, P721, DOI 10.1007/s00262-004-0653-2
   Kondo T, 2004, P NATL ACAD SCI USA, V101, P781, DOI 10.1073/pnas.0307618100
   Kuramoto Terukazu, 1997, KURUME MEDICAL JOURNAL, V44, P43
   KURAPAD SN, 1995, GLIA, V15, P244
   LALLIER TE, 1991, ANN NY ACAD SCI, V615, P158
   LIAU LM, 2007, P AN M AM SOC CLIN, V25, P2021
   Lipscomb MF, 2002, PHYSIOL REV, V82, P97, DOI 10.1152/physrev.00023.2001
   Liu GT, 2006, EXPERT REV VACCINES, V5, P233, DOI 10.1586/14760584.5.2.233
   Liu GT, 2005, ONCOGENE, V24, P5226, DOI 10.1038/sj.onc.1208519
   Liu GT, 2004, J IMMUNOTHER, V27, P220, DOI 10.1097/00002371-200405000-00006
   Mellinghoff IK, 2005, NEW ENGL J MED, V353, P2012, DOI 10.1056/NEJMoa051918
   Mine T, 2004, CLIN CANCER RES, V10, P929, DOI 10.1158/1078-0432.CCR-1117-3
   Miyagi Y, 2001, CLIN CANCER RES, V7, P3950
   Murayama K, 2000, J IMMUNOTHER, V23, P511, DOI 10.1097/00002371-200009000-00001
   Naumov GN, 2006, JNCI-J NATL CANCER I, V98, P316, DOI 10.1093/jnci/djj068
   Nestle FO, 1998, NAT MED, V4, P328, DOI 10.1038/nm0398-328
   Okano F, 2002, CLIN CANCER RES, V8, P2851
   Rosenberg SA, 2004, NAT MED, V10, P909, DOI 10.1038/nm1100
   Rosenberg SA, 1998, NAT MED, V4, P321, DOI 10.1038/nm0398-321
   Rutkowski S, 2004, BRIT J CANCER, V91, P1656, DOI 10.1038/sj.bjc.6602195
   Sahin U, 2000, CLIN CANCER RES, V6, P3916
   Sakaguchi S, 2005, NAT IMMUNOL, V6, P345, DOI 10.1038/ni1178
   SAMPSON JH, 2008, P AN M AM SOC CLIN, V26, P2011
   Sasaki M, 2001, CANCER RES, V61, P4809
   Sathornsumetee S, 2007, CANCER-AM CANCER SOC, V110, P13, DOI 10.1002/cncr.22741
   Scarcella DL, 1999, CLIN CANCER RES, V5, P335
   Schneider T, 2006, J NEURO-ONCOL, V79, P61, DOI 10.1007/s11060-005-9116-7
   Singh SK, 2004, NATURE, V432, P396, DOI 10.1038/nature03128
   Steiner HH, 2004, J CLIN ONCOL, V22, P4272, DOI 10.1200/JCO.2004.09.038
   Stupp R, 2005, NEW ENGL J MED, V352, P987, DOI 10.1056/NEJMoa043330
   Tsuda N, 2004, J IMMUNOTHER, V27, P60, DOI 10.1097/00002371-200401000-00006
   Uchida N, 2000, P NATL ACAD SCI USA, V97, P14720, DOI 10.1073/pnas.97.26.14720
   Ueda R, 2004, ONCOGENE, V23, P1420, DOI 10.1038/sj.onc.1207252
   Ueda R, 2007, INT J CANCER, V120, P1704, DOI 10.1002/ijc.22472
   VANDERBRUGGEN P, 1991, SCIENCE, V254, P1643, DOI 10.1126/science.1840703
   Wakkach A, 2003, IMMUNITY, V18, P605, DOI 10.1016/S1074-7613(03)00113-4
   Wheeler CJ, 2004, CLIN CANCER RES, V10, P5316, DOI 10.1158/1078-0432.CCR-04-0497
   Wischhusen J, 2005, J NEUROPATH EXP NEUR, V64, P523, DOI 10.1093/jnen/64.6.523
   Yajima N, 2005, CLIN CANCER RES, V11, P5900, DOI 10.1158/1078-0432.CCR-05-0559
   Yamanaka R, 2003, BRIT J CANCER, V89, P1172, DOI 10.1038/sj.bjc.6601268
   Yamanaka R, 2005, CLIN CANCER RES, V11, P4160, DOI 10.1158/1078-0432.CCR-05-0120
   Yu JS, 2001, CANCER RES, V61, P842
   Yu JS, 2004, CANCER RES, V64, P4973, DOI 10.1158/0008-5472.CAN-03-3505
   Yuan XP, 2004, ONCOGENE, V23, P9392, DOI 10.1038/sj.onc.1208311
NR 63
TC 28
Z9 32
U1 0
U2 3
PU SPRINGER
PI NEW YORK
PA 233 SPRING ST, NEW YORK, NY 10013 USA
SN 0344-5607
EI 1437-2320
J9 NEUROSURG REV
JI Neurosurg. Rev.
PD JUL 15
PY 2009
VL 32
IS 3
BP 265
EP 273
DI 10.1007/s10143-009-0189-1
PG 9
WC Clinical Neurology; Surgery
SC Neurosciences & Neurology; Surgery
GA 453BQ
UT WOS:000266585400004
PM 19214609
DA 2025-02-17
ER

PT J
AU Schwinn, N
   Vokhminova, D
   Sucker, A
   Textor, S
   Striegel, S
   Moll, I
   Nausch, N
   Tuettenberg, J
   Steinle, A
   Cerwenka, A
   Schadendorf, D
   Paschen, A
AF Schwinn, Nicole
   Vokhminova, Daria
   Sucker, Antje
   Textor, Sonja
   Striegel, Sandra
   Moll, Iris
   Nausch, Norman
   Tuettenberg, Jochen
   Steinle, Alexander
   Cerwenka, Adelheid
   Schadendorf, Dirk
   Paschen, Annette
TI Interferon-γ down-regulates NKG2D ligand expression and impairs the NKG2D-mediated cytolysis of MHC class I-deficient melanoma by natural killer cells
SO INTERNATIONAL JOURNAL OF CANCER
LA English
DT Article
DE melanoma; MHC class I loss; natural killer cell; NKG2D; interferon-gamma
ID cytomegalovirus ul16 glycoprotein; delta t-cells; intracellular retention; nk cells; tumor surveillance; dendritic cells; gene-mutations; cutting edge; ifn-gamma; receptor
AB NKG2D operates as an activating receptor on natural killer (NK) cells and costimulates the effector function of alpha p CD8(+) T cells. Ligands of NKG2D, the MHC class I chain-related (MIC) and UL16 binding protein (ULBP) molecules, are expressed on a variety of human tumors, including melanoma. Recent studies in mice demonstrated that NKG2D mediates tumor immune surveillance, suggesting that antitumor immunity in humans could be enhanced by therapeutic manipulation of NKG2D ligand (NKG2DL) expression. However, signals and mechanisms regulating NKG2DL expression still need to be elucidated. Here, we asked whether the proinflammatory cytokine Interferon-gamma (IFN-gamma) affects NKG2DL expression in melanoma. Cell lines, established from MHC class I-negative and -positive melanoma metastases, predominantly expressed MICA and ULBP2 molecules on their surface. Upon IFN-gamma treatment, expression of MICA, in some cases, also of ULBP2 decreased. Besides melanoma, this observation was made also for glioma cells. Down-regulation of NKG2DL surface expression was dependent on the cytokine dose and the duration of treatment, but was neither due to an intracellular retention of the molecules nor to an increased shedding of ligands from the tumor cell surface. Instead, quantitative RT-PCR revealed a decrease of MICA-specific mRNA levels upon IFN-gamma treatment and siRNA experiments pointed to an involvement of STAT-1 in this process. Importantly, IFN-gamma-treated MHC class I-negative melanoma cells were less susceptible to NKG2D-mediated NK cell cytotoxicity. Our study suggests that IFN-gamma, by down-regulating ligand expression, might facilitate escape of MHC class I-negative melanoma cells from NKG2D-mediated killing by NK cells. (C) 2008 Wiley-Liss. Inc.
C1 [Schwinn, Nicole; Vokhminova, Daria; Sucker, Antje; Striegel, Sandra; Moll, Iris; Schadendorf, Dirk; Paschen, Annette] German Canc Res Ctr, Div Clin Cooperat, Unit Dermatooncol, D-6900 Heidelberg, Germany.
   [Schwinn, Nicole; Vokhminova, Daria; Sucker, Antje; Striegel, Sandra; Moll, Iris; Schadendorf, Dirk; Paschen, Annette] Univ Med Ctr Mannheim, Div Clin Cooperat, Unit Dermatooncol, Mannheim, Germany.
   [Textor, Sonja; Nausch, Norman; Cerwenka, Adelheid] German Canc Res Ctr, Div Innate Immun, D-6900 Heidelberg, Germany.
   [Tuettenberg, Jochen] Univ Med Ctr Mannheim, Dept Neurosurg, D-68135 Mannheim, Germany.
   [Steinle, Alexander] Univ Tubingen, Dept Immunol, Inst Cell Biol, Tubingen, Germany.
   [Schadendorf, Dirk] Univ Med Ctr Essen, Dept Dermatol, Essen, Germany.
C3 Helmholtz Association; German Cancer Research Center (DKFZ); Ruprecht Karls University Heidelberg; Helmholtz Association; German Cancer Research Center (DKFZ); Ruprecht Karls University Heidelberg; Eberhard Karls University of Tubingen; University of Duisburg Essen
RP Paschen, A (通讯作者)，Univ Med Ctr Mannheim, Clin Cooperat Unit Dermatooncol, Univ Klinikum Mannheim, House 26,Theodor Kutzer Ufer 1, D-68135 Mannheim, Germany.
EM a.paschen@dkfz.de
FU EU [518234]; University of Heidelberg
CR Bauer S, 1999, SCIENCE, V285, P727, DOI 10.1126/science.285.5428.727
   Benitez R, 1998, TISSUE ANTIGENS, V52, P520, DOI 10.1111/j.1399-0039.1998.tb03082.x
   Boon T, 2006, ANNU REV IMMUNOL, V24, P175, DOI 10.1146/annurev.immunol.24.021605.090733
   Bui JD, 2006, J IMMUNOL, V176, P905, DOI 10.4049/jimmunol.176.2.905
   Castriconi R, 2003, P NATL ACAD SCI USA, V100, P4120, DOI 10.1073/pnas.0730640100
   Cerwenka A, 2001, P NATL ACAD SCI USA, V98, P11521, DOI 10.1073/pnas.201238598
   Chang CC, 2005, J IMMUNOL, V174, P1462, DOI 10.4049/jimmunol.174.3.1462
   Colonna M, 1997, J EXP MED, V186, P1809, DOI 10.1084/jem.186.11.1809
   Coudert JD, 2005, BLOOD, V106, P1711, DOI 10.1182/blood-2005-03-0918
   Coudert JD, 2006, SEMIN CANCER BIOL, V16, P333, DOI 10.1016/j.semcancer.2006.07.008
   Diefenbach A, 2001, NATURE, V413, P165, DOI 10.1038/35093109
   Dudley ME, 2005, J CLIN ONCOL, V23, P2346, DOI 10.1200/JCO.2005.00.240
   Dunn C, 2003, J EXP MED, V197, P1427, DOI 10.1084/jem.20022059
   Eagle RA, 2007, NAT REV IMMUNOL, V7, P737, DOI 10.1038/nri2144
   Ebert LM, 2006, J IMMUNOL, V176, P4331, DOI 10.4049/jimmunol.176.7.4331
   Friese MA, 2004, CANCER RES, V64, P7596, DOI 10.1158/0008-5472.CAN-04-1627
   Fuertes MB, 2008, J IMMUNOL, V180, P4606, DOI 10.4049/jimmunol.180.7.4606
   Gollob JA, 2005, CANCER RES, V65, P8869, DOI 10.1158/0008-5472.CAN-05-1387
   Groh V, 2002, NATURE, V419, P734, DOI 10.1038/nature01112
   Guerra N, 2008, IMMUNITY, V28, P571, DOI 10.1016/j.immuni.2008.02.016
   Hayakawa Y, 2006, SEMIN IMMUNOL, V18, P176, DOI 10.1016/j.smim.2006.03.005
   Ito M, 2006, J EXP MED, V203, P289, DOI 10.1084/jem.20051986
   Jinushi M, 2006, P NATL ACAD SCI USA, V103, P9190, DOI 10.1073/pnas.0603503103
   Kortylewski M, 2004, J INVEST DERMATOL, V122, P414, DOI 10.1046/j.0022-202X.2004.22237.x
   Lanier LL, 2008, NAT IMMUNOL, V9, P495, DOI 10.1038/ni1581
   Lee JC, 2004, J IMMUNOL, V172, P7335, DOI 10.4049/jimmunol.172.12.7335
   Lozupone F, 2004, CANCER RES, V64, P378, DOI 10.1158/0008-5472.CAN-03-1501
   Maccalli C, 2007, CLIN CANCER RES, V13, P7459, DOI 10.1158/1078-0432.CCR-07-1166
   Morel S, 2000, IMMUNITY, V12, P107, DOI 10.1016/S1074-7613(00)80163-6
   Oppenheim DE, 2005, NAT IMMUNOL, V6, P928, DOI 10.1038/ni1239
   Paschen A, 2006, CLIN CANCER RES, V12, P3297, DOI 10.1158/1078-0432.CCR-05-2174
   Paschen A, 2003, INT J CANCER, V103, P759, DOI 10.1002/ijc.10906
   Pende D, 2002, CANCER RES, V62, P6178
   Raffaghello L, 2004, NEOPLASIA, V6, P558, DOI 10.1593/neo.04316
   Restifo NP, 1996, J NATL CANCER I, V88, P100, DOI 10.1093/jnci/88.2.100
   Roberts SJ, 2007, P NATL ACAD SCI USA, V104, P6770, DOI 10.1073/pnas.0604982104
   Robertson MJ, 1996, EXP HEMATOL, V24, P406
   Rohner A, 2007, LEUKEMIA RES, V31, P1393, DOI 10.1016/j.leukres.2007.02.020
   Rosen DB, 2005, J IMMUNOL, V175, P7796, DOI 10.4049/jimmunol.175.12.7796
   Salih HR, 2002, J IMMUNOL, V169, P4098, DOI 10.4049/jimmunol.169.8.4098
   Schaerli P, 2004, J IMMUNOL, V173, P2151, DOI 10.4049/jimmunol.173.3.2151
   Schwartzkopff S, 2007, J IMMUNOL, V179, P1022, DOI 10.4049/jimmunol.179.2.1022
   Sun Y, 2002, CANCER RES, V62, P2875
   Thomas M, 2004, CANCER RES, V64, P8357, DOI 10.1158/0008-5472.CAN-04-1864
   Unni AM, 2008, P NATL ACAD SCI USA, V105, P1686, DOI 10.1073/pnas.0701675105
   Venkataraman GM, 2007, J IMMUNOL, V178, P961, DOI 10.4049/jimmunol.178.2.961
   Vetter CS, 2004, BRIT J CANCER, V91, P1495, DOI 10.1038/sj.bjc.6602123
   Vetter CS, 2002, J INVEST DERMATOL, V118, P600, DOI 10.1046/j.1523-1747.2002.01700.x
   Waldhauer I, 2006, CANCER RES, V66, P2520, DOI 10.1158/0008-5472.CAN-05-2520
   Wang HM, 2008, MOL IMMUNOL, V45, P1548, DOI 10.1016/j.molimm.2007.10.007
   Welte SA, 2003, EUR J IMMUNOL, V33, P194, DOI 10.1002/immu.200390022
   Wiemann K, 2005, J IMMUNOL, V175, P720, DOI 10.4049/jimmunol.175.2.720
   Wu J, 2003, J IMMUNOL, V170, P4196, DOI 10.4049/jimmunol.170.8.4196
NR 53
TC 78
Z9 92
U1 1
U2 9
PU WILEY
PI HOBOKEN
PA 111 RIVER ST, HOBOKEN 07030-5774, NJ USA
SN 0020-7136
EI 1097-0215
J9 INT J CANCER
JI Int. J. Cancer
PD APR 1
PY 2009
VL 124
IS 7
BP 1594
EP 1604
DI 10.1002/ijc.24098
PG 11
WC Oncology
SC Oncology
GA 413PL
UT WOS:000263804900012
PM 19089914
DA 2025-02-17
ER

PT J
AU He, J
   Yin, Y
   Luster, TA
   Watkins, L
   Thorpe, PE
AF He, Jin
   Yin, Yi
   Luster, Troy A.
   Watkins, Linda
   Thorpe, Philip E.
TI Antiphosphatidylserine Antibody Combined with Irradiation Damages Tumor Blood Vessels and Induces Tumor Immunity in a Rat Model of Glioblastoma
SO CLINICAL CANCER RESEARCH
LA English
DT Article
ID binds anionic phospholipids; dendritic cells; monoclonal-antibody; t-cells; in-vivo; apoptotic cells; phosphatidylserine; glioma; mice; radiation
AB Purpose: The vascular targeting antibody bavituximab is being combined with chemotherapy in clinical trials in cancer patients. Bavituximab targets the membrane phospholipid, phosphatidylserine, complexed with beta 2-glycoprotein 1. Phosphaticlylserine is normally intracellular but becomes exposed on the luminal surface of vascular endothelium in tumors. Phosphaticlylserine exposure on tumor vessels is increased by chemotherapy and irradiation. Here, we determined whether treatment with the murine equivalent of bavituximab, 2aG4, combined with irradiation can suppress tumor growth in a rat model of glioblastoma. Experimental Design: F98 glioma cells were injected into the brains of syngeneic rats where they grow initially as a solid tumor and then infiltrate throughout the brain. Rats with established tumors were treated with 10 Gy whole brain irradiation and 2aG4. Results: Combination treatment doubled the median survival time of the rats, and 13% of animals were rendered disease free. Neither treatment given individually was as effective. We identified two mechanisms. First, irradiation induced phosphatidylserine exposure on tumor blood vessels and enhanced antibody-mediated destruction of tumor vasculature by monocytes/macrophages. Second, the antibody treatment induced immunity to F98 tumor cells, which are normally weakly immunogenic. Surviving rats were immune to rechallenge with F98 tumor cells. In vitro, 2aG4 enhanced the ability of dendritic cells (DCs) to generate F98-specific cytotoxic T cells. Phosphaticlylserine exposure, which is induced on tumor cells by irradiation, likely suppresses tumor antigen presentation, and 2aG4 blocks this tolerogenic effect. Conclusion: Bavituximab combined with radiotherapy holds promise as a vascular targeting and immune enhancement strategy for the treatment of human glioblastoma. (Clin Cancer Res 2009;15(22):6871-80)
C1 [Thorpe, Philip E.] Univ Texas SW Med Ctr Dallas, Dept Pharmacol, Simmons Comprehens Canc Ctr, Hamon Ctr Therapeut Oncol Res, Dallas, TX 75390 USA.
   Univ Texas SW Med Ctr Dallas, Dept Radiat Oncol, Dallas, TX 75390 USA.
C3 University of Texas System; University of Texas Southwestern Medical Center Dallas; University of Texas System; University of Texas Southwestern Medical Center Dallas
RP Thorpe, PE (通讯作者)，Univ Texas SW Med Ctr Dallas, Dept Pharmacol, Simmons Comprehens Canc Ctr, Hamon Ctr Therapeut Oncol Res, 2201 Inwood Rd NC7-304, Dallas, TX 75390 USA.
EM Philip.Thorpe@utsouthwestern.edu
FU Meredith D. Chesler Foundation; Childhood Brain Cancer Foundation; Gillson Longenbaugh Foundation; Peregrine Pharmaceuticals Inc. (Tustin, CA); American Cancer Society
CR Balasubramanian K, 2003, ANNU REV PHYSIOL, V65, P701, DOI 10.1146/annurev.physiol.65.092101.142459
   Baneijee D, 2008, J IMMUNOTHER, V31, P113, DOI 10.1097/CJI.0b013e31815a5892
   Barth RF, 1998, J NEURO-ONCOL, V36, P91, DOI 10.1023/A:1005805203044
   Barth RF, 2003, J NEURO-ONCOL, V62, P61
   Beck AW, 2006, INT J CANCER, V118, P2639, DOI 10.1002/ijc.21684
   BITBOL M, 1987, BIOCHIM BIOPHYS ACTA, V904, P268, DOI 10.1016/0005-2736(87)90376-2
   Bondanza A, 2004, J EXP MED, V200, P1157, DOI 10.1084/jem.20040327
   Clavreul A, 2006, J NEURO-ONCOL, V79, P9, DOI 10.1007/s11060-005-9115-8
   Contreras FX, 2003, J BIOL CHEM, V278, P37169, DOI 10.1074/jbc.M303206200
   Davis F G, 1999, NEURO ONCOL, V1, P205, DOI 10.1093/neuonc/1.3.205
   Demaria S, 2005, CLIN CANCER RES, V11, P728
   Demaria S, 2005, INT J RADIAT ONCOL, V63, P655, DOI 10.1016/j.ijrobp.2005.06.032
   Dhodapkar KM, 2002, J EXP MED, V195, P125, DOI 10.1084/jem.20011097
   Fadok VA, 1998, BIOCHEM SOC T, V26, P653, DOI 10.1042/bst0260653
   Fischer I, 2005, BRAIN PATHOL, V15, P297
   Garcia-Barros M, 2003, SCIENCE, V300, P1155, DOI 10.1126/science.1082504
   Groh V, 2005, P NATL ACAD SCI USA, V102, P6461, DOI 10.1073/pnas.0501953102
   Hatterer E, 2006, BLOOD, V107, P806, DOI 10.1182/blood-2005-01-0154
   He J, 2007, CLIN CANCER RES, V13, P5211, DOI 10.1158/1078-0432.CCR-07-0793
   Hoffmann PR, 2005, J IMMUNOL, V174, P1393, DOI 10.4049/jimmunol.174.3.1393
   Hsieh PC, 2005, NEUROSURGERY, V57, P684, DOI 10.1227/01.NEU.0000175550.96901.A3
   Huang XM, 2005, CANCER RES, V65, P4408, DOI 10.1158/0008-5472.CAN-05-0031
   Huynh MLN, 2002, J CLIN INVEST, V109, P41, DOI 10.1172/JCI200211638
   Jennewein M, 2008, CLIN CANCER RES, V14, P1377, DOI 10.1158/1078-0432.CCR-07-1516
   Kolesnick R, 2003, ONCOGENE, V22, P5897, DOI 10.1038/sj.onc.1206702
   Kunkel P, 2001, CANCER RES, V61, P6624
   Leach JK, 2001, CANCER RES, V61, P3894
   Luster TA, 2006, J BIOL CHEM, V281, P29863, DOI 10.1074/jbc.M605252200
   Lutz MB, 1999, J IMMUNOL METHODS, V223, P77, DOI 10.1016/S0022-1759(98)00204-X
   Lutz MB, 2002, TRENDS IMMUNOL, V23, P445, DOI 10.1016/S1471-4906(02)02281-0
   Paul DB, 2000, GENE THER, V7, P993, DOI 10.1038/sj.gt.3301209
   Pellegatta S, 2006, NEUROL RES, V28, P527, DOI 10.1179/016164106X116809
   Ran S, 1998, CANCER RES, V58, P4646
   Ran S, 2005, CLIN CANCER RES, V11, P1551, DOI 10.1158/1078-0432.CCR-04-1645
   Ran S, 2002, INT J RADIAT ONCOL, V54, P1479, DOI 10.1016/S0360-3016(02)03928-7
   Ran S, 2002, CANCER RES, V62, P6132
   Rubenstein JL, 2000, NEOPLASIA, V2, P306, DOI 10.1038/sj.neo.7900102
   Stupp R, 2005, NEW ENGL J MED, V352, P987, DOI 10.1056/NEJMoa043330
   Thorpe PE, 2004, CLIN CANCER RES, V10, P415, DOI 10.1158/1078-0432.CCR-0642-03
   TOYOKUNI S, 1995, FEBS LETT, V358, P1, DOI 10.1016/0014-5793(94)01368-B
   TZENG JJ, 1991, CANCER RES, V51, P2373
   WILLIAMSON P, 1994, MOL MEMBR BIOL, V11, P199, DOI 10.3109/09687689409160430
   Yamanaka R, 2005, CLIN CANCER RES, V11, P4160, DOI 10.1158/1078-0432.CCR-05-0120
   Yang WL, 2005, CLIN CANCER RES, V11, P341
   Yu JS, 2004, CANCER RES, V64, P4973, DOI 10.1158/0008-5472.CAN-03-3505
NR 45
TC 107
Z9 114
U1 1
U2 6
PU AMER ASSOC CANCER RESEARCH
PI PHILADELPHIA
PA 615 CHESTNUT ST, 17TH FLOOR, PHILADELPHIA, PA 19106-4404 USA
SN 1078-0432
EI 1557-3265
J9 CLIN CANCER RES
JI Clin. Cancer Res.
PD NOV 15
PY 2009
VL 15
IS 22
BP 6871
EP 6880
DI 10.1158/1078-0432.CCR-09-1499
PG 10
WC Oncology
SC Oncology
GA 520EJ
UT WOS:000271822600016
PM 19887482
DA 2025-02-17
ER

PT J
AU Enderlin, M
   Kleinmann, EV
   Struyf, S
   Buracchi, C
   Vecchi, A
   Kinscherf, R
   Kiessling, F
   Paschek, S
   Sozzani, S
   Rommelaere, J
   Cornelis, JJ
   Van Damme, J
   Dinsart, C
AF Enderlin, M.
   Kleinmann, E. V.
   Struyf, S.
   Buracchi, C.
   Vecchi, A.
   Kinscherf, R.
   Kiessling, F.
   Paschek, S.
   Sozzani, S.
   Rommelaere, J.
   Cornelis, J. J.
   Van Damme, J.
   Dinsart, C.
TI TNF-α and the IFN-γ-inducible protein 10 (IP-10/CXCL-10) delivered by parvoviral vectors act in synergy to induce antitumor effects in mouse glioblastoma
SO CANCER GENE THERAPY
LA English
DT Article
DE IP-10/CXCL10; cytokine; parvoviral vector; glioma
ID tumor-necrosis-factor; central-nervous-system; t-cell-activation; dendritic cells; in-vivo; interferon-gamma; mediated delivery; endothelial-cells; factor receptor; gene-therapy
AB Interferon-gamma-inducible protein 10 is a potent chemoattractant for natural killer cells and activated T lymphocytes. It also displays angiostatic properties and some antitumor activity. Tumor necrosis factor-alpha (TNF-alpha) is a powerful immunomodulating cytokine with demonstrated tumoricidal activity in various tumor models and the ability to induce strong immune responses. This prompted us to evaluate the antitumor effects of recombinant parvoviruses designed to deliver IP-10 or TNF-alpha into a glioblastoma. When Gl261 murine glioma cells were infected in vitro with an IP-10- or TNF-alpha-transducing parvoviral vector and were subcutaneously implanted in mice, tumor growth was significantly delayed. Complete tumor regression was observed when the glioma cells were coinfected with both the vectors, demonstrating synergistic antitumor activity. In an established in vivo glioma model, however, repeated simultaneous peritumoral injection of the IP-10- and TNF-alpha-delivering parvoviruses failed to improve the therapeutic effect as compared with the use of a single cytokine-delivering vector. In this tumor model, cytokine-mediated immunostimulation, rather than inhibition of vascularization, is likely responsible for the therapeutic efficacy.
C1 [Enderlin, M.; Kleinmann, E. V.; Paschek, S.; Rommelaere, J.; Cornelis, J. J.; Dinsart, C.] Deutsch Krebsforschungszentrum, Infect & Canc Program, D-69120 Heidelberg, Germany.
   [Enderlin, M.; Kleinmann, E. V.; Paschek, S.; Rommelaere, J.; Cornelis, J. J.; Dinsart, C.] Inst Natl Sante & Rech Med U701, Heidelberg, Germany.
   [Struyf, S.; Van Damme, J.] Univ Leuven, Rega Inst, Lab Mol Immunol, Louvain, Belgium.
   [Buracchi, C.; Vecchi, A.] Ist Clin Humanitas, Rozzano, Italy.
   [Buracchi, C.; Vecchi, A.] Fdn Humanitas Ric, Rozzano, Italy.
   [Kinscherf, R.] Univ Heidelberg, Dept Anat & Cell Biol, Heidelberg, Germany.
   [Kiessling, F.] Deutsch Krebsforschungszentrum, Jr Grp Mol Imaging, Imaging & Radiooncol Program, D-69120 Heidelberg, Germany.
   [Sozzani, S.] Univ Brescia, Sec Gen Pathol & Immunol, Brescia, Italy.
C3 Helmholtz Association; German Cancer Research Center (DKFZ); Institut National de la Sante et de la Recherche Medicale (Inserm); KU Leuven; IRCCS Humanitas Research Hospital; IRCCS Humanitas Research Hospital; Ruprecht Karls University Heidelberg; Helmholtz Association; German Cancer Research Center (DKFZ); University of Brescia
RP Dinsart, C (通讯作者)，Deutsch Krebsforschungszentrum, Infect & Canc Program, Neuenheimer Feld 242, D-69120 Heidelberg, Germany.
EM c.dinsart@dkfz.de
FU European Commission; Centers of Excellence [EF/05/15]; International PhD program in Cellular and Molecular Immunology from the Vita-Salute San Raffaele University
CR Abu El-Asrar AM, 2004, AM J OPHTHALMOL, V138, P401, DOI 10.1016/j.ajo.2004.04.046
   ANGIOLILLO AL, 1995, J EXP MED, V182, P155, DOI 10.1084/jem.182.1.155
   Unknown -, 2005, NAT REV CANCER, V0, P0
   Aoki H, 2001, CANCER IMMUNOL IMMUN, V50, P463, DOI 10.1007/s002620100220
   Arenberg DA, 1996, J EXP MED, V184, P981, DOI 10.1084/jem.184.3.981
   Brunner C, 2000, J IMMUNOL, V165, P6278, DOI 10.4049/jimmunol.165.11.6278
   Burton E C, 2000, CURR TREAT OPTIONS ONCOL, V1, P459, DOI 10.1007/s11864-000-0073-2
   CARSWELL EA, 1975, P NATL ACAD SCI USA, V72, P3666, DOI 10.1073/pnas.72.9.3666
   Chi A, 2007, EXPERT REV ANTICANC, V7, P1537, DOI 10.1586/14737140.7.11.1537
   COTMORE SF, 1987, ADV VIRUS RES, V33, P91, DOI 10.1016/S0065-3527(08)60317-6
   Daga A, 2007, INT J CANCER, V121, P1756, DOI 10.1002/ijc.22901
   Dupont F, 2000, GENE THER, V7, P790, DOI 10.1038/sj.gt.3301161
   DUPRESSOIR T, 1989, CANCER RES, V49, P3203
   Ehtesham M, 2002, CANCER GENE THER, V9, P925, DOI 10.1038/sj.cgt.7700516
   El Bakkouri K, 2005, J GENE MED, V7, P189, DOI 10.1002/jgm.653
   Fakhrai H, 1996, P NATL ACAD SCI USA, V93, P2909, DOI 10.1073/pnas.93.7.2909
   Farber JM, 1997, J LEUKOCYTE BIOL, V61, P246, DOI 10.1002/jlb.61.3.246
   Feldman ED, 2006, ANN SURG ONCOL, V13, P125, DOI 10.1245/ASO.2006.03.038
   Garlanda C, 1997, EUR J CELL BIOL, V73, P368
   Giese NA, 2002, CANCER GENE THER, V9, P432, DOI 10.1038/sj.cgt.7700457
   Gouwy M, 2005, CYTOKINE GROWTH F R, V16, P561, DOI 10.1016/j.cytogfr.2005.03.005
   Haag A, 2000, HUM GENE THER, V11, P597, DOI 10.1089/10430340050015789
   Han ZQ, 2007, J GENE MED, V9, P99, DOI 10.1002/jgm.999
   Huang H, 2002, CELL IMMUNOL, V217, P12, DOI 10.1016/S0008-8749(02)00508-7
   Kakinuma T, 2002, CYTOKINE, V20, P1, DOI 10.1006/cyto.2002.1965
   Kargiotis O, 2006, J NEURO-ONCOL, V78, P281, DOI 10.1007/s11060-005-9097-6
   Keyser J, 2004, EXP DERMATOL, V13, P380, DOI 10.1111/j.0906-6705.2004.00191.x
   Kikuchi T, 2002, J NEURO-ONCOL, V58, P125, DOI 10.1023/A:1016009528258
   Lamszus K, 2005, CLIN CANCER RES, V11, P4934, DOI 10.1158/1078-0432.CCR-04-2270
   Leach DR, 1996, SCIENCE, V271, P1734, DOI 10.1126/science.271.5256.1734
   Legler JM, 1999, JNCI-J NATL CANCER I, V91, P1382, DOI 10.1093/jnci/91.16.1382
   Lejeune Ferdy J, 2006, CANCER IMMUN, V6, P6
   Leon SP, 1996, CANCER-AM CANCER SOC, V77, P362, DOI 10.1002/(SICI)1097-0142(19960115)77:2<362::AID-CNCR20>3.0.CO;2-Z
   Loetscher M, 1996, J EXP MED, V184, P963, DOI 10.1084/jem.184.3.963
   LUSTER AD, 1993, J EXP MED, V178, P1057, DOI 10.1084/jem.178.3.1057
   Ma HI, 2002, GENE THER, V9, P2, DOI 10.1038/sj.gt.3301616
   Majumder S, 1998, J NEUROSCI RES, V54, P169, DOI 10.1002/(SICI)1097-4547(19981015)54:2<169::AID-JNR5>3.0.CO;2-C
   Mocellin S, 2005, CYTOKINE GROWTH F R, V16, P35, DOI 10.1016/j.cytogfr.2004.11.001
   Narvaiza I, 2000, J IMMUNOL, V164, P3112, DOI 10.4049/jimmunol.164.6.3112
   Nishimura F, 2006, CANCER RES, V66, P4478, DOI 10.1158/0008-5472.CAN-05-3825
   OHMORI Y, 1993, J BIOL CHEM, V268, P6677
   Pan JD, 2006, J IMMUNOL, V176, P1456, DOI 10.4049/jimmunol.176.3.1456
   Proost P, 2003, EUR J IMMUNOL, V33, P3146, DOI 10.1002/eji.200324136
   Raykov Z, 2004, INT J CANCER, V109, P742, DOI 10.1002/ijc.20013
   Régulier E, 2001, CANCER GENE THER, V8, P45, DOI 10.1038/sj.cgt.7700278
   ROMMELAERE J, 1991, J VIROL METHODS, V33, P233, DOI 10.1016/0166-0934(91)90024-T
   RUSSELL SJ, 1992, J VIROL, V66, P2821, DOI 10.1128/JVI.66.5.2821-2828.1992
   Salmaggi A, 2002, J INTERF CYTOK RES, V22, P631, DOI 10.1089/10799900260100114
   Sato E, 2007, BRIT J CANCER, V96, P1735, DOI 10.1038/sj.bjc.6603790
   Schmidt K, 2005, CLIN CANCER RES, V11, P2132, DOI 10.1158/1078-0432.CCR-04-2133
   Seynhaeve ALB, 2007, CANCER RES, V67, P9455, DOI 10.1158/0008-5472.CAN-07-1599
   Sheng WS, 2005, J LEUKOCYTE BIOL, V78, P1233, DOI 10.1189/jlb.0405221
   Struyf S, 2007, CANCER RES, V67, P5940, DOI 10.1158/0008-5472.CAN-06-4682
   Sun YS, 2005, CANCER GENE THER, V12, P900, DOI 10.1038/sj.cgt.7700854
   Takano Shingo, 2004, BRAIN TUMOR PATHOL, V21, P69, DOI 10.1007/BF02484513
   TAUB DD, 1993, J EXP MED, V177, P1809, DOI 10.1084/jem.177.6.1809
   Trevejo JM, 2001, P NATL ACAD SCI USA, V98, P12162, DOI 10.1073/pnas.211423598
   Tuettenberg J, 2006, CRIT REV ONCOL HEMAT, V59, P181, DOI 10.1016/j.critrevonc.2006.01.004
   Vecchi A, 1999, J LEUKOCYTE BIOL, V66, P489, DOI 10.1002/jlb.66.3.489
   Wetzel K, 2001, J GENE MED, V3, P326, DOI 10.1002/jgm.191
   Wetzel K, 2007, INT J CANCER, V120, P1364, DOI 10.1002/ijc.22421
   Winzler C, 1997, J EXP MED, V185, P317, DOI 10.1084/jem.185.2.317
   Wrzesinski C, 2003, J VIROL, V77, P3851, DOI 10.1128/JVI.77.6.3851-3858.2003
   Yanagawa Y, 2002, J LEUKOCYTE BIOL, V71, P125
   Yang J, 2007, VET IMMUNOL IMMUNOP, V117, P124, DOI 10.1016/j.vetimm.2007.01.019
   Yang XL, 2006, J LEUKOCYTE BIOL, V80, P1434, DOI 10.1189/jlb.0306212
   Zhang WD, 2003, IMMUNOLOGY, V108, P177, DOI 10.1046/j.1365-2567.2003.01489.x
   Zhao XQ, 2007, CANCER RES, V67, P4443, DOI 10.1158/0008-5472.CAN-07-0185
NR 68
TC 76
Z9 87
U1 3
U2 9
PU NATURE PUBLISHING GROUP
PI LONDON
PA MACMILLAN BUILDING, 4 CRINAN ST, LONDON N1 9XW, ENGLAND
SN 0929-1903
EI 1476-5500
J9 CANCER GENE THER
JI Cancer Gene Ther.
PD FEB 15
PY 2009
VL 16
IS 2
BP 149
EP 160
DI 10.1038/cgt.2008.62
PG 12
WC Biotechnology & Applied Microbiology; Oncology; Genetics & Heredity; Medicine, Research & Experimental
SC Biotechnology & Applied Microbiology; Oncology; Genetics & Heredity; Research & Experimental Medicine
GA 396GU
UT WOS:000262581000005
PM 18670452
DA 2025-02-17
ER

PT J
AU Cho, DY
   Lin, SZ
   Yang, WK
   Hsu, DM
   Lee, HC
   Lee, WY
   Liu, SP
AF Cho, Der-Yang
   Lin, Shinn-Zong
   Yang, Wen-Kuang
   Hsu, Den-Mei
   Lee, Han-Chung
   Lee, Wen-Yeun
   Liu, Shih-Ping
TI Recent Advances of Dendritic Cells (DCs)-Based Immunotherapy for Malignant Gliomas
SO CELL TRANSPLANTATION
LA English
DT Article
DE Anaplastic astrocytoma; Cancer stem cells; Cytotoxic T lymphocytes (CTLs); Dendritic cells (DCs); Glioblastoma multiforme (GBM); Immunotherapy; Malignant gliomas; Tumor vaccine
ID cytotoxic t-cells; growth-factor receptor; cancer stem-cells; phase-i/ii trial; brain-tumors; glioblastoma-multiforme; immune-responses; murine glioma; intracranial gliomas; monoclonal-antibody
AB Immunotherapy is a new light of hope for the treatment of malignant gliomas. The brain is no longer believed to be an immunologically privileged organ. The major advantage of immunotherapy is the tumor-specific cytotoxic effect on the tumor cells with minimal side effects. Autologous dendritic cells (DCs)-based immunotherapy is a promising and feasible method. DCs are the most potent antigen-presenting cells (APCs). DCs prime T lymphocytes by epitopic major histocompatibility (MHC) class I and II for CD8(+) cytotoxic T lymphocytes (CTLs) and CD4(+) T helper cells, respectively. From the tissue specimen examination after DCs-based immunotherapy, CD8(+) CTLs have replaced T regulatory cells (Tregs) as the major dominant tissue infiltrating lymphocytes (TILs). CD8(+) CTLs play a key role in the tumor response, which may also be effective against cancer stem cells. DCs themselves also produce many cytokines including interferon-gamma and interleukin (IL-2) to kill the tumor cells. From the preliminary better outcomes in the literature for malignant gliomas, DC-based immunotherapy may improve tumor response by increasing the survival rate and time. It is recommended that DC-based immunotherapy is applied as soon as possible with conjunctive radiotherapy and chemotherapy. Malignant gliomas have heterogeneity of tissue-associated antigens (TAAs). To find universal common antigens through different kinds of tumor culture may be the essential issue for tumor vaccine development in the future.
C1 [Cho, Der-Yang; Lin, Shinn-Zong; Yang, Wen-Kuang; Hsu, Den-Mei; Lee, Han-Chung; Lee, Wen-Yeun; Liu, Shih-Ping] China Med Univ & Hosp, Dept Neurosurg, Ctr Neuropsychiat, Cell Gene Therapy Res Lab, Taichung, Taiwan.
   [Cho, Der-Yang; Lin, Shinn-Zong] China Med Univ, Grad Inst Immunol, Taichung, Taiwan.
C3 China Medical University Taiwan; China Medical University Hospital - Taiwan; China Medical University Taiwan
RP Yang, WK (通讯作者)，China Med Univ Hosp, Cell Gene Therapy Res Lab, 2 Yu Der Rd, Taichung, Taiwan.
EM d5057@mail.cmuh.org.tw
CR Akasaki Y, 2004, J IMMUNOL, V173, P4352, DOI 10.4049/jimmunol.173.7.4352
   Akasaki Yasuharu, 2005, EXPERT REV NEUROTHER, V5, P497, DOI 10.1586/14737175.5.4.497
   Bao SD, 2006, NATURE, V444, P756, DOI 10.1038/nature05236
   BARBA D, 1989, J NEUROSURG, V70, P175, DOI 10.3171/jns.1989.70.2.0175
   BROOKS WH, 1978, ANN NEUROL, V4, P219, DOI 10.1002/ana.410040305
   BUCKLAND M, 2009, HDB EXP PHARM, V188, P197, DOI 10.1007/978-3-540-71029-5_
   Carpentier AE, 2006, CURR OPIN ONCOL, V18, P631, DOI 10.1097/01.cco.0000245321.34658.f4
   CONSTAM DB, 1992, J IMMUNOL, V148, P1404
   Davis FG, 1998, J NEUROSURG, V88, P1, DOI 10.3171/jns.1998.88.1.0001
   De Vleeschouwer S, 2005, CHILD NERV SYST, V21, P7, DOI 10.1007/s00381-004-0994-3
   De Vleeschouwer S, 2004, J NEUROSURG, V100, P492, DOI 10.3171/ped.2004.100.5.0492
   De Vleeschouwer S, 2008, CLIN CANCER RES, V14, P3098, DOI 10.1158/1078-0432.CCR-07-4875
   de Vleeschouwer S, 2006, NEUROSURGERY, V59, P988, DOI 10.1227/01.NEU.0000245595.38957.3E
   Dhodapkar KM, 2004, INT J CANCER, V109, P893, DOI 10.1002/ijc.20050
   Donson AM, 2007, PEDIATR BLOOD CANCER, V48, P403, DOI 10.1002/pbc.20803
   Fecci PE, 2006, CLIN CANCER RES, V12, P4294, DOI 10.1158/1078-0432.CCR-06-0053
   Fenstermaker Robert A, 2004, CANCER CONTROL, V11, P181
   FONTANA A, 1982, J IMMUNOL, V129, P2413
   Fontenot JD, 2005, NAT IMMUNOL, V6, P331, DOI 10.1038/ni1179
   Hall WA, 2004, SURG NEUROL, V61, P145, DOI 10.1016/j.surneu.2003.07.005
   Heimberger AB, 2000, J NEUROIMMUNOL, V103, P16, DOI 10.1016/S0165-5728(99)00172-1
   Kang MK, 2008, BMC NEUROSCI, V9, P0, DOI 10.1186/1471-2202-9-15
   KELLY KA, 1984, CANCER TREAT REV, V11, P1, DOI 10.1016/0305-7372(84)90014-8
   Kikuchi T, 2001, CANCER IMMUNOL IMMUN, V50, P337, DOI 10.1007/s002620100205
   Kikuchi T, 2004, J IMMUNOTHER, V27, P452, DOI 10.1097/00002371-200411000-00005
   Kim CH, 2007, IMMUNOLOGY, V122, P615, DOI 10.1111/j.1365-2567.2007.02680.x
   Kim CH, 2006, CANCER IMMUNOL IMMUN, V55, P1309, DOI 10.1007/s00262-006-0134-x
   Kjaergaard J, 2005, J NEUROSURG, V103, P156, DOI 10.3171/jns.2005.103.1.0156
   Kobayashi T, 2003, CANCER IMMUNOL IMMUN, V52, P632, DOI 10.1007/s00262-003-0408-5
   KURPAD SN, 1995, GLIA, V15, P244, DOI 10.1002/glia.440150306
   Kuwashima N, 2005, J IMMUNOL, V175, P2730, DOI 10.4049/jimmunol.175.4.2730
   Legler JM, 1999, JNCI-J NATL CANCER I, V91, P1382, DOI 10.1093/jnci/91.16.1382
   Liau LM, 2005, CLIN CANCER RES, V11, P5515, DOI 10.1158/1078-0432.CCR-05-0464
   Liau LM, 1999, J NEUROSURG, V90, P1115, DOI 10.3171/jns.1999.90.6.1115
   McLendon RE, 2000, J HISTOCHEM CYTOCHEM, V48, P1103, DOI 10.1177/002215540004800807
   Nakahara N, 2003, CANCER GENE THER, V10, P549, DOI 10.1038/sj.cgt.7700598
   Nouri-Shirazi M, 2000, J IMMUNOL, V165, P3797, DOI 10.4049/jimmunol.165.7.3797
   Parajuli P, 2004, NEUROSURGERY, V55, P1194, DOI 10.1227/01.NEU.0000141082.20865.48
   Parajuli P, 2004, CANCER INVEST, V22, P405, DOI 10.1081/CNV-200034909
   Pérez-Castillo A, 2008, CLIN TRANSL ONCOL, V10, P262, DOI 10.1007/s12094-008-0195-8
   Peshwa MV, 1998, CELL TRANSPLANT, V7, P1, DOI 10.1016/S0963-6897(97)00004-3
   ROUABHIA M, 1994, CELL TRANSPLANT, V3, P529, DOI 10.1177/096368979400300610
   Rutkowski S, 2004, BRIT J CANCER, V91, P1656, DOI 10.1038/sj.bjc.6602195
   Sakariassen PO, 2007, NEOPLASIA, V9, P882, DOI 10.1593/neo.07658
   Shapero MH, 2000, CELL TRANSPLANT, V9, P307, DOI 10.1177/096368970000900302
   Surawicz TS, 1998, J NEURO-ONCOL, V40, P151, DOI 10.1023/A:1006091608586
   Tang J, 2005, CLIN CANCER RES, V11, P5292, DOI 10.1158/1078-0432.CCR-05-0545
   Vichchatorn P, 2005, J NEURO-ONCOL, V75, P111, DOI 10.1007/s11060-005-2317-2
   Wen PY, 2008, NEW ENGL J MED, V359, P492, DOI 10.1056/NEJMra0708126
   Wersall P, 1997, CANCER IMMUNOL IMMUN, V44, P157, DOI 10.1007/s002620050368
   Wheeler CJ, 2004, CLIN CANCER RES, V10, P5316, DOI 10.1158/1078-0432.CCR-04-0497
   Yamada Y, 2003, J NEUROSURG, V99, P738, DOI 10.3171/jns.2003.99.4.0738
   Yamanaka R, 2005, J NEURO-ONCOL, V72, P107, DOI 10.1007/s11060-004-3550-9
   Yamanaka R, 2005, DNA CELL BIOL, V24, P317, DOI 10.1089/dna.2005.24.317
   Yamanaka R, 2003, J NEUROSURG, V99, P746, DOI 10.3171/jns.2003.99.4.0746
   Yamanaka R, 2003, BRIT J CANCER, V89, P1172, DOI 10.1038/sj.bjc.6601268
   Yamanaka R, 2005, CLIN CANCER RES, V11, P4160, DOI 10.1158/1078-0432.CCR-05-0120
   Yu John S, 2006, CLIN NEUROSURG, V53, P345
   Yu JS, 2001, CANCER RES, V61, P842
   Yu JS, 2004, CANCER RES, V64, P4973, DOI 10.1158/0008-5472.CAN-03-3505
   Zeltzer PM, 1999, CHILD NERV SYST, V15, P514, DOI 10.1007/s003810050540
   Zhu XM, 2005, J NEURO-ONCOL, V74, P9, DOI 10.1007/s11060-004-3339-x
NR 62
TC 19
Z9 27
U1 0
U2 3
PU SAGE PUBLICATIONS INC
PI THOUSAND OAKS
PA 2455 TELLER RD, THOUSAND OAKS, CA 91320 USA
SN 0963-6897
EI 1555-3892
J9 CELL TRANSPLANT
JI Cell Transplant.
PD JUN 15
PY 2009
VL 18
IS 9
BP 977
EP 983
DI 10.3727/096368909X12483162196962
PG 7
WC Cell & Tissue Engineering; Medicine, Research & Experimental; Transplantation
SC Cell Biology; Research & Experimental Medicine; Transplantation
GA 544ZA
UT WOS:000273699100003
PM 19523342
DA 2025-02-17
ER

PT J
AU Ménard, C
   Blay, JY
   Borg, C
   Michiels, S
   Ghiringhelli, F
   Robert, C
   Nonn, C
   Chaput, N
   Taïeb, J
   Delahaye, NF
   Flament, C
   Emile, JF
   Le Cesne, A
   Zitvogel, L
AF Menard, Cedric
   Blay, Jean-Yves
   Borg, Christophe
   Michiels, Stefan
   Ghiringhelli, Francois
   Robert, Caroline
   Nonn, Celine
   Chaput, Nathalie
   Taieb, Julien
   Delahaye, Nicolas F.
   Flament, Caroline
   Emile, Jean-Francois
   Le Cesne, Axel
   Zitvogel, Laurence
TI Natural Killer Cell IFN-γ Levels Predict Long-term Survival with Imatinib Mesylate Therapy in Gastrointestinal Stromal Tumor-Bearing Patients
SO CANCER RESEARCH
LA English
DT Article
ID dendritic cells; nk cell; cross-talk; t-cells; malignant glioma; sarcoma-group; c-kit; cancer; chemotherapy; immunotherapy
AB Clinical outcomes of gastrointestinal stromal tumor (GIST)bearing patients treated with imatinib mesylate (IM) are variable. Other than the site of mutation within the c-kit gene, prognostic features of GIST remain undefined. IM can exhibit off-target effects such as triggering natural killer (NK) cell activity. We addressed whether NK cell functions could predict long term survival with IM. NK cell functions were followed up in 77 GIST patients enrolled onto two phase III trials. "Immunologic responders" were defined as patients whose NK cell IFN-gamma values after 2 months of IM were higher than or equal to the baseline value at entry into the trial. The prognostic effect of IFN-gamma on progression-free survival was assessed by a Wald test in a Cox regression analysis using the landmark method. and stratified by trial and on the c-kit mutational status. Fifty-six patients were evaluable for the NK cell IFN-gamma responses at baseline and 2 months. Their median follow-up for progression-free survival was 3.7 years. Thirty-four of 56 patients were immunologic responders to IM. In the Cox regression analysis, immunologic responders possessed a hazard ratio of progression or death equal to 0.29 (95% confidence interval, 0.12-0.70; P = 0.006) compared with nonresponders. Kaplan-Meier 2-year survival estimates were 85% for immunologic responders and 50% for nonresponders. Moreover, the immunologic response added prognostic value to the c-kit mutation. The NK cell IFN-gamma production after 2 months of treatment could be considered an independent predictor of long term survival in advanced GISTs treated with IM. [Cancer Res 2009;69(8):3563-9]
C1 [Menard, Cedric; Borg, Christophe; Ghiringhelli, Francois; Nonn, Celine; Chaput, Nathalie; Taieb, Julien; Delahaye, Nicolas F.; Flament, Caroline; Zitvogel, Laurence] Inst Gustave Roussy, Inst Natl Sante & Rech Med, Unit Tumor Immunol & Immunotherapy U805, F-94805 Villejuif, France.
   [Menard, Cedric; Chaput, Nathalie; Taieb, Julien; Flament, Caroline; Zitvogel, Laurence] Inst Gustave Roussy, Ctr Clin Invest CIC Biotherapie CBT507, F-94805 Villejuif, France.
   [Michiels, Stefan] Inst Gustave Roussy, Dept Stat, F-94805 Villejuif, France.
   [Ghiringhelli, Francois; Robert, Caroline] Inst Gustave Roussy, Dept Med, Dermatol Unit, F-94805 Villejuif, France.
   [Blay, Jean-Yves] Ctr Leon Berard, Dept Med, F-69373 Lyon, France.
   [Emile, Jean-Francois] Hop Ambroise Pare, Dept Pathol, Boulogne, France.
   [Emile, Jean-Francois] Hop Ambroise Pare, INSERM, U602, Boulogne, France.
   [Zitvogel, Laurence] Univ Paris 11, Fac Paris Sud, Le Kremlin Bicetre, France.
C3 Institut National de la Sante et de la Recherche Medicale (Inserm); UNICANCER; Gustave Roussy; UNICANCER; Gustave Roussy; UNICANCER; Gustave Roussy; UNICANCER; Gustave Roussy; UNICANCER; Centre Leon Berard; Assistance Publique Hopitaux Paris (APHP); Hopital Universitaire Ambroise-Pare - APHP; Institut National de la Sante et de la Recherche Medicale (Inserm); Assistance Publique Hopitaux Paris (APHP); Hopital Universitaire Ambroise-Pare - APHP; Universite Paris Saclay
RP Zitvogel, L (通讯作者)，Inst Gustave Roussy, Inst Natl Sante & Rech Med, U805, 39 Rue Camille Desmoulins, F-94805 Villejuif, France.
EM zitvogel@igr.fr
FU Fondation des Hopitaux de France; Ligue Labellisee Contre le Cancer; NOVARTIS Pharma; Institut National du Cancer
CR Adam C, 2005, BLOOD, V106, P338, DOI 10.1182/blood-2004-09-3775
   Antonia SJ, 2006, CLIN CANCER RES, V12, P878, DOI 10.1158/1078-0432.CCR-05-2013
   Apetoh L, 2007, NAT MED, V13, P1050, DOI 10.1038/nm1622
   Apperley JF, 2002, NEW ENGL J MED, V347, P481, DOI 10.1056/NEJMoa020150
   Bauer S, 1999, SCIENCE, V285, P727, DOI 10.1126/science.285.5428.727
   Blay JY, 2007, J CLIN ONCOL, V25, P1107, DOI 10.1200/JCO.2006.09.0183
   Borg C, 2004, BLOOD, V104, P3267, DOI 10.1182/blood-2004-01-0380
   Borg C, 2004, J CLIN INVEST, V114, P379, DOI 10.1172/jci20041102
   Bottino C, 2006, CURR TOP MICROBIOL, V298, P175
   Buchdunger E, 2002, EUR J CANCER, V38, PS28, DOI 10.1016/S0959-8049(02)80600-1
   Buyse M, 1996, STAT MED, V15, P2797, DOI 10.1002/(SICI)1097-0258(19961230)15:24<2797::AID-SIM290>3.0.CO;2-V
   Casares N, 2005, J EXP MED, V202, P1691, DOI 10.1084/jem.20050915
   Cooper MA, 2004, TRENDS IMMUNOL, V25, P47, DOI 10.1016/j.it.2003.10.012
   Dudley ME, 2002, SCIENCE, V298, P850, DOI 10.1126/science.1076514
   Emile JF, 2002, DIAGN MOL PATHOL, V11, P107, DOI 10.1097/00019606-200206000-00007
   Fauriat C, 2007, BLOOD, V109, P323, DOI 10.1182/blood-2005-08-027979
   Ferlazzo G, 2004, P NATL ACAD SCI USA, V101, P16606, DOI 10.1073/pnas.0407522101
   Gribben JG, 2005, CLIN CANCER RES, V11, P4430, DOI 10.1158/1078-0432.CCR-04-2111
   Heinrich MC, 2002, J CLIN ONCOL, V20, P1692, DOI 10.1200/JCO.2002.20.6.1692
   Heinrich MC, 2003, J CLIN ONCOL, V21, P4342, DOI 10.1200/JCO.2003.04.190
   Hirota S, 1998, SCIENCE, V279, P577, DOI 10.1126/science.279.5350.577
   Kalinski P, 2005, EXPERT OPIN BIOL TH, V5, P1303, DOI 10.1517/14712598.5.10.1303
   Kelland LR, 2004, EUR J CANCER, V40, P827, DOI 10.1016/j.ejca.2003.11.028
   Lassau N, 2006, AM J ROENTGENOL, V187, P1267, DOI 10.2214/AJR.05.1192
   Liu GT, 2005, ONCOGENE, V24, P5226, DOI 10.1038/sj.onc.1208519
   McAuliffe JC, 2007, CLIN CANCER RES, V13, P6727, DOI 10.1158/1078-0432.CCR-07-0895
   Mocikat R, 2003, IMMUNITY, V19, P561, DOI 10.1016/S1074-7613(03)00264-4
   Noguchi M, 2005, PROSTATE, V63, P1, DOI 10.1002/pros.20157
   NORTH RJ, 1982, J EXP MED, V155, P1063, DOI 10.1084/jem.155.4.1063
   Nowak AK, 2003, J IMMUNOL, V170, P4905, DOI 10.4049/jimmunol.170.10.4905
   Nowak AK, 2003, CANCER RES, V63, P4490
   Obeid M, 2007, NAT MED, V13, P54, DOI 10.1038/nm1523
   Rubin BP, 2007, LANCET, V369, P1731, DOI 10.1016/S0140-6736(07)60780-6
   Ruggeri L, 2002, SCIENCE, V295, P2097, DOI 10.1126/science.1068440
   Serrano A, 2001, INT J CANCER, V94, P243, DOI 10.1002/ijc.1452
   Steinman RM, 2007, NATURE, V449, P419, DOI 10.1038/nature06175
   Suehara Y, 2008, CLIN CANCER RES, V14, P1707, DOI 10.1158/1078-0432.CCR-07-1478
   Valteau-Couanet D, 2002, BLOOD, V100, P2554, DOI 10.1182/blood.V100.7.2554
   Van Glabbeke M, 2005, J CLIN ONCOL, V23, P5795, DOI 10.1200/JCO.2005.11.601
   Verweij J, 2004, LANCET, V364, P1127, DOI 10.1016/S0140-6736(04)17098-0
   Vitale M, 2005, BLOOD, V106, P566, DOI 10.1182/blood-2004-10-4035
   Yao L, 1999, BLOOD, V93, P1612, DOI 10.1182/blood.V93.5.1612.405a13_1612_1621
   Yu JS, 2001, CANCER RES, V61, P842
   Zitvogel L, 2006, CURR TOP MICROBIOL, V298, P157
   Zitvogel L, 2008, NAT REV IMMUNOL, V8, P59, DOI 10.1038/nri2216
   Zitvogel L, 2006, NAT REV IMMUNOL, V6, P715, DOI 10.1038/nri1936
NR 46
TC 159
Z9 165
U1 0
U2 3
PU AMER ASSOC CANCER RESEARCH
PI PHILADELPHIA
PA 615 CHESTNUT ST, 17TH FLOOR, PHILADELPHIA, PA 19106-4404 USA
SN 0008-5472
EI 1538-7445
J9 CANCER RES
JI Cancer Res.
PD APR 15
PY 2009
VL 69
IS 8
BP 3563
EP 3569
DI 10.1158/0008-5472.CAN-08-3807
PG 7
WC Oncology
SC Oncology
GA 435AF
UT WOS:000265314900042
PM 19351841
DA 2025-02-17
ER

PT J
AU Mitchell, DA
   Sampson, JH
AF Mitchell, Duane A.
   Sampson, John H.
TI Toward Effective Immunotherapy for the Treatment of Malignant Brain Tumors
SO NEUROTHERAPEUTICS
LA English
DT Review
DE Glioma; immunotherapy; brain tumor; cancer vaccines; dendritic cells
ID epidermal-growth-factor; regulatory t-cells; recurrent glioblastoma-multiforme; pulsed dendritic cells; donor leukocyte infusions; factor receptor common; i clinical-trial; phase-i; peripheral-blood; prostate-cancer
AB The immunologic treatment of cancer has long been heralded as a targeted molecular therapeutic with the promise of eradicating tumor cells with minimal damage to surrounding normal tissues. However, a demonstrative example of the efficacy of immunotherapy in modulating cancer progression is still lacking for most human cancers. Recent breakthroughs in our understanding of the mechanisms leading to full T-cell activation, and recognition of the importance of overcoming tumor-induced immunosuppressive mechanisms, have shed new light on how to generate effective anti-tumor immune responses in humans, and sparked a renewed and enthusiastic effort to realize the full potential of cancer immunotherapy. The immunologic treatment of invasive malignant brain tumors has not escaped this re-invigorated endeavor, and promising therapies are currently under active investigation in dozens of clinical trials at several institutions worldwide. This review will focus on some of the most important breakthroughs in our understanding of how to generate potent anti-tumor immune responses, and some of the clear challenges that lie ahead in achieving effective immunotherapy for the majority of patients with malignant brain tumors. A review of immunotherapeutic strategies currently under clinical evaluation, as well as an outline of promising novel approaches on the horizon, is included to provide perspective on the active and stalwart progress toward effective immunotherapy for the treatment of malignant brain tumors.
C1 [Mitchell, Duane A.; Sampson, John H.] Duke Univ, Med Ctr, Div Neurosurg, Dept Surg,Duke Brain Tumor Immunotherapy Program, Durham, NC 27710 USA.
   [Mitchell, Duane A.; Sampson, John H.] Duke Univ, Med Ctr, Dept Pathol, Durham, NC 27710 USA.
   [Sampson, John H.] Duke Univ, Med Ctr, Preston Robert Tisch Brain Tumor Ctr Duke, Durham, NC 27710 USA.
C3 Duke University; Duke University; Duke University
RP Mitchell, DA (通讯作者)，Duke Univ, Med Ctr, Div Neurosurg, Dept Surg,Duke Brain Tumor Immunotherapy Program, DUMC Box 3050, Durham, NC 27710 USA.
EM d.mitchell@duke.edu
FU NCI NIH HHS [P50 CA108786, R01 CA135272, R01 CA135272-02, P50 CA108786-050003, R01 CA235612] Funding Source: Medline
CR Aldape KD, 2004, J NEUROPATH EXP NEUR, V63, P700, DOI 10.1093/jnen/63.7.700
   Asano M, 1996, J EXP MED, V184, P387, DOI 10.1084/jem.184.2.387
   Asavaroengchai W, 2002, P NATL ACAD SCI USA, V99, P931, DOI 10.1073/pnas.022634999
   Ashley DM, 1997, J EXP MED, V186, P1177, DOI 10.1084/jem.186.7.1177
   Bagavant H, 2002, INT IMMUNOL, V14, P1397, DOI 10.1093/intimm/dxf105
   Banchereau J, 1998, NATURE, V392, P245, DOI 10.1038/32588
   Barratt-Boyes SM, 2000, J IMMUNOL, V164, P2487, DOI 10.4049/jimmunol.164.5.2487
   BATRA SK, 1995, CELL GROWTH DIFFER, V6, P1251
   BIGNER SH, 1990, CANCER RES, V50, P8017
   BLANCHER A, 1993, EUR CYTOKINE NETW, V4, P331
   Boczkowski D, 2000, CANCER RES, V60, P1028
   Boczkowski D, 1996, J EXP MED, V184, P465, DOI 10.1084/jem.184.2.465
   Boockvar JA, 2003, MOL CELL NEUROSCI, V24, P1116, DOI 10.1016/j.mcn.2003.09.011
   Caruso DA, 2004, NEURO-ONCOLOGY, V6, P236, DOI 10.1215/S1152851703000668
   Chen AS, 2007, CANCER RES, V67, P1291, DOI 10.1158/0008-5472.CAN-06-2622
   Cho BK, 2000, J EXP MED, V192, P549, DOI 10.1084/jem.192.4.549
   Chu CT, 1997, BIOCHEM J, V324, P855, DOI 10.1042/bj3240855
   Cobbs CS, 2002, CANCER RES, V62, P3347
   Cunningham MP, 2005, INT J ONCOL, V27, P317
   Curiel TJ, 2004, NAT MED, V10, P942, DOI 10.1038/nm1093
   De Vleeschouwer S, 2008, CLIN CANCER RES, V14, P3098, DOI 10.1158/1078-0432.CCR-07-4875
   Debinski W, 1998, CRIT REV ONCOGENESIS, V9, P255
   Dieckmann D, 2001, J EXP MED, V193, P1303, DOI 10.1084/jem.193.11.1303
   Dudley ME, 2005, J CLIN ONCOL, V23, P2346, DOI 10.1200/JCO.2005.00.240
   Dudley ME, 2002, SCIENCE, V298, P850, DOI 10.1126/science.1076514
   Dudley ME, 2003, NAT REV CANCER, V3, P666, DOI 10.1038/nrc1167
   Dummer W, 2002, J CLIN INVEST, V110, P185, DOI 10.1172/JCI200215175
   EKSTRAND AJ, 1991, CANCER RES, V51, P2164
   Fakhrai H, 2006, CANCER GENE THER, V13, P1052, DOI 10.1038/sj.cgt.7700975
   Fecci PE, 2006, CANCER RES, V66, P3294, DOI 10.1158/0008-5472.CAN-05-3773
   Fecci PE, 2006, CLIN CANCER RES, V12, P4294, DOI 10.1158/1078-0432.CCR-06-0053
   Fong L, 2001, J IMMUNOL, V166, P4254, DOI 10.4049/jimmunol.166.6.4254
   Fontenot JD, 2003, NAT IMMUNOL, V4, P330, DOI 10.1038/ni904
   Frederick L, 2000, CANCER RES, V60, P1383
   Fujii S, 1999, JPN J CANCER RES, V90, P1117, DOI 10.1111/j.1349-7006.1999.tb00686.x
   GARCIA DP, 1993, CANCER RES, V53, P3217
   Ge H, 2002, INT J CANCER, V98, P357, DOI 10.1002/ijc.10224
   Gilboa E, 1999, IMMUNITY, V11, P263, DOI 10.1016/S1074-7613(00)80101-6
   Gilboa E, 2004, NAT REV CANCER, V4, P401, DOI 10.1038/nrc1359
   GREEN DR, 1993, IMMUNOL TODAY, V14, P523, DOI 10.1016/0167-5699(93)90180-S
   Grossman Z, 2000, SEMIN IMMUNOL, V12, P197, DOI 10.1006/smim.2000.0232
   HALL WA, 1992, J NEUROSURG, V76, P1, DOI 10.3171/jns.1992.76.1.0001
   HAYES RL, 1995, CANCER-AM CANCER SOC, V76, P840, DOI 10.1002/1097-0142(19950901)76:5<840::AID-CNCR2820760519>3.0.CO;2-R
   Heimberger AB, 2005, CLIN CANCER RES, V11, P1462, DOI 10.1158/1078-0432.CCR-04-1737
   Heimberger AB, 2002, NEUROSURGERY, V50, P158, DOI 10.1097/00006123-200201000-00024
   Heimberger AB, 2000, J NEUROIMMUNOL, V103, P16, DOI 10.1016/S0165-5728(99)00172-1
   Heimberger AB, 2008, CLIN CANCER RES, V14, P5166, DOI 10.1158/1078-0432.CCR-08-0320
   Heiser A, 2002, J CLIN INVEST, V109, P409, DOI 10.1172/JCI200214364
   Höltl L, 1999, J UROLOGY, V161, P777, DOI 10.1016/S0022-5347(01)61767-1
   Hsu FJ, 1996, NAT MED, V2, P52, DOI 10.1038/nm0196-52
   Hu HM, 2002, CANCER RES, V62, P3914
   Huang HJS, 1997, J BIOL CHEM, V272, P2927, DOI 10.1074/jbc.272.5.2927
   HUMPHREY PA, 1990, P NATL ACAD SCI USA, V87, P4207, DOI 10.1073/pnas.87.11.4207
   Ichihara F, 2003, CLIN CANCER RES, V9, P4404
   IMPERATO JP, 1990, ANN NEUROL, V28, P818, DOI 10.1002/ana.410280614
   INGRAM M, 1990, NEUROLOGICAL RESEARCH, V12, P265
   Izumoto S, 2008, J NEUROSURG, V108, P963, DOI 10.3171/JNS/2008/108/5/0963
   JACOBS SK, 1986, CANCER RES, V46, P2101
   JEFFES EWB, 1993, J NEURO-ONCOL, V15, P141, DOI 10.1007/BF01053935
   Jonuleit H, 2001, J EXP MED, V193, P1285, DOI 10.1084/jem.193.11.1285
   Kalinski P, 2001, BLOOD, V97, P3466, DOI 10.1182/blood.V97.11.3466
   KELLY PJ, 1992, STEREOT FUNCT NEUROS, V59, P84, DOI 10.1159/000098922
   Khattri R, 2003, NAT IMMUNOL, V4, P337, DOI 10.1038/ni909
   Khoruts A, 2005, IMMUNOL LETT, V98, P23, DOI 10.1016/j.imlet.2004.10.022
   Kim JJ, 1998, ONCOGENE, V17, P3125, DOI 10.1038/sj.onc.1201736
   KITAHARA T, 1987, J NEURO-ONCOL, V4, P329
   Klebanoff CA, 2005, TRENDS IMMUNOL, V26, P111, DOI 10.1016/j.it.2004.12.003
   Kong LY, 2008, CLIN CANCER RES, V14, P5759, DOI 10.1158/1078-0432.CCR-08-0377
   Krupica T, 2006, CLIN IMMUNOL, V120, P121, DOI 10.1016/j.clim.2006.04.569
   Kundig TM, 1996, P NATL ACAD SCI USA, V93, P9716, DOI 10.1073/pnas.93.18.9716
   Lammering G, 2004, RADIOTHER ONCOL, V72, P267, DOI 10.1016/j.radonc.2004.07.004
   Lammering G, 2004, CLIN CANCER RES, V10, P6732, DOI 10.1158/1078-0432.CCR-04-0393
   Lammering G, 2003, ONCOGENE, V22, P5545, DOI 10.1038/sj.onc.1206788
   Lengauer C, 1998, NATURE, V396, P643, DOI 10.1038/25292
   Lennerz V, 2005, P NATL ACAD SCI USA, V102, P16013, DOI 10.1073/pnas.0500090102
   Li B, 2004, ONCOGENE, V23, P4594, DOI 10.1038/sj.onc.1207602
   LIAO SK, 1981, EUR J IMMUNOL, V11, P450, DOI 10.1002/eji.1830110603
   Liau LM, 2005, CLIN CANCER RES, V11, P5515, DOI 10.1158/1078-0432.CCR-05-0464
   Liau LM, 1999, J NEUROSURG, V90, P1115, DOI 10.3171/jns.1999.90.6.1115
   LIBERMANN TA, 1985, NATURE, V313, P144, DOI 10.1038/313144a0
   Lim SH, 1999, INT J CANCER, V83, P215
   Liyanage UK, 2002, J IMMUNOL, V169, P2756, DOI 10.4049/jimmunol.169.5.2756
   Lizée G, 2006, CLIN CANCER RES, V12, P2359S, DOI 10.1158/1078-0432.CCR-05-2537
   Lodge PA, 2000, CANCER RES, V60, P829
   Loeb LA, 2001, CANCER RES, V61, P3230
   Loren AW, 2006, CURR OPIN ONCOL, V18, P107, DOI 10.1097/01.cco.0000208781.61452.d3
   Ludewig B, 2000, J EXP MED, V191, P795, DOI 10.1084/jem.191.5.795
   Luo XY, 2003, INT J CANCER, V104, P716, DOI 10.1002/ijc.11007
   Mackensen A, 2000, INT J CANCER, V86, P385, DOI 10.1002/(SICI)1097-0215(20000501)86:3<385::AID-IJC13>3.3.CO;2-K
   Mintz A, 2000, CRIT REV ONCOGENESIS, V11, P77
   Mitchell DA, 2000, J CLIN INVEST, V106, P1065, DOI 10.1172/JCI11405
   Mitchell DA, 2008, NEURO-ONCOLOGY, V10, P10, DOI 10.1215/15228517-2007-035
   Montgomery RB, 2000, J BIOL CHEM, V275, P17358, DOI 10.1074/jbc.M000966200
   Morse MA, 2003, CANCER INVEST, V21, P341, DOI 10.1081/CNV-120018224
   Morse MA, 1999, CLIN CANCER RES, V5, P1331
   Morse MA, 1999, CANCER RES, V59, P56
   Morse MA, 2008, BLOOD, V112, P610, DOI 10.1182/blood-2008-01-135319
   MOSCATELLO DK, 1995, CANCER RES, V55, P5536
   Moscatello DK, 1996, ONCOGENE, V13, P85
   Muranski P, 2006, NAT CLIN PRACT ONCOL, V3, P668, DOI 10.1038/ncponc0666
   Murphy G, 1996, PROSTATE, V29, P371
   Murphy GP, 2000, PROSTATE, V43, P59, DOI 10.1002/(SICI)1097-0045(20000401)43:1<59::AID-PROS8>3.0.CO;2-D
   Nagane M, 1996, CANCER RES, V56, P5079
   Nestle FO, 1998, NAT MED, V4, P328, DOI 10.1038/nm0398-328
   NISHIKAWA R, 1994, P NATL ACAD SCI USA, V91, P7727, DOI 10.1073/pnas.91.16.7727
   Ochsenbein AF, 1999, P NATL ACAD SCI USA, V96, P2233, DOI 10.1073/pnas.96.5.2233
   Okada H, 2000, HUM GENE THER, V11, P637
   Okada H, 2007, J TRANSL MED, V5, P0, DOI 10.1186/1479-5876-5-67
   Olapade-Olaopa EO, 2000, BRIT J CANCER, V82, P186
   OWENS T, 1994, IMMUNOL TODAY, V15, P566, DOI 10.1016/0167-5699(94)90218-6
   Parajuli P, 2004, NEUROSURGERY, V55, P1194, DOI 10.1227/01.NEU.0000141082.20865.48
   Pedersen MW, 2004, INT J CANCER, V108, P643, DOI 10.1002/ijc.11566
   PICKARD JD, 1990, BMJ-BRIT MED J, V301, P629, DOI 10.1136/bmj.301.6753.629
   Porter DL, 2006, BEST PRACT RES CL HA, V19, P737, DOI 10.1016/j.beha.2006.05.003
   Prins RM, 2008, NEW ENGL J MED, V359, P539, DOI 10.1056/NEJMc0804818
   Quattrocchi KB, 1999, J NEURO-ONCOL, V45, P141, DOI 10.1023/A:1006293606710
   Quezada SA, 2008, J EXP MED, V205, P2125, DOI 10.1084/jem.20080099
   Rapoport AP, 2005, NAT MED, V11, P1230, DOI 10.1038/nm1310
   Restifo NP, 2005, LANCET ONCOL, V6, P3
   Rieser C, 1999, UROL INT, V63, P151, DOI 10.1159/000030438
   RIMOLDI D, 1993, INT J CANCER, V54, P527, DOI 10.1002/ijc.2910540329
   Robbins PF, 2004, J IMMUNOL, V173, P7125, DOI 10.4049/jimmunol.173.12.7125
   Rosenberg SA, 2005, NAT CLIN PRACT ONCOL, V2, P115, DOI 10.1038/ncponc0101
   Rosenberg SA, 2004, J AM COLL SURGEONS, V198, P685, DOI 10.1016/j.jamcollsurg.2004.01.025
   Rosenberg SA, 2008, NAT REV CANCER, V8, P299, DOI 10.1038/nrc2355
   SAKAGUCHI S, 1995, J IMMUNOL, V155, P1151
   Salgaller ML, 1998, CRIT REV IMMUNOL, V18, P109, DOI 10.1615/CritRevImmunol.v18.i1-2.120
   Salgaller ML, 1998, PROSTATE, V35, P144, DOI 10.1002/(SICI)1097-0045(19980501)35:2<144::AID-PROS8>3.0.CO;2-J
   Salomon B, 2000, IMMUNITY, V12, P431, DOI 10.1016/S1074-7613(00)80195-8
   SAMPSON JH, 2008, SEMIN IMMUNOL, V0, P0
   Sampson JH, 2008, SEMIN IMMUNOL, V20, P267, DOI 10.1016/j.smim.2008.04.001
   Sasaki M, 2001, CANCER RES, V61, P4809
   Scheurer ME, 2008, ACTA NEUROPATHOL, V116, P79, DOI 10.1007/s00401-008-0359-1
   Schmittling RJ, 2008, J IMMUNOL METHODS, V339, P74, DOI 10.1016/j.jim.2008.08.004
   Schuler-Thurner B, 2000, J IMMUNOL, V165, P3492, DOI 10.4049/jimmunol.165.6.3492
   Seddon B, 1999, J EXP MED, V189, P877, DOI 10.1084/jem.189.5.877
   Seddon B, 1999, J EXP MED, V189, P279, DOI 10.1084/jem.189.2.279
   SERCARZ EE, 1993, ANNU REV IMMUNOL, V11, P729, DOI 10.1146/annurev.immunol.11.1.729
   Shai RM, 2008, FUTURE ONCOL, V4, P525, DOI 10.2217/14796694.4.4.525
   Skog J, 2006, EXPERT REV VACCINES, V5, P793, DOI 10.1586/14760584.5.6.793
   SLOAN AE, 2002, P AM ASS CANC RES SA, V0, P0
   Söderberg-Naucler C, 2008, J CLIN VIROL, V41, P218, DOI 10.1016/j.jcv.2007.11.009
   Somasundaram R, 2002, CANCER RES, V62, P5267
   STEINBOK P, 1984, J NEURO-ONCOL, V2, P147
   Steinman RM, 2001, MT SINAI J MED, V68, P160
   Stephens LA, 2000, J IMMUNOL, V165, P3105, DOI 10.4049/jimmunol.165.6.3105
   Strobel I, 2000, GENE THER, V7, P2028, DOI 10.1038/sj.gt.3301326
   Stupp R, 2005, NEW ENGL J MED, V352, P987, DOI 10.1056/NEJMoa043330
   Su Z, 2003, CANCER RES, V63, P2127
   SUGAWA N, 1990, P NATL ACAD SCI USA, V87, P8602, DOI 10.1073/pnas.87.21.8602
   TAGUCHI O, 1994, IMMUNOLOGY, V82, P365
   TAGUCHI O, 1987, J EXP MED, V165, P146, DOI 10.1084/jem.165.1.146
   Tanchot C, 1997, SEMIN IMMUNOL, V9, P331, DOI 10.1006/smim.1997.0090
   Theoret MR, 2008, J CLIN ONCOL, V26, P0, DOI 10.1200/jco.2008.26.15_suppl.3032
   Thornton AM, 1998, J EXP MED, V188, P287, DOI 10.1084/jem.188.2.287
   Thurner B, 1999, J EXP MED, V190, P1669, DOI 10.1084/jem.190.11.1669
   Tjoa BA, 1998, PROSTATE, V36, P39
   Tsurushima H, 1999, JPN J CANCER RES, V90, P536, DOI 10.1111/j.1349-7006.1999.tb00781.x
   Van Tendeloo VFI, 2001, BLOOD, V98, P49, DOI 10.1182/blood.V98.1.49
   WALKER MD, 1980, NEW ENGL J MED, V303, P1323, DOI 10.1056/NEJM198012043032303
   Westphal M, 2003, NEURO-ONCOLOGY, V5, P79, DOI 10.1215/15228517-5-2-79
   Wheeler CJ, 2008, CANCER RES, V68, P5955, DOI 10.1158/0008-5472.CAN-07-5973
   WIKSTRAND CJ, 1995, CANCER RES, V55, P3140
   Wolf AM, 2003, CLIN CANCER RES, V9, P606
   WONG AJ, 1992, P NATL ACAD SCI USA, V89, P2965, DOI 10.1073/pnas.89.7.2965
   Woo EY, 2001, CANCER RES, V61, P4766
   Wrzesinski C, 2007, J CLIN INVEST, V117, P492, DOI 10.1172/JCI30414
   Yaghoubi SS, 2009, NAT CLIN PRACT ONCOL, V6, P53, DOI 10.1038/ncponc1278
   Yajima N, 2005, CLIN CANCER RES, V11, P5900, DOI 10.1158/1078-0432.CCR-05-0559
   YOUNG H, 1977, CANCER-AM CANCER SOC, V40, P1037, DOI 10.1002/1097-0142(197709)40:3<1037::AID-CNCR2820400311>3.0.CO;2-9
   Yu JS, 2001, CANCER RES, V61, P842
   Yu P, 2005, J EXP MED, V201, P779, DOI 10.1084/jem.20041684
   Zhang JG, 2007, CLIN CANCER RES, V13, P566, DOI 10.1158/1078-0432.CCR-06-1576
   Zhou JH, 2005, J IMMUNOL, V175, P7046, DOI 10.4049/jimmunol.175.10.7046
   Zhou JH, 2005, J IMMUNOTHER, V28, P53, DOI 10.1097/00002371-200501000-00007
   ZIMMER C, 1992, VIRCHOWS ARCH A, V420, P121, DOI 10.1007/BF02358802
NR 176
TC 35
Z9 42
U1 0
U2 3
PU SPRINGER
PI NEW YORK
PA ONE NEW YORK PLAZA, SUITE 4600, NEW YORK, NY, UNITED STATES
SN 1933-7213
EI 1878-7479
J9 NEUROTHERAPEUTICS
JI Neurotherapeutics
PD JUL 15
PY 2009
VL 6
IS 3
BP 527
EP 538
DI 10.1016/j.nurt.2009.04.003
PG 12
WC Clinical Neurology; Neurosciences; Pharmacology & Pharmacy
SC Neurosciences & Neurology; Pharmacology & Pharmacy
GA 465KE
UT WOS:000267581800011
PM 19560742
DA 2025-02-17
ER

PT J
AU Vetter, M
   Hofer, MJ
   Roth, E
   Pircher, HP
   Pagenstecher, A
AF Vetter, Marcus
   Hofer, Markus J.
   Roth, Evelyn
   Pircher, Hans-Peter
   Pagenstecher, Axel
TI Intracerebral Interleukin 12 Induces Glioma Rejection in the Brain Predominantly by CD8<SUP>+</SUP> T Cells and Independently of Interferon-γ
SO JOURNAL OF NEUROPATHOLOGY AND EXPERIMENTAL NEUROLOGY
LA English
DT Article
DE Glioma; Immune therapy; Interleukin-12
ID antitumor immune-responses; cytokine gene-expression; pulsed dendritic cells; ifn-gamma; malignant glioma; murine glioma; nk; vaccination; model; il-12
AB The prognosis of gliomas is generally poor since these tumors elude established therapeutic approaches. Immunotherapy might present an effective therapy in particular because the glioma cells are diffusely dispersed in the infiltration zone of the tumor and show a strong propensity to invade the surrounding brain along white matter tracts. Although various immune therapies for brain tumors are successful in rodents, there is currently no effective therapy in humans. In the present study, we investigated the mechanisms by which intracerebral IL-12 mediates rejection of GL261 cells in a syngenic mouse glioma model. Wild type mice revealed smaller tumors as compared to mice lacking functional T and B cells indicating that considerable immune dependent tumor rejection occurs physiologically in this model. However, glioma rejection was significantly enhanced in mice expressing IL-12 in the CNS and was predominantly dependent on the presence of CD8+ T cells while CD4+ T cells had less impact. Interestingly, the rejection of tumors was independent of IFN-gamma. Our findings contrast results obtained after in vitro or systemic stimulation with IL-12 and demonstrate that successful IL-12 induced glioma rejection critically depends on the localization, duration and time of IL-12 expression.
C1 [Vetter, Marcus; Hofer, Markus J.; Pagenstecher, Axel] Univ Marburg, Dept Neuropathol, D-35039 Marburg, Germany.
   [Vetter, Marcus; Hofer, Markus J.; Pagenstecher, Axel] Univ Freiburg, Dept Neuropathol, Freiburg, Germany.
   [Roth, Evelyn; Pircher, Hans-Peter] Univ Freiburg, Dept Immunol, Freiburg, Germany.
C3 Philipps University Marburg; University of Freiburg; University of Freiburg
RP Pagenstecher, A (通讯作者)，Univ Marburg, Dept Neuropathol, Baldingerstr, D-35039 Marburg, Germany.
EM pagenste@staff.uni-marburg.de
FU Deutsche Forschungsgemeinschaft
CR Aulwurm S, 2006, INT J CANCER, V118, P1728, DOI 10.1002/ijc.21544
   Badn W, 2007, J IMMUNOL, V179, P4231, DOI 10.4049/jimmunol.179.6.4231
   CAMPBELL IL, 1994, J VIROL, V68, P2383, DOI 10.1128/JVI.68.4.2383-2387.1994
   COBBOLD SP, 1984, NATURE, V312, P548, DOI 10.1038/312548a0
   DUDOV KP, 1984, CELL, V37, P457, DOI 10.1016/0092-8674(84)90376-3
   Ehtesham M, 2002, CANCER RES, V62, P5657
   El Andaloussi A, 2006, NEURO-ONCOLOGY, V8, P234, DOI 10.1215/15228517-2006-006
   El Andaloussi A, 2007, J NEURO-ONCOL, V83, P145, DOI 10.1007/s11060-006-9314-y
   El Andaloussi A, 2006, J NEUROSURG, V105, P430, DOI 10.3171/jns.2006.105.3.430
   Fathallah-Shaykh HM, 1998, INT J CANCER, V75, P266, DOI 10.1002/(SICI)1097-0215(19980119)75:2<266::AID-IJC16>3.0.CO;2-B
   Fathallah-Shaykh HM, 2000, J IMMUNOL, V164, P217, DOI 10.4049/jimmunol.164.1.217
   Freude S, 2002, J VIROL, V76, P12223, DOI 10.1128/JVI.76.23.12223-12232.2002
   Grauer OM, 2008, INT J CANCER, V122, P1794, DOI 10.1002/ijc.23284
   Hatterer E, 2006, BLOOD, V107, P806, DOI 10.1182/blood-2005-01-0154
   HOBBS MV, 1993, J IMMUNOL, V150, P3602
   Hofer M, 2004, AM J PATHOL, V165, P949, DOI 10.1016/S0002-9440(10)63356-1
   Joki A, 1999, INT J CANCER, V82, P714
   Kikuchi T, 2004, J IMMUNOTHER, V27, P452, DOI 10.1097/00002371-200411000-00005
   Kim CH, 2006, CANCER IMMUNOL IMMUN, V55, P1309, DOI 10.1007/s00262-006-0134-x
   Kito T, 2003, J NEUROSURG, V98, P385, DOI 10.3171/jns.2003.98.2.0385
   Kodama T, 1999, EUR J IMMUNOL, V29, P1390, DOI 10.1002/(SICI)1521-4141(199904)29:04<1390::AID-IMMU1390>3.0.CO;2-C
   Kortmann RD, 2003, STRAHLENTHER ONKOL, V179, P219, DOI 10.1007/s00066-003-1027-y
   Lee YS, 2006, CLIN CANCER RES, V12, P5859, DOI 10.1158/1078-0432.CCR-06-0935
   Linos E, 2007, JNCI-J NATL CANCER I, V99, P1544, DOI 10.1093/jnci/djm170
   Louis DN, 2007, WHO CLASSIFICATION T, V0, P0
   Mariani CL, 2006, J NEURO-ONCOL, V79, P243, DOI 10.1007/s11060-006-9137-x
   Pagenstecher A, 2000, J IMMUNOL, V164, P4481, DOI 10.4049/jimmunol.164.9.4481
   Ren H, 2003, J NEURO-ONCOL, V64, P147, DOI 10.1023/A:1024979103780
   Roth P, 2007, CANCER RES, V67, P3540, DOI 10.1158/0008-5472.CAN-06-4783
   Roy EJ, 2000, J IMMUNOL, V165, P7293, DOI 10.4049/jimmunol.165.12.7293
   Smyth MJ, 2000, J EXP MED, V191, P661, DOI 10.1084/jem.191.4.661
   Smyth MJ, 2000, J IMMUNOL, V165, P2665, DOI 10.4049/jimmunol.165.5.2665
   Sonabend AM, 2008, ANTI-CANCER DRUG, V19, P133, DOI 10.1097/CAD.0b013e3282f24017
   Szatmári T, 2006, CANCER SCI, V97, P546, DOI 10.1111/j.1349-7006.2006.00208.x
   Takeda K, 2000, INT IMMUNOL, V12, P909, DOI 10.1093/intimm/12.6.909
   Tran TT, 2007, NEURO-ONCOLOGY, V9, P259, DOI 10.1215/15228517-2007-010
   Van den Steen PE, 2006, LAB INVEST, V86, P873, DOI 10.1038/labinvest.3700454
   Vega EA, 2008, FUTURE ONCOL, V4, P433, DOI 10.2217/14796694.4.3.433
   Waldhauer I, 2008, ONCOGENE, V27, P5932, DOI 10.1038/onc.2008.267
   Wintterle S, 2003, CANCER RES, V63, P7462
   Wood GW, 1999, J IMMUNOTHER, V22, P497, DOI 10.1097/00002371-199911000-00004
   Yamanaka R, 2000, NEUROSURG FOCUS, V9, P0
   Yamanaka R, 2002, J NEUROSURG, V97, P611, DOI 10.3171/jns.2002.97.3.0611
   Yu WG, 1996, INT IMMUNOL, V8, P855, DOI 10.1093/intimm/8.6.855
NR 44
TC 8
Z9 9
U1 0
U2 1
PU OXFORD UNIV PRESS INC
PI CARY
PA JOURNALS DEPT, 2001 EVANS RD, CARY, NC 27513 USA
SN 0022-3069
EI 1554-6578
J9 J NEUROPATH EXP NEUR
JI J. Neuropathol. Exp. Neurol.
PD MAY 15
PY 2009
VL 68
IS 5
BP 525
EP 534
DI 10.1097/NEN.0b013e3181a2afa0
PG 10
WC Clinical Neurology; Neurosciences; Pathology
SC Neurosciences & Neurology; Pathology
GA 441GZ
UT WOS:000265758600008
PM 19525900
DA 2025-02-17
ER

PT J
AU Xu, QJ
   Liu, GT
   Yuan, XP
   Xu, ML
   Wang, HQ
   Ji, JF
   Konda, B
   Black, KL
   Yu, JS
AF Xu, Qijin
   Liu, Gentao
   Yuan, Xiangpeng
   Xu, Minlin
   Wang, Hongqiang
   Ji, Jianfei
   Konda, Bindu
   Black, Keith L.
   Yu, John S.
TI Antigen-Specific T-Cell Response from Dendritic Cell Vaccination Using Cancer Stem-Like Cell-Associated Antigens
SO STEM CELLS
LA English
DT Article
DE Dendritic cell; Vaccination; Glioblastoma; Cancer; Stem-like cells; Cytotoxic T lymphocyte
ID malignant glioma; immune-response; glioblastoma; expression; identification
AB Glioblastoma multiforme (GBM) is the most aggressive primary brain tumor, with current treatment remaining palliative. Immunotherapies harness the body's own immune system to target cancers and could overcome the limitations of conventional treatments. One active immunotherapy strategy uses dendritic cell (DC)-based vaccination to initiate T-cell-mediated antitumor immunity. It has been proposed that cancer stem-like cells (CSCs) may play a key role in cancer initiation, progression, and resistance to current treatments. However, whether using human CSC antigens may improve the antitumor effect of DC vaccination against human cancer is unclear. In this study, we explored the suitability of CSCs as sources of antigens for DC vaccination again human GBM, with the aim of achieving CSC-targeting and enhanced antitumor immunity. We found that CSCs express high levels of tumor-associated antigens as well as major histocompatibility complex molecules. Furthermore, DC vaccination using CSC antigens elicited antigen-specific T-cell responses against CSCs. DC vaccination-induced interferon-gamma production is positively correlated with the number of antigen-specific T cells generated. Finally, using a 9L CSC brain tumor model, we demonstrate that vaccination with DCs loaded with 9L CSCs, but not daughter cells or conventionally cultured 9L cells, induced cytotoxic T lymphocytes (CTLs) against CSCs, and prolonged survival in animals bearing 9L CSC tumors. Understanding how immunization with CSCs generates superior antitumor immunity may accelerate development of CSC-specific immunotherapies and cancer vaccines. STEM CELLS 2009;27:1734-1740
C1 [Xu, Qijin; Liu, Gentao; Yuan, Xiangpeng; Xu, Minlin; Wang, Hongqiang; Ji, Jianfei; Konda, Bindu; Black, Keith L.; Yu, John S.] Cedars Sinai Med Ctr, Dept Neurosurg, Los Angeles, CA 90048 USA.
C3 Cedars Sinai Medical Center
RP Yu, JS (通讯作者)，Maxine Dunitz Neurosurg Inst, Suite 800E E,8631 W 3rd St, Los Angeles, CA 90048 USA.
EM John.Yu@cshs.org
FU [R01 NS048959];  [NS048879]
CR Eguchi J, 2006, CANCER RES, V66, P5883, DOI 10.1158/0008-5472.CAN-06-0363
   Ehtesham Moneeb, 2004, CANCER CONTROL, V11, P192
   Garcia-Hernandez MD, 2008, CANCER RES, V68, P861, DOI 10.1158/0008-5472.CAN-07-0445
   Ghods AJ, 2007, STEM CELLS, V25, P1645, DOI 10.1634/stemcells.2006-0624
   Gilboa E, 2007, J CLIN INVEST, V117, P1195, DOI 10.1172/JCI31205
   Heisel SM, 2008, PLOS ONE, V3, P0, DOI 10.1371/journal.pone.0002164
   Lee J, 2006, CANCER CELL, V9, P391, DOI 10.1016/j.ccr.2006.03.030
   Liang XJ, 2008, CANCER RES, V68, P5267, DOI 10.1158/0008-5472.CAN-07-6482
   Liau L M, 2000, NEUROSURG FOCUS, V9, P0
   Liau LM, 2005, CLIN CANCER RES, V11, P5515, DOI 10.1158/1078-0432.CCR-05-0464
   Liu G, 2004, CANCER RES, V64, P4980, DOI 10.1158/0008-5472.CAN-03-3504
   Liu GT, 2003, J IMMUNOTHER, V26, P301, DOI 10.1097/00002371-200307000-00002
   Liu GT, 2005, ONCOGENE, V24, P5226, DOI 10.1038/sj.onc.1208519
   Liu GT, 2004, J IMMUNOTHER, V27, P220, DOI 10.1097/00002371-200405000-00006
   Manzo G, 2001, MED HYPOTHESES, V56, P724, DOI 10.1054/mehy.2000.1179
   Odeberg J, 2005, J NEUROIMMUNOL, V161, P1, DOI 10.1016/j.jneuroim.2004.11.016
   Okada H, 2008, J NEURO-ONCOL, V88, P245, DOI 10.1007/s11060-008-9566-9
   Okada H, 2007, J TRANSL MED, V5, P0, DOI 10.1186/1479-5876-5-67
   Pellegatta S, 2006, CANCER RES, V66, P10247, DOI 10.1158/0008-5472.CAN-06-2048
   Reardon DA, 2006, J CLIN ONCOL, V24, P1253, DOI 10.1200/JCO.2005.04.5302
   Singh SK, 2004, NATURE, V432, P396, DOI 10.1038/nature03128
   Spisek R, 2007, J EXP MED, V204, P831, DOI 10.1084/jem.20062387
   Wu AH, 2007, J NEURO-ONCOL, V83, P121, DOI 10.1007/s11060-006-9265-3
   Xu QJ, 2008, STEM CELLS, V26, P3018, DOI 10.1634/stemcells.2008-0459
   Yuan XP, 2004, ONCOGENE, V23, P9392, DOI 10.1038/sj.onc.1208311
NR 25
TC 172
Z9 195
U1 1
U2 21
PU WILEY
PI HOBOKEN
PA 111 RIVER ST, HOBOKEN 07030-5774, NJ USA
SN 1066-5099
EI 1549-4918
J9 STEM CELLS
JI Stem Cells
PD AUG 15
PY 2009
VL 27
IS 8
BP 1734
EP 1740
DI 10.1002/stem.102
PG 7
WC Cell & Tissue Engineering; Biotechnology & Applied Microbiology; Oncology; Cell Biology; Hematology
SC Cell Biology; Biotechnology & Applied Microbiology; Oncology; Hematology
GA 497HZ
UT WOS:000270050900005
PM 19536809
DA 2025-02-17
ER

PT J
AU Wheeler, CJ
   Black, KL
AF Wheeler, Christopher J.
   Black, Keith L.
TI DCVax®-Brain and DC vaccines in the treatment of GBM
SO EXPERT OPINION ON INVESTIGATIONAL DRUGS
LA English
DT Article
DE cancer vaccine; DCVax (R)-Brain; dendritic cell; immunotherapy; tumor antigen; vaccination
ID pulsed dendritic cells; peptide-based vaccination; central-nervous-system; i clinical-trial; phase-i/ii trial; cd4 t-cells; glioblastoma-multiforme; malignant glioma; metastatic melanoma; intracranial gliomas
AB Background: DCVax (R)-Brain (Northwest Biotherapeutics, Inc., Bethesda, MD, USA) is a personalized treatment for brain tumors. Its approach of administering autologous tumor antigen-bearing dendritic cells (DCs) has garnered hope for more effective and less toxic therapy for patients with malignant brain tumors including glioblastoma multiforme (GBM). DCVax-Brain composition and efficacy are not fully disclosed, although sponsors claim it is poised to critically test clinical DC vaccine efficacy in GBM patients. Objective: This review examines the efficacy of DC vaccine therapy in treating GBM patients. Review question: To determine if the approach of DC vaccination followed by DCVax-Brain shows ample clinical promise in GBM patients. Search strategy: All published reports of DC vaccination for GBM and press releases regarding DCVax-Brain findings were evaluated. Critical appraisal of reports and summary of outcomes: Published DC vaccine trials for high-grade glioma patients suggest favorable clinical outcomes not easily ascribed to non-treatment parameters. Evidence of possible selection bias exists in many reports, but efforts to account for this are evident in the most recent publications. Conclusion: DC vaccine trials provide evidence of low toxicity in GBM patients and effective induction of antitumor immunity in the latest publications correlate with clinical improvements. Preliminary reports on DCVax-Brain clinical outcomes seem to follow these trends.
C1 [Wheeler, Christopher J.; Black, Keith L.] Cedars Sinai Med Ctr, Dept Neurosurg, Maxine Dunitz Neurosurg Inst, Los Angeles, CA 90048 USA.
C3 Cedars Sinai Medical Center
RP Black, KL (通讯作者)，Cedars Sinai Med Ctr, Dept Neurosurg, Maxine Dunitz Neurosurg Inst, 8631 W 3rd St,Suite 800E, Los Angeles, CA 90048 USA.
EM Black@cshs.org
CR BIGNER DD, 1981, J NEUROSURG, V55, P32, DOI 10.3171/jns.1981.55.1.0032
   Bodey B, 2000, ANTICANCER RES, V20, P2665
   BURGER PC, 1983, APPL NEUROPHYSIOL, V46, P180
   Calzascia T, 2005, IMMUNITY, V22, P175, DOI 10.1016/j.immuni.2004.12.008
   Dandy WE, 1928, J AMER MED ASSOC, V90, P823, DOI 10.1001/jama.1928.02690380007003
   Davis FG, 2001, NEURO-ONCOLOGY, V3, P152, DOI 10.1093/neuonc/3.3.152
   De Vleeschouwer S, 2004, J NEUROSURG, V100, P492, DOI 10.3171/ped.2004.100.5.0492
   De Vleeschouwer S, 2008, CLIN CANCER RES, V14, P3098, DOI 10.1158/1078-0432.CCR-07-4875
   DeAngelis LM, 2001, NEW ENGL J MED, V344, P114, DOI 10.1056/NEJM200101113440207
   Dhodapkar KM, 2004, INT J CANCER, V109, P893, DOI 10.1002/ijc.20050
   Diete S, 2001, J NEURO-ONCOL, V53, P47, DOI 10.1023/A:1011849411227
   Dudley ME, 2005, J CLIN ONCOL, V23, P2346, DOI 10.1200/JCO.2005.00.240
   Dudley ME, 2002, SCIENCE, V298, P850, DOI 10.1126/science.1076514
   Dudley ME, 2003, NAT REV CANCER, V3, P666, DOI 10.1038/nrc1167
   FEUN LG, 1984, CANC DRUG DEL, V1, P239, DOI 10.1089/cdd.1984.1.239
   FINE HA, 1993, CANCER, V71, P2585, DOI 10.1002/1097-0142(19930415)71:8<2585::AID-CNCR2820710825>3.0.CO;2-S
   Fong L, 2001, J IMMUNOL, V166, P4254, DOI 10.4049/jimmunol.166.6.4254
   Fong L, 2001, P NATL ACAD SCI USA, V98, P8809, DOI 10.1073/pnas.141226398
   Gong JL, 1997, NAT MED, V3, P558, DOI 10.1038/nm0597-558
   Höltl L, 1999, J UROLOGY, V161, P777, DOI 10.1016/S0022-5347(01)61767-1
   Hsu FJ, 1996, NAT MED, V2, P52, DOI 10.1038/nm0196-52
   Ichikawa T, 2000, CANCER GENE THER, V7, P74, DOI 10.1038/sj.cgt.7700086
   INABA K, 1990, J EXP MED, V172, P631, DOI 10.1084/jem.172.2.631
   Jager E, 1996, INT J CANCER, V66, P470, DOI 10.1002/(SICI)1097-0215(19960516)66:4<470::AID-IJC10>3.0.CO;2-C
   KAPP JP, 1986, NEUROSURGERY, V19, P779, DOI 10.1227/00006123-198611000-00010
   Kikuchi T, 2001, CANCER IMMUNOL IMMUN, V50, P337, DOI 10.1007/s002620100205
   Kikuchi T, 2004, J IMMUNOTHER, V27, P452, DOI 10.1097/00002371-200411000-00005
   KRETH FW, 1993, J NEUROSURG, V78, P762, DOI 10.3171/jns.1993.78.5.0762
   Kugler A, 2000, NAT MED, V6, P332, DOI 10.1038/73193
   Lacroix M, 2001, J NEUROSURG, V95, P190, DOI 10.3171/jns.2001.95.2.0190
   Lee KH, 1999, J IMMUNOL, V163, P6292
   Liau LM, 2005, CLIN CANCER RES, V11, P5515, DOI 10.1158/1078-0432.CCR-05-0464
   Liau LM, 1999, J NEUROSURG, V90, P1115, DOI 10.3171/jns.1999.90.6.1115
   Marchand M, 2001, EXPERT OPIN BIOL TH, V1, P497, DOI 10.1517/14712598.1.3.497
   MATSUDA M, 1995, INT J CANCER, V61, P765, DOI 10.1002/ijc.2910610605
   Matsui S, 1999, J IMMUNOL, V163, P184
   MAYORDOMO JI, 1995, NAT MED, V1, P1297, DOI 10.1038/nm1295-1297
   Morse MA, 2000, J CLIN ONCOL, V18, P3883, DOI 10.1200/JCO.2000.18.23.3883
   Murphy G, 1996, PROSTATE, V29, P371
   Murphy GP, 1999, PROSTATE, V38, P73
   Murphy GP, 1999, PROSTATE, V39, P54, DOI 10.1002/(SICI)1097-0045(19990401)39:1<54::AID-PROS9>3.0.CO;2-U
   Nestle FO, 1998, NAT MED, V4, P328, DOI 10.1038/nm0398-328
   Ni HT, 2001, J NEURO-ONCOL, V51, P1, DOI 10.1023/A:1006452726391
   Okada H, 2003, J NEURO-ONCOL, V64, P13, DOI 10.1007/BF02700016
   Okada H, 1998, INT J CANCER, V78, P196, DOI 10.1002/(SICI)1097-0215(19981005)78:2<196::AID-IJC13>3.0.CO;2-9
   OLDFIELD EH, 1987, CANCER RES, V47, P1962
   Panelli MC, 2000, J IMMUNOTHER, V23, P487, DOI 10.1097/00002371-200007000-00013
   Plautz GE, 2000, CLIN CANCER RES, V6, P2209
   Prins RM, 2008, CANCER IMMUNOL IMMUN, V57, P1279, DOI 10.1007/s00262-008-0461-1
   Reavey-Cantwell JF, 2001, J NEURO-ONCOL, V55, P195, DOI 10.1023/A:1013845004294
   RIMOLDI DL, 2004, CANCER IMMUNOL IMMUN, V4, P4
   ROMANI N, 1994, J EXP MED, V180, P83, DOI 10.1084/jem.180.1.83
   Romero P, 2004, CANCER IMMUNOL IMMUN, V53, P249, DOI 10.1007/s00262-003-0473-9
   Rosenberg SA, 1998, NAT MED, V4, P321, DOI 10.1038/nm0398-321
   Rosenberg SA, 1997, IMMUNOL TODAY, V18, P175, DOI 10.1016/S0167-5699(97)84664-6
   Rutkowski S, 2004, BRIT J CANCER, V91, P1656, DOI 10.1038/sj.bjc.6602195
   Sampson JH, 1996, P NATL ACAD SCI USA, V93, P10399, DOI 10.1073/pnas.93.19.10399
   SAMPSON JH, 2008, J CLIN ONCOL S, V26, P0
   Siesjo P, 1996, J IMMUNOTHER, V19, P334, DOI 10.1097/00002371-199609000-00003
   Stupp R, 2002, J CLIN ONCOL, V20, P1375, DOI 10.1200/JCO.20.5.1375
   STUPP R, 2003, J CLIN ONCOL, V1091, P779
   Toes REM, 1998, J IMMUNOL, V160, P4449
   Trakatelli M, 2006, CANCER IMMUNOL IMMUN, V55, P469, DOI 10.1007/s00262-005-0056-z
   Walker EB, 2004, CLIN CANCER RES, V10, P668, DOI 10.1158/1078-0432.CCR-0095-03
   Walker PR, 2000, J IMMUNOL, V165, P3128, DOI 10.4049/jimmunol.165.6.3128
   Wang JL, 1998, J IMMUNOL, V161, P5516
   Waziri A, 2008, J IMMUNOL, V180, P7673, DOI 10.4049/jimmunol.180.11.7673
   Wheeler CJ, 2008, CANCER RES, V68, P5955, DOI 10.1158/0008-5472.CAN-07-5973
   Wheeler CJ, 2004, CLIN CANCER RES, V10, P5316, DOI 10.1158/1078-0432.CCR-04-0497
   Wheeler CJ, 2003, J IMMUNOL, V171, P4927, DOI 10.4049/jimmunol.171.9.4927
   Yamanaka R, 2003, BRIT J CANCER, V89, P1172, DOI 10.1038/sj.bjc.6601268
   Yamanaka R, 2005, CLIN CANCER RES, V11, P4160, DOI 10.1158/1078-0432.CCR-05-0120
   Yu JS, 2001, CANCER RES, V61, P842
   Yu JS, 2004, CANCER RES, V64, P4973, DOI 10.1158/0008-5472.CAN-03-3505
   ZIRVOGEL L, 1996, J EXP MED, V183, P87
NR 77
TC 40
Z9 48
U1 0
U2 9
PU TAYLOR & FRANCIS LTD
PI ABINGDON
PA 2-4 PARK SQUARE, MILTON PARK, ABINGDON OR14 4RN, OXON, ENGLAND
SN 1354-3784
EI 1744-7658
J9 EXPERT OPIN INV DRUG
JI Expert Opin. Investig. Drugs
PD APR 15
PY 2009
VL 18
IS 4
BP 509
EP 519
DI 10.1517/13543780902841951
PG 11
WC Pharmacology & Pharmacy
SC Pharmacology & Pharmacy
GA 436TQ
UT WOS:000265439400010
PM 19335279
DA 2025-02-17
ER

PT J
AU Srivastava, PK
   Callahan, MK
   Mauri, MM
AF Srivastava, Pramod K.
   Callahan, Margaret K.
   Mauri, Matteo M.
TI Treating human cancers with heat shock protein-peptide complexes: the read ahead
SO EXPERT OPINION ON BIOLOGICAL THERAPY
LA English
DT Review
DE cross-presentation; cross-priming; dendritic cells; glioblastoma; gp96; hsp70; hsp90; melanoma; renal cell carcinoma; subset analysis; vitespen
ID cytolytic t-lymphocytes; point mutation; metastatic melanoma; high-frequency; antigen; gp96; cells; immunogenicity; combination; vaccination
AB Background: Heat shock proteins (HSPs) chaperone a wide array of peptides generated in cells. Association of HSPs with peptides is critical for loading of MHC I with epitopes, and has been suggested to be essential for cross-presentation. HSP-peptide complexes purified from cancer cells have been shown to chaperone tumor-specific antigenic epitopes, and have been used in experimental immunotherapy of human cancers. Two randomized Phase III trials have been completed recently. Objective: To summarize the lessons learned from the Phase III studies and to opine on the path forward. Results/conclusion: Immunization of human subjects with HSP-peptide complexes derived from autologous tumors mediates substantial clinical benefit in subjects with relatively early stage disease, consistent with results seen in animal models of cancer, and with an immunological mechanism of action. Additional clinical studies are essential for further development of this personalized medicine.
C1 [Srivastava, Pramod K.] Univ Connecticut, Sch Med, Ctr Immunotherapy Canc & Infect Dis, Dept Immunol, Farmington, CT 06030 USA.
   [Callahan, Margaret K.] Univ Calif San Francisco, San Francisco, CA 94143 USA.
   [Mauri, Matteo M.] Hosp San Raffaele, I-20132 Milan, Italy.
C3 University of Connecticut; University of California System; University of California San Francisco; Vita-Salute San Raffaele University; IRCCS Ospedale San Raffaele
RP Srivastava, PK (通讯作者)，Univ Connecticut, Sch Med, Ctr Immunotherapy Canc & Infect Dis, Dept Immunol, Farmington, CT 06030 USA.
EM Srivastava@uchc.edu
CR Asea A, 2000, NAT MED, V6, P435, DOI 10.1038/74697
   Basu S, 2000, INT IMMUNOL, V12, P1539, DOI 10.1093/intimm/12.11.1539
   Baurain JF, 2000, J IMMUNOL, V164, P6057, DOI 10.4049/jimmunol.164.11.6057
   Belli F, 2002, J CLIN ONCOL, V20, P4169, DOI 10.1200/JCO.2002.09.134
   Binder RJ, 2005, NAT IMMUNOL, V6, P593, DOI 10.1038/ni1201
   Binder RJ, 2001, J BIOL CHEM, V276, P17163, DOI 10.1074/jbc.M011547200
   Callahan MK, 2008, P NATL ACAD SCI USA, V105, P1662, DOI 10.1073/pnas.0711365105
   Chandawarkar RY, 1999, J EXP MED, V189, P1437, DOI 10.1084/jem.189.9.1437
   Chandawarkar RY, 2004, INT IMMUNOL, V16, P615, DOI 10.1093/intimm/dxh063
   Chiari R, 1999, CANCER RES, V59, P5785
   COULIE PG, 1995, P NATL ACAD SCI USA, V92, P7976, DOI 10.1073/pnas.92.17.7976
   Gidalevitz T, 2004, J BIOL CHEM, V279, P16543, DOI 10.1074/jbc.M313060200
   Haas N, 2006, 5 INT S KIDN CANC AS, V0, P0
   Janetzki S, 2000, INT J CANCER, V88, P232, DOI 10.1002/1097-0215(20001015)88:2<232::AID-IJC14>3.0.CO;2-8
   Karanikas V, 2001, CANCER RES, V61, P3718
   Kovalchin J T, 2001, CANCER IMMUN, V1, P7
   Kunisawa J, 2006, IMMUNITY, V24, P523, DOI 10.1016/j.immuni.2006.03.015
   Lennerz V, 2005, P NATL ACAD SCI USA, V102, P16013, DOI 10.1073/pnas.0500090102
   Li ZH, 2005, CLIN CANCER RES, V11, P4460, DOI 10.1158/1078-0432.CCR-05-0250
   Mazzaferro V, 2003, CLIN CANCER RES, V9, P3235
   MORIMOTO RI, 1993, SCIENCE, V259, P1409, DOI 10.1126/science.8451637
   Norbury CC, 2004, SCIENCE, V304, P1318, DOI 10.1126/science.1096378
   Pilla L, 2006, CANCER IMMUNOL IMMUN, V55, P958, DOI 10.1007/s00262-005-0084-8
   Sensi M, 2005, CANCER RES, V65, P632
   SRIVASTAVA N, 2008, PLOS ONE UNPUB, V0, P0
   Srivastava P, 2002, ANNU REV IMMUNOL, V20, P395, DOI 10.1146/annurev.immunol.20.100301.064801
   SRIVASTAVA PK, 1993, ADV CANCER RES, V62, P153, DOI 10.1016/S0065-230X(08)60318-8
   SRIVASTAVA PK, 1988, IMMUNOL TODAY, V9, P78, DOI 10.1016/0167-5699(88)91269-8
   SRIVASTAVA PK, 1994, IMMUNOGENETICS, V39, P93
   SRIVASTAVA PK, 2006, CURR OPIN IMMUNOL, V18, P1
   SUTO R, 1995, SCIENCE, V269, P1585, DOI 10.1126/science.7545313
   Takenoyama M, 2006, INT J CANCER, V118, P1992, DOI 10.1002/ijc.21594
   Tamura Y, 1997, SCIENCE, V278, P117, DOI 10.1126/science.278.5335.117
   Tamura Y, 1999, SCIENCE, V283, P1118
   Testori A, 2008, J CLIN ONCOL, V26, P955, DOI 10.1200/JCO.2007.11.9941
   Wood C, 2008, LANCET, V372, P145, DOI 10.1016/S0140-6736(08)60697-2
   Yedavelli SPK, 1999, INT J MOL MED, V4, P243
   YUSUF S, 1991, JAMA-J AM MED ASSOC, V266, P93, DOI 10.1001/jama.266.1.93
NR 41
TC 31
Z9 40
U1 0
U2 9
PU TAYLOR & FRANCIS LTD
PI ABINGDON
PA 2-4 PARK SQUARE, MILTON PARK, ABINGDON OR14 4RN, OXON, ENGLAND
SN 1471-2598
EI 1744-7682
J9 EXPERT OPIN BIOL TH
JI Expert Opin. Biol. Ther.
PD FEB 15
PY 2009
VL 9
IS 2
BP 179
EP 186
DI 10.1517/14712590802633918
PG 8
WC Biotechnology & Applied Microbiology; Medicine, Research & Experimental
SC Biotechnology & Applied Microbiology; Research & Experimental Medicine
GA 402MY
UT WOS:000263019000004
PM 19236248
DA 2025-02-17
ER

PT J
AU Grauer, OM
   Wesseling, P
   Adema, GJ
AF Grauer, Oliver M.
   Wesseling, Pieter
   Adema, Gosse J.
TI Immunotherapy of Diffuse Gliomas: Biological Background, Current Status and Future Developments
SO BRAIN PATHOLOGY
LA English
DT Review
DE central nervous system; dendritic cell; glioma; immune escape; immunotherapy; vaccine
ID regulatory t-cells; central-nervous-system; pulsed dendritic cells; growth-factor-beta; myeloid suppressor-cells; tumor-infiltrating lymphocytes; antitumor immune-responses; nitric-oxide synthase; myelin basic-protein; cancer-testis genes
AB Despite aggressive multimodal treatment approaches, the prognosis for patients with diffuse gliomas remains disappointing. Glioma cells often extensively infiltrate in the surrounding brain parenchyma, a phenomenon that helps them to escape surgical removal, radiation exposure and chemotherapy. Moreover, conventional therapy is often associated with considerable local and systemic side effects. Therefore, the development of novel therapeutic approaches is essential to improve the outcome of these patients. Immunotherapy offers the opportunity to specifically target residual radio-and chemoresistant tumor cells without damaging healthy neighboring brain tissue. Significant progress has been made in recent years both in understanding the mechanisms of immune regulation in the central nervous system (CNS) as well as tumor-induced and host-mediated immunosuppression elicited by gliomas. In this review, after discussing the special requirements needed for the initiation and control of immune responses in the CNS, we focus on immunological phenomena observed in glioma patients, discuss different immunological approaches to attack glioma-associated target structures and touch on further strategies to improve the efficacy of immunotherapy of gliomas.
C1 [Adema, Gosse J.] Radboud Univ Nijmegen, Tumor Immunol Lab, Nijmegen Ctr Mol Life Sci,Med Ctr, Dept Tumor Immunol, NL-6500 HB Nijmegen, Netherlands.
   [Wesseling, Pieter] Radboud Univ Nijmegen, Dept Pathol, Nijmegen Ctr Mol Life Sci, Med Ctr, NL-6500 HB Nijmegen, Netherlands.
   [Wesseling, Pieter] Canisius Wilhelmina Hosp, Dept Pathol, Nijmegen, Netherlands.
   [Grauer, Oliver M.] Univ Med Ctr Regensburg, Dept Neurol, Regensburg, Germany.
C3 Radboud University Nijmegen; Radboud University Nijmegen; Canisius-Wilhelmina Hospital; University of Regensburg
RP Adema, GJ (通讯作者)，Radboud Univ Nijmegen, Tumor Immunol Lab, Nijmegen Ctr Mol Life Sci,Med Ctr, Dept Tumor Immunol, POB 9101, NL-6500 HB Nijmegen, Netherlands.
EM G.Adema@ncmls.ru.nl
FU German Research Foundation; Medical Faculty of the University of Regensburg [GR2089/1-1]; KWF/Dutch Cancer Society [KUN 2003-2893, KUN 2003-2975]
CR Aarntzen EHJG, 2008, CANCER IMMUNOL IMMUN, V57, P1559, DOI 10.1007/s00262-008-0553-y
   Abou-Ghazal M, 2008, CLIN CANCER RES, V14, P8228, DOI 10.1158/1078-0432.CCR-08-1329
   Adema GJ, 1997, NATURE, V387, P713, DOI 10.1038/42716
   Akasaki Y, 2004, J IMMUNOL, V173, P4352, DOI 10.4049/jimmunol.173.7.4352
   Albert ML, 1998, NATURE, V392, P86, DOI 10.1038/32183
   Anthony DC, 1997, NEUROPATH APPL NEURO, V23, P406, DOI 10.1111/j.1365-2990.1997.tb01315.x
   Apetoh L, 2008, CANCER RES, V68, P4026, DOI 10.1158/0008-5472.CAN-08-0427
   Apetoh L, 2007, NAT MED, V13, P1050, DOI 10.1038/nm1622
   Asavaroengchai W, 2002, P NATL ACAD SCI USA, V99, P931, DOI 10.1073/pnas.022634999
   Audia S, 2007, CLIN EXP IMMUNOL, V150, P523, DOI 10.1111/j.1365-2249.2007.03521.x
   Babcock AA, 2003, J NEUROSCI, V23, P7922
   Baccala R, 2005, SPRINGER SEMIN IMMUN, V27, P75, DOI 10.1007/s00281-004-0196-9
   Banchereau J, 2000, ANNU REV IMMUNOL, V18, P767, DOI 10.1146/annurev.immunol.18.1.767
   Banerjee DK, 2006, BLOOD, V108, P2655, DOI 10.1182/blood-2006-03-011353
   Banissi C, 2009, CANCER IMMUNOL IMMUN, V58, P1627, DOI 10.1007/s00262-009-0671-1
   BARBA D, 1989, J NEUROSURG, V70, P175, DOI 10.3171/jns.1989.70.2.0175
   Bechmann I, 2001, EUR J NEUROSCI, V14, P1651, DOI 10.1046/j.0953-816x.2001.01793.x
   Bechmann I, 2005, NEUROMOL MED, V7, P217, DOI 10.1385/NMM:7:3:217
   Bechmann I, 2007, TRENDS IMMUNOL, V28, P5, DOI 10.1016/j.it.2006.11.007
   Behrem S, 2005, PATHOL ONCOL RES, V11, P229, DOI 10.1007/BF02893856
   Beier D, 2007, CANCER RES, V67, P4010, DOI 10.1158/0008-5472.CAN-06-4180
   Benitez-Ribas D, 2006, J EXP MED, V203, P1629, DOI 10.1084/jem.20052364
   Bettelli E, 2007, CURR OPIN IMMUNOL, V19, P652, DOI 10.1016/j.coi.2007.07.020
   Betti M, 2006, ANN ONCOL, V17, P235
   Bijker MS, 2008, EUR J IMMUNOL, V38, P1033, DOI 10.1002/eji.200737995
   Birnbaum T, 2007, J NEURO-ONCOL, V83, P241, DOI 10.1007/s11060-007-9332-4
   BLANCHER A, 1993, EUR CYTOKINE NETW, V4, P331
   BODMER S, 1989, J IMMUNOL, V143, P3222
   Boskovitz A, 2004, EXPERT OPIN BIOL TH, V4, P1453, DOI 10.1517/14712598.4.9.1453
   Boullart ACI, 2008, CANCER IMMUNOL IMMUN, V57, P1589, DOI 10.1007/s00262-008-0489-2
   Bourquin C, 2007, BLOOD, V109, P2953, DOI 10.1182/blood-2006-07-033258
   Buccoliero AM, 2006, CLIN NEUROPATHOL, V25, P59
   Bystry RS, 2001, NAT IMMUNOL, V2, P1126, DOI 10.1038/ni735
   Calzascia T, 2005, IMMUNITY, V22, P175, DOI 10.1016/j.immuni.2004.12.008
   Calzascia T, 2003, J IMMUNOL, V171, P2187, DOI 10.4049/jimmunol.171.5.2187
   Carpentier A, 2006, NEURO-ONCOLOGY, V8, P60, DOI 10.1215/S1522851705000475
   Carpentier AF, 2000, CLIN CANCER RES, V6, P2469
   Carpentier AF, 1999, CANCER RES, V59, P5429
   Carrithers MD, 2000, BRAIN, V123, P1092, DOI 10.1093/brain/123.6.1092
   Carson MJ, 2006, IMMUNOL REV, V213, P48, DOI 10.1111/j.1600-065X.2006.00441.x
   CASTELLI MG, 1989, CANCER RES, V49, P1505
   Cayrol R, 2008, NAT IMMUNOL, V9, P137, DOI 10.1038/ni1551
   Chen WJ, 2003, J EXP MED, V198, P1875, DOI 10.1084/jem.20030152
   Chi DDJ, 1997, AM J PATHOL, V150, P2143
   Choi BK, 2004, J LEUKOCYTE BIOL, V75, P785, DOI 10.1189/jlb.1003491
   Choi BD, 2009, BRAIN PATHOL, V19, P713, DOI 10.1111/j.1750-3639.2009.00318.x
   COBBS CS, 1995, CANCER RES, V55, P727
   CROSS AH, 1990, CELL IMMUNOL, V129, P22, DOI 10.1016/0008-8749(90)90183-R
   CSERR HF, 1992, J NEUROIMMUNOL, V41, P195, DOI 10.1016/0165-5728(92)90070-2
   Curtin JF, 2008, PLOS ONE, V3, P0, DOI 10.1371/journal.pone.0001983
   Curtin JF, 2009, PLOS MED, V6, P83, DOI 10.1371/journal.pmed.1000010
   Dannull J, 2005, J CLIN INVEST, V115, P3623, DOI 10.1172/JCI25947
   De Vleeschouwer S, 2008, CLIN CANCER RES, V14, P3098, DOI 10.1158/1078-0432.CCR-07-4875
   de Vries IJM, 2003, CLIN CANCER RES, V9, P5091
   DESBAILLETS I, 1994, INT J CANCER, V58, P240, DOI 10.1002/ijc.2910580216
   Desbaillets I, 1997, J EXP MED, V186, P1201, DOI 10.1084/jem.186.8.1201
   Deshpande P, 2007, J IMMUNOL, V178, P6695, DOI 10.4049/jimmunol.178.11.6695
   Dillman RO, 2004, J IMMUNOTHER, V27, P398, DOI 10.1097/00002371-200409000-00009
   Dix AR, 1999, J NEUROIMMUNOL, V100, P216, DOI 10.1016/S0165-5728(99)00203-9
   Dunn Gavin P, 2007, CANCER IMMUN, V7, P12
   El Andaloussi A, 2006, NEURO-ONCOLOGY, V8, P234, DOI 10.1215/15228517-2006-006
   Engelhardt B, 2004, EUR J IMMUNOL, V34, P2955, DOI 10.1002/eji.200425327
   Facoetti A, 2005, CLIN CANCER RES, V11, P8304, DOI 10.1158/1078-0432.CCR-04-2588
   Fantini MC, 2004, J IMMUNOL, V172, P5149, DOI 10.4049/jimmunol.172.9.5149
   Fecci PE, 2006, CANCER RES, V66, P3294, DOI 10.1158/0008-5472.CAN-05-3773
   Fecci PE, 2007, CLIN CANCER RES, V13, P2158, DOI 10.1158/1078-0432.CCR-06-2070
   Fernandez NC, 1999, NAT MED, V5, P405, DOI 10.1038/7403
   Fischer HG, 2001, J IMMUNOL, V166, P2717, DOI 10.4049/jimmunol.166.4.2717
   Fischer HG, 2000, J IMMUNOL, V164, P4826, DOI 10.4049/jimmunol.164.9.4826
   Fontenot JD, 2003, NAT IMMUNOL, V4, P330, DOI 10.1038/ni904
   Fujii S, 2003, J EXP MED, V198, P267, DOI 10.1084/jem.20030324
   Fujita M, 2009, CANCER RES, V69, P1587, DOI 10.1158/0008-5472.CAN-08-2915
   Fukumori T, 2003, CANCER RES, V63, P8302
   Galea I, 2007, J EXP MED, V204, P2023, DOI 10.1084/jem.20070064
   Ghiringhelli F, 2004, EUR J IMMUNOL, V34, P336, DOI 10.1002/eji.200324181
   Ghiringhelli F, 2005, J EXP MED, V202, P1075, DOI 10.1084/jem.20051511
   Ghiringhelli F, 2007, CANCER IMMUNOL IMMUN, V56, P641, DOI 10.1007/s00262-006-0225-8
   Gilboa E, 2007, J CLIN INVEST, V117, P1195, DOI 10.1172/JCI31205
   GORDON LB, 1992, J NEUROIMMUNOL, V40, P81, DOI 10.1016/0165-5728(92)90215-7
   Gorelik L, 2002, J EXP MED, V195, P1499, DOI 10.1084/jem.20012076
   Graf MR, 2005, J NEURO-ONCOL, V73, P29, DOI 10.1007/s11060-007-9442-z
   Grant RS, 2000, REDOX REP, V5, P101, DOI 10.1179/135100000101535357
   Grauer O, 2007, J NEURO-ONCOL, V82, P151, DOI 10.1007/s11060-006-9274-2
   Grauer OM, 2008, J IMMUNOL, V181, P6720, DOI 10.4049/jimmunol.181.10.6720
   Grauer OM, 2008, INT J CANCER, V122, P1794, DOI 10.1002/ijc.23284
   Grauer OM, 2007, INT J CANCER, V121, P95, DOI 10.1002/ijc.22607
   GRAYSON G, 1992, CELL IMMUNOL, V139, P18, DOI 10.1016/0008-8749(92)90096-8
   Green EA, 2002, IMMUNITY, V16, P183, DOI 10.1016/S1074-7613(02)00279-0
   Greter M, 2005, NAT MED, V11, P328, DOI 10.1038/nm1197
   Grossman SA, 2007, J CLIN ONCOL, V25, P0, DOI 10.1200/JCO.2006.08.1661
   Grouard G, 1997, J EXP MED, V185, P1101, DOI 10.1084/jem.185.6.1101
   Günther HS, 2008, ONCOGENE, V27, P2897, DOI 10.1038/sj.onc.1210949
   Gure AO, 2005, CLIN CANCER RES, V11, P8055, DOI 10.1158/1078-0432.CCR-05-1203
   Harling-Berg CJ, 1999, J NEUROIMMUNOL, V101, P111, DOI 10.1016/S0165-5728(99)00130-7
   HARLINGBERG CJ, 1991, J NEUROIMMUNOL, V35, P45, DOI 10.1016/0165-5728(91)90160-9
   Hatterer E, 2006, BLOOD, V107, P806, DOI 10.1182/blood-2005-01-0154
   Hau P, 2007, OLIGONUCLEOTIDES, V17, P201, DOI 10.1089/oli.2006.0053
   HAYES RL, 1995, CANCER-AM CANCER SOC, V76, P840, DOI 10.1002/1097-0142(19950901)76:5<840::AID-CNCR2820760519>3.0.CO;2-R
   Heckelsmiller K, 2002, EUR J IMMUNOL, V32, P3235, DOI 10.1002/1521-4141(200211)32:11<3235::AID-IMMU3235>3.0.CO;2-J
   Hegi ME, 2005, NEW ENGL J MED, V352, P997, DOI 10.1056/NEJMoa043331
   Heimberger AB, 2008, NEURO-ONCOLOGY, V10, P98, DOI 10.1215/15228517-2007-046
   HICKEY WF, 1991, J NEUROSCI RES, V28, P254, DOI 10.1002/jnr.490280213
   Hochmeister S, 2008, AM J PATHOL, V173, P1669, DOI 10.2353/ajpath.2008.080234
   Hodi FS, 2008, NAT CLIN PRACT ONCOL, V5, P557, DOI 10.1038/ncponc1183
   Hori S, 2003, ADV IMMUNOL, V81, P331, DOI 10.1016/S0065-2776(03)81008-8
   Hou DY, 2007, CANCER RES, V67, P792, DOI 10.1158/0008-5472.CAN-06-2925
   Hu HM, 2002, CANCER RES, V62, P3914
   Huehn J, 2005, CURR TOP MICROBIOL, V293, P89, DOI 10.1007/3-540-27702-1_5
   Husain SR, 2003, J NEURO-ONCOL, V65, P37, DOI 10.1023/A:1026242432647
   Hussain SF, 2007, CANCER RES, V67, P9630, DOI 10.1158/0008-5472.CAN-07-1243
   Hussain SF, 2006, NEURO-ONCOLOGY, V8, P261, DOI 10.1215/15228517-2006-008
   Hussain SF, 2006, J TRANSL MED, V4, P0, DOI 10.1186/1479-5876-4-15
   Iellem A, 2001, J EXP MED, V194, P847, DOI 10.1084/jem.194.6.847
   Imaizumi T, 1999, INT J CANCER, V83, P760, DOI 10.1002/(SICI)1097-0215(19991210)83:6<760::AID-IJC11>3.0.CO;2-R
   INGRAM M, 1990, NEUROLOGICAL RESEARCH, V12, P265
   Ishii KJ, 2005, J CLIN IMMUNOL, V25, P511, DOI 10.1007/s10875-005-7829-1
   Ishii N, 1998, J NEURO-ONCOL, V37, P17, DOI 10.1023/A:1005959719927
   Itano AA, 2003, IMMUNITY, V19, P47, DOI 10.1016/S1074-7613(03)00175-4
   Iwamaru A, 2007, ONCOGENE, V26, P2435, DOI 10.1038/sj.onc.1210031
   Iwasaki A, 2004, NAT IMMUNOL, V5, P987, DOI 10.1038/ni1112
   JACHIMCZAK P, 1993, J NEUROSURG, V78, P944, DOI 10.3171/jns.1993.78.6.0944
   Jachimczak P, 1996, INT J CANCER, V65, P332, DOI 10.1002/(SICI)1097-0215(19960126)65:3<332::AID-IJC10>3.3.CO;2-X
   JACOBS JF, 2008, NEUROONCOLOGY 1121, V0, P0, DOI DOI 10.1215/15228517-2008-104
   Jacobs JFM, 2008, J NEURO-ONCOL, V88, P273, DOI 10.1007/s11060-008-9577-6
   JACOBS SK, 1986, CANCER RES, V46, P2101
   Jameson SC, 2002, NAT REV IMMUNOL, V2, P547, DOI 10.1038/nri853
   Janeway CA, 2002, ANNU REV IMMUNOL, V20, P197, DOI 10.1146/annurev.immunol.20.083001.084359
   JEFFES EWB, 1993, J NEURO-ONCOL, V15, P141, DOI 10.1007/BF01053935
   Jonuleit H, 2000, J EXP MED, V192, P1213, DOI 10.1084/jem.192.9.1213
   Jordan JT, 2008, CANCER IMMUNOL IMMUN, V57, P123, DOI 10.1007/s00262-007-0336-x
   Jung S, 2002, IMMUNITY, V17, P211, DOI 10.1016/S1074-7613(02)00365-5
   Kajiwara Y, 2003, CANCER-AM CANCER SOC, V97, P1077, DOI 10.1002/cncr.11122
   Kalinski P, 1999, J IMMUNOL, V162, P3231
   Karman J, 2004, J IMMUNOL, V173, P2353, DOI 10.4049/jimmunol.173.4.2353
   Karman J, 2006, J IMMUNOL, V177, P7750, DOI 10.4049/jimmunol.177.11.7750
   Kikuchi T, 2004, J IMMUNOTHER, V27, P452, DOI 10.1097/00002371-200411000-00005
   Kim JA, 2001, CANCER RES, V61, P2031
   KITAHARA T, 1987, J NEURO-ONCOL, V4, P329
   Kjaergaard J, 2005, J NEUROSURG, V103, P156, DOI 10.3171/jns.2005.103.1.0156
   Kjellman C, 2000, INT J CANCER, V89, P251, DOI 10.1002/1097-0215(20000520)89:3<251::AID-IJC7>3.0.CO;2-5
   Konnikova L, 2003, BMC CANCER, V3, P0, DOI 10.1186/1471-2407-3-23
   Korn T, 2007, NATURE, V448, P484, DOI 10.1038/nature05970
   Korn T, 2007, NAT MED, V13, P423, DOI 10.1038/nm1564
   Kreijveld E, 2007, AM J TRANSPLANT, V7, P249, DOI 10.1111/j.1600-6143.2006.01604.x
   Kreitman RJ, 2004, EXPERT OPIN BIOL TH, V4, P1115, DOI 10.1517/14712598.4.7.1115
   Kruse CA, 1997, CANCER IMMUNOL IMMUN, V45, P77, DOI 10.1007/s002620050405
   Kryczek I, 2007, J IMMUNOL, V179, P1423, DOI 10.4049/jimmunol.179.3.1423
   Kumar H, 2009, BIOCHEM J, V420, P1, DOI 10.1042/BJ20090272
   Kunwar S, 2003, ACT NEUR S, V88, P105
   Kuramoto Terukazu, 1997, KURUME MEDICAL JOURNAL, V44, P43
   Kuwashima N, 2005, J IMMUNOL, V175, P2730, DOI 10.4049/jimmunol.175.4.2730
   Lake RA, 2005, NAT REV CANCER, V5, P397, DOI 10.1038/nrc1613
   Lee HK, 2007, SEMIN IMMUNOL, V19, P48, DOI 10.1016/j.smim.2006.12.001
   Lee J, 2006, CANCER CELL, V9, P391, DOI 10.1016/j.ccr.2006.03.030
   Liau LM, 2005, CLIN CANCER RES, V11, P5515, DOI 10.1158/1078-0432.CCR-05-0464
   Ling CY, 2003, J NEUROIMMUNOL, V141, P90, DOI 10.1016/S0165-5728(03)00249-2
   Liu G, 2004, CANCER RES, V64, P4980, DOI 10.1158/0008-5472.CAN-03-3504
   Liu K, 2005, J EXP MED, V202, P1507, DOI 10.1084/jem.20050956
   Liu K, 2002, J EXP MED, V196, P1091, DOI 10.1084/jem.20021215
   Liu Y, 2007, J NEURO-ONCOL, V81, P149, DOI 10.1007/s11060-006-9222-1
   Louis DN, 2007, ACTA NEUROPATHOL, V114, P547, DOI 10.1007/s00401-007-0278-6
   Mackall CL, 1996, J IMMUNOL, V156, P4609
   MAES W, 2009, NEUROONCOL 0331, V0, P0, DOI DOI 10.1215/15228517-2009-004
   Mahnke K, 2007, INT J CANCER, V120, P2723, DOI 10.1002/ijc.22617
   Mailliard RB, 2004, CANCER RES, V64, P5934, DOI 10.1158/0008-5472.CAN-04-1261
   Martín-Fontecha A, 2003, J EXP MED, V198, P615, DOI 10.1084/jem.20030448
   Masson F, 2007, J IMMUNOL, V179, P845, DOI 10.4049/jimmunol.179.2.845
   Matyszak MK, 1996, NEUROSCIENCE, V74, P599, DOI 10.1016/0306-4522(96)00160-1
   McHugh RS, 2002, IMMUNITY, V16, P311, DOI 10.1016/S1074-7613(02)00280-7
   McMahon EJ, 2006, NEUROCHEM INT, V49, P195, DOI 10.1016/j.neuint.2006.04.004
   McMahon EJ, 2005, NAT MED, V11, P335, DOI 10.1038/nm1202
   Mehling M, 2007, ACTA NEUROPATHOL, V114, P111, DOI 10.1007/s00401-007-0231-8
   Meng YX, 2005, INT J CANCER, V116, P992, DOI 10.1002/ijc.21131
   Miller SD, 2007, ANN NY ACAD SCI, V1103, P179, DOI 10.1196/annals.1394.023
   Mitchell DA, 2008, NEURO-ONCOLOGY, V10, P10, DOI 10.1215/15228517-2007-035
   Miyazaki T, 2009, J NEUROSURG, V111, P230, DOI 10.3171/2008.10.JNS081141
   Mottet Christian, 2007, SWISS MED WKLY, V137, P625
   Munn DH, 2002, SCIENCE, V297, P1867, DOI 10.1126/science.1073514
   Murayama K, 2000, J IMMUNOTHER, V23, P511, DOI 10.1097/00002371-200009000-00001
   Nair S, 2003, J IMMUNOL, V171, P6275, DOI 10.4049/jimmunol.171.11.6275
   Nam DH, 2004, ONCOL REP, V11, P263
   Napolitani G, 2005, NAT IMMUNOL, V6, P769, DOI 10.1038/ni1223
   Newcomb EW, 2006, CLIN CANCER RES, V12, P4730, DOI 10.1158/1078-0432.CCR-06-0593
   NITTA T, 1994, BRAIN RES, V649, P122, DOI 10.1016/0006-8993(94)91055-3
   Njoku C, 2008, J INVEST MED, V56, P911, DOI 10.2310/JIM.0b013e3181889e13
   Nonaka Y, 2002, TISSUE ANTIGENS, V60, P319, DOI 10.1034/j.1399-0039.2002.600406.x
   NORTH RJ, 1984, CANCER IMMUNOL IMMUN, V16, P175
   Nummer D, 2007, J NATL CANCER I, V99, P1188, DOI 10.1093/jnci/djm064
   O I, 2002, ANTICANCER RES, V22, P613
   OConnor RA, 2007, J IMMUNOL, V179, P958, DOI 10.4049/jimmunol.179.2.958
   OGarra A, 1998, IMMUNITY, V8, P275, DOI 10.1016/S1074-7613(00)80533-6
   Obeid M, 2007, NAT MED, V13, P54, DOI 10.1038/nm1523
   Okada H, 2004, CANCER RES, V64, P5830, DOI 10.1158/0008-5472.CAN-04-0130
   Okada H, 2003, J NEURO-ONCOL, V64, P13, DOI 10.1007/BF02700016
   Olson JK, 2004, J IMMUNOL, V173, P3916, DOI 10.4049/jimmunol.173.6.3916
   Pallini R, 2008, CLIN CANCER RES, V14, P8205, DOI 10.1158/1078-0432.CCR-08-0644
   Pashenkov M, 2001, BRAIN, V124, P480, DOI 10.1093/brain/124.3.480
   Pashenkov M, 2003, BRAIN PATHOL, V13, P23
   Perrin G, 1999, INT IMMUNOL, V11, P1337, DOI 10.1093/intimm/11.8.1337
   Plautz GE, 2000, CLIN CANCER RES, V6, P2209
   Poeck H, 2008, NAT MED, V14, P1256, DOI 10.1038/nm.1887
   Powell DJ, 2007, J IMMUNOL, V179, P4919, DOI 10.4049/jimmunol.179.7.4919
   Prins RM, 2006, J IMMUNOL, V176, P157, DOI 10.4049/jimmunol.176.1.157
   Prins RM, 2002, CANCER IMMUNOL IMMUN, V51, P190, DOI 10.1007/s00262-002-0270-x
   Prins RM, 2008, CANCER IMMUNOL IMMUN, V57, P1279, DOI 10.1007/s00262-008-0461-1
   Quattrocchi KB, 1999, J NEURO-ONCOL, V45, P141, DOI 10.1023/A:1006293606710
   Rahaman SO, 2005, CANCER RES, V65, P2956, DOI 10.1158/0008-5472.CAN-04-3592
   Ransohoff RM, 2003, NAT REV IMMUNOL, V3, P569, DOI 10.1038/nri1130
   Rapoport AP, 2005, NAT MED, V11, P1230, DOI 10.1038/nm1310
   RECHT L, 1990, J NEUROSURG, V72, P941, DOI 10.3171/jns.1990.72.6.0941
   Redjal N, 2006, CLIN CANCER RES, V12, P6765, DOI 10.1158/1078-0432.CCR-06-1372
   Rodriguez PC, 2005, J EXP MED, V202, P931, DOI 10.1084/jem.20050715
   Rodriguez PC, 2004, CANCER RES, V64, P5839, DOI 10.1158/0008-5472.CAN-04-0465
   Roggendorf W, 1996, ACTA NEUROPATHOL, V92, P288, DOI 10.1007/s004010050520
   ROSSI ML, 1987, ACTA NEUROPATHOL, V74, P269, DOI 10.1007/BF00688191
   Rubinstein N, 2004, CANCER CELL, V5, P241, DOI 10.1016/S1535-6108(04)00024-8
   Rutkowski S, 2004, BRIT J CANCER, V91, P1656, DOI 10.1038/sj.bjc.6602195
   SAFDARI H, 1985, SURG NEUROL, V23, P221, DOI 10.1016/0090-3019(85)90086-2
   Safdari H, 1979, ACTA NEUROCHIR SUPPL (WIEN), V28, P485
   Sahin U, 2000, CLIN CANCER RES, V6, P3916
   Sakaguchi S, 2004, ANNU REV IMMUNOL, V22, P531, DOI 10.1146/annurev.immunol.21.120601.141122
   Sakaguchi S, 2005, NAT IMMUNOL, V6, P345, DOI 10.1038/ni1178
   Sakaguchi S, 2008, EUR J IMMUNOL, V38, P901, DOI 10.1002/eji.200890012
   Sampson JH, 2008, SEMIN IMMUNOL, V20, P267, DOI 10.1016/j.smim.2008.04.001
   Santambrogio L, 2001, P NATL ACAD SCI USA, V98, P6295, DOI 10.1073/pnas.111152498
   Sasaki A, 1996, PATHOL INT, V46, P15, DOI 10.1111/j.1440-1827.1996.tb03528.x
   Sasaki M, 2001, CANCER RES, V61, P4809
   Scarcella DL, 1999, CLIN CANCER RES, V5, P335
   Scheel B, 2006, EUR J IMMUNOL, V36, P2807, DOI 10.1002/eji.200635910
   Schlingensiepen KH, 2006, CYTOKINE GROWTH F R, V17, P129, DOI 10.1016/j.cytogfr.2005.09.002
   Schoenberger SP, 1998, NATURE, V393, P480, DOI 10.1038/31002
   Schonthal Axel H, 2006, NEUROSURG FOCUS, V20, PE21, DOI 10.3171/foc.2006.20.4.14
   Serafini B, 2000, AM J PATHOL, V157, P1991, DOI 10.1016/S0002-9440(10)64838-9
   Serot JM, 2000, J NEUROIMMUNOL, V105, P115, DOI 10.1016/S0165-5728(99)00240-4
   Shimizu J, 2002, NAT IMMUNOL, V3, P135, DOI 10.1038/ni759
   Shortman K, 2007, NAT REV IMMUNOL, V7, P19, DOI 10.1038/nri1996
   Shurin GV, 2001, CANCER RES, V61, P363
   Siegmund K, 2005, BLOOD, V106, P3097, DOI 10.1182/blood-2005-05-1864
   Sombroek CC, 2002, J IMMUNOL, V168, P4333, DOI 10.4049/jimmunol.168.9.4333
   Soumelis V, 2006, EUR J IMMUNOL, V36, P2286, DOI 10.1002/eji.200636026
   Sousa CRE, 2004, SEMIN IMMUNOL, V16, P27, DOI 10.1016/j.smim.2003.10.004
   Sousa CRE, 1999, IMMUNITY, V11, P637, DOI 10.1016/S1074-7613(00)80138-7
   Speetjens FM, 2009, CLIN CANCER RES, V15, P1086, DOI 10.1158/1078-0432.CCR-08-2227
   Spörri R, 2005, NAT IMMUNOL, V6, P163, DOI 10.1038/ni1162
   Steiner HH, 2004, J CLIN ONCOL, V22, P4272, DOI 10.1200/JCO.2004.09.038
   Steinman RM, 2003, ANN NY ACAD SCI, V987, P15, DOI 10.1111/j.1749-6632.2003.tb06029.x
   Steinman RM, 2006, NOVARTIS FOUND SYMP, V279, P101, DOI 10.1002/9780470035399
   Stevenson PG, 1997, J VIROL, V71, P145, DOI 10.1128/JVI.71.1.145-151.1997
   Stupp R, 2005, NEW ENGL J MED, V352, P987, DOI 10.1056/NEJMoa043330
   Stupp R, 2009, LANCET ONCOL, V10, P459, DOI 10.1016/S1470-2045(09)70025-7
   Su YB, 2004, J CLIN ONCOL, V22, P610, DOI 10.1200/JCO.2004.07.060
   Tabatabai G, 2005, BRAIN, V128, P2200, DOI 10.1093/brain/awh563
   Tabatabai G, 2006, BRAIN, V129, P2426, DOI 10.1093/brain/awl173
   Takeda K, 2003, ANNU REV IMMUNOL, V21, P335, DOI 10.1146/annurev.immunol.21.120601.141126
   Tran TT, 2007, NEURO-ONCOLOGY, V9, P259, DOI 10.1215/15228517-2007-010
   TRINCHIERI G, 1993, IMMUNOL TODAY, V14, P335, DOI 10.1016/0167-5699(93)90230-I
   Tsuda N, 2002, BRIT J CANCER, V87, P1006, DOI 10.1038/sj.bjc.6600593
   Tsugawa T, 2004, GENE THER, V11, P1551, DOI 10.1038/sj.gt.3302300
   Tuyaerts S, 2007, CANCER IMMUNOL IMMUN, V56, P1513, DOI 10.1007/s00262-007-0334-z
   Uccelli A, 2007, TRENDS IMMUNOL, V28, P219, DOI 10.1016/j.it.2007.03.001
   Ueda R, 2004, ONCOGENE, V23, P1420, DOI 10.1038/sj.onc.1207252
   Uhl M, 2004, CANCER RES, V64, P7954, DOI 10.1158/0008-5472.CAN-04-1013
   Umemura N, 2008, J LEUKOCYTE BIOL, V83, P1136, DOI 10.1189/jlb.0907611
   Vajkoczy P, 2001, J CLIN INVEST, V108, P557
   Valzasina B, 2005, BLOOD, V105, P2845, DOI 10.1182/blood-2004-07-2959
   van der Most RG, 2006, CANCER RES, V66, P601, DOI 10.1158/0008-5472.CAN-05-2967
   Van Gool S, 2009, BRAIN PATHOL, V19, P694, DOI 10.1111/j.1750-3639.2009.00316.x
   van Kooyk Y, 2008, BIOCHEM SOC T, V36, P1478, DOI 10.1042/BST0361478
   Vicari AP, 2002, J EXP MED, V196, P541, DOI 10.1084/jem.20020732
   Villadangos JA, 2007, NAT REV IMMUNOL, V7, P543, DOI 10.1038/nri2103
   Vlad G, 2007, TRANSPL IMMUNOL, V18, P13, DOI 10.1016/j.trim.2007.03.001
   VONHANWEHR RI, 1984, J NEUROSURG, V60, P1138, DOI 10.3171/jns.1984.60.6.1138
   Wakkach A, 2003, IMMUNITY, V18, P605, DOI 10.1016/S1074-7613(03)00113-4
   Walker PR, 2003, BRAIN RES REV, V42, P97, DOI 10.1016/S0165-0173(03)00141-3
   Walker PR, 2002, IMMUNOLOGY, V107, P28, DOI 10.1046/j.1365-2567.2002.01507.x
   Warger T, 2006, BLOOD, V108, P544, DOI 10.1182/blood-2005-10-4015
   Weaver M, 2003, J NEURO-ONCOL, V65, P3, DOI 10.1023/A:1026246500788
   Wei J, 2007, P NATL ACAD SCI USA, V104, P18169, DOI 10.1073/pnas.0703642104
   Wekerle H, 2006, CURR TOP MICROBIOL, V305, P25, DOI 10.1007/3-540-29714-6_2
   WEKERLE H, 1986, TRENDS NEUROSCI, V9, P271, DOI 10.1016/0166-2236(86)90077-9
   WEKERLE H, 1993, INTERVIROLOGY, V35, P95, DOI 10.1159/000150299
   Weller RO, 2009, ACTA NEUROPATHOL, V117, P1, DOI 10.1007/s00401-008-0457-0
   Wenkel H, 2000, J IMMUNOL, V164, P5125, DOI 10.4049/jimmunol.164.10.5125
   Wheeler CJ, 2008, CANCER RES, V68, P5955, DOI 10.1158/0008-5472.CAN-07-5973
   Wheeler CJ, 2004, CLIN CANCER RES, V10, P5316, DOI 10.1158/1078-0432.CCR-04-0497
   Wiendl H, 2002, J IMMUNOL, V168, P4772, DOI 10.4049/jimmunol.168.9.4772
   Wikstrand CJ, 1998, J NEUROVIROL, V4, P148, DOI 10.3109/13550289809114515
   Wilmotte R, 2005, NEUROREPORT, V16, P1081, DOI 10.1097/00001756-200507130-00010
   Wintterle S, 2003, CANCER RES, V63, P7462
   Wischhusen J, 2005, J NEUROPATH EXP NEUR, V64, P523, DOI 10.1093/jnen/64.6.523
   Wood GW, 2000, J NEURO-ONCOL, V48, P113, DOI 10.1023/A:1006456421177
   Yamanaka R, 2003, J NEUROSURG, V99, P746, DOI 10.3171/jns.2003.99.4.0746
   Yamanaka R, 2003, BRIT J CANCER, V89, P1172, DOI 10.1038/sj.bjc.6601268
   Yamanaka R, 2005, CLIN CANCER RES, V11, P4160, DOI 10.1158/1078-0432.CCR-05-0120
   Yamazaki S, 2003, J EXP MED, V198, P235, DOI 10.1084/jem.20030422
   Yu JS, 2001, CANCER RES, V61, P842
   Yu JS, 2004, CANCER RES, V64, P4973, DOI 10.1158/0008-5472.CAN-03-3505
   Yu P, 2006, CURR OPIN IMMUNOL, V18, P226, DOI 10.1016/j.coi.2006.01.004
   Zeppernick F, 2008, CLIN CANCER RES, V14, P123, DOI 10.1158/1078-0432.CCR-07-0932
   ZHANG L, 2009, GLIA 0320, V0, P0, DOI DOI 10.1002/GLIA.20863
   Zitvogel L, 2008, NAT REV IMMUNOL, V8, P59, DOI 10.1038/nri2216
   Zobywalski A, 2007, J TRANSL MED, V5, P0, DOI 10.1186/1479-5876-5-18
NR 302
TC 68
Z9 75
U1 0
U2 6
PU WILEY
PI HOBOKEN
PA 111 RIVER ST, HOBOKEN 07030-5774, NJ USA
SN 1015-6305
EI 1750-3639
J9 BRAIN PATHOL
JI Brain Pathol.
PD OCT 15
PY 2009
VL 19
IS 4
BP 674
EP 693
DI 10.1111/j.1750-3639.2009.00315.x
PG 20
WC Clinical Neurology; Neurosciences; Pathology
SC Neurosciences & Neurology; Pathology
GA 491JT
UT WOS:000269575600013
PM 19744040
DA 2025-02-17
ER

PT J
AU Ludwig, N
   Keller, A
   Heisel, S
   Leidinger, P
   Klein, V
   Rheinheimer, S
   Andres, CU
   Stephan, B
   Steudel, WI
   Graf, NM
   Burgeth, B
   Weickert, J
   Lenhof, HP
   Meese, E
AF Ludwig, Nicole
   Keller, Andreas
   Heisel, Sabrina
   Leidinger, Petra
   Klein, Veronika
   Rheinheimer, Stefanie
   Andres, Claudia U.
   Stephan, Bernhard
   Steudel, Wolf-Ingo
   Graf, Norbert M.
   Burgeth, Bernhard
   Weickert, Joachim
   Lenhof, Hans-Peter
   Meese, Eckart
TI Improving Seroreactivity-Based Detection of Glioma
SO NEOPLASIA
LA English
DT Article
ID humoral immune-response; dendritic cell vaccination; lung-cancer; intermediate-filaments; glioblastoma patients; antibody-responses; malignant glioma; prostate-cancer; breast-cancer; tumor
AB Seroreactivity profiling emerges as valuable technique for minimal invasive cancer detection. Recently, we provided first evidence for the applicability of serum profiling of glioma using a limited number of immunogenic antigens. Here, we screened 57 glioma and 60 healthy sera for autoantibodies against 1827 Escherichia coli expressed clones, including 509 in-frame peptide sequences. By a linear support vector machine approach, we calculated mean specificity, sensitivity, and accuracy of 100 repetitive classifications. We were able to differentiate glioma sera from sera of the healthy controls with a specificity of 90.28%, a sensitivity of 87.31% and an accuracy of 88.84%. We were also able to differentiate World Health Organization grade IV glioma sera from healthy sera with a specificity of 98.45%, a sensitivity of 80.93%, and an accuracy of 92.88%. To rank the antigens according to their information content, we computed the area under the receiver operator characteristic curve value for each clone. Altogether, we found 46 immunogenic clones including 16 in-frame clones that were informative for the classification of glioma sera versus healthy sera. For the separation of glioblastoma versus healthy sera, we found 91 informative clones including 26 in-frame clones. The best-suited in-frame clone for the classification glioma sera versus healthy sera corresponded to the vimentin gene (VIM) that was previously associated with glioma. In the future, autoantibody signatures in glioma not only may prove useful for diagnosis but also offer the prospect for a personalized immune-based therapy.
C1 [Ludwig, Nicole; Heisel, Sabrina; Leidinger, Petra; Klein, Veronika; Rheinheimer, Stefanie; Meese, Eckart] Univ Saarland, Dept Human Genet, Sch Med, D-66421 Homburg, Germany.
   [Keller, Andreas; Andres, Claudia U.; Lenhof, Hans-Peter] Univ Saarland, Ctr Bioinformat, D-66041 Saarbrucken, Germany.
   [Stephan, Bernhard] Univ Saarland, Sch Med, Dept Haematol & Transfus Med, D-66421 Homburg, Germany.
   [Steudel, Wolf-Ingo] Univ Saarland, Sch Med, Dept Neurosurg, D-66421 Homburg, Germany.
   [Graf, Norbert M.] Univ Saarland, Sch Med, Dept Paediat Oncol & Haematol, D-66421 Homburg, Germany.
   [Burgeth, Bernhard; Weickert, Joachim] Univ Saarland, Math Image Anal Grp, D-66041 Saarbrucken, Germany.
C3 Saarland University; Saarland University; Saarland University; Saarland University; Saarland University; Saarland University
RP Ludwig, N (通讯作者)，Kirrberger Str,Bldg 60, D-66421 Homburg, Germany.
EM n.ludwig@mx.uni-saarland.de
FU EU grant ContraCancrum;  [HOMFOR2007]
CR Unknown -, 2008, STAT REP PRIM BRAIN, V0, P0
   APUZZO M L J, 1976, BULLETIN OF THE LOS ANGELES NEUROLOGICAL SOCIETIES, V41, P176
   Bonnycastle LLC, 1996, J MOL BIOL, V258, P747, DOI 10.1006/jmbi.1996.0284
   Büssow K, 1998, NUCLEIC ACIDS RES, V26, P5007, DOI 10.1093/nar/26.21.5007
   Chapman CJ, 2008, THORAX, V63, P228, DOI 10.1136/thx.2007.083592
   Chatterjee M, 2006, CANCER RES, V66, P1181, DOI 10.1158/0008-5472.CAN-04-2962
   Chen GA, 2007, CANCER RES, V67, P3461, DOI 10.1158/0008-5472.CAN-06-4475
   COAKHAM HB, 1980, JNCI-J NATL CANCER I, V64, P223, DOI 10.1093/jnci/64.2.223
   Colin C, 2007, NEUROPATH APPL NEURO, V33, P431, DOI 10.1111/j.1365-2990.2007.00829.x
   Comtesse N, 2005, P NATL ACAD SCI USA, V102, P9601, DOI 10.1073/pnas.0500404102
   Engelmann R, 2008, RHEUMATOLOGY, V47, P1489, DOI 10.1093/rheumatology/ken336
   Erkanli A, 2006, CANCER RES, V66, P1792, DOI 10.1158/0008-5472.CAN-05-0669
   Fernández-Madrid F, 2004, CANCER RES, V64, P5089, DOI 10.1158/0008-5472.CAN-03-0932
   Fischer U, 2001, CLIN EXP IMMUNOL, V126, P206, DOI 10.1046/j.1365-2249.2001.01635.x
   Gensler TJ, 2001, J AUTOIMMUN, V16, P59, DOI 10.1006/jaut.2000.0464
   Hong SH, 2006, BIOMARK INSIGHTS, V1, P175
   Keller A, 2006, BMC BIOINFORMATICS, V7, P0, DOI 10.1186/1471-2105-7-539
   Kleihues P, 2000, PATHOLOGY GENETICS T, V0, P9
   Leidinger P, 2008, INT J CANCER, V123, P1631, DOI 10.1002/ijc.23680
   Levin B, 2008, GASTROENTEROLOGY, V134, P1570, DOI 10.1053/j.gastro.2008.02.002
   Liau LM, 2005, CLIN CANCER RES, V11, P5515, DOI 10.1158/1078-0432.CCR-05-0464
   Lin HS, 2007, CANCER EPIDEM BIOMAR, V16, P2396, DOI 10.1158/1055-9965.EPI-07-0318
   Ludwig N, 2008, CLIN CANCER RES, V14, P4767, DOI 10.1158/1078-0432.CCR-07-4715
   Moisan E, 2006, J LEUKOCYTE BIOL, V79, P489, DOI 10.1189/jlb.0405190
   Peria FM, 2007, J NEURO-ONCOL, V84, P255, DOI 10.1007/s11060-007-9379-2
   Pillay V, 2009, NEOPLASIA, V11, P448, DOI 10.1593/neo.09230
   Ran YL, 2008, CLIN CANCER RES, V14, P2696, DOI 10.1158/1078-0432.CCR-07-2021
   Rutka JT, 1999, INT J DEV NEUROSCI, V17, P503, DOI 10.1016/S0736-5748(99)00049-0
   SAHIN U, 1995, P NATL ACAD SCI USA, V92, P11810, DOI 10.1073/pnas.92.25.11810
   Sampson JH, 2008, SEMIN IMMUNOL, V20, P267, DOI 10.1016/j.smim.2008.04.001
   Schmits R, 2002, INT J CANCER, V98, P73, DOI 10.1002/ijc.10170
   Schroeder FH, 2009, NEW ENGL J MED, V360, P1320, DOI 10.1056/NEJMoa0810084
   Selznick LA, 2008, NEUROSURG REV, V31, P141, DOI 10.1007/s10143-008-0121-0
   Struss AK, 2001, ONCOGENE, V20, P4107, DOI 10.1038/sj.onc.1204552
   Trivers GE, 1996, CLIN CANCER RES, V2, P1767
   Wang XJ, 2005, NEW ENGL J MED, V353, P1224, DOI 10.1056/NEJMoa051931
   WOOD WC, 1979, CANCER-AM CANCER SOC, V43, P86, DOI 10.1002/1097-0142(197901)43:1<86::AID-CNCR2820430113>3.0.CO;2-G
   Yamanaka R, 2005, CLIN CANCER RES, V11, P4160, DOI 10.1158/1078-0432.CCR-05-0120
   Zhong L, 2005, AM J RESP CRIT CARE, V172, P1308, DOI 10.1164/rccm.200505-830OC
   Zhong L, 2006, J THORAC ONCOL, V1, P513, DOI 10.1097/01243894-200607000-00003
   Zhong L, 2008, BREAST CANCER RES, V10, P0, DOI 10.1186/bcr2091
NR 42
TC 21
Z9 21
U1 0
U2 0
PU NEOPLASIA PRESS
PI ANN ARBOR
PA 1150 W MEDICAL CENTER DR, MSRB III, RM 9303, ANN ARBOR, MI 48109-0648 USA
SN 1522-8002
EI 
J9 NEOPLASIA
JI Neoplasia
PD DEC 15
PY 2009
VL 11
IS 12
BP 1383
EP 1389
DI 10.1593/neo.91018
PG 7
WC Oncology
SC Oncology
GA 528VB
UT WOS:000272474000014
PM 20019846
DA 2025-02-17
ER

PT J
AU Yao, Y
   Tao, R
   Wang, XM
   Wang, Y
   Mao, Y
   Zhou, LF
AF Yao, Yu
   Tao, Ran
   Wang, Xiaomei
   Wang, Yin
   Mao, Ying
   Zhou, Liang Fu
TI B7-H1 is correlated with malignancy-grade gliomas but is not expressed exclusively on tumor stem-like cells
SO NEURO-ONCOLOGY
LA English
DT Article
DE B7-H1; brain; gliomas; tumor stem-like cells
ID t-cells; potential mechanism; dendritic cells; b7 family; cancer; pd-l1; brain; blockade; pathway; antigen
AB Human glioblastoma is well known for its capacity to interfere with effective antitumor immune responses. B7-H1 is the third member of the B7 family that plays important roles in tumor immune evasion. Recent studies have shown that brain tumor stem-like cells (TSCs) contribute to tumorigenesis and radioresistance. However, the relationship between B7-H1 and the clinical behavior of brain TSCs remains unclear. In the present study, we report that B7-H1 is correlated with the malignancy grade of astrocyte tumors. B7-H1 was significantly upregulated at the growing edge of the tumors. Immunostaining and flow cytometric analysis indicate that B7-H1 was expressed primarily by Ki67-negative tumor cells. In vitro, tumors cultured under medium favoring the growth of neural stern cells were able to form spheres, along with expression of neural stem/progenitor cell markers. These cells were able to differentiate into different neural lineages when cultured in differentiation medium, indicating that these cells have TSC characteristics. We also found that B7-H1 was expressed, but not exclusively on CD133-positive stem cells. Interestingly, we found that CD133-negative tumor cells also had the capacity to form brain tumors. Our data establish a correlation between the expression of the negative costimulatory molecule B7-H1 and the malignancy grade of human gliomas, suggesting that B7-H1 may be a novel tumor marker and target for therapy, although it is not expressed exclusively on brain TSCs. Neuro-Oncology 11, 757-766, 2009 (Posted to Neuro-Oncology [serial online], Doc. D08-00272, March 5, 2009. URL http://neuro-oncology.dukejournals.org; DOI: 10.1215/15228517-2009-014)
C1 [Yao, Yu; Wang, Xiaomei; Wang, Yin; Mao, Ying; Zhou, Liang Fu] Fudan Univ, Huashan Hosp, Dept Neurosurg, Shanghai 200040, Peoples R China.
   [Tao, Ran] Univ Pittsburgh, Thomas E Starzl Transplantat Inst, Montefiore Med Ctr, Div Transplant Surg, Pittsburgh, PA USA.
   [Tao, Ran] Univ Pittsburgh, Dept Surg, Montefiore Med Ctr, Pittsburgh, PA USA.
   [Wang, Yin] Fudan Univ, Dept Neuropathol, Huashan Hosp, Shanghai 200433, Peoples R China.
C3 Fudan University; Pennsylvania Commonwealth System of Higher Education (PCSHE); University of Pittsburgh; UPMC Presbyterian; Pennsylvania Commonwealth System of Higher Education (PCSHE); University of Pittsburgh; UPMC Presbyterian; Fudan University
RP Zhou, LF (通讯作者)，Fudan Univ, Huashan Hosp, Dept Neurosurg, 12 Wulumuqi Rd, Shanghai 200040, Peoples R China.
EM yingmao168@hotmail.com; lfzhouc@online.sh.cn
FU National Natural Science Foundation of China [30772225, 30872655, 30700982]; Program for Shanghai Outstanding Medical Academic Leaders [06027]; Shanghai Municipality [07XD14005]; Chinese national [20060400145]
CR Banes AKL, 2005, AM J PHYSIOL-CELL PH, V288, PC805, DOI 10.1152/ajpcell.00385.2004
   Bao SD, 2006, NATURE, V444, P756, DOI 10.1038/nature05236
   Beier D, 2007, CANCER RES, V67, P4010, DOI 10.1158/0008-5472.CAN-06-4180
   Blank C, 2006, INT J CANCER, V119, P317, DOI 10.1002/ijc.21775
   Blank C, 2005, CANCER IMMUNOL IMMUN, V54, P307, DOI 10.1007/s00262-004-0593-x
   Blank C, 2004, CANCER RES, V64, P1140, DOI 10.1158/0008-5472.CAN-03-3259
   Brown JA, 2003, J IMMUNOL, V170, P1257, DOI 10.4049/jimmunol.170.3.1257
   Carpenter MK, 1999, EXP NEUROL, V158, P265, DOI 10.1006/exnr.1999.7098
   Carter LL, 2002, EUR J IMMUNOL, V32, P634, DOI 10.1002/1521-4141(200203)32:3<634::AID-IMMU634>3.0.CO;2-9
   Doetsch F, 2002, NEURON, V36, P1021, DOI 10.1016/S0896-6273(02)01133-9
   Dong HD, 2003, J MOL MED, V81, P281, DOI 10.1007/s00109-003-0430-2
   Dong HD, 1999, NAT MED, V5, P1365
   Dong HD, 2002, NAT MED, V8, P793, DOI 10.1038/nm730
   Flies DB, 2007, J IMMUNOTHER, V30, P251, DOI 10.1097/CJI.0b013e31802e085a
   Freeman GJ, 2000, J EXP MED, V192, P1027, DOI 10.1084/jem.192.7.1027
   GERDES J, 1984, J IMMUNOL, V133, P1710
   Hambek M, 2007, EUR J CANCER, V43, P1502, DOI 10.1016/j.ejca.2005.09.037
   Hemmati HD, 2003, P NATL ACAD SCI USA, V100, P15178, DOI 10.1073/pnas.2036535100
   Hirano F, 2005, CANCER RES, V65, P1089
   Iwai Y, 2002, P NATL ACAD SCI USA, V99, P12293, DOI 10.1073/pnas.192461099
   Jedema I, 2003, LEUKEMIA, V17, P2049, DOI 10.1038/sj.leu.2403085
   Kleihues P, 2002, J NEUROPATH EXP NEUR, V61, P215, DOI 10.1093/jnen/61.3.215
   Latchman YE, 2004, P NATL ACAD SCI USA, V101, P10691, DOI 10.1073/pnas.0307252101
   Liu GT, 2006, MOL CANCER, V5, P0, DOI 10.1186/1476-4598-5-67
   Maher EA, 2001, GENE DEV, V15, P1311, DOI 10.1101/gad.891601
   Phuong LK, 2003, CANCER RES, V63, P2462
   Reya T, 2001, NATURE, V414, P105, DOI 10.1038/35102167
   Sanai N, 2005, NEW ENGL J MED, V353, P811, DOI 10.1056/NEJMra043666
   Selenko-Gebauer N, 2003, J IMMUNOL, V170, P3637, DOI 10.4049/jimmunol.170.7.3637
   Singh SK, 2004, NATURE, V432, P396, DOI 10.1038/nature03128
   Wilmotte R, 2005, NEUROREPORT, V16, P1081, DOI 10.1097/00001756-200507130-00010
   Wintterle S, 2003, CANCER RES, V63, P7462
   Xu CH, 2006, STEM CELLS DEV, V15, P931, DOI 10.1089/scd.2006.15.931
   Yao Y, 2008, J NEURO-ONCOL, V89, P121, DOI 10.1007/s11060-008-9601-x
   Zagzag D, 2005, LAB INVEST, V85, P328, DOI 10.1038/labinvest.3700233
NR 35
TC 77
Z9 93
U1 0
U2 14
PU OXFORD UNIV PRESS INC
PI CARY
PA JOURNALS DEPT, 2001 EVANS RD, CARY, NC 27513 USA
SN 1522-8517
EI 1523-5866
J9 NEURO-ONCOLOGY
JI Neuro-Oncology
PD DEC 15
PY 2009
VL 11
IS 6
BP 757
EP 766
DI 10.1215/15228517-2009-014
PG 10
WC Oncology; Clinical Neurology
SC Oncology; Neurosciences & Neurology
GA 535MU
UT WOS:000272974100006
PM 19264916
DA 2025-02-17
ER

PT J
AU Candolfi, M
   Yagiz, K
   Foulad, D
   Alzadeh, GE
   Tesarfreund, M
   Muhammad, AKMG
   Puntel, M
   Kroeger, KM
   Liu, CY
   Lee, S
   Curtin, JF
   King, GD
   Lerner, J
   Sato, K
   Mineharu, Y
   Xiong, WD
   Lowenstein, PR
   Castro, MG
AF Candolfi, Marianela
   Yagiz, Kader
   Foulad, David
   Alzadeh, Gabrielle E.
   Tesarfreund, Matthew
   Muhammad, A. K. M. Ghulam
   Puntel, Mariana
   Kroeger, Kurt M.
   Liu, Chunyan
   Lee, Sharon
   Curtin, James F.
   King, Gwendalyn D.
   Lerner, Jonathan
   Sato, Katsuaki
   Mineharu, Yohei
   Xiong, Weidong
   Lowenstein, Pedro R.
   Castro, Maria G.
TI Release of HMGB1 in Response to Proapoptotic Glioma Killing Strategies: Efficacy and Neurotoxicity
SO CLINICAL CANCER RESEARCH
LA English
DT Article
ID apoptosis-inducing ligand; necrosis-factor-alpha; mediated gene-therapy; human brain; receptor expression; thymidine kinase; malignant glioma; dendritic cells; fas ligand; tk gene
AB Purpose: In preparation for a phase I clinical trial using a combined cytotoxic/immunotherapeutic strategy with adenoviruses (Ad) expressing Flt3L (Ad-Flt3L) and thymidine kinase (Ad-TK) to treat glioblastoma (GBM), we tested the hypothesis that Ad-TK+GCV would be the optimal tumor-killing agent in relation to efficacy and safety when compared with other proapoptotic approaches. Experimental Design: The efficacy and neurotoxicity of Ad-TK+GCV was compared with Ads encoding the proapoptotic cytokines [tumor necrosis factor-alpha, tumor necrosis factor-related apoptosis-inducing factor (TRAIL), and Fas ligand (FasL)], alone or in combination with Ad-Flt3L. In rats bearing small GBMs (day 4), only Ad-TK+GCV or Ad-FasL improved survival. Results: In rats bearing large GBMs (day 9), the combination of Ad-Flt3L with Ad-FasL did not improve survival over FasL alone, whereas Ad-Flt3L combined with Ad-TK+GCV led to 70% long-term survival. Expression of FasL and TRAIL caused severe neuropathology, which was not encountered when we used Ad-TK+/-Ad-Flt3L. In vitro, all treatments elicited release of high mobility group box 1 protein (HMGB1) from dying tumor cells. In vivo, the highest levels of circulating HMGB1 were observed after treatment with Ad-TK+GCV+Ad-Flt3L; HMGB1 was necessary for the therapeutic efficacy of AdTK+GCV+Ad-Flt3L because its blockade with glycyrrhizin completely blocked tumor regression. We also showed the killing efficacy of Ad-TK+GCV in human GBM cell lines and GBM primary cultures, which also elicited release of HMGB1. Conclusions: Our results indicate that Ad-TK+GCV+Ad-Flt3L exhibit the highest efficacy and safety profile among the several proapoptotic approaches tested. The results reported further support the implementation of this combined approach in a phase I clinical trial for GBM.
C1 [Candolfi, Marianela; Yagiz, Kader; Foulad, David; Alzadeh, Gabrielle E.; Tesarfreund, Matthew; Muhammad, A. K. M. Ghulam; Puntel, Mariana; Kroeger, Kurt M.; Liu, Chunyan; Lee, Sharon; Curtin, James F.; King, Gwendalyn D.; Lerner, Jonathan; Mineharu, Yohei; Xiong, Weidong; Lowenstein, Pedro R.; Castro, Maria G.] Univ Calif Los Angeles, Cedars Sinai Med Ctr, Gene Therapeut Res Inst, David Geffen Sch Med,Dept Med, Los Angeles, CA 90048 USA.
   [Candolfi, Marianela; Yagiz, Kader; Foulad, David; Alzadeh, Gabrielle E.; Tesarfreund, Matthew; Muhammad, A. K. M. Ghulam; Puntel, Mariana; Kroeger, Kurt M.; Liu, Chunyan; Lee, Sharon; Curtin, James F.; King, Gwendalyn D.; Lerner, Jonathan; Mineharu, Yohei; Xiong, Weidong; Lowenstein, Pedro R.; Castro, Maria G.] Univ Calif Los Angeles, Cedars Sinai Med Ctr, Gene Therapeut Res Inst, David Geffen Sch Med,Dept Mol & Med Pharmacol, Los Angeles, CA 90048 USA.
   [Sato, Katsuaki] RIKEN Yokohama Inst, Lab Dendrit Cell Immunobiol, Res Ctr Allergy & Immunol, Kanagawa, Japan.
C3 University of California System; University of California Los Angeles; University of California Los Angeles Medical Center; David Geffen School of Medicine at UCLA; Cedars Sinai Medical Center; University of California System; University of California Los Angeles; University of California Los Angeles Medical Center; David Geffen School of Medicine at UCLA; Cedars Sinai Medical Center; RIKEN
RP Castro, MG (通讯作者)，Univ Calif Los Angeles, Cedars Sinai Med Ctr, Gene Therapeut Res Inst, David Geffen Sch Med,Dept Med, Room 5090,Davis Bldg,8700 Beverly Blvd, Los Angeles, CA 90048 USA.
EM lowensteinp@cshs.org; castromg@cshs.org
FU NIH/National Institute of Neurological Disorders Stroke (NINDS) [1R01 NS44556.01, NS445561.01, 1R21-NSO54143.01, 1UO1 NS052465.01, 1R03 TW006273-01, 1RO1-NS 057711, 1 RO1 NS 054193.01, RO1 NS 42893.01, U54 NS045309-01, 1R21 NS047298-01]; Medallions Group; The Linda Tallen & David Paul Kane Foundation
CR Ali S, 2004, MOL THER, V10, P1071, DOI 10.1016/j.ymthe.2004.08.025
   Ali S, 2005, CANCER RES, V65, P7194, DOI 10.1158/0008-5472.CAN-04-3434
   Ambar BB, 1999, HUM GENE THER, V10, P1641, DOI 10.1089/10430349950017644
   Apetoh L, 2007, NAT MED, V13, P1050, DOI 10.1038/nm1622
   Bodey B, 1999, IN VIVO, V13, P357
   Candolfi M, 2006, J ENDOCRINOL, V189, P681, DOI 10.1677/joe.1.06594
   Candolfi M, 2007, J NEURO-ONCOL, V85, P133, DOI 10.1007/s11060-007-9400-9
   Chen TC, 1997, J NEUROPATH EXP NEUR, V56, P541, DOI 10.1097/00005072-199705000-00010
   Cowsill C, 2000, GENE THER, V7, P679, DOI 10.1038/sj.gt.3301147
   Curtin JF, 2008, PLOS ONE, V3, P0, DOI 10.1371/journal.pone.0001983
   Curtin JF, 2008, MOL CANCER THER, V7, P439, DOI 10.1158/1535-7163.MCT-07-2328
   Curtin JF, 2006, J IMMUNOL, V176, P3566, DOI 10.4049/jimmunol.176.6.3566
   Curtin JF, 2009, PLOS MED, V6, P83, DOI 10.1371/journal.pmed.1000010
   Curtin JF, 2005, CURR TOP MED CHEM, V5, P1151, DOI 10.2174/156802605774370856
   delaMonte SM, 1997, J NEUROL SCI, V152, P73, DOI 10.1016/S0022-510X(97)00131-7
   Dewey RA, 1999, NAT MED, V5, P1256, DOI 10.1038/15207
   Dörr J, 2002, J NEUROSCI, V22, P0, DOI 10.1523/JNEUROSCI.22-04-j0001.2002
   Eichler AF, 2008, CURR TREAT OPTION NE, V10, P308, DOI 10.1007/s11940-008-0033-x
   ENDERLIN M, 2008, CANCER GENE THER, V6, P149
   Frank S, 1999, BIOCHEM BIOPH RES CO, V257, P454, DOI 10.1006/bbrc.1999.0493
   Fukushima T, 1998, ANTICANCER RES, V18, P3965
   Gerdes CA, 2000, MOL THER, V2, P330, DOI 10.1006/mthe.2000.0140
   Hegi ME, 2005, NEW ENGL J MED, V352, P997, DOI 10.1056/NEJMoa043331
   Hingtgen S, 2008, MOL CANCER THER, V7, P3575, DOI 10.1158/1535-7163.MCT-08-0640
   Ichinose M, 2001, BRAIN TUMOR PATHOL, V18, P37, DOI 10.1007/BF02478923
   Kepp O, 2009, APOPTOSIS, V14, P364, DOI 10.1007/s10495-008-0303-9
   Kim CY, 2006, GENE THER, V13, P330, DOI 10.1038/sj.gt.3302658
   King GD, 2008, MOL THER, V16, P682, DOI 10.1038/mt.2008.18
   King GD, 2008, NEURO-ONCOLOGY, V10, P19, DOI 10.1215/15228517-2007-045
   Kuijlen JMA, 2006, J NEURO-ONCOL, V78, P161, DOI 10.1007/s11060-005-9081-1
   Lowenstein PR, 2007, CURR GENE THER, V7, P347, DOI 10.2174/156652307782151498
   Maleniak TC, 2001, CANCER GENE THER, V8, P589, DOI 10.1038/sj.cgt.7700348
   Martin-Villalba A, 1999, J NEUROSCI, V19, P3809
   Mesnil M, 2000, CANCER RES, V60, P3989
   Nafe C, 2003, LIFE SCI, V73, P1847, DOI 10.1016/S0024-3205(03)00542-3
   Nagane M, 2000, CANCER RES, V60, P847
   Nitsch R, 2000, LANCET, V356, P827, DOI 10.1016/S0140-6736(00)02659-3
   Oldenhuis CNAM, 2008, CURR OPIN PHARMACOL, V8, P433, DOI 10.1016/j.coph.2008.06.011
   Oshiro S, 2006, ANTICANCER RES, V26, P4027
   Palumbo R, 2004, J CELL BIOL, V164, P441, DOI 10.1083/jcb.200304135
   Prins RM, 2008, NEW ENGL J MED, V359, P539, DOI 10.1056/NEJMc0804818
   Pulkkanen KJ, 2005, MOL THER, V12, P585, DOI 10.1016/j.ymthe.2005.07.357
   Rainov NG, 2001, CANCER GENE THER, V8, P662, DOI 10.1038/sj.cgt.7700355
   Rieger J, 2007, CELL PHYSIOL BIOCHEM, V20, P23, DOI 10.1159/000104150
   Roth W, 2001, CANCER RES, V61, P2759
   Sato K, 2005, J IMMUNOL, V174, P4025, DOI 10.4049/jimmunol.174.7.4025
   Schmittling RJ, 2008, J IMMUNOL METHODS, V339, P74, DOI 10.1016/j.jim.2008.08.004
   Sheikh MS, 1998, CANCER RES, V58, P1593
   Sitia G, 2007, J LEUKOCYTE BIOL, V81, P100, DOI 10.1189/jlb.0306173
   Southgate T, 2008, CURR PROTOC NEUROSCI, V0, P0
   Spierings DC, 2004, J HISTOCHEM CYTOCHEM, V52, P821, DOI 10.1369/jhc.3A6112.2004
   TACHIBANA O, 1995, CANCER RES, V55, P5528
   Thomas CE, 2001, MOL THER, V3, P36, DOI 10.1006/mthe.2000.0224
   Trask TW, 2000, MOL THER, V1, P195, DOI 10.1006/mthe.2000.0030
   Tsurushima H, 2007, CANCER GENE THER, V14, P706, DOI 10.1038/sj.cgt.7701065
   Uzzaman M, 2007, J NEUROSURG, V106, P646, DOI 10.3171/jns.2007.106.4.646
   WALLNER KE, 1989, INT J RADIAT ONCOL, V16, P1405, DOI 10.1016/0360-3016(89)90941-3
   Wu GS, 1997, NAT GENET, V17, P141, DOI 10.1038/ng1097-141
   Yamini B, 2004, CANCER RES, V64, P6381, DOI 10.1158/0008-5472.CAN-04-2117
   Yu M, 2006, SHOCK, V26, P174, DOI 10.1097/01.shk.0000225404.51320.82
NR 60
TC 84
Z9 91
U1 0
U2 4
PU AMER ASSOC CANCER RESEARCH
PI PHILADELPHIA
PA 615 CHESTNUT ST, 17TH FLOOR, PHILADELPHIA, PA 19106-4404 USA
SN 1078-0432
EI 1557-3265
J9 CLIN CANCER RES
JI Clin. Cancer Res.
PD JUL 1
PY 2009
VL 15
IS 13
BP 4401
EP 4414
DI 10.1158/1078-0432.CCR-09-0155
PG 14
WC Oncology
SC Oncology
GA 482SF
UT WOS:000268908300020
PM 19570774
DA 2025-02-17
ER

PT J
AU Frazier, JL
   Lee, J
   Thomale, UW
   Noggle, JC
   Cohen, KJ
   Jallo, GI
AF Frazier, James L.
   Lee, James
   Thomale, Ulrich W.
   Noggle, Joseph C.
   Cohen, Kenneth J.
   Jallo, George I.
TI Treatment of diffuse intrinsic brainstem gliomas: failed approaches and future strategies
SO JOURNAL OF NEUROSURGERY-PEDIATRICS
LA English
DT Review
DE chemotherapy; diffuse intrinsic brainstem glioma; local drug delivery; radiotherapy; stereotactic biopsy
ID hyperfractionated radiation-therapy; convection-enhanced delivery; pediatric-oncology-group; childrens-cancer-group; group phase-i/ii; controlled-release polymers; dendritic cell vaccines; high-dose-chemotherapy; fas ligand expression; malignant glioma
AB Diffuse intrinsic pontine gliomas constitute similar to 60-75% of tumors found within the pediatric brainstem. These malignant lesions present with rapidly progressive symptoms such as cranial nerve, long tract, or cerebellar dysfunction. Magnetic resonance imaging is usually sufficient to establish the diagnosis and obviates the need for surgical biopsy in most cases. The prognosis of the disease is dismal, and the median survival is < 12 months. Resection is not a viable option. Standard therapy involves radiotherapy, which produces transient neurological improvement with a progression-free survival benefit, but provides no improvement in overall survival. Clinical trials have been conducted to assess the efficacy of chemotherapeutic and biological agents in the treatment of diffuse pontine gliomas. In this review, the authors discuss recent studies in which systemic therapy was administered prior to, concomitantly with, or after radiotherapy. For future perspective. the discussion includes a rationale for stereotactic biopsies as well as possible therapeutic options of local chemotherapy in these lesions. (DOI: 10.3171/2008.11.PEDS08281)
C1 [Frazier, James L.; Lee, James; Noggle, Joseph C.; Jallo, George I.] Johns Hopkins Univ, Sch Med, Dept Neurosurg, Baltimore, MD 21205 USA.
   [Cohen, Kenneth J.] Johns Hopkins Univ, Sch Med, Dept Oncol, Baltimore, MD 21205 USA.
   [Cohen, Kenneth J.] Johns Hopkins Univ, Sch Med, Dept Pediat, Baltimore, MD 21205 USA.
   [Thomale, Ulrich W.] Charite Med Ctr, Berlin, Germany.
C3 Johns Hopkins University; Johns Hopkins University; Johns Hopkins University; Berlin Institute of Health; Free University of Berlin; Humboldt University of Berlin; Charite Universitatsmedizin Berlin
RP Jallo, GI (通讯作者)，Johns Hopkins Univ Hosp, Div Pediat Neurosurg, Harvey 811,600 N Wolfe St, Baltimore, MD 21287 USA.
EM gjallol@jhmi.edu
CR Akasaki Y, 2005, FRONT BIOSCI-LANDMRK, V10, P2908, DOI 10.2741/1747
   Alavi JB, 2001, EXPERT OPIN BIOL TH, V1, P239, DOI 10.1517/14712598.1.2.239
   ALBRIGHT AL, 1993, NEUROSURGERY, V33, P1026
   Albright AL, 1996, YOUMANS NEUROLOGICAL, V0, P2603
   Allen J, 1999, CANCER, V86, P1064, DOI 10.1002/(SICI)1097-0142(19990915)86:6<1064::AID-CNCR24>3.0.CO;2-1
   Allen JC, 1996, PEDIATR NEUROSURG, V24, P98, DOI 10.1159/000121024
   Amano T, 2007, J NEUROSURG, V106, P638, DOI 10.3171/jns.2007.106.4.638
   Ashley DM, 1998, CANCER RES, V58, P302
   Bansal K, 2000, CURR ONCOL REP, V2, P463, DOI 10.1007/s11912-000-0067-z
   BARKOVICH AJ, 1991, PEDIATR NEUROSURG, V16, P73, DOI 10.1159/000120511
   Barzon L, 2006, CANCER GENE THER, V13, P539, DOI 10.1038/sj.cgt.7700930
   BERGER MS, 1983, NEUROSURGERY, V12, P298, DOI 10.1227/00006123-198303000-00008
   Bernier-Chastagner V, 2005, CANCER-AM CANCER SOC, V104, P2792, DOI 10.1002/cncr.21534
   BOBO RH, 1994, P NATL ACAD SCI USA, V91, P2076, DOI 10.1073/pnas.91.6.2076
   Bouffet E, 2000, CANCER, V88, P685, DOI 10.1002/(SICI)1097-0142(20000201)88:3<685::AID-CNCR27>3.0.CO;2-K
   Brem H, 2001, J CONTROL RELEASE, V74, P63, DOI 10.1016/S0168-3659(01)00311-X
   Broniscer A, 2005, CANCER-AM CANCER SOC, V103, P133, DOI 10.1002/cncr.20741
   Bruce JN, 2000, NEUROSURGERY, V46, P683, DOI 10.1097/00006123-200003000-00031
   Carey JP, 2005, INT J TOXICOL, V24, P443, DOI 10.1080/10915810500368951
   Carson BS, 2002, J NEURO-ONCOL, V60, P151, DOI 10.1023/A:1020626419269
   Choux M, 2000, PEDIATRIC NEUROSURGERY, V0, P471
   Culmsee C, 2006, BRAIN RES, V1125, P147, DOI 10.1016/j.brainres.2006.09.065
   De Witte O, 2000, J NEURO-ONCOL, V49, P157, DOI 10.1023/A:1026518002800
   Debinski W, 1995, CLIN CANCER RES, V1, P1253
   Degen JW, 2003, J NEUROSURG, V99, P893, DOI 10.3171/jns.2003.99.5.0893
   DELBEKE D, 1995, RADIOLOGY, V195, P47, DOI 10.1148/radiology.195.1.7892494
   Dhodapkar KM, 2005, ANN NY ACAD SCI, V1062, P13, DOI 10.1196/annals.1358.003
   Doz F, 2002, EUR J CANCER, V38, P815, DOI 10.1016/S0959-8049(02)00029-1
   Dunkel IJ, 1998, J NEURO-ONCOL, V37, P67, DOI 10.1023/A:1005874508975
   EDWARDS MSB, 1989, J NEUROSURG, V70, P691, DOI 10.3171/jns.1989.70.5.0691
   EPSTEIN F, 1985, CANCER, V56, P1804, DOI 10.1002/1097-0142(19851001)56:7+<1804::AID-CNCR2820561316>3.0.CO;2-5
   EPSTEIN F, 1988, J NEURO-ONCOL, V6, P309
   EPSTEIN F, 1986, J NEUROSURG, V64, P11, DOI 10.3171/jns.1986.64.1.0011
   Fenton LZ, 2003, MED PEDIATR ONCOL, V40, P260, DOI 10.1002/mpo.10227
   Fischbein NJ, 1996, PEDIATR NEUROSURG, V24, P9, DOI 10.1159/000121010
   FONTANA A, 1992, INT ARCH ALLERGY IMM, V99, P1, DOI 10.1159/000236328
   FREEMAN CR, 1993, INT J RADIAT ONCOL, V27, P197, DOI 10.1016/0360-3016(93)90228-N
   FREEMAN CR, 1991, CANCER-AM CANCER SOC, V68, P474, DOI 10.1002/1097-0142(19910801)68:3<474::AID-CNCR2820680305>3.0.CO;2-7
   FREEMAN CR, 1988, INT J RADIAT ONCOL, V15, P311, DOI 10.1016/S0360-3016(98)90010-4
   Fujita H, 2002, CELL MOL NEUROBIOL, V22, P393, DOI 10.1023/A:1021007503779
   Giraud S, 2007, INT J ONCOL, V30, P273
   Gondi CS, 2007, CLIN CANCER RES, V13, P4051, DOI 10.1158/1078-0432.CCR-06-3032
   Gratas C, 1997, BRAIN PATHOL, V7, P863, DOI 10.1111/j.1750-3639.1997.tb00889.x
   Greenberg ML, 2005, PEDIATR BLOOD CANCER, V45, P644, DOI 10.1002/pbc.20382
   Groothuis DR, 2000, NEURO-ONCOLOGY, V2, P45, DOI 10.1093/neuonc/2.1.45
   Groothuis DR, 1999, J NEUROSURG, V90, P321, DOI 10.3171/jns.1999.90.2.0321
   Guarnieri M, 2004, NEUROSURGERY, V54, P1025, DOI 10.1227/01.NEU.0000117119.32806.AF
   Guerin C, 2004, INVEST NEW DRUG, V22, P27, DOI 10.1023/B:DRUG.0000006172.65135.3e
   Hashizume R, 2008, NEURO-ONCOLOGY, V10, P112, DOI 10.1215/15228517-2007-052
   Hatano M, 2005, NEOPLASIA, V7, P717, DOI 10.1593/neo.05277
   Helton KJ, 2008, J NEUROSURG-PEDIATR, V1, P270, DOI 10.3171/PED/2008/1/4/270
   Helton KJ, 2006, AM J NEURORADIOL, V27, P786
   Ishikawa E, 2007, CANCER SCI, V98, P1226, DOI 10.1111/j.1349-7006.2007.00518.x
   Jakacki RI, 1998, MED PEDIATR ONCOL, V31, P483, DOI 10.1002/(SICI)1096-911X(199812)31:6<483::AID-MPO4>3.0.CO;2-9
   Jallo GI, 2006, CHILD NERV SYST, V22, P1519, DOI 10.1007/s00381-006-0174-8
   Jallo George I, 2006, SURG TECHNOL INT, V15, P311
   Jallo GI, 2005, CHILD NERV SYST, V21, P399, DOI 10.1007/s00381-004-1100-6
   JENKIN RDT, 1987, J NEUROSURG, V66, P227, DOI 10.3171/jns.1987.66.2.0227
   Jennings MT, 2002, J CLIN ONCOL, V20, P3431, DOI 10.1200/JCO.2002.04.109
   King GD, 2005, CURR GENE THER, V5, P535, DOI 10.2174/156652305774964631
   Kleinberg LR, 2004, CANCER INVEST, V22, P1, DOI 10.1081/CNV-120027575
   KRETSCHMAR CS, 1993, CANCER-AM CANCER SOC, V72, P1404, DOI 10.1002/1097-0142(19930815)72:4<1404::AID-CNCR2820720441>3.0.CO;2-G
   Kwon JW, 2006, PEDIATR RADIOL, V36, P959, DOI 10.1007/s00247-006-0256-5
   Lawson HC, 2007, J NEURO-ONCOL, V83, P61, DOI 10.1007/s11060-006-9303-1
   Lee J, 2006, TOXICOL APPL PHARM, V215, P64, DOI 10.1016/j.taap.2006.02.009
   Lee KM, 2005, TRIBOL LETT, V18, P1, DOI 10.1007/s11249-004-1698-2
   Lewis J, 1997, INT J RADIAT ONCOL, V38, P925, DOI 10.1016/S0360-3016(97)00134-X
   Liau LM, 2005, CLIN CANCER RES, V11, P5515, DOI 10.1158/1078-0432.CCR-05-0464
   Liau LM, 1999, J NEUROSURG, V90, P1115, DOI 10.3171/jns.1999.90.6.1115
   LITTMAN P, 1980, CANCER-AM CANCER SOC, V45, P2787, DOI 10.1002/1097-0142(19800601)45:11<2787::AID-CNCR2820451113>3.0.CO;2-V
   Lonser RR, 2002, J NEUROSURG, V97, P905, DOI 10.3171/jns.2002.97.4.0905
   Lonser RR, 2007, J NEUROSURG, V107, P190, DOI 10.3171/JNS-07/07/0190
   Lou E, 2004, ANN MED, V36, P2, DOI 10.1080/07853890310016315
   Mandell LR, 1999, INT J RADIAT ONCOL, V43, P959, DOI 10.1016/S0360-3016(98)00501-X
   Mathupala SP, 2006, TECHNOL CANCER RES T, V5, P261, DOI 10.1177/153303460600500313
   May BJ, 2004, ARCH OTOLARYNGOL, V130, P1411, DOI 10.1001/archotol.130.12.1411
   MORRISON PF, 1994, AM J PHYSIOL, V266, PR292, DOI 10.1152/ajpregu.1994.266.1.R292
   Murad GJA, 2007, J NEUROSURG, V106, P351, DOI 10.3171/jns.2007.106.2.351
   Occhiogrosso G, 2003, NEUROSURGERY, V52, P388, DOI 10.1227/01.NEU.0000043696.83722.8D
   Olivi A, 1994, RECENT RESULTS CANCER RES, V135, P149
   Packer RJ, 2005, CANCER-AM CANCER SOC, V104, P1281, DOI 10.1002/cncr.21301
   Packer RJ, 1996, CANCER-AM CANCER SOC, V77, P2150, DOI 10.1002/(SICI)1097-0142(19960515)77:10<2150::AID-CNCR28>3.0.CO;2-T
   PACKER RJ, 1993, CANCER-AM CANCER SOC, V72, P1414, DOI 10.1002/1097-0142(19930815)72:4<1414::AID-CNCR2820720442>3.0.CO;2-C
   PACKER RJ, 1994, CANCER-AM CANCER SOC, V74, P1827, DOI 10.1002/1097-0142(19940915)74:6<1827::AID-CNCR2820740628>3.0.CO;2-Q
   PACKER RJ, 1987, INT J RADIAT ONCOL, V13, P1647, DOI 10.1016/0360-3016(87)90160-X
   Padma MV, 2003, J NEURO-ONCOL, V64, P227, DOI 10.1023/A:1025665820001
   Pardridge WM, 2004, EXPERT OPIN BIOL TH, V4, P1103, DOI 10.1517/14712598.4.7.1103
   Pincus DW, 2006, J NEUROSURG, V104, P108, DOI 10.3171/ped.2006.104.2.108
   Prabhu SS, 1998, SURG NEUROL, V50, P367, DOI 10.1016/S0090-3019(97)00361-3
   Pulkkanen KJ, 2005, MOL THER, V12, P585, DOI 10.1016/j.ymthe.2005.07.357
   Rainov NG, 2003, J NEURO-ONCOL, V65, P227, DOI 10.1023/B:NEON.0000003652.71665.f2
   Roujeau T, 2007, J NEUROSURG, V107, P1, DOI 10.3171/PED-07/07/001
   Saas P, 1997, J CLIN INVEST, V99, P1173, DOI 10.1172/JCI119273
   Samadani U, 2006, SURG NEUROL, V66, P484, DOI 10.1016/j.surneu.2006.05.056
   Sandberg DI, 2002, J NEURO-ONCOL, V58, P187, DOI 10.1023/A:1016213315548
   Sandberg DI, 2002, J NEUROSURG, V96, P885, DOI 10.3171/jns.2002.96.5.0885
   Sanghavi SN, 2003, NEURO-ONCOLOGY, V5, P8, DOI 10.1093/neuonc/5.1.8
   Schumacher M, 2007, J NEUROSURG, V106, P111, DOI 10.3171/ped.2007.106.2.111
   Shah AC, 2003, J NEURO-ONCOL, V65, P203, DOI 10.1023/B:NEON.0000003651.97832.6c
   Sipos EP, 1997, CANCER CHEMOTH PHARM, V39, P383, DOI 10.1007/s002800050588
   Skog J, 2006, EXPERT REV VACCINES, V5, P793, DOI 10.1586/14760584.5.6.793
   Souweidane MM, 2004, J NEURO-ONCOL, V67, P287, DOI 10.1023/B:NEON.0000024219.47447.91
   Souweidane MM, 2004, J NEURO-ONCOL, V67, P319, DOI 10.1023/B:NEON.0000024242.59770.7a
   Storm PB, 2003, NEUROSURGERY, V52, P1169, DOI 10.1227/01.NEU.0000057835.70364.34
   Strege RJ, 2004, J NEURO-ONCOL, V67, P327, DOI 10.1023/B:NEON.0000024243.31886.ab
   STROINK AR, 1987, NEUROSURGERY, V20, P439, DOI 10.1227/00006123-198703000-00014
   Tabuchi K, 1996, NIHON RINSHO, V54, P1922
   Thomale UW, 2009, CHILD NERV SYST, V25, P21, DOI 10.1007/s00381-008-0684-7
   Turner CD, 2007, J NEURO-ONCOL, V82, P95, DOI 10.1007/s11060-006-9251-9
   Vecil GG, 2003, J NEURO-ONCOL, V65, P237, DOI 10.1023/B:NEON.0000003653.45635.32
   Wagner S, 2006, J NEURO-ONCOL, V79, P281, DOI 10.1007/s11060-006-9133-1
   Wakabayashi Toshihiko, 1992, NEUROLOGIA MEDICO-CHIRURGICA, V32, P942, DOI 10.2176/nmc.32.942
   Walker DA, 1999, ARCH DIS CHILD, V80, P558, DOI 10.1136/adc.80.6.558
   Walter AW, 1998, MED PEDIATR ONCOL, V30, P28, DOI 10.1002/(SICI)1096-911X(199801)30:1<28::AID-MPO9>3.0.CO;2-2
   Weller M, 1998, BRAIN PATHOL, V8, P285
   Wheeler Christopher J, 2004, CLIN NEUROSURG, V51, P132
   Wheeler CJ, 2004, CLIN CANCER RES, V10, P5316, DOI 10.1158/1078-0432.CCR-04-0497
   Wheeler CJ, 2005, FRONT BIOSCI-LANDMRK, V10, P2861, DOI 10.2741/1743
   Wheeler CJ, 2005, CURR OPIN MOL THER, V7, P35
   Wolff JEA, 2002, BRIT J CANCER, V87, P945, DOI 10.1038/sj.bjc.6600552
   WU MP, 1994, J BIOMED MATER RES, V28, P387, DOI 10.1002/jbm.820280314
   Wu Q, 2002, VET PATHOL, V39, P293, DOI 10.1354/vp.39-3-293
   Wu Qingze, 2004, CLIN NEUROSURG, V51, P332
   Xia CF, 2007, PHARM RES, V24, P2309, DOI 10.1007/s11095-007-9460-8
   Yamanaka R, 2007, EXPERT OPIN BIOL TH, V7, P645, DOI 10.1517/14712598.7.5.645
   Yamanaka Ryuya, 2007, BRAIN AND NERVE (TOKYO), V59, P251
   Yoshida J, 1996, NAGOYA J MED SCI, V59, P97
   Yu JS, 2004, CANCER RES, V64, P4973, DOI 10.1158/0008-5472.CAN-03-3505
   Zhang JG, 2007, CLIN CANCER RES, V13, P566, DOI 10.1158/1078-0432.CCR-06-1576
   Zhao P, 2007, INT J ONCOL, V31, P361
NR 130
TC 101
Z9 112
U1 0
U2 11
PU AMER ASSOC NEUROLOGICAL SURGEONS
PI ROLLING MEADOWS
PA 5550 MEADOWBROOK DRIVE, ROLLING MEADOWS, IL 60008 USA
SN 1933-0707
EI 1933-0715
J9 J NEUROSURG-PEDIATR
JI J. Neurosurg.-Pediatr.
PD APR 15
PY 2009
VL 3
IS 4
BP 259
EP 269
DI 10.3171/2008.11.PEDS08281
PG 11
WC Clinical Neurology; Pediatrics; Surgery
SC Neurosciences & Neurology; Pediatrics; Surgery
GA 424UT
UT WOS:000264594500006
PM 19338403
DA 2025-02-17
ER

PT J
AU Wang, Q
   Ornstein, M
   Kaufman, HL
AF Wang, Qin
   Ornstein, Moshe
   Kaufman, Howard L.
TI Imaging the immune response to monitor tumor immunotherapy
SO EXPERT REVIEW OF VACCINES
LA English
DT Review
DE biologic therapy; cancer; imaging; immune monitoring; vaccine
ID positron-emission-tomography; dendritic cell-interactions; diffusion-weighted mri; natural-killer-cells; phase-ii trial; in-vivo; lymph-nodes; t-cells; glioblastoma-multiforme; 2-photon microscopy
AB The goal of cancer immunotherapy is to promote antitumor immunity, and novel approaches include vaccination, adoptive transfer of tumor-reactive T cells, and administration of monoclonal antibodies and small molecules that target immune regulatory pathways. The molecular and cellular events responsible for tumor rejection are not completely defined and correlative studies have been used to help understand the mechanisms and extent of immune activation and tumor regression with these approaches. The real-time monitoring of immune responses to immunotherapy has been challenging as specific cell subsets may be difficult to define, and molecular pathways have evolved functionally diverse outcomes in different cells and in different tissues. Recently, improvements in optics and digital imaging have led to novel imaging techniques that make it possible to track the migration of individual immune cells ex vivo and in vivo, and to detect the dynamic interactions between T cells and antigen-presenting cells or tumor cells within complex microenvironments, including lymphoid tissue and established tumors. This review will explain some of the more established imaging techniques and discuss their role in monitoring the immune response in patients treated with various tumor immunotherapy approaches.
C1 [Kaufman, Howard L.] Columbia Univ, Div Surg Oncol, New York, NY 10027 USA.
   [Wang, Qin] Mt Sinai Sch Med, Dept Oncol Sci, New York, NY USA.
   [Ornstein, Moshe] SUNY Hlth Sci Ctr, Brooklyn, NY 11203 USA.
C3 Columbia University; Icahn School of Medicine at Mount Sinai; State University of New York (SUNY) System; SUNY Downstate Health Sciences University
RP Kaufman, HL (通讯作者)，Columbia Univ, Div Surg Oncol, New York, NY 10027 USA.
EM qin.wang@mssm.edu; mcornstein@gmail.com; hlk2003@columbia.edu
CR Agger R, 2007, J IMMUNOTHER, V30, P29, DOI 10.1097/01.cji.0000211326.38149.7e
   Ahrens ET, 2005, NAT BIOTECHNOL, V23, P983, DOI 10.1038/nbt1121
   Akins EJ, 2008, J NUCL MED, V49, P180S, DOI 10.2967/jnumed.107.045971
   Allen CDC, 2007, SCIENCE, V315, P528, DOI 10.1126/science.1136736
   Barve M, 2008, J CLIN ONCOL, V26, P4418, DOI 10.1200/JCO.2008.16.6462
   Berger C, 2006, BLOOD, V107, P2294, DOI 10.1182/blood-2005-08-3503
   Bernhard H, 2008, CANCER IMMUNOL IMMUN, V57, P271, DOI 10.1007/s00262-007-0355-7
   Boissonnas A, 2007, J EXP MED, V204, P345, DOI 10.1084/jem.20061890
   Bousso P, 2002, SCIENCE, V296, P1876, DOI 10.1126/science.1070945
   Bousso P, 2008, NAT REV IMMUNOL, V8, P675, DOI 10.1038/nri2379
   Breart B, 2008, J CLIN INVEST, V118, P1390, DOI 10.1172/JCI34388
   Britten CM, 2008, CANCER IMMUNOL IMMUN, V57, P289, DOI 10.1007/s00262-007-0378-0
   Cai WB, 2007, J NUCL MED, V48, P304
   Cavanagh LL, 2008, IMMUNOL CELL BIOL, V86, P428, DOI 10.1038/icb.2008.25
   Celli Susanna, 2008, V415, V0, PP119, DOI 10.1007/978-1-59745-570-1_7
   Chen CY, 2006, RADIOLOGY, V239, P448, DOI 10.1148/radiol.2392042202
   Chen K, 2009, MOL IMAGING BIOL, V11, P15, DOI 10.1007/s11307-008-0172-1
   Creusot RJ, 2009, BLOOD, V113, P6638, DOI 10.1182/blood-2009-02-204321
   de Vries IJM, 2005, NAT BIOTECHNOL, V23, P1407, DOI 10.1038/nbt1154
   DENK W, 1990, SCIENCE, V248, P73, DOI 10.1126/science.2321027
   Einarsdóttir H, 2004, EUR RADIOL, V14, P959, DOI 10.1007/s00330-004-2237-0
   Galanzha EI, 2008, CYTOM PART A, V73A, P884, DOI 10.1002/cyto.a.20587
   Garrod KR, 2007, P NATL ACAD SCI USA, V104, P12081, DOI 10.1073/pnas.0702867104
   Gattinoni L, 2006, NAT REV IMMUNOL, V6, P383, DOI 10.1038/nri1842
   Gerger A, 2009, BRIT J DERMATOL, V160, P475, DOI 10.1111/j.1365-2133.2008.08995.x
   Girkin JM, 2009, CURR OPIN BIOTECH, V20, P106, DOI 10.1016/j.copbio.2009.02.009
   Heron DE, 2008, AM J CLIN ONCOL-CANC, V31, P352, DOI 10.1097/COC.0b013e318162f150
   Hoffman RM, 2008, TRENDS BIOTECHNOL, V26, P1, DOI 10.1016/j.tibtech.2007.10.006
   Kaufman HL, 2009, J TRANSL MED, V7, P0, DOI 10.1186/1479-5876-7-2
   Keilhoz U, 2006, CLIN CANCER RES, V12, P2346S, DOI 10.1158/1078-0432.CCR-05-2540
   Koh DM, 2007, AM J ROENTGENOL, V188, P1622, DOI 10.2214/AJR.06.1403
   Koh DM, 2007, AM J ROENTGENOL, V188, P1001, DOI 10.2214/AJR.06.0601
   Lazovic J, 2008, CLIN CANCER RES, V14, P3832, DOI 10.1158/1078-0432.CCR-07-5067
   Leimgruber A, 2009, NEOPLASIA, V11, P459, DOI 10.1593/neo.09356
   Lindquist RL, 2004, NAT IMMUNOL, V5, P1243, DOI 10.1038/ni1139
   Long CM, 2009, CANCER RES, V69, P3180, DOI 10.1158/0008-5472.CAN-08-3691
   Mankoff DA, 2005, RADIOL CLIN N AM, V43, P153, DOI 10.1016/j.rcl.2004.09.005
   Matsui K, 2004, NUCL MED BIOL, V31, P1021, DOI 10.1016/j.nucmedbio.2004.06.002
   Mempel TR, 2004, NATURE, V427, P154, DOI 10.1038/nature02238
   Messa C, 2004, Q J NUCL MED MOL IM, V48, P66
   Miller MJ, 2004, J EXP MED, V200, P847, DOI 10.1084/jem.20041236
   Miller MJ, 2002, SCIENCE, V296, P1869, DOI 10.1126/science.1070051
   Nair-Gill ED, 2008, IMMUNOL REV, V221, P214, DOI 10.1111/j.1600-065X.2008.00585.x
   Oh J, 2004, J MAGN RESON IMAGING, V19, P546, DOI 10.1002/jmri.20039
   Palestro CJ, 2009, Q J NUCL MED MOL IM, V53, P105
   Pham W, 2007, NEOPLASIA, V9, P1130, DOI 10.1593/neo.07586
   Pham W, 2009, EXPERT OPIN BIOL TH, V9, P539, DOI 10.1517/14712590902867739 
   Pittet MJ, 2007, P NATL ACAD SCI USA, V104, P12457, DOI 10.1073/pnas.0704460104
   Ponomarev V, 2007, J NUCL MED, V48, P819, DOI 10.2967/jnumed.106.036962
   RIDOLFI R, 2004, J TRANSL MED, V2, P27, DOI 10.1186/1479-5876-2-27
   Rosenberg SA, 2008, NAT REV CANCER, V8, P299, DOI 10.1038/nrc2355
   Schulz Ralf B, 2008, V185, V0, PP3, DOI 10.1007/978-3-540-72718-7_1
   Schumacher TNM, 2009, CURR OPIN IMMUNOL, V21, P187, DOI 10.1016/j.coi.2009.03.006
   Schwickert TA, 2007, NATURE, V446, P83, DOI 10.1038/nature05573
   Shaftr-Weaver K, 2006, J IMMUNOTHER, V29, P328, DOI 10.1097/01.cji.0000203079.35612.c8
   Shakhar G, 2005, NAT IMMUNOL, V6, P707, DOI 10.1038/ni1210
   Shcherbo D, 2007, NAT METHODS, V4, P741, DOI 10.1038/NMETH1083
   Shu CYJ, 2005, P NATL ACAD SCI USA, V102, P17412, DOI 10.1073/pnas.0508698102
   Skokos D, 2007, NAT IMMUNOL, V8, P835, DOI 10.1038/ni1490
   Stoll S, 2002, SCIENCE, V296, P1873, DOI 10.1126/science.1071065
   Su H, 2004, MOL IMAGING BIOL, V6, P139, DOI 10.1016/j.mibio.2004.02.001
   Suzuki K, 2009, J EXP MED, V206, P1485, DOI 10.1084/jem.20090209
   Theilmann RJ, 2004, NEOPLASIA, V6, P831, DOI 10.1593/neo.03343
   Toner GC, 2008, ONCOLOGIST, V13, P22, DOI 10.1634/theoncologist.13-S2-22
   Traversari C, 2007, BLOOD, V109, P4708, DOI 10.1182/blood-2006-04-015230
   Verdijk P, 2007, INT J CANCER, V120, P978, DOI 10.1002/ijc.22385
   Verdijk P, 2009, CLIN CANCER RES, V15, P2531, DOI 10.1158/1078-0432.CCR-08-2729
NR 67
TC 9
Z9 11
U1 0
U2 19
PU TAYLOR & FRANCIS LTD
PI ABINGDON
PA 2-4 PARK SQUARE, MILTON PARK, ABINGDON OR14 4RN, OXON, ENGLAND
SN 1476-0584
EI 1744-8395
J9 EXPERT REV VACCINES
JI Expert Rev. Vaccines
PD OCT 15
PY 2009
VL 8
IS 10
BP 1427
EP 1437
DI 10.1586/ERV.09.100
PG 11
WC Immunology
SC Immunology
GA 507WK
UT WOS:000270886100017
PM 19803763
DA 2025-02-17
ER

PT J
AU Choi, BD
   Archer, GE
   Mitchell, DA
   Heimberger, AB
   McLendon, RE
   Bigner, DD
   Sampson, JH
AF Choi, Bryan D.
   Archer, Gary E.
   Mitchell, Duane A.
   Heimberger, Amy B.
   McLendon, Roger E.
   Bigner, Darell D.
   Sampson, John H.
TI EGFRvIII-Targeted Vaccination Therapy of Malignant Glioma
SO BRAIN PATHOLOGY
LA English
DT Review
DE antigens; central nervous system neoplasms; epidermal growth factor receptor; immunotherapy
ID epidermal-growth-factor; blood-brain-barrier; factor-receptor; constitutive activation; human cytomegalovirus; mutant receptor; dendritic cells; mouse model; t-cells; expression
AB Given the highly infiltrative growth pattern of malignant glioma and the lack of specificity associated with currently available treatment regimens, alternative strategies designed to eradicate cancer cells while limiting collateral toxicity in normal tissues remain a high priority. To this end, the development of specific immunotherapies against targeted neoplastic cells represents a promising approach. The epidermal growth factor receptor class III variant (EGFRvIII), a constitutively activated mutant of the wild-type tyrosine kinase, is present in a substantial proportion of malignant gliomas and other human cancers, yet completely absent from normal tissues. This receptor variant consists of an in-frame deletion, the translation of which produces an extracellular junction with a novel glycine residue, flanked by amino acid sequences that are not typically adjacent in the normal protein. In this review, both preclinical and early clinical development of a peptide vaccine directed against this portion of the EGFRvIII antigenic domain are recapitulated. Following vaccination, our group has demonstrated potent, redirected cellular and humoral immunity against cancer cells expressing the mutant receptor without significant toxicity. Additionally, the corresponding therapeutic outcomes observed in these studies lend credence to the potential role of peptide-based vaccination strategies among emerging antitumor immunotherapies in patients with malignant glioma.
C1 [Choi, Bryan D.; Archer, Gary E.; Mitchell, Duane A.; Sampson, John H.] Duke Univ, Med Ctr,Dept Surg, Duke Brain Tumor Immunotherapy Program, Div Neurosurg, Durham, NC 27710 USA.
   [Choi, Bryan D.; Archer, Gary E.; McLendon, Roger E.; Bigner, Darell D.; Sampson, John H.] Duke Univ, Med Ctr, Dept Pathol, Durham, NC 27710 USA.
   [Heimberger, Amy B.] Univ Texas MD Anderson Canc Ctr, Dept Neurosurg, Houston, TX 77030 USA.
   [Archer, Gary E.; Mitchell, Duane A.; McLendon, Roger E.; Bigner, Darell D.; Sampson, John H.] Duke Univ, Med Ctr, Preston Robert Tisch Brain Tumor Ctr, Durham, NC 27710 USA.
C3 Duke University; Duke University; University of Texas System; UTMD Anderson Cancer Center; Duke University
RP Choi, BD (通讯作者)，Duke Univ, Med Ctr,Dept Surg, Duke Brain Tumor Immunotherapy Program, Div Neurosurg, Durham, NC 27710 USA.
EM bryan.choi@duke.edu
FU NCI NIH HHS [R01 CA097611-02, R01 CA097611-01, R01 CA097222, R01 CA097222-05, R01 CA097222-02, R01 CA097611-03, R01 CA097611-04, R01 CA097611, R01 CA097222-03, P20 CA096890-010003, R01 CA235612, R01 CA097222-04, R01 CA097611-05, R01 CA097222-01] Funding Source: Medline; NCRR NIH HHS [K23 RR016065-04, K23 RR016065-03, K23 RR016065, K23 RR016065-02, K23 RR016065-01, K23 RR016065-05] Funding Source: Medline; NINDS NIH HHS [R25 NS065731, R25 NS065731-01] Funding Source: Medline
CR Aloisi F, 2000, IMMUNOL TODAY, V21, P141, DOI 10.1016/S0167-5699(99)01512-1
   Unknown -, 2008, STAT REP PRIM BRAIN, V0, P0
   Antonyak MA, 1998, J BIOL CHEM, V273, P2817, DOI 10.1074/jbc.273.5.2817
   Backskai BJ, 2001, NAT MED, V7, P369, DOI 10.1038/85525
   Bard F, 2000, NAT MED, V6, P916, DOI 10.1038/78682
   BATRA SK, 1995, CELL GROWTH DIFFER, V6, P1251
   Bianco R, 2007, INT J BIOCHEM CELL B, V39, P1416, DOI 10.1016/j.biocel.2007.05.008
   BICKEL U, 1995, ADV DRUG DELIVER REV, V15, P53, DOI 10.1016/0169-409X(95)00005-R
   BIGNER DD, 1981, CANCER TREAT REP, V65, P45
   BIGNER DD, 1981, NEUROSURGERY, V9, P320, DOI 10.1227/00006123-198109000-00020
   BIGNER SH, 1990, CANCER RES, V50, P8017
   BOEL P, 1995, IMMUNITY, V2, P167, DOI 10.1016/S1074-7613(95)80053-0
   Boockvar JA, 2003, MOL CELL NEUROSCI, V24, P1116, DOI 10.1016/j.mcn.2003.09.011
   Brendza RP, 2006, ALZ DIS ASSOC DIS, V20, P118, DOI 10.1097/01.wad.0000213810.89681.a5
   CARPENTER G, 1990, J BIOL CHEM, V265, P7709
   Cebon Jonathan, 2003, CANCER IMMUN, V3, P7
   Chu CT, 1997, BIOCHEM J, V324, P855, DOI 10.1042/bj3240855
   Cobbs CS, 2002, CANCER RES, V62, P3347
   CSERR HF, 1992, IMMUNOL TODAY, V13, P507, DOI 10.1016/0167-5699(92)90027-5
   CURRAN WJ, 1993, J NATL CANCER I, V85, P704, DOI 10.1093/jnci/85.9.704
   Dalmau J, 2008, LANCET NEUROL, V7, P327, DOI 10.1016/S1474-4422(08)70060-7
   DAY ED, 1965, CANCER RES, V25, P773
   DeMattos RB, 2001, P NATL ACAD SCI USA, V98, P8850, DOI 10.1073/pnas.151261398
   Deshpande SS, 2000, FASEB J, V14, P1705, DOI 10.1096/fj.99-0910com
   DeVries HE, 1997, PHARMACOL REV, V49, P143
   Duff K, 1999, TRENDS NEUROSCI, V22, P485, DOI 10.1016/S0166-2236(99)01489-7
   Ehrlich P, 1906, COLLECTED STUDIES ON IMMUNITY, V0, P0
   EKSTRAND AJ, 1991, CANCER RES, V51, P2164
   Engelhardt B, 2005, TRENDS IMMUNOL, V26, P485, DOI 10.1016/j.it.2005.07.004
   FABRY Z, 1994, IMMUNOL TODAY, V15, P218, DOI 10.1016/0167-5699(94)90247-X
   Feldkamp MM, 1999, NEUROSURGERY, V45, P1442, DOI 10.1097/00006123-199912000-00034
   Frederick L, 2000, CANCER RES, V60, P1383
   FREUND JULES, 1930, JOUR EXP MED, V51, P889, DOI 10.1084/jem.51.6.889
   Furnari FB, 2007, GENE DEV, V21, P2683, DOI 10.1101/gad.1596707
   GEHRMANN J, 1995, BRAIN RES REV, V20, P269, DOI 10.1016/0165-0173(94)00015-H
   Gilboa E, 1999, IMMUNITY, V11, P263, DOI 10.1016/S1074-7613(00)80101-6
   Gilboa E, 2004, NAT REV CANCER, V4, P401, DOI 10.1038/nrc1359
   Goldmann J, 2006, J LEUKOCYTE BIOL, V80, P797, DOI 10.1189/jlb.0306176
   Hardy J, 1997, TRENDS NEUROSCI, V20, P154, DOI 10.1016/S0166-2236(96)01030-2
   HART DNJ, 1981, J EXP MED, V154, P347, DOI 10.1084/jem.154.2.347
   Heimberger AB, 2006, J CLIN ONCOL, V24, P0
   Heimberger AB, 2003, CLIN CANCER RES, V9, P4247
   Heimberger AB, 2002, NEUROSURGERY, V50, P158, DOI 10.1097/00006123-200201000-00024
   Hickey WF, 1991, BRAIN PATHOL, V1, P97, DOI 10.1111/j.1750-3639.1991.tb00646.x
   Hou ST, 1997, INFECT CONT HOSP EP, V18, P769
   HUMPHREY PA, 1990, P NATL ACAD SCI USA, V87, P4207, DOI 10.1073/pnas.87.11.4207
   IMPERATO JP, 1990, ANN NEUROL, V28, P818, DOI 10.1002/ana.410280614
   Jäger E, 2000, P NATL ACAD SCI USA, V97, P12198, DOI 10.1073/pnas.220413497
   JAROS E, 1992, BRIT J CANCER, V66, P373, DOI 10.1038/bjc.1992.273
   Kass E, 1999, CANCER RES, V59, P676
   Koller MF, 2004, NEURODEGENER DIS, V1, P20, DOI 10.1159/000076666
   Kuan CT, 2001, ENDOCR-RELAT CANCER, V8, P83, DOI 10.1677/erc.0.0080083
   Lahiri DK, 2005, ANN NY ACAD SCI, V1056, P430, DOI 10.1196/annals.1352.008
   Lammering G, 2004, RADIOTHER ONCOL, V72, P267, DOI 10.1016/j.radonc.2004.07.004
   Lammering G, 2004, CLIN CANCER RES, V10, P6732, DOI 10.1158/1078-0432.CCR-04-0393
   Lengauer C, 1998, NATURE, V396, P643, DOI 10.1038/25292
   Lennerz V, 2005, P NATL ACAD SCI USA, V102, P16013, DOI 10.1073/pnas.0500090102
   LIBERMANN TA, 1985, NATURE, V313, P144, DOI 10.1038/313144a0
   Loeb LA, 2001, CANCER RES, V61, P3230
   Lue LF, 1999, AM J PATHOL, V155, P853, DOI 10.1016/S0002-9440(10)65184-X
   Marchand M, 1999, INT J CANCER, V80, P219, DOI 10.1002/(SICI)1097-0215(19990118)80:2<219::AID-IJC10>3.0.CO;2-S
   Masson F, 2007, J IMMUNOL, V179, P845, DOI 10.4049/jimmunol.179.2.845
   McLendon RE, 2007, ARCH PATHOL LAB MED, V131, P1585
   MEDAWAR PB, 1948, BRIT J EXP PATHOL, V29, P58
   Mitchell DA, 2008, IMMUNOL REV, V222, P70, DOI 10.1111/j.1600-065X.2008.00603.x
   Mitchell DA, 2008, NEURO-ONCOLOGY, V10, P10, DOI 10.1215/15228517-2007-035
   Mocellin S, 2004, NAT MED, V10, P1278, DOI 10.1038/nm1204-1278
   Montgomery RB, 2000, J BIOL CHEM, V275, P17358, DOI 10.1074/jbc.M000966200
   MOSCATELLO DK, 1995, CANCER RES, V55, P5536
   Moscatello DK, 1998, J BIOL CHEM, V273, P200, DOI 10.1074/jbc.273.1.200
   Moscatello DK, 1997, CANCER RES, V57, P1419
   NEAL DE, 1990, CANCER-AM CANCER SOC, V65, P1619, DOI 10.1002/1097-0142(19900401)65:7<1619::AID-CNCR2820650728>3.0.CO;2-Q
   NISHIKAWA R, 1994, P NATL ACAD SCI USA, V91, P7727, DOI 10.1073/pnas.91.16.7727
   OWENS T, 1994, IMMUNOL TODAY, V15, P566, DOI 10.1016/0167-5699(94)90218-6
   Pardridge WM, 1991, PEPTIDE DRUG DELIVERY TO THE BRAIN, V0, P0
   Pedersen MW, 2004, INT J CANCER, V108, P643, DOI 10.1002/ijc.11566
   Prigent SA, 1996, J BIOL CHEM, V271, P25639, DOI 10.1074/jbc.271.41.25639
   Purev E, 2004, J IMMUNOL, V173, P6472, DOI 10.4049/jimmunol.173.10.6472
   Ransohoff RM, 2003, NAT REV IMMUNOL, V3, P569, DOI 10.1038/nri1130
   Rosenberg SA, 2004, NEW ENGL J MED, V350, P1461, DOI 10.1056/NEJMcibr045001
   Rosenberg SA, 2004, NAT MED, V10, P909, DOI 10.1038/nm1100
   Rosenberg SA, 2001, NATURE, V411, P380, DOI 10.1038/35077246
   Sampson JH, 2008, J CLIN ONCOL, V26, P0, DOI 10.1200/jco.2008.26.15_suppl.2011
   Sampson JH, 2000, P NATL ACAD SCI USA, V97, P7503, DOI 10.1073/pnas.130166597
   SAMPSON JH, 2009, EPIDERMAL GROW UNPUB, V0, P0
   Sampson JH, 2008, SEMIN IMMUNOL, V20, P267, DOI 10.1016/j.smim.2008.04.001
   Scheibenbogen C, 2000, J IMMUNOTHER, V23, P275, DOI 10.1097/00002371-200003000-00012
   Schenk D, 1999, NATURE, V400, P173, DOI 10.1038/22124
   Schmittling RJ, 2008, J IMMUNOL METHODS, V339, P74, DOI 10.1016/j.jim.2008.08.004
   Scott AM, 2007, P NATL ACAD SCI USA, V104, P4071, DOI 10.1073/pnas.0611693104
   Selkoe DJ, 1999, NATURE, V399, PA23, DOI 10.1038/399a023
   Serot JM, 1997, NEUROREPORT, V8, P1995, DOI 10.1097/00001756-199705260-00039
   Solomon B, 1997, P NATL ACAD SCI USA, V94, P4109, DOI 10.1073/pnas.94.8.4109
   St George-Hyslop PH, 1999, NATURE, V400, P116
   STOSCHECK CM, 1986, J CELL BIOCHEM, V31, P135, DOI 10.1002/jcb.240310206
   Stupp R, 2005, NEW ENGL J MED, V352, P987, DOI 10.1056/NEJMoa043330
   Therasse P, 2000, J NATL CANCER I, V92, P205, DOI 10.1093/jnci/92.3.205
   Thomas RK, 2007, NAT GENET, V39, P347, DOI 10.1038/ng1975
   Timmerman JM, 2004, NAT MED, V10, P1279, DOI 10.1038/nm1204-1279a
   VANDENEYNDE B, 1995, J EXP MED, V182, P689, DOI 10.1084/jem.182.3.689
   VANPEL A, 1982, P NATL ACAD SCI-BIOL, V79, P4718
   Vredenburgh JJ, 2007, J CLIN ONCOL, V25, P4722, DOI 10.1200/JCO.2007.12.2440
   Weinstein IB, 2002, SCIENCE, V297, P63, DOI 10.1126/science.1073096
   WIKSTRAND CJ, 1983, CANCER RES, V43, P3327
   Wikstrand CJ, 1998, J NEUROVIROL, V4, P148, DOI 10.3109/13550289809114515
   Wikstrand CJ, 1997, CANCER RES, V57, P4130
   WONG AJ, 1992, P NATL ACAD SCI USA, V89, P2965, DOI 10.1073/pnas.89.7.2965
   Wu AH, 2006, J NEURO-ONCOL, V76, P23, DOI 10.1007/s11060-005-3280-7
   ZALUTSKY MR, 1989, CANCER RES, V49, P2807
NR 109
TC 103
Z9 119
U1 0
U2 10
PU WILEY
PI HOBOKEN
PA 111 RIVER ST, HOBOKEN 07030-5774, NJ USA
SN 1015-6305
EI 1750-3639
J9 BRAIN PATHOL
JI Brain Pathol.
PD OCT 15
PY 2009
VL 19
IS 4
BP 713
EP 723
DI 10.1111/j.1750-3639.2009.00318.x
PG 11
WC Clinical Neurology; Neurosciences; Pathology
SC Neurosciences & Neurology; Pathology
GA 491JT
UT WOS:000269575600015
PM 19744042
DA 2025-02-17
ER

PT J
AU Sampson, JH
   Archer, GE
   Mitchell, DA
   Heimberger, AB
   Herndon, JE
   Lally-Goss, D
   McGehee-Norman, S
   Paolino, A
   Reardon, DA
   Friedman, AH
   Friedman, HS
   Bigner, DD
AF Sampson, John H.
   Archer, Gary E.
   Mitchell, Duane A.
   Heimberger, Amy B.
   Herndon, James E., II
   Lally-Goss, Denise
   McGehee-Norman, Sharon
   Paolino, Alison
   Reardon, David A.
   Friedman, Allan H.
   Friedman, Henry S.
   Bigner, Darell D.
TI An epidermal growth factor receptor variant III-targeted vaccine is safe and immunogenic in patients with glioblastoma multiforme
SO MOLECULAR CANCER THERAPEUTICS
LA English
DT Article
ID confers enhanced tumorigenicity; malignant glioma; breast-cancer; egf receptor; prognostic-significance; t-cells; egfrviii; expression; common; radioresistance
AB Conventional therapies for glioblastoma multiforme (GBM) fail to target tumor cells exclusively, such that their efficacy is ultimately limited by nonspecific toxicity. Immunologic targeting of tumor-specific gene mutations, however, may allow more precise eradication of neoplastic cells. The epidermal growth factor receptor variant III (EGFRvIII) is a consistent and tumor-specific mutation widely expressed in GBMs and other neoplasms. The safety and immunogenicity of a dendritic cell (DC)-based vaccine targeting the EGFRvIII antigen was evaluated in this study. Adults with newly diagnosed GBM, who had undergone gross-total resection and standard conformal external beam radiotherapy, received three consecutive intradermal vaccinations with autologous mature DCs pulsed with an EGFRvIII-specific peptide conjugated to keyhole limpet hemocyanin. The dose of DCs was escalated in cohorts of three patients. Patients were monitored for toxicity, immune response, radiographic and clinical progression, and death. No allergic reactions or serious adverse events were seen. Adverse events were limited to grade 2 toxicities. The maximum feasible dose of antigen-pulsed mature DCs was reached at 5.7 x 10(7) +/- 2.9 x 10(7) SD without dose-limiting toxicity. EGFRvIII-specific immune responses were evident in most patients. The mean time from histologic diagnosis to vaccination was 3.6 +/- 0.6 SD months. Median time to progression from vaccination was 6.8 months [95% confidence interval (C.I-.95), 2.5-8.8], and median survival time from vaccination was 18.7 months (C.I-.95, 14.5-25.6). Overall median survival from time of histologic diagnosis was 22.8 months (C.I-.95, 17.5-29). This study establishes the EGFRvIII mutation as a safe and immunogenic tumor-specific target for immunotherapy. [Mol Cancer Ther 2009;8(10):2773-9]
C1 [Bigner, Darell D.] Duke Univ, Med Ctr, Dept Pathol, Div Basic Sci & Investigat Pathol, Durham, NC 27710 USA.
   [Herndon, James E., II] Duke Univ, Med Ctr, Dept Biostat & Bioinformat, Durham, NC 27710 USA.
   [Sampson, John H.; Archer, Gary E.; Mitchell, Duane A.; McGehee-Norman, Sharon; Reardon, David A.; Friedman, Allan H.; Friedman, Henry S.; Bigner, Darell D.] Duke Univ, Med Ctr, Preston Robert Tisch Brain Tumor Ctr, Durham, NC 27710 USA.
   [Sampson, John H.; Archer, Gary E.; Mitchell, Duane A.; Lally-Goss, Denise; Friedman, Allan H.] Duke Univ, Med Ctr, Dept Surg, Div Neurosurg, Durham, NC 27710 USA.
   [Heimberger, Amy B.] Univ Texas MD Anderson Canc Ctr, Houston, TX 77030 USA.
   [Paolino, Alison] Piedmont Med Ctr, Atlanta, GA USA.
C3 Duke University; Duke University; Duke University; Duke University; University of Texas System; UTMD Anderson Cancer Center
RP Bigner, DD (通讯作者)，Duke Univ, Med Ctr, Dept Pathol, Div Basic Sci & Investigat Pathol, 177 Med Sci Res Bldg,Box 3156, Durham, NC 27710 USA.
EM bigne001@mc.duke.edu
FU NIH [P50 NS20023-25, CA97222-05]; Specialized Programs of Research Excellence [P50-CA108786-05]; NINDS [5P50 NS20023-25]; Merit Award [R37 CA 011898-38]; American Brain Tumor Association; Accelerate Brain Cancer Cure; Brain Tumor Society
CR Aldape KD, 2004, J NEUROPATH EXP NEUR, V63, P700, DOI 10.1093/jnen/63.7.700
   BATRA SK, 1995, CELL GROWTH DIFFER, V6, P1251
   BIGNER DD, 1981, J NEUROSURG, V55, P32, DOI 10.3171/jns.1981.55.1.0032
   BIGNER SH, 1990, CANCER RES, V50, P8017
   Boockvar JA, 2003, MOL CELL NEUROSCI, V24, P1116, DOI 10.1016/j.mcn.2003.09.011
   Chu CT, 1997, BIOCHEM J, V324, P855, DOI 10.1042/bj3240855
   Cunningham MP, 2005, INT J ONCOL, V27, P317
   CURRAN WJ, 1993, J NATL CANCER I, V85, P704, DOI 10.1093/jnci/85.9.704
   De Vleeschouwer S, 2008, CLIN CANCER RES, V14, P3098, DOI 10.1158/1078-0432.CCR-07-4875
   EKSTRAND AJ, 1991, CANCER RES, V51, P2164
   Frederick L, 2000, CANCER RES, V60, P1383
   GARCIA DP, 1993, CANCER RES, V53, P3217
   Ge H, 2002, INT J CANCER, V98, P357, DOI 10.1002/ijc.10224
   Heimberger AB, 2005, CLIN CANCER RES, V11, P1462, DOI 10.1158/1078-0432.CCR-04-1737
   Heimberger AB, 2003, CLIN CANCER RES, V9, P4247
   Heimberger AB, 2002, NEUROSURGERY, V50, P158, DOI 10.1097/00006123-200201000-00024
   Huang HJS, 1997, J BIOL CHEM, V272, P2927, DOI 10.1074/jbc.272.5.2927
   HUMPHREY PA, 1990, P NATL ACAD SCI USA, V87, P4207, DOI 10.1073/pnas.87.11.4207
   IMPERATO JP, 1990, ANN NEUROL, V28, P818, DOI 10.1002/ana.410280614
   KAPLAN EL, 1958, J AM STAT ASSOC, V53, P457, DOI 10.2307/2281868
   Kikuchi T, 2004, J IMMUNOTHER, V27, P452, DOI 10.1097/00002371-200411000-00005
   Lammering G, 2004, RADIOTHER ONCOL, V72, P267, DOI 10.1016/j.radonc.2004.07.004
   Lammering G, 2004, CLIN CANCER RES, V10, P6732, DOI 10.1158/1078-0432.CCR-04-0393
   Lammering G, 2003, ONCOGENE, V22, P5545, DOI 10.1038/sj.onc.1206788
   Lengauer C, 1998, NATURE, V396, P643, DOI 10.1038/25292
   Lennerz V, 2005, P NATL ACAD SCI USA, V102, P16013, DOI 10.1073/pnas.0500090102
   Li B, 2004, ONCOGENE, V23, P4594, DOI 10.1038/sj.onc.1207602
   Liau LM, 2005, CLIN CANCER RES, V11, P5515, DOI 10.1158/1078-0432.CCR-05-0464
   LIBERMANN TA, 1985, NATURE, V313, P144, DOI 10.1038/313144a0
   Loeb LA, 2001, CANCER RES, V61, P3230
   Luo XY, 2003, INT J CANCER, V104, P716, DOI 10.1002/ijc.11007
   MACDONALD DR, 1990, J CLIN ONCOL, V8, P1277, DOI 10.1200/JCO.1990.8.7.1277
   Montgomery RB, 2000, J BIOL CHEM, V275, P17358, DOI 10.1074/jbc.M000966200
   MOSCATELLO DK, 1995, CANCER RES, V55, P5536
   Moscatello DK, 1996, ONCOGENE, V13, P85
   Nagane M, 1996, CANCER RES, V56, P5079
   NISHIKAWA R, 1994, P NATL ACAD SCI USA, V91, P7727, DOI 10.1073/pnas.91.16.7727
   Okamoto I, 2003, CANCER SCI, V94, P50, DOI 10.1111/j.1349-7006.2003.tb01351.x
   Olapade-Olaopa EO, 2000, BRIT J CANCER, V82, P186
   Pedersen MW, 2004, INT J CANCER, V108, P643, DOI 10.1002/ijc.11566
   Purev E, 2004, J IMMUNOL, V173, P6472, DOI 10.4049/jimmunol.173.10.6472
   Rutkowski S, 2004, BRIT J CANCER, V91, P1656, DOI 10.1038/sj.bjc.6602195
   Sok JC, 2006, CLIN CANCER RES, V12, P5064, DOI 10.1158/1078-0432.CCR-06-0913
   Stupp R, 2005, NEW ENGL J MED, V352, P987, DOI 10.1056/NEJMoa043330
   SUGAWA N, 1990, P NATL ACAD SCI USA, V87, P8602, DOI 10.1073/pnas.87.21.8602
   Wheeler CJ, 2008, CANCER RES, V68, P5955, DOI 10.1158/0008-5472.CAN-07-5973
   WIKSTRAND CJ, 1995, CANCER RES, V55, P3140
   Wikstrand CJ, 1997, CANCER RES, V57, P4130
   WONG AJ, 1992, P NATL ACAD SCI USA, V89, P2965, DOI 10.1073/pnas.89.7.2965
   Yu JS, 2001, CANCER RES, V61, P842
   Yu JS, 2004, CANCER RES, V64, P4973, DOI 10.1158/0008-5472.CAN-03-3505
NR 51
TC 221
Z9 266
U1 1
U2 14
PU AMER ASSOC CANCER RESEARCH
PI PHILADELPHIA
PA 615 CHESTNUT ST, 17TH FLOOR, PHILADELPHIA, PA 19106-4404 USA
SN 1535-7163
EI 1538-8514
J9 MOL CANCER THER
JI Mol. Cancer Ther.
PD OCT 15
PY 2009
VL 8
IS 10
BP 2773
EP 2779
DI 10.1158/1535-7163.MCT-09-0124
PG 7
WC Oncology
SC Oncology
GA 507IJ
UT WOS:000270845500001
PM 19825799
DA 2025-02-17
ER

PT J
AU Ebben, JD
   Rocque, BG
   Kuo, JS
AF Ebben, Johnathan D.
   Rocque, Brandon G.
   Kuo, John S.
TI Tumour Vaccine Approaches for CNS Malignancies Progress to Date
SO DRUGS
LA English
DT Article
ID dendritic cell vaccination; glioblastoma-multiforme; clinical-trial; peptide vaccination; glioma patients; t-lymphocytes; human cancer; antigen; immunotherapy; chemotherapy
AB Despite the many overall advances in understanding cancer biology and therapeutic development in the last 50 years, most CNS malignancies are still clinically difficult, incurable diseases. Current combinations of aggressive surgical resection, radiation therapy and chemotherapy regimens do not significantly improve long-term patient survival for these cancers. Cancer immunotherapy is a potentially promising new therapeutic strategy that primes a patient's immune system to attack neoplastic cells. We review the preclinical and clinical progress in developing vaccination-based therapy for CNS malignancies to date, including peptide-based vaccinations, dendritic cell-based vaccinations and other potential modalities. Some of the challenges for developing an effective vaccination strategy, such as abnormal immune molecules on glioma cells and abnormal lymphocyte populations within a glioma, are also discussed.
C1 [Ebben, Johnathan D.; Rocque, Brandon G.; Kuo, John S.] Univ Wisconsin, Dept Neurol Surg, Sch Med & Publ Hlth, Brain Tumor Res Lab, Madison, WI 53792 USA.
C3 University of Wisconsin System; University of Wisconsin Madison
RP Kuo, JS (通讯作者)，Univ Wisconsin, Dept Neurol Surg, Sch Med & Publ Hlth, Brain Tumor Res Lab, K3-803 Clin Sci Ctr,Mail Code 8660,600 Highland A, Madison, WI 53792 USA.
EM J.Kuo@neurosurg.wisc.edu
FU American Association of Neurological Surgeons Neurosurgery Research and Education Foundation; University of Wisconsin-Madison, Madison, WI, USA
CR Amato RJ, 2007, EXPERT OPIN BIOL TH, V7, P1267, DOI 10.1517/14712598.7.8.1267
   Aptsiauri N, 2007, ADV EXP MED BIOL, V601, P123
   Banchereau J, 1998, NATURE, V392, P245, DOI 10.1038/32588
   Caruso DA, 2004, NEURO-ONCOLOGY, V6, P236, DOI 10.1215/S1152851703000668
   Castriconi R, 2007, EUR J IMMUNOL, V37, P3190, DOI 10.1002/eji.200737546
   De Vleeschouwer S, 2008, CLIN CANCER RES, V14, P3098, DOI 10.1158/1078-0432.CCR-07-4875
   Facoetti A, 2005, CLIN CANCER RES, V11, P8304, DOI 10.1158/1078-0432.CCR-04-2588
   Fecci PE, 2006, CANCER RES, V66, P3294, DOI 10.1158/0008-5472.CAN-05-3773
   Hoos A, 2004, DEV BIOL (BASEL), V116, P109
   Iizuka Y, 2006, INT J CANCER, V118, P942, DOI 10.1002/ijc.21432
   Ishikawa E, 2007, CANCER SCI, V98, P1226, DOI 10.1111/j.1349-7006.2007.00518.x
   Itoh K, 2006, CANCER SCI, V97, P970, DOI 10.1111/j.1349-7006.2006.00272.x
   Izumoto S, 2008, J NEUROSURG, V108, P963, DOI 10.3171/JNS/2008/108/5/0963
   Kikuchi T, 2001, CANCER IMMUNOL IMMUN, V50, P337, DOI 10.1007/s002620100205
   Kikuchi T, 2004, J IMMUNOTHER, V27, P452, DOI 10.1097/00002371-200411000-00005
   Kindt TJ, 2007, KUBY IMMUNOLOGY, V0, P0
   Koido S, 2004, CLIN IMMUNOL, V113, P261, DOI 10.1016/j.clim.2004.08.004
   Li Z, 1997, SEMIN IMMUNOL, V9, P315, DOI 10.1006/smim.1997.0087
   Liau LM, 2005, CLIN CANCER RES, V11, P5515, DOI 10.1158/1078-0432.CCR-05-0464
   Liu GT, 2006, EXPERT REV VACCINES, V5, P233, DOI 10.1586/14760584.5.2.233
   Liu GT, 2005, ONCOGENE, V24, P5226, DOI 10.1038/sj.onc.1208519
   *MD AND CANC CTR, 2009, NCT00090597 US NIH C, V0, P0
   Mitchell DA, 2008, NEURO-ONCOLOGY, V10, P10, DOI 10.1215/15228517-2007-035
   Ochiai H, 2008, CANCER IMMUNOL IMMUN, V57, P115, DOI 10.1007/s00262-007-0363-7
   OKADA H, 2007, J T MED, V5, P10
   Okada H, 2008, J NEURO-ONCOL, V88, P245, DOI 10.1007/s11060-008-9566-9
   Okaji Y, 2008, EUR J CANCER, V44, P383, DOI 10.1016/j.ejca.2007.10.018
   Pelloski CE, 2007, J CLIN ONCOL, V25, P2288, DOI 10.1200/JCO.2006.08.0705
   Prins RM, 2008, NEW ENGL J MED, V359, P539, DOI 10.1056/NEJMc0804818
   Przepiorka D, 1998, MOL MED TODAY, V4, P478, DOI 10.1016/S1357-4310(98)01345-8
   Qiao Yi, 2008, CANCER IMMUN, V8, P12
   Sampson JH, 2008, SEMIN IMMUNOL, V20, P267, DOI 10.1016/j.smim.2008.04.001
   Schneider T, 2001, J NEURO-ONCOL, V53, P39, DOI 10.1023/A:1011856406683
   Seliger B, 2002, SEMIN CANCER BIOL, V12, P3, DOI 10.1006/scbi.2001.0404
   Steiner HH, 2004, J CLIN ONCOL, V22, P4272, DOI 10.1200/JCO.2004.09.038
   Steinman RM, 2001, INT J CANCER, V94, P459, DOI 10.1002/ijc.1503
   Tsuboi K, 2003, CLIN CANCER RES, V9, P3294
   Walker DG, 2008, J CLIN NEUROSCI, V15, P114, DOI 10.1016/j.jocn.2007.08.007
   Wiendl H, 2003, SEMIN CANCER BIOL, V13, P343, DOI 10.1016/S1044-579X(03)00025-7
   Yajima N, 2005, CLIN CANCER RES, V11, P5900, DOI 10.1158/1078-0432.CCR-05-0559
   Yamanaka R, 2005, CLIN CANCER RES, V11, P4160, DOI 10.1158/1078-0432.CCR-05-0120
   Yamanaka R, 2007, EXPERT OPIN BIOL TH, V7, P645, DOI 10.1517/14712598.7.5.645
   Yu JS, 2004, CANCER RES, V64, P4973, DOI 10.1158/0008-5472.CAN-03-3505
NR 43
TC 7
Z9 7
U1 0
U2 1
PU ADIS INT LTD
PI NORTHCOTE
PA 5 THE WAREHOUSE WAY, NORTHCOTE 0627, AUCKLAND, NEW ZEALAND
SN 0012-6667
EI 1179-1950
J9 DRUGS
JI Drugs
PD JUN 15
PY 2009
VL 69
IS 3
BP 241
EP 249
DI 10.2165/00003495-200969030-00001
PG 9
WC Pharmacology & Pharmacy; Toxicology
SC Pharmacology & Pharmacy; Toxicology
GA 435UH
UT WOS:000265368300001
PM 19275269
DA 2025-02-17
ER

PT J
AU Pandey, R
   Mousawy, K
   Nagarkatti, M
   Nagarkatti, P
AF Pandey, Rupal
   Mousawy, Khalida
   Nagarkatti, Mitzi
   Nagarkatti, Prakash
TI Endocannabinoids and immune regulation
SO PHARMACOLOGICAL RESEARCH
LA English
DT Review
DE Endocannabinoids; Immune response
ID endogenous cannabinoid system; killer cell-activity; mast-cells; in-vivo; nitric-oxide; receptor-ligand; dendritic cells; glioma-cells; cancer-cells; tumor-growth
AB Cannabinoid pharmacology has made important advances in recent years after the discovery of the cannabinoid receptors. These discoveries have added to our understanding of exogenous and endogenous cannabinoid signaling along with exploring the various pathways of their biosynthesis, molecular structure, inactivation, and anatomical distribution of their receptors throughout the body. The endocannabinoid system is involved in immunoregulation and neuroprotection. In this article, we have reviewed the possible mechanisms of the regulation of the immune response by endocannabinoids which include modulation of immune response in different cell types, effect on cytokine network, induction of apoptosis in immune cells and downregulation of innate and adaptive immune response. Studies from our laboratory have suggested that administration of endocannabinoids or use of inhibitors of enzymes that breakdown the endocannabinoids, leads to immunosuppression and recovery from immune-mediated injury to organs such as the liver. Thus, manipulation of endocannabinoids in vivo may constitute a novel treatment modality against inflammatory disorders. (C) 2009 Published by Elsevier Ltd.
C1 [Pandey, Rupal; Mousawy, Khalida; Nagarkatti, Mitzi; Nagarkatti, Prakash] Univ S Carolina, Dept Pathol Microbiol & Immunol, Sch Med, Columbia, SC 29209 USA.
C3 University of South Carolina System; University of South Carolina Columbia
RP Nagarkatti, P (通讯作者)，Univ S Carolina, Dept Pathol Microbiol & Immunol, Sch Med, 6439 Garners Ferry Rd,Bldg 3, Columbia, SC 29208 USA.
EM pnagark@uscmed.sc.edu
FU NCCIH NIH HHS [P01 AT003961-01A1, P01AT003961, P01 AT003961] Funding Source: Medline; NHLBI NIH HHS [R01 HL058641, R01 HL058641-02, R01HL058641] Funding Source: Medline; NIAID NIH HHS [R01AI053703, R01 AI053703-01, R01 AI053703, R01 AI058300-01, R01 AI058300] Funding Source: Medline; NIDA NIH HHS [R01 DA016545-01, R01DA016545, R01 DA016545, R01 DA016545-06] Funding Source: Medline; NIEHS NIH HHS [R01ES09098, R01 ES009098-09, R01 ES009098-01A2, R01 ES009098] Funding Source: Medline
CR Achiron A, 2000, J NEUROIMMUNOL, V102, P26, DOI 10.1016/S0165-5728(99)00149-6
   Beltramo M, 1997, SCIENCE, V277, P1094, DOI 10.1126/science.277.5329.1094
   BERDYSHEV EV, 2000, J PHARMACOL EXP THER, V293, P136
   Bifulco M, 2004, FASEB J, V18, P1606, DOI 10.1096/fj.04-1754fje
   Bifulco M, 2001, FASEB J, V15, P2745, DOI 10.1096/fj.01-0320fje
   Bisogno T, 1997, J BIOL CHEM, V272, P3315, DOI 10.1074/jbc.272.6.3315
   Blázquez C, 2004, CANCER RES, V64, P5617, DOI 10.1158/0008-5472.CAN-03-3927
   Bueb JL, 2001, BBA-MOL CELL RES, V1538, P252, DOI 10.1016/S0167-4889(01)00076-3
   CABRAL GA, 1995, LIFE SCI, V56, P2065, DOI 10.1016/0024-3205(95)00190-H
   Caffarel MM, 2006, CANCER RES, V66, P6615, DOI 10.1158/0008-5472.CAN-05-4566
   Campos G A, 1994, REV CHIL OBSTET GINECOL, V59, P190
   CAMPOS GA, 1994, REV CHIL OBSTET GYNE, V59, P195
   Carayon P, 1998, BLOOD, V92, P3605, DOI 10.1182/blood.V92.10.3605.422k05_3605_3615
   Carracedo A, 2006, CANCER RES, V66, P6748, DOI 10.1158/0008-5472.CAN-06-0169
   Carrier EJ, 2004, MOL PHARMACOL, V65, P999, DOI 10.1124/mol.65.4.999
   Casanova ML, 2003, J CLIN INVEST, V111, P43, DOI 10.1172/JCI200316116
   Centonze D, 2007, BRAIN, V130, P2543, DOI 10.1093/brain/awm160
   Centonze D, 2007, TRENDS PHARMACOL SCI, V28, P180, DOI 10.1016/j.tips.2007.02.004
   Chang YH, 2001, J CELL BIOCHEM, V81, P715, DOI 10.1002/jcb.1103
   Chapman KD, 2000, CHEM PHYS LIPIDS, V108, P221, DOI 10.1016/S0009-3084(00)00198-5
   Chevaleyre V, 2006, ANNU REV NEUROSCI, V29, P37, DOI 10.1146/annurev.neuro.29.051605.112834
   Cianchi F, 2008, CLIN CANCER RES, V14, P7691, DOI 10.1158/1078-0432.CCR-08-0799
   Contassot E, 2004, J NEUROPATH EXP NEUR, V63, P956, DOI 10.1093/jnen/63.9.956
   Contassot E, 2004, GYNECOL ONCOL, V93, P182, DOI 10.1016/j.ygyno.2003.12.040
   Cravatt BF, 1996, NATURE, V384, P83, DOI 10.1038/384083a0
   Cravatt BF, 2004, J NEUROBIOL, V61, P149, DOI 10.1002/neu.20080
   Croxford JL, 2005, J NEUROIMMUNOL, V166, P3, DOI 10.1016/j.jneuroim.2005.04.023
   De Filippis D, 2008, BRIT J PHARMACOL, V154, P1672, DOI 10.1038/bjp.2008.211
   De Lago E, 2006, J NEUROCHEM, V99, P677, DOI 10.1111/j.1471-4159.2006.04104.x
   del Pulgar TG, 2002, J BIOL CHEM, V277, P36527, DOI 10.1074/jbc.M205797200
   Dembinski A, 2006, J PHYSIOL PHARMACOL, V57, P137
   DeMorrow S, 2007, J BIOL CHEM, V282, P13098, DOI 10.1074/jbc.M608238200
   DEVANE WA, 1992, SCIENCE, V258, P1946, DOI 10.1126/science.1470919
   Di Marzo V, 2005, HANDB EXP PHARMACOL, V168, P147
   DIMARZO V, 1994, NATURE, V372, P686, DOI 10.1038/372686a0
   diMarzo V, 1996, BIOCHEM J, V316, P977, DOI 10.1042/bj3160977
   Do Y, 2004, J IMMUNOL, V173, P2373, DOI 10.4049/jimmunol.173.4.2373
   Eljaschewitsch E, 2006, NEURON, V49, P67, DOI 10.1016/j.neuron.2005.11.027
   Endsley MP, 2007, INT J CANCER, V121, P984, DOI 10.1002/ijc.22761
   FACCI L, 1995, P NATL ACAD SCI USA, V92, P3376, DOI 10.1073/pnas.92.8.3376
   Floyd RA, 1999, FREE RADICAL BIO MED, V26, P1346, DOI 10.1016/S0891-5849(98)00293-7
   GALIEGUE S, 1995, EUR J BIOCHEM, V232, P54, DOI 10.1111/j.1432-1033.1995.tb20780.x
   Galve-Roperh I, 2000, NAT MED, V6, P313, DOI 10.1038/73171
   Gardner B, 2002, BIOCHEM BIOPH RES CO, V290, P91, DOI 10.1006/bbrc.2001.6179
   Hegde VL, 2008, MOL PHARMACOL, V74, P20, DOI 10.1124/mol.108.047035
   HERKENHAM M, 1990, P NATL ACAD SCI USA, V87, P1932, DOI 10.1073/pnas.87.5.1932
   Herring AC, 1998, BIOCHEM PHARMACOL, V55, P1013, DOI 10.1016/S0006-2952(97)00630-8
   Islam TC, 2003, LEUKEMIA, V17, P1880, DOI 10.1038/sj.leu.2403057
   Jonsson KO, 2006, LIFE SCI, V78, P598, DOI 10.1016/j.lfs.2005.05.059
   Jordà MA, 2002, BLOOD, V99, P2786
   KAMINSKI NE, 1994, BIOCHEM PHARMACOL, V48, P1899, DOI 10.1016/0006-2952(94)90588-6
   KLEIN TW, 1987, J TOXICOL ENV HEALTH, V20, P321, DOI 10.1080/15287398709530986
   Klein TW, 2003, J LEUKOCYTE BIOL, V74, P486, DOI 10.1189/jlb.0303101
   Klein TW, 2005, NAT REV IMMUNOL, V5, P400, DOI 10.1038/nri1602
   Kobayashi Y, 2001, J BIOCHEM-TOKYO, V129, P665, DOI 10.1093/oxfordjournals.jbchem.a002904
   Kozak KR, 2002, PROSTAG LEUKOTR ESS, V66, P211, DOI 10.1054/plef.2001.0359
   Kraft B, 2004, LIFE SCI, V75, P969, DOI 10.1016/j.lfs.2004.02.007
   LEE M, 1995, J PHARMACOL EXP THER, V275, P529
   Ligresti A, 2006, BRIT J PHARMACOL, V147, P83, DOI 10.1038/sj.bjp.0706418
   Ligresti A, 2003, GASTROENTEROLOGY, V125, P677, DOI 10.1016/S0016-5085(03)00881-3
   LYNN AB, 1994, J PHARMACOL EXP THER, V268, P1612
   Maccarrone M, 2000, FEBS LETT, V468, P176, DOI 10.1016/S0014-5793(00)01223-0
   Maccarrone M, 2001, ARCH BIOCHEM BIOPHYS, V393, P321, DOI 10.1006/abbi.2001.2500
   Maestroni GJM, 2004, FASEB J, V18, P1914, DOI 10.1096/fj.04-2190fje
   Malfitano AM, 2006, J NEUROIMMUNOL, V171, P110, DOI 10.1016/j.jneuroim.2005.09.005
   Márquez L, 2008, MED CLIN-BARCELONA, V131, P513, DOI 10.1157/13127285
   Massa F, 2004, J CLIN INVEST, V113, P1202, DOI 10.1172/JCI200419465
   Matias I, 2002, EUR J BIOCHEM, V269, P3771, DOI 10.1046/j.1432-1033.2002.03078.x
   Mazzari S, 1996, EUR J PHARMACOL, V300, P227, DOI 10.1016/0014-2999(96)00015-5
   McKallip RJ, 2002, BLOOD, V100, P627, DOI 10.1182/blood-2002-01-0098
   MECHOULAM R, 1995, BIOCHEM PHARMACOL, V50, P83, DOI 10.1016/0006-2952(95)00109-D
   Mestre L, 2005, J NEUROCHEM, V92, P1327, DOI 10.1111/j.1471-4159.2004.02979.x
   MONTECUCCO F, 2009, ATHEROSCLEROSIS, V0, P0
   NEWTON CA, 1994, INFECT IMMUN, V62, P4015, DOI 10.1128/IAI.62.9.4015-4020.1994
   Nithipatikom K, 2005, BIOCHEM BIOPH RES CO, V332, P1028, DOI 10.1016/j.bbrc.2005.05.049
   Ortega-Gutiérrez S, 2005, FASEB J, V19, P0, DOI 10.1096/fj.04-2464fje
   Pacher P, 2008, AM J PHYSIOL-GASTR L, V294, PG850, DOI 10.1152/ajpgi.00523.2007
   PATEL V, 1985, P SOC EXP BIOL MED, V180, P400
   Pertwee RG, 2005, HANDB EXP PHARMACOL, V168, P1
   Pestonjamasp VK, 1998, BBA-LIPID LIPID MET, V1394, P249, DOI 10.1016/S0005-2760(98)00110-6
   Price TJ, 2004, BRIT J PHARMACOL, V141, P1118, DOI 10.1038/sj.bjp.0705711
   Pryce G, 2003, BRAIN, V126, P2191, DOI 10.1093/brain/awg224
   Pulvirenti N, 2007, ACTA DERMATOVENER CR, V15, P80
   Rockwell CE, 2008, BIOCHEM PHARMACOL, V76, P353, DOI 10.1016/j.bcp.2008.05.005
   Ross RA, 2000, EUR J PHARMACOL, V401, P121, DOI 10.1016/S0014-2999(00)00437-4
   Sánchez C, 2001, CANCER RES, V61, P5784
   Sarfaraz S, 2008, CANCER RES, V68, P339, DOI 10.1158/0008-5472.CAN-07-2785
   SCHWARZ H, 1994, J NEUROIMMUNOL, V55, P107, DOI 10.1016/0165-5728(94)90152-X
   Sipe JC, 2005, J LEUKOCYTE BIOL, V78, P231, DOI 10.1189/jlb.0205111
   SPECTER SC, 1986, INT J IMMUNOPHARMACO, V8, P741, DOI 10.1016/0192-0561(86)90010-X
   Stefano GB, 1996, J BIOL CHEM, V271, P19238, DOI 10.1074/jbc.271.32.19238
   Sugamura K, 2009, CIRCULATION, V119, P28, DOI 10.1161/CIRCULATIONAHA.108.811992
   SUGIURA T, 1995, BIOCHEM BIOPH RES CO, V215, P89, DOI 10.1006/bbrc.1995.2437
   TITISHOV N, 1989, PHARMACOLOGY, V39, P337, DOI 10.1159/000138621
   VALK P, 1998, FEBS LETT, V425, P419
   Vannacci A, 2004, J PHARMACOL EXP THER, V311, P256, DOI 10.1124/jpet.104.068635
   Varga K, 1998, FASEB J, V12, P1035, DOI 10.1096/fasebj.12.11.1035
   Yiangou Y, 2006, BMC NEUROL, V6, P0, DOI 10.1186/1471-2377-6-12
NR 98
TC 164
Z9 187
U1 4
U2 29
PU ACADEMIC PRESS LTD- ELSEVIER SCIENCE LTD
PI LONDON
PA 24-28 OVAL RD, LONDON NW1 7DX, ENGLAND
SN 1043-6618
EI 
J9 PHARMACOL RES
JI Pharmacol. Res.
PD AUG 15
PY 2009
VL 60
IS 2
BP 85
EP 92
DI 10.1016/j.phrs.2009.03.019
PG 8
WC Pharmacology & Pharmacy
SC Pharmacology & Pharmacy
GA 472WQ
UT WOS:000268163900003
PM 19428268
DA 2025-02-17
ER

PT J
AU Parney, IF
   Waldron, JS
   Parsa, AT
AF Parney, Ian F.
   Waldron, James S.
   Parsa, Andrew T.
TI Flow cytometry and in vitro analysis of human glioma-associated macrophages
SO JOURNAL OF NEUROSURGERY
LA English
DT Article
DE glioma; immunotherapy; lymphocyte; macrophage; microglia
ID central-nervous-system; activated parenchymal microglia/macrophages; diagnosed malignant glioma; mhc class-ii; dendritic cells; glioblastoma-multiforme; immunogene therapy; murine microglia; cd14 expression; fas ligand
AB Object. To date, glioma immunotherapy has been focused mostly on stimulating antitumor peripheral lymphocyte responses; however, some data suggest that microglia and/or macrophages (not lymphocytes) are the predominant inflammatory cells infiltrating gliomas. To study this hypothesis further, the authors analyzed inflammatory cell infiltrates in fresh human malignant glioma specimens and primary cultures. Methods. Single-cell suspensions from fresh operative malignant glioma specimens, obtained by stereotactic localization, were analyzed for CD11b and CD45 by using flow cytometry. A comparison was made with peripheral blood mononuclear cells. In a Subset of patients, a more detailed flow cytometry analysis of Class I and II major histocompatibility complex, B7-1, B7-2, CD11c, and CD14 expression was performed. Macrophage-like cells in primary glioma cultures were similarly assessed. Results. Operative samples were obtained from 9 newly diagnosed malignant gliomas. The mean percent of CD45(+)/CD11b(+) cells (lymphocytes) was 2.48% (range 0.65-5.50%); CD45(dim)/CD11b(+) cells (microglia), 1.65% (range 0.37-3.92%); and CD45(bright)/CD11b(+) (monocytes/macrophages), 6.25% (range 1.56-15.3%). More detailed fluorescence-activated cell sorting suggested that macrophage-like cells expressed Class I and II major histocompatibility complex, B7-2, and CD11c but not CD 14 or B7-1. Primary human glioma cultures contained significant numbers of macrophage-like (CD45(bright)/CD11b(+)) cells, but these cells were lost with successive passages. These cells maintained the immunomarker profiles of macrophage-like cells from fresh specimens only if they were cultured in serum-free media. Conclusions. The CD45(+)/CD11b(+) cells are the predominant inflammatory cell infiltrating human gliomas. Of this type, the CD45(bright)/CD11b(+) cells, a phenotype compatible with circulating macrophages in rodent models, and not microglia, are the most common. Their immunomarker profile is compatible with an immature antigen-presenting cell. They are present in primary glioma Cultures but are lost in successive passages. Their role is enigmatic, and they may prove an important target for future glioma immunotherapy studies. (DOI: 10.3171/2008.7.JNS08475)
C1 [Waldron, James S.; Parsa, Andrew T.] Univ Calif San Francisco, Dept Neurol Surg, San Francisco, CA 94123 USA.
   [Parney, Ian F.] Univ Calgary, So Alberta Canc Res Inst, Dept Clin Neurosci, Calgary, AB T2N 1N4, Canada.
   [Parney, Ian F.] Univ Calgary, So Alberta Canc Res Inst, Dept Oncol, Calgary, AB T2N 1N4, Canada.
   [Parney, Ian F.] Univ Calgary, So Alberta Canc Res Inst, Dept Biochem & Mol Biol, Calgary, AB T2N 1N4, Canada.
   [Parney, Ian F.] Univ Calgary, Hotchkiss Brain Inst, Calgary, AB T2N 1N4, Canada.
C3 University of California System; University of California San Francisco; University of Calgary; University of Calgary; University of Calgary; University of Calgary
RP Parsa, AT (通讯作者)，Univ Calif San Francisco, Dept Neurol Surg, 400 Parnassus Ave, San Francisco, CA 94123 USA.
EM Parsaa@neurosurg.ucsf.edu
FU National Institutes of Health [2P50 CA097257-06, K08 NS 046671]; National Cancer Institute [P50CA097257] Funding Source: NIH RePORTER
CR Akasaki Y, 2004, J IMMUNOL, V173, P4352, DOI 10.4049/jimmunol.173.7.4352
   Anderson RC, 2002, CLIN IMMUNOL, V102, P84, DOI 10.1006/clim.2001.5152
   Badie B, 2000, EXP NEUROL, V162, P290, DOI 10.1006/exnr.1999.7345
   Badie B, 2000, NEUROSURGERY, V46, P957, DOI 10.1097/00006123-200004000-00035
   Badie B, 2002, J NEUROIMMUNOL, V133, P39, DOI 10.1016/S0165-5728(02)00350-8
   Badie B, 2001, J NEUROIMMUNOL, V120, P19, DOI 10.1016/S0165-5728(01)00361-7
   Badie B, 2001, MICROSC RES TECHNIQ, V54, P106, DOI 10.1002/jemt.1125
   Becher B, 1996, J NEUROSCI RES, V45, P375
   Beschorner R, 2003, BRAIN PATHOL, V13, P231
   Beschorner R, 2002, J NEUROIMMUNOL, V126, P107, DOI 10.1016/S0165-5728(02)00046-2
   Beschorner R, 2002, ACTA NEUROPATHOL, V103, P541, DOI 10.1007/s00401-001-0503-7
   BLASI E, 1990, J NEUROIMMUNOL, V27, P229, DOI 10.1016/0165-5728(90)90073-V
   BODMER S, 1991, J NEUROIMMUNOL, V34, P33, DOI 10.1016/0165-5728(91)90096-P
   Carpentier AF, 2000, CLIN CANCER RES, V6, P2469
   Carson MJ, 1998, GLIA, V22, P72, DOI 10.1002/(SICI)1098-1136(199801)22:1<72::AID-GLIA7>3.0.CO;2-A
   Dalpke AH, 2002, J IMMUNOL, V168, P4854, DOI 10.4049/jimmunol.168.10.4854
   Dobrenis K, 1998, METHODS, V16, P320, DOI 10.1006/meth.1998.0688
   Farr-Jones MA, 1999, J NEURO-ONCOL, V43, P1, DOI 10.1023/A:1006115608103
   Fassbender K, 2004, FASEB J, V18, P203, DOI 10.1096/fj.03-0364fje
   Fedoroff S, 1991, ADV EXP MED BIOL, V296, P135
   HAO C, 1991, INT J DEV NEUROSCI, V9, P1, DOI 10.1016/0736-5748(91)90067-V
   Hao CH, 2002, ACTA NEUROPATHOL, V103, P171
   Henkel JS, 2004, ANN NEUROL, V55, P221, DOI 10.1002/ana.10805
   Hussain SF, 2006, NEURO-ONCOLOGY, V8, P261, DOI 10.1215/15228517-2006-008
   Lalier L, 2007, ONCOGENE, V26, P4999, DOI 10.1038/sj.onc.1210303
   LAMPSON LA, 1995, MICROSC RES TECHNIQ, V32, P267, DOI 10.1002/jemt.1070320402
   Laperriere N, 2002, RADIOTHER ONCOL, V64, P259, DOI 10.1016/S0167-8140(02)00078-6
   Laws ER, 2003, J NEUROSURG, V99, P467, DOI 10.3171/jns.2003.99.3.0467
   Liau LM, 2005, CLIN CANCER RES, V11, P5515, DOI 10.1158/1078-0432.CCR-05-0464
   Nakano Y, 2008, J NEUROSURG, V108, P311, DOI 10.3171/JNS/2008/108/2/0311
   Parney IF, 2006, J NEURO-ONCOL, V78, P71, DOI 10.1007/s11060-005-9058-0
   Parney IF, 2003, CANCER J, V9, P149, DOI 10.1097/00130404-200305000-00003
   Parney IF, 2000, NEUROSURGERY, V46, P1169, DOI 10.1097/00006123-200005000-00030
   Parney IF, 2000, NEUROSURGERY, V46, P778, DOI 10.1097/00006123-200004000-00002
   Parsa AT, 2000, NEUROSURGERY, V47, P993, DOI 10.1097/00006123-200010000-00050
   Parsa AT, 2003, J NEURO-ONCOL, V64, P77, DOI 10.1023/A:1024946228371
   Rivest S, 2003, BRAIN BEHAV IMMUN, V17, P13, DOI 10.1016/S0889-1591(02)00055-7
   Roggendorf W, 1996, ACTA NEUROPATHOL, V92, P288, DOI 10.1007/s004010050520
   Schartner JM, 2005, GLIA, V51, P279, DOI 10.1002/glia.20201
   SEDGWICK JD, 1993, J EXP MED, V177, P1145, DOI 10.1084/jem.177.4.1145
   SEDGWICK JD, 1991, P NATL ACAD SCI USA, V88, P7438, DOI 10.1073/pnas.88.16.7438
   Tang J, 2005, CLIN CANCER RES, V11, P5292, DOI 10.1158/1078-0432.CCR-05-0545
   Wagner S, 1999, INT J CANCER, V82, P12, DOI 10.1002/(SICI)1097-0215(19990702)82:1<12::AID-IJC3>3.0.CO;2-O
   Wesolowska A, 2008, ONCOGENE, V27, P918, DOI 10.1038/sj.onc.1210683
   Won EK, 2003, ANTI-CANCER DRUG, V14, P457, DOI 10.1097/00001813-200307000-00012
   Yamanaka R, 2005, J NEURO-ONCOL, V72, P107, DOI 10.1007/s11060-004-3550-9
   Yamanaka R, 2008, TRENDS MOL MED, V14, P228, DOI 10.1016/j.molmed.2008.03.003
   Yamanaka R, 2007, EXPERT OPIN BIOL TH, V7, P645, DOI 10.1517/14712598.7.5.645
   YONG VW, 1996, PROTOCOL NEURAL CELL, V0, P81
   Yu JS, 2001, CANCER RES, V61, P842
   Zekki H, 2002, BRAIN PATHOL, V12, P308
   Zhang LY, 2007, J NEUROIMMUNOL, V184, P188, DOI 10.1016/j.jneuroim.2006.12.006
NR 52
TC 126
Z9 150
U1 0
U2 11
PU AMER ASSOC NEUROLOGICAL SURGEONS
PI ROLLING MEADOWS
PA 5550 MEADOWBROOK DRIVE, ROLLING MEADOWS, IL 60008 USA
SN 0022-3085
EI 1933-0693
J9 J NEUROSURG
JI J. Neurosurg.
PD MAR 15
PY 2009
VL 110
IS 3
BP 572
EP 582
DI 10.3171/2008.7.JNS08475
PG 11
WC Clinical Neurology; Surgery
SC Neurosciences & Neurology; Surgery
GA 414MM
UT WOS:000263868000029
PM 19199469
DA 2025-02-17
ER
