# Supplementary material for: Research progress on the role of dendritic cells in glioma during 1992-2024: a bibliometric analysis
Source: Front Immunol. 2025 Jun 20;16:1510549. doi: 10.3389/fimmu.2025.1510549 (PMC12226567; doi:10.3389/fimmu.2025.1510549)
Supplement: Supplementary file 1 [file DataSheet1.zip › download2010u50.txt]

PT J
AU Irvin, DK
   Jouanneau, E
   Duvall, G
   Zhang, XX
   Zhai, YY
   Sarayba, D
   Seksenyan, A
   Panwar, A
   Black, KL
   Wheeler, CJ
AF Irvin, Dwain K.
   Jouanneau, Emmanuel
   Duvall, Gretchen
   Zhang, Xiao-xue
   Zhai, Yuying
   Sarayba, Danielle
   Seksenyan, Akop
   Panwar, Akanksha
   Black, Keith L.
   Wheeler, Christopher J.
TI T Cells Enhance Stem-Like Properties and Conditional Malignancy in Gliomas
SO PLOS ONE
LA English
DT Article
ID dendritic cells; immune-response; vaccination; inhibition; survival; growth; tumors; identification; activation; mechanisms
AB Background: Small populations of highly tumorigenic stem-like cells (cancer stem cells; CSCs) can exist within, and uniquely regenerate cancers including malignant brain tumors (gliomas). Many aspects of glioma CSCs (GSCs), however, have been characterized in non-physiological settings. Methods: We found gene expression similarity superiorly defined glioma "stemness", and revealed that GSC similarity increased with lower tumor grade. Using this method, we examined stemness in human grade IV gliomas (GBM) before and after dendritic cell (DC) vaccine therapy. This was followed by gene expression, phenotypic and functional analysis of murine GL26 tumors recovered from nude, wild-type, or DC-vaccinated host brains. Results: GSC similarity was specifically increased in post-vaccine GBMs, and correlated best to vaccine-altered gene expression and endogenous anti-tumor T cell activity. GL26 analysis confirmed immune alterations, specific acquisition of stem cell markers, specifically enhanced sensitivity to anti-stem drug (cyclopamine), and enhanced tumorigenicity in wildtype hosts, in tumors in proportion to anti-tumor T cell activity. Nevertheless, vaccine-exposed GL26 cells were no more tumorigenic than parental GL26 in T cell-deficient hosts, though they otherwise appeared similar to GSCs enriched by chemotherapy. Finally, vaccine-exposed GBM and GL26 exhibited relatively homogeneous expression of genes expressed in progenitor cells and/or differentiation. Conclusions: T cell activity represents an inducible physiological process capable of proportionally enriching GSCs in human and mouse gliomas. Stem-like gliomas enriched by strong T cell activity, however, may differ from other GSCs in that their stem-like properties may be disassociated from increased tumor malignancy and heterogeneity under specific host immune conditions.
C1 [Irvin, Dwain K.; Jouanneau, Emmanuel; Duvall, Gretchen; Zhang, Xiao-xue; Zhai, Yuying; Sarayba, Danielle; Seksenyan, Akop; Panwar, Akanksha; Black, Keith L.; Wheeler, Christopher J.] Cedars Sinai Med Ctr, Maxine Dunitz Neurosurg Inst, Dept Neurosurg, Los Angeles, CA 90048 USA.
C3 Cedars Sinai Medical Center
RP Irvin, DK (通讯作者)，Cedars Sinai Med Ctr, Maxine Dunitz Neurosurg Inst, Dept Neurosurg, Los Angeles, CA 90048 USA.
EM wheelerc@cshs.org
FU Maxine Dunitz Neurosurgical Institute; National Institutes of Health [NS048959-01S1, NS054162-01]; California Endowment
CR Bao SD, 2006, NATURE, V444, P756, DOI 10.1038/nature05236
   Bao SD, 2006, CANCER RES, V66, P7843, DOI 10.1158/0008-5472.CAN-06-1010
   Bar EE, 2007, STEM CELLS, V25, P2524, DOI 10.1634/stemcells.2007-0166
   Beier D, 2007, CANCER RES, V67, P4010, DOI 10.1158/0008-5472.CAN-06-4180
   Calabrese C, 2007, CANCER CELL, V11, P69, DOI 10.1016/j.ccr.2006.11.020
   Calzascia T, 2005, IMMUNITY, V22, P175, DOI 10.1016/j.immuni.2004.12.008
   Clement V, 2007, CURR BIOL, V17, P165, DOI 10.1016/j.cub.2006.11.033
   Jackson EL, 2006, NEURON, V51, P187, DOI 10.1016/j.neuron.2006.06.012
   Jiao ZX, 2006, DEV BIOL, V296, P396, DOI 10.1016/j.ydbio.2006.06.006
   Jouanneau E, 2006, CANCER IMMUNOL IMMUN, V55, P254, DOI 10.1007/s00262-005-0040-7
   Kanamori M, 2007, J NEUROSURG, V106, P417, DOI 10.3171/jns.2007.106.3.417
   Lee J, 2008, CANCER CELL, V13, P69, DOI 10.1016/j.ccr.2007.12.005
   Lee J, 2006, CANCER CELL, V9, P391, DOI 10.1016/j.ccr.2006.03.030
   Liu GT, 2006, MOL CANCER, V5, P0, DOI 10.1186/1476-4598-5-67
   Liu GT, 2005, ONCOGENE, V24, P5226, DOI 10.1038/sj.onc.1208519
   Mao Y, 2007, FRONT BIOSCI-LANDMRK, V12, P2252, DOI 10.2741/2227
   Masson F, 2007, J IMMUNOL, V179, P845, DOI 10.4049/jimmunol.179.2.845
   MINAMI M, 1986, J IMMUNOL, V136, P3341
   Oliver TG, 2004, NEURON, V42, P885, DOI 10.1016/j.neuron.2004.06.011
   Pellegatta S, 2006, CANCER RES, V66, P10247, DOI 10.1158/0008-5472.CAN-06-2048
   Piccirillo SGM, 2006, NATURE, V444, P761, DOI 10.1038/nature05349
   Prins RM, 2004, J IMMUNOL, V172, P1602, DOI 10.4049/jimmunol.172.3.1602
   Prins RM, 2003, CANCER RES, V63, P8487
   Purow BW, 2005, CANCER RES, V65, P2353, DOI 10.1158/0008-5472.CAN-04-1890
   Ridgway J, 2006, NATURE, V444, P1083, DOI 10.1038/nature05313
   Riffaud L, 2009, J NEUROSURG, V111, P478, DOI 10.3171/2009.1.JNS081004
   RUIZ IAA, 2004, CANC LETT, V204, P145
   Sanai N, 2005, NEW ENGL J MED, V353, P811, DOI 10.1056/NEJMra043666
   Sanchez P, 2005, MECH DEVELOP, V122, P223, DOI 10.1016/j.mod.2004.10.002
   Schatton T, 2008, NATURE, V451, P345, DOI 10.1038/nature06489
   SCHNECK J, 1989, CELL, V56, P47, DOI 10.1016/0092-8674(89)90982-3
   Shai R, 2003, ONCOGENE, V22, P4918, DOI 10.1038/sj.onc.1206753
   Singh SK, 2003, CANCER RES, V63, P5821
   Singh SK, 2004, NATURE, V432, P396, DOI 10.1038/nature03128
   Souweidane MM, 2009, NEUROSURGERY, V65, P72, DOI 10.1227/01.NEU.0000348011.98625.43
   Stupp R, 2002, J CLIN ONCOL, V20, P1375, DOI 10.1200/JCO.20.5.1375
   STUPP R, 2003, J CLIN ONCOL, V1091, P779
   Vandesompele J, 2002, GENOME BIOL, V3, P0, DOI 10.1186/gb-2002-3-7-research0034
   Wheeler CJ, 2008, CANCER RES, V68, P5955, DOI 10.1158/0008-5472.CAN-07-5973
   Wheeler CJ, 1998, J IMMUNOL, V160, P4199
   WHEELER CJ, 1992, NATURE, V357, P247, DOI 10.1038/357247a0
   Xu QJ, 2009, STEM CELLS, V27, P1734, DOI 10.1002/stem.102
   Xu QJ, 2008, STEM CELLS, V26, P3018, DOI 10.1634/stemcells.2008-0459
   Yu JS, 2004, CANCER RES, V64, P4973, DOI 10.1158/0008-5472.CAN-03-3505
NR 44
TC 31
Z9 39
U1 0
U2 1
PU PUBLIC LIBRARY SCIENCE
PI SAN FRANCISCO
PA 1160 BATTERY STREET, STE 100, SAN FRANCISCO, CA 94111 USA
SN 1932-6203
EI 
J9 PLOS ONE
JI PLoS One
PD JUN 7
PY 2010
VL 5
IS 6
BP 
EP 
DI 10.1371/journal.pone.0010974
PG 17
WC Multidisciplinary Sciences
SC Science & Technology - Other Topics
GA 606YU
UT WOS:000278465900002
PM 20539758
DA 2025-02-17
ER

PT J
AU Jia, WT
   Jackson-Cook, C
   Graf, MR
AF Jia, Wentao
   Jackson-Cook, Colleen
   Graf, Martin R.
TI Tumor-infiltrating, myeloid-derived suppressor cells inhibit T cell activity by nitric oxide production in an intracranial rat glioma plus vaccination model
SO JOURNAL OF NEUROIMMUNOLOGY
LA English
DT Article
DE Brain tumor-associated immunosuppression; Malignant glioma; Myeloid-derived suppressor cells; Nitric oxide
ID central-nervous-system; dendritic cells; malignant glioma; tolerance; immunosuppression; survival; dysfunction; activation; mechanisms; mediation
AB In rats bearing an intracranial T9 glioma, immunization with tumor antigens induces myeloid suppressor cells, which express neutrophil (His48) and monocyte (CD11bc) markers, to infiltrate the tumors. The His48(+)/CD11bc(+) cells were not derived from CNS microglia but were hematogenous; suppressed multiple T cell effector functions; and are myeloid-derived suppressor cells (MDSC). The glioma-infiltrating MDSC expressed arginase I, iNOS, indoleamine 2,3-dioxygenase and TGF-beta; however, inhibitor/blocking studies demonstrated that NO production was the primary mechanism of suppression which induced T cell apoptosis. These findings suggest that neuro-immunomodulation by MDSC in rat gliomas maybe mediated by a pathway requiring NO production. (C) 2010 Elsevier B.V. All rights reserved.
C1 [Jia, Wentao; Graf, Martin R.] Virginia Commonwealth Univ, Harold F Young Neurosurg Ctr, Dept Neurosurg, Richmond, VA 23298 USA.
   [Jia, Wentao; Graf, Martin R.] Virginia Commonwealth Univ, Massey Canc Ctr, Richmond, VA 23298 USA.
   [Jackson-Cook, Colleen] Virginia Commonwealth Univ, Med Ctr, Dept Pathol, Richmond, VA 23298 USA.
C3 Virginia Commonwealth University; Virginia Commonwealth University; Virginia Commonwealth University
RP Graf, MR (通讯作者)，VCU Med Ctr, Dept Neurosurg, POB 980631, Richmond, VA 23298 USA.
EM mgraf@hsc.vcu.edu
FU James and Martha Betts Foundation; National Cancer Institute at the National Institutes of Health [5R01CA116695]
CR ALRAMADI BK, 1991, J IMMUNOL, V146, P2737
   Badn W, 2007, J IMMUNOL, V179, P4231, DOI 10.4049/jimmunol.179.6.4231
   BARLOZZARI T, 1985, J IMMUNOL, V134, P2783
   BENDA P, 1971, J NEUROSURG, V34, P310, DOI 10.3171/jns.1971.34.3.0310
   Bobé P, 1999, BLOOD, V94, P1028, DOI 10.1182/blood.V94.3.1028.415k24_1028_1037
   Cools N, 2007, J LEUKOCYTE BIOL, V82, P1365, DOI 10.1189/jlb.0307166
   DENLINGER RH, 1975, J MED, V6, P249
   Donkor MK, 2009, INT IMMUNOPHARMACOL, V9, P937, DOI 10.1016/j.intimp.2009.03.021
   Dugast AS, 2008, J IMMUNOL, V180, P7898, DOI 10.4049/jimmunol.180.12.7898
   Filipazzi P, 2007, J CLIN ONCOL, V25, P2546, DOI 10.1200/JCO.2006.08.5829
   FORD AL, 1995, J IMMUNOL, V154, P4309
   Gandhi R, 2007, J IMMUNOL, V178, P4017, DOI 10.4049/jimmunol.178.7.4017
   Ghiringhelli F, 2005, J EXP MED, V202, P919, DOI 10.1084/jem.20050463
   Gomez GG, 2006, GENE THER MOL BIOL, V10A, P133
   Graf MR, 2005, J NEURO-ONCOL, V73, P29, DOI 10.1007/s11060-007-9442-z
   Graf MR, 2003, J NEUROIMMUNOL, V140, P49, DOI 10.1016/S0165-5728(03)00167-X
   Hegardt P, 2000, CELL IMMUNOL, V200, P116, DOI 10.1006/cimm.2000.1625
   Howson KM, 2005, AM J PHYSIOL-CELL PH, V289, PC1396, DOI 10.1152/ajpcell.00168.2005
   Klasen S, 2001, BRIT J PHARMACOL, V132, P1349, DOI 10.1038/sj.bjp.0703951
   Ko JS, 2009, CLIN CANCER RES, V15, P2148, DOI 10.1158/1078-0432.CCR-08-1332
   KULMACZ RJ, 1989, J BIOL CHEM, V264, P14136
   Liu H, 2007, CANCER LETT, V257, P107, DOI 10.1016/j.canlet.2007.07.013
   Luptrawan A, 2008, REV RECENT CLIN TRIA, V3, P10, DOI 10.2174/157488708783330530
   Makarenkova VP, 2006, J IMMUNOL, V176, P2085, DOI 10.4049/jimmunol.176.4.2085
   Mazzoni A, 2002, J IMMUNOL, V168, P689, DOI 10.4049/jimmunol.168.2.689
   Mellor AL, 2004, NAT REV IMMUNOL, V4, P762, DOI 10.1038/nri1457
   Nagaraj S, 2007, ADV EXP MED BIOL, V601, P213
   Okada H, 2004, EXPERT OPIN BIOL TH, V4, P1609, DOI 10.1517/14712598.4.10.1609
   Plain KM, 1997, TRANSPLANTATION, V64, P1559, DOI 10.1097/00007890-199712150-00009
   Prins RM, 2002, CANCER IMMUNOL IMMUN, V51, P190, DOI 10.1007/s00262-002-0270-x
   Rodríguez PC, 2008, IMMUNOL REV, V222, P180, DOI 10.1111/j.1600-065X.2008.00608.x
   Selznick LA, 2008, NEUROSURG REV, V31, P141, DOI 10.1007/s10143-008-0121-0
   Sonabend AM, 2008, ANTICANCER RES, V28, P1143
   Stupp R, 2009, LANCET ONCOL, V10, P459, DOI 10.1016/S1470-2045(09)70025-7
   Surawicz TS, 1998, J NEURO-ONCOL, V40, P151, DOI 10.1023/A:1006091608586
   Thomas DL, 2008, CANCER IMMUNOL IMMUN, V57, P1323, DOI 10.1007/s00262-008-0467-8
   Watters JJ, 2005, J NEUROSCI RES, V81, P447, DOI 10.1002/jnr.20485
   Xiang XY, 2009, INT J CANCER, V124, P2621, DOI 10.1002/ijc.24249
   Zea AH, 2005, CANCER RES, V65, P3044, DOI 10.1158/0008-5472.CAN-04-4505
   Zhou R, 2007, CANCER SCI, V98, P882, DOI 10.1111/j.1349-7006.2007.00465.x
   Zhu B, 2007, J IMMUNOL, V179, P5228, DOI 10.4049/jimmunol.179.8.5228
NR 41
TC 68
Z9 91
U1 1
U2 24
PU ELSEVIER
PI AMSTERDAM
PA RADARWEG 29, 1043 NX AMSTERDAM, NETHERLANDS
SN 0165-5728
EI 1872-8421
J9 J NEUROIMMUNOL
JI J. Neuroimmunol.
PD JUN 15
PY 2010
VL 223
IS 1-2
BP 20
EP 30
DI 10.1016/j.jneuroim.2010.03.011
PG 11
WC Immunology; Neurosciences
SC Immunology; Neurosciences & Neurology
GA 627SG
UT WOS:000280062100004
PM 20452681
DA 2025-02-17
ER

PT J
AU Saka, M
   Amano, T
   Kajiwara, K
   Yoshikawa, K
   Ideguchi, M
   Nomura, S
   Fujisawa, H
   Kato, S
   Fujii, M
   Ueno, K
   Hinoda, Y
   Suzuki, M
AF Saka, Makoto
   Amano, Takayuki
   Kajiwara, Koji
   Yoshikawa, Koichi
   Ideguchi, Makoto
   Nomura, Sadahiro
   Fujisawa, Hirosuke
   Kato, Shoichi
   Fujii, Masami
   Ueno, Koji
   Hinoda, Yuji
   Suzuki, Michiyasu
TI Vaccine therapy with dendritic cells transfected with Il13ra2 mRNA for glioma in mice Laboratory investigation
SO JOURNAL OF NEUROSURGERY
LA English
DT Article
DE Il13ra2; mRNA; malignant glioma; mouse; vaccination therapy; dendritic
ID cytotoxic t-lymphocytes; hyaluronan-mediated motility; antigen cross-presentation; class-ii presentation; complex class-i; malignant glioma; glioblastoma-multiforme; cancer-immunotherapy; adjuvant temozolomide; systemic-sclerosis
AB Object. The Il13ra2 gene is often overexpressed in brain tumors, making Il13ra2 one of the vaccine targets for immunotherapy of glioma. In this study, using a mouse glioma model, the authors tested the hypothesis that vaccination using dendritic cells transfected with Il13ra2 mRNA induces strong immunological antitumor effects. Methods. A plasmid was constructed for transduction of the mRNAs transcribed in vitro into dendritic cells. This was done to transport the intracellular protein efficiently into major histocompatibility complex class 11 compartments by adding a late endosomal/lysosomal sorting signal to the Il13ra2 gene. The dendritic cells transfected with this Il13ra2 mRNA were injected intraperitoneally into the mouse glioma model at 3 and 10 days after tumor cell implantation. The antitumor effects were estimated based on the survival rate, results of histological analysis, and immunohistochemical findings for immune cells. Results. The group treated by vaccination therapy with dendritic cells transfected with Il13ra2 mRNA survived significantly longer than did the control groups. Immunohistochemical analysis revealed that greater numbers of T lymphocytes containing CD4+ and CD8+ T cells were found in the group vaccinated with dendritic cells transfected with Il13ra2 mRNA. Conclusions. These results demonstrate the therapeutic potential of vaccination with dendritic cells transfected with Il13ra2 mRNA for the treatment of malignant glioma. (DOI: 10.3171/2009.9.JNS09708)
C1 [Saka, Makoto; Amano, Takayuki; Kajiwara, Koji; Yoshikawa, Koichi; Ideguchi, Makoto; Nomura, Sadahiro; Fujisawa, Hirosuke; Kato, Shoichi; Fujii, Masami; Suzuki, Michiyasu] Yamaguchi Univ, Grad Sch Med, Dept Neurosurg, Yamaguchi 7558505, Japan.
   [Ueno, Koji; Hinoda, Yuji] Yamaguchi Univ, Grad Sch Med, Dept Oncol & Lab Med, Yamaguchi 7558505, Japan.
C3 Yamaguchi University; Yamaguchi University
RP Kajiwara, K (通讯作者)，Yamaguchi Univ, Grad Sch Med, Dept Neurosurg, 1-1-1 Minami Kogushi, Yamaguchi 7558505, Japan.
EM koji@yamaguchi-u.ac.jp
CR Afra D, 2002, LANCET, V359, P1011
   Amano T, 2007, J NEUROSURG, V106, P638, DOI 10.3171/jns.2007.106.4.638
   Aoki H, 2001, CANCER IMMUNOL IMMUN, V50, P463, DOI 10.1007/s002620100220
   Arima K, 2005, J BIOL CHEM, V280, P24915, DOI 10.1074/jbc.M502571200
   Ashley DM, 1997, J EXP MED, V186, P1177, DOI 10.1084/jem.186.7.1177
   Babon A, 2005, FEBS LETT, V579, P1658, DOI 10.1016/j.febslet.2005.02.019
   Cao HY, 2002, J INFECT DIS, V185, P244, DOI 10.1086/338448
   De Vleeschouwer S, 2005, CANCER IMMUNOL IMMUN, V54, P372, DOI 10.1007/s00262-004-0615-8
   Debinski W, 1999, INT J ONCOL, V15, P481
   Debinski W, 2000, MOL MED, V6, P440, DOI 10.1007/BF03401786
   Donaldson DD, 1998, J IMMUNOL, V161, P2317
   Eguchi J, 2006, CANCER RES, V66, P5883, DOI 10.1158/0008-5472.CAN-06-0363
   Ehtesham M, 2003, J IMMUNOTHER, V26, P107, DOI 10.1097/00002371-200303000-00003
   Fichtner-Feigl S, 2006, NAT MED, V12, P99, DOI 10.1038/nm1332
   Frauwirth K, 2001, IMMUNOLOGY, V102, P405, DOI 10.1046/j.1365-2567.2001.01208.x
   Fukui M, 2006, CANCER IMMUNOL IMMUN, V55, P538, DOI 10.1007/s00262-005-0027-4
   Granel B, 2007, REV MED INTERNE, V28, P613, DOI 10.1016/j.revmed.2007.04.005
   Granel B, 2006, J RHEUMATOL, V33, P2015
   Heimberger AB, 2002, NEUROSURGERY, V50, P158, DOI 10.1097/00006123-200201000-00024
   Hershey GKK, 2003, J ALLERGY CLIN IMMUN, V111, P677, DOI 10.1067/mai.2003.1333
   HOLLADAY FP, 1992, NEUROSURGERY, V31, P528, DOI 10.1227/00006123-199209000-00015
   Husain SR, 2003, J NEURO-ONCOL, V65, P37, DOI 10.1023/A:1026242432647
   Jarboe JS, 2007, CANCER RES, V67, P7983, DOI 10.1158/0008-5472.CAN-07-1493
   Jiang XB, 2007, ACTA BIOCH BIOPH SIN, V39, P641, DOI 10.1111/j.1745-7270.2007.00331.x
   Joshi BH, 2000, CANCER RES, V60, P1168
   Kawakami M, 2004, CANCER-AM CANCER SOC, V101, P1036, DOI 10.1002/cncr.20470
   Kerblat I, 2000, IMMUNOLOGY, V100, P178, DOI 10.1046/j.1365-2567.2000.00032.x
   Kleihues P, 2000, PATHOLOGY GENETICS T, V0, P0
   Lacroix M, 2001, J NEUROSURG, V95, P190, DOI 10.3171/jns.2001.95.2.0190
   Lalvani A, 1997, J EXP MED, V186, P859, DOI 10.1084/jem.186.6.859
   Liau L M, 2000, NEUROSURG FOCUS, V9, P0
   MELIEF CJM, 1995, IMMUNOL REV, V145, P167, DOI 10.1111/j.1600-065X.1995.tb00081.x
   Mintz A, 2002, NEOPLASIA, V4, P388, DOI 10.1038/sj.neo.7900234
   Morioka J, 2002, J NEURO-ONCOL, V60, P13, DOI 10.1023/A:1020260822669
   Neild A, 2005, INFECT IMMUN, V73, P2336, DOI 10.1128/IAI.73.4.2336-2343.2005
   Nencioni A, 2008, CRIT REV ONCOL HEMAT, V65, P191, DOI 10.1016/j.critrevonc.2007.10.002
   Nowak AK, 2003, J IMMUNOL, V170, P4905, DOI 10.4049/jimmunol.170.10.4905
   O I, 2002, ANTICANCER RES, V22, P613
   OHKUMA S, 1978, P NATL ACAD SCI USA, V75, P3327, DOI 10.1073/pnas.75.7.3327
   Okada H, 1998, INT J CANCER, V78, P196, DOI 10.1002/(SICI)1097-0215(19981005)78:2<196::AID-IJC13>3.0.CO;2-9
   Orange DE, 2004, PROSTATE CANCER P D, V7, P63, DOI 10.1038/sj.pcan.4500694
   Parajuli P, 2004, CANCER INVEST, V22, P405, DOI 10.1081/CNV-200034909
   Parry RG, 2001, EXP NEPHROL, V9, P275
   Ponsaerts P, 2003, CLIN EXP IMMUNOL, V134, P378, DOI 10.1046/j.1365-2249.2003.02286.x
   Reilly KM, 2000, NAT GENET, V26, P109, DOI 10.1038/79075
   Schuler-Thurner B, 2002, J EXP MED, V195, P1279, DOI 10.1084/jem.20012100
   Schultz KR, 1997, LEUKEMIA LYMPHOMA, V24, P201, DOI 10.3109/10428199709039008
   Scott CB, 1998, INT J RADIAT ONCOL, V40, P51, DOI 10.1016/S0360-3016(97)00485-9
   Stupp R, 2002, J CLIN ONCOL, V20, P1375, DOI 10.1200/JCO.20.5.1375
   Stupp R, 2005, NEW ENGL J MED, V352, P987, DOI 10.1056/NEJMoa043330
   Takagi Y, 2003, ANTICANCER RES, V23, P2553
   Van Meir EG, 2004, SEMIN ONCOL, V31, P38, DOI 10.1053/j.seminoncol.2004.02.019
   Walker PR, 2003, BRAIN RES REV, V42, P97, DOI 10.1016/S0165-0173(03)00141-3
   Wen Patrick Y, 2004, CURR NEUROL NEUROSCI REP, V4, P218, DOI 10.1007/s11910-004-0042-4
   Wintterle S, 2003, CANCER RES, V63, P7462
   Yajima N, 2005, CLIN CANCER RES, V11, P5900, DOI 10.1158/1078-0432.CCR-05-0559
   Yang TB, 2002, CANCER RES, V62, P2583
   Yu JS, 2001, CANCER RES, V61, P842
   Yu JS, 2004, CANCER RES, V64, P4973, DOI 10.1158/0008-5472.CAN-03-3505
   郑伟明, 2006, 中华神经外科杂志 CHINESE JOURNAL OF NEUROSURGERY, V22, P324
NR 60
TC 23
Z9 24
U1 0
U2 12
PU AMER ASSOC NEUROLOGICAL SURGEONS
PI ROLLING MEADOWS
PA 5550 MEADOWBROOK DRIVE, ROLLING MEADOWS, IL 60008 USA
SN 0022-3085
EI 1933-0693
J9 J NEUROSURG
JI J. Neurosurg.
PD AUG 15
PY 2010
VL 113
IS 2
BP 270
EP 279
DI 10.3171/2009.9.JNS09708
PG 10
WC Clinical Neurology; Surgery
SC Neurosciences & Neurology; Surgery
GA 632FH
UT WOS:000280405900023
PM 19895199
DA 2025-02-17
ER

PT J
AU Stagg, J
   Smyth, MJ
AF Stagg, J.
   Smyth, M. J.
TI Extracellular adenosine triphosphate and adenosine in cancer
SO ONCOGENE
LA English
DT Review
DE immunosuppression; adenosine; ecto-nucleotidases; inflammasome; ATP
ID human dendritic cells; regulatory t-cells; inflammatory-bowel-disease; tumor-necrosis-factor; p2x(7) receptor expression; c6 glioma-cells; memory b-cells; nf-kappa-b; breast-cancer; endothelial-cells
AB Adenosine triphosphate (ATP) is actively released in the extracellular environment in response to tissue damage and cellular stress. Through the activation of P2X and P2Y receptors, extracellular ATP enhances tissue repair, promotes the recruitment of immune phagocytes and dendritic cells, and acts as a co-activator of NLR family, pyrin domain-containing 3 (NLRP3) inflammasomes. The conversion of extracellular ATP to adenosine, in contrast, essentially through the enzymatic activity of the ecto-nucleotidases CD39 and CD73, acts as a negative-feedback mechanism to prevent excessive immune responses. Here we review the effects of extracellular ATP and adenosine on tumorigenesis. First, we summarize the functions of extracellular ATP and adenosine in the context of tumor immunity. Second, we present an overview of the immunosuppressive and pro-angiogenic effects of extracellular adenosine. Third, we present experimental evidence that extracellular ATP and adenosine receptors are expressed by tumor cells and enhance tumor growth. Finally, we discuss recent studies, including our own work, which suggest that therapeutic approaches that promote ATP-mediated activation of inflammasomes, or inhibit the accumulation of tumor-derived extracellular adenosine, may constitute effective new means to induce anticancer activity. Oncogene (2010) 29, 5346-5358; doi: 10.1038/onc.2010.292; published online 26 July 2010
C1 [Stagg, J.; Smyth, M. J.] Peter MacCallum Canc Ctr, Canc Immunol Program, Sir Donald & Lady Trescowthick Lab, Melbourne, Vic 8006, Australia.
C3 Peter Maccallum Cancer Center
RP Stagg, J (通讯作者)，Peter MacCallum Canc Ctr, Canc Immunol Program, Sir Donald & Lady Trescowthick Lab, Locked Bag 1,ABeckett St, Melbourne, Vic 8006, Australia.
EM john.stagg@petermac.org; smyth@petermac.org
FU Canadian Institutes of Health Research (CIHR); Susan G Komen Breast Cancer Foundation; Victorian Breast Cancer Research Consortium; Victorian Cancer Agency; National Health and Medical Research Council of Australia (NHMRC)
CR Abbracchio MP, 2009, TRENDS NEUROSCI, V32, P19, DOI 10.1016/j.tins.2008.10.001
   Adinolfi E, 2002, BLOOD, V99, P706, DOI 10.1182/blood.V99.2.706
   Ahmad A, 2009, P NATL ACAD SCI USA, V106, P10684, DOI 10.1073/pnas.0901326106
   Airas L, 2000, J IMMUNOL, V165, P5411, DOI 10.4049/jimmunol.165.10.5411
   Airas L, 1997, J CELL BIOL, V136, P421, DOI 10.1083/jcb.136.2.421
   Anderson SM, 2007, J EXP MED, V204, P2103, DOI 10.1084/jem.20062571
   Apetoh L, 2007, NAT MED, V13, P1050, DOI 10.1038/nm1622
   Atarashi K, 2008, NATURE, V455, P808, DOI 10.1038/nature07240
   Axtell RC, 2010, NAT MED, V16, P406, DOI 10.1038/nm.2110
   Bavaresco L, 2008, MOL CELL BIOCHEM, V319, P61, DOI 10.1007/s11010-008-9877-3
   Beldi G, 2008, HEPATOLOGY, V48, P841, DOI 10.1002/hep.22401
   Bettelli E, 2007, NAT IMMUNOL, V8, P345, DOI 10.1038/ni0407-345
   Boucher I, 2007, EXP EYE RES, V85, P130, DOI 10.1016/j.exer.2007.03.009
   Bouma MG, 1997, J IMMUNOL, V158, P5400
   Bournazou I, 2009, J CLIN INVEST, V119, P20, DOI 10.1172/JCI36226
   Burnstock G, 2006, TRENDS PHARMACOL SCI, V27, P166, DOI 10.1016/j.tips.2006.01.005
   BURNSTOCK G, 1970, BRIT J PHARMACOL, V40, P668, DOI 10.1111/j.1476-5381.1970.tb10646.x
   BURNSTOCK G, 1972, PHARMACOL REV, V24, P509
   Burnstock G, 2007, PHYSIOL REV, V87, P659, DOI 10.1152/physrev.00043.2006
   Chen Y, 2006, SCIENCE, V314, P1792, DOI 10.1126/science.1132559
   Cho JS, 2010, J CLIN INVEST, V120, P1762, DOI 10.1172/JCI40891
   Cho JH, 2007, GASTROENTEROLOGY, V133, P1327, DOI 10.1053/j.gastro.2007.08.032
   CHRISTENSEN LD, 1992, SCAND J IMMUNOL, V35, P407, DOI 10.1111/j.1365-3083.1992.tb02875.x
   Clark AN, 2007, CIRC RES, V101, P1130, DOI 10.1161/CIRCRESAHA.107.150110
   Colgan Sean P, 2006, PURINERGIC SIGNAL, V2, P351, DOI 10.1007/s11302-005-5302-5
   CRONSTEIN BN, 1990, J CLIN INVEST, V85, P1150, DOI 10.1172/JCI114547
   Csóka B, 2008, FASEB J, V22, P3491, DOI 10.1096/fj.08-107458
   Deaglio S, 2007, J EXP MED, V204, P1257, DOI 10.1084/jem.20062512
   Di Virgilio F, 2009, PURINERG SIGNAL, V5, P251, DOI 10.1007/s11302-009-9145-3
   DIECKHOFF J, 1986, FEBS LETT, V195, P82, DOI 10.1016/0014-5793(86)80135-1
   DURAK I, 1994, CANCER LETT, V84, P199, DOI 10.1016/0304-3835(94)90376-X
   Dwyer KM, 2007, PURINERG SIGNAL, V3, P171, DOI 10.1007/s11302-006-9050-y
   Elliott MR, 2009, NATURE, V461, P282, DOI 10.1038/nature08296
   Eltzschig HK, 2003, J EXP MED, V198, P783, DOI 10.1084/jem.20030891
   EPPELL BA, 1989, J IMMUNOL, V143, P4141
   Eroglu A, 2000, MED ONCOL, V17, P319, DOI 10.1007/BF02782198
   Etique N, 2009, ONCOL REP, V21, P977, DOI 10.3892/or_00000311
   Feng YH, 2005, AM J PHYSIOL-CELL PH, V288, PC1342, DOI 10.1152/ajpcell.00315.2004
   Feng YH, 2006, J BIOL CHEM, V281, P17228, DOI 10.1074/jbc.M602999200
   Feoktistov I, 2002, CIRC RES, V90, P531, DOI 10.1161/01.RES.0000012203.21416.14
   Feoktistov I, 1997, PHARMACOL REV, V49, P381
   Feoktistov I, 2004, HYPERTENSION, V44, P649, DOI 10.1161/01.HYP.0000144800.21037.a5
   FIRESTEIN GS, 1995, J IMMUNOL, V154, P326
   Fishman P, 2004, ONCOGENE, V23, P2465, DOI 10.1038/sj.onc.1207355
   Fountain SJ, 2007, NATURE, V448, P200, DOI 10.1038/nature05926
   Fredholm BB, 2001, PHARMACOL REV, V53, P527
   Fredholm BB, 2007, PROG NEUROBIOL, V83, P263, DOI 10.1016/j.pneurobio.2007.07.005
   Friedman DJ, 2009, P NATL ACAD SCI USA, V106, P16788, DOI 10.1073/pnas.0902869106
   Fukuda K, 2004, BRIT J CANCER, V91, P1543, DOI 10.1038/sj.bjc.6602187
   Gallos G, 2005, AM J PHYSIOL-RENAL, V289, PF369, DOI 10.1152/ajprenal.00470.2004
   Gessi S, 2008, PHARMACOL THERAPEUT, V117, P123, DOI 10.1016/j.pharmthera.2007.09.002
   Ghiringhelli F, 2009, NAT MED, V15, P1170, DOI 10.1038/nm.2028
   Godfrey DI, 2004, J CLIN INVEST, V114, P1379, DOI 10.1172/JCI200423594
   Gonzales E, 2010, J HEPATOL, V52, P54, DOI 10.1016/j.jhep.2009.10.005
   GOTO T, 1983, J IMMUNOL, V130, P1350
   Greig AVH, 2003, J INVEST DERMATOL, V121, P1145, DOI 10.1046/j.1523-1747.2003.12567.x
   Guerra AN, 2003, J ENDOTOXIN RES, V9, P256, DOI 10.1179/096805103225001468
   Gunosewoyo H, 2007, CURR MED CHEM, V14, P1505, DOI 10.2174/092986707780831023
   Harish A, 2003, INT J ONCOL, V23, P1245
   Haskó G, 2004, TRENDS IMMUNOL, V25, P33, DOI 10.1016/j.it.2003.11.003
   Haskó G, 2000, BRIT J PHARMACOL, V129, P909, DOI 10.1038/sj.bjp.0703134
   Hasko G, 1996, J IMMUNOL, V157, P4634
   Hilaire CS, 2008, BIOCHEM BIOPH RES CO, V375, P292, DOI 10.1016/j.bbrc.2008.07.059
   Hochhauser Edith, 2007, INTERACT CARDIOVASC THORAC SURG, V6, P363, DOI 10.1510/icvts.2006.136317
   Hyman MC, 2009, J CLIN INVEST, V119, P1136, DOI 10.1172/JCI36433
   Idzko M, 2002, BLOOD, V100, P925, DOI 10.1182/blood.V100.3.925
   Jantaratnotai N, 2009, BMC CANCER, V9, P0, DOI 10.1186/1471-2407-9-442
   Jin DC, 2010, CANCER RES, V70, P2245, DOI 10.1158/0008-5472.CAN-09-3109
   Kanneganti TD, 2007, IMMUNITY, V26, P433, DOI 10.1016/j.immuni.2007.03.008
   Khakh BS, 2006, NATURE, V442, P527, DOI 10.1038/nature04886
   Khoa ND, 2001, J IMMUNOL, V167, P4026, DOI 10.4049/jimmunol.167.7.4026
   Kim SY, 2006, PLANT PHYSIOL, V142, P984, DOI 10.1104/pp.106.085670
   Kitakaze M, 1996, CIRCULATION, V93, P781, DOI 10.1161/01.CIR.93.4.781
   Kolachala V, 2005, CELL MOL LIFE SCI, V62, P2647, DOI 10.1007/s00018-005-5328-4
   Kondo T, 2006, HISTOPATHOLOGY, V48, P612, DOI 10.1111/j.1365-2559.2005.02277.x
   Lane HA, 2001, ANN ONCOL, V12, P21, DOI 10.1023/A:1011155606333
   Lappas CM, 2005, J IMMUNOL, V174, P1073, DOI 10.4049/jimmunol.174.2.1073
   Lee H, 2003, INT J CANCER, V107, P528, DOI 10.1002/ijc.11428
   Leth-Larsen R, 2009, MOL CELL PROTEOMICS, V8, P1436, DOI 10.1074/mcp.M800061-MCP200
   LeWitt PA, 2008, ANN NEUROL, V63, P295, DOI 10.1002/ana.21315
   Li X, 2006, CANCER EPIDEM BIOMAR, V15, P1906, DOI 10.1158/1055-9965.EPI-06-0407
   Liang BT, 1998, P NATL ACAD SCI USA, V95, P6995, DOI 10.1073/pnas.95.12.6995
   Lin Z, 2010, ONCOGENE, V29, P1114, DOI 10.1038/onc.2009.409
   Ludwig HC, 1999, ANTICANCER RES, V19, P1747
   Madi L, 2004, CLIN CANCER RES, V10, P4472, DOI 10.1158/1078-0432.CCR-03-0651
   Majumdar S, 2003, ONCOGENE, V22, P1206, DOI 10.1038/sj.onc.1206184
   Mandapathil M, 2010, J BIOL CHEM, V285, P7176, DOI 10.1074/jbc.M109.047423
   Mariathasan S, 2006, NATURE, V440, P228, DOI 10.1038/nature04515
   Marteau F, 2005, BLOOD, V106, P3860, DOI 10.1182/blood-2005-05-1843
   Martins I, 2009, CELL CYCLE, V8, P3723, DOI 10.4161/cc.8.22.10026
   MASSAIA M, 1990, J IMMUNOL, V145, P1664
   Mikhailov A, 2008, J IMMUNOL, V181, P464, DOI 10.4049/jimmunol.181.1.464
   Mills JH, 2008, P NATL ACAD SCI USA, V105, P9325, DOI 10.1073/pnas.0711175105
   Minguet S, 2005, EUR J IMMUNOL, V35, P31, DOI 10.1002/eji.200425524
   Mirza A, 2005, CANCER BIOL THER, V4, P1355, DOI 10.4161/cbt.4.12.2196
   Miyara M, 2009, IMMUNITY, V30, P899, DOI 10.1016/j.immuni.2009.03.019
   Morello S, 2008, CANCER BIOL THER, V7, P278, DOI 10.4161/cbt.7.2.5301
   Myers TJ, 2009, MOL BIOL CELL, V20, P5236, DOI 10.1091/mbc.E08-12-1256
   Netea MG, 2009, BLOOD, V113, P2324, DOI 10.1182/blood-2008-03-146720
   Niemelä J, 2004, J IMMUNOL, V172, P1646, DOI 10.4049/jimmunol.172.3.1646
   Novitskiy SV, 2008, BLOOD, V112, P1822, DOI 10.1182/blood-2008-02-136325
   Nowak M, 2010, EUR J IMMUNOL, V40, P682, DOI 10.1002/eji.200939897
   Obeid M, 2007, NAT MED, V13, P54, DOI 10.1038/nm1523
   Odashima M, 2005, GASTROENTEROLOGY, V129, P26, DOI 10.1053/j.gastro.2005.05.032
   Ohta A, 2001, NATURE, V414, P916, DOI 10.1038/414916a
   Ohta A, 2006, P NATL ACAD SCI USA, V103, P13132, DOI 10.1073/pnas.0605251103
   Ohta A, 2009, J IMMUNOL, V183, P5487, DOI 10.4049/jimmunol.0901247
   Palmer TM, 2000, MOL PHARMACOL, V57, P539, DOI 10.1124/mol.57.3.539
   Panther E, 2003, BLOOD, V101, P3985, DOI 10.1182/blood-2002-07-2113
   Panther E, 2001, FASEB J, V15, P1963, DOI 10.1096/fj.01-0169com
   Piccini A, 2008, P NATL ACAD SCI USA, V105, P8067, DOI 10.1073/pnas.0709684105
   PRIEBE T, 1990, CELL IMMUNOL, V130, P513, DOI 10.1016/0008-8749(90)90291-X
   Raffaghello L, 2006, CANCER RES, V66, P907, DOI 10.1158/0008-5472.CAN-05-3185
   Reichelt ME, 2005, CIRC RES, V96, P363, DOI 10.1161/01.RES.0000156075.00127.C3
   Resta R, 1998, IMMUNOL REV, V161, P95, DOI 10.1111/j.1600-065X.1998.tb01574.x
   Richard CL, 2006, INT J CANCER, V119, P2044, DOI 10.1002/ijc.22084
   Ring S, 2010, J IMMUNOL, V184, P3408, DOI 10.4049/jimmunol.0901751
   Robson Simon C, 2006, PURINERGIC SIGNAL, V2, P409, DOI 10.1007/s11302-006-9003-5
   Rodrigues S, 2007, ONCOGENE, V26, P5615, DOI 10.1038/sj.onc.1210347
   Ryzhov S, 2004, J IMMUNOL, V172, P7726, DOI 10.4049/jimmunol.172.12.7726
   Ryzhov S, 2008, NEOPLASIA, V10, P987, DOI 10.1593/neo.08478
   Sadej R, 2006, MELANOMA RES, V16, P213, DOI 10.1097/01.cmr.0000215030.69823.11
   Sauer H, 2001, FASEB J, V15, P2539, DOI 10.1096/fj.01-0360fje
   SAVIC V, 1990, IMMUNOLOGY, V70, P321
   Schnurr M, 2003, BLOOD, V102, P613, DOI 10.1182/blood-2002-12-3745
   Schnurr M, 2004, BLOOD, V103, P1391, DOI 10.1182/blood-2003-06-1959
   Schnurr M, 2005, BLOOD, V105, P1582, DOI 10.1182/blood-2004-05-1718
   Schroder K, 2010, CELL, V140, P821, DOI 10.1016/j.cell.2010.01.040
   Schulte G, 2003, CELL SIGNAL, V15, P813, DOI 10.1016/S0898-6568(03)00058-5
   Slater M, 2004, HISTOPATHOLOGY, V44, P206, DOI 10.1111/j.0309-0167.2004.01798.x
   Solini A, 2008, ENDOCRINOLOGY, V149, P389, DOI 10.1210/en.2007-1223
   Spychala J, 2004, EXP CELL RES, V296, P99, DOI 10.1016/j.yexcr.2003.11.001
   Spychala J, 2004, CLIN CANCER RES, V10, P708, DOI 10.1158/1078-0432.CCR-0811-03
   Stagg J, 2010, P NATL ACAD SCI USA, V107, P1547, DOI 10.1073/pnas.0908801107
   Stella J, 2010, UROL ONCOL-SEMIN ORI, V28, P260, DOI 10.1016/j.urolonc.2009.01.035
   Strater Norbert, 2006, PURINERGIC SIGNAL, V2, P343, DOI 10.1007/s11302-006-9000-8
   SU C, 1971, SCIENCE, V173, P336, DOI 10.1126/science.173.3994.336
   Swann JB, 2009, BLOOD, V113, P6382, DOI 10.1182/blood-2009-01-198564
   Synnestvedt K, 2002, J CLIN INVEST, V110, P993, DOI 10.1172/JCI200215337
   Takedachi M, 2008, J IMMUNOL, V180, P6288, DOI 10.4049/jimmunol.180.9.6288
   Thompson LF, 2004, J EXP MED, V200, P1395, DOI 10.1084/Jem.20040915
   Tomayko MM, 2008, J IMMUNOL, V181, P27, DOI 10.4049/jimmunol.181.1.27
   Ujhazy P, 1996, INT J CANCER, V68, P493, DOI 10.1002/(SICI)1097-0215(19961115)68:4<493::AID-IJC15>3.0.CO;2-6
   Wei W, 2008, CANCER LETT, V260, P79, DOI 10.1016/j.canlet.2007.10.025
   Weihua Z, 2008, CANCER CELL, V13, P385, DOI 10.1016/j.ccr.2008.03.015
   Wilden PA, 1998, AM J PHYSIOL-HEART C, V275, PH1209, DOI 10.1152/ajpheart.1998.275.4.H1209
   Wu PY, 2009, CELL SIGNAL, V21, P881, DOI 10.1016/j.cellsig.2009.01.036
   Xaus J, 1999, J IMMUNOL, V162, P3607
   Yu LQ, 2004, BRAIN RES, V1000, P156, DOI 10.1016/j.brainres.2003.11.072
   Zarek PE, 2008, BLOOD, V111, P251, DOI 10.1182/blood-2007-03-081646
   Zhang H, 2004, J IMMUNOL, V173, P932, DOI 10.4049/jimmunol.173.2.932
   Zhi XL, 2007, CLIN EXP METASTAS, V24, P439, DOI 10.1007/s10585-007-9081-y
   Zhou LY, 2008, J BIOL CHEM, V283, P28274, DOI 10.1074/jbc.M802663200
NR 153
TC 463
Z9 525
U1 2
U2 71
PU NATURE PUBLISHING GROUP
PI LONDON
PA MACMILLAN BUILDING, 4 CRINAN ST, LONDON N1 9XW, ENGLAND
SN 0950-9232
EI 1476-5594
J9 ONCOGENE
JI Oncogene
PD SEP 15
PY 2010
VL 29
IS 39
BP 5346
EP 5358
DI 10.1038/onc.2010.292
PG 13
WC Biochemistry & Molecular Biology; Oncology; Cell Biology; Genetics & Heredity
SC Biochemistry & Molecular Biology; Oncology; Cell Biology; Genetics & Heredity
GA 664EZ
UT WOS:000282944500002
PM 20661219
DA 2025-02-17
ER

PT J
AU Söderlund, J
   Erhardt, S
   Kast, RE
AF Soderlund, Johan
   Erhardt, Sophie
   Kast, Richard E.
TI Acyclovir inhibition of IDO to decrease Tregs as a glioblastoma treatment adjunct
SO JOURNAL OF NEUROINFLAMMATION
LA English
DT Article
ID regulatory t-cells; indoleamine 2,3-dioxygenase; dendritic cells; human cytomegalovirus; interferon-gamma; oxidative neurotoxicity; effector mechanism; quinolinic-acid; cutting edge; in-vivo
AB Regulatory T cells, Tregs, are a subset of lymphocytes that have immunosuppressive attributes. They are elevated in blood of glioblastoma patients and within this tumor's tissue itself. Indoleamine 2,3-dioxygenase, IDO, converts tryptophan to kynurenine. IDO activity enhances Treg formation by pathways that are unknown. Experimentally, inhibition of IDO decreases Treg function and number in rodents. The common anti-viral agent acyclovir inhibits IDO. Acyclovir may thereby decrease Treg function in glioblastoma. If it can be confirmed that Treg counts are elevated in glioblastoma patients' tumor tissue, and if we can document acyclovir's lowering of tissue Treg counts by a small trial of acyclovir in pre-operative glioblastoma patients, a trial of acyclovir effect on survival should be done given the current poor prognosis of glioblastoma and the well-established safety and low side effect burden of acyclovir.
C1 [Kast, Richard E.] Univ Vermont, Dept Psychiat, Burlington, VT 05401 USA.
   [Soderlund, Johan; Erhardt, Sophie] Karolinska Inst, Dept Physiol & Pharmacol, SE-17177 Stockholm, Sweden.
C3 University of Vermont; Karolinska Institutet
RP Kast, RE (通讯作者)，Univ Vermont, Dept Psychiat, 22 Church St, Burlington, VT 05401 USA.
EM rekast@email.com
CR Banissi C, 2009, CANCER IMMUNOL IMMUN, V58, P1627, DOI 10.1007/s00262-009-0671-1
   Belladonna ML, 2008, J IMMUNOL, V181, P5194, DOI 10.4049/jimmunol.181.8.5194
   Belladonna ML, 2007, TRANSPLANTATION, V84, PS17, DOI 10.1097/01.tp.0000269199.16209.22
   Brody JR, 2009, CELL CYCLE, V8, P1930, DOI 10.4161/cc.8.12.8745
   Carpentier AE, 2006, CURR OPIN ONCOL, V18, P631, DOI 10.1097/01.cco.0000245321.34658.f4
   Chen W, 2008, J IMMUNOL, V181, P5396, DOI 10.4049/jimmunol.181.8.5396
   Chung DJ, 2009, BLOOD, V114, P555, DOI 10.1182/blood-2008-11-191197
   Cobbs CS, 2002, CANCER RES, V62, P3347
   Curtin JF, 2008, PLOS ONE, V3, P0, DOI 10.1371/journal.pone.0001983
   Däubener W, 1999, ADV EXP MED BIOL, V467, P517
   DAUBENER W, 1993, J NEUROIMMUNOL, V43, P31, DOI 10.1016/0165-5728(93)90072-7
   Daubener W, 1996, EUR J IMMUNOL, V26, P487, DOI 10.1002/eji.1830260231
   Deshmane SL, 2009, J INTERF CYTOK RES, V29, P313, DOI 10.1089/jir.2008.0027
   El Andaloussi A, 2007, J NEURO-ONCOL, V83, P145, DOI 10.1007/s11060-006-9314-y
   Fallarino F, 2006, J IMMUNOL, V176, P6752, DOI 10.4049/jimmunol.176.11.6752
   Grohmann U, 2003, TRENDS IMMUNOL, V24, P242, DOI 10.1016/S1471-4906(03)00072-3
   Hara K, 1998, J BIOL CHEM, V273, P14484, DOI 10.1074/jbc.273.23.14484
   Heimberger AB, 2008, CLIN CANCER RES, V14, P5166, DOI 10.1158/1078-0432.CCR-08-0320
   HELSETH R, 2010, ACTA NEUROL SCAND, V0, P0
   Jordan JT, 2008, CANCER IMMUNOL IMMUN, V57, P123, DOI 10.1007/s00262-007-0336-x
   KAST RE, 2010, J CLIN PHARM THERAPE, V0, P0
   Kjellmer I, 2000, ACTA PAEDIATR, V89, P251, DOI 10.1080/080352500750028320
   Klein L, 2003, P NATL ACAD SCI USA, V100, P8886, DOI 10.1073/pnas.1533365100
   Kohlhaas S, 2009, J IMMUNOL, V182, P2578, DOI 10.4049/jimmunol.0803162
   Kong QF, 2009, EUR J IMMUNOL, V39, P800, DOI 10.1002/eji.200838729
   Liao M, 2007, J PHARMACOL EXP THER, V323, P979, DOI 10.1124/jpet.107.124602
   LIETMAN PS, 1982, AM J MED, V73, P193, DOI 10.1016/0002-9343(82)90089-4
   Luptrawan A, 2008, REV RECENT CLIN TRIA, V3, P10, DOI 10.2174/157488708783330530
   MacKenzie CR, 1999, ADV EXP MED BIOL, V467, P533
   Mackenzie CR, 1998, J NEUROIMMUNOL, V89, P191
   Mahnke K, 2007, CELL IMMUNOL, V250, P1, DOI 10.1016/j.cellimm.2008.01.004
   Mansfield AS, 2009, BMC CANCER, V9, P0, DOI 10.1186/1471-2407-9-231
   Meije Y, 2010, CLIN INFECT DIS, V50, PE73, DOI 10.1086/653011
   Mitchell DA, 2008, NEURO-ONCOLOGY, V10, P10, DOI 10.1215/15228517-2007-035
   Mueller AC, 2008, METAB BRAIN DIS, V23, P351, DOI 10.1007/s11011-008-9095-4
   Müller AC, 2007, LIFE SCI, V80, P918, DOI 10.1016/j.lfs.2006.11.031
   Müller AC, 2005, J PHARM PHARMACOL, V57, P883, DOI 10.1211/0022357056442
   Munn DH, 2007, J CLIN INVEST, V117, P1147, DOI 10.1172/JCI31178
   Orabona C, 2008, P NATL ACAD SCI USA, V105, P20828, DOI 10.1073/pnas.0810278105
   Pellegatta S, 2010, NEURO-ONCOLOGY, V12, P377, DOI 10.1093/neuonc/nop024
   Prins RM, 2008, NEW ENGL J MED, V359, P539, DOI 10.1056/NEJMc0804818
   Rodrigues JC, 2010, NEURO-ONCOLOGY, V12, P351, DOI 10.1093/neuonc/nop023
   Scheurer ME, 2008, ACTA NEUROPATHOL, V116, P79, DOI 10.1007/s00401-008-0359-1
   SEIZ M, 2010, J CANC RES CLIN ONCO, V0, P0
   Sharma MD, 2007, J CLIN INVEST, V117, P2570, DOI 10.1172/JCI31911
   Turner MS, 2009, J IMMUNOL, V183, P4895, DOI 10.4049/jimmunol.0901459
   Walker LSK, 2004, IMMUNOLOGY, V111, P129, DOI 10.1111/j.0019-2805.2003.01788.x
   Walker LSK, 2003, J EXP MED, V198, P249, DOI 10.1084/jem.20030315
   Waziri A, 2010, NEUROSURG CLIN N AM, V21, P31, DOI 10.1016/j.nec.2009.08.005
NR 49
TC 21
Z9 23
U1 0
U2 1
PU BMC
PI LONDON
PA CAMPUS, 4 CRINAN ST, LONDON N1 9XW, ENGLAND
SN 1742-2094
EI 
J9 J NEUROINFLAMM
JI J. Neuroinflamm.
PD AUG 6
PY 2010
VL 7
IS 
BP 
EP 
DI 10.1186/1742-2094-7-44
PG 4
WC Immunology; Neurosciences
SC Immunology; Neurosciences & Neurology
GA 657BA
UT WOS:000282384700001
PM 20691089
DA 2025-02-17
ER

PT J
AU Frank, MO
   Kaufman, J
   Tian, SY
   Suarez-Fariñas, M
   Parveen, S
   Blachère, NE
   Morris, MJ
   Slovin, S
   Scher, HI
   Albert, ML
   Darnell, RB
AF Frank, Mayu O.
   Kaufman, Julia
   Tian, Suyan
   Suarez-Farinas, Mayte
   Parveen, Salina
   Blachere, Nathalie E.
   Morris, Michael J.
   Slovin, Susan
   Scher, Howard I.
   Albert, Matthew L.
   Darnell, Robert B.
TI Harnessing Naturally Occurring Tumor Immunity: A Clinical Vaccine Trial in Prostate Cancer
SO PLOS ONE
LA English
DT Article
ID pulsed dendritic cells; paraneoplastic cerebellar degeneration; necrosis-factor-alpha; apoptotic cells; t-cells; efficient presentation; metastatic melanoma; cross-presentation; malignant glioma; antigen
AB Background: Studies of patients with paraneoplastic neurologic disorders (PND) have revealed that apoptotic tumor serves as a potential potent trigger for the initiation of naturally occurring tumor immunity. The purpose of this study was to assess the feasibility, safety, and immunogenicity of an apoptotic tumor-autologous dendritic cell (DC) vaccine. Methods and Findings: We have modeled PND tumor immunity in a clinical trial in which apoptotic allogeneic prostate tumor cells were used to generate an apoptotic tumor-autologous dendritic cell vaccine. Twenty-four prostate cancer patients were immunized in a Phase I, randomized, single-blind, placebo-controlled study to assess the safety and immunogenicity of this vaccine. Vaccinations were safe and well tolerated. Importantly, we also found that the vaccine was immunogenic, inducing delayed type hypersensitivity (DTH) responses and CD4+ and CD8+ T cell proliferation, with no effect on FoxP3+ regulatory T cells. A statistically significant increase in T cell proliferation responses to prostate tumor cells in vitro (p = 0.002), decrease in prostate specific antigen (PSA) slope (p = 0.016), and a two-fold increase in PSA doubling time (p = 0.003) were identified when we compared data before and after vaccination. Conclusions: An apoptotic cancer cell vaccine modeled on naturally occurring tumor immune responses in PND patients provides a safe and immunogenic tumor vaccine. (ClinicalTrials. gov number NCT00289341).
C1 [Frank, Mayu O.; Kaufman, Julia; Parveen, Salina; Blachere, Nathalie E.; Albert, Matthew L.; Darnell, Robert B.] Rockefeller Univ, Mol Neurooncol Lab, New York, NY 10021 USA.
   [Tian, Suyan; Suarez-Farinas, Mayte] Rockefeller Univ, Ctr Clin & Translat Sci, New York, NY 10021 USA.
   [Blachere, Nathalie E.; Darnell, Robert B.] Rockefeller Univ, Howard Hughes Med Inst, New York, NY 10021 USA.
   [Morris, Michael J.; Slovin, Susan; Scher, Howard I.] Mem Sloan Kettering Canc Ctr, Dept Med, Genitourinary Oncol Serv, New York, NY 10021 USA.
   [Darnell, Robert B.] Mem Sloan Kettering Canc Ctr, Dept Neurooncol, New York, NY 10021 USA.
C3 Rockefeller University; Rockefeller University; Howard Hughes Medical Institute; Rockefeller University; Memorial Sloan Kettering Cancer Center; Memorial Sloan Kettering Cancer Center
RP Frank, MO (通讯作者)，Rockefeller Univ, Mol Neurooncol Lab, 1230 York Ave, New York, NY 10021 USA.
EM darnelr@rockefeller.edu
FU Burroughs Wellcome Fund; Doris Duke Foundation; National Institutes of Health (NIH) [R01 CA85784]; Rockefeller University Hospital; National Center for Research Resources at the NIH [UL1 RR024143]; Leslie Misrock Memorial Fund
CR Albert ML, 2004, NAT REV IMMUNOL, V4, P223, DOI 10.1038/nri11308
   Albert ML, 2001, NAT IMMUNOL, V2, P1010, DOI 10.1038/ni722
   Albert ML, 1998, NATURE, V392, P86, DOI 10.1038/32183
   Albert ML, 1998, NAT MED, V4, P1321, DOI 10.1038/3315
   Albert ML, 2000, ANN NEUROL, V47, P9
   Albert ML, 1998, J EXP MED, V188, P1359, DOI 10.1084/jem.188.7.1359
   Banchereau J, 2001, CANCER RES, V61, P6451
   Banchereau J, 1998, NATURE, V392, P245, DOI 10.1038/32588
   Benencia F, 2008, ADV EXP MED BIOL, V622, P221, DOI 10.1007/978-0-387-68969-2_18
   Blachèr NE, 2005, PLOS BIOL, V3, P1070, DOI 10.1371/journal.pbio.0030185
   Bui JD, 2007, CURR OPIN IMMUNOL, V19, P203, DOI 10.1016/j.coi.2007.02.001
   CASCIOLAROSEN LA, 1994, J EXP MED, V179, P1317, DOI 10.1084/jem.179.4.1317
   Darnell RB, 2003, NAT IMMUNOL, V4, P201, DOI 10.1038/ni0303-201
   Darnell RB, 1996, P NATL ACAD SCI USA, V93, P4529, DOI 10.1073/pnas.93.10.4529
   Darnell RB, 2003, NEW ENGL J MED, V349, P1543, DOI 10.1056/NEJMra023009
   Dunn GP, 2004, ANNU REV IMMUNOL, V22, P329, DOI 10.1146/annurev.immunol.22.012703.104803
   Fong L, 2001, J IMMUNOL, V166, P4254, DOI 10.4049/jimmunol.166.6.4254
   Fong L, 2009, CANCER RES, V69, P609, DOI 10.1158/0008-5472.CAN-08-3529
   Geiger JD, 2001, CANCER RES, V61, P8513
   Inaba K, 1998, J EXP MED, V188, P2163, DOI 10.1084/jem.188.11.2163
   Koido S, 2005, GYNECOL ONCOL, V99, P462, DOI 10.1016/j.ygyno.2005.07.019
   Li M, 2001, J IMMUNOL, V166, P6099, DOI 10.4049/jimmunol.166.10.6099
   Neidhardt-Berard EM, 2004, BREAST CANCER RES, V6, PR322, DOI 10.1186/bcr794
   Okada H, 2001, HUM GENE THER, V12, P575
   Orange DE, 2004, PROSTATE CANCER P D, V7, P63, DOI 10.1038/sj.pcan.4500694
   Palucka AK, 2007, IMMUNOL REV, V220, P129, DOI 10.1111/j.1600-065X.2007.00575.x
   Palucka AK, 2005, J CLIN IMMUNOL, V25, P288, DOI 10.1007/s10875-005-4089-z
   Palucka AK, 2006, J IMMUNOTHER, V29, P545, DOI 10.1097/01.cji.0000211309.90621.8b
   Peggs KS, 2006, CURR OPIN IMMUNOL, V18, P206, DOI 10.1016/j.coi.2006.01.011
   Putz T, 2004, J CLIN IMMUNOL, V24, P653, DOI 10.1007/s10875-004-6237-2
   Raychaudhuri S, 1998, NAT BIOTECHNOL, V16, P1025, DOI 10.1038/3469
   Rieser C, 1997, J EXP MED, V186, P1603, DOI 10.1084/jem.186.9.1603
   Rutkowski S, 2004, BRIT J CANCER, V91, P1656, DOI 10.1038/sj.bjc.6602195
   Saito H, 2006, HEMATOL ONCOL CLIN N, V20, P689, DOI 10.1016/j.hoc.2006.02.011
   SALLUSTO F, 1994, J EXP MED, V179, P1109, DOI 10.1084/jem.179.4.1109
   Simons JW, 1999, CANCER RES, V59, P5160
   Wheeler CJ, 2008, CANCER RES, V68, P5955, DOI 10.1158/0008-5472.CAN-07-5973
   Yamanaka R, 2005, CLIN CANCER RES, V11, P4160, DOI 10.1158/1078-0432.CCR-05-0120
   Yu JS, 2004, CANCER RES, V64, P4973, DOI 10.1158/0008-5472.CAN-03-3505
   Zang XX, 2007, CLIN CANCER RES, V13, P5271, DOI 10.1158/1078-0432.CCR-07-1030
NR 40
TC 15
Z9 21
U1 1
U2 4
PU PUBLIC LIBRARY SCIENCE
PI SAN FRANCISCO
PA 1160 BATTERY STREET, STE 100, SAN FRANCISCO, CA 94111 USA
SN 1932-6203
EI 
J9 PLOS ONE
JI PLoS One
PD SEP 1
PY 2010
VL 5
IS 9
BP 
EP 
DI 10.1371/journal.pone.0012367
PG 12
WC Multidisciplinary Sciences
SC Science & Technology - Other Topics
GA 645KT
UT WOS:000281456100002
PM 20824184
DA 2025-02-17
ER

PT J
AU Xiong, GS
   Husseiny, MI
   Song, LP
   Erdreich-Epstein, A
   Shackleford, GM
   Seeger, RC
   Jäckel, D
   Hensel, M
   Metelitsa, LS
AF Xiong, Guosheng
   Husseiny, Mohamed I.
   Song, Liping
   Erdreich-Epstein, Anat
   Shackleford, Gregory M.
   Seeger, Robert C.
   Jaeckel, Daniela
   Hensel, Michael
   Metelitsa, Leonid S.
TI Novel cancer vaccine based on genes of <i>Salmonella</i> pathogenicity island 2
SO INTERNATIONAL JOURNAL OF CANCER
LA English
DT Article
DE cancer vaccine; Salmonella; Salmonella pathogenicity island 2 (SPI2); natural killer T (NKT); cells; survivin
ID iii secretion system; killer t-cells; invariant nkt cells; heterologous antigens; recombinant vaccines; bacterial virulence; effector proteins; escherichia-coli; immune-response; typhoid-fever
AB Although tumors express potentially immunogenic tumor-associated antigens (TAAs), cancer vaccines often fail because of inadequate antigen delivery and/or insufficient activation of innate immunity. Engineering nonpathogenic bacterial vectors to deliver TAAs of choice may provide an efficient way of presenting TAAs in an immunogenic form. In this study, we used genes of Salmonella pathogenicity island 2 (SPI2) to construct a novel cancer vaccine in which a TAA, survivin, was fused to SseF effector protein and placed under control of SsrB, the central regulator of SPI2 gene expression. This construct uses the type III secretion system (T3SS) of Salmonella and allows preferential delivery of tumor antigen into the cytosol of antigen-presenting cells for optimal immunogenicity. In a screen of a panel of attenuated strains of Salmonella, we found that a double attenuated strain of Salmonella typhimurium, MvP728 (purD/htrA), was not toxic to mice and effectively expressed and translocated survivin protein inside the cytosol of murine macrophages. We also found that a ligand for CD1d-reactive natural killer T (NKT) cells, alpha-glucuronosylceramide (GSL1), enhanced MvP728-induced interleukin-12 production in human dendritic cells and that in vivo coadministration of a NKT ligand with MvP728-Llo or MvP728-survivin enhanced effector-memory cytotoxic T lymphocyte (CTL) responses. Furthermore, combined use of MvP728-survivin with GSL1 produced antitumor activity in mouse models of CT26 colon carcinoma and orthotopic DBT glioblastoma. Therefore, the use of TAA delivery via SPI-2-regulated T3SS of Salmonella and NKT ligands as adjuvants may provide a foundation for new cancer vaccines.
C1 [Song, Liping; Metelitsa, Leonid S.] Baylor Coll Med, Dept Pediat, Ctr Cell & Gene Therapy, Texas Childrens Canc Ctr, Houston, TX 77030 USA.
   [Xiong, Guosheng; Husseiny, Mohamed I.; Erdreich-Epstein, Anat; Shackleford, Gregory M.; Seeger, Robert C.] Univ So Calif, Keck Sch Med, Dept Pediat, Div Hematol Oncol, Los Angeles, CA 90033 USA.
   [Xiong, Guosheng; Husseiny, Mohamed I.; Erdreich-Epstein, Anat; Shackleford, Gregory M.; Seeger, Robert C.] Childrens Hosp Los Angeles, Saban Res Inst, Los Angeles, CA 90027 USA.
   [Husseiny, Mohamed I.] Zagazig Univ, Fac Pharm, Dept Microbiol, Zagazig, Egypt.
   [Jaeckel, Daniela] Inst Microbiol, Infekt Biol Abt, Erlangen, Germany.
   [Hensel, Michael] Univ Klinikum Erlangen, Infekt Biol Abt, Erlangen, Germany.
C3 Texas Children's Cancer Center; Baylor College of Medicine; Baylor College Medical Hospital; University of Southern California; Children's Hospital Los Angeles; Egyptian Knowledge Bank (EKB); Zagazig University; University of Erlangen Nuremberg
RP Metelitsa, LS (通讯作者)，Baylor Coll Med, Dept Pediat, Ctr Cell & Gene Therapy, Texas Childrens Canc Ctr, 1102 Bates St,C1030-15, Houston, TX 77030 USA.
EM metelits@bcm.edu
FU Pediatric Brain Tumor Foundation of the US; T.J. Martell Foundation for Leukemia, Cancer, and AIDS Research; Jean Perkins Foundation; Bavaria California Technology Center; Deutsche Forschungsgemeinschaft [HE 1964/7-3]
CR Abrahams GL, 2006, CELL MICROBIOL, V8, P728, DOI 10.1111/j.1462-5822.2006.00706.x
   Berntman E, 2005, EUR J IMMUNOL, V35, P2100, DOI 10.1002/eji.200425846
   Brigl M, 2003, NAT IMMUNOL, V4, P1230, DOI 10.1038/ni1002
   Burgos JS, 2003, BIOTECHNIQUES, V34, P1184, DOI 10.2144/03346st01
   Cerundolo V, 2009, NAT REV IMMUNOL, V9, P28, DOI 10.1038/nri2451
   Chakravarti A, 2002, J CLIN ONCOL, V20, P1063, DOI 10.1200/JCO.20.4.1063
   Charalambous A, 2006, J IMMUNOL, V177, P8410, DOI 10.4049/jimmunol.177.12.8410
   Ciesielski MJ, 2008, CANCER IMMUNOL IMMUN, V57, P1827, DOI 10.1007/s00262-008-0510-9
   Datsenko KA, 2000, P NATL ACAD SCI USA, V97, P6640, DOI 10.1073/pnas.120163297
   Deiwick J, 1999, MOL MICROBIOL, V31, P1759, DOI 10.1046/j.1365-2958.1999.01312.x
   Evans DT, 2003, J VIROL, V77, P2400, DOI 10.1128/JVI.77.4.2400-2409.2003
   Galán JE, 2006, NATURE, V444, P567, DOI 10.1038/nature05272
   Gentschev I, 2001, VACCINE, V19, P2621, DOI 10.1016/S0264-410X(00)00502-8
   Gentschev I, 2007, CHEMOTHERAPY, V53, P177, DOI 10.1159/000100515
   Gilboa E, 2007, J CLIN INVEST, V117, P1195, DOI 10.1172/JCI31205
   Grunda JM, 2006, J NEURO-ONCOL, V80, P261, DOI 10.1007/s11060-006-9191-4
   Guillonneau C, 2009, P NATL ACAD SCI USA, V106, P3330, DOI 10.1073/pnas.0813309106
   Hensel M, 2000, MOL MICROBIOL, V36, P1015, DOI 10.1046/j.1365-2958.2000.01935.x
   HENSEL M, 1995, SCIENCE, V269, P400, DOI 10.1126/science.7618105
   Hensel M, 1998, MOL MICROBIOL, V30, P163, DOI 10.1046/j.1365-2958.1998.01047.x
   Hermans IF, 2007, J IMMUNOL, V178, P2721, DOI 10.4049/jimmunol.178.5.2721
   HOISETH SK, 1981, NATURE, V291, P238, DOI 10.1038/291238a0
   Hummel S, 2005, J IMMUNOTHER, V28, P467, DOI 10.1097/01.cji.0000170359.92090.8b
   Husseiny MI, 2005, VACCINE, V23, P2580, DOI 10.1016/j.vaccine.2004.11.035
   Husseiny MI, 2005, INFECT IMMUN, V73, P1598, DOI 10.1128/IAI.73.3.1598-1605.2005
   Husseiny MI, 2008, MICROBIOL RES, V163, P605, DOI 10.1016/j.micres.2006.10.003
   Husseiny MI, 2007, VACCINE, V25, P185, DOI 10.1016/j.vaccine.2005.11.020
   IVANOFF B, 1994, B WORLD HEALTH ORGAN, V72, P957
   Kinjo Y, 2005, NATURE, V434, P520, DOI 10.1038/nature03407
   Kinjo Y, 2006, NAT IMMUNOL, V7, P978, DOI 10.1038/ni1380
   Lladser A, 2010, CANCER IMMUNOL IMMUN, V59, P81, DOI 10.1007/s00262-009-0725-4
   Long XT, 2007, NAT CHEM BIOL, V3, P559, DOI 10.1038/nchembio.2007.19
   Lost SC, 2007, NEUROSURGERY, V60, P360, DOI 10.1227/01.NEU.0000249264.80579.37
   MacDonald TJ, 2001, NEUROSURGERY, V48, P151, DOI 10.1097/00006123-200101000-00026
   Marlovits TC, 2004, SCIENCE, V306, P1040, DOI 10.1126/science.1102610
   Masson F, 2007, J IMMUNOL, V179, P845, DOI 10.4049/jimmunol.179.2.845
   Mattner J, 2005, NATURE, V434, P525, DOI 10.1038/nature03408
   Metelitsa LS, 2004, CLIN IMMUNOL, V110, P267, DOI 10.1016/j.clim.2003.11.005
   Metelitsa LS, 2002, BLOOD, V99, P4166, DOI 10.1182/blood.V99.11.4166
   Metelitsa LS, 2001, J IMMUNOL, V167, P3114, DOI 10.4049/jimmunol.167.6.3114
   MOBLEY JL, 1994, J IMMUNOL, V153, P5443
   Nagarajan NA, 2007, J IMMUNOL, V178, P2706, DOI 10.4049/jimmunol.178.5.2706
   Nishikawa H, 2006, J CLIN INVEST, V116, P1946, DOI 10.1172/JCI28045
   Parekh VV, 2005, J CLIN INVEST, V115, P2572, DOI 10.1172/JCI24762
   Qimron U, 2004, CELL MICROBIOL, V6, P1057, DOI 10.1111/j.1462-5822.2004.00418.x
   Rüssmann H, 1998, SCIENCE, V281, P565, DOI 10.1126/science.281.5376.565
   Schoen C, 2004, INT J MED MICROBIOL, V294, P319, DOI 10.1016/j.ijmm.2004.03.001
   Shams H, 2001, VACCINE, V20, P577, DOI 10.1016/S0264-410X(01)00363-2
   Shea JE, 1996, P NATL ACAD SCI USA, V93, P2593, DOI 10.1073/pnas.93.6.2593
   Shirai K, 2009, J NEURO-ONCOL, V91, P353, DOI 10.1007/s11060-008-9720-4
   SIZEMORE DR, 1995, SCIENCE, V270, P299, DOI 10.1126/science.270.5234.299
   Smyth MJ, 2002, BLOOD, V99, P1259, DOI 10.1182/blood.V99.4.1259
   Song L, 2007, J CLIN INVEST, V117, P2702, DOI 10.1172/JCI30751
   Swann JB, 2007, CURR TOP MICROBIOL, V314, P293
   Terabe M, 2005, J EXP MED, V202, P1627, DOI 10.1084/jem.20051381
   Thamm DH, 2005, CLIN CANCER RES, V11, P4827, DOI 10.1158/1078-0432.CCR-04-2510
   Toso JF, 2002, J CLIN ONCOL, V20, P142, DOI 10.1200/JCO.2002.20.1.142
   Tupin E, 2007, NAT REV MICROBIOL, V5, P405, DOI 10.1038/nrmicro1657
   Uematsu M, 2005, J NEURO-ONCOL, V72, P231, DOI 10.1007/s11060-004-2353-3
   Vassaux G, 2006, J PATHOL, V208, P290, DOI 10.1002/path.1865
   VERJANS GMGM, 1995, EUR J IMMUNOL, V25, P405, DOI 10.1002/eji.1830250215
   Vezys V, 2009, NATURE, V457, P196, DOI 10.1038/nature07486
   Xiang R, 2005, CANCER RES, V65, P553
   Xiang R, 2008, IMMUNOL REV, V222, P117, DOI 10.1111/j.1600-065X.2008.00613.x
   Yu P, 2003, J EXP MED, V197, P985, DOI 10.1084/jem.20021804
   Zhou DP, 2004, SCIENCE, V306, P1786, DOI 10.1126/science.1103440
NR 66
TC 77
Z9 89
U1 0
U2 16
PU WILEY
PI HOBOKEN
PA 111 RIVER ST, HOBOKEN 07030-5774, NJ USA
SN 0020-7136
EI 1097-0215
J9 INT J CANCER
JI Int. J. Cancer
PD JUN 1
PY 2010
VL 126
IS 11
BP 2622
EP 2634
DI 10.1002/ijc.24957
PG 13
WC Oncology
SC Oncology
GA 592AV
UT WOS:000277347900012
PM 19824039
DA 2025-02-17
ER

PT J
AU Alyamkina, EA
   Leplina, OY
   Sakhno, LV
   Chernykh, ER
   Ostanin, AA
   Efremov, YR
   Shilov, AG
   Proskurina, AS
   Orishchenko, KE
   Dolgova, EV
   Rogachey, VA
   Nikolin, VP
   Popova, NA
   Zagrebelniy, SN
   Bogachev, SS
   Shurdov, MA
AF Alyamkina, Ekaterina A.
   Leplina, Olga Y.
   Sakhno, Ludmila V.
   Chernykh, Elena R.
   Ostanin, Alexandr A.
   Efremov, Yaroslav R.
   Shilov, Alexandr G.
   Proskurina, Anastasia S.
   Orishchenko, Konstantin E.
   Dolgova, Evgenia V.
   Rogachey, Vladimir A.
   Nikolin, Valeriy P.
   Popova, Nelly A.
   Zagrebelniy, Stanislav N.
   Bogachev, Sergey S.
   Shurdov, Mikhail A.
TI Effect of double-stranded DNA on maturation of dendritic cells <i>in vitro</i>
SO CELLULAR IMMUNOLOGY
LA English
DT Article
DE Nucleosome-free fragmented dsDNA; Mononuclear cells; CD14; CD83; Dendritic cell vaccine
ID immune-responses; tumor lysate; lupus-erythematosus; glioma patients; cpg motifs; activation; interferon; induce; interleukin-12; vaccination
AB A preparation of human genomic fragmented double-stranded DNA (dsDNA) was used as maturation stimulus in cultures of human dendritic cells (DCs) generated in compliance with the interferon protocol. Culturing of the DCs in medium with 5 mu g/ml of the DNA preparation was associated with a decrease in the relative proportion of CD14 + cells and an increase in that of CD83 + cells. These changes are markers of DC maturation. The efficiency with which the DNA preparation was able to elicit DC maturation was commensurate with that of lypopolysaccharide from bacterial cell, the standard inducer of DC maturation. Generated ex vivo, matured in the presence of the human DNA preparation, pulsed with tumor antigens mouse DCs were used as a vaccine in biological tests for its antitumor activity. The experimental results demonstrate that reinfusion of mature pulsed with tumor antigens DCs cause a statistically significant suppression of tumor graft growth. (C) 2010 Elsevier Inc. All rights reserved.
C1 [Alyamkina, Ekaterina A.; Dolgova, Evgenia V.; Nikolin, Valeriy P.; Popova, Nelly A.; Zagrebelniy, Stanislav N.] Novosibirsk State Univ, Novosibirsk 630090, Russia.
   [Leplina, Olga Y.; Sakhno, Ludmila V.; Chernykh, Elena R.; Ostanin, Alexandr A.] Russian Acad Med Sci, Inst Clin Immunol, Siberian Branch, Novosibirsk, Russia.
   [Efremov, Yaroslav R.; Shilov, Alexandr G.; Proskurina, Anastasia S.; Orishchenko, Konstantin E.; Rogachey, Vladimir A.; Nikolin, Valeriy P.; Popova, Nelly A.; Bogachev, Sergey S.] Russian Acad Sci, Inst Cytol & Genet, Siberian Branch, Novosibirsk, Russia.
   [Shurdov, Mikhail A.] LLC Panagen, Gorno Altaisk, Russia.
C3 Novosibirsk State University; Russian Academy of Medical Sciences; Russian Academy of Sciences; Siberian Branch of the Russian Academy of Sciences; Russian Academy of Sciences; Institute of Cytology & Genetics ICG SB RAS; Siberian Branch of the Russian Academy of Sciences
RP Bogachev, SS (通讯作者)，10 Lavrentieva Ave, Novosibirsk 630090, Russia.
EM gorbi@bionet.nsc.ru
FU Federal target program"Scientific and educational manpower of innovative Russia" [2009-1.1-203-020-010_0091]; LLC Panagen
CR Adams M, 2003, VACCINE, V21, P787, DOI 10.1016/S0264-410X(02)00599-6
   Alyamkina EA, 2010, CELL IMMUNOL, V262, P120, DOI 10.1016/j.cellimm.2010.01.005
   Andersson UG, 2004, J INTERN MED, V255, P318, DOI 10.1111/j.1365-2796.2003.01304.x
   Andrews NW, 2005, EMBO REP, V6, P826, DOI 10.1038/sj.embor.7400505
   Asavaroengchai W, 2002, P NATL ACAD SCI USA, V99, P931, DOI 10.1073/pnas.022634999
   Baar J, 1999, ONCOLOGIST, V4, P140
   Banchereau J, 1998, NATURE, V392, P245, DOI 10.1038/32588
   Björck P, 1999, CLIN IMMUNOL, V92, P119, DOI 10.1006/clim.1999.4748
   Boulé MW, 2004, J EXP MED, V199, P1631, DOI 10.1084/jem.20031942
   Brunner C, 2000, J IMMUNOL, V165, P6278, DOI 10.4049/jimmunol.165.11.6278
   Coban C, 2008, HUM VACCINES, V4, P453, DOI 10.4161/hv.4.6.6200
   Decker P, 2005, J IMMUNOL, V174, P3326, DOI 10.4049/jimmunol.174.6.3326
   DELLABELLA S, 2001, J LEUKOCYTE BIOL, V75, P106
   Farkas L, 2001, AM J PATHOL, V159, P237, DOI 10.1016/S0002-9440(10)61689-6
   Gallucci S, 1999, NAT MED, V5, P1249, DOI 10.1038/15200
   Granov AM, 2008, VOPROSY ONKOLOGII (ST. PETERSBURG), V54, P401
   Halpern MD, 1996, CELL IMMUNOL, V167, P72, DOI 10.1006/cimm.1996.0009
   Hartmann G, 1999, GENE THER, V6, P893, DOI 10.1038/sj.gt.3300880
   Holmgren L, 1999, BLOOD, V93, P3956, DOI 10.1182/blood.V93.11.3956.411k05_3956_3963
   Ishii KJ, 2008, CURR OPIN IMMUNOL, V20, P524, DOI 10.1016/j.coi.2008.07.002
   Ishii KJ, 2008, NATURE, V451, P725, DOI 10.1038/nature06537
   Ishii KJ, 2001, J IMMUNOL, V167, P2602, DOI 10.4049/jimmunol.167.5.2602
   Jiang WW, 2004, CELL IMMUNOL, V229, P31, DOI 10.1016/j.cellimm.2004.06.003
   Klinman DM, 1996, P NATL ACAD SCI USA, V93, P2879, DOI 10.1073/pnas.93.7.2879
   KRIEG AM, 1995, NATURE, V374, P546, DOI 10.1038/374546a0
   LEPLINA OY, 2006, CELL TECHNOL BIO MED, V1, P117
   Lipford GB, 1997, EUR J IMMUNOL, V27, P2340, DOI 10.1002/eji.1830270931
   Lipscomb MF, 2002, PHYSIOL REV, V82, P97, DOI 10.1152/physrev.00023.2001
   Luft T, 1998, J IMMUNOL, V161, P1947
   Malmberg KJ, 2004, CANCER IMMUNOL IMMUN, V53, P879, DOI 10.1007/s00262-004-0577-x
   Martin DA, 2006, ARTHRITIS RHEUM-US, V54, P951, DOI 10.1002/art.21677
   Martin M, 2001, J IMMUNOL, V167, P5278, DOI 10.4049/jimmunol.167.9.5278
   Martin M, 2005, NAT IMMUNOL, V6, P777, DOI 10.1038/ni1221
   MATZINGER P, 1994, ANNU REV IMMUNOL, V12, P991, DOI 10.1146/annurev.iy.12.040194.005015
   Matzinger P, 2001, SCAND J IMMUNOL, V54, P4, DOI 10.1046/j.1365-3083.2001.00974.x
   Parlato S, 2001, BLOOD, V98, P3022, DOI 10.1182/blood.V98.10.3022
   Pickl WF, 1996, J IMMUNOL, V157, P3850
   [Ракофф-Наум СRakoff-Nahoum S], 2008, БИОХИМИЯ BIOCHEMISTRY (MOSCOW) BIOKHIMIYA, V73, P690
   Rönnefarth VM, 2006, J IMMUNOL, V177, P7740, DOI 10.4049/jimmunol.177.11.7740
   [Сахно Людмила Васильевна Sakhno LV], 2009, МЕДИЦИНСКАЯ ИММУНОЛОГИЯ MEDITSINSKAYA IMMUNOLOGIYA, V11, P245
   [Сахно ЛВSakhno LV], 2008, МЕДИЦИНСКАЯ ИММУНОЛОГИЯ MEDITSINSKAYA IMMUNOLOGIYA, V10, P151
   [Сахно ЛВSakhno LV], 2005, МЕДИЦИНСКАЯ ИММУНОЛОГИЯ MEDITSINSKAYA IMMUNOLOGIYA, V7, P49
   SAKHNO LV, 2007, PROBL TUBERK BOLEZN, V3, P42
   Santini SM, 2003, STEM CELLS (MIAMISBURG), V21, P357, DOI 10.1634/stemcells.21-3-357
   Santini SM, 2000, J EXP MED, V191, P1777, DOI 10.1084/jem.191.10.1777
   Santini Stefano M, 2003, STEM CELLS (MIAMISBURG), V21, P495, DOI 10.1634/stemcells.21-4-495
   Shirota H, 2006, IMMUNOLOGY, V118, P302, DOI 10.1111/j.1365-2567.2006.02367.x
   Söling A, 2001, MOL MED, V7, P659, DOI 10.1007/BF03401956
   Somersan S, 2001, J IMMUNOL, V167, P4844, DOI 10.4049/jimmunol.167.9.4844
   Suzuki K, 1999, P NATL ACAD SCI USA, V96, P2285, DOI 10.1073/pnas.96.5.2285
   Takeshita F, 2008, CURR OPIN IMMUNOL, V20, P383, DOI 10.1016/j.coi.2008.05.009
   Thurner B, 1999, J IMMUNOL METHODS, V223, P1, DOI 10.1016/S0022-1759(98)00208-7
   YAMAMOTO T, 1994, MICROBIOL IMMUNOL, V38, P831, DOI 10.1111/j.1348-0421.1994.tb01867.x
   Yamanaka R, 2003, BRIT J CANCER, V89, P1172, DOI 10.1038/sj.bjc.6601268
   Yasuda K, 2005, J LEUKOCYTE BIOL, V77, P71, DOI 10.1189/0204089
   Yu JS, 2001, CANCER RES, V61, P842
   Zhu FG, 2003, IMMUNOLOGY, V109, P255, DOI 10.1046/j.1365-2567.2003.01653.x
   Zou WP, 2005, NAT REV CANCER, V5, P263, DOI 10.1038/nrc1586
NR 59
TC 14
Z9 19
U1 0
U2 3
PU ACADEMIC PRESS INC ELSEVIER SCIENCE
PI SAN DIEGO
PA 525 B ST, STE 1900, SAN DIEGO, CA 92101-4495 USA
SN 0008-8749
EI 1090-2163
J9 CELL IMMUNOL
JI Cell. Immunol.
PD JUN 15
PY 2010
VL 266
IS 1
BP 46
EP 51
DI 10.1016/j.cellimm.2010.08.011
PG 6
WC Cell Biology; Immunology
SC Cell Biology; Immunology
GA 680RB
UT WOS:000284251000007
PM 20863487
DA 2025-02-17
ER

PT J
AU Vauleon, E
   Avril, T
   Collet, B
   Mosser, J
   Quillien, V
AF Vauleon, Elodie
   Avril, Tony
   Collet, Brigitte
   Mosser, Jean
   Quillien, Veronique
TI Overview of Cellular Immunotherapy for Patients with Glioblastoma
SO CLINICAL & DEVELOPMENTAL IMMUNOLOGY
LA English
DT Review
ID recurrent malignant gliomas; colony-stimulating factor; activated killer-cells; central-nervous-system; regulatory t-cells; high-grade gliomas; tumor-infiltrating lymphocytes; blood-brain-barrier; growth-factor-beta; phase-i/ii trial
AB High grade gliomas (HGG) including glioblastomas (GBM) are the most common and devastating primary brain tumours. Despite important progresses in GBM treatment that currently includes surgery combined to radio-and chemotherapy, GBM patients' prognosis remains very poor. Immunotherapy is one of the new promising therapeutic approaches that can specifically target tumour cells. Such an approach could also maintain long term antitumour responses without inducing neurologic defects. Since the past 25 years, adoptive and active immunotherapies using lymphokine-activated killer cells, cytotoxic T cells, tumour-infiltrating lymphocytes, autologous tumour cells, and dendritic cells have been tested in phase I/II clinical trials with HGG patients. This paper inventories these cellular immunotherapeutic strategies and discusses their efficacy, limits, and future perspectives for optimizing the treatment to achieve clinical benefits for GBM patients.
C1 [Vauleon, Elodie; Avril, Tony; Collet, Brigitte; Quillien, Veronique] Ctr Eugene Marquis, Dept Biol, CS44229, F-35042 Rennes, France.
   [Vauleon, Elodie; Mosser, Jean; Quillien, Veronique] Univ Rennes 1, CNRS, UMR6061, IFR 140,CS34317, F-35043 Rennes, France.
C3 UNICANCER; Centre Eugene Marquis; Centre National de la Recherche Scientifique (CNRS); Universite de Rennes
RP Vauleon, E (通讯作者)，Ctr Eugene Marquis, Dept Biol, CS44229, Rue Bataille Flandres Dunkerque, F-35042 Rennes, France.
EM e.vauleon@rennes.fnclcc.fr
FU "Ligue Contre le Cancer" Committee of Ille-et-Villaine; Maine-et-Loire; Institut National du Cancer; Region Bretagne; foundation "Aidez la recherche"
CR Ahmed N, 2010, CLIN CANCER RES, V16, P474, DOI 10.1158/1078-0432.CCR-09-1322
   Anderson RC, 2002, CLIN IMMUNOL, V102, P84, DOI 10.1006/clim.2001.5152
   Andrews DW, 2001, J CLIN ONCOL, V19, P2189, DOI 10.1200/JCO.2001.19.8.2189
   Ardon H, 2010, J NEURO-ONCOL, V99, P261, DOI 10.1007/s11060-010-0131-y
   Ardon H, 2010, PEDIATR BLOOD CANCER, V54, P519, DOI 10.1002/pbc.22319
   Avril T, 2010, J NEUROIMMUNOL, V225, P22, DOI 10.1016/j.jneuroim.2010.04.003
   Banissi C, 2009, CANCER IMMUNOL IMMUN, V58, P1627, DOI 10.1007/s00262-009-0671-1
   BARBA D, 1989, J NEUROSURG, V70, P175, DOI 10.3171/jns.1989.70.2.0175
   Barcia C, 2009, AM J PATHOL, V175, P786, DOI 10.2353/ajpath.2009.081034
   Bartholomäus I, 2009, NATURE, V462, P94, DOI 10.1038/nature08478
   BAUCHET L, 2004, J NEUROONCO IN PRESS, V0, P0
   BLANCHER A, 1993, EUR CYTOKINE NETW, V4, P331
   BODMER S, 1989, J IMMUNOL, V143, P3222
   BOIARDI A, 1994, CANCER IMMUNOL IMMUN, V39, P193, DOI 10.1007/BF01533386
   Calzascia T, 2005, IMMUNITY, V22, P175, DOI 10.1016/j.immuni.2004.12.008
   Caruso DA, 2004, NEURO-ONCOLOGY, V6, P236, DOI 10.1215/S1152851703000668
   Chahlavi A, 2005, CANCER RES, V65, P5428, DOI 10.1158/0008-5472.CAN-04-4395
   Clavreul A, 2010, J CLIN NEUROSCI, V17, P842, DOI 10.1016/j.jocn.2009.11.017
   COULDWELL WT, 1991, J NEUROIMMUNOL, V33, P89, DOI 10.1016/0165-5728(91)90052-9
   Davies DC, 2002, J ANAT, V200, P639, DOI 10.1046/j.1469-7580.2002.00065.x
   De Vleeschouwer S, 2004, J NEUROSURG, V100, P492, DOI 10.3171/ped.2004.100.5.0492
   De Vleeschouwer S, 2008, CLIN CANCER RES, V14, P3098, DOI 10.1158/1078-0432.CCR-07-4875
   de Vries IJM, 2005, NAT BIOTECHNOL, V23, P1407, DOI 10.1038/nbt1154
   DeAngelis LM, 2001, NEW ENGL J MED, V344, P114, DOI 10.1056/NEJM200101113440207
   Dillman RO, 2004, J IMMUNOTHER, V27, P398, DOI 10.1097/00002371-200409000-00009
   Dillman RO, 2009, J IMMUNOTHER, V32, P914, DOI 10.1097/CJI.0b013e3181b2910f
   Dix AR, 1999, J NEUROIMMUNOL, V100, P216, DOI 10.1016/S0165-5728(99)00203-9
   El Andaloussi A, 2006, NEURO-ONCOLOGY, V8, P234, DOI 10.1215/15228517-2006-006
   Faries MB, 2009, CLIN CANCER RES, V15, P7029, DOI 10.1158/1078-0432.CCR-09-1540
   Fecci PE, 2006, CANCER RES, V66, P3294, DOI 10.1158/0008-5472.CAN-05-3773
   Fisher JL, 2007, NEUROL CLIN, V25, P867, DOI 10.1016/j.ncl.2007.07.002
   Fujita M, 2009, CANCER RES, V69, P1587, DOI 10.1158/0008-5472.CAN-08-2915
   Gabrilovich DI, 2009, NAT REV IMMUNOL, V9, P162, DOI 10.1038/nri2506
   Ghiringhelli F, 2004, EUR J IMMUNOL, V34, P336, DOI 10.1002/eji.200324181
   Gilboa E, 2007, J CLIN INVEST, V117, P1195, DOI 10.1172/JCI31205
   Graf MR, 2002, CANCER IMMUNOL IMMUN, V51, P179, DOI 10.1007/s00262-002-0269-3
   Grant R, 2003, BIOCHEM PHARMACOL, V66, P1033, DOI 10.1016/S0006-2952(03)00464-7
   HAYES RL, 1995, CANCER-AM CANCER SOC, V76, P840, DOI 10.1002/1097-0142(19950901)76:5<840::AID-CNCR2820760519>3.0.CO;2-R
   Hayes RL, 2001, CRIT REV ONCOL HEMAT, V39, P31, DOI 10.1016/S1040-8428(01)00122-6
   Heimberger AB, 2008, NEURO-ONCOLOGY, V10, P98, DOI 10.1215/15228517-2007-046
   Herrlinger U, 2004, J NEURO-ONCOL, V66, P147, DOI 10.1023/B:NEON.0000013497.04322.fc
   Higano CS, 2010, NAT REV DRUG DISCOV, V9, P513, DOI 10.1038/nrd3220
   HISHII M, 1995, NEUROSURGERY, V37, P1160, DOI 10.1227/00006123-199512000-00016
   Hodi FS, 2010, NEW ENGL J MED, V363, P711, DOI 10.1056/NEJMoa1003466
   Holladay FP, 1996, J NEURO-ONCOL, V27, P179
   Hussain SF, 2006, J TRANSL MED, V4, P0, DOI 10.1186/1479-5876-4-15
   Ishikawa E, 2007, CANCER SCI, V98, P1226, DOI 10.1111/j.1349-7006.2007.00518.x
   JACOBS SK, 1986, CANCER RES, V46, P2101
   Jean WC, 2004, J NEURO-ONCOL, V66, P39, DOI 10.1023/B:NEON.0000013477.94568.0f
   JEFFES EWB, 1993, J NEURO-ONCOL, V15, P141, DOI 10.1007/BF01053935
   Jia ZF, 2010, J NEURO-ONCOL, V98, P329, DOI 10.1007/s11060-009-0092-1
   Jordan JT, 2008, CANCER IMMUNOL IMMUN, V57, P123, DOI 10.1007/s00262-007-0336-x
   June CH, 2009, NAT REV IMMUNOL, V9, P704, DOI 10.1038/nri2635
   Kalinski P, 2009, FUTURE ONCOL, V5, P379, DOI 10.2217/fon.09.6
   Karayan-Tapon L, 2010, J NEURO-ONCOL, V97, P311, DOI 10.1007/s11060-009-0031-1
   Karman J, 2004, IMMUNOL LETT, V92, P107, DOI 10.1016/j.imlet.2003.10.017
   Kikuchi T, 2001, CANCER IMMUNOL IMMUN, V50, P337, DOI 10.1007/s002620100205
   Kikuchi T, 2004, J IMMUNOTHER, V27, P452, DOI 10.1097/00002371-200411000-00005
   Kim TG, 2010, CLIN VACCINE IMMUNOL, V17, P143, DOI 10.1128/CVI.00292-09
   KITAHARA T, 1987, J NEURO-ONCOL, V4, P329
   Kjaergaard J, 2005, J NEUROSURG, V103, P156, DOI 10.3171/jns.2005.103.1.0156
   Kleihues P, 2002, J NEUROPATH EXP NEUR, V61, P215, DOI 10.1093/jnen/61.3.215
   Kruse CA, 1997, CANCER IMMUNOL IMMUN, V45, P77, DOI 10.1007/s002620050405
   KUPPNER MC, 1989, J NEUROSURG, V71, P211, DOI 10.3171/jns.1989.71.2.0211
   KUPPNER MC, 1990, J NEUROSURG, V72, P619, DOI 10.3171/jns.1990.72.4.0619
   Lauterbach H, 2006, J EXP MED, V203, P1963, DOI 10.1084/jem.20060039
   Liau L M, 2000, NEUROSURG FOCUS, V9, P0
   Liau LM, 2005, CLIN CANCER RES, V11, P5515, DOI 10.1158/1078-0432.CCR-05-0464
   LILLEHEI KO, 1991, NEUROSURGERY, V28, P16, DOI 10.1227/00006123-199101000-00003
   Maes W, 2009, NEURO-ONCOLOGY, V11, P529, DOI 10.1215/15228517-2009-004
   Mailliard RB, 2004, CANCER RES, V64, P5934, DOI 10.1158/0008-5472.CAN-04-1261
   Marigo I, 2010, IMMUNITY, V32, P790, DOI 10.1016/j.immuni.2010.05.010
   Marques CP, 2008, J IMMUNOL, V181, P6417, DOI 10.4049/jimmunol.181.9.6417
   Masson F, 2007, J IMMUNOL, V179, P845, DOI 10.4049/jimmunol.179.2.845
   MERCHANT RE, 1988, CANCER-AM CANCER SOC, V62, P665, DOI 10.1002/1097-0142(19880815)62:4<665::AID-CNCR2820620403>3.0.CO;2-O
   Mittelbronn M, 2007, J NEUROIMMUNOL, V189, P50, DOI 10.1016/j.jneuroim.2007.07.002
   Miyazaki T, 2009, J NEUROSURG, V111, P230, DOI 10.3171/2008.10.JNS081141
   Morford LA, 1997, J IMMUNOL, V159, P4415
   Morse MA, 2008, BLOOD, V112, P610, DOI 10.1182/blood-2008-01-135319
   Mrass P, 2006, IMMUNOL REV, V213, P195, DOI 10.1111/j.1600-065X.2006.00433.x
   Murthy V, 2009, CURR MOL MED, V9, P725, DOI 10.2174/156652409788970689
   NITTA T, 1994, BRAIN RES, V649, P122, DOI 10.1016/0006-8993(94)91055-3
   Ogden AT, 2006, NEUROSURGERY, V59, P902, DOI 10.1227/01.NEU.0000233907.03070.7B
   Okada H, 2003, J NEURO-ONCOL, V64, P13, DOI 10.1007/BF02700016
   Okada H, 2007, J TRANSL MED, V5, P0, DOI 10.1186/1479-5876-5-67
   Okada H, 2009, CRIT REV IMMUNOL, V29, P1
   Overwijk WW, 2003, J EXP MED, V198, P569, DOI 10.1084/jem.20030590
   Parmiani G, 2007, ANN ONCOL, V18, P226, DOI 10.1093/annonc/mdl158
   Parney IF, 2006, J NEURO-ONCOL, V78, P71, DOI 10.1007/s11060-005-9058-0
   Pellegatta S, 2010, NEURO-ONCOLOGY, V12, P377, DOI 10.1093/neuonc/nop024
   Plautz GE, 1998, J NEUROSURG, V89, P42, DOI 10.3171/jns.1998.89.1.0042
   Plautz GE, 2000, CLIN CANCER RES, V6, P2209
   Quattrocchi KB, 1999, J NEURO-ONCOL, V45, P141, DOI 10.1023/A:1006293606710
   Quillien V, 2005, EUR J NUCL MED MOL I, V32, P731, DOI 10.1007/s00259-005-1825-9
   Rascher G, 2002, ACTA NEUROPATHOL, V104, P85, DOI 10.1007/s00401-002-0524-x
   Reits EA, 2006, J EXP MED, V203, P1259, DOI 10.1084/jem.20052494
   Ribas A, 2009, CLIN CANCER RES, V15, P6267, DOI 10.1158/1078-0432.CCR-09-1254
   Rosenberg SA, 2004, NAT MED, V10, P909, DOI 10.1038/nm1100
   Rosenberg SA, 2009, CURR OPIN IMMUNOL, V21, P233, DOI 10.1016/j.coi.2009.03.002
   Rutkowski S, 2004, BRIT J CANCER, V91, P1656, DOI 10.1038/sj.bjc.6602195
   Saas P, 1997, J CLIN INVEST, V99, P1173, DOI 10.1172/JCI119273
   Saikali S, 2007, J NEURO-ONCOL, V81, P139, DOI 10.1007/s11060-006-9220-3
   Sampson JH, 2009, MOL CANCER THER, V8, P2773, DOI 10.1158/1535-7163.MCT-09-0124
   Sankhla SK, 1996, J NEURO-ONCOL, V27, P133
   Schneider T, 2001, J NEURO-ONCOL, V53, P39, DOI 10.1023/A:1011856406683
   Slingluff CL, 2009, CLIN CANCER RES, V15, P7036, DOI 10.1158/1078-0432.CCR-09-1544
   Sloan A E, 2000, NEUROSURG FOCUS, V9, P0
   SOBOL RE, 1995, GENE THER, V2, P164
   Soiffer R, 1998, P NATL ACAD SCI USA, V95, P13141, DOI 10.1073/pnas.95.22.13141
   Steiner HH, 2004, J CLIN ONCOL, V22, P4272, DOI 10.1200/JCO.2004.09.038
   Stupp R, 2009, ANN ONCOL, V20, P126, DOI 10.1093/annonc/mdp151
   Stupp R, 2007, NAT BIOTECHNOL, V25, P193, DOI 10.1038/nbt0207-193
   Stupp R, 2009, LANCET ONCOL, V10, P459, DOI 10.1016/S1470-2045(09)70025-7
   Tambuyzer BR, 2009, J LEUKOCYTE BIOL, V85, P352, DOI 10.1189/jlb.0608385
   Tsuboi K, 2003, CLIN CANCER RES, V9, P3294
   Tsurushima H, 1999, JPN J CANCER RES, V90, P536, DOI 10.1111/j.1349-7006.1999.tb00781.x
   Ueda R, 2007, J TRANSL MED, V5, P0, DOI 10.1186/1479-5876-5-68
   Ueda R, 2009, CLIN CANCER RES, V15, P6551, DOI 10.1158/1078-0432.CCR-09-1067
   Van Gool S, 2009, BRAIN PATHOL, V19, P694, DOI 10.1111/j.1750-3639.2009.00316.x
   van Zwam M, 2009, J MOL MED, V87, P273, DOI 10.1007/s00109-008-0421-4
   Verdijk P, 2009, CLIN CANCER RES, V15, P2531, DOI 10.1158/1078-0432.CCR-08-2729
   Walker DG, 2008, J CLIN NEUROSCI, V15, P114, DOI 10.1016/j.jocn.2007.08.007
   Walker PR, 1997, J IMMUNOL, V158, P4521
   Waziri A, 2008, J IMMUNOL, V180, P7673, DOI 10.4049/jimmunol.180.11.7673
   Weller M, 1997, CELL PHYSIOL BIOCHEM, V7, P282, DOI 10.1159/000154883
   Weller M, 1995, BRAIN RES REV, V21, P128, DOI 10.1016/0165-0173(95)00010-0
   Weller M, 2010, NAT REV NEUROL, V6, P39, DOI 10.1038/nrneurol.2009.197
   Wen PY, 2010, J CLIN ONCOL, V28, P1963, DOI 10.1200/JCO.2009.26.3541
   Wheeler CJ, 2008, CANCER RES, V68, P5955, DOI 10.1158/0008-5472.CAN-07-5973
   Wheeler CJ, 2010, EXPERT REV NEUROTHER, V10, P483, DOI 10.1586/ERN.10.26
   Wheeler CJ, 2004, CLIN CANCER RES, V10, P5316, DOI 10.1158/1078-0432.CCR-04-0497
   Wiendl H, 2002, J IMMUNOL, V168, P4772, DOI 10.4049/jimmunol.168.9.4772
   Wilmotte R, 2005, NEUROREPORT, V16, P1081, DOI 10.1097/00001756-200507130-00010
   Wilson EH, 2010, J CLIN INVEST, V120, P1368, DOI 10.1172/JCI41911
   Wintterle S, 2003, CANCER RES, V63, P7462
   Wischhusen J, 2002, CANCER RES, V62, P2592
   Woiciechowsky C, 1998, J NEUROIMMUNOL, V84, P164, DOI 10.1016/S0165-5728(97)00236-1
   Wood GW, 2000, J NEURO-ONCOL, V48, P113, DOI 10.1023/A:1006456421177
   Yamanaka R, 2003, BRIT J CANCER, V89, P1172, DOI 10.1038/sj.bjc.6601268
   Yamanaka R, 2005, CLIN CANCER RES, V11, P4160, DOI 10.1158/1078-0432.CCR-05-0120
   Yamanaka R, 2009, NEUROSURG REV, V32, P265, DOI 10.1007/s10143-009-0189-1
   Yu JS, 2001, CANCER RES, V61, P842
   Yu JS, 2004, CANCER RES, V64, P4973, DOI 10.1158/0008-5472.CAN-03-3505
   Zou JP, 1999, J IMMUNOL, V162, P4882
NR 145
TC 75
Z9 83
U1 0
U2 6
PU HINDAWI PUBLISHING CORPORATION
PI NEW YORK
PA 410 PARK AVENUE, 15TH FLOOR, #287 PMB, NEW YORK, NY 10022 USA
SN 1740-2522
EI 
J9 CLIN DEV IMMUNOL
JI Clin. Dev. Immunol.
PD JUN 15
PY 2010
VL 0
IS 
BP 
EP 
DI 10.1155/2010/689171
PG 18
WC Immunology
SC Immunology
GA 698QO
UT WOS:000285608500001
PM 20953324
DA 2025-02-17
ER

PT J
AU Hoa, N
   Ge, LS
   Kuznetsov, Y
   McPherson, A
   Cornforth, AN
   Pham, JTH
   Myers, MP
   Ahmed, N
   Salsman, VS
   Lamb, LS
   Bowersock, JE
   Hu, YJ
   Zhou, YH
   Jadus, MR
AF Hoa, Neil
   Ge, Lisheng
   Kuznetsov, Yurii
   McPherson, Alex
   Cornforth, Andrew N.
   Pham, Jimmy T. H.
   Myers, Michael P.
   Ahmed, Nabil
   Salsman, Vita S.
   Lamb, Lawrence S., Jr.
   Bowersock, Joscelyn E.
   Hu, Yuanjie
   Zhou, Yi-Hong
   Jadus, Martin R.
TI Glioma Cells Display Complex Cell Surface Topographies That Resist the Actions of Cytolytic Effector Lymphocytes
SO JOURNAL OF IMMUNOLOGY
LA English
DT Article
ID regulatory t-cells; tumor-infiltrating lymphocytes; human-immunodeficiency-virus; recurrent malignant gliomas; antitumor immune-responses; growth-factor-beta; glioblastoma-multiforme; murine leukemia; brain-tumors; human glia
AB Gliomas are invasive cancers that resist all forms of attempted therapy. Immunotherapy using Ag-pulsed dendritic cells has improved survival in some patients. We present evidence that another level of complexity may also contribute to lack of responses by the lymphocytes toward gliomas. Atomic force microscopy of four different glioma types-human U251 and rat T9 and F98 glioma cells, including freshly isolated human glioblastoma multiforme neurosphere cultures (containing "stem cell-like cells")revealed a complex surface topography with numerous microvilli and filopodia. These structures were not found on other cell types. Electron microscopy and immunofluorescence microscopy of glioma cells confirmed that microvilli are present. U251 cells with microvilli resisted the cytolytic actions of different human effector cells, (lymphokine-activated killer cells, gamma delta T cells, conventional CTLs, and chimeric Ag-receptor-redirected T cells) better than their nonmicrovilli-expressing counterparts. Killer lymphocytes released perforin, which was detected within the glioma's microvilli/filopodia, indicating these structures can receive the cytolytic effector molecules, but cytotoxicity is suboptimal. Air-dried gliomas revealed nodes within the microvilli/filopodia. The microvilli that penetrated 0.4-mu m transwell chamber's pores resisted the actions of CTLs and physical damage. Those nodelike structures may represent a compartmentalization that resists physical damage. These microvilli may play multiple roles in glioma biology, such as invasion and resistance to lymphocyte-mediated killing. The Journal of Immunology, 2010, 185: 4793-4803.
C1 [Hoa, Neil; Ge, Lisheng; Jadus, Martin R.] VA Long Beach Healthcare Syst, Dept Diagnost, Pathol & Lab Med Serv, Long Beach, CA 90822 USA.
   [Hoa, Neil; Ge, Lisheng; Jadus, Martin R.] VA Long Beach Healthcare Syst, Mol Med Hlth Care Grp, Pathol & Lab Med Serv, Long Beach, CA 90822 USA.
   [Kuznetsov, Yurii; McPherson, Alex] Univ Calif Irvine, Dept Mol Biol & Biochem, Irvine, CA 92697 USA.
   [Hu, Yuanjie; Zhou, Yi-Hong] Univ Calif Irvine, Dept Biol Chem, Irvine, CA 92697 USA.
   [Zhou, Yi-Hong] Univ Calif Irvine, Dept Neurol Surg, Irvine, CA 92697 USA.
   [Jadus, Martin R.] Univ Calif Irvine, Dept Pathol & Lab Med, Irvine, CA 92697 USA.
   [Cornforth, Andrew N.] Hoag Hosp Mem Presbyterian Hosp, Ctr Comprehens Canc, Dept Cell Biol, Newport Beach, CA 92658 USA.
   [Pham, Jimmy T. H.; Myers, Michael P.] Calif State Univ Long Beach, Dept Chem & Biochem, Long Beach, CA 90840 USA.
   [Ahmed, Nabil; Salsman, Vita S.] Baylor Coll Med, Texas Childrens Canc Ctr, Ctr Cell & Gene Therapy, Houston, TX 77030 USA.
   [Lamb, Lawrence S., Jr.] Univ Alabama Birmingham, Dept Med, Birmingham, AL 35294 USA.
   [Jadus, Martin R.] Univ Calif Irvine, Chao Family Comprehens Canc Ctr, Neurooncol Program, Irvine, CA 92868 USA.
C3 US Department of Veterans Affairs; Veterans Health Administration (VHA); VA Long Beach Healthcare System; US Department of Veterans Affairs; Veterans Health Administration (VHA); VA Long Beach Healthcare System; University of California System; University of California Irvine; University of California System; University of California Irvine; University of California System; University of California Irvine; University of California System; University of California Irvine; California State University System; California State University Long Beach; Texas Children's Cancer Center; Baylor College of Medicine; Baylor College Medical Hospital; University of Alabama System; University of Alabama Birmingham; University of California System; University of California Irvine
RP Jadus, MR (通讯作者)，VA Long Beach Healthcare Syst, Dept Diagnost, Pathol & Lab Med Serv, 5901 E 7th St, Long Beach, CA 90822 USA.
EM martin.jadus@va.gov
FU Veterans Affairs Medical Center; Avon Breast Cancer Foundation via the University of California; Faculty-Student Collaborative Research Seed grant; National Institutes of Health National Institute of Neurological Disorders and Stroke [R21NS057341]; American Brain Tumor Foundation Translational Research; University of California, Irvine; School of Medicine and Committee on Research Award; Southern California Institute for Research and Education (SCIRE)
CR Ahmed N, 2010, CLIN CANCER RES, V16, P474, DOI 10.1158/1078-0432.CCR-09-1322
   Akasaki Y, 2004, J IMMUNOL, V173, P4352, DOI 10.4049/jimmunol.173.7.4352
   Aloisi F, 1998, J IMMUNOL, V160, P4671
   Arismendi-Morillo GJ, 2008, J ELECTRON MICROSC, V57, P33, DOI 10.1093/jmicro/dfm038
   Armanios MY, 2004, NEURO-ONCOLOGY, V6, P259, DOI 10.1215/S1152851703000474
   Barakonyi A, 2002, J IMMUNOL, V168, P2683, DOI 10.4049/jimmunol.168.6.2683
   Bryant NL, 2009, NEURO-ONCOLOGY, V11, P357, DOI 10.1215/15228517-2008-111
   Carson MJ, 1999, J NEUROSCI RES, V55, P127, DOI 10.1002/(SICI)1097-4547(19990101)55:1<127::AID-JNR14>3.0.CO;2-2
   Carson MJ, 2006, IMMUNOL REV, V213, P48, DOI 10.1111/j.1600-065X.2006.00441.x
   Collignon FP, 2004, AM J TRANSPLANT, V4, P15, DOI 10.1046/j.1600-6143.2003.00289.x
   COLLINS VP, 1979, ACTA PATH MICRO IM A, V87, P29
   COLLINS VP, 1977, CYTOBIOLOGIE, V16, P52
   CONSTAM DB, 1992, J IMMUNOL, V148, P1404
   Doolittle ND, 2005, CLIN CANCER RES, V11, P421
   El Andaloussi A, 2006, NEURO-ONCOLOGY, V8, P234, DOI 10.1215/15228517-2006-006
   Ewend MG, 2000, J IMMUNOTHER, V23, P438, DOI 10.1097/00002371-200007000-00007
   Fecci PE, 2006, CANCER RES, V66, P3294, DOI 10.1158/0008-5472.CAN-05-3773
   Fecci PE, 2006, CLIN CANCER RES, V12, P4294, DOI 10.1158/1078-0432.CCR-06-0053
   Friese MA, 2003, CANCER RES, V63, P8996
   HAYES RL, 1992, REV NEUROL, V148, P454
   Heimberger AB, 2008, CLIN CANCER RES, V14, P5166, DOI 10.1158/1078-0432.CCR-08-0320
   HISHII M, 1995, NEUROSURGERY, V37, P1160, DOI 10.1227/00006123-199512000-00016
   Hoa N, 2009, PLOS ONE, V4, P0, DOI 10.1371/journal.pone.0004631
   HOOK GR, 1988, JNCI-J NATL CANCER I, V80, P171, DOI 10.1093/jnci/80.3.171
   Hussain SF, 2006, NEURO-ONCOLOGY, V8, P261, DOI 10.1215/15228517-2006-008
   INGE TH, 1992, J IMMUNOL, V148, P3847
   JACHIMCZAK P, 1993, J NEUROSURG, V78, P944, DOI 10.3171/jns.1993.78.6.0944
   Jordan JT, 2008, CANCER IMMUNOL IMMUN, V57, P123, DOI 10.1007/s00262-007-0336-x
   Karman J, 2004, J IMMUNOL, V173, P2353, DOI 10.4049/jimmunol.173.4.2353
   Kruse CA, 1997, CANCER IMMUNOL IMMUN, V45, P77, DOI 10.1007/s002620050405
   Kuznetsov YG, 2004, SCANNING, V26, P209
   Kuznetsov YG, 2003, J VIROL, V77, P11896, DOI 10.1128/JVI.77.22.11896-11909.2003
   Kuznetsov YG, 2002, BIOPHYS J, V83, P3665, DOI 10.1016/S0006-3495(02)75366-6
   Machado CML, 2005, CANCER CELL INT, V5, P0, DOI 10.1186/1475-2867-5-13
   Maenpaa A, 1996, AM J PATHOL, V148, P1139
   Matrone MA, 2010, ONCOGENE, V29, P3217, DOI 10.1038/onc.2010.68
   Mittelbronn M, 2007, J NEUROIMMUNOL, V189, P50, DOI 10.1016/j.jneuroim.2007.07.002
   MYERS MP, 1999, ELECTRON J BIOTECHN, V2, P3
   Nieder C, 2000, CANCER TREAT REV, V26, P397, DOI 10.1053/ctrv.2000.0191
   Plautz GE, 2000, CLIN CANCER RES, V6, P2209
   Prayson Richard A, 2002, ANN DIAGN PATHOL, V6, P148, DOI 10.1053/adpa.2002.33900
   Quattrocchi KB, 1999, J NEURO-ONCOL, V45, P141, DOI 10.1023/A:1006293606710
   Ransom CB, 2001, J NEUROPHYSIOL, V85, P790, DOI 10.1152/jn.2001.85.2.790
   Read SB, 2003, J INTERF CYTOK RES, V23, P379, DOI 10.1089/107999003322226032
   ROSZMAN T, 1991, IMMUNOL TODAY, V12, P370, DOI 10.1016/0167-5699(91)90068-5
   SMYTH MJ, 1991, J IMMUNOL, V146, P3289
   SPENCE AM, 1978, VIRCHOWS ARCH B, V28, P77
   T Hoa N, 2007, LAB INVEST, V87, P115, DOI 10.1038/labinvest.3700506
   TSCHOPP J, 1986, NATURE, V322, P831, DOI 10.1038/322831a0
   Walker PR, 2002, IMMUNOLOGY, V107, P28, DOI 10.1046/j.1365-2567.2002.01507.x
   Whipple RA, 2008, CANCER RES, V68, P5678, DOI 10.1158/0008-5472.CAN-07-6589
   Whipple RA, 2007, EXP CELL RES, V313, P1326, DOI 10.1016/j.yexcr.2007.02.001
   Wiendl H, 2002, J IMMUNOL, V168, P4772, DOI 10.4049/jimmunol.168.9.4772
   Wischhusen J, 2005, J NEUROPATH EXP NEUR, V64, P523, DOI 10.1093/jnen/64.6.523
   Zhang JG, 2007, CLIN CANCER RES, V13, P566, DOI 10.1158/1078-0432.CCR-06-1576
NR 55
TC 23
Z9 25
U1 0
U2 3
PU AMER ASSOC IMMUNOLOGISTS
PI BETHESDA
PA 9650 ROCKVILLE PIKE, BETHESDA, MD 20814 USA
SN 0022-1767
EI 1550-6606
J9 J IMMUNOL
JI J. Immunol.
PD OCT 15
PY 2010
VL 185
IS 8
BP 4793
EP 4803
DI 10.4049/jimmunol.1001526
PG 11
WC Immunology
SC Immunology
GA 658WU
UT WOS:000282525900033
PM 20855883
DA 2025-02-17
ER

PT J
AU Ji, JF
   Black, KL
   Yu, JS
AF Ji, Jianfei
   Black, Keith L.
   Yu, John S.
TI Glioma Stem Cell Research for the Development of Immunotherapy
SO NEUROSURGERY CLINICS OF NORTH AMERICA
LA English
DT Article
DE Cancer stem cell; Glioma; CD133(+); Immunotherapy
ID tumor-initiating cells; pulsed dendritic cells; hepatocellular-carcinoma cells; cancer stem/progenitor cells; acute myeloid-leukemia; long-term survival; progenitor cells; hematopoietic stem; glioblastoma-multiforme; differentiation therapy
AB Glioma, especially high-grade glioblastoma multiforme (GBM), is the most common and aggressive type of brain tumor, accounting for about half of all the primary brain tumors. Despite continued advances in surgery, chemotherapy, and radiotherapy, the clinical outcomes remain dismal. The 2-year survival rate of GBM is less than 30%. Better understanding of GBM biology is needed to develop novel therapies. Recent studies have demonstrated the existence of a small subpopulation of cells with stemlike features called cancer stem cells (CSCs). These GBM CSCs are self renewable and highly tumorigenic. They not only are chemo-radio resistant but also often contain multidrug resistance genes and drug transporter genes. These characteristics enable GBM CSCs to survive standard cytotoxic therapies. Among GBM CSCs, CD133(+) cells are a well-defined population and are prospectively isolated by their cell-surface marker. Increasing data show that the presence of CD133(+) CSCs highly correlates with patient survival, making these cells an ideal immunotherapy target population. The authors have reviewed recent studies related with GBM CSCs (particularly CD133(+) CSCs) and the novel therapeutic strategies targeting these cells.
C1 [Yu, John S.] Gamma Knife Ctr, Maxine Dunitz Neurosurg Inst, Dept Neurosurg, Los Angeles, CA USA.
   [Ji, Jianfei; Black, Keith L.] Cedars Sinai Med Ctr, Maxine Dunitz Neurosurg Inst, Dept Neurosurg, Los Angeles, CA 90048 USA.
C3 Cedars Sinai Medical Center; Cedars Sinai Medical Center
RP Yu, JS (通讯作者)，Gamma Knife Ctr, Maxine Dunitz Neurosurg Inst, Dept Neurosurg, Los Angeles, CA USA.
EM yuj@cshs.org
FU NINDS NIH HHS [R01 NS048959-03, R21 NS048879-01A1] Funding Source: Medline
CR Al-Hajj M, 2003, P NATL ACAD SCI USA, V100, P3983, DOI 10.1073/pnas.0530291100
   Ashley DM, 1997, J EXP MED, V186, P1177, DOI 10.1084/jem.186.7.1177
   Bao SD, 2006, NATURE, V444, P756, DOI 10.1038/nature05236
   Bao SD, 2006, CANCER RES, V66, P7843, DOI 10.1158/0008-5472.CAN-06-1010
   Barcelos LS, 2009, CIRC RES, V104, P1095, DOI 10.1161/CIRCRESAHA.108.192138
   Batchelor TT, 2007, CANCER CELL, V11, P83, DOI 10.1016/j.ccr.2006.11.021
   Bexell D, 2009, INT J CANCER, V125, P15, DOI 10.1002/ijc.24306
   Bianchi MG, 2008, NEUROSCIENCE, V151, P1042, DOI 10.1016/j.neuroscience.2007.11.055
   Bidlingmaier S, 2008, J MOL MED, V86, P1025, DOI 10.1007/s00109-008-0357-8
   Blazek ER, 2007, INT J RADIAT ONCOL, V67, P1, DOI 10.1016/j.ijrobp.2006.09.037
   Bonnet D, 1997, NAT MED, V3, P730, DOI 10.1038/nm0797-730
   Clement V, 2007, CURR BIOL, V17, P165, DOI 10.1016/j.cub.2006.11.033
   Collins AT, 2005, CANCER RES, V65, P10946, DOI 10.1158/0008-5472.CAN-05-2018
   Corbeil D, 2000, J BIOL CHEM, V275, P5512, DOI 10.1074/jbc.275.8.5512
   Cox CV, 2004, BLOOD, V104, P2919, DOI 10.1182/blood-2004-03-0901
   Dallas NA, 2009, CANCER RES, V69, P1951, DOI 10.1158/0008-5472.CAN-08-2023
   Dirks PB, 2001, J NEURO-ONCOL, V53, P203, DOI 10.1023/A:1012273922478
   Eramo A, 2008, CELL DEATH DIFFER, V15, P504, DOI 10.1038/sj.cdd.4402283
   Eramo A, 2006, CELL DEATH DIFFER, V13, P1238, DOI 10.1038/sj.cdd.4401872
   Fan X, 2006, CANCER RES, V66, P7445, DOI 10.1158/0008-5472.CAN-06-0858
   Ferrandina G, 2008, INT J GYNECOL CANCER, V18, P506, DOI 10.1111/j.1525-1438.2007.01056.x
   Galli R, 2004, CANCER RES, V64, P7011, DOI 10.1158/0008-5472.CAN-04-1364
   Ghods AJ, 2007, STEM CELLS, V25, P1645, DOI 10.1634/stemcells.2006-0624
   Grauer OM, 2008, INT J CANCER, V122, P1794, DOI 10.1002/ijc.23284
   Griguer CE, 2008, PLOS ONE, V3, P0, DOI 10.1371/journal.pone.0003655
   Guo XX, 2001, ELECTROPHORESIS, V22, P3067, DOI 10.1002/1522-2683(200108)22:14<3067::AID-ELPS3067>3.0.CO;2-V
   Guzman ML, 2002, P NATL ACAD SCI USA, V99, P16220, DOI 10.1073/pnas.252462599
   Guzman ML, 2007, BLOOD, V110, P4436, DOI 10.1182/blood-2007-05-088815
   Guzman ML, 2007, BLOOD, V110, P4427, DOI 10.1182/blood-2007-05-090621
   Heimberger AB, 2000, J NEUROIMMUNOL, V103, P16, DOI 10.1016/S0165-5728(99)00172-1
   Hemmati HD, 2003, P NATL ACAD SCI USA, V100, P15178, DOI 10.1073/pnas.2036535100
   Hermann PC, 2007, CELL STEM CELL, V1, P313, DOI 10.1016/j.stem.2007.06.002
   Herrlinger U, 1997, CANCER GENE THER, V4, P345
   Huntly BJP, 2005, NAT REV CANCER, V5, P311, DOI 10.1038/nrc1592
   Ieta K, 2008, ANN SURG ONCOL, V15, P638, DOI 10.1245/s10434-007-9605-3
   Ignatova TN, 2002, GLIA, V39, P193, DOI 10.1002/glia.10094
   Ishikawa F, 2007, NAT BIOTECHNOL, V25, P1315, DOI 10.1038/nbt1350
   Jiang F, 2009, MOL CANCER RES, V7, P330, DOI 10.1158/1541-7786.MCR-08-0393
   Jin LQ, 2006, NAT MED, V12, P1167, DOI 10.1038/nm1483
   Kondo T, 2004, P NATL ACAD SCI USA, V101, P781, DOI 10.1073/pnas.0307618100
   Krause DS, 2007, TRENDS MOL MED, V13, P470, DOI 10.1016/j.molmed.2007.09.003
   Krause DS, 2006, NAT MED, V12, P1175, DOI 10.1038/nm1489
   Krex D, 2007, BRAIN, V130, P2596, DOI 10.1093/brain/awm204
   Lagasse E, 2008, GENE THER, V15, P136, DOI 10.1038/sj.gt.3303068
   LAPIDOT T, 1994, NATURE, V367, P645, DOI 10.1038/367645a0
   Lee J, 2006, CANCER CELL, V9, P391, DOI 10.1016/j.ccr.2006.03.030
   Lefranc F, 2005, J CLIN ONCOL, V23, P2411, DOI 10.1200/JCO.2005.03.089
   Li CW, 2007, CANCER RES, V67, P1030, DOI 10.1158/0008-5472.CAN-06-2030
   Liau LM, 2005, CLIN CANCER RES, V11, P5515, DOI 10.1158/1078-0432.CCR-05-0464
   Liau LM, 1999, J NEUROSURG, V90, P1115, DOI 10.3171/jns.1999.90.6.1115
   Liu GT, 2006, MOL CANCER, V5, P0, DOI 10.1186/1476-4598-5-67
   Lobo NA, 2007, ANNU REV CELL DEV BI, V23, P675, DOI 10.1146/annurev.cellbio.22.010305.104154
   Ma S, 2008, ONCOGENE, V27, P1749, DOI 10.1038/sj.onc.1210811
   Ma S, 2007, GASTROENTEROLOGY, V132, P2542, DOI 10.1053/j.gastro.2007.04.025
   Maes W, 2009, NEURO-ONCOLOGY, V11, P529, DOI 10.1215/15228517-2009-004
   Maw MA, 2000, HUM MOL GENET, V9, P27, DOI 10.1093/hmg/9.1.27
   Miraglia S, 1997, BLOOD, V90, P5013, DOI 10.1182/blood.V90.12.5013.5013_5013_5021
   Monzani E, 2007, EUR J CANCER, V43, P935, DOI 10.1016/j.ejca.2007.01.017
   Ni HT, 2001, J NEURO-ONCOL, V51, P1, DOI 10.1023/A:1006452726391
   OBrien CA, 2007, NATURE, V445, P106, DOI 10.1038/nature05372
   Ohgaki H, 2004, CANCER RES, V64, P6892, DOI 10.1158/0008-5472.CAN-04-1337
   Okada H, 1998, INT J CANCER, V78, P196, DOI 10.1002/(SICI)1097-0215(19981005)78:2<196::AID-IJC13>3.0.CO;2-9
   Olempska M, 2007, HEPATOB PANCREAT DIS, V6, P92
   Park CY, 2009, MOL THER, V17, P219, DOI 10.1038/mt.2008.254
   Piccirillo SGM, 2006, NATURE, V444, P761, DOI 10.1038/nature05349
   Plautz GE, 2000, CLIN CANCER RES, V6, P2209
   Pötgens AJG, 2002, J HISTOCHEM CYTOCHEM, V50, P1131, DOI 10.1177/002215540205000814
   Reya T, 2001, NATURE, V414, P105, DOI 10.1038/35102167
   Ricci-Vitiani L, 2007, NATURE, V445, P111, DOI 10.1038/nature05384
   Salmaggi A, 2006, GLIA, V54, P850, DOI 10.1002/glia.20414
   Schatton T, 2008, NATURE, V451, P345, DOI 10.1038/nature06489
   Sell S, 2006, TUMOR BIOL, V27, P59, DOI 10.1159/000092323
   Sell S, 2004, CRIT REV ONCOL HEMAT, V51, P1, DOI 10.1016/j.critrevonc.2004.04.007
   Sell S, 2005, STEM CELL REV, V1, P197, DOI 10.1385/SCR:1:3:197
   Shmelkov SV, 2005, INT J BIOCHEM CELL B, V37, P715, DOI 10.1016/j.biocel.2004.08.010
   Singh SK, 2003, CANCER RES, V63, P5821
   Singh SK, 2004, NATURE, V432, P396, DOI 10.1038/nature03128
   Smit J, 2000, METHODS OF PSYCHOLOGICAL RESEARCH ONLINE, V5, P31
   Smith ADM, 2008, INTERACT STUD, V9, P100, DOI 10.1075/is.9.1.08smi
   SOBOL RE, 1995, GENE THER, V2, P164
   Söling A, 2001, MOL MED, V7, P659, DOI 10.1007/BF03401956
   Suetsugi A, 2006, BIOCHEM BIOPH RES CO, V351, P820, DOI 10.1016/j.bbrc.2006.10.128
   Taylor MD, 2005, CANCER CELL, V8, P323, DOI 10.1016/j.ccr.2005.09.001
   Todaro M, 2007, CELL STEM CELL, V1, P389, DOI 10.1016/j.stem.2007.08.001
   Uchida N, 2000, P NATL ACAD SCI USA, V97, P14720, DOI 10.1073/pnas.97.26.14720
   Vredenburgh JJ, 2007, J CLIN ONCOL, V25, P4722, DOI 10.1200/JCO.2007.12.2440
   Vredenburgh JJ, 2007, CLIN CANCER RES, V13, P1253, DOI 10.1158/1078-0432.CCR-06-2309
   Walid MS, 2008, SOUTH MED J, V101, P971, DOI 10.1097/SMJ.0b013e31818005e5
   Wang Fei, 2004, XI BAO YU FEN ZI MIAN YI XUE ZA ZHI, V20, P769
   Wei XD, 2009, HEAD NECK-J SCI SPEC, V31, P94, DOI 10.1002/hed.20935
   Yamanaka R, 2001, J NEUROSURG, V94, P474, DOI 10.3171/jns.2001.94.3.0474
   Yang ZF, 2008, CANCER CELL, V13, P153, DOI 10.1016/j.ccr.2008.01.013
   Yilmaz ÖH, 2006, NATURE, V441, P475, DOI 10.1038/nature04703
   Yin AH, 1997, BLOOD, V90, P5002, DOI 10.1182/blood.V90.12.5002.5002_5002_5012
   Yin SY, 2007, INT J CANCER, V120, P1444, DOI 10.1002/ijc.22476
   Yu JS, 2001, CANCER RES, V61, P842
   Yu JS, 2004, CANCER RES, V64, P4973, DOI 10.1158/0008-5472.CAN-03-3505
   Yuan XP, 2004, ONCOGENE, V23, P9392, DOI 10.1038/sj.onc.1208311
   Zacchigna S, 2009, J NEUROSCI, V29, P2297, DOI 10.1523/JNEUROSCI.2034-08.2009
   Zeppernick F, 2008, CLIN CANCER RES, V14, P123, DOI 10.1158/1078-0432.CCR-07-0932
NR 100
TC 34
Z9 50
U1 0
U2 5
PU W B SAUNDERS CO-ELSEVIER INC
PI PHILADELPHIA
PA 1600 JOHN F KENNEDY BOULEVARD, STE 1800, PHILADELPHIA, PA 19103-2899 USA
SN 1042-3680
EI 1558-1349
J9 NEUROSURG CLIN N AM
JI Neurosurg. Clin. N. Am.
PD JAN 15
PY 2010
VL 21
IS 1
BP 159
EP +
DI 10.1016/j.nec.2009.08.006
PG 9
WC Clinical Neurology; Surgery
SC Neurosciences & Neurology; Surgery
GA 601LA
UT WOS:000278059500014
PM 19944974
DA 2025-02-17
ER

PT J
AU Yang, LM
   Wei, JF
   He, SH
AF Yang, Liming
   Wei, Jifu
   He, Shaoheng
TI Integrative genomic analyses on interferon-λs and their roles in cancer prediction
SO INTERNATIONAL JOURNAL OF MOLECULAR MEDICINE
LA English
DT Article
DE interferon-lambda; comparative genomics; comparative proteomics; cancer; meta analysis; P53; SF-1; WT-1
ID comparative integromics; family-members; antiviral activity; virus-replication; gene-expression; dendritic cells; i interferons; es cells; macrophages; infection
AB Interferon (IFN)-lambda s, including IFN-lambda 1, IFN-lambda 2, and IFN-lambda 3, are a newly described group of cytokines distantly related to the type I IFNs and IL-10 family members. Besides the antiviral activity, IFN-lambda s were reported to inhibit various tumor growths in vitro and in vivo. Herein, we identified IFN-lambda genes from the genome sequences of the human, chimpanzee, macaque, orangutan, mouse, rat and dog, and found that the locations and copy of a specific IFN-lambda varied in different genomes, not just the copy of IFN-lambda s. We found human IFN-lambda s were expressed in fetal retina, fetal brain and T cells by ESTs search. Moreover, IFN-lambda s were also found to express in bladder cancer, blood cancer, breast cancer, glioma, head and neck cancer and lung cancer tissues. Three tumor-related transcriptional factors (steroidogenic factor-1, Wilms tumor 1 and P53) binding sites were identified within the 1.0-kb regions upstream of the transcriptional start site of human IFN-lambda s. Meta-analysis of the prognostic value of IFN-lambda genes in various cancers showed that the expression of IFN-lambda s are indeed related to the cancer prognosis in certain types of cancer. It can be predicted that IFN-lambda s take part in the cancer development by the regulation of expression of IFN-lambda s related to the SF-1. P53 and WT-1.
C1 [Wei, Jifu; He, Shaoheng] Nanjing Med Univ, Affiliated Hosp 1, Clin Res Ctr, Nanjing 210029, Jiangsu, Peoples R China.
   [Yang, Liming; Wei, Jifu] Huaiyin Normal Univ, Sch Life Sci, Huaian 223300, Jiangsu, Peoples R China.
C3 Nanjing Medical University; Huaiyin Normal University
RP He, SH (通讯作者)，Nanjing Med Univ, Affiliated Hosp 1, Clin Res Ctr, 300 Guangzhou Rd, Nanjing 210029, Jiangsu, Peoples R China.
EM shoahenghe@hotmail.com
CR Brand S, 2005, AM J PHYSIOL-GASTR L, V289, PG960, DOI 10.1152/ajpgi.00126.2005
   Chi B, 2006, J VIROL, V80, P5032, DOI 10.1128/JVI.80.10.5032-5040.2006
   Almeida GMD, 2008, ANTIVIR RES, V80, P302, DOI 10.1016/j.antiviral.2008.06.016
   Doghman M, 2007, MOL ENDOCRINOL, V21, P2968, DOI 10.1210/me.2007-0120
   Dumoutier L, 2004, J BIOL CHEM, V279, P32269, DOI 10.1074/jbc.M404789200
   Fox BA, 2009, PLOS ONE, V4, P0, DOI 10.1371/journal.pone.0004933
   Guindon S, 2005, NUCLEIC ACIDS RES, V33, PW557, DOI 10.1093/nar/gki352
   Hirose Masao, 1999, JOURNAL OF MEDICAL INVESTIGATION, V46, P130
   Hong SH, 2007, VIRUS RES, V126, P245, DOI 10.1016/j.virusres.2007.03.006
   Hou W, 2009, J VIROL, V83, P3834, DOI 10.1128/JVI.01773-08
   Hui KPY, 2009, J IMMUNOL, V182, P1088, DOI 10.4049/jimmunol.182.2.1088
   Kato F, 2005, J ALGEBRAIC GEOM, V14, P1, DOI 10.1090/S1056-3911-04-00384-4
   Katoh Y, 2006, INT J ONCOL, V28, P1585
   Katoh Y, 2006, INT J MOL MED, V17, P1145
   Katoh Y, 2006, ONCOL REP, V15, P1391
   Katoh Y, 2006, INT J MOL MED, V17, P951
   Katoh Y, 2006, INT J MOL MED, V17, P391
   Katoh Y, 2008, INT J ONCOL, V33, P881, DOI 10.3892/ijo_00000076
   Katoh Y, 2007, INT J MOL MED, V19, P967
   Katoh Y, 2007, INT J MOL MED, V20, P269
   Katoh Y, 2007, INT J ONCOL, V30, P751
   Katoh Y, 2006, INT J MOL MED, V18, P523
   Katoh Y, 2009, INT J ONCOL, V35, P187, DOI 10.3892/ijo_00000328
   Kumar S, 2004, BRIEF BIOINFORM, V5, P150, DOI 10.1093/bib/5.2.150
   Ma DL, 2009, ANTIVIR RES, V83, P53, DOI 10.1016/j.antiviral.2009.03.006
   Maher SG, 2008, CANCER BIOL THER, V7, P1109, DOI 10.4161/cbt.7.7.6192
   Marcus RT, 1998, AZIMUTH, V1, P31, DOI 10.1016/S1387-6783(98)80005-6
   Meager A, 2005, CYTOKINE, V31, P109, DOI 10.1016/j.cyto.2005.04.003
   Melchjorsen J, 2006, J GEN VIROL, V87, P1099, DOI 10.1099/vir.0.81541-0
   Michael D, 2002, CURR OPIN GENET DEV, V12, P53, DOI 10.1016/S0959-437X(01)00264-7
   Mizuno H, 2009, BMC MED GENOMICS, V2, P0, DOI 10.1186/1755-8794-2-18
   Österlund P, 2005, J VIROL, V79, P9608, DOI 10.1128/JVI.79.15.9608-9617.2005
   Österlund PI, 2007, J IMMUNOL, V179, P3434, DOI 10.4049/jimmunol.179.6.3434
   Pagliaccetti NE, 2008, J BIOL CHEM, V283, P30079, DOI 10.1074/jbc.M804296200
   Pestka S, 2004, IMMUNOL REV, V202, P8, DOI 10.1111/j.0105-2896.2004.00204.x
   Pianovski MAD, 2006, EUR J CANCER, V42, P1040, DOI 10.1016/j.ejca.2006.01.022
   Sheppard P, 2003, NAT IMMUNOL, V4, P63, DOI 10.1038/ni873
   Wang JR, 2009, J IMMUNOL, V182, P1296, DOI 10.4049/jimmunol.182.3.1296
   Woelk CH, 2007, GENE, V397, P38, DOI 10.1016/j.gene.2007.03.018
   Zhao CQ, 2008, INT J GYNECOL PATHOL, V27, P507, DOI 10.1097/PGP.0b013e31817c1b0a
   Zitzmann K, 2006, BIOCHEM BIOPH RES CO, V344, P1334, DOI 10.1016/j.bbrc.2006.04.043
NR 41
TC 24
Z9 26
U1 0
U2 4
PU SPANDIDOS PUBL LTD
PI ATHENS
PA POB 18179, ATHENS, 116 10, GREECE
SN 1107-3756
EI 1791-244X
J9 INT J MOL MED
JI Int. J. Mol. Med.
PD FEB 15
PY 2010
VL 25
IS 2
BP 299
EP 304
DI 10.3892/ijmm_00000345
PG 6
WC Medicine, Research & Experimental
SC Research & Experimental Medicine
GA 547CE
UT WOS:000273862300017
PM 20043142
DA 2025-02-17
ER

PT J
AU Ardon, H
   Verbinnen, B
   Maes, W
   Beez, T
   Van Cool, S
   De Vleeschouwer, S
AF Ardon, H.
   Verbinnen, B.
   Maes, W.
   Beez, T.
   Van Cool, S.
   De Vleeschouwer, S.
TI Technical advancement in regulatory T cell isolation and characterization using CD127 expression in patients with malignant glioma treated with autologous dendritic cell vaccination
SO JOURNAL OF IMMUNOLOGICAL METHODS
LA English
DT Article
DE Glioma; DC vaccination; Monitoring; Treg; Foxp3; CD127
ID foxp3
AB We have successfully treated over two hundred high-grade glioma (HGG) patients with immunotherapy consisting of vaccination with autologous dendritic cells (DCs) loaded with autologous tumour lysate. It has been documented that regulatory T cells (Treg) can counteract anti-tumour immune responses. Therefore, monitoring of Treg in these patients is essential. Up till now, Treg have been characterized based on the expression of the transcription factor Foxp3. Here, we validated IL-7 receptor alpha subunit (CD127)dim expression as a marker for human Treg within HGG patients, as a less laborious assay for routine use in tumour vaccination trials. We noted a strong positive correlation between Foxp3 expression and CD127dim expression in CD4 + CD25+ and CD4+ cells. The suppressive function of CD4 + CD127dim cells was assessed in an allogeneic mixed lymphocyte reaction (MLR). We conclude that CD127 staining is a fast, well-suited and reproducible Treg monitoring tool in HGG patients treated with immunotherapy. (C) 2009 Elsevier B.V. All rights reserved.
C1 [Ardon, H.; De Vleeschouwer, S.] Univ Hosp Leuven, Dept Neurosurg, B-3000 Louvain, Belgium.
   [Ardon, H.; Verbinnen, B.; Maes, W.; Beez, T.; Van Cool, S.; De Vleeschouwer, S.] Univ Hosp Leuven, Expt Immunol Lab, B-3000 Louvain, Belgium.
   [Beez, T.] Univ Hosp Heinrich Heine, Inst Transplantat Diagnost & Cell Therapeut, Dusseldorf, Germany.
   [Van Cool, S.] Univ Hosp Leuven, Dept Paediat, B-3000 Louvain, Belgium.
C3 KU Leuven; University Hospital Leuven; KU Leuven; University Hospital Leuven; Heinrich Heine University Dusseldorf; KU Leuven; University Hospital Leuven
RP Ardon, H (通讯作者)，Univ Hosp Leuven, Dept Neurosurg, Herestr 49, B-3000 Louvain, Belgium.
EM hilko.ardon@uz.kuleuven.be
FU Olivia Hendrickx Research Fund; Herman Memorial Research Fund; Stem Cell Institute Leuven (SCIL); IWT
CR De Vleeschouwer S, 2008, CLIN CANCER RES, V14, P3098, DOI 10.1158/1078-0432.CCR-07-4875
   Dunn Gavin P, 2007, CANCER IMMUN, V7, P12
   Fecci PE, 2006, CANCER RES, V66, P3294, DOI 10.1158/0008-5472.CAN-05-3773
   Gomez GG, 2006, GENE THER MOL BIOL, V10A, P133
   Grauer OM, 2008, INT J CANCER, V122, P1794, DOI 10.1002/ijc.23284
   Grauer OM, 2007, INT J CANCER, V121, P95, DOI 10.1002/ijc.22607
   Heimberger AB, 2008, CLIN CANCER RES, V14, P5166, DOI 10.1158/1078-0432.CCR-08-0320
   Jacobs JFM, 2009, NEURO-ONCOLOGY, V11, P394, DOI 10.1215/15228517-2008-104
   Liu WH, 2006, J EXP MED, V203, P1701, DOI 10.1084/jem.20060772
   Maes W, 2009, NEURO-ONCOLOGY, V11, P529, DOI 10.1215/15228517-2009-004
   Rutkowski S, 2004, BRIT J CANCER, V91, P1656, DOI 10.1038/sj.bjc.6602195
   Stupp R, 2005, NEW ENGL J MED, V352, P987, DOI 10.1056/NEJMoa043330
   Ziegler SF, 2006, ANNU REV IMMUNOL, V24, P209, DOI 10.1146/annurev.immunol.24.021605.090547
NR 13
TC 18
Z9 19
U1 0
U2 4
PU ELSEVIER
PI AMSTERDAM
PA RADARWEG 29, 1043 NX AMSTERDAM, NETHERLANDS
SN 0022-1759
EI 1872-7905
J9 J IMMUNOL METHODS
JI J. Immunol. Methods
PD JAN 31
PY 2010
VL 352
IS 1-2
BP 169
EP 173
DI 10.1016/j.jim.2009.10.007
PG 5
WC Biochemical Research Methods; Immunology
SC Biochemistry & Molecular Biology; Immunology
GA 550BO
UT WOS:000274102000020
PM 19874827
DA 2025-02-17
ER

PT J
AU Agarwalla, PK
   Barnard, ZR
   Curry, WT
AF Agarwalla, Pankaj K.
   Barnard, Zachary R.
   Curry, William T., Jr.
TI Virally Mediated Immunotherapy for Brain Tumors
SO NEUROSURGERY CLINICS OF NORTH AMERICA
LA English
DT Article
DE Glioblastoma; Immunotherapy; Oncolytic virus; Brain cancer; Immunosuppression; Gene therapy
ID herpes-simplex-virus; recurrent glioblastoma-multiforme; human-malignant glioma; toll-like receptors; human cytomegalovirus; antitumor immunity; oncolytic virus; gene-therapy; dendritic cells; cancer vaccine
AB Brain tumors are a leading cause of mortality and morbidity in the United States. Malignant brain tumors occur in approximately 80,000 adults. Furthermore, the average 5-year survival rate for malignant brain tumors across all ages and races is approximately 30% and has remained relatively static over the past few decades, showing the need for continued research and progress in brain tumor therapy. Improved techniques in molecular biology have expanded understanding of tumor genetics and permitted viral engineering and the anticancer therapeutic use of viruses as directly cytotoxic agents and as gene vectors. Preclinical models have shown promising antitumor effects, and generation of clinical grade vectors is feasible. In parallel to these developments, better understanding of antitumor immunity has been accompanied by progress in cancer immunotherapy, the goal of which is to stimulate host rejection of a growing tumor. This article reviews the intersection between the use of viral therapy and immunotherapy in the treatment of malignant gliomas. Each approach shows great promise on its own and in combined or integrated forms.
C1 [Barnard, Zachary R.; Curry, William T., Jr.] Massachusetts Gen Hosp, Dept Neurosurg, Stephen E & Catherine Pappas Ctr Neurooncol, Boston, MA 02114 USA.
   [Agarwalla, Pankaj K.] Harvard Univ, Massachusetts Gen Hosp, Sch Med, Brain Tumor Immunotherapy Lab,Dept Neurosurg, Boston, MA USA.
C3 Harvard University; Harvard University Medical Affiliates; Massachusetts General Hospital; Harvard University; Harvard University Medical Affiliates; Massachusetts General Hospital; Harvard Medical School
RP Curry, WT (通讯作者)，Massachusetts Gen Hosp, Dept Neurosurg, Stephen E & Catherine Pappas Ctr Neurooncol, 55 Fruit St Y9E, Boston, MA 02114 USA.
EM wcurry@partners.org
CR Ali S, 2005, CANCER RES, V65, P7194, DOI 10.1158/0008-5472.CAN-04-3434
   Unknown -, 2008, STAT REP PRIM BRAIN, V0, P0
   Asaoka K, 2000, J NEUROSURG, V92, P1002, DOI 10.3171/jns.2000.92.6.1002
   Balachandran S, 2004, NATURE, V432, P401, DOI 10.1038/nature03124
   Balachandran S, 2004, CANCER CELL, V5, P51, DOI 10.1016/S1535-6108(03)00330-1
   BARBA D, 1994, P NATL ACAD SCI USA, V91, P4348, DOI 10.1073/pnas.91.10.4348
   Benencia F, 2005, MOL THER, V12, P789, DOI 10.1016/j.ymthe.2005.03.026
   Bischoff JR, 1996, SCIENCE, V274, P373, DOI 10.1126/science.274.5286.373
   Boudreau JE, 2009, MOL THER, V17, P1465, DOI 10.1038/mt.2009.95
   Broberg EK, 2005, CURR GENE THER, V5, P523, DOI 10.2174/156652305774329267
   Cattaneo R, 2008, NAT REV MICROBIOL, V6, P529, DOI 10.1038/nrmicro1927
   Chen B, 2000, CANCER GENE THER, V7, P1437, DOI 10.1038/sj.cgt.7700252
   Chen B, 2001, CYTOKINE, V15, P305, DOI 10.1006/cyto.2001.0906
   Chiocca EA, 2003, CANCER J, V9, P167, DOI 10.1097/00130404-200305000-00005
   Chiocca EA, 2002, NAT REV CANCER, V2, P938, DOI 10.1038/nrc948
   Cobbs CS, 2002, CANCER RES, V62, P3347
   Colombo F, 2005, CANCER GENE THER, V12, P835, DOI 10.1038/sj.cgt.7700851
   CULVER KW, 1992, SCIENCE, V256, P1550, DOI 10.1126/science.1317968
   Detje CN, 2009, J IMMUNOL, V182, P2297, DOI 10.4049/jimmunol.0800596
   Dranoff G, 2004, NAT REV CANCER, V4, P11, DOI 10.1038/nrc1252
   Dunn GP, 2004, IMMUNITY, V21, P137, DOI 10.1016/j.immuni.2004.07.017
   Dunn GP, 2002, NAT IMMUNOL, V3, P991, DOI 10.1038/ni1102-991
   Dunn GP, 2004, ANNU REV IMMUNOL, V22, P329, DOI 10.1146/annurev.immunol.22.012703.104803
   Farrell CJ, 2008, CLIN CANCER RES, V14, P7711, DOI 10.1158/1078-0432.CCR-08-1364
   Forsyth P, 2008, MOL THER, V16, P627, DOI 10.1038/sj.mt.6300403
   Freeman AI, 2006, MOL THER, V13, P221, DOI 10.1016/j.ymthe.2005.08.016
   Fueyo J, 2000, ONCOGENE, V19, P2, DOI 10.1038/sj.onc.1203251
   Fukuhara H, 2005, CANCER RES, V65, P10663, DOI 10.1158/0008-5472.CAN-05-2534
   Fulci G, 2007, CANCER RES, V67, P9398, DOI 10.1158/0008-5472.CAN-07-1063
   Fulci G, 2006, P NATL ACAD SCI USA, V103, P12873, DOI 10.1073/pnas.0605496103
   Geoerger B, 2002, CANCER RES, V62, P764
   Heimberger AB, 2008, NEURO-ONCOLOGY, V10, P98, DOI 10.1215/15228517-2007-046
   Heise C, 2000, NAT MED, V6, P1134, DOI 10.1038/80474
   Iizuka Y, 2006, INT J CANCER, V118, P942, DOI 10.1002/ijc.21432
   Ikeda K, 1999, NAT MED, V5, P881, DOI 10.1038/11320
   Ikeda K, 2000, J VIROL, V74, P4765, DOI 10.1128/JVI.74.10.4765-4775.2000
   Ino Y, 2006, CLIN CANCER RES, V12, P643, DOI 10.1158/1078-0432.CCR-05-1494
   Johnson L, 2002, CANCER CELL, V1, P325, DOI 10.1016/S1535-6108(02)00060-0
   King GD, 2008, NEURO-ONCOLOGY, V10, P19, DOI 10.1215/15228517-2007-045
   Lanier LL, 2008, NAT REV IMMUNOL, V8, P259, DOI 10.1038/nri2276
   Liu JY, 2007, CANCER IMMUNOL IMMUN, V56, P1597, DOI 10.1007/s00262-007-0305-4
   Loenen WAM, 2001, SEMIN IMMUNOL, V13, P41, DOI 10.1006/smim.2001.0294
   Lokensgard JR, 1999, J HUMAN VIROL, V2, P91
   Lun X, 2006, JNCI-J NATL CANCER I, V98, P1546, DOI 10.1093/jnci/djj413
   Markert James M, 2006, HERPES, V13, P66
   MARTUZA RL, 1991, SCIENCE, V252, P854, DOI 10.1126/science.1851332
   MINETA T, 1995, NAT MED, V1, P938, DOI 10.1038/nm0995-938
   Mitchell DA, 2008, IMMUNOL REV, V222, P70, DOI 10.1111/j.1600-065X.2008.00603.x
   Mitchell DA, 2008, NEURO-ONCOLOGY, V10, P10, DOI 10.1215/15228517-2007-035
   Nguyên TLA, 2008, P NATL ACAD SCI USA, V105, P14981, DOI 10.1073/pnas.0803988105
   OShea CC, 2005, CANCER CELL, V8, P61, DOI 10.1016/j.ccr.2005.06.009
   OShea CC, 2004, CANCER CELL, V6, P611, DOI 10.1016/j.ccr.2004.11.012
   Okada T, 2001, GENE THER, V8, P1315, DOI 10.1038/sj.gt.3301526
   Power AT, 2008, GENE THER, V15, P772, DOI 10.1038/gt.2008.40
   Power AT, 2007, MOL THER, V15, P123, DOI 10.1038/sj.mt.6300039
   Prins RM, 2008, NEW ENGL J MED, V359, P539, DOI 10.1056/NEJMc0804818
   Pulendran B, 2004, IMMUNOL REV, V199, P227, DOI 10.1111/j.0105-2896.2004.00144.x
   Rainov NG, 2003, CANCER J, V9, P180, DOI 10.1097/00130404-200305000-00006
   Rainov NG, 1995, HUM GENE THER, V6, P1543, DOI 10.1089/hum.1995.6.12-1543
   Rakoff-Nahoum S, 2009, NAT REV CANCER, V9, P57, DOI 10.1038/nrc2541
   Salvant BS, 1998, J VIROL, V72, P3729, DOI 10.1128/JVI.72.5.3729-3741.1998
   Schneider T, 2001, J NEURO-ONCOL, V53, P39, DOI 10.1023/A:1011856406683
   Schneider T, 2008, J NEUROIMMUNOL, V195, P21, DOI 10.1016/j.jneuroim.2007.12.005
   Selznick LA, 2008, NEUROSURG REV, V31, P141, DOI 10.1007/s10143-008-0121-0
   Shurin GV, 2001, CANCER RES, V61, P363
   Stojdl DF, 2003, CANCER CELL, V4, P263, DOI 10.1016/S1535-6108(03)00241-1
   Stojdl DF, 2000, NAT MED, V6, P821, DOI 10.1038/77558
   Toda M, 1999, HUM GENE THER, V10, P385, DOI 10.1089/10430349950018832
   Todo T, 1999, HUM GENE THER, V10, P2869, DOI 10.1089/10430349950016591
   Todo T, 1999, HUM GENE THER, V10, P2741, DOI 10.1089/10430349950016483
   Todo T, 2001, P NATL ACAD SCI USA, V98, P6396, DOI 10.1073/pnas.101136398
   Tsugawa T, 2004, GENE THER, V11, P1551, DOI 10.1038/sj.gt.3302300
   Vecil GG, 2003, J NEURO-ONCOL, V65, P237, DOI 10.1023/B:NEON.0000003653.45635.32
   Wakimoto H, 2002, MOL THER, V5, P275, DOI 10.1006/mthe.2002.0547
NR 74
TC 8
Z9 10
U1 0
U2 1
PU W B SAUNDERS CO-ELSEVIER INC
PI PHILADELPHIA
PA 1600 JOHN F KENNEDY BOULEVARD, STE 1800, PHILADELPHIA, PA 19103-2899 USA
SN 1042-3680
EI 
J9 NEUROSURG CLIN N AM
JI Neurosurg. Clin. N. Am.
PD JAN 15
PY 2010
VL 21
IS 1
BP 167
EP +
DI 10.1016/j.nec.2009.08.013
PG 14
WC Clinical Neurology; Surgery
SC Neurosciences & Neurology; Surgery
GA 601LA
UT WOS:000278059500015
PM 19944975
DA 2025-02-17
ER

PT J
AU Chang, CY
   Lee, YH
   Leu, SJ
   Wang, CY
   Wei, CP
   Hung, KS
   Pai, MH
   Tsai, MD
   Wu, CH
AF Chang, C. -Y.
   Lee, Y. -H.
   Leu, S. -J.
   Wang, C. -Y.
   Wei, C. -P.
   Hung, K. -S.
   pai, M. -H
   Tsai, M. -D.
   Wu, C. -H.
TI CC-CHEMOKINE LIGAND 18/PULMONARY ACTIVATION-REGULATED CHEMOKINE EXPRESSION IN THE CNS WITH SPECIAL REFERENCE TO TRAUMATIC BRAIN INJURIES AND NEOPLASTIC DISORDERS
SO NEUROSCIENCE
LA English
DT Article
DE CC-chemokine; glia; microglia; macrophages; glioma; source; lesion
ID central-nervous-system; monocyte chemoattractant protein-1; messenger-rna expression; human-malignant glioma; receptor expression; cerebrospinal-fluid; human astrocytomas; cell infiltration; dendritic cells; macrophages
AB Pulmonary activation-regulated chemokine (PARC) now designated CC-chemokine ligand 18 (CCL18) has been shown to play a significant role in the pathogenesis of various tissue injuries and diseases in a proinflammatory or immune suppressive way to limit or support the inflammation or disease. While much is known about the roles of CCL18/PARC in non-neural tissues, its expression in the CNS has remained largely unexplored and controversial. Using reverse transcription polymerase chain reaction (RT-PCR) and double immunohistochemical staining, we analyzed the expression of CCL18/PARC in the human brain with special reference to traumatic brain injuries and tumors. The RT-PCR analysis revealed the expression of CCL18/PARC mRNA both in the traumatic brain and glioma tissues examined. Immunoexpression of CCL18/PARC protein was consistently detected in all cases of traumatic brain injuries examined by immunohistochemical staining. Double immunofluorescence labeling has extended the study that CCL18/PARC positive cells were macrophages/microglia, astrocytes or neurons. The CCL18/PARC expression was localized in macrophage-like cells in two of eight glioblastoma tissues whose cancer cells were CCL18/PARC negative. Unexpectedly, CCL18/PARC mRNA weakly and constitutively expressed by glioblastoma cell line was upregulated after endotoxin stimulation. The present results indicated a significant production of CCL18/PARC in different CNS traumatic and neoplasm tissues by specific cellular elements expressing the chemokine. An anti-inflammatory mechanism jointly exerted by these cells via CCL18/PARC may be involved in the CNS immunity after traumatic injury and tumorigenesis. (C) 2010 IBRO. Published by Elsevier Ltd. All rights reserved.
C1 [Wei, C. -P.; Tsai, M. -D.] Shin Kong Wu Ho Su Mem Hosp, Dept Neurosurg, Taipei 111, Taiwan.
   [Chang, C. -Y.; Lee, Y. -H.; Wu, C. -H.] Taipei Med Univ, Grad Inst Med Sci, Taipei, Taiwan.
   [Chang, C. -Y.; pai, M. -H] Taipei Med Univ, Coll Med, Dept Anat, Taipei, Taiwan.
   [Lee, Y. -H.; Wang, C. -Y.] Taipei Med Univ, Coll Med, Dept Physiol, Taipei, Taiwan.
   [Leu, S. -J.] Taipei Med Univ, Dept Microbiol & Immunol, Taipei, Taiwan.
   [Hung, K. -S.] Taipei Med Univ, Wan Fang Hosp, Dept Neurosurg, Taipei, Taiwan.
   [Tsai, M. -D.] Fu Jen Catholic Univ, Sch Med, Taipei, Taiwan.
   [Wu, C. -H.] Natl Def Med Ctr, Dept Biol & Anat, Taipei 114, Taiwan.
   [Wu, C. -H.] Natl Def Med Ctr, Inst Biol & Anat, Taipei 114, Taiwan.
C3 Shin Kong Wu Ho Su Memorial Hospital; Taipei Medical University; Taipei Medical University; Taipei Medical University; Taipei Medical University; Taipei Municipal WanFang Hospital; Taipei Medical University; Fu Jen Catholic University; National Defense Medical Center; National Defense Medical Center
RP Tsai, MD (通讯作者)，Shin Kong Wu Ho Su Mem Hosp, Dept Neurosurg, 95 Wen Chang Rd, Taipei 111, Taiwan.
EM M000727@ms.skh.org.tw; microgli@mail.ndmctsgh.edu.tw
FU Shin-Kong WHS Memorial Hospital [SKH-TMU-95-15]; National Science Council [NSC96-2320-B-016-010]
CR Adema GJ, 1997, NATURE, V387, P713, DOI 10.1038/42716
   Atamas SP, 2003, AM J RESP CELL MOL, V29, P743, DOI 10.1165/rcmb.2003-0078OC
   Bajetto A, 2001, FRONT NEUROENDOCRIN, V22, P147, DOI 10.1006/frne.2001.0214
   Balabanov R, 2007, J NEUROSCI, V27, P2013, DOI 10.1523/JNEUROSCI.4689-06.2007
   Boven LA, 2006, BRAIN, V129, P517, DOI 10.1093/brain/awh707
   Cartier L, 2005, BRAIN RES REV, V48, P16, DOI 10.1016/j.brainresrev.2004.07.021
   de Haas AH, 2007, MOL NEUROBIOL, V36, P137, DOI 10.1007/s12035-007-0036-8
   DESBAILLETS I, 1994, INT J CANCER, V58, P240, DOI 10.1002/ijc.2910580216
   GHIMIKAR RS, 1996, J NEUROSCI RES, V46, P727
   Glabinski AR, 1996, J IMMUNOL, V156, P4363
   Goerdt S, 1999, PATHOBIOLOGY, V67, P222, DOI 10.1159/000028096
   Guan P, 1999, GENOMICS, V56, P296, DOI 10.1006/geno.1998.5635
   Guo H, 1998, SCAND J IMMUNOL, V48, P502
   Häusler KG, 2002, EUR J NEUROSCI, V16, P2113, DOI 10.1046/j.1460-9568.2002.02287.x
   Hesselgesser J, 1999, J NEUROVIROL, V5, P13, DOI 10.3109/13550289909029741
   Hieshima K, 1997, J IMMUNOL, V159, P1140
   HITCHCOCK ER, 1988, J NEUROSURG, V68, P432, DOI 10.3171/jns.1988.68.3.0432
   Hsu K, 2005, J IMMUNOL, V174, P2318, DOI 10.4049/jimmunol.174.4.2318
   Ishii N, 1998, J NEURO-ONCOL, V37, P17, DOI 10.1023/A:1005959719927
   Ito A, 1999, J IMMUNOL, V162, P4260
   Karpus WJ, 2001, J NEUROVIROL, V7, P493, DOI 10.1080/135502801753248079
   Kastenbauer S, 2005, J NEUROIMMUNOL, V164, P134, DOI 10.1016/j.jneuroim.2005.03.009
   Kaukola T, 2004, ANN NEUROL, V55, P186, DOI 10.1002/ana.10809
   Kimura T, 2002, INT J ONCOL, V21, P707
   Kodelja V, 1998, J IMMUNOL, V160, P1411
   le Blanc LMP, 2006, NEUROSCI LETT, V397, P145, DOI 10.1016/j.neulet.2005.12.029
   Leung SY, 2004, GASTROENTEROLOGY, V127, P457, DOI 10.1053/j.gastro.2004.05.031
   Leung SY, 1997, ACTA NEUROPATHOL, V93, P518, DOI 10.1007/s004010050647
   Lindhout E, 2001, J IMMUNOL, V166, P3284, DOI 10.4049/jimmunol.166.5.3284
   Lumpkins K, 2008, J TRAUMA, V64, P358, DOI 10.1097/TA.0b013e318160df9b
   Maru SV, 2008, J NEUROIMMUNOL, V199, P35, DOI 10.1016/j.jneuroim.2008.04.029
   McManus CM, 2000, GLIA, V29, P273, DOI 10.1002/(SICI)1098-1136(20000201)29:3<273::AID-GLIA8>3.0.CO;2-9
   McTigue DM, 1998, J NEUROSCI RES, V53, P368, DOI 10.1002/(SICI)1097-4547(19980801)53:3<368::AID-JNR11>3.0.CO;2-1
   Mrazek F, 2002, IMMUNOL LETT, V84, P17, DOI 10.1016/S0165-2478(02)00130-X
   Pardo A, 2001, J LEUKOCYTE BIOL, V70, P610
   Pivarcsi A, 2004, J IMMUNOL, V173, P5810, DOI 10.4049/jimmunol.173.9.5810
   Platten M, 2003, ANN NEUROL, V54, P388, DOI 10.1002/ana.10679
   Quan N, 2000, J NEUROSCI, V20, P6473, DOI 10.1523/JNEUROSCI.20-17-06473.2000
   Sallusto F, 1999, EUR J IMMUNOL, V29, P1617, DOI 10.1002/(SICI)1521-4141(199905)29:05<1617::AID-IMMU1617>3.0.CO;2-3
   Schraufstatter I, 2004, AM J PHYSIOL-LUNG C, V286, PL494, DOI 10.1152/ajplung.00323.2002
   Schutyser E, 2005, J LEUKOCYTE BIOL, V78, P14, DOI 10.1189/jlb.1204712
   Schutyser E, 2002, J BIOL CHEM, V277, P24584, DOI 10.1074/jbc.M112275200
   Stefini R, 2008, J NEUROSURG, V108, P958, DOI 10.3171/JNS/2008/108/5/0958
   Strik HM, 2004, ANTICANCER RES, V24, P37
   Struyf S, 2003, AM J PATHOL, V163, P2065, DOI 10.1016/S0002-9440(10)63564-X
   TAKESHIMA H, 1994, J NEUROSURG, V80, P1056, DOI 10.3171/jns.1994.80.6.1056
   Vogel TW, 2005, CLIN CANCER RES, V11, P3624, DOI 10.1158/1078-0432.CCR-04-2115
   Vulcano M, 2003, J IMMUNOL, V170, P3843, DOI 10.4049/jimmunol.170.7.3843
   Yamagami S, 1999, J LEUKOCYTE BIOL, V65, P744, DOI 10.1002/jlb.65.6.744
   Zlotnik A, 2000, IMMUNITY, V12, P121, DOI 10.1016/S1074-7613(00)80165-X
NR 50
TC 21
Z9 24
U1 0
U2 3
PU PERGAMON-ELSEVIER SCIENCE LTD
PI OXFORD
PA THE BOULEVARD, LANGFORD LANE, KIDLINGTON, OXFORD OX5 1GB, ENGLAND
SN 0306-4522
EI 1873-7544
J9 NEUROSCIENCE
JI Neuroscience
PD FEB 17
PY 2010
VL 165
IS 4
BP 1233
EP 1243
DI 10.1016/j.neuroscience.2009.11.050
PG 11
WC Neurosciences
SC Neurosciences & Neurology
GA 549VD
UT WOS:000274081500021
PM 19958819
DA 2025-02-17
ER

PT J
AU Jian, B
   Yang, I
   Parsa, AT
AF Jian, Brian
   Yang, Isaac
   Parsa, Andrew T.
TI Monitoring Immune Responses After Glioma Vaccine Immunotherapy
SO NEUROSURGERY CLINICS OF NORTH AMERICA
LA English
DT Article
DE Immunomonitoring; Immune response; Antigen; Clinical trials
ID cytotoxic t-cells; dendritic cells; cancer
AB Immunotherapy provides the ideal candidate of therapeutic attack against malignant gliomas because it allows for targeting of cancer cells without the potential for nonspecific toxicity. This is important when glial tumor cells spread far through normal brain tissue. Current vaccine therapies are in clinical trials and are showing beneficial responses. Given that the inflammatory response may make serial radiographic imaging more difficult to interpret, newer methodologies of immunomonitoring must be developed to assess the biologic efficacy of these immunotherapies. This article reviews methods of monitoring the immune system after vaccination against malignant gliomas. Improvements in immunomonitoring should lead to an increase in the efficiency of identifying viable avenues of therapeutic research, and assess the efficacy of those currently employed.
C1 [Jian, Brian; Yang, Isaac; Parsa, Andrew T.] Univ Calif San Francisco, Dept Neurol Surg, San Francisco, CA 94143 USA.
C3 University of California System; University of California San Francisco
RP Yang, I (通讯作者)，Univ Calif San Francisco, Dept Neurol Surg, 505 Parnassus Ave,M779, San Francisco, CA 94143 USA.
EM yangi@neurosurg.ucsf.edu
CR BRUNNER KT, 1968, IMMUNOLOGY, V14, P181
   Dannull J, 2005, BLOOD, V105, P3206, DOI 10.1182/blood-2004-10-3944
   Dannull J, 2005, J CLIN INVEST, V115, P3623, DOI 10.1172/JCI25947
   Fecci PE, 2006, CANCER RES, V66, P3294, DOI 10.1158/0008-5472.CAN-05-3773
   Galon J, 2006, SCIENCE, V313, P1960, DOI 10.1126/science.1129139
   Heimberger AB, 2003, CLIN CANCER RES, V9, P4247
   Heimberger AB, 2002, NEUROSURGERY, V50, P158, DOI 10.1097/00006123-200201000-00024
   Janetzki S, 2008, CANCER IMMUNOL IMMUN, V57, P303, DOI 10.1007/s00262-007-0380-6
   Klinman DM, 2001, CURR PROTOC IMMUNOL, V0, P0
   Korangy F, 2004, CLIN CANCER RES, V10, P4332, DOI 10.1158/1078-0432.CCR-04-0181
   Liau LM, 2005, CLIN CANCER RES, V11, P5515, DOI 10.1158/1078-0432.CCR-05-0464
   Liau LM, 1998, NEUROL RES, V20, P742
   Liau LM, 1999, J NEUROSURG, V90, P1115, DOI 10.3171/jns.1999.90.6.1115
   Liau LM, 2002, CANCER RES, V62, P2287
   Pardoll D, 2004, NAT MED, V10, P887, DOI 10.1038/nm0904-887
   Parsa AT, 2007, NAT MED, V13, P84, DOI 10.1038/nm1517
   Prins RM, 2001, CANCER IMMUNOL IMMUN, V50, P285, DOI 10.1007/s002620100202
   Sampson JH, 2000, P NATL ACAD SCI USA, V97, P7503, DOI 10.1073/pnas.130166597
   Sampson JH, 2003, J NEURO-ONCOL, V65, P27, DOI 10.1023/A:1026290315809
   Schmittel A, 2000, J IMMUNOTHER, V23, P289, DOI 10.1097/00002371-200005000-00001
   Speiser DE, 2005, PLOS MED, V2, P263, DOI 10.1371/journal.pmed.0020077
   Speiser DE, 2005, CURR OPIN IMMUNOL, V17, P419, DOI 10.1016/j.coi.2005.06.005
   Speiser DE, 2005, J CLIN INVEST, V115, P1467, DOI 10.1172/JCI25427
   Stupp R, 2005, NEW ENGL J MED, V352, P987, DOI 10.1056/NEJMoa043330
   Yang I, 2004, J NEUROSURG, V100, P310, DOI 10.3171/jns.2004.100.2.0310
   Yu JS, 2001, CANCER RES, V61, P842
   Yu JS, 2004, CANCER RES, V64, P4973, DOI 10.1158/0008-5472.CAN-03-3505
NR 27
TC 3
Z9 3
U1 0
U2 2
PU W B SAUNDERS CO-ELSEVIER INC
PI PHILADELPHIA
PA 1600 JOHN F KENNEDY BOULEVARD, STE 1800, PHILADELPHIA, PA 19103-2899 USA
SN 1042-3680
EI 1558-1349
J9 NEUROSURG CLIN N AM
JI Neurosurg. Clin. N. Am.
PD JAN 15
PY 2010
VL 21
IS 1
BP 195
EP +
DI 10.1016/j.nec.2009.09.004
PG 7
WC Clinical Neurology; Surgery
SC Neurosciences & Neurology; Surgery
GA 601LA
UT WOS:000278059500018
PM 19944978
DA 2025-02-17
ER

PT J
AU Tateno, H
   Ohnishi, K
   Yabe, R
   Hayatsu, N
   Sato, T
   Takeya, M
   Narimatsu, H
   Hirabayashi, J
AF Tateno, Hiroaki
   Ohnishi, Koji
   Yabe, Rikio
   Hayatsu, Norihito
   Sato, Takashi
   Takeya, Motohiro
   Narimatsu, Hisashi
   Hirabayashi, Jun
TI Dual Specificity of Langerin to Sulfated and Mannosylated Glycans via a Single C-type Carbohydrate Recognition Domain
SO JOURNAL OF BIOLOGICAL CHEMISTRY
LA English
DT Article
ID frontal affinity-chromatography; mannan-binding protein; central-nervous-system; keratan sulfate; dendritic cells; dc-sign; birbeck granules; lectin; expression; ligands
AB Langerin is categorized as a C-type lectin selectively expressed in Langerhans cells, playing roles in the first line of defense against pathogens and in Birbeck granule formation. Although these functions are thought to be exerted through glycan-binding activity of the C-type carbohydrate recognition domain, sugar-binding properties of Langerin have not been fully elucidated in relation to its biological functions. Here, we investigated the glycan-binding specificity of Langerin using comprehensive glycoconjugate microarray, quantitative frontal affinity chromatography, and conventional cell biological analyses. Langerin showed outstanding affinity to galactose-6-sulfated oligosaccharides, including keratan sulfate, while it preserved binding activity to mannose, as a common feature of the C-type lectins with an EPN motif. By a mutagenesis study, Lys-299 and Lys-313 were found to form extended binding sites for sulfated glycans. Consistent with the former observation, the sulfated Langerin ligands were found to be expressed in brain and spleen, where the transcript of keratan sulfate 6-O-sulfotransferase is expressed. Moreover, such sulfated ligands were up-regulated in glioblastoma relative to normal brain tissues, and Langerin-expressing cells were localized in malignant brain tissues. Langerin also recognized pathogenic fungi, such as Candida and Malassezia, expressing heavily mannosylated glycans. These observations provide strong evidence that Langerin mediates diverse functions on Langerhans cells through dual recognition of sulfated as well as mannosylated glycans by its uniquely evolved C-type carbohydrate-recognition domain.
C1 [Tateno, Hiroaki; Yabe, Rikio; Hayatsu, Norihito; Sato, Takashi; Narimatsu, Hisashi; Hirabayashi, Jun] Natl Inst Adv Ind Sci & Technol, Res Ctr Med Glycosci, Tsukuba, Ibaraki 3058568, Japan.
   [Ohnishi, Koji; Takeya, Motohiro] Kumamoto Univ, Grad Sch Med Sci, Dept Cell Pathol, Kumamoto 8608556, Japan.
C3 National Institute of Advanced Industrial Science & Technology (AIST); Kumamoto University
RP Hirabayashi, J (通讯作者)，Natl Inst Adv Ind Sci & Technol, Res Ctr Med Glycosci, Cent 2,1-1-1 Umezono, Tsukuba, Ibaraki 3058568, Japan.
EM jun-hirabayashi@aist.go.jp
FU New Energy and Industrial Technology Development Organization; Ministry of Education, Science and Culture of Japan; National BioResource Project in Japan; Grants-in-Aid for Scientific Research [21370062] Funding Source: KAKEN
CR Akama TO, 2001, J BIOL CHEM, V276, P16271, DOI 10.1074/jbc.M009995200
   Bertolotto A, 1998, J NEUROIMMUNOL, V85, P69, DOI 10.1016/S0165-5728(97)00251-8
   Blixt O, 2004, P NATL ACAD SCI USA, V101, P17033, DOI 10.1073/pnas.0407902101
   Bochner BS, 2005, J BIOL CHEM, V280, P4307, DOI 10.1074/jbc.M412378200
   Campanero-Rhodes MA, 2006, BIOCHEM BIOPH RES CO, V344, P1141, DOI 10.1016/j.bbrc.2006.03.223
   Chatwell L, 2008, MOL IMMUNOL, V45, P1981, DOI 10.1016/j.molimm.2007.10.030
   CHERNIAK R, 1994, INFECT IMMUN, V62, P1507, DOI 10.1128/IAI.62.5.1507-1512.1994
   de Witte L, 2007, NAT MED, V13, P367, DOI 10.1038/nm1541
   Delcommenne M, 2002, GLYCOBIOLOGY, V12, P613, DOI 10.1093/glycob/cwf080
   Fukuta M, 1997, J BIOL CHEM, V272, P32321, DOI 10.1074/jbc.272.51.32321
   Funderburgh JL, 2000, GLYCOBIOLOGY, V10, P951, DOI 10.1093/glycob/10.10.951
   Galustian C, 2004, INT IMMUNOL, V16, P853, DOI 10.1093/intimm/dxh089
   Hayatsu N, 2008, BIOCHEM BIOPH RES CO, V368, P217, DOI 10.1016/j.bbrc.2008.01.058
   Idoyaga J, 2009, P NATL ACAD SCI USA, V106, P1524, DOI 10.1073/pnas.0812247106
   Jander S, 1996, GLIA, V18, P255, DOI 10.1002/(SICI)1098-1136(199611)18:3<255::AID-GLIA9>3.0.CO;2-Y
   Jones LL, 2002, J NEUROSCI, V22, P4611, DOI 10.1523/JNEUROSCI.22-11-04611.2002
   Kato Y, 2008, BIOCHEM BIOPH RES CO, V369, P1041, DOI 10.1016/j.bbrc.2008.02.130
   Kimura N, 2007, J BIOL CHEM, V282, P32200, DOI 10.1074/jbc.M702341200
   Kissenpfennig A, 2005, MOL CELL BIOL, V25, P88, DOI 10.1128/MCB.25.1.88-99.2005
   Ma Y, 1999, P NATL ACAD SCI USA, V96, P371, DOI 10.1073/pnas.96.2.371
   McDermott R, 2004, J INVEST DERMATOL, V123, P72, DOI 10.1111/j.0022-202X.2004.22728.x
   MEYER K, 1953, J BIOL CHEM, V205, P611
   Nakamura-Tsuruta S, 2006, J BIOCHEM, V140, P285, DOI 10.1093/jb/mvj148
   NELSON RD, 1991, CLIN MICROBIOL REV, V4, P1
   Nonaka M, 2008, J IMMUNOL, V180, P3347, DOI 10.4049/jimmunol.180.5.3347
   Romani N, 2003, APMIS, V111, P725, DOI 10.1034/j.1600-0463.2003.11107805.x
   Saeland E, 2007, CANCER IMMUNOL IMMUN, V56, P1225, DOI 10.1007/s00262-006-0274-z
   Sato T, 2006, GLYCOBIOLOGY, V16, P1194, DOI 10.1093/glycob/cwl035
   Schäkel K, 2002, IMMUNITY, V17, P289, DOI 10.1016/S1074-7613(02)00393-X
   Stambach NS, 2003, GLYCOBIOLOGY, V13, P401, DOI 10.1093/glycob/cwg045
   Takahara K, 2004, INT IMMUNOL, V16, P819, DOI 10.1093/intimm/dxh084
   Tateno H, 2005, GLYCOBIOLOGY, V15, P1125, DOI 10.1093/glycob/cwi097
   Tateno H, 2008, GLYCOBIOLOGY, V18, P789, DOI 10.1093/glycob/cwn068
   Tateno H, 2007, NAT PROTOC, V2, P2529, DOI 10.1038/nprot.2007.357
   Taylor ME, 2009, GLYCOBIOLOGY, V19, P1155, DOI 10.1093/glycob/cwp076
   Terada M, 2005, J BIOL CHEM, V280, P10897, DOI 10.1074/jbc.M413092200
   Thépaut M, 2009, BIOCHEMISTRY-US, V48, P2684, DOI 10.1021/bi802151w
   Torii T, 2000, GLYCOBIOLOGY, V10, P203, DOI 10.1093/glycob/10.2.203
   Uchimura K, 2004, J BIOL CHEM, V279, P35001, DOI 10.1074/jbc.M404456200
   Valladeau J, 2000, IMMUNITY, V12, P71, DOI 10.1016/S1074-7613(00)80160-0
   Valladeau J, 2003, IMMUNOL RES, V28, P93, DOI 10.1385/IR:28:2:93
   van Gisbergen KPJM, 2005, CANCER RES, V65, P5935, DOI 10.1158/0008-5472.CAN-04-4140
   Weis WI, 1996, ANNU REV BIOCHEM, V65, P441, DOI 10.1146/annurev.bi.65.070196.002301
   Weis WI, 1998, IMMUNOL REV, V163, P19, DOI 10.1111/j.1600-065X.1998.tb01185.x
NR 44
TC 66
Z9 70
U1 0
U2 7
PU AMER SOC BIOCHEMISTRY MOLECULAR BIOLOGY INC
PI BETHESDA
PA 9650 ROCKVILLE PIKE, BETHESDA, MD 20814-3996 USA
SN 
EI 1083-351X
J9 J BIOL CHEM
JI J. Biol. Chem.
PD FEB 26
PY 2010
VL 285
IS 9
BP 6390
EP 6400
DI 10.1074/jbc.M109.041863
PG 11
WC Biochemistry & Molecular Biology
SC Biochemistry & Molecular Biology
GA 566JW
UT WOS:000275367500043
PM 20026605
DA 2025-02-17
ER

PT J
AU Meis, S
   Hamacher, A
   Hongwiset, D
   Marzian, C
   Wiese, M
   Eckstein, N
   Royer, HD
   Communi, D
   Boeynaems, JM
   Hausmann, R
   Schmalzing, G
   Kassack, MU
AF Meis, Sabine
   Hamacher, Alexandra
   Hongwiset, Darunee
   Marzian, Claudia
   Wiese, Michael
   Eckstein, Niels
   Royer, Hans-Dieter
   Communi, Didier
   Boeynaems, Jean-Marie
   Hausmann, Ralf
   Schmalzing, Guenther
   Kassack, Matthias U.
TI NF546 [4,4′-(Carbonylbis(imino-3,1-phenylene-carbonylimino-3,1-(4-methyl-pheny lene)-carbonylimino))-bis(1,3-xylene-α,α′-diphosphonic Acid) Tetrasodium Salt] Is a Non-Nucleotide P2Y<sub>11</sub> Agonist and Stimulates Release of Interleukin-8 from Human Monocyte-Derived Dendritic Cells
SO JOURNAL OF PHARMACOLOGY AND EXPERIMENTAL THERAPEUTICS
LA English
DT Article
ID p2 receptors; adenylyl-cyclase; phospholipase-c; human blood; atp; suramin; analogs; antagonist; inhibition; potency
AB The G protein-coupled P2Y(11) receptor is involved in immune system modulation. In-depth physiological evaluation is hampered, however, by a lack of selective and potent ligands. By screening a library of sulfonic and phosphonic acid derivatives at P2Y(11) receptors recombinantly expressed in human 1321N1 astrocytoma cells (calcium and cAMP assays), the selective non-nucleotide P2Y(11) agonist NF546 [4,4'-(carbonylbis(imino-3,1-phenylene-carbonylimino-3,1( 4-methyl-phenylene) carbonylimino))-bis(1,3-xylene-alpha,alpha'-diphosphonic acid) tetrasodium salt] was identified. NF546 had a pEC(50) of 6.27 and is relatively selective for P2Y(11) over P2Y(1), P2Y(2), P2Y(4), P2Y(6), P2Y(12), P2X(1), P2X(2), and P2X(2)-X-3. Adenosine-5'-O-(3-thio)triphosphate (ATP gamma S), a nonhydrolyzable analog of the physiological P2Y(11) agonist ATP, and NF546 use a common binding site as suggested by molecular modeling studies and their competitive behavior toward the nanomolar potency antagonist NF340 [4,4'-(carbonyl-bis(imino-3,1-(4-methyl-phenylene)carbonylimino))bis(naphthalene-2,6-disulfonicacid)tetrasodium salt] in Schild analysis. The pA(2) of NF340 was 8.02 against ATP gamma S and 8.04 against NF546 (calcium assays). NF546 was further tested for P2Y(11)-mediated effects in monocyte-derived dendritic cells. Similarly to ATP gamma S, NF546 led to thrombospondin-1 secretion and inhibition of lipopolysaccharide-stimulated interleukin-12 release, whereas NF340 inhibited these effects. Further, for the first time, it was shown that ATP gamma S or NF546 stimulation promotes interleukin 8 (IL- 8) release from dendritic cells, which could be inhibited by NF340. In conclusion, we have described the first selective, non-nucleotide agonist NF546 for P2Y(11) receptors in both recombinant and physiological expression systems and could show a P2Y(11) stimulated IL- 8 release, further supporting the immunomodulatory role of P2Y(11) receptors.
C1 [Meis, Sabine; Hamacher, Alexandra; Hongwiset, Darunee; Kassack, Matthias U.] Univ Dusseldorf, Inst Pharmaceut & Med Chem, D-40225 Dusseldorf, Germany.
   [Marzian, Claudia; Wiese, Michael] Univ Bonn, Inst Pharmaceut & Med Chem, D-5300 Bonn, Germany.
   [Eckstein, Niels; Royer, Hans-Dieter] Univ Dusseldorf, Inst Human Genet, D-40225 Dusseldorf, Germany.
   [Eckstein, Niels; Royer, Hans-Dieter] Forschungszentrum Caesar, Bonn, Germany.
   [Hausmann, Ralf; Schmalzing, Guenther] Univ Aachen, Rhein Westfal TH Aachen, D-5100 Aachen, Germany.
   [Communi, Didier; Boeynaems, Jean-Marie] Univ Libre Bruxelles, Fac Med, Inst Interdisciplinary Res, Inst Rech Interdisciplinaire Biol Humaine & Mol, Brussels, Belgium.
C3 Heinrich Heine University Dusseldorf; University of Bonn; Heinrich Heine University Dusseldorf; Center of Advanced European Studies & Research (CAESAR); RWTH Aachen University; Universite Libre de Bruxelles
RP Kassack, MU (通讯作者)，Univ Dusseldorf, Inst Pharmaceut & Med Chem, Univ Str 1,Bldg 26-23-01, D-40225 Dusseldorf, Germany.
EM matthias.kassack@uni-duesseldorf.de
FU Deutsche Forschungsgemeinschaft DFG [GRK677, P3-FOR748, Schm 536/8-1]; Bischo "fliche Studienforderung Cusanuswerk
CR Abbracchio MP, 2006, PHARMACOL REV, V58, P281, DOI 10.1124/pr.58.3.3
   Amisten S, 2007, EUR HEART J, V28, P13, DOI 10.1093/eurheartj/ehl410
   Braun K, 2001, N-S ARCH PHARMACOL, V364, P285, DOI 10.1007/s002100100463
   Burnstock G, 2004, CURR TOP MED CHEM, V4, P793, DOI 10.2174/1568026043451014
   CHENG Y, 1973, BIOCHEM PHARMACOL, V22, P3099
   Communi D, 1999, BRIT J PHARMACOL, V128, P1199, DOI 10.1038/sj.bjp.0702909
   Communi D, 2001, J BIOL CHEM, V276, P16561, DOI 10.1074/jbc.M009609200
   Communi D, 1997, J BIOL CHEM, V272, P31969, DOI 10.1074/jbc.272.51.31969
   Damer S, 1998, EUR J PHARMACOL, V350, PR5, DOI 10.1016/S0014-2999(98)00316-1
   Di Virgilio F, 2001, BLOOD, V97, P587, DOI 10.1182/blood.V97.3.587
   Ecke D, 2006, BRIT J PHARMACOL, V149, P416, DOI 10.1038/sj.bjp.0706887
   Franke H, 2006, PFLUG ARCH EUR J PHY, V452, P622, DOI 10.1007/s00424-006-0071-8
   Gachet C, 2008, THROMB HAEMOSTASIS, V99, P466, DOI 10.1160/TH07-11-0673
   Greve H, 2007, J MED CHEM, V50, P5600, DOI 10.1021/jm070043r
   Hamacher Alexandra, 2006, BMC PHARMACOLOGY, V6, P11, DOI 10.1186/1471-2210-6-11
   Hausmann R, 2006, MOL PHARMACOL, V69, P2058, DOI 10.1124/mol.106.022665
   Holy A, 2003, CURR PHARM DESIGN, V9, P2567, DOI 10.2174/1381612033453668
   Horner S, 2005, N-S ARCH PHARMACOL, V372, P1, DOI 10.1007/s00210-005-1085-z
   Kassack M, 1996, J CHROMATOGR B, V686, P275, DOI 10.1016/S0378-4347(96)00214-9
   Kassack MU, 2004, EUR J MED CHEM, V39, P345, DOI 10.1016/j.ejmech.2004.01.007
   Kassack MU, 2002, J BIOMOL SCREEN, V7, P233
   King BF, 2008, J PHARMACOL EXP THER, V324, P1055, DOI 10.1124/jpet.107.131169
   Lambrecht G, 2002, CURR PHARM DESIGN, V8, P2371, DOI 10.2174/1381612023392973
   Marcet B, 2007, J CELL PHYSIOL, V211, P716, DOI 10.1002/jcp.20979
   Marteau F, 2005, BLOOD, V106, P3860, DOI 10.1182/blood-2005-05-1843
   Marteau F, 2004, J LEUKOCYTE BIOL, V76, P796, DOI 10.1189/jlb.0104032
   Patel K, 2001, EUR J PHARMACOL, V430, P203, DOI 10.1016/S0014-2999(01)01401-7
   Qi AD, 2001, MOL PHARMACOL, V60, P1375, DOI 10.1124/mol.60.6.1375
   Qi AD, 2001, BRIT J PHARMACOL, V132, P318, DOI 10.1038/sj.bjp.0703788
   ROMANI N, 1994, J EXP MED, V180, P83, DOI 10.1084/jem.180.1.83
   Schnurr M, 2003, BLOOD, V102, P613, DOI 10.1182/blood-2002-12-3745
   Swennen ELR, 2008, IMMUNOBIOLOGY, V213, P389, DOI 10.1016/j.imbio.2007.10.007
   Ullmann H, 2005, J MED CHEM, V48, P7040, DOI 10.1021/jm050301p
   Vaughan KR, 2007, J IMMUNOL, V179, P8544, DOI 10.4049/jimmunol.179.12.8544
   White N, 2006, TRENDS PHARMACOL SCI, V27, P211, DOI 10.1016/j.tips.2006.02.004
   White PJ, 2003, MOL PHARMACOL, V63, P1356, DOI 10.1124/mol.63.6.1356
   Wilkin F, 2001, J IMMUNOL, V166, P7172, DOI 10.4049/jimmunol.166.12.7172
   Zylberg J, 2007, BIOCHEM J, V405, P277, DOI 10.1042/BJ20061728
NR 38
TC 83
Z9 90
U1 0
U2 8
PU AMER SOC PHARMACOLOGY EXPERIMENTAL THERAPEUTICS
PI BETHESDA
PA 9650 ROCKVILLE PIKE, BETHESDA, MD 20814-3995 USA
SN 0022-3565
EI 
J9 J PHARMACOL EXP THER
JI J. Pharmacol. Exp. Ther.
PD JAN 15
PY 2010
VL 332
IS 1
BP 238
EP 247
DI 10.1124/jpet.109.157750
PG 10
WC Pharmacology & Pharmacy
SC Pharmacology & Pharmacy
GA 534RB
UT WOS:000272913900025
PM 19815812
DA 2025-02-17
ER

PT J
AU Driggers, L
   Zhang, JG
   Newcomb, EW
   Ge, LS
   Hoa, N
   Jadus, MR
AF Driggers, Lara
   Zhang, Jian-Gang
   Newcomb, Elizabeth W.
   Ge, Lisheng
   Hoa, Neil
   Jadus, Martin R.
TI Immunotherapy of pediatric brain tumor patients should include an immunoprevention strategy: a medical hypothesis paper
SO JOURNAL OF NEURO-ONCOLOGY
LA English
DT Review
DE Tumor antigens; Immunotherapy; Glioblastoma multiforme; Fibrillary astrocytoma; Pilocytic astrocytoma; Ependymoma
ID adoptive cellular immunotherapy; resistance-associated protein-3; recurrent malignant glioma; cytotoxic t-lymphocytes; dendritic cells; glioblastoma cells; host-disease; vaccination; expression; cancer
AB Adults diagnosed with Glioblastoma multiforme (GBM) are frequently faced with a 7% chance of surviving 2 years compared with pediatric patients with GBM who have a 26% survival rate. Our recent screen of possible glioma-associated antigen precursor protein (TAPP) profiles displayed from different types of pediatric brain tumors showed that pediatric patients contained a subset of the tumor antigens displayed by adult GBM patients. Adult GBM possess at least 27 tumor antigens that can potentially stimulate T cell immune responses, suggesting that these tumors are quite antigenic. In contrast, pediatric brain tumors only expressed nine tumor antigens with mRNA levels that were equivalent to those displayed by adult GBM. These tumor-associated antigens could be used as possible targets of therapeutic immunization for pediatric brain cancer patients. Children have developing immune systems that peak at puberty. An immune response mounted by these pediatric patients might account for their extended life spans, even though the pediatric brain tumors express far fewer total tumor-associated antigens. Here we present a hypothesis that pediatric brain tumor patients might be the best patients to show that immunotherapy can be used to successfully treat established cancers. We speculate that immunotherapy should include a panel of tumor antigens that might prevent the out-growth of more malignant tumor cells and thereby prevent the brain tumor relapse. Thus, pediatric brain tumor patients might provide an opportunity to prove the concept of immunoprevention.
C1 [Driggers, Lara; Zhang, Jian-Gang; Ge, Lisheng; Hoa, Neil; Jadus, Martin R.] VA Long Beach Healthcare Syst, Mol Med Hlth Care Grp, Pathol & Lab Med Serv, Long Beach, CA 90822 USA.
   [Zhang, Jian-Gang; Jadus, Martin R.] Univ Calif Irvine, Dept Pathol & Diagnost & Lab Med, Irvine, CA 92697 USA.
   [Newcomb, Elizabeth W.] NYU, Ctr Canc, New York, NY 10016 USA.
   [Newcomb, Elizabeth W.] NYU, Dept Pathol, Sch Med, New York, NY 10016 USA.
   [Jadus, Martin R.] Univ Calif Irvine, Chao Comprehens Canc Ctr, Neurooncol Program, Orange, CA 92868 USA.
C3 US Department of Veterans Affairs; Veterans Health Administration (VHA); VA Long Beach Healthcare System; University of California System; University of California Irvine; New York University; New York University; University of California System; University of California Irvine
RP Jadus, MR (通讯作者)，VA Long Beach Healthcare Syst, Mol Med Hlth Care Grp, Pathol & Lab Med Serv, Box 113,5901 E 7th St, Long Beach, CA 90822 USA.
EM martin.jadus@va.gov
FU Veterans Affairs (MRJ); Avon Breast Cancer Foundation; California at Irvine Cancer Research Program (MRJ)
CR Bao SD, 2006, NATURE, V444, P756, DOI 10.1038/nature05236
   Calatozzolo C, 2005, J NEURO-ONCOL, V74, P113, DOI 10.1007/s11060-004-6152-7
   Chakravarti A, 2004, ONCOGENE, V23, P7494, DOI 10.1038/sj.onc.1208049
   CONSTAM DB, 1992, J IMMUNOL, V148, P1404
   De Vleeschouwer S, 2004, J NEUROSURG, V100, P492, DOI 10.3171/ped.2004.100.5.0492
   De Vleeschouwer S, 2008, CLIN CANCER RES, V14, P3098, DOI 10.1158/1078-0432.CCR-07-4875
   Domchek SM, 2007, CANCER RES, V67, P10546, DOI 10.1158/0008-5472.CAN-07-2765
   DRANOFF G, 1993, P NATL ACAD SCI USA, V90, P3539, DOI 10.1073/pnas.90.8.3539
   el-Shamil K, 1999, EUR J IMMUNOL, V29, P3295, DOI 10.1002/(SICI)1521-4141(199910)29:10<3295::AID-IMMU3295>3.3.CO;2-E
   Fecci PE, 2006, CANCER RES, V66, P3294, DOI 10.1158/0008-5472.CAN-05-3773
   Forni G, 2000, CANCER RES, V60, P2571
   Fukuda S, 2006, MOL CANCER THER, V5, P1087, DOI 10.1158/1535-7163.MCT-05-0375
   Geiger JD, 2001, CANCER RES, V61, P8513
   GLAUSER TA, 1991, CHILD NERV SYST, V7, P2, DOI 10.1007/BF00263824
   Gogas H, 2006, NEW ENGL J MED, V354, P709, DOI 10.1056/NEJMoa053007
   Gomez CR, 2008, EXP GERONTOL, V43, P718, DOI 10.1016/j.exger.2008.05.016
   HAYES RL, 1992, REV NEUROL, V148, P454
   HEIMBERGER AB, 2006, J CLIN ONCOL 1, V0, P0
   Heimberger AB, 2008, CLIN CANCER RES, V14, P5166, DOI 10.1158/1078-0432.CCR-08-0320
   Holladay FP, 1996, J NEURO-ONCOL, V27, P179
   Hsu W, 2005, J NEURO-ONCOL, V74, P135, DOI 10.1007/s11060-004-6597-8
   Huang YW, 2001, CRIT REV ONCOL HEMAT, V39, P17, DOI 10.1016/S1040-8428(01)00120-2
   Jacobs JFM, 2009, CANCER IMMUNOL IMMUN, V58, P831, DOI 10.1007/s00262-008-0619-x
   Jacobs JFM, 2007, PEDIATR BLOOD CANCER, V49, P924, DOI 10.1002/pbc.21246
   Jeffes EWB, 2005, J IMMUNOL, V174, P2533, DOI 10.4049/jimmunol.174.5.2533
   Kruse CA, 1997, CANCER IMMUNOL IMMUN, V45, P77, DOI 10.1007/s002620050405
   KRUSE CA, 2001, CYTOTOXIC T LYMPHOCY, V0, P149
   Liau LM, 2005, CLIN CANCER RES, V11, P5515, DOI 10.1158/1078-0432.CCR-05-0464
   Linos E, 2007, JNCI-J NATL CANCER I, V99, P1544, DOI 10.1093/jnci/djm170
   Liu GT, 2005, ONCOGENE, V24, P5226, DOI 10.1038/sj.onc.1208519
   Liu ZS, 2006, APPL ACOUST, V67, P74, DOI 10.1016/j.apacoust.2005.05.003
   Machulla HKG, 2001, J NEURO-ONCOL, V52, P253, DOI 10.1023/A:1010612327647
   MAKINODAN T, 1986, EXP GERONTOL, V21, P241, DOI 10.1016/0531-5565(86)90034-3
   Mennuni C, 2008, CANCER RES, V68, P9865, DOI 10.1158/0008-5472.CAN-08-1603
   Miller RA, 1996, SCIENCE, V273, P70, DOI 10.1126/science.273.5271.70
   Mulhern RK, 2003, CURR PROB CANCER, V27, P177, DOI 10.1016/S0147-0272(03)00026-6
   Nakano I, 2008, J NEUROSCI RES, V86, P48, DOI 10.1002/jnr.21471
   NITTA T, 1994, BRAIN RES, V649, P122, DOI 10.1016/0006-8993(94)91055-3
   Okada H, 2001, GENE THER, V8, P1157, DOI 10.1038/sj.gt.3301496
   Parney IF, 2000, NEUROSURGERY, V46, P778, DOI 10.1097/00006123-200004000-00002
   Phan GQ, 2003, P NATL ACAD SCI USA, V100, P8372, DOI 10.1073/pnas.1533209100
   Plautz GE, 2000, CLIN CANCER RES, V6, P2209
   Prayson Richard A, 2002, ANN DIAGN PATHOL, V6, P148, DOI 10.1053/adpa.2002.33900
   Quattrocchi KB, 1999, J NEURO-ONCOL, V45, P141, DOI 10.1023/A:1006293606710
   Rebetz J, 2008, PLOS ONE, V3, P0, DOI 10.1371/journal.pone.0001936
   Rutkowski S, 2004, BRIT J CANCER, V91, P1656, DOI 10.1038/sj.bjc.6602195
   SASADA T, 2008, AACR M, V0, P0
   Schiltz PM, 2007, CANCER BIOTHER RADIO, V22, P672, DOI 10.1089/cbr.2007.356
   Schmidt SM, 2003, BLOOD, V102, P571, DOI 10.1182/blood-2002-08-2554
   Steinbach D, 2003, BLOOD, V102, P4493, DOI 10.1182/blood-2002-11-3461
   Strik H, 1999, J NEUROL NEUROSUR PS, V67, P763, DOI 10.1136/jnnp.67.6.763
   Suri V, 2009, NEURO-ONCOLOGY, V11, P274, DOI 10.1215/15228517-2008-092
   Tabori U, 2006, J CLIN ONCOL, V24, P1522, DOI 10.1200/JCO.2005.04.2127
   Tang JM, 2005, CANCER EPIDEM BIOMAR, V14, P2040, DOI 10.1158/1055-9965.EPI-05-0136
   Tirino V, 2008, PLOS ONE, V3, P0, DOI 10.1371/journal.pone.0003469
   TSURUDA JS, 1987, AM J ROENTGENOL, V149, P165, DOI 10.2214/ajr.149.1.165
   Tsurushima H, 1996, J NEUROSURG, V84, P258, DOI 10.3171/jns.1996.84.2.0258
   Walker PR, 2002, IMMUNOLOGY, V107, P28, DOI 10.1046/j.1365-2567.2002.01507.x
   WALKER PR, 2001, PROG BRAIN RES, V132, P695
   WEIDEN PL, 1979, NEW ENGL J MED, V300, P1068, DOI 10.1056/NEJM197905103001902
   WEIDEN PL, 1981, NEW ENGL J MED, V304, P1529, DOI 10.1056/NEJM198106183042507
   Wheeler CJ, 2008, CANCER RES, V68, P5955, DOI 10.1158/0008-5472.CAN-07-5973
   Yamada A, 2001, CANCER RES, V61, P6459
   Yang Meng-Yin, 2006, EXPERT REV NEUROTHER, V6, P1481, DOI 10.1586/14737175.6.10.1481
   Zhang JG, 2008, J NEURO-ONCOL, V88, P65, DOI 10.1007/s11060-008-9534-4
   Zhang JG, 2007, CLIN CANCER RES, V13, P566, DOI 10.1158/1078-0432.CCR-06-1576
NR 66
TC 5
Z9 5
U1 0
U2 2
PU SPRINGER
PI NEW YORK
PA ONE NEW YORK PLAZA, SUITE 4600, NEW YORK, NY, UNITED STATES
SN 0167-594X
EI 1573-7373
J9 J NEURO-ONCOL
JI J. Neuro-Oncol.
PD APR 15
PY 2010
VL 97
IS 2
BP 159
EP 169
DI 10.1007/s11060-009-0016-0
PG 11
WC Oncology; Clinical Neurology
SC Oncology; Neurosciences & Neurology
GA 568VV
UT WOS:000275553200001
PM 19802719
DA 2025-02-17
ER

PT J
AU Guinipero, T
   Finn, OJ
AF Guinipero, Terri
   Finn, Olivera J.
TI Cancer Vaccines: Emphasis on Pediatric Cancers
SO CURRENT PHARMACEUTICAL DESIGN
LA English
DT Review
DE Cancer; immunotherapy; pediatric; tumor; vaccine
ID acute lymphoblastic-leukemia; stem-cell transplantation; antitumor immune-responses; early lymphocyte recovery; germline gene-expression; high-risk neuroblastoma; pulsed dendritic cells; t-cell; childhood-cancer; tumor-cells
AB The success that vaccines have had in the fight with infectious diseases has not been mirrored in their use in the fight against cancer. The major differences are that cancer vaccines have been tested in the therapeutic rather than the prophylactic setting, and in older adults rather than in the pediatric population. Cancers, as well as current standard treatments, are highly immunosuppressive, which further compromises the success of therapeutic vaccines. Cancer is considered to be primarily a disease of the older age and yet many children suffer from or succumb to cancers such as leukemias, glioblastomas, neuroblastomas and sarcomas. Standard therapy, even when curative, is accompanied by serious side effects, including secondary tumors later in life. Due to the greater capacity of a young immune system to recover after cancer treatment, therapeutic vaccines are expected to have a better chance to elicit protective immunity and prevent cancer recurrence in children. In this review, we discuss the current efforts at designing and testing cancer vaccines in children with the focus on specific tumor antigens expressed by pediatric cancers.
C1 [Guinipero, Terri; Finn, Olivera J.] Univ Pittsburgh, Sch Med, Dept Immunol, Pittsburgh, PA 15262 USA.
   [Guinipero, Terri] Univ Pittsburgh, Sch Med, Dept Pediat, Pittsburgh, PA 15262 USA.
C3 Pennsylvania Commonwealth System of Higher Education (PCSHE); University of Pittsburgh; Pennsylvania Commonwealth System of Higher Education (PCSHE); University of Pittsburgh
RP Finn, OJ (通讯作者)，Univ Pittsburgh, Sch Med, Dept Immunol, E1040 Biomed Sci,Tower Univ Pittsburgh, Pittsburgh, PA 15262 USA.
EM ojfinn@epitt.edu
FU NCI NIH HHS [P50 CA090440] Funding Source: Medline
CR Bowman L, 1998, BLOOD, V92, P1941, DOI 10.1182/blood.V92.6.1941.418k03_1941_1949
   Bowman LC, 1998, HUM GENE THER, V9, P1303, DOI 10.1089/hum.1998.9.9-1303
   Brodtman DH, 2005, J PEDIATR-US, V146, P654, DOI 10.1016/j.jpeds.2004.12.043
   Brown JA, 2008, CLIN IMMUNOL, V127, P286, DOI 10.1016/j.clim.2008.02.008
   Caruso DA, 2005, CANCER-AM CANCER SOC, V103, P1280, DOI 10.1002/cncr.20911
   Caver TE, 1998, LEUKEMIA, V12, P619, DOI 10.1038/sj.leu.2400970
   Coco S, 2009, CURR PHARM DESIGN, V15, P448, DOI 10.2174/138161209787315792
   Coughlin CM, 2006, J CLIN ONCOL, V24, P5725, DOI 10.1200/JCO.2005.05.3314
   Coughlin CM, 2004, BLOOD, V103, P2046, DOI 10.1182/blood-2003-07-2379
   DSa S, 2003, BRIT J HAEMATOL, V123, P309, DOI 10.1046/j.1365-2141.2003.04612.x
   Dagher R, 2002, MED PEDIATR ONCOL, V38, P158, DOI 10.1002/mpo.1303
   De Vleeschouwer S, 2004, J NEUROSURG, V100, P492, DOI 10.3171/ped.2004.100.5.0492
   De Vleeschouwer S, 2008, CLIN CANCER RES, V14, P3098, DOI 10.1158/1078-0432.CCR-07-4875
   Dodero A, 2005, EXP HEMATOL, V33, P920, DOI 10.1016/j.exphem.2005.05.009
   Dunn GP, 2004, ANNU REV IMMUNOL, V22, P329, DOI 10.1146/annurev.immunol.22.012703.104803
   Ek T, 2004, J PEDIAT HEMATOL ONC, V26, P727, DOI 10.1097/00043426-200411000-00008
   Ersvaer E, 2007, EUR J HAEMATOL, V79, P210, DOI 10.1111/j.1600-0609.2007.00899.x
   Fest S, 2009, INT J CANCER, V125, P104, DOI 10.1002/ijc.24291
   Geiger JD, 2001, CANCER RES, V61, P8513
   Gorczynski R, 2008, INT UROL NEPHROL, V40, P1117, DOI 10.1007/s11255-008-9412-1
   Gravekamp C, 2009, CANCER IMMUNOL IMMUN, V58, P1969, DOI 10.1007/s00262-009-0683-x
   Greenlee RT, 2001, CA-CANCER J CLIN, V51, P15, DOI 10.3322/canjclin.51.1.15
   Haining WN, 2005, EXP HEMATOL, V33, P286, DOI 10.1016/j.exphem.2004.12.001
   Hassan KA, 2001, CLIN CANCER RES, V7, P2458
   Henderson TO, 2007, JNCI-J NATL CANCER I, V99, P300, DOI 10.1093/jnci/djk052
   Hovland AR, 2001, J NEUROSCI RES, V64, P302
   Inskip PD, 2007, INT J CANCER, V121, P2233, DOI 10.1002/ijc.22827
   Jacobs JFM, 2009, CANCER IMMUNOL IMMUN, V58, P831, DOI 10.1007/s00262-008-0619-x
   Jacobs JFM, 2008, J NEURO-ONCOL, V88, P273, DOI 10.1007/s11060-008-9577-6
   Jacobs JFM, 2007, INT J CANCER, V120, P67, DOI 10.1002/ijc.22118
   Kang DH, 2009, NURS RES, V58, P105, DOI 10.1097/NNR.0b013e31818fcecd
   Linabery AM, 2008, CANCER-AM CANCER SOC, V113, P2575, DOI 10.1002/cncr.23866
   Louis CU, 2009, CURR PHARM DESIGN, V15, P424, DOI 10.2174/138161209787315765
   Lustgarten J, 2004, J IMMUNOL, V173, P4510, DOI 10.4049/jimmunol.173.7.4510
   MACKALL CL, 1995, NEW ENGL J MED, V332, P143, DOI 10.1056/NEJM199501193320303
   Mackall CL, 2008, CLIN CANCER RES, V14, P4850, DOI 10.1158/1078-0432.CCR-07-4065
   Meadows AT, 2009, J CLIN ONCOL, V27, P2356, DOI 10.1200/JCO.2008.21.1920
   Nieto Y, 2004, CLIN CANCER RES, V10, P5076, DOI 10.1158/1078-0432.CCR-04-0117
   Nozoe T, 2002, CLIN CANCER RES, V8, P817
   PHILIP T, 1991, J CLIN ONCOL, V9, P1037, DOI 10.1200/JCO.1991.9.6.1037
   Pizzo PA, 2006, PRINCIPLES AND PRACTICE OF PEDIATRIC ONCOLOGY, V0, P0
   Porrata LF, 2001, BONE MARROW TRANSPL, V28, P865, DOI 10.1038/sj.bmt.1703236
   Prigione I, 2004, ANN NY ACAD SCI, V1028, P69, DOI 10.1196/annals.1322.008
   Provinciali M, 2003, VACCINE, V21, P843, DOI 10.1016/S0264-410X(02)00530-3
   Provinciali M, 2000, GENE THER, V7, P624, DOI 10.1038/sj.gt.3301131
   PROVINCIALI M, 2009, CANC IMMUNOL IMMUNOT, V0, P0
   Reuschenbach M, 2009, CANCER IMMUNOL IMMUN, V58, P1535, DOI 10.1007/s00262-009-0733-4
   Rodeberg DA, 2007, J PEDIATR SURG, V42, P1396, DOI 10.1016/j.jpedsurg.2007.03.041
   Roskrow MA, 1999, KLIN PADIATR, V211, P336, DOI 10.1055/s-2008-1043811
   Rousseau RF, 2006, BLOOD, V107, P1332, DOI 10.1182/blood-2005-03-1259
   Rousseau RF, 2005, CANCER J, V11, P331, DOI 10.1097/00130404-200507000-00009
   Rousseau RF, 2003, BLOOD, V101, P1718, DOI 10.1182/blood-2002-08-2493
   Russell HV, 2007, J IMMUNOTHER, V30, P227, DOI 10.1097/01.cji.0000211335.14385.57
   Russell HV, 2008, J IMMUNOTHER, V31, P812, DOI 10.1097/CJI.0b013e3181869893
   Shilyansky J, 2007, J PEDIATR SURG, V42, P54, DOI 10.1016/j.jpedsurg.2006.09.008
   Siegel S, 2003, BRIT J HAEMATOL, V122, P911, DOI 10.1046/j.1365-2141.2003.04535.x
   Soria JC, 2000, CANCER RES, V60, P4000
   WILTSCHKE C, 1995, BRIT J CANCER, V71, P1292, DOI 10.1038/bjc.1995.250
   Wu XS, 2009, CURR PHARM DESIGN, V15, P742, DOI 10.2174/138161209787582165
   Zeis M, 2003, J IMMUNOL, V170, P5391, DOI 10.4049/jimmunol.170.11.5391
   Zhang JG, 2008, J NEURO-ONCOL, V88, P65, DOI 10.1007/s11060-008-9534-4
NR 61
TC 2
Z9 3
U1 1
U2 8
PU BENTHAM SCIENCE PUBL LTD
PI SHARJAH
PA EXECUTIVE STE Y-2, PO BOX 7917, SAIF ZONE, 1200 BR SHARJAH, U ARAB EMIRATES
SN 1381-6128
EI 1873-4286
J9 CURR PHARM DESIGN
JI Curr. Pharm. Design
PD JAN 15
PY 2010
VL 16
IS 3
BP 292
EP 299
DI 10.2174/138161210790170148
PG 8
WC Pharmacology & Pharmacy
SC Pharmacology & Pharmacy
GA 549FM
UT WOS:000274032100005
PM 20109138
DA 2025-02-17
ER

PT J
AU Cattaneo, F
   Guerra, G
   Ammendola, R
AF Cattaneo, Fabio
   Guerra, Germano
   Ammendola, Rosario
TI Expression and Signaling of Formyl-Peptide Receptors in the Brain
SO NEUROCHEMICAL RESEARCH
LA English
DT Article
DE Formyl-peptides receptors; Signal transduction; Cell cycle; Neuronal cells; Inhibitors of cyclins/CDK complexes
ID protein-coupled receptor; c5a chemoattractant receptors; human glioblastoma cells; imr90 human fibroblasts; human phagocytic-cells; formylpeptide receptor; n-formylpeptide; lipoxin a(4); mesangial cells; nadph-oxidase
AB The human formyl-peptide receptor (FPR) and its variants FPRL1 and FPRL2 belong to the G-protein coupled seven transmembrane receptor (GPCR) family sensitive to pertussis toxin. FPR and FPRL1 were first detected in phagocytic leukocytes, and FPRL2 was found in monocytes and in dendritic cells. The three receptors were subsequently identified in other cell types or tissues, including neuronal cells and brain, where FPR and FPRL1 play a key role in angiogenesis, cell proliferation, protection against and cell death, as well as in neuroendocrine functions. Binding of different agonists to FPRs triggers several signaling pathways, activates NFkB and STAT3 transcriptional factors and induces the accumulation of the CDK inhibitors p21(waf1/cip1), p16(INK4) and p27(kip1). Signaling molecules, such as ERKs, JNK, PKC, p38MAPK, PLC and PLD are involved in these intracellular cascades. In this article we briefly review FPRs expression and signaling in neuronal cells.
C1 [Cattaneo, Fabio; Ammendola, Rosario] Univ Naples Federico II, Dipartimento Biochim & Biotecnol Med, I-80131 Naples, Italy.
   [Guerra, Germano] Univ Molise, Dipartimento Sci Salute, I-86100 Localita Tappino, Campobasso, Italy.
C3 University of Naples Federico II; University of Molise
RP Ammendola, R (通讯作者)，Univ Naples Federico II, Dipartimento Biochim & Biotecnol Med, Via S Pansini 5, I-80131 Naples, Italy.
EM rosario.ammendola@unina.it
FU Ministero dell'Universita e della Ricerca Scientifica e Tecnologica
CR ALI H, 1993, J BIOL CHEM, V268, P24247
   Ammendola R, 2004, FREE RADICAL BIO MED, V36, P189, DOI 10.1016/j.freeradbiomed.2003.10.015
   Ammendola R, 2002, ARCH BIOCHEM BIOPHYS, V397, P253, DOI 10.1006/abbi.2001.2641
   Andric SA, 2005, J BIOL CHEM, V280, P26896, DOI 10.1074/jbc.M502226200
   Bae YS, 1999, J LEUKOCYTE BIOL, V66, P915, DOI 10.1002/jlb.66.6.915
   BAO L, 1992, GENOMICS, V13, P437, DOI 10.1016/0888-7543(92)90265-T
   Barbieri SS, 2004, FREE RADICAL BIO MED, V37, P156, DOI 10.1016/j.freeradbiomed.2004.04.020
   Becker EL, 1998, CELL TISSUE RES, V292, P129, DOI 10.1007/s004410051042
   Bennett TA, 2000, J BIOL CHEM, V275, P24590, DOI 10.1074/jbc.C000314200
   Brandenburg LO, 2008, NEUROSCIENCE, V156, P266, DOI 10.1016/j.neuroscience.2008.07.042
   Brandenburg LO, 2007, J NEUROCHEM, V101, P718, DOI 10.1111/j.1471-4159.2006.04351.x
   Brandenburg LO, 2010, J NEUROCHEM, V113, P749, DOI 10.1111/j.1471-4159.2010.06637.x
   BROWN DR, 1996, NATURE, V6, P15
   Chen JH, 2007, J NEURO-ONCOL, V84, P223, DOI 10.1007/s11060-007-9369-4
   Chen KQ, 2007, J IMMUNOL, V178, P1759, DOI 10.4049/jimmunol.178.3.1759
   Decker Y, 2009, AM J PHYSIOL-CELL PH, V296, PC1420, DOI 10.1152/ajpcell.00380.2008
   DURSTIN M, 1994, BIOCHEM BIOPH RES CO, V201, P174, DOI 10.1006/bbrc.1994.1685
   FIORE S, 1994, J EXP MED, V180, P253, DOI 10.1084/jem.180.1.253
   Gavins FNE, 2007, FASEB J, V21, P1751, DOI 10.1096/fj.06-7842com
   GIERSCHIK P, 1989, J BIOL CHEM, V264, P21470
   Hartt JK, 1999, J EXP MED, V190, P741, DOI 10.1084/jem.190.5.741
   Hashimoto Y, 2005, LIFE SCI, V77, P3092, DOI 10.1016/j.lfs.2005.03.031
   Hashimoto Y, 2001, P NATL ACAD SCI USA, V98, P6336, DOI 10.1073/pnas.101133498
   Heurtaux T, 2010, J NEUROCHEM, V114, P576, DOI 10.1111/j.1471-4159.2010.06783.x
   Hsu MH, 1997, J BIOL CHEM, V272, P29426, DOI 10.1074/jbc.272.47.29426
   Hu JY, 2001, J LEUKOCYTE BIOL, V70, P155
   Huang J, 2010, BRIT J CANCER, V102, P1052, DOI 10.1038/sj.bjc.6605591
   Huang J, 2007, CANCER RES, V67, P5906, DOI 10.1158/0008-5472.CAN-07-0691
   Iaccio A, 2008, CURR SIGNAL TRANSD T, V3, P88, DOI 10.2174/157436208784223152
   Iaccio A, 2007, ARCH BIOCHEM BIOPHYS, V459, P288, DOI 10.1016/j.abb.2006.11.009
   Iaccio A, 2009, ARCH BIOCHEM BIOPHYS, V481, P94, DOI 10.1016/j.abb.2008.10.026
   John CD, 2007, FASEB J, V21, P1037, DOI 10.1096/fj.06-7299com
   John CD, 2008, CURR OPIN PHARMACOL, V8, P765, DOI 10.1016/j.coph.2008.09.005
   Kam AYF, 2007, J NEUROCHEM, V103, P1553, DOI 10.1111/j.1471-4159.2007.04876.x
   Kam AYF, 2007, CELL SIGNAL, V19, P2106, DOI 10.1016/j.cellsig.2007.06.005
   Karlsson J, 2009, CELL CALCIUM, V45, P431, DOI 10.1016/j.ceca.2009.02.002
   Lambert MP, 1998, P NATL ACAD SCI USA, V95, P6448, DOI 10.1073/pnas.95.11.6448
   Le YY, 2000, J NEUROIMMUNOL, V111, P102, DOI 10.1016/S0165-5728(00)00373-8
   Le YY, 2001, J IMMUNOL, V166, P1448, DOI 10.4049/jimmunol.166.3.1448
   Le YY, 2001, CYTOKINE GROWTH F R, V12, P91, DOI 10.1016/S1359-6101(01)00003-X
   Le YY, 2001, J NEUROSCI, V21, P0, DOI 10.1523/JNEUROSCI.21-02-j0003.2001
   Liberles SD, 2009, P NATL ACAD SCI USA, V106, P9842, DOI 10.1073/pnas.0904464106
   MCCOY R, 1995, J EXP MED, V182, P207, DOI 10.1084/jem.182.1.207
   McMahon B, 2002, FASEB J, V16, P1817, DOI 10.1096/fj.02-0416fje
   McMahon B, 2000, J BIOL CHEM, V275, P27566
   Mitchell D, 2004, AM J PATHOL, V164, P937, DOI 10.1016/S0002-9440(10)63181-1
   MURPHY PM, 1992, J BIOL CHEM, V267, P7637
   Partida-Sánchez S, 2001, NAT MED, V7, P1209, DOI 10.1038/nm1101-1209
   PEREZ HD, 1992, BIOCHEMISTRY-US, V31, P11595, DOI 10.1021/bi00161a044
   Prossnitz ER, 1997, J BIOL CHEM, V272, P15213, DOI 10.1074/jbc.272.24.15213
   Rescher U, 2002, J IMMUNOL, V169, P1500, DOI 10.4049/jimmunol.169.3.1500
   Rivière S, 2009, NATURE, V459, P574, DOI 10.1038/nature08029
   RUSSO T, 1995, J BIOL CHEM, V270, P29386, DOI 10.1074/jbc.270.49.29386
   Sherr CJ, 1999, GENE DEV, V13, P1501, DOI 10.1101/gad.13.12.1501
   SOZZANI S, 1995, J IMMUNOL, V155, P3292
   Su SB, 1999, J EXP MED, V189, P395, DOI 10.1084/jem.189.2.395
   Takano T, 1997, J EXP MED, V185, P1693, DOI 10.1084/jem.185.9.1693
   TARDIF M, 1993, J IMMUNOL, V150, P3534
   Tiffany HL, 2001, J BIOL CHEM, V276, P23645, DOI 10.1074/jbc.M101031200
   TSU RC, 1995, BIOCHEM J, V309, P331, DOI 10.1042/bj3090331
   Wada K, 2006, FASEB J, V20, P1785, DOI 10.1096/fj.06-5809com
   Walther A, 2000, MOL CELL, V5, P831, DOI 10.1016/S1097-2765(00)80323-8
   WENTELSEIFERT K, 1999, J BIOL CHEM, V264, P21470
   Wu SH, 2006, AM J RESP CELL MOL, V34, P65, DOI 10.1165/rcmb.2005-0184OC
   Wu SH, 2005, KIDNEY INT, V68, P35, DOI 10.1111/j.1523-1755.2005.00379.x
   Yang D, 2000, J EXP MED, V192, P1069, DOI 10.1084/jem.192.7.1069
   YE RD, 1992, BIOCHEM BIOPH RES CO, V184, P582, DOI 10.1016/0006-291X(92)90629-Y
   Ying GG, 2004, J IMMUNOL, V172, P7078, DOI 10.4049/jimmunol.172.11.7078
   Zhang Y, 2005, AM J HYPERTENS, V18, P910, DOI 10.1016/j.amjhyper.2005.02.017
   Zhou Y, 2005, JNCI-J NATL CANCER I, V97, P823, DOI 10.1093/jnci/dji142
NR 70
TC 75
Z9 77
U1 0
U2 11
PU SPRINGER/PLENUM PUBLISHERS
PI NEW YORK
PA 233 SPRING ST, NEW YORK, NY 10013 USA
SN 0364-3190
EI 1573-6903
J9 NEUROCHEM RES
JI Neurochem. Res.
PD DEC 15
PY 2010
VL 35
IS 12
BP 2018
EP 2026
DI 10.1007/s11064-010-0301-5
PG 9
WC Biochemistry & Molecular Biology; Neurosciences
SC Biochemistry & Molecular Biology; Neurosciences & Neurology
GA 695IX
UT WOS:000285364900017
PM 21042851
DA 2025-02-17
ER

PT J
AU Ciesielski, MJ
   Ahluwalia, MS
   Munich, SA
   Orton, M
   Barone, T
   Chanan-Khan, A
   Fenstermaker, RA
AF Ciesielski, Michael J.
   Ahluwalia, Manmeet S.
   Munich, Stephan A.
   Orton, Molly
   Barone, Tara
   Chanan-Khan, Asher
   Fenstermaker, Robert A.
TI Antitumor cytotoxic T-cell response induced by a survivin peptide mimic
SO CANCER IMMUNOLOGY IMMUNOTHERAPY
LA English
DT Article
DE Antigen; Glioma; Peptide; Survivin; Tumor; Vaccine
ID glioblastoma-multiforme; cancer-patients; reactive ctl; expression; vaccine; self; recognition; inhibitor; proteins; melanoma
AB Survivin is a tumor-associated antigen with significant potential as a cancer vaccine target. We have identified a survivin peptide mimic containing human MHC class I epitopes and a potential class II ligand that induces a potent antitumor response in C57BL/6 mice with GL261 cerebral gliomas. This peptide is able to elicit both CD8+ CTL and T helper cell responses in C57BL/6 mice. The corresponding region of the human survivin molecule represented by peptide SVN53-67 is 100% homologous to the murine protein, but SVN53-67 is weakly immunogenic in man. We evaluated several amino acid substitutions in putative human MHC I anchor positions in SVN53-67 to identify potential peptide mimics that could provide an enhanced antitumor immune response against human glioma and primary central nervous system lymphoma (PCNSL) cells in culture. We evaluated survivin peptides with predicted binding to human HLA-A*0201 antigen using peptide-loaded dendritic cells from PBMC of patients with these malignancies. One alteration (M57) led to binding to HLA-A*0201 with significantly higher affinity. We compared the ability of autologous dendritic cells loaded with SVN53-67 peptide and SVN53-67/M57 in CTL assays against allomatched and autologous, survivin-expressing, human malignant glioma and PCNSL cells. Both SVN53-67 and SVN53-67/M57 produced CTL-mediated killing of malignant target cells; however, SVN53-67/M57 was significantly more effective than SVN53-67. Thus, SVN53-67/M57 may act as a peptide mimic to induce an enhanced antitumor CTL response in tumor patients. The use of SVN53-67/M57 as a cancer vaccine might have application for cancer vaccine therapy.
C1 [Ciesielski, Michael J.; Munich, Stephan A.; Orton, Molly; Barone, Tara; Fenstermaker, Robert A.] Roswell Pk Canc Inst, Dept Neurosurg, Buffalo, NY 14263 USA.
   [Ciesielski, Michael J.; Chanan-Khan, Asher; Fenstermaker, Robert A.] Roswell Pk Canc Inst, Dept Immunol, Buffalo, NY 14263 USA.
   [Ahluwalia, Manmeet S.; Chanan-Khan, Asher] Roswell Pk Canc Inst, Dept Med, Buffalo, NY 14263 USA.
C3 Roswell Park Comprehensive Cancer Center; Roswell Park Comprehensive Cancer Center; Roswell Park Comprehensive Cancer Center
RP Ciesielski, MJ (通讯作者)，Roswell Pk Canc Inst, Dept Neurosurg, Elm & Carlton St, Buffalo, NY 14263 USA.
EM Michael.Ciesielski@RoswellPark.org
FU NIH [5R21 NS049309-02, 5P30 CA16056-29]; Roswell Park Alliance Foundation; National Brain Tumor Foundation
CR Adida C, 1998, AM J PATHOL, V152, P43
   Altieri DC, 2003, NAT REV CANCER, V3, P46, DOI 10.1038/nrc968
   Andersen MH, 2007, CLIN CANCER RES, V13, P5991, DOI 10.1158/1078-0432.CCR-07-0686
   Andersen MH, 2001, CANCER RES, V61, P5964
   Chakravarti A, 2002, J CLIN ONCOL, V20, P1063, DOI 10.1200/JCO.20.4.1063
   Ciesielski MJ, 2008, CANCER IMMUNOL IMMUN, V57, P1827, DOI 10.1007/s00262-008-0510-9
   Ciesielski MJ, 2006, CANCER IMMUNOL IMMUN, V55, P1491, DOI 10.1007/s00262-006-0138-6
   Conway EM, 2000, BLOOD, V95, P1435, DOI 10.1182/blood.V95.4.1435.004k01_1435_1442
   Dionne SO, 2003, CANCER IMMUNOL IMMUN, V52, P199, DOI 10.1007/s00262-002-0358-3
   EVAVOLD BD, 1993, IMMUNOL TODAY, V14, P602, DOI 10.1016/0167-5699(93)90200-5
   Fikes JD, 2003, EXPERT OPIN BIOL TH, V3, P985, DOI 10.1517/eobt.3.6.985.21255
   Guevara-Patiño JA, 2003, ADV CANCER RES, V90, P157, DOI 10.1016/S0065-230X(03)90005-4
   Hadrup SR, 2006, CANCER BIOL THER, V5, P480
   Heimberger AB, 2009, EXPERT OPIN BIOL TH, V9, P1087, DOI 10.1517/14712590903124346
   Hung K, 1998, J EXP MED, V188, P2357, DOI 10.1084/jem.188.12.2357
   Islam A, 2000, ONCOGENE, V19, P617, DOI 10.1038/sj.onc.1203358
   Kajiwara Y, 2003, CANCER-AM CANCER SOC, V97, P1077, DOI 10.1002/cncr.11122
   Keogh E, 2001, J IMMUNOL, V167, P787, DOI 10.4049/jimmunol.167.2.787
   Kim W, 2010, NEUROSURG CLIN N AM, V21, P139, DOI 10.1016/j.nec.2009.09.005
   Krajewska M, 2003, CLIN CANCER RES, V9, P4914
   Loftus DJ, 1998, CANCER RES, V58, P2433
   Lohr J, 2005, IMMUNOL REV, V204, P116, DOI 10.1111/j.0105-2896.2005.00241.x
   Oto OA, 2007, LEUKEMIA RES, V31, P1495, DOI 10.1016/j.leukres.2007.01.005
   Overwijk WW, 2000, CRIT REV IMMUNOL, V20, P433
   Pardoll DM, 1999, P NATL ACAD SCI USA, V96, P5340, DOI 10.1073/pnas.96.10.5340
   Parkhurst MR, 1996, J IMMUNOL, V157, P2539
   Rammensee HG, 1999, IMMUNOGENETICS, V50, P213, DOI 10.1007/s002510050595
   Rohayem J, 2000, CANCER RES, V60, P1815
   Sampson JH, 2009, MOL CANCER THER, V8, P2773, DOI 10.1158/1535-7163.MCT-09-0124
   Seshadri M, 2009, J CEREBR BLOOD F MET, V29, P1373, DOI 10.1038/jcbfm.2009.68
   Shin S, 2001, BIOCHEMISTRY-US, V40, P1117, DOI 10.1021/bi001603q
   Takai N, 2002, CANCER LETT, V184, P105, DOI 10.1016/S0304-3835(02)00190-8
   Takai N, 2002, INT J MOL MED, V10, P211
   Trojan A, 2001, CANCER RES, V61, P4761
   Tynan FE, 2005, NAT IMMUNOL, V6, P1114, DOI 10.1038/ni1257
   Tynan FE, 2007, NAT IMMUNOL, V8, P268, DOI 10.1038/ni1432
   Valmori D, 1998, J IMMUNOL, V160, P1750
   Wheeler CJ, 2009, EXPERT OPIN INV DRUG, V18, P509, DOI 10.1517/13543780902841951 
   Yamashita SI, 2007, ANTICANCER RES, V27, P2803
NR 39
TC 43
Z9 51
U1 4
U2 22
PU SPRINGER
PI NEW YORK
PA 233 SPRING ST, NEW YORK, NY 10013 USA
SN 0340-7004
EI 1432-0851
J9 CANCER IMMUNOL IMMUN
JI Cancer Immunol. Immunother.
PD AUG 15
PY 2010
VL 59
IS 8
BP 1211
EP 1221
DI 10.1007/s00262-010-0845-x
PG 11
WC Oncology; Immunology
SC Oncology; Immunology
GA 602AU
UT WOS:000278111300008
PM 20422411
DA 2025-02-17
ER

PT J
AU Hofman, FM
   Stathopoulos, A
   Kruse, CA
   Chen, TC
   Schijns, VEJC
AF Hofman, F. M.
   Stathopoulos, A.
   Kruse, C. A.
   Chen, T. C.
   Schijns, V. E. J. C.
TI Immunotherapy of Malignant Gliomas Using Autologous and Allogeneic Tissue Cells
SO ANTI-CANCER AGENTS IN MEDICINAL CHEMISTRY
LA English
DT Article
DE Astrocytoma; allogeneic; biotherapy; brain tumor; CTL; glioma; immunotherapy; immunization
ID tumor-infiltrating lymphocytes; regulatory t-cells; glioblastoma-multiforme patients; dendritic cells; antitumor immunity; growth-factor; tgf-beta; therapeutic vaccination; adoptive immunotherapy; human cytomegalovirus
AB Immunotherapy of brain tumors is rapidly emerging as a potential clinical option [1-3]. The quality and magnitude of immune responses evoked by the new generation anti-tumor vaccines is in general highly dependent on the source or choice of peptide antigens, and as well, a suitable immunopotentiator. Poorly immunogenic antigens, such as those present in tumor cell lysates, may not reliably provide stimulation like recombinant or DNA-encoded protein antigens might be expected to. In addition, the efficacy of the vaccine may depend on inherent counteracting measures of the tumor which dampen immune surveillance and immune effector activity triggered by immunization [4]. Our body has many means of limiting an immune response to our own (self) proteins. In particular, patients with gliomas exhibit a broad suppression of cell-mediated immunity [5-8]. Unfortunately, for most tumor vaccines the induction of local or systemic immune effector cells does not necessarily translate into objective clinical responses or increased survival [9]. Here we review immunotherapeutic approaches against gliomas and recent pre-clinical and clinical initiatives based on cellular or active immunization of the patient's immune system using autologous and allogeneic tissues or cultured cells. Available evidence shows that single modality cancer therapies likely remain suboptimal. Combination regimens targeting the immune system at multiple coordinated levels must be developed, and possibly combined with strategies to inhibit immune suppressive factors if significant clinical benefit is to be achieved.
C1 [Hofman, F. M.] Univ So Calif, Keck Sch Med, Dept Pathol, Los Angeles, CA 90033 USA.
   [Stathopoulos, A.] Arlon Hosp, Dept Neurosurg, Arlon, Belgium.
   [Kruse, C. A.] Joan S Holmes Mem Biotherapeut Res Lab, Sanford Burnham Med Res Inst, La Jolla, CA 92037 USA.
   [Chen, T. C.] Univ So Calif, Keck Sch Med, Dept Neurosurg, Los Angeles, CA 90033 USA.
   [Schijns, V. E. J. C.] Wageningen Univ, Cell Biol & Immunol Grp, NL-6700 AH Wageningen, Netherlands.
C3 University of Southern California; Sanford Burnham Prebys Medical Discovery Institute; University of Southern California; Wageningen University & Research
RP Hofman, FM (通讯作者)，Univ So Calif, Keck Sch Med, Dept Pathol, Los Angeles, CA 90033 USA.
EM hofman@usc.edu; Virgil.schijns@wur.nl
FU Joan S. Holmes Memorial Research Fund; NIH [RO1 CA121258, R01 CA12544, R01 CA154256]; CBCRP IDEA Award [14IB-0045]; DOD CDMRP [BC076070]; Save- A- Brain Foundation
CR Ahlers JD, 2002, P NATL ACAD SCI USA, V99, P13020, DOI 10.1073/pnas.192251199
   Ahmadzadeh M, 2009, BLOOD, V114, P1537, DOI 10.1182/blood-2008-12-195792
   Apostolidis L, 2007, INT J ONCOL, V31, P1009
   Ardon H, 2010, J NEURO-ONCOL, V99, P261, DOI 10.1007/s11060-010-0131-y
   Banchereau J, 2000, ANNU REV IMMUNOL, V18, P767, DOI 10.1146/annurev.immunol.18.1.767
   Bao L, 2007, J IMMUNOTHER, V30, P557, DOI 10.1097/CJI.0b013e31803b945b
   Bettini M, 2009, CURR OPIN IMMUNOL, V21, P612, DOI 10.1016/j.coi.2009.09.011
   Blackburn SD, 2008, P NATL ACAD SCI USA, V105, P15016, DOI 10.1073/pnas.0801497105
   BLOOM WH, 1960, LANCET, V2, P77
   Cerundolo V, 2004, NAT IMMUNOL, V5, P7, DOI 10.1038/ni0104-7
   Chi DDJ, 1997, AM J PATHOL, V150, P2143
   Chin L, 2008, NATURE, V455, P1061, DOI 10.1038/nature07385
   COLEY WB, 1991, CLIN ORTHOP RELAT R, V0, P3
   Dannull J, 2005, J CLIN INVEST, V115, P3623, DOI 10.1172/JCI25947
   De Vleeschouwer S, 2008, CLIN CANCER RES, V14, P3098, DOI 10.1158/1078-0432.CCR-07-4875
   Deorah Sundeep, 2006, NEUROSURG FOCUS, V20, PE1, DOI 10.3171/foc.2006.20.4.E1
   Dix AR, 1999, J NEUROIMMUNOL, V100, P216, DOI 10.1016/S0165-5728(99)00203-9
   Dotti G, 2009, BLOOD, V114, P1457, DOI 10.1182/blood-2009-05-223412
   El Andaloussi A, 2006, NEURO-ONCOLOGY, V8, P234, DOI 10.1215/15228517-2006-006
   Fecci PE, 2006, CANCER RES, V66, P3294, DOI 10.1158/0008-5472.CAN-05-3773
   FONTANA A, 1982, J IMMUNOL, V129, P2413
   Gabrilovich DI, 1996, NAT MED, V2, P1096, DOI 10.1038/nm1096-1096
   Galon J, 2006, SCIENCE, V313, P1960, DOI 10.1126/science.1129139
   Gomez GG, 2007, J IMMUNOTHER, V30, P261, DOI 10.1097/01.cji.0000211339.81211.25
   Gomez GG, 2006, GENE THER MOL BIOL, V10A, P133
   Gomez GG, 2006, CANCER GENET CYTOGEN, V165, P121, DOI 10.1016/j.cancergencyto.2005.08.009
   Gomez GG, 2001, CANCER TREAT REV, V27, P375, DOI 10.1053/ctrv.2001.0222
   Grauer OM, 2008, J IMMUNOL, V181, P6720, DOI 10.4049/jimmunol.181.10.6720
   Grauer OM, 2007, INT J CANCER, V121, P95, DOI 10.1002/ijc.22607
   Ha SJ, 2008, IMMUNOL REV, V223, P317, DOI 10.1111/j.1600-065X.2008.00638.x
   Hall SS, 1997, A COMMOTION IN THE BLOOD: LIFE, V0, P0
   Heimberger AB, 2009, EXPERT OPIN BIOL TH, V9, P1087, DOI 10.1517/14712590903124346
   Hoffmann D, 2007, HUM GENE THER, V18, P435, DOI 10.1089/hum.2006.185
   Huse JT, 2010, NAT REV CANCER, V10, P319, DOI 10.1038/nrc2818
   I, 2009, NATURE, V39, P73
   Jensen RL, 2010, CURR CANCER THER REV, V6, P13, DOI 10.2174/157339410790596489
   Kahlon KS, 2004, CANCER RES, V64, P9160, DOI 10.1158/0008-5472.CAN-04-0454
   Kjellman C, 2000, INT J CANCER, V89, P251, DOI 10.1002/1097-0215(20000520)89:3<251::AID-IJC7>3.0.CO;2-5
   Koukourakis GV, 2009, MOLECULES, V14, P1561, DOI 10.3390/molecules14041561
   Kruse CA, 1997, CELLULAR THERAPY OF BRAIN TUMOURS: CLINICAL TRIALS, V0, P487
   KRUSE CA, 1989, CANCER-AM CANCER SOC, V64, P1629, DOI 10.1002/1097-0142(19891015)64:8<1629::AID-CNCR2820640813>3.0.CO;2-D
   Kruse CA, 2001, BRAIN TUMOR IMMUNOTHERAPY, V0, P149
   KURPAD SN, 1995, GLIA, V15, P244, DOI 10.1002/glia.440150306
   Li G, 2010, NEUROSURG CLIN N AM, V21, P87, DOI 10.1016/j.nec.2009.08.004
   Li JL, 2003, J IMMUNOTHER, V26, P320, DOI 10.1097/00002371-200307000-00004
   Liang Y, 2005, P NATL ACAD SCI USA, V102, P5814, DOI 10.1073/pnas.0402870102
   Liau LM, 2005, CLIN CANCER RES, V11, P5515, DOI 10.1158/1078-0432.CCR-05-0464
   Limaye AP, 2008, JAMA-J AM MED ASSOC, V300, P413, DOI 10.1001/jama.300.4.413
   MAHALEY MS, 1983, J NEUROSURG, V59, P201, DOI 10.3171/jns.1983.59.2.0201
   MAHALEY MS, 1984, PROG EXP TUMOR RES, V28, P118
   Marrogi AJ, 1997, INT J CANCER, V74, P492, DOI 10.1002/(SICI)1097-0215(19971021)74:5<492::AID-IJC3>3.0.CO;2-Z
   Mitchell DA, 2008, NEURO-ONCOLOGY, V10, P10, DOI 10.1215/15228517-2007-035
   Naito Y, 1998, CANCER RES, V58, P3491
   Nakano O, 2001, CANCER RES, V61, P5132
   Nemunaitis JJ, 2006, J CLIN ONCOL, V24, P0
   NEUWELT EA, 1978, ANN NEUROL, V4, P307, DOI 10.1002/ana.410040404
   Nishimura F, 2006, CANCER RES, V66, P4478, DOI 10.1158/0008-5472.CAN-05-3825
   OHagan DT, 2005, IMMUNOPOTENTIATORS IN MODERN VACCINES, V0, P0
   Okada H, 2003, J NEURO-ONCOL, V64, P13, DOI 10.1007/BF02700016
   Okada H, 2007, J TRANSL MED, V5, P0, DOI 10.1186/1479-5876-5-67
   Okada H, 2009, CRIT REV IMMUNOL, V29, P1
   PALIOGIANNI F, 1995, TRANSPLANTATION, V59, P1333, DOI 10.1097/00007890-199505000-00019
   Parney IF, 2000, NEUROSURGERY, V46, P778, DOI 10.1097/00006123-200004000-00002
   Paul D B, 2001, CURR NEUROL NEUROSCI REP, V1, P238, DOI 10.1007/s11910-001-0024-8
   Perez-Diez A, 2007, BLOOD, V109, P5346, DOI 10.1182/blood-2006-10-051318
   Phan GQ, 2003, P NATL ACAD SCI USA, V100, P8372, DOI 10.1073/pnas.1533209100
   Phillips HS, 2006, CANCER CELL, V9, P157, DOI 10.1016/j.ccr.2006.02.019
   Plautz GE, 2000, CLIN CANCER RES, V6, P2209
   Qiao Yi, 2008, CANCER IMMUN, V8, P12
   Read SB, 2003, J INTERF CYTOK RES, V23, P379, DOI 10.1089/107999003322226032
   Rosenberg SA, 2008, P NATL ACAD SCI USA, V105, P12643, DOI 10.1073/pnas.0806877105
   Rutkowski S, 2004, BRIT J CANCER, V91, P1656, DOI 10.1038/sj.bjc.6602195
   Salcedo M, 2006, CANCER IMMUNOL IMMUN, V55, P819, DOI 10.1007/s00262-005-0078-6
   SAWAMURA Y, 1990, J NEURO-ONCOL, V9, P125, DOI 10.1007/BF02427832
   Scheel B, 2006, EUR J IMMUNOL, V36, P2807, DOI 10.1002/eji.200635910
   Scheurer ME, 2008, ACTA NEUROPATHOL, V116, P79, DOI 10.1007/s00401-008-0359-1
   Schijns VEJC, 2007, CLIN PHARMACOL THER, V82, P750, DOI 10.1038/sj.clpt.6100394
   Schijns VEJC, 2000, CURR OPIN IMMUNOL, V12, P456, DOI 10.1016/S0952-7915(00)00120-5
   Schön MP, 2008, ONCOGENE, V27, P190, DOI 10.1038/sj.onc.1210913
   Siesjo P, 1996, J IMMUNOTHER, V19, P334, DOI 10.1097/00002371-199609000-00003
   STARNES CO, 1992, NATURE, V357, P11, DOI 10.1038/357011a0
   Stathopoulos A, 2008, VACCINE, V26, P1764, DOI 10.1016/j.vaccine.2008.01.039
   Steiner HH, 2004, J CLIN ONCOL, V22, P4272, DOI 10.1200/JCO.2004.09.038
   Strauss L, 2007, CLIN CANCER RES, V13, P4345, DOI 10.1158/1078-0432.CCR-07-0472
   Stupp R, 2005, NEW ENGL J MED, V352, P987, DOI 10.1056/NEJMoa043330
   Tarhini AA, 2010, ONCOTARGETS THER, V3, P15
   Thomas DA, 2005, CANCER CELL, V8, P369, DOI 10.1016/j.ccr.2005.10.012
   TROUILLAS P, 1970, NEURO-CHIR, V16, P143
   Tsuboi K, 2003, CLIN CANCER RES, V9, P3294
   Uyttenhove C, 2003, NAT MED, V9, P1269, DOI 10.1038/nm934
   VARESIO L, 1980, J IMMUNOL, V125, P2810
   VESALAINEN S, 1994, EUR J CANCER, V30A, P1797, DOI 10.1016/0959-8049(94)E0159-2
   Vollmer J, 2009, ADV DRUG DELIVER REV, V61, P195, DOI 10.1016/j.addr.2008.12.008
   Wei J, 2010, MOL CANCER THER, V9, P67, DOI 10.1158/1535-7163.MCT-09-0734
   Wheeler CJ, 2008, CANCER RES, V68, P5955, DOI 10.1158/0008-5472.CAN-07-5973
   Wheeler CJ, 2009, EXPERT OPIN INV DRUG, V18, P509, DOI 10.1517/13543780902841951 
   Yu JS, 2004, CANCER RES, V64, P4973, DOI 10.1158/0008-5472.CAN-03-3505
   Zhang JG, 2008, J NEURO-ONCOL, V88, P65, DOI 10.1007/s11060-008-9534-4
   Zhang JG, 2007, CLIN CANCER RES, V13, P566, DOI 10.1158/1078-0432.CCR-06-1576
   Zhang L, 2003, NEW ENGL J MED, V348, P203, DOI 10.1056/NEJMoa020177
   Zhang L, 2009, BLOOD, V114, P1545, DOI 10.1182/blood-2009-03-206672
NR 101
TC 17
Z9 19
U1 0
U2 7
PU BENTHAM SCIENCE PUBL LTD
PI SHARJAH
PA EXECUTIVE STE Y26, PO BOX 7917, SAIF ZONE, 1200 BR SHARJAH, U ARAB EMIRATES
SN 1871-5206
EI 
J9 ANTI-CANCER AGENT ME
JI Anti-Cancer Agents Med. Chem.
PD JUL 15
PY 2010
VL 10
IS 6
BP 462
EP 470
DI 
PG 9
WC Oncology; Chemistry, Medicinal
SC Oncology; Pharmacology & Pharmacy
GA 685HV
UT WOS:000284620700004
PM 20879986
DA 2025-02-17
ER

PT J
AU Xiong, WD
   Candolfi, M
   Liu, CY
   Muhammad, AKMG
   Yagiz, K
   Puntel, M
   Moore, PF
   Avalos, J
   Young, JD
   Khan, D
   Donelson, R
   Pluhar, GE
   Ohlfest, JR
   Wawrowsky, K
   Lowenstein, PR
   Castro, MG
AF Xiong, Weidong
   Candolfi, Marianela
   Liu, Chunyan
   Muhammad, A. K. M. Ghulam
   Yagiz, Kader
   Puntel, Mariana
   Moore, Peter F.
   Avalos, Julie
   Young, John D.
   Khan, Dorothy
   Donelson, Randy
   Pluhar, G. Elizabeth
   Ohlfest, John R.
   Wawrowsky, Kolja
   Lowenstein, Pedro R.
   Castro, Maria G.
TI Human Flt3L Generates Dendritic Cells from Canine Peripheral Blood Precursors: Implications for a Dog Glioma Clinical Trial
SO PLOS ONE
LA English
DT Article
ID toll-like receptor-9; gene-therapy; brain; expression; efficacy; identification; survival; tumors; vivo
AB Background: Glioblastoma multiforme (GBM) is the most common primary brain tumor in adults and carries a dismal prognosis. We have developed a conditional cytotoxic/immunotherapeutic approach using adenoviral vectors (Ads) encoding the immunostimulatory cytokine, human soluble fms-like tyrosine kinase 3 ligand (hsFlt3L) and the conditional cytotoxic molecule, i.e., Herpes Simplex Type 1-thymide kinase (TK). This therapy triggers an anti-tumor immune response that leads to tumor regression and anti-tumor immunological memory in intracranial rodent cancer models. We aim to test the efficacy of this immunotherapy in dogs bearing spontaneous GBM. In view of the controversy regarding the effect of human cytokines on dog immune cells, and considering that the efficacy of this treatment depends on hsFlt3L-stimulated dendritic cells (DCs), in the present work we tested the ability of Ad-encoded hsFlt3L to generate DCs from dog peripheral blood and compared its effects with canine IL-4 and GM-CSF. Methodology/Principal Findings: Our results demonstrate that hsFlT3L expressed form an Ad vector, generated DCs from peripheral blood cultures with very similar morphological and phenotypic characteristics to canine IL-4 and GM-CSF-cultured DCs. These include phagocytic activity and expression of CD11c, MHCII, CD80 and CD14. Maturation of DCs cultured under both conditions resulted in increased secretion of IL-6, TNF-alpha and IFN-gamma. Importantly, hsFlt3L-derived antigen presenting cells showed allostimulatory potential highlighting their ability to present antigen to T cells and elicit their proliferation. Conclusions/Significance: These results demonstrate that hsFlt3L induces the proliferation of canine DCs and support its use in upcoming clinical trials for canine GBM. Our data further support the translation of hsFlt3L to be used for dendritic cells' vaccination and gene therapeutic approaches from rodent models to canine patients and its future implementation in human clinical trials.
C1 [Xiong, Weidong; Candolfi, Marianela; Liu, Chunyan; Muhammad, A. K. M. Ghulam; Yagiz, Kader; Puntel, Mariana; Lowenstein, Pedro R.; Castro, Maria G.] Univ Calif Los Angeles, David Geffen Sch Med, Gene Therapeut Res Inst, Cedars Sinai Med Ctr, Los Angeles, CA 90095 USA.
   [Xiong, Weidong; Candolfi, Marianela; Liu, Chunyan; Muhammad, A. K. M. Ghulam; Yagiz, Kader; Puntel, Mariana; Lowenstein, Pedro R.; Castro, Maria G.] Univ Calif Los Angeles, David Geffen Sch Med, Dept Med, Los Angeles, CA 90095 USA.
   [Xiong, Weidong; Candolfi, Marianela; Liu, Chunyan; Muhammad, A. K. M. Ghulam; Yagiz, Kader; Puntel, Mariana; Lowenstein, Pedro R.; Castro, Maria G.] Univ Calif Los Angeles, David Geffen Sch Med, Dept Mol & Med Pharmacol, Los Angeles, CA 90095 USA.
   [Moore, Peter F.] Univ Calif Davis, Sch Vet Med, Davis, CA 95616 USA.
   [Avalos, Julie; Young, John D.; Khan, Dorothy] Cedars Sinai Med Ctr, Dept Comparat Med, Los Angeles, CA 90048 USA.
   [Donelson, Randy; Ohlfest, John R.] Univ Minnesota, Dept Pediat, Minneapolis, MN 55455 USA.
   [Pluhar, G. Elizabeth] Univ Minnesota, Dept Small Anim Clin Sci, St Paul, MN 55108 USA.
   [Ohlfest, John R.] Univ Minnesota, Dept Neurosurg, Minneapolis, MN 55455 USA.
   [Wawrowsky, Kolja] Univ Calif Los Angeles, Cedars Sinai Med Ctr, Dept Med, Los Angeles, CA 90048 USA.
C3 Cedars Sinai Medical Center; University of California System; University of California Los Angeles; University of California Los Angeles Medical Center; David Geffen School of Medicine at UCLA; University of California System; University of California Los Angeles; University of California Los Angeles Medical Center; David Geffen School of Medicine at UCLA; University of California System; University of California Los Angeles; University of California Los Angeles Medical Center; David Geffen School of Medicine at UCLA; University of California System; University of California Davis; Cedars Sinai Medical Center; University of Minnesota System; University of Minnesota Twin Cities; University of Minnesota System; University of Minnesota Twin Cities; University of Minnesota System; University of Minnesota Twin Cities; Cedars Sinai Medical Center; University of California System; University of California Los Angeles
RP Xiong, WD (通讯作者)，Univ Calif Los Angeles, David Geffen Sch Med, Gene Therapeut Res Inst, Cedars Sinai Med Ctr, Los Angeles, CA 90095 USA.
EM castromg@cshs.org
FU National Institutes of Health/National Institute of Neurological Disorders & Stroke (NIH/NINDS) [1R21-NS054143, 1UO1 NS052465, 1RO1-NS057711, 1 RO1 NS 054193,, RO1 NS061107, 1F32NS058156.01]; Linda Tallen & David Paul Kane Foundation
CR Ali S, 2004, MOL THER, V10, P1071, DOI 10.1016/j.ymthe.2004.08.025
   Ali S, 2005, CANCER RES, V65, P7194, DOI 10.1158/0008-5472.CAN-04-3434
   Asadi-Moghaddam K, 2009, NEUROTHERAPEUTICS, V6, P547, DOI 10.1016/j.nurt.2009.04.007
   Barth RF, 2009, APPL RADIAT ISOTOPES, V67, PS3, DOI 10.1016/j.apradiso.2009.03.102
   Bonnefont-Rebeix C, 2006, VET IMMUNOL IMMUNOP, V109, P167, DOI 10.1016/j.vetimm.2005.08.027
   BRAUND K, 2003, CLIN NEUROLOGY SMALL, V0, P0
   Candolfi M, 2007, J NEURO-ONCOL, V85, P133, DOI 10.1007/s11060-007-9400-9
   Candolfi M, 2007, NEURO-ONCOLOGY, V9, P245, DOI 10.1215/15228517-2007-012
   Candolfi M, 2007, NEUROSURGERY, V60, P167, DOI 10.1227/01.NEU.0000249210.89096.6C
   Candolfi M, 2009, CURR GENE THER, V9, P409, DOI 10.2174/156652309789753301
   Candolfi M, 2009, CLIN CANCER RES, V15, P4401, DOI 10.1158/1078-0432.CCR-09-0155
   Catchpole B, 2002, J COMP PATHOL, V126, P238, DOI 10.1053/jcpa.2001.0542
   Ciron C, 2006, ANN NEUROL, V60, P204, DOI 10.1002/ana.20870
   COTTEN M, 1994, GENE THER, V1, P239
   Curtin JF, 2006, J IMMUNOL, V176, P3566, DOI 10.4049/jimmunol.176.6.3566
   Curtin JF, 2009, PLOS MED, V6, P83, DOI 10.1371/journal.pmed.1000010
   Dion LD, 1996, J VIROL METHODS, V56, P99, DOI 10.1016/0166-0934(95)01973-1
   FOSTER ES, 1988, J VET INTERN MED, V2, P71, DOI 10.1111/j.1939-1676.1988.tb02796.x
   Hägglund HG, 2000, TRANSPLANTATION, V70, P1437, DOI 10.1097/00007890-200011270-00007
   Hashimoto M, 2005, VET IMMUNOL IMMUNOP, V106, P159, DOI 10.1016/j.vetimm.2005.01.010
   Hegi ME, 2005, NEW ENGL J MED, V352, P997, DOI 10.1056/NEJMoa043331
   HEIDNER GL, 1991, J VET INTERN MED, V5, P219, DOI 10.1111/j.1939-1676.1991.tb00952.x
   Hof MI, 2008, VET IMMUNOL IMMUNOP, V124, P120, DOI 10.1016/j.vetimm.2008.03.002
   House AK, 2008, VET IMMUNOL IMMUNOP, V124, P230, DOI 10.1016/j.vetimm.2008.03.012
   Ibisch C, 2005, J IMMUNOL METHODS, V298, P175, DOI 10.1016/j.jim.2005.02.001
   King GD, 2008, NEURO-ONCOLOGY, V10, P19, DOI 10.1215/15228517-2007-045
   Kurata K, 2004, VET IMMUNOL IMMUNOP, V102, P441, DOI 10.1016/j.vetimm.2004.08.004
   LeCouteur RA, 1999, J SMALL ANIM PRACT, V40, P411, DOI 10.1111/j.1748-5827.1999.tb03113.x
   Lipsitz D, 2003, VET PATHOL, V40, P659, DOI 10.1354/vp.40-6-659
   Martin V, 2009, CURR PHARM DESIGN, V15, P353, DOI 10.2174/138161209787315819
   Mielcarek M, 2007, BIOL BLOOD MARROW TR, V13, P1286, DOI 10.1016/j.bbmt.2007.07.010
   Muhammad AKMG, 2009, CLIN CANCER RES, V15, P6113, DOI 10.1158/1078-0432.CCR-09-1087
   Nyberg-Hoffman C, 1999, NAT MED, V5, P955, DOI 10.1038/11400
   Oh S, 2007, J NEUROSURG, V107, P136, DOI 10.3171/JNS-07/07/0136
   ORRISON WW, 1992, AM J NEURORADIOL, V13, P1124
   Parker JN, 2009, NEUROTHERAPEUTICS, V6, P558, DOI 10.1016/j.nurt.2009.04.011
   Southgate T, 2008, CURR PROTOC NEUROSCI, V0, P0
   Stoica G, 2004, VET PATHOL, V41, P10, DOI 10.1354/vp.41-1-10
   Stonehewer J, 2000, J SMALL ANIM PRACT, V41, P416, DOI 10.1111/j.1748-5827.2000.tb03236.x
   Weber M, 2003, J IMMUNOL, V170, P5861, DOI 10.4049/jimmunol.170.12.5861
   Wernette CA, 2002, VET IMMUNOL IMMUNOP, V84, P223, DOI 10.1016/S0165-2427(01)00410-X
   Wijewardana V, 2006, VET IMMUNOL IMMUNOP, V114, P37, DOI 10.1016/j.vetimm.2006.07.002
NR 42
TC 21
Z9 21
U1 0
U2 1
PU PUBLIC LIBRARY SCIENCE
PI SAN FRANCISCO
PA 1160 BATTERY STREET, STE 100, SAN FRANCISCO, CA 94111 USA
SN 1932-6203
EI 
J9 PLOS ONE
JI PLoS One
PD JUN 11
PY 2010
VL 5
IS 6
BP 
EP 
DI 10.1371/journal.pone.0011074
PG 11
WC Multidisciplinary Sciences
SC Science & Technology - Other Topics
GA 609NG
UT WOS:000278662900014
DA 2025-02-17
ER

PT J
AU Kroeger, KM
   Muhammad, AKMG
   Baker, GJ
   Assi, H
   Wibowo, MK
   Xiong, WD
   Yagiz, K
   Candolfi, M
   Lowenstein, PR
   Castro, MG
AF Kroeger, Kurt M.
   Muhammad, A. K. M. Ghulam
   Baker, Gregory J.
   Assi, Hikmat
   Wibowo, Mia K.
   Xiong, Weidong
   Yagiz, Kader
   Candolfi, Marianela
   Lowenstein, Pedro R.
   Castro, Maria G.
TI Gene Therapy and Virotherapy: Novel Therapeutic Approaches for Brain Tumors
SO DISCOVERY MEDICINE
LA English
DT Article
ID human-malignant glioma; conditionally replicative adenovirus; convection-enhanced delivery; oncolytic hsv vectors; phase-i trial; dendritic cells; stem-cells; t-cells; adjuvant temozolomide; neural progenitors
AB Glioblastoma multiforme (GBM) is a deadly primary brain tumor in adults, with a median survival of similar to 12-18 months post-diagnosis. Despite recent advances in conventional therapeutic approaches, only modest improvements in median survival have been achieved; GBM usually recurs within 12 months post-resection, with poor prognosis. Thus, novel therapeutic strategies to target and kill GBM cells are desperately needed. Our group and others are pursuing virotherapy and gene therapy strategies for the treatment of GBM. In this review, we will discuss various virotherapy and gene therapy approaches for GBM currently under preclinical and clinical evaluation including direct or conditional cytotoxic, and/or immunostimulatory approaches. We also discuss cutting-edge technologies for drug/gene delivery and targeting brain tumors, including the use of stem cells as delivery platforms, the use of targeted immunotoxins, and the therapeutic potential of using GBM microvesicles to deliver therapeutic siRNAs or virotherapies. Finally, various animal models available to test novel GBM therapies are discussed. [Discovery Medicine 10(53):293-304, october 2010]
C1 [Kroeger, Kurt M.; Muhammad, A. K. M. Ghulam; Baker, Gregory J.; Assi, Hikmat; Wibowo, Mia K.; Xiong, Weidong; Yagiz, Kader; Candolfi, Marianela; Lowenstein, Pedro R.] Cedars Sinai Med Ctr, Gene Therapeut Res Inst, Dept Biomed Sci, Los Angeles, CA 90048 USA.
   [Kroeger, Kurt M.; Muhammad, A. K. M. Ghulam; Baker, Gregory J.; Assi, Hikmat; Wibowo, Mia K.; Xiong, Weidong; Yagiz, Kader; Candolfi, Marianela; Lowenstein, Pedro R.] Cedars Sinai Med Ctr, Gene Therapeut Res Inst, Dept Med, Los Angeles, CA 90048 USA.
   [Castro, Maria G.] Cedars Sinai Med Ctr, Gene Therapeut Res Inst, Los Angeles, CA 90048 USA.
   [Castro, Maria G.] Univ Calif Los Angeles, David Geffen Sch Med, Dept Med, Los Angeles, CA 90095 USA.
   [Castro, Maria G.] Univ Calif Los Angeles, David Geffen Sch Med, Dept Mol & Med Pharmacol, Los Angeles, CA 90095 USA.
C3 Cedars Sinai Medical Center; Cedars Sinai Medical Center; Cedars Sinai Medical Center; University of California System; University of California Los Angeles; University of California Los Angeles Medical Center; David Geffen School of Medicine at UCLA; University of California System; University of California Los Angeles; University of California Los Angeles Medical Center; David Geffen School of Medicine at UCLA
RP Castro, MG (通讯作者)，Cedars Sinai Med Ctr, Gene Therapeut Res Inst, Los Angeles, CA 90048 USA.
EM Maria.Castro@cshs.org
FU NINDS NIH HHS [R01 NS057711-01A2, R01 NS057711, R21 NS054143-01A2, R21 NS054143, R01 NS054193-01A1, R01 NS061107, R01 NS061107-01A1, R01 NS054193, U01 NS052465, R01 NS074387, R01 NS042893, R01 NS042893-01A1, U01 NS052465-01A2] Funding Source: Medline
CR Aboody KS, 2008, GENE THER, V15, P739, DOI 10.1038/gt.2008.41
   Aghi Manish, 2006, NEUROSURG FOCUS, V20, P0
   Al-Nedawi K, 2009, CELL CYCLE, V8, P2014, DOI 10.4161/cc.8.13.8988
   Ali S, 2005, CANCER RES, V65, P7194, DOI 10.1158/0008-5472.CAN-04-3434
   *ARK THER, 2009, CER PHAS 3 TRIAL UPD, V0, P0
   Assanah M, 2006, J NEUROSCI, V26, P6781, DOI 10.1523/JNEUROSCI.0514-06.2006
   Beltinger C, 1999, P NATL ACAD SCI USA, V96, P8699, DOI 10.1073/pnas.96.15.8699
   Brawand P, 2002, J IMMUNOL, V169, P6711, DOI 10.4049/jimmunol.169.12.6711
   Broder H, 2003, J NEURO-ONCOL, V64, P21, DOI 10.1007/BF02700017
   Candolfi M, 2010, P NATL ACAD IN PRESS, V0, P0
   Candolfi M, 2007, J NEURO-ONCOL, V85, P133, DOI 10.1007/s11060-007-9400-9
   Candolfi M, 2009, CURR GENE THER, V9, P409, DOI 10.2174/156652309789753301
   Charest A, 2006, CANCER RES, V66, P7473, DOI 10.1158/0008-5472.CAN-06-1193
   Chen C, 2010, LAB CHIP, V10, P505, DOI 10.1039/b916199f
   Chiocca EA, 2003, CANCER J, V9, P167, DOI 10.1097/00130404-200305000-00005
   Chiocca EA, 2004, MOL THER, V10, P958, DOI 10.1016/j.ymthe.2004.07.021
   Choi BD, 2009, BRAIN PATHOL, V19, P713, DOI 10.1111/j.1750-3639.2009.00318.x
   Coffey MC, 1998, SCIENCE, V282, P1332, DOI 10.1126/science.282.5392.1332
   Curtin JF, 2008, PLOS ONE, V3, P0, DOI 10.1371/journal.pone.0001983
   Curtin JF, 2006, J IMMUNOL, V176, P3566, DOI 10.4049/jimmunol.176.6.3566
   Curtin JF, 2009, PLOS MED, V6, P83, DOI 10.1371/journal.pmed.1000010
   Curtin JF, 2005, CURR TOP MED CHEM, V5, P1151, DOI 10.2174/156802605774370856
   Dai C, 2001, GENE DEV, V15, P1913, DOI 10.1101/gad.903001
   Dasqupta A, 2009, EUR J CANCER, V45, P677, DOI 10.1016/j.ejca.2008.11.027
   de Boüard S, 2007, NEURO-ONCOLOGY, V9, P412, DOI 10.1215/15228517-2007-024
   Debinski W, 1998, NAT BIOTECHNOL, V16, P449, DOI 10.1038/nbt0598-449
   Dembinski JL, 2010, CANCER GENE THER, V17, P289, DOI 10.1038/cgt.2009.67
   Dey M, 2010, CANCER LETT, V289, P1, DOI 10.1016/j.canlet.2009.04.045
   Diao J, 2004, J IMMUNOL, V173, P1826, DOI 10.4049/jimmunol.173.3.1826
   Dinca EB, 2008, CANCER RES, V68, P10034, DOI 10.1158/0008-5472.CAN-08-1687
   Ferguson SD, 2010, DISCOV MED, V9, P192
   Forsyth P, 2008, MOL THER, V16, P627, DOI 10.1038/sj.mt.6300403
   Fueyo J, 2000, ONCOGENE, V19, P2, DOI 10.1038/sj.onc.1203251
   Fueyo J, 2003, J NATL CANCER I, V95, P652, DOI 10.1093/jnci/95.9.652
   Gabrilovich DI, 2009, NAT REV IMMUNOL, V9, P162, DOI 10.1038/nri2506
   Geoerger B, 2002, CANCER RES, V62, P764
   Germano IM, 2003, J NEURO-ONCOL, V65, P279, DOI 10.1023/B:NEON.0000003657.95085.56
   Giannini C, 2005, NEURO-ONCOLOGY, V7, P164, DOI 10.1215/S1152851704000821
   Gomez GG, 2006, GENE THER MOL BIOL, V10A, P133
   Grandi P, 2009, EXPERT REV NEUROTHER, V9, P505, DOI 10.1586/ERN.09.9
   Granelli-Piperno A, 2000, J IMMUNOL, V165, P6620, DOI 10.4049/jimmunol.165.11.6620
   Graner MW, 2009, FASEB J, V23, P1541, DOI 10.1096/fj.08-122184
   Grossman SA, 2010, CLIN CANCER RES, V16, P2443, DOI 10.1158/1078-0432.CCR-09-3106
   Gutmann DH, 2009, BRAIN PATHOL, V19, P108, DOI 10.1111/j.1750-3639.2008.00232.x
   Hambardzumyan D, 2008, GENE DEV, V22, P436, DOI 10.1101/gad.1627008
   Han ZQ, 2007, J GENE MED, V9, P99, DOI 10.1002/jgm.999
   Hardcastle J, 2010, MOL THER, V18, P285, DOI 10.1038/mt.2009.232
   Harding TC, 2006, MOL THER, V13, P956, DOI 10.1016/j.ymthe.2006.02.004
   Hegi ME, 2005, NEW ENGL J MED, V352, P997, DOI 10.1056/NEJMoa043331
   Heimberger AB, 2002, NEUROSURGERY, V50, P158, DOI 10.1097/00006123-200201000-00024
   Heimberger AB, 2009, EXPERT OPIN BIOL TH, V9, P1087, DOI 10.1517/14712590903124346
   Hershey GKK, 2003, J ALLERGY CLIN IMMUN, V111, P677, DOI 10.1067/mai.2003.1333
   Hiraoka K, 2007, CANCER RES, V67, P5345, DOI 10.1158/0008-5472.CAN-06-4673
   Holland EC, 1998, P NATL ACAD SCI USA, V95, P1218, DOI 10.1073/pnas.95.3.1218
   Hu XY, 2005, NEOPLASIA, V7, P356, DOI 10.1593/neo.04595
   Huse JT, 2009, BRAIN PATHOL, V19, P132, DOI 10.1111/j.1750-3639.2008.00234.x
   Immonen A, 2004, MOL THER, V10, P967, DOI 10.1016/j.ymthe.2004.08.002
   Ivkovic S, 2008, J NEUROSCI, V28, P914, DOI 10.1523/JNEUROSCI.4327-07.2008
   Jespersen T, 1999, GENE, V239, P227, DOI 10.1016/S0378-1119(99)00402-3
   Jiang H, 2009, CURR GENE THER, V9, P422, DOI 10.2174/156652309789753356
   Kambara H, 2005, CANCER RES, V65, P2832, DOI 10.1158/0008-5472.CAN-04-3227
   Kawakami K, 2004, J NEUROSURG, V101, P1004, DOI 10.3171/jns.2004.101.6.1004
   Kendall SE, 2008, STEM CELLS, V26, P1575, DOI 10.1634/stemcells.2007-0887
   King GD, 2008, MOL THER, V16, P682, DOI 10.1038/mt.2008.18
   King GD, 2008, NEURO-ONCOLOGY, V10, P19, DOI 10.1215/15228517-2007-045
   Kitange GJ, 2009, J NEURO-ONCOL, V92, P23, DOI 10.1007/s11060-008-9737-8
   Kitange GJ, 2008, NEUROONCOL, V0, P0
   Kranzler J, 2009, CURR GENE THER, V9, P389, DOI 10.2174/156652309789753347
   Kunwar S, 2007, J CLIN ONCOL, V25, P837, DOI 10.1200/JCO.2006.08.1117
   Kunwar S, 2010, NEURO-ONCOLOGY, V12, P871, DOI 10.1093/neuonc/nop054
   Kwon CH, 2008, CANCER RES, V68, P3286, DOI 10.1158/0008-5472.CAN-07-6867
   Lamfers MLM, 2002, CANCER RES, V62, P5736
   Larocque D, 2010, P NATL ACAD SCI USA, V107, P14443, DOI 10.1073/pnas.0913496107
   Lawler SE, 2006, CANCER GENE THER, V13, P225, DOI 10.1038/sj.cgt.7700886
   Learn CA, 2006, CLIN CANCER RES, V12, P7306, DOI 10.1158/1078-0432.CCR-06-1727
   Liau LM, 2005, CLIN CANCER RES, V11, P5515, DOI 10.1158/1078-0432.CCR-05-0464
   Liu TC, 2006, MOL THER, V14, P789, DOI 10.1016/j.ymthe.2006.07.011
   Logg CR, 2001, J VIROL, V75, P6989, DOI 10.1128/JVI.75.15.6989-6998.2001
   Lowenstein PR, 2002, TRENDS IMMUNOL, V23, P23, DOI 10.1016/S1471-4906(01)02063-4
   Lynch DH, 1997, NAT MED, V3, P625, DOI 10.1038/nm0697-625
   Markert James M, 2006, HERPES, V13, P66
   Markert JM, 2009, MOL THER, V17, P199, DOI 10.1038/mt.2008.228
   Marumoto T, 2009, NAT MED, V15, P110, DOI 10.1038/nm.1863
   Mesnil M, 2000, CANCER RES, V60, P3989
   Mitchell P, 2010, NAT BIOTECHNOL, V28, P183, DOI 10.1038/nbt0310-183
   Msaouel P, 2009, CURR OPIN MOL THER, V11, P43
   Muhammad AKMG, 2009, CLIN CANCER RES, V15, P6113, DOI 10.1158/1078-0432.CCR-09-1087
   Ohgaki H, 2007, AM J PATHOL, V170, P1445, DOI 10.2353/ajpath.2007.070011
   Okada H, 2008, J NEURO-ONCOL, V88, P245, DOI 10.1007/s11060-008-9566-9
   Osborne R, 2008, NAT BIOTECHNOL, V26, P1057, DOI 10.1038/nbt1008-1057
   Peng KW, 2002, CANCER RES, V62, P4656
   Peng KW, 2002, NAT MED, V8, P527, DOI 10.1038/nm0502-527
   Phuong LK, 2003, CANCER RES, V63, P2462
   Pulendran B, 1997, J IMMUNOL, V159, P2222
   Reilly KM, 2009, BRAIN PATHOL, V19, P121, DOI 10.1111/j.1750-3639.2008.00236.x
   Reilly KM, 2000, NAT GENET, V26, P109, DOI 10.1038/79075
   Rodrigues JC, 2010, NEURO-ONCOLOGY, V12, P351, DOI 10.1093/neuonc/nop023
   Sandmair AM, 2000, HUM GENE THER, V11, P2197, DOI 10.1089/104303400750035726
   Sarkaria JN, 2007, MOL CANCER THER, V6, P1167, DOI 10.1158/1535-7163.MCT-06-0691
   Skog J, 2008, NAT CELL BIOL, V10, P1470, DOI 10.1038/ncb1800
   Smitt PS, 2003, MOL THER, V7, P851, DOI 10.1016/S1525-0016(03)00100-X
   Solomon DA, 2008, CANCER RES, V68, P2564, DOI 10.1158/0008-5472.CAN-07-6388
   Solomon DA, 2008, CANCER RES, V68, P10300, DOI 10.1158/0008-5472.CAN-08-3272
   Sonabend AM, 2008, STEM CELLS, V26, P831, DOI 10.1634/stemcells.2007-0758
   Stupp R, 2005, NEW ENGL J MED, V352, P987, DOI 10.1056/NEJMoa043330
   Stupp R, 2006, ONCOLOGIST, V11, P165, DOI 10.1634/theoncologist.11-2-165
   Stupp R, 2009, LANCET ONCOL, V10, P459, DOI 10.1016/S1470-2045(09)70025-7
   Suzuki K, 2001, CLIN CANCER RES, V7, P120
   Tai CK, 2010, CANCER GENE THER, V17, P614, DOI 10.1038/cgt.2010.17
   Terada K, 2006, GENE THER, V13, P705, DOI 10.1038/sj.gt.3302717
   Trask TW, 2000, MOL THER, V1, P195, DOI 10.1006/mthe.2000.0030
   Uhrbom L, 2002, CANCER RES, V62, P5551
   Uhrbom L, 1998, CANCER RES, V58, P5275
   Ulasov IV, 2007, HUM GENE THER, V18, P589, DOI 10.1089/hum.2007.002
   Vogelbaum MA, 2007, NEUROSURGERY, V61, P1031, DOI 10.1227/01.neu.0000303199.77370.9e
   Wei QX, 2006, CANCER RES, V66, P7429, DOI 10.1158/0008-5472.CAN-06-0712
   Wen PY, 2008, NEW ENGL J MED, V359, P492, DOI 10.1056/NEJMra0708126
   Wheeler CJ, 2009, EXPERT OPIN INV DRUG, V18, P509, DOI 10.1517/13543780902841951 
   Wiesner SM, 2009, CANCER RES, V69, P431, DOI 10.1158/0008-5472.CAN-08-1800
   Wykosky J, 2008, CLIN CANCER RES, V14, P199, DOI 10.1158/1078-0432.CCR-07-1990
   Xie Q, 2008, J TRANSL MED, V6, P0, DOI 10.1186/1479-5876-6-77
   Yang I, 2009, J CLIN NEUROSCI, V0, P0
   Yong RL, 2009, CANCER RES, V69, P8932, DOI 10.1158/0008-5472.CAN-08-3873
   Yoo JY, 2007, MOL THER, V15, P295, DOI 10.1038/sj.mt.6300023
   Yu JS, 2004, CANCER RES, V64, P4973, DOI 10.1158/0008-5472.CAN-03-3505
   Zhao DH, 2008, MOL CANCER RES, V6, P1819, DOI 10.1158/1541-7786.MCR-08-0146
NR 126
TC 40
Z9 44
U1 0
U2 2
PU DISCOVERY MEDICINE
PI TIMONIUM
PA 10 GERARD AVE, STE 201, TIMONIUM, MD 21093 USA
SN 1539-6509
EI 1944-7930
J9 DISCOV MED
JI Discov. Med.
PD OCT 15
PY 2010
VL 10
IS 53
BP 293
EP 304
DI 
PG 12
WC Medicine, Research & Experimental
SC Research & Experimental Medicine
GA V27UT
UT WOS:000208638800002
PM 21034670
DA 2025-02-17
ER

PT J
AU Arbab, AS
   Janic, B
   Jafari-Khouzani, K
   Iskander, ASM
   Kumar, S
   Varma, NRS
   Knight, RA
   Soltanian-Zadeh, H
   Brown, SL
   Frank, JA
AF Arbab, Ali S.
   Janic, Branislava
   Jafari-Khouzani, Kourosh
   Iskander, A. S. M.
   Kumar, Sanath
   Varma, Nadimpalli R. S.
   Knight, Robert A.
   Soltanian-Zadeh, Hamid
   Brown, Stephen L.
   Frank, Joseph A.
TI Differentiation of Glioma and Radiation Injury in Rats Using <i>In Vitro</i> Produce Magnetically Labeled Cytotoxic T-Cells and MRI
SO PLOS ONE
LA English
DT Article
ID positron-emission-tomography; mesenchymal stem-cells; dendritic cells; tumor recurrence; resonance-spectroscopy; immune-responses; malignant glioma; grade gliomas; spinal-cord; f-18 fdg
AB Background: A limitation with current imaging strategies of recurrent glioma undergoing radiotherapy is that tumor and radiation injury cannot be differentiated with post contrast CT or MRI, or with PET or other more complex parametric analyses of MRI data. We propose to address the imaging limitation building on emerging evidence indicating that effective therapy for recurrent glioma can be attained by sensitized T-cells following vaccination of primed dendritic cells (DCs). The purpose of this study was to determine whether cord blood T-cells can be sensitized against glioma cells (U-251) and if these sensitized cytotoxic T-cells (CTLs) can be used as cellular magnetic resonance imaging probes to identify and differentiate glioma from radiation necrosis in rodent models. Methodology/Principal Findings: Cord blood T and CD14+ cells were collected. Isolated CD14+ cells were then converted to dendritic cells (DCs), primed with glioma cell lysate and used to sensitize T-cells. Phenotypical expression of the generated DCs were analyzed to determine the expression level of CD14, CD86, CD83 and HLA-DR. Cells positive for CD25, CD4, CD8 were determined in generated CTLs. Specificity of cytotoxicity of the generated CTLs was also determined by lactate dehydrogenase (LDH) release assay. Secondary proliferation capacity of magnetically labeled and unlabeled CTLs was also determined. Generated CTLs were magnetically labeled and intravenously injected into glioma bearing animals that underwent MRI on days 3 and 7 post-injection. CTLs were also administered to animals with focal radiation injury to determine whether these CTLs accumulated non-specifically to the injury sites. Multi-echo T2- and T2*-weighted images were acquired and R2 and R2* maps created. Our method produced functional, sensitized CTLs that specifically induced U251 cell death in vitro. Both labeled and unlabeled CTLs proliferated equally after the secondary stimulation. There were significantly higher CD25 positive cells (p = <0.006) in CTLs. In addition, T2- and T2*-weighted MR images showed increased low signal intensity areas in animals that received labeled CTLs as compared to the images from animals that received control cells. Histological analysis confirmed the presence of iron positive cells in sites corresponding to MRI low signal intensity regions. Significant differences (p = <0.001) in tumor R2 and R2* values were observed among the groups of animals. Animals with radiation injury exhibited neither MRI hypointense areas nor presence of iron positive cells. Conclusion: Our results indicate that T-cells can be effectively sensitized by in vitro methods and used as cellular probes to identify and differentiate glioma from radiation necrosis.
C1 [Arbab, Ali S.; Janic, Branislava; Jafari-Khouzani, Kourosh; Iskander, A. S. M.; Varma, Nadimpalli R. S.; Soltanian-Zadeh, Hamid] Henry Ford Hosp, Dept Radiol, Cellular & Mol Imaging Lab, Detroit, MI 48202 USA.
   [Knight, Robert A.] Henry Ford Hosp, Dept Neurol, Detroit, MI 48202 USA.
   [Kumar, Sanath; Brown, Stephen L.] Henry Ford Hosp, Dept Radiat Oncol, Detroit, MI 48202 USA.
   [Frank, Joseph A.] NIH, Frank Lab Radiol & Imaging Sci, Ctr Clin, Bethesda, MD 20892 USA.
   [Frank, Joseph A.] Natl Inst Biomed Imaging & Bioengn, Frank Lab, NIH, Bethesda, MD USA.
C3 Henry Ford Health System; Henry Ford Hospital; Henry Ford Health System; Henry Ford Hospital; Henry Ford Health System; Henry Ford Hospital; National Institutes of Health (NIH) - USA; NIH Clinical Center (CC); National Institutes of Health (NIH) - USA; NIH National Institute of Biomedical Imaging & Bioengineering (NIBIB)
RP Arbab, AS (通讯作者)，Henry Ford Hosp, Dept Radiol, Cellular & Mol Imaging Lab, Detroit, MI 48202 USA.
EM saali@rad.hfh.edu
FU National Institutes of Health (NIH) [R21NS058589, R01CA122031, 1R21CA129801]
CR Agger R, 2007, J IMMUNOTHER, V30, P29, DOI 10.1097/01.cji.0000211326.38149.7e
   Anderson SA, 2005, BLOOD, V105, P420, DOI 10.1182/blood-2004-06-2222
   Anderson SA, 2004, ANN NEUROL, V55, P654, DOI 10.1002/ana.20066
   Arbab AS, 2007, MAGN RESON MED, V58, P519, DOI 10.1002/mrm.21343
   Arbab AS, 2006, STEM CELLS, V24, P671, DOI 10.1634/stemcells.2005-0017
   Arbab Ali Syed, 2004, MOL IMAGING, V3, P24, DOI 10.1162/153535004773861697
   Arbab AS, 2005, NMR BIOMED, V18, P553, DOI 10.1002/nbm.991
   Arbab AS, 2003, TRANSPLANTATION, V76, P1123, DOI 10.1097/01.TP.0000089237.39220.83
   Arbab AS, 2004, BLOOD, V104, P3412
   Arbab AS, 2004, BLOOD, V104, P1217, DOI 10.1182/blood-2004-02-0655
   Arbab AS, 2004, HUM GENE THER, V15, P351, DOI 10.1089/104303404322959506
   Bolus NE, 2009, J NUCL MED TECHNOL, V37, P63, DOI 10.2967/jnmt.108.060848
   BUCHPIGUEL CA, 1995, J NUCL MED, V36, P159
   Callera F, 2007, STEM CELLS DEV, V16, P461, DOI 10.1089/scd.2007.0083
   Chang Susan M, 2006, NEUROSURG FOCUS, V20, P0
   Dahnke H, 2008, MAGN RESON MED, V60, P595, DOI 10.1002/mrm.21478
   Daldrup-Link HE, 2005, EUR RADIOL, V15, P4, DOI 10.1007/s00330-004-2526-7
   de Vries IJM, 2005, NAT BIOTECHNOL, V23, P1407, DOI 10.1038/nbt1154
   Dhermain F, 2005, B CANCER, V92, P333
   DOOMS GC, 1986, RADIOLOGY, V158, P149, DOI 10.1148/radiology.158.1.3940373
   DOYLE WK, 1987, J COMPUT ASSIST TOMO, V11, P563, DOI 10.1097/00004728-198707000-00001
   Fields RC, 1998, P NATL ACAD SCI USA, V95, P9482, DOI 10.1073/pnas.95.16.9482
   Hein PA, 2004, AM J NEURORADIOL, V25, P201
   Hentschel Stephen J, 2003, CANCER CONTROL, V10, P109
   Hoehn M, 2002, P NATL ACAD SCI USA, V99, P16267, DOI 10.1073/pnas.242435499
   IWAMA T, 1991, NEUROLOGICAL RESEARCH, V13, P48
   Izumiyama Hitoshi, 2004, BRAIN TUMOR PATHOL, V21, P39, DOI 10.1007/BF02482176
   Janic B, 2009, PLOS ONE, V4, P0, DOI 10.1371/journal.pone.0005873
   JOHNSON LA, 2009, BLOOD, V0, P0
   KIM EE, 1992, RADIOGRAPHICS, V12, P269, DOI 10.1148/radiographics.12.2.1561416
   Kim JH, 1999, INT J RADIAT ONCOL, V45, P1035, DOI 10.1016/S0360-3016(99)00273-4
   Kircher MF, 2003, CANCER RES, V63, P6838
   Lazovic J, 2008, CLIN CANCER RES, V14, P3832, DOI 10.1158/1078-0432.CCR-07-5067
   Liu W, 2008, NMR BIOMED, V21, P242, DOI 10.1002/nbm.1187
   Münter MW, 1999, RADIOLOGY, V212, P475
   Nelson SJ, 2003, MOL CANCER THER, V2, P497
   Phuphanich S, 1996, SURG NEUROL, V45, P362, DOI 10.1016/0090-3019(95)00243-X
   Rad AM, 2007, BIOTECHNIQUES, V43, P627, DOI 10.2144/000112599
   Rad AM, 2009, BMC BIOTECHNOL, V9, P0, DOI 10.1186/1472-6750-9-28
   Remer Sandra, 2004, CLIN J ONCOL NURS, V8, P368, DOI 10.1188/04.CJON.368-376
   Rock JP, 2004, NEUROSURGERY, V54, P1111, DOI 10.1227/01.NEU.0000119328.56431.A7
   Rosenberg SA, 2008, NAT REV CANCER, V8, P299, DOI 10.1038/nrc2355
   Tada Y, 2003, CANCER GENE THER, V10, P451, DOI 10.1038/sj.cgt.7700584
   Toso C, 2008, AM J TRANSPLANT, V8, P701, DOI 10.1111/j.1600-6143.2007.02120.x
   WATANABE M, 1992, NEURORADIOLOGY, V34, P463, DOI 10.1007/BF00598951
   Wurker M, 1996, EUR J NUCL MED, V23, P583
   Yaghoubi SS, 2009, NAT CLIN PRACT ONCOL, V6, P53, DOI 10.1038/ncponc1278
   Yamanaka R, 2003, INT J ONCOL, V23, P5
   Yamanaka R, 2003, BRIT J CANCER, V89, P1172, DOI 10.1038/sj.bjc.6601268
   Yu JS, 2001, CANCER RES, V61, P842
   Yu JS, 2004, CANCER RES, V64, P4973, DOI 10.1158/0008-5472.CAN-03-3505
   Zhu JH, 2006, NEW ENGL J MED, V355, P2376, DOI 10.1056/NEJMc055304
NR 52
TC 13
Z9 14
U1 0
U2 8
PU PUBLIC LIBRARY SCIENCE
PI SAN FRANCISCO
PA 185 BERRY ST, STE 1300, SAN FRANCISCO, CA 94107 USA
SN 1932-6203
EI 
J9 PLOS ONE
JI PLoS One
PD FEB 26
PY 2010
VL 5
IS 2
BP 
EP 
DI 10.1371/journal.pone.0009365
PG 14
WC Multidisciplinary Sciences
SC Science & Technology - Other Topics
GA 561RS
UT WOS:000274997000005
PM 20195476
DA 2025-02-17
ER

PT J
AU Garcia-Aragoncillo, E
   Hernandez-Alcoceba, R
AF Garcia-Aragoncillo, Eva
   Hernandez-Alcoceba, Ruben
TI Design of virotherapy for effective tumor treatment
SO CURRENT OPINION IN MOLECULAR THERAPEUTICS
LA English
DT Review
DE Cancer; gene therapy; oncolytic virus; therapeutic gene; tumor treatment; virotherapy
ID vesicular stomatitis-virus; chimeric oncolytic adenovirus; potent antitumor immunity; prostate-cancer cells; in-vivo; gene-therapy; stem-cells; combination therapy; malignant glioma; dendritic cells
AB The use of viruses as therapeutic agents against cancer is an old concept that has had a significant revival in the past two decades, in parallel with advances in methods to modify viral genomes genetically. From the initial stage of proof of concept, the field of virotherapy quickly progressed to the clinical setting, where serious limitations, yet promising opportunities, were identified. After demonstrating good safety profiles in humans, the objective in virotherapy has become to improve the efficacy of oncolytic viruses. Virotherapy approaches include incorporating therapeutic genes, evaluating alternative viruses with stronger oncolytic potential, employing new methods to improve biodistribution, and establishing greater insight into the influence of the immune system on both the success and failure of therapies. This review summarizes the most significant advances in recent years in the design of virotherapy for effective tumor treatment.
C1 [Garcia-Aragoncillo, Eva; Hernandez-Alcoceba, Ruben] Univ Navarra, Ctr Appl Med Res, Gene Therapy Unit, Pamplona 31008, Spain.
C3 University of Navarra
RP Hernandez-Alcoceba, R (通讯作者)，Univ Navarra, Ctr Appl Med Res, Gene Therapy Unit, Ave Pio XII 55, Pamplona 31008, Spain.
EM rubenh@unav.es
FU European Commission; Spanish Department of Science [SAF2009-11324]; UTE
CR Aboody KS, 2008, GENE THER, V15, P739, DOI 10.1038/gt.2008.41
   Ahn M, 2009, CANCER GENE THER, V16, P73, DOI 10.1038/cgt.2008.59
   Alain T, 2010, P NATL ACAD SCI USA, V107, P1576, DOI 10.1073/pnas.0912344107
   Altomonte J, 2009, CANCER GENE THER, V16, P266, DOI 10.1038/cgt.2008.74
   Altomonte J, 2010, MOL THER, V18, P275, DOI 10.1038/mt.2009.231
   Bookbinder LH, 2006, J CONTROL RELEASE, V114, P230, DOI 10.1016/j.jconrel.2006.05.027
   Bortolanza S, 2009, MOL THER, V17, P614, DOI 10.1038/mt.2009.9
   Cafferata EG, 2009, CLIN CANCER RES, V15, P3037, DOI 10.1158/1078-0432.CCR-08-1161
   Cawood R, 2009, PLOS PATHOG, V5, P0, DOI 10.1371/journal.ppat.1000440
   Choi IK, 2010, GENE THER, V17, P190, DOI 10.1038/gt.2009.142
   Coughlan L, 2009, J VIROL, V83, P6416, DOI 10.1128/JVI.00445-09
   Dias JD, 2010, CLIN CANCER RES, V16, P2540, DOI 10.1158/1078-0432.CCR-09-2974
   Frentzen A, 2009, P NATL ACAD SCI USA, V106, P12915, DOI 10.1073/pnas.0900660106
   Galivo F, 2010, HUM GENE THER, V21, P439, DOI 10.1089/hum.2009.143
   Ganesh S, 2009, CANCER GENE THER, V16, P383, DOI 10.1038/cgt.2008.90
   García-Castro J, 2010, CANCER GENE THER, V17, P476, DOI 10.1038/cgt.2010.4
   Gomes EM, 2009, CLIN CANCER RES, V15, P1317, DOI 10.1158/1078-0432.CCR-08-1360
   Gros A, 2008, CANCER RES, V68, P8928, DOI 10.1158/0008-5472.CAN-08-1145
   Guedan S, 2010, MOL THER, V18, P1275, DOI 10.1038/mt.2010.79
   Gürlevik E, 2009, NUCLEIC ACIDS RES, V37, P0, DOI 10.1093/nar/gkp374
   Guse K, 2009, GENE THER, V16, P1009, DOI 10.1038/gt.2009.56
   Guse K, 2010, J VIROL, V84, P856, DOI 10.1128/JVI.00692-09
   HETT EJ, 2009, GENE THER, V16, P689
   Huang JH, 2010, MOL THER, V18, P264, DOI 10.1038/mt.2009.205
   Jin J, 2009, MOL CANCER THER, V8, P1387, DOI 10.1158/1535-7163.MCT-08-0962
   Jing YQ, 2009, CANCER RES, V69, P1459, DOI 10.1158/0008-5472.CAN-08-2628
   Josiah DT, 2010, MOL THER, V18, P377, DOI 10.1038/mt.2009.265
   Kaufman HL, 2010, ANN SURG ONCOL, V17, P718, DOI 10.1245/s10434-009-0809-6
   Kelly EJ, 2010, J VIROL, V84, P1550, DOI 10.1128/JVI.01788-09
   Kirn DH, 2009, NAT REV CANCER, V9, P64, DOI 10.1038/nrc2545
   Kojima Y, 2009, J SURG RES, V157, PE63, DOI 10.1016/j.jss.2008.12.016
   Kottke T, 2008, MOL THER, V16, P1910, DOI 10.1038/mt.2008.212
   Lapteva N, 2009, MOL THER, V17, P1626, DOI 10.1038/mt.2009.111
   Lapteva N, 2009, J IMMUNOTHER, V32, P145, DOI 10.1097/CJI.0b013e318193d31e
   Lee CYF, 2010, MOL THER, V18, P929, DOI 10.1038/mt.2010.26
   Lee CYF, 2009, CLIN CANCER RES, V15, P5126, DOI 10.1158/1078-0432.CCR-09-0051
   Lee JH, 2010, CANCER GENE THER, V17, P73, DOI 10.1038/cgt.2009.50
   Lei N, 2009, CANCER GENE THER, V16, P33, DOI 10.1038/cgt.2008.46
   Leitner S, 2009, CLIN CANCER RES, V15, P1730, DOI 10.1158/1078-0432.CCR-08-2008
   Leja J, 2010, PLOS ONE, V5, P0, DOI 10.1371/journal.pone.0008916
   Liu CS, 2010, MOL THER, V18, P1155, DOI 10.1038/mt.2010.43
   Liu TC, 2007, NAT CLIN PRACT ONCOL, V4, P101, DOI 10.1038/ncponc0736
   Lopez MV, 2009, PLOS ONE, V4, P0, DOI 10.1371/journal.pone.0005119
   Lun XQ, 2009, CLIN CANCER RES, V15, P2777, DOI 10.1158/1078-0432.CCR-08-2342
   Mader EK, 2009, CLIN CANCER RES, V15, P7246, DOI 10.1158/1078-0432.CCR-09-1292
   Mahller YY, 2009, PLOS ONE, V4, P0, DOI 10.1371/journal.pone.0004235
   Meng X, 2010, MOL THER, V18, P544, DOI 10.1038/mt.2009.296
   Menotti L, 2009, P NATL ACAD SCI USA, V106, P9039, DOI 10.1073/pnas.0812268106
   Mok W, 2009, CLIN CANCER RES, V15, P2352, DOI 10.1158/1078-0432.CCR-08-2082
   Morrison J, 2009, HUM GENE THER, V20, P239, DOI 10.1089/hum.2008.167
   Msaouel P, 2009, MOL THER, V17, P2041, DOI 10.1038/mt.2009.218
   Nandi S, 2008, CANCER RES, V68, P5778, DOI 10.1158/0008-5472.CAN-07-6441
   Paiva LR, 2009, CANCER RES, V69, P1205, DOI 10.1158/0008-5472.CAN-08-2173
   Passer BJ, 2009, CANCER GENE THER, V16, P551, DOI 10.1038/cgt.2009.10
   Peerlinck I, 2009, CLIN CANCER RES, V15, P6595, DOI 10.1158/1078-0432.CCR-09-0262
   Prestwich RJ, 2009, CLIN CANCER RES, V15, P4374, DOI 10.1158/1078-0432.CCR-09-0334
   Ramakrishna E, 2009, CANCER RES, V69, P1448, DOI 10.1158/0008-5472.CAN-08-1160
   Reis CL, 2010, INTEGR BIOL, V2, P41, DOI 10.1039/b917597k
   Schirmbeck R, 2008, MOL THER, V16, P1609, DOI 10.1038/mt.2008.141
   Senzer NN, 2009, J CLIN ONCOL, V27, P5763, DOI 10.1200/JCO.2009.24.3675
   Shashkova EV, 2009, MOL THER, V17, P2121, DOI 10.1038/mt.2009.217
   Small EJ, 2006, MOL THER, V14, P107, DOI 10.1016/j.ymthe.2006.02.011
   Stojdl DF, 2003, CANCER CELL, V4, P263, DOI 10.1016/S1535-6108(03)00241-1
   Tyler MA, 2009, GENE THER, V16, P262, DOI 10.1038/gt.2008.165
   Ulasov IV, 2009, BRIT J CANCER, V100, P1154, DOI 10.1038/sj.bjc.6604969
   Wakimoto H, 2009, CANCER RES, V69, P3472, DOI 10.1158/0008-5472.CAN-08-3886
   Willmon C, 2009, MOL THER, V17, P1667, DOI 10.1038/mt.2009.194
   Willmon CL, 2009, CANCER RES, V69, P7713, DOI 10.1158/0008-5472.CAN-09-1013
   Worschech A, 2009, BMC GENOMICS, V10, P0, DOI 10.1186/1471-2164-10-301
   Ylösmäki E, 2008, J VIROL, V82, P11009, DOI 10.1128/JVI.01608-08
   Yong RL, 2009, CANCER RES, V69, P8932, DOI 10.1158/0008-5472.CAN-08-3873
   Yu YA, 2009, MOL CANCER THER, V8, P141, DOI 10.1158/1535-7163.MCT-08-0533
   Zamarin D, 2009, MOL THER, V17, P697, DOI 10.1038/mt.2008.286
   Zhang KJ, 2009, HUM GENE THER, V20, P818, DOI 10.1089/hum.2008.205
   Ziauddin MF, 2010, GENE THER, V17, P550, DOI 10.1038/gt.2010.5
NR 75
TC 10
Z9 23
U1 0
U2 14
PU THOMSON REUTERS (SCIENTIFIC) LTD
PI LONDON
PA 77 HATTON GARDEN, LONDON, EC1N 8JS, ENGLAND
SN 1464-8431
EI 2040-3445
J9 CURR OPIN MOL THER
JI Curr. Opin. Mol. Ther.
PD AUG 15
PY 2010
VL 12
IS 4
BP 403
EP 411
DI 
PG 9
WC Biotechnology & Applied Microbiology; Medicine, Research & Experimental
SC Biotechnology & Applied Microbiology; Research & Experimental Medicine
GA 633ML
UT WOS:000280507000004
PM 20677091
DA 2025-02-17
ER

PT J
AU Rolle, CE
   Sengupta, S
   Lesniak, MS
AF Rolle, Cleo E.
   Sengupta, Sadhak
   Lesniak, Maciej S.
TI Challenges in Clinical Design of Immunotherapy Trials for Malignant Glioma
SO NEUROSURGERY CLINICS OF NORTH AMERICA
LA English
DT Article
DE Glioblastoma multiforme (GBM); Immunotherapy; Clinical trials; Brain tumors; Vaccines; Dendritic cells; Cytokines
ID growth-factor-receptor; regulatory t-cells; tumor-infiltrating lymphocytes; phase-i trial; recurrent glioblastoma-multiforme; recombinant interferon-alpha; interleukin-4 il-4 receptors; potent antitumor-activity; activated killer-cells; shock proteins hsp
AB Glioblastoma multiforme (GBM) is the most common and lethal primary malignant brain tumor. The traditional treatments for GBM, including surgery, radiation, and chemotherapy, only modestly improve patient survival. Therefore, immunotherapy has emerged as a novel therapeutic modality. Immunotherapeutic strategies exploit the immune system's ability to recognize and mount a specific response against tumor cells, but not normal cells. Current immunotherapeutic approaches for glioma can be divided into 3 categories: immune priming (active immunotherapy), immunomodulation (passive immunotherapy), and adoptive immunotherapy. Immune priming sensitizes the patient's immune cells to tumor antigens using various vaccination protocols. In the case of immunomodulation, strategies are aimed at reducing suppressive cytokines in the tumor microenvironment or using immune molecules to specifically target tumor cells. Adoptive immunotherapy involves harvesting the patient's immune cells, followed by ex vivo activation and expansion before reinfusion. This article provides an overview of the interactions between the central nervous system and the immune system, and discusses the challenges facing current immunotherapeutic strategies.
C1 [Rolle, Cleo E.; Sengupta, Sadhak; Lesniak, Maciej S.] Univ Chicago, Brain Tumor Ctr, Chicago, IL 60637 USA.
C3 University of Chicago
RP Lesniak, MS (通讯作者)，Univ Chicago, Brain Tumor Ctr, 5841 S Maryland Ave,MC 3026, Chicago, IL 60637 USA.
EM mlesniak@surgery.bsd.uchicago.edu
FU National Cancer Institute [RO1-CA138587]
CR Abou-Ghazal M, 2008, CLIN CANCER RES, V14, P8228, DOI 10.1158/1078-0432.CCR-08-1329
   Akasaki Y, 2004, J IMMUNOL, V173, P4352, DOI 10.4049/jimmunol.173.7.4352
   BATRA SK, 1995, CELL GROWTH DIFFER, V6, P1251
   Bayer AL, 2007, J IMMUNOL, V178, P4062, DOI 10.4049/jimmunol.178.7.4062
   Belli F, 2002, J CLIN ONCOL, V20, P4169, DOI 10.1200/JCO.2002.09.134
   Bethke K, 2002, J IMMUNOL, V169, P6141, DOI 10.4049/jimmunol.169.11.6141
   BIGNER SH, 1990, CANCER RES, V50, P8017
   Binder RJ, 2000, J IMMUNOL, V165, P2582, DOI 10.4049/jimmunol.165.5.2582
   Blaskovich MA, 2003, CANCER RES, V63, P1270
   BODMER S, 1989, J IMMUNOL, V143, P3222
   Boockvar JA, 2003, MOL CELL NEUROSCI, V24, P1116, DOI 10.1016/j.mcn.2003.09.011
   Brantley EC, 2008, MOL CANCER RES, V6, P675, DOI 10.1158/1541-7786.MCR-07-2180
   Bromberg J, 2002, J CLIN INVEST, V109, P1139, DOI 10.1172/JCI200215617
   Brusko TM, 2008, IMMUNOL REV, V223, P371, DOI 10.1111/j.1600-065X.2008.00637.x
   BUCKNER JC, 1995, J NEUROSURG, V82, P430, DOI 10.3171/jns.1995.82.3.0430
   Buckner JC, 2001, CANCER-AM CANCER SOC, V92, P420, DOI 10.1002/1097-0142(20010715)92:2<420::AID-CNCR1338>3.0.CO;2-3
   Choi BM, 2005, BIOCHEM BIOPH RES CO, V327, P1066, DOI 10.1016/j.bbrc.2004.12.106
   Choi BM, 2004, FREE RADICAL BIO MED, V36, P858, DOI 10.1016/j.freeradbiomed.2004.01.004
   Chung CD, 1997, SCIENCE, V278, P1803, DOI 10.1126/science.278.5344.1803
   Cohen L, 2002, MELANOMA RES, V12, P505, DOI 10.1097/00008390-200209000-00013
   Cohen L, 2002, UROL ONCOL, V7, P119, DOI 10.1016/S1078-1439(01)00182-X
   Colombo F, 2005, CANCER GENE THER, V12, P835, DOI 10.1038/sj.cgt.7700851
   Cuevas P, 2005, NEUROL RES, V27, P797, DOI 10.1179/016164105X63665
   Curtin JF, 2008, PLOS ONE, V3, P0, DOI 10.1371/journal.pone.0001983
   de Vleeschouwer S, 2006, NEUROSURGERY, V59, P988, DOI 10.1227/01.NEU.0000245595.38957.3E
   DEMARTIN R, 1987, EMBO J, V6, P3673, DOI 10.1002/j.1460-2075.1987.tb02700.x
   Eguchi J, 2006, CANCER RES, V66, P5883, DOI 10.1158/0008-5472.CAN-06-0363
   El Andaloussi A, 2006, NEURO-ONCOLOGY, V8, P234, DOI 10.1215/15228517-2006-006
   El Andaloussi A, 2006, J NEUROSURG, V105, P430, DOI 10.3171/jns.2006.105.3.430
   Fecci PE, 2006, CANCER RES, V66, P3294, DOI 10.1158/0008-5472.CAN-05-3773
   Frederick L, 2000, CANCER RES, V60, P1383
   Grauer OM, 2007, INT J CANCER, V121, P95, DOI 10.1002/ijc.22607
   Gu JH, 2008, J NEURO-ONCOL, V89, P9, DOI 10.1007/s11060-008-9590-9
   Hau P, 2007, OLIGONUCLEOTIDES, V17, P201, DOI 10.1089/oli.2006.0053
   HAYES RL, 1995, CANCER-AM CANCER SOC, V76, P840, DOI 10.1002/1097-0142(19950901)76:5<840::AID-CNCR2820760519>3.0.CO;2-R
   Heimberger AB, 2005, CLIN CANCER RES, V11, P1462, DOI 10.1158/1078-0432.CCR-04-1737
   Heimberger AB, 2003, CLIN CANCER RES, V9, P4247
   Heimberger AB, 2002, NEUROSURGERY, V50, P158, DOI 10.1097/00006123-200201000-00024
   Heimberger AB, 2000, J NEUROIMMUNOL, V103, P16, DOI 10.1016/S0165-5728(99)00172-1
   Heimberger AB, 2008, NEURO-ONCOLOGY, V10, P98, DOI 10.1215/15228517-2007-046
   Huang HJS, 1997, J BIOL CHEM, V272, P2927, DOI 10.1074/jbc.272.5.2927
   HUETTNER C, 1995, AM J PATHOL, V146, P317
   HUMPHREY PA, 1990, P NATL ACAD SCI USA, V87, P4207, DOI 10.1073/pnas.87.11.4207
   Hussain SF, 2007, CANCER RES, V67, P9630, DOI 10.1158/0008-5472.CAN-07-1243
   Hussain SF, 2006, NEURO-ONCOLOGY, V8, P261, DOI 10.1215/15228517-2006-008
   Ichihara F, 2003, CLIN CANCER RES, V9, P4404
   Iwamaru A, 2007, ONCOGENE, V26, P2435, DOI 10.1038/sj.onc.1210031
   IWASAKI K, 1990, CELL IMMUNOL, V126, P164, DOI 10.1016/0008-8749(90)90309-F
   JACOBS SK, 1986, CANCER RES, V46, P2101
   Jing N, 2003, DNA CELL BIOL, V22, P685, DOI 10.1089/104454903770946665
   Johns TG, 2002, INT J CANCER, V98, P398, DOI 10.1002/ijc.10189
   Joshi BH, 2002, BRIT J CANCER, V86, P285, DOI 10.1038/sj.bjc.6600034
   Joshi BH, 2001, CANCER RES, V61, P8058
   Jungbluth AA, 2003, P NATL ACAD SCI USA, V100, P639, DOI 10.1073/pnas.232686499
   Kawakami K, 2000, CANCER RES, V60, P2981
   KITAHARA T, 1987, J NEURO-ONCOL, V4, P329
   Konnikova L, 2003, BMC CANCER, V3, P0, DOI 10.1186/1471-2407-3-23
   Kruse CA, 1997, CANCER IMMUNOL IMMUN, V45, P77, DOI 10.1007/s002620050405
   Kuan CT, 2000, INT J CANCER, V88, P962, DOI 10.1002/1097-0215(20001215)88:6<962::AID-IJC20>3.0.CO;2-U
   Lammering G, 2004, CLIN CANCER RES, V10, P6732, DOI 10.1158/1078-0432.CCR-04-0393
   Lammering G, 2003, ONCOGENE, V22, P5545, DOI 10.1038/sj.onc.1206788
   Leong PL, 2003, P NATL ACAD SCI USA, V100, P4138, DOI 10.1073/pnas.0534764100
   Li Gang, 2005, CHINESE MEDICAL SCIENCES JOURNAL, V20, P268
   LIAU LM, 2000, NEUROSURG FOCUS, V9, P0
   LIBERMANN TA, 1985, NATURE, V313, P144, DOI 10.1038/313144a0
   Liyanage UK, 2002, J IMMUNOL, V169, P2756, DOI 10.4049/jimmunol.169.5.2756
   Manzotti CN, 2002, EUR J IMMUNOL, V32, P2888, DOI 10.1002/1521-4141(2002010)32:10<2888::AID-IMMU2888>3.0.CO;2-F
   Montgomery RB, 2000, J BIOL CHEM, V275, P17358, DOI 10.1074/jbc.M000966200
   Nagane M, 1996, CANCER RES, V56, P5079
   OBIRI NI, 1994, CLIN EXP IMMUNOL, V95, P148
   OBIRI NI, 1993, J CLIN INVEST, V91, P88, DOI 10.1172/JCI116205
   Ochiai H, 2008, CANCER IMMUNOL IMMUN, V57, P115, DOI 10.1007/s00262-007-0363-7
   Okamoto I, 2003, CANCER SCI, V94, P50, DOI 10.1111/j.1349-7006.2003.tb01351.x
   Okano F, 2002, CLIN CANCER RES, V8, P2851
   Okita R, 2005, ONCOL REP, V14, P1269
   Olson JJ, 2008, J NEURO-ONCOL, V90, P293, DOI 10.1007/s11060-008-9660-z
   Pae HO, 2003, BIOCHEM BIOPH RES CO, V306, P701, DOI 10.1016/S0006-291X(03)01037-4
   Parajuli P, 2004, NEUROSURGERY, V55, P1194, DOI 10.1227/01.NEU.0000141082.20865.48
   PARSA A, 2007, AACR NCI EORTC INT C, V0, P0
   Pedersen MW, 2004, INT J CANCER, V108, P643, DOI 10.1002/ijc.11566
   Perera RM, 2005, CLIN CANCER RES, V11, P6390, DOI 10.1158/1078-0432.CCR-04-2653
   Pilla L, 2006, CANCER IMMUNOL IMMUN, V55, P958, DOI 10.1007/s00262-005-0084-8
   Pillemer BBL, 2007, EUR J IMMUNOL, V37, P2082, DOI 10.1002/eji.200737193
   Plautz GE, 2000, CLIN CANCER RES, V6, P2209
   Purev E, 2004, J IMMUNOL, V173, P6472, DOI 10.4049/jimmunol.173.10.6472
   PURI RK, 1994, INT J CANCER, V58, P574, DOI 10.1002/ijc.2910580421
   Quattrocchi KB, 1999, J NEURO-ONCOL, V45, P141, DOI 10.1023/A:1006293606710
   Rahaman SO, 2002, ONCOGENE, V21, P8404, DOI 10.1038/sj.onc.1206047
   Rakesh K, 2005, BIOCHEM PHARMACOL, V70, P649, DOI 10.1016/j.bcp.2005.04.042
   Rayner AV, 2006, AM FAM PHYSICIAN, V73, P647
   Ren WW, 2008, NEUROL RES, V30, P297, DOI 10.1179/016164107X230784
   ROSENBERG SA, 1985, NEW ENGL J MED, V313, P1485, DOI 10.1056/NEJM198512053132327
   Roussel E, 1996, CLIN EXP IMMUNOL, V105, P344, DOI 10.1046/j.1365-2249.1996.d01-753.x
   Sampson JH, 2000, P NATL ACAD SCI USA, V97, P7503, DOI 10.1073/pnas.130166597
   SAMPSON JH, 1989, NEUROSURGERY S1, V60, P0
   SAMPSON JH, 1989, NEUROSURGERY S1, V60, P0
   Sampson JH, 2008, SEMIN IMMUNOL, V20, P267, DOI 10.1016/j.smim.2008.04.001
   Shinojima N, 2003, CANCER RES, V63, P6962
   Siddiquee K, 2007, P NATL ACAD SCI USA, V104, P7391, DOI 10.1073/pnas.0609757104
   Sok JC, 2006, CLIN CANCER RES, V12, P5064, DOI 10.1158/1078-0432.CCR-06-0913
   Sonabend Adam M, 2007, EXPERT REV ANTICANCER THER, V7, PS45, DOI 10.1586/14737140.7.12s.S45
   Song RP, 2004, J BIOL CHEM, V279, P44327, DOI 10.1074/jbc.M406105200
   Srivastava PK, 1991, CURR TOP MICROBIOL, V167, P109
   Stupp R, 2005, NEW ENGL J MED, V352, P987, DOI 10.1056/NEJMoa043330
   TADA T, 1993, JPN J CANCER RES, V84, P544, DOI 10.1111/j.1349-7006.1993.tb00174.x
   Takahashi Y, 2000, DIGESTION, V62, P262, DOI 10.1159/000007825
   Tang QZ, 2004, EUR J IMMUNOL, V34, P2996, DOI 10.1002/eji.200425143
   Tsurushima H, 1999, JPN J CANCER RES, V90, P536, DOI 10.1111/j.1349-7006.1999.tb00781.x
   Turkson J, 2004, MOL CANCER THER, V3, P1533
   UDONO H, 1994, J IMMUNOL, V152, P5398
   UDONO H, 1993, J EXP MED, V178, P1391, DOI 10.1084/jem.178.4.1391
   Wheeler CJ, 2009, EXPERT OPIN INV DRUG, V18, P509, DOI 10.1517/13543780902841951 
   Wheeler CJ, 2004, CLIN CANCER RES, V10, P5316, DOI 10.1158/1078-0432.CCR-04-0497
   WIKSTRAND CJ, 1993, J NEUROIMMUNOL, V46, P165, DOI 10.1016/0165-5728(93)90246-U
   WRANN M, 1987, EMBO J, V6, P1633, DOI 10.1002/j.1460-2075.1987.tb02411.x
   Wu AH, 2006, J NEURO-ONCOL, V76, P23, DOI 10.1007/s11060-005-3280-7
   Yamasaki T, 1989, NIHON GEKA HOKAN, V58, P485
   Yong Z, 2007, TRANSPL IMMUNOL, V17, P120, DOI 10.1016/j.trim.2006.09.005
   Yu H, 2007, NAT REV IMMUNOL, V7, P41, DOI 10.1038/nri1995
   Yu JS, 2004, CANCER RES, V64, P4973, DOI 10.1158/0008-5472.CAN-03-3505
   Zhang LY, 2009, GLIA, V57, P1458, DOI 10.1002/glia.20863
NR 121
TC 31
Z9 34
U1 0
U2 4
PU W B SAUNDERS CO-ELSEVIER INC
PI PHILADELPHIA
PA 1600 JOHN F KENNEDY BOULEVARD, STE 1800, PHILADELPHIA, PA 19103-2899 USA
SN 1042-3680
EI 1558-1349
J9 NEUROSURG CLIN N AM
JI Neurosurg. Clin. N. Am.
PD JAN 15
PY 2010
VL 21
IS 1
BP 201
EP +
DI 10.1016/j.nec.2009.08.002
PG 15
WC Clinical Neurology; Surgery
SC Neurosciences & Neurology; Surgery
GA 601LA
UT WOS:000278059500019
PM 19944979
DA 2025-02-17
ER

PT J
AU Ardon, H
   Van Gool, S
   Lopes, IS
   Maes, W
   Sciot, R
   Wilms, G
   Demaerel, P
   Bijttebier, P
   Claes, L
   Goffin, J
   Van Calenbergh, F
   De Vleeschouwer, S
AF Ardon, Hilko
   Van Gool, Stefaan
   Lopes, Isabel Spencer
   Maes, Wim
   Sciot, Raf
   Wilms, Guido
   Demaerel, Philippe
   Bijttebier, Patricia
   Claes, Laurence
   Goffin, Jan
   Van Calenbergh, Frank
   De Vleeschouwer, Steven
TI Integration of autologous dendritic cell-based immunotherapy in the primary treatment for patients with newly diagnosed glioblastoma multiforme: a pilot study
SO JOURNAL OF NEURO-ONCOLOGY
LA English
DT Article
DE Immunotherapy; Glioblastoma multiforme; Dendritic cell vaccination; Brain tumors
ID quality-of-life; recursive partitioning analysis; central-nervous-system; suppressor t-cells; phase-i/ii trial; malignant glioma; metastatic melanoma; clinical-responses; recurrent glioma; stem-cells
AB Despite resection, radiochemotherapy, and maintenance temozolomide chemotherapy (TMZm), the prognosis of patients with glioblastoma multiforme (GBM) remains poor. We integrated immunotherapy in the primary standard treatment for eight pilot adult patients (median age 50 years) with GBM, to assess clinical and immunological feasibility and toxicity in preparation of a phase I/II protocol HGG-2006. After maximum, safe resection, leukapheresis was performed before radiochemotherapy, and four weekly vaccinations with autologous GBM lysate-loaded monocyte-derived dendritic cells were given after radiochemotherapy. Boost vaccines with lysates were given during TMZm. During the course of vaccination, immunophenotyping showed a relative increase in CD8+CD25+ cells in six of the seven patients, complying with the prerequisites for implementation of immunotherapy in addition to postoperative radiochemotherapy. In five patients, a more than twofold increase in tumor antigen-reacting IFN-gamma-producing T cells on Elispot was seen at the fourth vaccination compared with before vaccination. In three of these five patients this more than twofold increase persisted after three cycles of TMZm. Quality of life during vaccination remained excellent. Progression-free survival at six months was 75%. Median overall survival for all patients was 24 months (range: 13-44 months). The only serious adverse event was an ischemic stroke eight months postoperatively. We conclude that tumor vaccination, fully integrated within the standard primary postoperative treatment for patients with newly diagnosed GBM, is feasible and well tolerated. The survival data were used to power a currently running phase I/II trial.
C1 [Ardon, Hilko; Goffin, Jan; Van Calenbergh, Frank; De Vleeschouwer, Steven] Catholic Univ Louvain, Dept Neurosurg, Univ Hosp Leuven, B-3000 Louvain, Belgium.
   [Van Gool, Stefaan; Lopes, Isabel Spencer; Maes, Wim] Catholic Univ Louvain, Dept Expt Med, B-3000 Louvain, Belgium.
   [Sciot, Raf] Catholic Univ Louvain, Dept Pathol, Univ Hosp Leuven, B-3000 Louvain, Belgium.
   [Wilms, Guido; Demaerel, Philippe] Catholic Univ Louvain, Dept Imaging, Univ Hosp Leuven, B-3000 Louvain, Belgium.
   [Van Gool, Stefaan] Catholic Univ Louvain, Dept Child & Woman, Univ Hosp Leuven, B-3000 Louvain, Belgium.
   [Bijttebier, Patricia; Claes, Laurence] Catholic Univ Louvain, Ctr Clin Assessment & Psychopathol, B-3000 Louvain, Belgium.
C3 KU Leuven; University Hospital Leuven; Universite Catholique Louvain; Universite Catholique Louvain; KU Leuven; University Hospital Leuven; Universite Catholique Louvain; KU Leuven; University Hospital Leuven; Universite Catholique Louvain; KU Leuven; University Hospital Leuven; Universite Catholique Louvain; Universite Catholique Louvain
RP Ardon, H (通讯作者)，Catholic Univ Louvain, Dept Neurosurg, Univ Hosp Leuven, Herestr 49, B-3000 Louvain, Belgium.
EM hilko.ardon@uz.kuleuven.ac.be
FU Olivia Hendrickx Research Fund; Herman Memorial Research Fund; IWT-Flanders; Belgian Foundation Against Cancer; "Klinisch ond-erzoeksfonds" from the University Hospital Leuven
CR AARONSON NK, 1993, J NATL CANCER I, V85, P365, DOI 10.1093/jnci/85.5.365
   Banchereau J, 2001, CANCER RES, V61, P6451
   Bao SD, 2006, NATURE, V444, P756, DOI 10.1038/nature05236
   Bodey B, 2000, ANTICANCER RES, V20, P2665
   Brada M, 2001, ANN ONCOL, V12, P259, DOI 10.1023/A:1008382516636
   BRADFORD MM, 1976, ANAL BIOCHEM, V72, P248, DOI 10.1016/0003-2697(76)90527-3
   CURRAN WJ, 1993, J NATL CANCER I, V85, P704, DOI 10.1093/jnci/85.9.704
   De Vleeschouwer S, 2005, CANCER IMMUNOL IMMUN, V54, P372, DOI 10.1007/s00262-004-0615-8
   De Vleeschouwer S, 2004, J NEUROSURG, V100, P492, DOI 10.3171/ped.2004.100.5.0492
   De Vleeschouwer S, 2008, CLIN CANCER RES, V14, P3098, DOI 10.1158/1078-0432.CCR-07-4875
   De Vleeschouwer S, 2007, J NEURO-ONCOL, V84, P131, DOI 10.1007/s11060-007-9362-y
   de Vleeschouwer S, 2006, NEUROSURGERY, V59, P988, DOI 10.1227/01.NEU.0000245595.38957.3E
   Eramo A, 2006, CELL DEATH DIFFER, V13, P1238, DOI 10.1038/sj.cdd.4401872
   Fecci PE, 2006, CANCER RES, V66, P3294, DOI 10.1158/0008-5472.CAN-05-3773
   Fehérvári Z, 2004, INT IMMUNOL, V16, P1769, DOI 10.1093/intimm/dxh178
   FINLAY JL, 1995, J CLIN ONCOL, V13, P112, DOI 10.1200/JCO.1995.13.1.112
   Gorlia T, 2008, LANCET ONCOL, V9, P29, DOI 10.1016/S1470-2045(07)70384-4
   Groenvold M, 1997, J CLIN EPIDEMIOL, V50, P441, DOI 10.1016/S0895-4356(96)00428-3
   Jameson SC, 2002, NAT REV IMMUNOL, V2, P547, DOI 10.1038/nri853
   Jordan JT, 2008, CANCER IMMUNOL IMMUN, V57, P123, DOI 10.1007/s00262-007-0336-x
   Jouanneau E, 2006, CANCER IMMUNOL IMMUN, V55, P254, DOI 10.1007/s00262-005-0040-7
   Karnofsky DA, 1949, EVALUATION OF CHEMOTHERAPEUTIC AGENTS, V0, P191
   Kikuchi T, 2001, CANCER IMMUNOL IMMUN, V50, P337, DOI 10.1007/s002620100205
   Kikuchi T, 2004, J IMMUNOTHER, V27, P452, DOI 10.1097/00002371-200411000-00005
   Kjaergaard J, 2005, J NEUROSURG, V103, P156, DOI 10.3171/jns.2005.103.1.0156
   KLEIHUES P, 1995, GLIA, V15, P211, DOI 10.1002/glia.440150303
   Liau LM, 2005, CLIN CANCER RES, V11, P5515, DOI 10.1158/1078-0432.CCR-05-0464
   LIAU LM, 2000, NEUROSURG FOCUS, V9, P0
   Liu GT, 2006, MOL CANCER, V5, P0, DOI 10.1186/1476-4598-5-67
   Liu GT, 2005, ONCOGENE, V24, P5226, DOI 10.1038/sj.onc.1208519
   Maes W, 2009, J NEURO-ONCOL, V91, P127, DOI 10.1007/s11060-008-9691-5
   Maes W, 2009, NEURO-ONCOLOGY, V11, P529, DOI 10.1215/15228517-2009-004
   Masucci GV, 2006, MELANOMA RES, V16, P357, DOI 10.1097/01.cmr.0000205019.23612.a1
   Mirimanoff RO, 2006, J CLIN ONCOL, V24, P2563, DOI 10.1200/JCO.2005.04.5963
   Muller AJ, 2005, CANCER RES, V65, P8065, DOI 10.1158/0008-5472.CAN-05-2213
   Nieder C, 2000, CANCER TREAT REV, V26, P397, DOI 10.1053/ctrv.2000.0191
   NORTH RJ, 1986, J EXP MED, V164, P1652, DOI 10.1084/jem.164.5.1652
   NORTH RJ, 1984, CANCER IMMUNOL IMMUN, V16, P175
   Nowak AK, 2003, CANCER RES, V63, P4490
   Okada H, 1998, INT J CANCER, V78, P196, DOI 10.1002/(SICI)1097-0215(19981005)78:2<196::AID-IJC13>3.0.CO;2-9
   Okada H, 2007, J TRANSL MED, V5, P0, DOI 10.1186/1479-5876-5-67
   Pasare C, 2003, SCIENCE, V299, P1033, DOI 10.1126/science.1078231
   Pawelec G, 1999, CANCER IMMUNOL IMMUN, V48, P214, DOI 10.1007/s002620050568
   Petrini B, 1992, IN VIVO (ATTIKI), V6, P531
   Porter DL, 2005, BONE MARROW TRANSPL, V35, P935, DOI 10.1038/sj.bmt.1704953
   ROSZMAN T, 1991, IMMUNOL TODAY, V12, P370, DOI 10.1016/0167-5699(91)90068-5
   Rutkowski S, 2004, BRIT J CANCER, V91, P1656, DOI 10.1038/sj.bjc.6602195
   Siesjo P, 1996, J IMMUNOTHER, V19, P334, DOI 10.1097/00002371-199609000-00003
   Stupp R, 2005, NEW ENGL J MED, V352, P987, DOI 10.1056/NEJMoa043330
   Tamber MS, 2003, NEUROSURG FOCUS, V0, P14
   Van Gool S, 2009, BRAIN PATHOL, V19, P694, DOI 10.1111/j.1750-3639.2009.00316.x
   Walker DG, 2008, J CLIN NEUROSCI, V15, P114, DOI 10.1016/j.jocn.2007.08.007
   Weller RO, 1996, BRAIN PATHOL, V6, P275, DOI 10.1111/j.1750-3639.1996.tb00855.x
   Wheeler CJ, 2008, CANCER RES, V68, P5955, DOI 10.1158/0008-5472.CAN-07-5973
   Wheeler CJ, 2004, CLIN CANCER RES, V10, P5316, DOI 10.1158/1078-0432.CCR-04-0497
   Wheeler CJ, 2003, J IMMUNOL, V171, P4927, DOI 10.4049/jimmunol.171.9.4927
   Wolff JEA, 1996, KLIN PADIATR, V208, P294, DOI 10.1055/s-2008-1046486
   Yamanaka R, 2003, BRIT J CANCER, V89, P1172, DOI 10.1038/sj.bjc.6601268
   Yamanaka R, 2005, CLIN CANCER RES, V11, P4160, DOI 10.1158/1078-0432.CCR-05-0120
   Yoshida S, 2001, CANCER IMMUNOL IMMUN, V50, P321, DOI 10.1007/s002620100201
   Yu JS, 2001, CANCER RES, V61, P842
   Yu JS, 2004, CANCER RES, V64, P4973, DOI 10.1158/0008-5472.CAN-03-3505
NR 62
TC 99
Z9 105
U1 0
U2 17
PU SPRINGER
PI NEW YORK
PA 233 SPRING ST, NEW YORK, NY 10013 USA
SN 0167-594X
EI 
J9 J NEURO-ONCOL
JI J. Neuro-Oncol.
PD SEP 15
PY 2010
VL 99
IS 2
BP 261
EP 272
DI 10.1007/s11060-010-0131-y
PG 12
WC Oncology; Clinical Neurology
SC Oncology; Neurosciences & Neurology
GA 641XQ
UT WOS:000281166300013
PM 20146084
DA 2025-02-17
ER

PT J
AU Johnson, LA
   Sampson, JH
AF Johnson, Laura A.
   Sampson, John H.
TI Immunotherapy Approaches for Malignant Glioma From 2007 to 2009
SO CURRENT NEUROLOGY AND NEUROSCIENCE REPORTS
LA English
DT Review
DE Malignant glioma; Immunotherapy; Review; Clinical trial; Glioblastoma multiforme; Cancer; Treatment
ID recurrent glioblastoma-multiforme; high-grade glioma; t-cell-receptors; phase-ii trial; cancer regression; monoclonal-antibody; human cytomegalovirus; peripheral-blood; clinical-trial; gene-therapy
AB Malignant glioma is a deadly disease for which there have been few therapeutic advances over the past century. Although previous treatments were largely unsuccessful, glioma may be an ideal target for immune-based therapy. Recently, translational research led to several clinical trials based on tumor immunotherapy to treat patients with malignant glioma. Here we review 17 recent glioma immunotherapy clinical trials, published over the past 3 years. Various approaches were used, including passive transfer of naked and radiolabeled antibodies, tumor antigen-specific peptide immunization, and the use of patient tumor cells with or without dendritic cells as vaccines. We compare and discuss the current state of the art of clinical immunotherapy treatment, as well as its limited successes, pitfalls, and future potential.
C1 [Johnson, Laura A.; Sampson, John H.] Duke Univ, Med Ctr,Div Neurosurg, Duke Brain Tumor Immunotherapy Program, Preston Robert Tisch Brain Tumor Ctr,Dept Surg, Durham, NC 27710 USA.
C3 Duke University
RP Johnson, LA (通讯作者)，Duke Univ, Med Ctr,Div Neurosurg, Duke Brain Tumor Immunotherapy Program, Preston Robert Tisch Brain Tumor Ctr,Dept Surg, DUMC 3050,Sands Res Bldg, Durham, NC 27710 USA.
EM laura.a.johnson@duke.edu; john.sampson@duke.edu
FU NCI NIH HHS [P50 CA108786] Funding Source: Medline; NINDS NIH HHS [P50 NS020023] Funding Source: Medline
CR BREM H, 1995, LANCET, V345, P1008, DOI 10.1016/S0140-6736(95)90755-6
   Butowski N, 2009, J NEURO-ONCOL, V91, P175, DOI 10.1007/s11060-008-9693-3
   Butowski N, 2009, J NEURO-ONCOL, V91, P183, DOI 10.1007/s11060-008-9705-3
   Casacó A, 2008, CANCER BIOL THER, V7, P333, DOI 10.4161/cbt.7.3.5414
   Chiocca EA, 2008, MOL THER, V16, P618, DOI 10.1038/sj.mt.6300396
   Cobbs CS, 2002, CANCER RES, V62, P3347
   De Vleeschouwer S, 2008, CLIN CANCER RES, V14, P3098, DOI 10.1158/1078-0432.CCR-07-4875
   Dudley ME, 2002, SCIENCE, V298, P850, DOI 10.1126/science.1076514
   ESHHAR Z, 1993, P NATL ACAD SCI USA, V90, P720, DOI 10.1073/pnas.90.2.720
   Friedman HS, 2009, J CLIN ONCOL, V27, P4733, DOI 10.1200/JCO.2008.19.8721
   Groves MD, 2009, BRIT J CANCER, V101, P615, DOI 10.1038/sj.bjc.6605189
   Harris M, 2004, LANCET ONCOL, V5, P292, DOI 10.1016/S1470-2045(04)01467-6
   Hau P, 2007, OLIGONUCLEOTIDES, V17, P201, DOI 10.1089/oli.2006.0053
   HUMPHREY PA, 1990, P NATL ACAD SCI USA, V87, P4207, DOI 10.1073/pnas.87.11.4207
   Ishikawa E, 2007, CANCER SCI, V98, P1226, DOI 10.1111/j.1349-7006.2007.00518.x
   Izumoto S, 2008, J NEUROSURG, V108, P963, DOI 10.3171/JNS/2008/108/5/0963
   Johnson LA, 2006, J IMMUNOL, V177, P6548, DOI 10.4049/jimmunol.177.9.6548
   Johnson LA, 2009, BLOOD, V114, P535, DOI 10.1182/blood-2009-03-211714
   Lamborn KR, 2008, NEURO-ONCOLOGY, V10, P162, DOI 10.1215/15228517-2007-062
   Lyman MA, 2005, J IMMUNOL, V174, P2563, DOI 10.4049/jimmunol.174.5.2563
   Mitchell DA, 2008, IMMUNOL REV, V222, P70, DOI 10.1111/j.1600-065X.2008.00603.x
   Mitchell DA, 2008, NEURO-ONCOLOGY, V10, P10, DOI 10.1215/15228517-2007-035
   Morgan RA, 2006, SCIENCE, V314, P126, DOI 10.1126/science.1129003
   Neyns B, 2009, ANN ONCOL, V20, P1596, DOI 10.1093/annonc/mdp032
   Okada H, 2007, J TRANSL MED, V5, P0, DOI 10.1186/1479-5876-5-67
   Olson JJ, 2008, J NEURO-ONCOL, V90, P293, DOI 10.1007/s11060-008-9660-z
   Prins RM, 2008, NEW ENGL J MED, V359, P539, DOI 10.1056/NEJMc0804818
   Pule MA, 2008, NAT MED, V14, P1264, DOI 10.1038/nm.1882
   Rosenberg SA, 2004, NAT MED, V10, P909, DOI 10.1038/nm1100
   Rosenberg SA, 2001, NATURE, V411, P380, DOI 10.1038/35077246
   Sampson JH, 2009, MOL CANCER THER, V8, P2773, DOI 10.1158/1535-7163.MCT-09-0124
   Savoldo B, 2007, BLOOD, V110, P2620, DOI 10.1182/blood-2006-11-059139
   Stummer W, 2006, LANCET ONCOL, V7, P392, DOI 10.1016/S1470-2045(06)70665-9
   Stupp R, 2005, NEW ENGL J MED, V352, P987, DOI 10.1056/NEJMoa043330
   SUGAWA N, 1990, P NATL ACAD SCI USA, V87, P8602, DOI 10.1073/pnas.87.21.8602
   Vredenburgh JJ, 2007, CLIN CANCER RES, V13, P1253, DOI 10.1158/1078-0432.CCR-06-2309
   Walker DG, 2008, J CLIN NEUROSCI, V15, P114, DOI 10.1016/j.jocn.2007.08.007
   WALKER MD, 1980, NEW ENGL J MED, V303, P1323, DOI 10.1056/NEJM198012043032303
   Westphal M, 2003, NEURO-ONCOLOGY, V5, P79, DOI 10.1215/15228517-5-2-79
   Wheeler CJ, 2008, CANCER RES, V68, P5955, DOI 10.1158/0008-5472.CAN-07-5973
   WIKSTRAND CJ, 1995, CANCER RES, V55, P3140
   Yung WKA, 2000, BRIT J CANCER, V83, P588, DOI 10.1054/bjoc.2000.1316
   Zalutsky MR, 2008, J NUCL MED, V49, P30, DOI 10.2967/jnumed.107.046938
NR 44
TC 35
Z9 40
U1 1
U2 10
PU SPRINGER
PI NEW YORK
PA 233 SPRING ST, NEW YORK, NY 10013 USA
SN 1528-4042
EI 
J9 CURR NEUROL NEUROSCI
JI Curr. Neurol. Neurosci. Rep.
PD JUL 15
PY 2010
VL 10
IS 4
BP 259
EP 266
DI 10.1007/s11910-010-0111-9
PG 8
WC Clinical Neurology; Neurosciences
SC Neurosciences & Neurology
GA 602AZ
UT WOS:000278111800002
PM 20424975
DA 2025-02-17
ER

PT J
AU Kaneda, Y
AF Kaneda, Yasufumi
TI A non-replicating oncolytic vector as a novel therapeutic tool against cancer
SO BMB REPORTS
LA English
DT Review
DE Anti-tumor immunity; Apoptosis; Cancer; Gene therapy; HVJ
ID hvj envelope vector; sendai-virus; gene-transfer; hemagglutinating virus; efficient eradication; dendritic cells; delivery; glioma; immunity; japan
AB Cancers are still difficult targets despite recent advances in cancer therapy. Due to the heterogeneity of cancer, a single-treatment modality is insufficient for the complete elimination of cancer cells. Therapeutic strategies from various aspects are needed. Gene therapy has been expected to bring a breakthrough to cancer therapy, but it has not yet been successful. Gene therapy also should be combined with other treatments to enhance multiple therapeutic pathways. In this view, gene delivery vector itself should be equipped with intrinsic anti-cancer activities. HVJ (hemagglutinating virus of Japan; Sendai virus) envelope vector (HVJ-E) was developed to deliver therapeutic molecules. HVJ-E itself possessed anti-tumor activities such as the generation of anti-tumor immunities and the induction of cancer-selective apoptosis. In addition to the intrinsic anti-tumor activities, therapeutic molecules incorporated into HVJ-E enabled to achieve multi-modal therapeutic strategies in cancer treatment. Tumor-targeting HVJ-E was also developed. Thus, HVJ-E will be a novel promising tool for cancer treatment. [BMB reports 2010; 43(12): 773-780]
C1 Osaka Univ, Grad Sch Med, Div Gene Therapy Sci, Suita, Osaka 565, Japan.
C3 Osaka University
RP Kaneda, Y (通讯作者)，Osaka Univ, Grad Sch Med, Div Gene Therapy Sci, Suita, Osaka 565, Japan.
EM kaneday@gts.med.osaka-u.ac.jp
CR Blangy A, 1995, CELL, V83, P1159, DOI 10.1016/0092-8674(95)90142-6
   Chono S, 2008, J CONTROL RELEASE, V131, P64, DOI 10.1016/j.jconrel.2008.07.006
   Clément V, 2009, INT J CANCER, V125, P244, DOI 10.1002/ijc.24352
   Dudley ME, 2008, J CLIN ONCOL, V26, P5233, DOI 10.1200/JCO.2008.16.5449
   Fujihara A, 2008, CANCER IMMUNOL IMMUN, V57, P73, DOI 10.1007/s00262-007-0351-y
   Fujiwara T, 2006, J CLIN ONCOL, V24, P1689, DOI 10.1200/JCO.2005.03.4116
   Furtado GC, 2002, J EXP MED, V196, P851, DOI 10.1084/jem.20020190
   Glick RP, 1999, NEUROSURGERY, V45, P867, DOI 10.1097/00006123-199910000-00028
   Hellums EK, 2005, NEURO-ONCOLOGY, V7, P213, DOI 10.1215/S1152851705000074
   Ito M, 2005, J GENE MED, V7, P1044, DOI 10.1002/jgm.753
   Iwadate Y, 2005, CLIN CANCER RES, V11, P3821, DOI 10.1158/1078-0432.CCR-04-1485
   Kaneda Y, 1999, MOL MED TODAY, V5, P298, DOI 10.1016/S1357-4310(99)01482-3
   Kaneda Y, 2002, MOL THER, V6, P219, DOI 10.1006/mthe.2002.0647
   Kaneda Y, 2008, EXPERT OPIN DRUG DEL, V5, P221, DOI 10.1517/17425247.5.2.221
   Kaneda Y, 2005, ADV GENET, V53, P307, DOI 10.1016/S0065-2660(05)53012-8
   Kaneda Y, 2010, EXPERT OPIN DRUG DEL, V7, P1079, DOI 10.1517/17425247.2010.510511
   Kato H, 2006, NATURE, V441, P101, DOI 10.1038/nature04734
   Kawachi M, 2007, HUM GENE THER, V18, P881, DOI 10.1089/hum.2007.046
   Kawaguchi Y, 2009, INT J CANCER, V124, P2478, DOI 10.1002/ijc.24234
   Kelly E, 2007, MOL THER, V15, P651, DOI 10.1038/sj.mt.6300108
   Kim R, 2006, IMMUNOLOGY, V119, P254, DOI 10.1111/j.1365-2567.2006.02430.x
   Kircheis R, 2005, POLYMERIC GENE DELIVERY: PRINCIPLES AND APPLICATIONS, V0, P537
   Kirkwood JM, 2008, J CLIN ONCOL, V26, P3445, DOI 10.1200/JCO.2007.14.6423
   Kirn DH, 2009, NAT REV CANCER, V9, P64, DOI 10.1038/nrc2545
   Kurooka M, 2007, CANCER RES, V67, P227, DOI 10.1158/0008-5472.CAN-06-1615
   Lal G, 2009, J IMMUNOL, V182, P259, DOI 10.4049/jimmunol.182.1.259
   Lefranc F, 2002, INT J ONCOL, V20, P1077
   Liu TC, 2008, GENE THER, V15, P877, DOI 10.1038/gt.2008.72
   Liu YH, 2002, CANCER GENE THER, V9, P9, DOI 10.1038/sj/cgt/7700399
   Malek TR, 2004, NAT REV IMMUNOL, V4, P665, DOI 10.1038/nri1435
   Matsuda M, 2009, GENE THER, V16, P1465, DOI 10.1038/gt.2009.99
   Matsuda M, 2010, J NEUROONCO IN PRESS, V0, P0
   Meijer DH, 2009, CANCER GENE THER, V16, P664, DOI 10.1038/cgt.2009.8
   Moon C, 2003, CLIN CANCER RES, V9, P5055
   Morris JC, 2009, EXPERT REV MOL MED, V11, P0, DOI 10.1017/S1462399409001215
   Natsume A, 1999, GENE THER, V6, P1626, DOI 10.1038/sj.gt.3300990
   ONeill D, 2005, METH MOLEC MED, V109, P1
   OKADA Y, 1993, METHOD ENZYMOL, V221, P18, DOI 10.1016/0076-6879(93)21005-S
   Pan DS, 2010, NEUROL RES, V32, P502, DOI 10.1179/174313209X455736
   Pasare C, 2003, SCIENCE, V299, P1033, DOI 10.1126/science.1078231
   Platanias LC, 1999, EXP HEMATOL, V27, P1583, DOI 10.1016/S0301-472X(99)00109-5
   Sadler AJ, 2008, NAT REV IMMUNOL, V8, P559, DOI 10.1038/nri2314
   Saga K, 2008, J BIOTECHNOL, V133, P386, DOI 10.1016/j.jbiotec.2007.10.003
   Samuel M, 2009, DATABASE SYST REV, V21, P0
   Seth RB, 2005, CELL, V122, P669, DOI 10.1016/j.cell.2005.08.012
   Shimbo T, 2007, BIOCHEM BIOPH RES CO, V364, P423, DOI 10.1016/j.bbrc.2007.09.135
   Sudimack J, 2000, ADV DRUG DELIVER REV, V41, P147, DOI 10.1016/S0169-409X(99)00062-9
   Suzuki H, 2008, FEBS LETT, V582, P1325, DOI 10.1016/j.febslet.2008.03.011
   Tanaka M, 2010, INT J CANCER, V126, P1982, DOI 10.1002/ijc.24965
   Tang ED, 2010, PLOS ONE, V5, P0, DOI 10.1371/journal.pone.0009172
   Vallera DA, 2009, LEUKEMIA RES, V33, P1233, DOI 10.1016/j.leukres.2009.02.006
   van Waarde A, 2010, CURR PHARM IN PRESS, V0, P0
NR 52
TC 10
Z9 11
U1 0
U2 8
PU KOREAN SOCIETY BIOCHEMISTRY & MOLECULAR BIOLOGY
PI SEOUL
PA KOREA SCIENCE & TECHNOLOGY CENTER, # 801,  635-4 , YEOKSAM-DONG, KANGNAM-KU, SEOUL, 135-703, SOUTH KOREA
SN 1976-6696
EI 1976-670X
J9 BMB REP
JI BMB Rep.
PD DEC 31
PY 2010
VL 43
IS 12
BP 773
EP 780
DI 10.5483/BMBRep.2010.43.12.773
PG 8
WC Biochemistry & Molecular Biology
SC Biochemistry & Molecular Biology
GA 701KH
UT WOS:000285816300001
PM 21189152
DA 2025-02-17
ER

PT J
AU Kim, TG
   Kim, CH
   Park, JS
   Park, SD
   Kim, CK
   Chung, DS
   Hong, YK
AF Kim, Tai-Gyu
   Kim, Chang-Hyun
   Park, Jung-Sun
   Park, Sung-Dong
   Kim, Chung Kwon
   Chung, Dong-Sup
   Hong, Yong-Kil
TI Immunological Factors Relating to the Antitumor Effect of Temozolomide Chemoimmunotherapy in a Murine Glioma Model
SO CLINICAL AND VACCINE IMMUNOLOGY
LA English
DT Article
ID dendritic cell vaccination; colony-stimulating factor; t-cells; immune-response; tumor-cells; in-vivo; cancer; cyclophosphamide; immunotherapy; calreticulin
AB In this study, we investigated the potential of combined treatment with temozolomide (TMZ) chemotherapy and tumor antigen-pulsed dendritic cells (DCs) and the underlying immunological factors of TMZ chemoimmunotherapy with an intracranial GL26 glioma animal model. The combined treatment enhanced the tumor-specific immune responses and prolonged the survival more effectively than either single therapy in GL26 tumor-bearing animals. Apoptosis was induced in the tumors of the animals by the treatment with TMZ. Calreticulin (CRT) surface exposure was detected by immunofluorescence staining of TMZ-treated GL26 cells. TMZ chemotherapy increased tumor antigen cross-priming from tumor cells, leading to cross-priming of tumor antigen-specific CD4(+) T cells and CD8(+) T cells. This chemotherapy appeared to suppress the frequency of CD4(+) CD25(+) regulatory T cells (Treg). Moreover, this combined therapy resulted in an increase in the tumor infiltration of CD4(+) and CD8(+) T cells. Collectively, the findings of this study provide evidence that the combination of TMZ chemotherapy and treatment with DC-based vaccines leads to the enhancement of antitumor immunity through increased tumor-specific immune responses via the cross-priming of apoptotic tumor cell death mediated by CRT exposure and, in part, the suppression of Treg. Therefore, CRT exposure, regulatory T cells, and cross-priming by TMZ chemotherapy may be immunological factors related to the enhancement of the antitumor effects of chemoimmunotherapy in an experimental brain tumor model.
C1 [Kim, Tai-Gyu; Hong, Yong-Kil] Catholic Univ Korea, Catholic Res Inst Med Sci, Seoul 137701, South Korea.
   [Kim, Tai-Gyu; Park, Jung-Sun] Catholic Univ Korea, Dept Microbiol, Seoul 137701, South Korea.
   [Chung, Dong-Sup] Catholic Univ Korea, Dept Neurosurg, Our Lady Mercy Hosp, Coll Med, Inchon 403720, South Korea.
   [Kim, Chang-Hyun] Dongguk Univ, Sch Med, Biotechnol Res Inst, Med Sci Res Ctr, Goyang Si 410773, Gyenggi Do, South Korea.
C3 Catholic University of Korea; Catholic University of Korea; Catholic University of Korea; Dongguk University
RP Hong, YK (通讯作者)，Catholic Univ Korea, Dept Neurosurg, Kangnam St Marys Hosp, Banpo Dong 505, Seoul 137701, South Korea.
EM hongyk@catholic.ac.kr
FU National R&D Program for Cancer Control [200700401]; Ministry of Health & Welfare, Republic of Korea
CR Apetoh L, 2008, CANCER RES, V68, P4026, DOI 10.1158/0008-5472.CAN-08-0427
   Ardavin Carlos, 2004, IMMUNITY, V20, P17, DOI 10.1016/S1074-7613(03)00352-2
   Bauer C, 2007, GUT, V56, P1275, DOI 10.1136/gut.2006.108621
   Binder RJ, 2005, NAT IMMUNOL, V6, P593, DOI 10.1038/ni1201
   Chandy AG, 2007, VACCINE, V25, P6037, DOI 10.1016/j.vaccine.2007.05.041
   CHEN QY, 1994, INT J CANCER, V56, P755, DOI 10.1002/ijc.2910560524
   CONSTAM DB, 1992, J IMMUNOL, V148, P1404
   Driessens G, 2004, CANCER RES, V64, P8435, DOI 10.1158/0008-5472.CAN-04-0774
   Dudley ME, 2002, SCIENCE, V298, P850, DOI 10.1126/science.1076514
   Dunn GP, 2002, NAT IMMUNOL, V3, P991, DOI 10.1038/ni1102-991
   Fong L, 2000, ANNU REV IMMUNOL, V18, P245, DOI 10.1146/annurev.immunol.18.1.245
   Gardai SJ, 2005, CELL, V123, P321, DOI 10.1016/j.cell.2005.08.032
   Ghiringhelli F, 2004, EUR J IMMUNOL, V34, P336, DOI 10.1002/eji.200324181
   Grauer OM, 2007, INT J CANCER, V121, P95, DOI 10.1002/ijc.22607
   Höltl L, 2005, CANCER IMMUNOL IMMUN, V54, P663, DOI 10.1007/s00262-004-0629-2
   Kim CH, 2007, IMMUNOLOGY, V122, P615, DOI 10.1111/j.1365-2567.2007.02680.x
   Kim CH, 2006, CANCER IMMUNOL IMMUN, V55, P1309, DOI 10.1007/s00262-006-0134-x
   Lake RA, 2005, NAT REV CANCER, V5, P397, DOI 10.1038/nrc1613
   Liu JY, 2007, CANCER IMMUNOL IMMUN, V56, P1597, DOI 10.1007/s00262-007-0305-4
   Lu B, 2008, CELL DEATH DIFFER, V15, P70, DOI 10.1038/sj.cdd.4402274
   Machiels JPH, 2001, CANCER RES, V61, P3689
   Melief CJM, 2000, ADV IMMUNOL, V75, P235, DOI 10.1016/S0065-2776(00)75006-1
   Nair SK, 2002, ANN SURG, V235, P540, DOI 10.1097/00000658-200204000-00013
   Nowak AK, 2003, J IMMUNOL, V170, P4905, DOI 10.4049/jimmunol.170.10.4905
   Nowak AK, 2002, CANCER RES, V62, P2353
   Obeid M, 2007, IMMUNOL REV, V220, P22, DOI 10.1111/j.1600-065X.2007.00567.x
   Obeid M, 2007, NAT MED, V13, P54, DOI 10.1038/nm1523
   Park SD, 2007, VACCINE, V25, P3485, DOI 10.1016/j.vaccine.2006.12.060
   Porgador A, 1996, J IMMUNOL, V156, P2918
   ROOS WP, 2006, ONCOGENE, V118, P2790
   Shi Y, 2003, NATURE, V425, P516, DOI 10.1038/nature01991
   Skoberne M, 2004, TRENDS MOL MED, V10, P251, DOI 10.1016/j.molmed.2004.04.001
   STEINMAN RM, 1980, IMMUNOL REV, V53, P127, DOI 10.1111/j.1600-065X.1980.tb01042.x
   Tentori L, 2003, CLIN CANCER RES, V9, P5370
   Yamanaka R, 2005, CLIN CANCER RES, V11, P4160, DOI 10.1158/1078-0432.CCR-05-0120
   Yu JS, 2001, CANCER RES, V61, P842
NR 36
TC 65
Z9 71
U1 0
U2 5
PU AMER SOC MICROBIOLOGY
PI WASHINGTON
PA 1752 N ST NW, WASHINGTON, DC 20036-2904 USA
SN 1556-6811
EI 1556-679X
J9 CLIN VACCINE IMMUNOL
JI Clin. Vaccine Immunol.
PD JAN 15
PY 2010
VL 17
IS 1
BP 143
EP 153
DI 10.1128/CVI.00292-09
PG 11
WC Immunology; Infectious Diseases; Microbiology
SC Immunology; Infectious Diseases; Microbiology
GA 539ED
UT WOS:000273235500016
PM 19889936
DA 2025-02-17
ER

PT J
AU Gustafson, MP
   Lin, Y
   New, KC
   Bulur, PA
   O'Neill, BP
   Gastineau, DA
   Dietz, AB
AF Gustafson, Michael P.
   Lin, Yi
   New, Kent C.
   Bulur, Peggy A.
   O'Neill, Brian Patrick
   Gastineau, Dennis A.
   Dietz, Allan B.
TI Systemic immune suppression in glioblastoma: the interplay between CD14<SUP>+</SUP>HLA-DR<SUP>lo/neg</SUP> monocytes, tumor factors, and dexamethasone
SO NEURO-ONCOLOGY
LA English
DT Article
DE dexamethasone; glioblastoma; immune suppression; monocytes; myeloid suppressor cells
ID hla-dr expression; dendritic cell-differentiation; peripheral-blood; cytokine production; down-regulation; t-cells; radiotherapy; mechanisms; cancer; glioma
AB Patients with glioblastoma (GBM) exhibit profound systemic immune defects that affect the success of conventional and immune-based treatments. A better understanding of the contribution of the tumor and/or therapy on systemic immune suppression is necessary for improved therapies, to monitor negative effects of novel treatments, to improve patient outcomes, and to increase understanding of this complex system. To characterize the immune profile of GBM patients, we phenotyped peripheral blood and compared these to normal donors. In doing so, we identified changes in systemic Immunity associated with both the tumor and dexamethasone treated tumor bearing patients. In particular, dexamethasone exacerbated tumor associated lymphopenia primarily in the T cell compartment. We have also identified unique tumor and dexamethasone dependent altered monocyte phenotypes. The major population of altered monocytes (CD14(+)HLA-DRlo/neg) had a phenotype distinct from classical myeloid suppressor cells. These cells inhibited T cell proliferation, were unable to fully differentiate into mature dendritic cells, were associated with dexamethasone-mediated changes in CCL2 levels, and could be re-created in vitro using tumor supernatants. We provide evidence that tumors express high levels of CCL2, can contain high numbers of CD14(+) cells, that tumor supernatants can transform CD14(+)HLA-DR+ cells into CD14(+)HLA-DRlo/neg immune suppressors, and that dexamethasone reduces CCL2 in vitro and is correlated with reduction of CCL2 in vivo. Consequently, we have developed a model for tumor mediated systemic immune suppression via recruitment and transformation of CD14(+) cells.
C1 [Gustafson, Michael P.; Gastineau, Dennis A.; Dietz, Allan B.] Mayo Clin, Div Transfus Med, Human Cellular Therapy Lab, Dept Lab Med & Pathol,Canc Ctr, Rochester, MN 55905 USA.
   [Lin, Yi] Mayo Clin, Ctr Canc, Dept Med Oncol, Rochester, MN 55905 USA.
   [O'Neill, Brian Patrick] Mayo Clin, Dept Neurol, Rochester, MN 55905 USA.
   [New, Kent C.] Mayo Clin, Dept Neurosurg, Jacksonville, FL 32224 USA.
C3 Mayo Clinic; Mayo Clinic; Mayo Clinic; Mayo Clinic
RP Dietz, AB (通讯作者)，Mayo Clin, Div Transfus Med, Human Cellular Therapy Lab, Dept Lab Med & Pathol,Canc Ctr, Hilton 3-78,200 1st St SW, Rochester, MN 55905 USA.
FU BRAIN Cancer SPORE [P50 CA 108961]; Gerstner Family Foundation
CR Almand B, 2001, J IMMUNOL, V166, P678, DOI 10.4049/jimmunol.166.1.678
   Antoniades CG, 2006, HEPATOLOGY, V44, P34, DOI 10.1002/hep.21240
   Appay V, 2006, J IMMUNOL METHODS, V309, P192, DOI 10.1016/j.jim.2005.11.007
   Ashwell JD, 2000, ANNU REV IMMUNOL, V18, P309, DOI 10.1146/annurev.immunol.18.1.309
   BROOKS WH, 1977, CLIN EXP IMMUNOL, V29, P61
   DESBAILLETS I, 1994, INT J CANCER, V58, P240, DOI 10.1002/ijc.2910580216
   Dietz AB, 2000, J HEMATOTH STEM CELL, V9, P95, DOI 10.1089/152581600319676
   Dietz AB, 2006, TRANSFUSION, V46, P2083, DOI 10.1111/j.1537-2995.2006.01033.x
   Dimitrijevic OB, 2007, STROKE, V38, P1345, DOI 10.1161/01.STR.0000259709.16654.8f
   Dirkx AEM, 2006, J LEUKOCYTE BIOL, V80, P1183, DOI 10.1189/jlb.0905495
   Emens LA, 2005, CANCER RES, V65, P8059, DOI 10.1158/0008-5472.CAN-05-1797
   Fecci PE, 2006, CANCER RES, V66, P3294, DOI 10.1158/0008-5472.CAN-05-3773
   Filipazzi P, 2007, J CLIN ONCOL, V25, P2546, DOI 10.1200/JCO.2006.08.5829
   Fricke I, 2007, CLIN CANCER RES, V13, P4840, DOI 10.1158/1078-0432.CCR-07-0409
   Gabrilovich DI, 2007, CANCER RES, V67, P425, DOI 10.1158/0008-5472.CAN-06-3037
   Gustafson MP, 2008, BIOL-TARGETS THER, V2, P753
   Halloran PF, 2004, NEW ENGL J MED, V351, P2715, DOI 10.1056/NEJMra033540
   Hartigan-OConnor DJ, 2007, J IMMUNOL METHODS, V319, P41, DOI 10.1016/j.jim.2006.10.008
   Haynes NM, 2008, CURR OPIN IMMUNOL, V20, P545, DOI 10.1016/j.coi.2008.05.008
   Ho YP, 2006, AM J GASTROENTEROL, V101, P1117, DOI 10.1111/j.1572-0241.2006.00495.x
   Hoechst B, 2008, GASTROENTEROLOGY, V135, P234, DOI 10.1053/j.gastro.2008.03.020
   Hong KH, 2005, BLOOD, V105, P1405, DOI 10.1182/blood-2004-08-3178
   Huang B, 2007, CANCER LETT, V252, P86, DOI 10.1016/j.canlet.2006.12.012
   Hughes MA, 2005, INT J RADIAT ONCOL, V62, P1423, DOI 10.1016/j.ijrobp.2004.12.085
   JIANG YL, 1992, J IMMUNOL, V148, P2423
   Jonuleit H, 1997, EUR J IMMUNOL, V27, P3135, DOI 10.1002/eji.1830271209
   Le Tulzo Y, 2004, AM J RESP CRIT CARE, V169, P1144, DOI 10.1164/rccm.200309-1329OC
   Lekkou A, 2004, CLIN DIAGN LAB IMMUN, V11, P161, DOI 10.1128/CDLI.11.1.161-167.2004
   Leung SY, 1997, ACTA NEUROPATHOL, V93, P518, DOI 10.1007/s004010050647
   Marigo I, 2008, IMMUNOL REV, V222, P162, DOI 10.1111/j.1600-065X.2008.00602.x
   Matasic R, 1999, J LEUKOCYTE BIOL, V66, P909, DOI 10.1002/jlb.66.6.909
   MATSUSHIMA K, 1989, J EXP MED, V169, P1485, DOI 10.1084/jem.169.4.1485
   Mentula P, 2003, CLIN SCI, V105, P409, DOI 10.1042/CS20030058
   Migita K, 1997, TRANSPLANTATION, V63, P583, DOI 10.1097/00007890-199702270-00017
   Mildner A, 2007, NAT NEUROSCI, V10, P1544, DOI 10.1038/nn2015
   Monneret G, 2006, INTENS CARE MED, V32, P1175, DOI 10.1007/s00134-006-0204-8
   Nagaraj S, 2007, ADV EXP MED BIOL, V601, P213
   Niu J, 2008, J BIOL CHEM, V283, P14542, DOI 10.1074/jbc.M802139200
   Ogden AT, 2006, NEUROSURGERY, V59, P902, DOI 10.1227/01.NEU.0000233907.03070.7B
   Rapp M, 2006, J NEUROSURG, V105, P41, DOI 10.3171/jns.2006.105.1.41
   Rhen T, 2005, NEW ENGL J MED, V353, P1711, DOI 10.1056/NEJMra050541
   Rodríguez PC, 2008, IMMUNOL REV, V222, P180, DOI 10.1111/j.1600-065X.2008.00608.x
   ROSZMAN T, 1991, IMMUNOL TODAY, V12, P370, DOI 10.1016/0167-5699(91)90068-5
   SCHLOSS MH, 1989, ACTA ONCOL, V28, P51, DOI 10.3109/02841868909111181
   Serafini P, 2006, SEMIN CANCER BIOL, V16, P53, DOI 10.1016/j.semcancer.2005.07.005
   Stamatovic SM, 2005, J CEREBR BLOOD F MET, V25, P593, DOI 10.1038/sj.jcbfm.9600055
   Stupp R, 2005, NEW ENGL J MED, V352, P987, DOI 10.1056/NEJMoa043330
   TORNATORE KM, 1995, CLIN NEPHROL, V44, P290
   Woiciechowsky C, 1998, J NEUROIMMUNOL, V84, P164, DOI 10.1016/S0165-5728(97)00236-1
   YOSHIMURA T, 1989, J EXP MED, V169, P1449, DOI 10.1084/jem.169.4.1449
   Ziegler-Heitbrock L, 2007, J LEUKOCYTE BIOL, V81, P584, DOI 10.1189/jlb.0806510
   Zou JP, 1999, J IMMUNOL, V162, P4882
NR 53
TC 185
Z9 206
U1 0
U2 11
PU OXFORD UNIV PRESS INC
PI CARY
PA JOURNALS DEPT, 2001 EVANS RD, CARY, NC 27513 USA
SN 1522-8517
EI 1523-5866
J9 NEURO-ONCOLOGY
JI Neuro-Oncology
PD JUL 15
PY 2010
VL 12
IS 7
BP 631
EP 644
DI 10.1093/neuonc/noq001
PG 14
WC Oncology; Clinical Neurology
SC Oncology; Neurosciences & Neurology
GA 621MK
UT WOS:000279582700003
PM 20179016
DA 2025-02-17
ER

PT J
AU Kim, W
   Liau, LM
AF Kim, Won
   Liau, Linda M.
TI Dendritic Cell Vaccines for Brain Tumors
SO NEUROSURGERY CLINICS OF NORTH AMERICA
LA English
DT Article
DE Brain tumor; Immunotherapy; Dendritic cells; Cancer vaccines
ID semliki-forest-virus; cytotoxic t-cells; antitumor immune-response; glioma patients; glioblastoma-multiforme; malignant glioma; induce immunity; intratumoral injection; intracranial gliomas; melanoma patients
AB Over the past decade, dendritic cell-based immunotherapy for central nervous system tumors has progressed from preclinical rodent models and safety assessments to phase I/II clinical trials in over 200 patients, which have produced measurable immunologic responses and some prolonged survival rates. Many questions regarding the methods and molecular mechanisms behind this new treatment option, however, remain unanswered. Results from currently ongoing and future studies will help to elucidate which dendritic cell preparations, treatment protocols, and adjuvant therapeutic regimens will optimize the efficacy of dendritic cell vaccination. As clinical studies continue to report results on dendritic cell-mediated immunotherapy, it will be critical to continue refining treatment methods and developing new ways to augment this promising form of glioma treatment.
C1 [Kim, Won; Liau, Linda M.] Univ Calif Los Angeles, David Geffen Sch Med, Dept Neurosurg, Los Angeles, CA 90095 USA.
C3 University of California System; University of California Los Angeles; University of California Los Angeles Medical Center; David Geffen School of Medicine at UCLA
RP Liau, LM (通讯作者)，Univ Calif Los Angeles, David Geffen Sch Med, Dept Neurosurg, 10833 Le Conte Ave,CHS 74-145, Los Angeles, CA 90095 USA.
EM lliau@mednet.ucla.edu
FU NCI NIH HHS [R01 CA112358-01A2, R21 CA091545, R21 CA091545-01, R01 CA112358] Funding Source: Medline; NINDS NIH HHS [R25 NS079198] Funding Source: Medline; National Institute of Neurological Disorders and Stroke [R25NS079198] Funding Source: NIH RePORTER
CR Akasaki Y, 2001, J IMMUNOTHER, V24, P106, DOI 10.1097/00002371-200103000-00004
   Albert ML, 2001, NAT IMMUNOL, V2, P1010, DOI 10.1038/ni722
   Albert ML, 1998, NATURE, V392, P86, DOI 10.1038/32183
   Aloisi F, 2000, IMMUNOL TODAY, V21, P141, DOI 10.1016/S0167-5699(99)01512-1
   Aoki H, 2001, CANCER IMMUNOL IMMUN, V50, P463, DOI 10.1007/s002620100220
   Barratt-Boyes SM, 2004, CYTOTHERAPY, V6, P105, DOI 10.1080/14653240410005258
   Barratt-Boyes SM, 2000, J IMMUNOL, V164, P2487, DOI 10.4049/jimmunol.164.5.2487
   BIGNER DD, 1981, J NEUROSURG, V55, P32, DOI 10.3171/jns.1981.55.1.0032
   Calzascia T, 2005, IMMUNITY, V22, P175, DOI 10.1016/j.immuni.2004.12.008
   Caruso DA, 2004, NEURO-ONCOLOGY, V6, P236, DOI 10.1215/S1152851703000668
   Dauer M, 2003, J IMMUNOL, V170, P4069, DOI 10.4049/jimmunol.170.8.4069
   De Vleeschouwer S, 2005, CHILD NERV SYST, V21, P7, DOI 10.1007/s00381-004-0994-3
   De Vleeschouwer S, 2004, J NEUROSURG, V100, P492, DOI 10.3171/ped.2004.100.5.0492
   De Vleeschouwer S, 2008, CLIN CANCER RES, V14, P3098, DOI 10.1158/1078-0432.CCR-07-4875
   De Vleeschouwer S, 2007, J NEURO-ONCOL, V84, P131, DOI 10.1007/s11060-007-9362-y
   de Vleeschouwer S, 2006, NEUROSURGERY, V59, P988, DOI 10.1227/01.NEU.0000245595.38957.3E
   de Vries IJM, 2003, CANCER RES, V63, P12
   Dhodapkar MV, 2000, J CLIN INVEST, V105, PR9, DOI 10.1172/JCI9051
   Eggert AAO, 1999, CANCER RES, V59, P3340
   Eisenhauer EA, 2009, EUR J CANCER, V45, P228, DOI 10.1016/j.ejca.2008.10.026
   Engell-Noerregaard L, 2009, CANCER IMMUNOL IMMUN, V58, P1, DOI 10.1007/s00262-008-0568-4
   Figdor CG, 2004, NAT MED, V10, P475, DOI 10.1038/nm1039
   Fong L, 2001, J IMMUNOL, V166, P4254, DOI 10.4049/jimmunol.166.6.4254
   Grauer OM, 2008, INT J CANCER, V122, P1794, DOI 10.1002/ijc.23284
   Heimberger AB, 2000, J NEUROIMMUNOL, V103, P16, DOI 10.1016/S0165-5728(99)00172-1
   Hu JW, 2006, CANCER RES, V66, P8887, DOI 10.1158/0008-5472.CAN-05-3448
   Jouanneau E, 2006, CANCER IMMUNOL IMMUN, V55, P254, DOI 10.1007/s00262-005-0040-7
   Kammula US, 2000, J NATL CANCER I, V92, P1336, DOI 10.1093/jnci/92.16.1336
   Karman J, 2004, J IMMUNOL, V173, P2353, DOI 10.4049/jimmunol.173.4.2353
   Kikuchi T, 2001, CANCER IMMUNOL IMMUN, V50, P337, DOI 10.1007/s002620100205
   Kikuchi T, 2004, J IMMUNOTHER, V27, P452, DOI 10.1097/00002371-200411000-00005
   Kim HS, 2006, IMMUNOL LETT, V103, P142, DOI 10.1016/j.imlet.2005.10.021
   Kobayashi T, 2003, CANCER IMMUNOL IMMUN, V52, P632, DOI 10.1007/s00262-003-0408-5
   Labeur MS, 1999, J IMMUNOL, V162, P168
   Lake RA, 2005, NAT REV CANCER, V5, P397, DOI 10.1038/nrc1613
   Liau LM, 2005, CLIN CANCER RES, V11, P5515, DOI 10.1158/1078-0432.CCR-05-0464
   Liau LM, 1999, J NEUROSURG, V90, P1115, DOI 10.3171/jns.1999.90.6.1115
   LIAU LM, 2000, NEUROSURG FOCUS, V9, P0
   Mackensen A, 1999, CANCER IMMUNOL IMMUN, V48, P118, DOI 10.1007/s002620050555
   Mitchell DA, 2008, IMMUNOL REV, V222, P70, DOI 10.1111/j.1600-065X.2008.00603.x
   Morse MA, 1999, CANCER RES, V59, P56
   Ni HT, 2001, J NEURO-ONCOL, V51, P1, DOI 10.1023/A:1006452726391
   Ohgaki H, 2005, J NEUROPATH EXP NEUR, V64, P479, DOI 10.1093/jnen/64.6.479
   Parajuli P, 2004, CANCER INVEST, V22, P405, DOI 10.1081/CNV-200034909
   Pellegatta S, 2006, NEUROL RES, V28, P527, DOI 10.1179/016164106X116809
   Prins RM, 2003, CANCER RES, V63, P8487
   Rodriguez A, 1999, NAT CELL BIOL, V1, P362, DOI 10.1038/14058
   Rosenberg SA, 2004, NAT MED, V10, P909, DOI 10.1038/nm1100
   Rutkowski S, 2004, BRIT J CANCER, V91, P1656, DOI 10.1038/sj.bjc.6602195
   Schuler G, 2003, CURR OPIN IMMUNOL, V15, P138, DOI 10.1016/S0952-7915(03)00015-3
   Söling A, 2001, MOL MED, V7, P659, DOI 10.1007/BF03401956
   Sorg RV, 2003, J IMMUNOTHER, V26, P374, DOI 10.1097/00002371-200307000-00010
   Steinman RM, 2001, INT J CANCER, V94, P459, DOI 10.1002/ijc.1503
   Thurner B, 1999, J IMMUNOL METHODS, V223, P1, DOI 10.1016/S0022-1759(98)00208-7
   Toes REM, 1999, J EXP MED, V189, P753, DOI 10.1084/jem.189.5.753
   Tschoep K, 2003, J LEUKOCYTE BIOL, V74, P69, DOI 10.1189/jlb.0702352
   Tuyaerts S, 2002, J IMMUNOL METHODS, V264, P135, DOI 10.1016/S0022-1759(02)00099-6
   Walker DG, 2008, J CLIN NEUROSCI, V15, P114, DOI 10.1016/j.jocn.2007.08.007
   Watts C, 1997, ANNU REV IMMUNOL, V15, P821, DOI 10.1146/annurev.immunol.15.1.821
   Wheeler CJ, 2008, CANCER RES, V68, P5955, DOI 10.1158/0008-5472.CAN-07-5973
   Wheeler CJ, 2004, CLIN CANCER RES, V10, P5316, DOI 10.1158/1078-0432.CCR-04-0497
   Wheeler CJ, 2003, J IMMUNOL, V171, P4927, DOI 10.4049/jimmunol.171.9.4927
   Yamanaka R, 2005, J NEURO-ONCOL, V72, P107, DOI 10.1007/s11060-004-3550-9
   Yamanaka R, 2003, J NEUROSURG, V99, P746, DOI 10.3171/jns.2003.99.4.0746
   Yamanaka R, 2002, J NEUROSURG, V97, P1184, DOI 10.3171/jns.2002.97.5.1184
   Yamanaka R, 2002, J NEUROSURG, V97, P611, DOI 10.3171/jns.2002.97.3.0611
   Yamanaka R, 2003, BRIT J CANCER, V89, P1172, DOI 10.1038/sj.bjc.6601268
   Yamanaka R, 2005, CLIN CANCER RES, V11, P4160, DOI 10.1158/1078-0432.CCR-05-0120
   Yamanaka R, 2001, J NEUROSURG, V94, P474, DOI 10.3171/jns.2001.94.3.0474
   Yamanaka R, 2008, TRENDS MOL MED, V14, P228, DOI 10.1016/j.molmed.2008.03.003
   Yu JS, 2001, CANCER RES, V61, P842
   Yu JS, 2004, CANCER RES, V64, P4973, DOI 10.1158/0008-5472.CAN-03-3505
NR 72
TC 37
Z9 41
U1 0
U2 7
PU W B SAUNDERS CO-ELSEVIER INC
PI PHILADELPHIA
PA 1600 JOHN F KENNEDY BOULEVARD, STE 1800, PHILADELPHIA, PA 19103-2899 USA
SN 1042-3680
EI 1558-1349
J9 NEUROSURG CLIN N AM
JI Neurosurg. Clin. N. Am.
PD JAN 15
PY 2010
VL 21
IS 1
BP 139
EP +
DI 10.1016/j.nec.2009.09.005
PG 20
WC Clinical Neurology; Surgery
SC Neurosciences & Neurology; Surgery
GA 601LA
UT WOS:000278059500013
PM 19944973
DA 2025-02-17
ER

PT J
AU Thang, NNT
   Derouazi, M
   Philippin, G
   Arcidiaco, S
   Di Berardino-Besson, W
   Masson, F
   Hoepner, S
   Riccadonna, C
   Burkhardt, K
   Guha, A
   Dietrich, PY
   Walker, PR
AF Thang, Nhu Nam Tran
   Derouazi, Madiha
   Philippin, Geraldine
   Arcidiaco, Severine
   Di Berardino-Besson, Wilma
   Masson, Frederick
   Hoepner, Sabine
   Riccadonna, Cristina
   Burkhardt, Karim
   Guha, Abhijit
   Dietrich, Pierre-Yves
   Walker, Paul R.
TI Immune Infiltration of Spontaneous Mouse Astrocytomas Is Dominated by Immunosuppressive Cells from Early Stages of Tumor Development
SO CANCER RESEARCH
LA English
DT Article
ID regulatory t-cells; central-nervous-system; dendritic cells; human gliomas; brain-tumors; multiple-sclerosis; murine glioma; tgf-beta; in-vivo; expression
AB Immune infiltration of advanced human gliomas has been shown, but it is doubtful whether these immune cells affect tumor progression. It could be hypothesized that this infiltrate reflects recently recruited immune cells that are immediately overwhelmed by a high tumor burden. Alternatively, if there is earlier immune detection and infiltration of the tumor, the question arises as to when antitumor competency is lost. To address these issues, we analyzed a transgenic mouse model of spontaneous astrocytoma (GFAP-V(12)HA-ras mice), which allows the study of immune interactions with developing glioma, even at early asymptomatic stages. T cells, including a significant proportion of Tregs, are already present in the brain before symptoms develop, followed later by macrophages, natural killer cells, and dendritic cells. The effector potential of CD8 T-cells is defective, with the absence of granzyme B expression and low expression of IFN-gamma, tumor necrosis factor, and interleukin 2. Overall, our results show an early defective endogenous immune response to gliomas, and local accumulation of immunosuppressive cells at the tumor site. Thus, the antiglioma response is not simply overwhelmed at advanced stages of tumor growth, but is counterbalanced by an inhibitory microenvironment from the outset. Nevertheless, we determined that effector molecule expression (granzyme B, IFN-gamma) by brain-infiltrating CD8 T-cells could be enhanced, despite this unfavorable milieu, by strong immune stimuli. This potential to modulate the strong imbalance in local antiglioma immunity is encouraging for the development and optimization of future glioma immunotherapies. Cancer Res; 70(12); 4829-39. (C)2010 AACR.
C1 [Thang, Nhu Nam Tran; Derouazi, Madiha; Philippin, Geraldine; Arcidiaco, Severine; Di Berardino-Besson, Wilma; Masson, Frederick; Hoepner, Sabine; Riccadonna, Cristina; Dietrich, Pierre-Yves; Walker, Paul R.] Univ Hosp Geneva, Ctr Oncol, CH-1211 Geneva 14, Switzerland.
   [Burkhardt, Karim] Univ Hosp Geneva, Neuropathol Unit, Dept Surg Pathol, CH-1211 Geneva 14, Switzerland.
   Univ Geneva, Geneva, Switzerland.
   [Guha, Abhijit] Hosp Sick Children, Res Inst, Arthur & Sonia Labatt Brain Tumor Res Ctr, Toronto, ON M5G 1X8, Canada.
   [Guha, Abhijit] Univ Toronto, Toronto Western Hosp, Div Neurosurg, Dept Surg,Univ Hlth Network, Toronto, ON M5T 2S8, Canada.
C3 University of Geneva; University of Geneva; University of Geneva; University of Toronto; Hospital for Sick Children (SickKids); University of Toronto; University Health Network Toronto
RP Walker, PR (通讯作者)，Univ Hosp Geneva, Ctr Oncol, 4 Rue Gabrielle Perret Gentil, CH-1211 Geneva 14, Switzerland.
EM paul.walker@hcuge.ch
FU Association for International Cancer Research [05/465]; Oncosuisse [OCS/01754/08/2005]; Ligue Genevoise contre le Cancer [0514]; Kisane Foundation; Cancer and Solidarity Foundation
CR Allavena P, 2008, IMMUNOL REV, V222, P155, DOI 10.1111/j.1600-065X.2008.00607.x
   BARON JL, 1993, J EXP MED, V177, P57, DOI 10.1084/jem.177.1.57
   Bechmann I, 2007, TRENDS IMMUNOL, V28, P5, DOI 10.1016/j.it.2006.11.007
   Biollaz G, 2009, EUR J IMMUNOL, V39, P1323, DOI 10.1002/eji.200838921
   Calzascia T, 2005, IMMUNITY, V22, P175, DOI 10.1016/j.immuni.2004.12.008
   Carson MJ, 2006, IMMUNOL REV, V213, P48, DOI 10.1111/j.1600-065X.2006.00441.x
   Cayrol R, 2008, NAT IMMUNOL, V9, P137, DOI 10.1038/ni1551
   Ding H, 2001, CANCER RES, V61, P3826
   Dunn Gavin P, 2007, CANCER IMMUN, V7, P12
   Dunn GP, 2006, NAT REV IMMUNOL, V6, P836, DOI 10.1038/nri1961
   El Andaloussi A, 2007, J NEURO-ONCOL, V83, P145, DOI 10.1007/s11060-006-9314-y
   El Andaloussi A, 2006, J NEUROSURG, V105, P430, DOI 10.3171/jns.2006.105.3.430
   Engelhardt B, 1998, J CLIN INVEST, V102, P2096, DOI 10.1172/JCI4271
   Engelhardt B, 2008, NEURODEGENER DIS, V5, P16, DOI 10.1159/000109933
   Farina C, 2007, TRENDS IMMUNOL, V28, P138, DOI 10.1016/j.it.2007.01.005
   Fecci PE, 2006, CLIN CANCER RES, V12, P4294, DOI 10.1158/1078-0432.CCR-06-0053
   Galea I, 2007, TRENDS IMMUNOL, V28, P12, DOI 10.1016/j.it.2006.11.004
   Galon J, 2006, SCIENCE, V313, P1960, DOI 10.1126/science.1129139
   Graeber MB, 2002, GLIA, V40, P252, DOI 10.1002/glia.10147
   Grauer OM, 2008, J IMMUNOL, V181, P6720, DOI 10.4049/jimmunol.181.10.6720
   Grauer OM, 2008, INT J CANCER, V122, P1794, DOI 10.1002/ijc.23284
   Grauer OM, 2007, INT J CANCER, V121, P95, DOI 10.1002/ijc.22607
   Greter M, 2005, NAT MED, V11, P328, DOI 10.1038/nm1197
   Hanisch UK, 2007, NAT NEUROSCI, V10, P1387, DOI 10.1038/nn1997
   Huehn J, 2004, J EXP MED, V199, P303, DOI 10.1084/jem.20031562
   Huse JT, 2009, BRAIN PATHOL, V19, P132, DOI 10.1111/j.1750-3639.2008.00234.x
   Hussain SF, 2006, NEURO-ONCOLOGY, V8, P261, DOI 10.1215/15228517-2006-008
   Komohara Y, 2008, J PATHOL, V216, P15, DOI 10.1002/path.2370
   Le Floch A, 2007, J EXP MED, V204, P559, DOI 10.1084/jem.20061524
   Leffers N, 2009, CANCER IMMUNOL IMMUN, V58, P449, DOI 10.1007/s00262-008-0583-5
   Liau LM, 2005, CLIN CANCER RES, V11, P5515, DOI 10.1158/1078-0432.CCR-05-0464
   Lin YC, 2009, J IMMUNOL, V182, P6095, DOI 10.4049/jimmunol.0803829
   Ling KL, 2007, J IMMUNOL, V178, P2908, DOI 10.4049/jimmunol.178.5.2908
   Ludewig B, 2000, J EXP MED, V191, P795, DOI 10.1084/jem.191.5.795
   Maes W, 2009, NEURO-ONCOLOGY, V11, P529, DOI 10.1215/15228517-2009-004
   Masson F, 2007, J IMMUNOL, V179, P845, DOI 10.4049/jimmunol.179.2.845
   MEDAWAR PB, 1948, BRIT J EXP PATHOL, V29, P58
   Parsa AT, 2007, NAT MED, V13, P84, DOI 10.1038/nm1517
   Plautz GE, 2000, J IMMUNOL, V165, P3656, DOI 10.4049/jimmunol.165.7.3656
   Prins RM, 2008, CANCER IMMUNOL IMMUN, V57, P1279, DOI 10.1007/s00262-008-0461-1
   Saas P, 1997, J CLIN INVEST, V99, P1173, DOI 10.1172/JCI119273
   Sasaki K, 2007, CANCER RES, V67, P6451, DOI 10.1158/0008-5472.CAN-06-3280
   Shannon P, 2005, AM J PATHOL, V167, P859, DOI 10.1016/S0002-9440(10)62057-3
   Strauch UG, 2001, J IMMUNOL, V166, P3506, DOI 10.4049/jimmunol.166.5.3506
   Thomas DL, 2008, CANCER IMMUNOL IMMUN, V57, P1323, DOI 10.1007/s00262-008-0467-8
   Walker PR, 2003, BRAIN RES REV, V42, P97, DOI 10.1016/S0165-0173(03)00141-3
   Walker PR, 2009, CNS CANC MODELS MARK, V0, P1165
   Walter L, 2007, J IMMUNOL, V178, P6038, DOI 10.4049/jimmunol.178.10.6038
   Weller M, 1995, BRAIN RES REV, V21, P128, DOI 10.1016/0165-0173(95)00010-0
   Wintterle S, 2003, CANCER RES, V63, P7462
NR 50
TC 52
Z9 59
U1 0
U2 6
PU AMER ASSOC CANCER RESEARCH
PI PHILADELPHIA
PA 615 CHESTNUT ST, 17TH FLOOR, PHILADELPHIA, PA 19106-4404 USA
SN 0008-5472
EI 1538-7445
J9 CANCER RES
JI Cancer Res.
PD JUN 15
PY 2010
VL 70
IS 12
BP 4829
EP 4839
DI 10.1158/0008-5472.CAN-09-3074
PG 11
WC Oncology
SC Oncology
GA 610QP
UT WOS:000278749600006
PM 20501837
DA 2025-02-17
ER

PT J
AU Ardon, H
   De Vleeschouwer, S
   Van Calenbergh, F
   Claes, L
   Kramm, CM
   Rutkowski, S
   Wolff, JEA
   Van Gool, SW
AF Ardon, Hilko
   De Vleeschouwer, Steven
   Van Calenbergh, Frank
   Claes, Laurence
   Kramm, Christof M.
   Rutkowski, Stefan
   Wolff, Johannes E. A.
   Van Gool, Stefaan W.
TI Adjuvant Dendritic Cell-Based Tumour Vaccination for Children With Malignant Brain Tumours
SO PEDIATRIC BLOOD & CANCER
LA English
DT Article
DE brain tumours; dendritic cell vaccination; immunotherapy
ID central-nervous-system; atypical teratoid/rhabdoid tumor; high-dose thiotepa; high-grade glioma; phase-i/ii trial; glioblastoma-multiforme; combination therapy; recurrent glioma; oral etoposide; young-adults
AB Background. A large experience with dendritic cell (DC)-based vaccination for malignant brain tumours has been gained in adults Here we focus on the results obtained in children with relapsed malignant brain tumours Procedure. In total 45 children were vaccinated 33 high grade glioma (HGG), 5 medulloblastoma (MB)/primitive neuro-ectodermal tumour (PNET), 4 ependymoma and 3 atypical teratoid-rhabdoid tumour (ATRT) Autologous, monocyte-derived DC were generated and loaded with tumour lysate, which was used as source of tumour-associated antigens Results. In 38 patients peripheral blood mononuclear cells (PBMC) were obtained from leukapheresis and in 7 patients from fresh blood samples 7 HGG patients are still alive with median follow-up(FU) of 35.7 months (range 12.1-85.6) Median overall survival (OS) was 13.5 months (range 1.4-85.6) All patients with MB/PNET died (median OS 5.7 months, range 4.3-51.2) One patient with ependymoma is still alive at 22.3 months FU The other three patients died at, respectively, 7.7, 30.1 and 31.5 months Two patients with ATRT are still alive at, respectively, 34.1 and 52.6 months FU The third patient died at 50.5 months NO severe adverse events were noticed Conclusions. In this exploratory study, HGG and ATRT seem to respond favourably to vaccination than MB/PNET and ependymoma Although preliminary, our results are promising and support further testing of DC-based immunotherapy in new treatment protocols for HGG and ATRT Pediatr Blood Cancel 2010,54 519-525 (C) 2009 Wiley-Liss, Inc
C1 [Ardon, Hilko; De Vleeschouwer, Steven; Van Calenbergh, Frank] Univ Hosp Gasthuisberg, Dept Neurosurg, B-3000 Louvain, Belgium.
   [Ardon, Hilko; De Vleeschouwer, Steven; Van Gool, Stefaan W.] Univ Hosp Gasthuisberg, Expt Immunol Lab, B-3000 Louvain, Belgium.
   [Claes, Laurence] Catholic Univ Louvain, Dept Psychol, B-3000 Louvain, Belgium.
   [Kramm, Christof M.] Univ Childrens Hosp, Dept Paediat Oncol Haematol & Immunol, Halle, Germany.
   [Rutkowski, Stefan] Univ Med Ctr Hamburg Eppendorf, Dept Paediat Haematol & Oncol, Hamburg, Germany.
   [Wolff, Johannes E. A.] Univ Texas MD Anderson Canc Ctr, Dept Paediat Oncol, Houston, TX 77030 USA.
   [Van Gool, Stefaan W.] Univ Hosp Gasthuisberg, Dept Paediat, B-3000 Louvain, Belgium.
C3 KU Leuven; University Hospital Leuven; KU Leuven; University Hospital Leuven; Universite Catholique Louvain; Martin Luther University Halle Wittenberg; University of Hamburg; University Medical Center Hamburg-Eppendorf; University of Texas System; UTMD Anderson Cancer Center; KU Leuven; University Hospital Leuven
RP Ardon, H (通讯作者)，Katholieke Univ Leuven Hosp, Dept Neurosurg, Herestr 49, B-3000 Louvain, Belgium.
FU Olivia Hendrickx Research Fund; Hernian Memorial Research Fund; TBM program of the IWT-Flanders; Belgian Foundation Against Cancer
CR Bao SD, 2006, NATURE, V444, P756, DOI 10.1038/nature05236
   BRADFORD MM, 1976, ANAL BIOCHEM, V72, P248, DOI 10.1016/0003-2697(76)90527-3
   Burger PC, 1998, AM J SURG PATHOL, V22, P1083, DOI 10.1097/00000478-199809000-00007
   Chamberlain MC, 1997, ARCH NEUROL-CHICAGO, V54, P554, DOI 10.1001/archneur.1997.00550170036012
   De Vleeschouwer S, 2005, CHILD NERV SYST, V21, P7, DOI 10.1007/s00381-004-0994-3
   De Vleeschouwer S, 2005, CANCER IMMUNOL IMMUN, V54, P372, DOI 10.1007/s00262-004-0615-8
   De Vleeschouwer S, 2004, J NEUROSURG, V100, P492, DOI 10.3171/ped.2004.100.5.0492
   De Vleeschouwer S, 2008, CLIN CANCER RES, V14, P3098, DOI 10.1158/1078-0432.CCR-07-4875
   de Vleeschouwer S, 2006, NEUROSURGERY, V59, P988, DOI 10.1227/01.NEU.0000245595.38957.3E
   Eramo A, 2006, CELL DEATH DIFFER, V13, P1238, DOI 10.1038/sj.cdd.4401872
   Finlay JL, 1996, J CLIN ONCOL, V14, P2495, DOI 10.1200/JCO.1996.14.9.2495
   Jacobs JFM, 2007, PEDIATR BLOOD CANCER, V49, P924, DOI 10.1002/pbc.21246
   Kikuchi T, 2001, CANCER IMMUNOL IMMUN, V50, P337, DOI 10.1007/s002620100205
   Kikuchi T, 2004, J IMMUNOTHER, V27, P452, DOI 10.1097/00002371-200411000-00005
   KLEIHUES P, 1995, GLIA, V15, P211, DOI 10.1002/glia.440150303
   Korones DN, 2006, PEDIATR BLOOD CANCER, V47, P37, DOI 10.1002/pbc.20510
   Lashford LS, 2002, J CLIN ONCOL, V20, P4684, DOI 10.1200/JCO.2002.08.141
   Liau L M, 2000, NEUROSURG FOCUS, V9, P0
   Liau LM, 2005, CLIN CANCER RES, V11, P5515, DOI 10.1158/1078-0432.CCR-05-0464
   Liu GT, 2006, MOL CANCER, V5, P0, DOI 10.1186/1476-4598-5-67
   Liu GT, 2005, ONCOGENE, V24, P5226, DOI 10.1038/sj.onc.1208519
   MACDONALD DR, 1990, J CLIN ONCOL, V8, P1277, DOI 10.1200/JCO.1990.8.7.1277
   Massimino M, 2005, NEURO-ONCOLOGY, V7, P41, DOI 10.1215/S1152851704000304
   Masucci GV, 2006, MELANOMA RES, V16, P357, DOI 10.1097/01.cmr.0000205019.23612.a1
   Muller AJ, 2005, CANCER RES, V65, P8065, DOI 10.1158/0008-5472.CAN-05-2213
   Needle MN, 1997, MED PEDIATR ONCOL, V29, P28, DOI 10.1002/(SICI)1096-911X(199707)29:1<28::AID-MPO5>3.0.CO;2-U
   Nowak AK, 2003, CANCER RES, V63, P4490
   Okada H, 1998, INT J CANCER, V78, P196, DOI 10.1002/(SICI)1097-0215(19981005)78:2<196::AID-IJC13>3.0.CO;2-9
   Packer RJ, 2002, J PEDIAT HEMATOL ONC, V24, P337, DOI 10.1097/00043426-200206000-00004
   Rorke LB, 1996, J NEUROSURG, V85, P56, DOI 10.3171/jns.1996.85.1.0056
   Rutkowski S, 2004, BRIT J CANCER, V91, P1656, DOI 10.1038/sj.bjc.6602195
   Siesjo P, 1996, J IMMUNOTHER, V19, P334, DOI 10.1097/00002371-199609000-00003
   Verschuur AC, 2004, BRIT J CANCER, V91, P425, DOI 10.1038/sj.bjc.6601997
   Wheeler CJ, 2004, CLIN CANCER RES, V10, P5316, DOI 10.1158/1078-0432.CCR-04-0497
   Wheeler CJ, 2003, J IMMUNOL, V171, P4927, DOI 10.4049/jimmunol.171.9.4927
   Wolff JEA, 1996, KLIN PADIATR, V208, P294, DOI 10.1055/s-2008-1046486
   Yamanaka R, 2003, BRIT J CANCER, V89, P1172, DOI 10.1038/sj.bjc.6601268
   Yamanaka R, 2005, CLIN CANCER RES, V11, P4160, DOI 10.1158/1078-0432.CCR-05-0120
   Yoshida S, 2001, CANCER IMMUNOL IMMUN, V50, P321, DOI 10.1007/s002620100201
   Yu JS, 2001, CANCER RES, V61, P842
   Yu JS, 2004, CANCER RES, V64, P4973, DOI 10.1158/0008-5472.CAN-03-3505
NR 41
TC 97
Z9 105
U1 0
U2 10
PU WILEY-LISS
PI HOBOKEN
PA DIV JOHN WILEY & SONS INC, 111 RIVER ST, HOBOKEN, NJ 07030 USA
SN 1545-5009
EI 
J9 PEDIATR BLOOD CANCER
JI Pediatr. Blood Cancer
PD APR 15
PY 2010
VL 54
IS 4
BP 519
EP 525
DI 10.1002/pbc.22319
PG 7
WC Oncology; Hematology; Pediatrics
SC Oncology; Hematology; Pediatrics
GA 562GU
UT WOS:000275038900007
PM 19852061
DA 2025-02-17
ER

PT J
AU Shi, HJ
   Jiang, XB
   Fu, P
   Zhou, Y
   Lu, XL
AF Shi, Haojun
   Jiang, Xiaobing
   Fu, Peng
   Zhou, Yi
   Lu, Xiaoling
TI Use of Dentritic Cells Pulsed with HLA-A2-restricted MAGE-A1 Peptide to Generate Cytotoxic T Lymphocytes against Malignant Glioma
SO JOURNAL OF HUAZHONG UNIVERSITY OF SCIENCE AND TECHNOLOGY-MEDICAL SCIENCES
LA English
DT Article
DE immunotherapy; glioma; MAGE-A1; CTLs
ID antigen-presenting cells; human brain-tumors; dendritic cells; antitumor immunity; in-vitro; melanoma patients; immunotherapy; expression; receptor; immunization
AB This study developed a novel approach of targeting malignant glioma with pMAGE-A1(278-286)-specific cytotoxic T lymphocytes (CTLs) induced from the peripheral blood mononuclear cells of healthy donors by multiple stimulations with human leukocyte antigen (HLA)-A2-restricted pMAGE-A1(278-286) peptide-pulsed dentritic cells. Cytotoxic assays were performed by the colorimetric CytoTox 96 assay to analyze cytotoxic activity of the induced CTLs against various target cells. The induced CTLs showed approximately 45% specific lysis against T2pMAGE-A1(278-286) (pMAGE-A1(278-286) peptide pulsed T2 cells) and U251 (HLA-A2(+), MAGE-A1(+)) at an effector: target ratio of 40: 1, and approximately 5% cytolysis against T2pHIV, A172 (HLA-A2(-), MAGE-A1(+)), K562 and T2 cells without being pulsed with peptide at any effector: target ratio. The specific killing activity of the induced CTLs against T2pMAGE-A1(278-286) and U251 was much more obvious than in any other control group (P < 0.05). The cytotoxic activity against the T2pMAGE-A1(278-286) and U251 was significantly eliminated by anti-HLA class I mAb W6/32. These results suggest that pMAGE-A1(278-286) epitope may serve as a surrogate tumor antigen target of specific immunotherapy for treating HLA-A2 patients with malignant glioma.
C1 [Shi, Haojun] Huazhong Univ Sci & Technol, Tongji Med Coll, Union Hosp, Dept Radiol, Wuhan 430022, Peoples R China.
   [Jiang, Xiaobing; Fu, Peng; Zhou, Yi] Huazhong Univ Sci & Technol, Tongji Med Coll, Union Hosp, Dept Neurosurg, Wuhan 430022, Peoples R China.
   [Lu, Xiaoling] Guangxi Med Univ, Preclin Med Coll, Nanning 530021, Peoples R China.
C3 Huazhong University of Science & Technology; Huazhong University of Science & Technology; Guangxi Medical University
RP Lu, XL (通讯作者)，Huazhong Univ Sci & Technol, Tongji Med Coll, Union Hosp, Dept Radiol, Wuhan 430022, Peoples R China.
EM hjshi21@21cn.com; lxlluci@126.com
FU National Natural Science Foundation of China [30801355]; Natural Science Foundation of Hubei Province [2009CDB060]; Program for New Century Excellent Talents in University [NECT-06-0761]
CR Altman JD, 1996, SCIENCE, V274, P94, DOI 10.1126/science.274.5284.94
   Ashley DM, 1997, J EXP MED, V186, P1177, DOI 10.1084/jem.186.7.1177
   Banchereau J, 2000, ANNU REV IMMUNOL, V18, P767, DOI 10.1146/annurev.immunol.18.1.767
   Boczkowski D, 1996, J EXP MED, V184, P465, DOI 10.1084/jem.184.2.465
   Candido KA, 2001, CANCER RES, V61, P228
   Celluzzi CM, 1996, J EXP MED, V183, P283, DOI 10.1084/jem.183.1.283
   Chi DDJ, 1997, AM J PATHOL, V150, P2143
   Cho HI, 2003, VACCINE, V22, P224, DOI 10.1016/S0264-410X(03)00569-3
   Condon C, 1996, NAT MED, V2, P1122, DOI 10.1038/nm1096-1122
   Debinski W, 1999, CLIN CANCER RES, V5, P985
   GAUGLER B, 1994, J EXP MED, V179, P921, DOI 10.1084/jem.179.3.921
   Godelaine D, 2003, J IMMUNOL, V171, P4893, DOI 10.4049/jimmunol.171.9.4893
   Hayes RL, 2001, CRIT REV ONCOL HEMAT, V39, P31, DOI 10.1016/S1040-8428(01)00122-6
   Herman J, 1996, IMMUNOGENETICS, V43, P377, DOI 10.1007/BF02199806
   HIESIGER EM, 1993, J NEURO-ONCOL, V16, P93, DOI 10.1007/BF01324695
   Kobayashi T, 2003, CANCER IMMUNOL IMMUN, V52, P632, DOI 10.1007/s00262-003-0408-5
   Lambert LA, 2001, CANCER RES, V61, P641
   Liau LM, 1999, J NEUROSURG, V90, P1115, DOI 10.3171/jns.1999.90.6.1115
   Liu GT, 2003, J IMMUNOTHER, V26, P301, DOI 10.1097/00002371-200307000-00002
   Lu XL, 2007, CANCER LETT, V256, P128, DOI 10.1016/j.canlet.2007.07.015
   Manickan E, 1997, J LEUKOCYTE BIOL, V61, P125, DOI 10.1002/jlb.61.2.125
   Molldrem JJ, 1999, CANCER RES, V59, P2675
   Nestle FO, 1998, NAT MED, V4, P328, DOI 10.1038/nm0398-328
   Okada H, 1998, INT J CANCER, V78, P196, DOI 10.1002/(SICI)1097-0215(19981005)78:2<196::AID-IJC13>3.0.CO;2-9
   Okano F, 2002, CLIN CANCER RES, V8, P2851
   Ottaviani S, 2005, CANCER IMMUNOL IMMUN, V54, P1214, DOI 10.1007/s00262-005-0705-2
   PARKER KC, 1992, J IMMUNOL, V149, P3580
   Plautz GE, 2000, CLIN CANCER RES, V6, P2209
   Prins RM, 2003, CANCER RES, V63, P8487
   Rees W, 1999, P NATL ACAD SCI USA, V96, P9781, DOI 10.1073/pnas.96.17.9781
   RIMOLDI D, 1993, INT J CANCER, V54, P527, DOI 10.1002/ijc.2910540329
   ROSENBERG SA, 1988, NEW ENGL J MED, V319, P1676, DOI 10.1056/NEJM198812223192527
   Sahin U, 2000, CLIN CANCER RES, V6, P3916
   Scarcella DL, 1999, CLIN CANCER RES, V5, P335
   SCHWECHHEIMER K, 1994, HUM PATHOL, V25, P772, DOI 10.1016/0046-8177(94)90246-1
   Stupp R, 2005, NEW ENGL J MED, V352, P987, DOI 10.1056/NEJMoa043330
   TRAVERSARI C, 1992, J EXP MED, V176, P1453, DOI 10.1084/jem.176.5.1453
   VANDERBRUGGEN P, 1994, EUR J IMMUNOL, V24, P2134
   VANDERBRUGGEN P, 1994, EUR J IMMUNOL, V24, P3038, DOI 10.1002/eji.1830241218
   Walker PR, 2003, BRAIN RES REV, V42, P97, DOI 10.1016/S0165-0173(03)00141-3
   Wen Patrick Y, 2004, CURR NEUROL NEUROSCI REP, V4, P218, DOI 10.1007/s11910-004-0042-4
NR 41
TC 4
Z9 4
U1 0
U2 12
PU SPRINGER
PI NEW YORK
PA 233 SPRING ST, NEW YORK, NY 10013 USA
SN 1672-0733
EI 
J9 J HUAZHONG U SCI-MED
JI J. Huazhong Univ. Sci. Tech.-Med.
PD OCT 15
PY 2010
VL 30
IS 5
BP 678
EP 682
DI 10.1007/s11596-010-0564-8
PG 5
WC Biochemistry & Molecular Biology
SC Biochemistry & Molecular Biology
GA 735WP
UT WOS:000288451600024
PM 21063856
DA 2025-02-17
ER

PT J
AU Pellegatta, S
   Poliani, PL
   Stucchi, E
   Corno, D
   Colombo, CA
   Orzan, F
   Ravanini, M
   Finocchiaro, G
AF Pellegatta, Serena
   Poliani, Pietro Luigi
   Stucchi, Elena
   Corno, Daniela
   Colombo, Chiara Agnese
   Orzan, Francesca
   Ravanini, Maria
   Finocchiaro, Gaetano
TI Intra-tumoral dendritic cells increase efficacy of peripheral vaccination by modulation of glioma microenvironment
SO NEURO-ONCOLOGY
LA English
DT Article
DE dendritic cells; glioma; intratumoral vaccination; tumor microenvironment
ID regulatory t-cells; intratumoral injection; immune-responses; malignant glioma; antitumor immunity; tgf-beta; brain; growth; combination; cancer
AB Pilot data showed that adding intratumoral (IT) injection of dendritic cells (DCs) prolongs survival of patients affected by glioblastoma multiforme (GBM) treated by subcutaneous (SC) delivery of DCs. Using a murine model resembling GBM, we investigated the immunological mechanisms underlying this effect. C57BL6/N mice received brain injections of GL261 glioma cells. Seven days later, mice were treated by 3 SC injections of DCs with or without 1 IT injection of DCs. DC maturation, induced by pulsing with GL261 lysates, was necessary to develop effective immune responses. IT injection of pulsed (pDC), but not unpulsed DCs (uDC), increased significantly the survival, either per se or in combination with SC-pDC (P < .001 vs controls). Mice treated by IT-pDC plus SC-pDC survived longer than mice treated by SC-pDC only (P = .03). Injected pDC were detectable in tumor parenchyma, but not in cervical lymph nodes. In gliomas injected with IT-pDC, CD8+ cells were significantly more abundant and Foxp3+ cells were significantly less abundant than in other groups. Using real-time polymerase chain reaction, we also found enhanced expression of IFN-gamma and TNF-alpha and decreased expression of transforming growth factor-beta (TGF-beta) and Foxp3 in mice treated with SC-pDC and IT-pDC. In vitro, pDC produced more TNF-alpha than uDC: addition of TNF-alpha to the medium decreased the proliferation of glioma cells. Overall, the results suggest that IT-pDC potentiates the anti-tumor immune response elicited by SC-pDC by pro-immune modulation of cytokines in the tumor microenvironment, decrease of Treg cells, and direct inhibition of tumor proliferation by TNF-alpha.
C1 [Pellegatta, Serena; Stucchi, Elena; Corno, Daniela; Colombo, Chiara Agnese; Orzan, Francesca; Finocchiaro, Gaetano] Ist Neurol C Besta, Fdn IRCCS, Unit Mol Neurooncol, I-20133 Milan, Italy.
   [Poliani, Pietro Luigi; Ravanini, Maria] Univ Brescia, Dept Pathol, Spedali Civili Brescia, Italy.
C3 Fondazione IRCCS Istituto Neurologico Carlo Besta; University of Brescia
RP Pellegatta, S (通讯作者)，Ist Neurol C Besta, Fdn IRCCS, Unit Mol Neurooncol, Via Celoria 11, I-20133 Milan, Italy.
EM serenapellegatta@gmail.com
FU Associazione Italiana per la Ricerca sul Cancro; Minister of Health, Il Fondo di Gio; Associazione per le Ricerche in Neurologia
CR Ashley DM, 1997, J EXP MED, V186, P1177, DOI 10.1084/jem.186.7.1177
   Chatzidakis I, 2007, J IMMUNOL, V178, P6735, DOI 10.4049/jimmunol.178.11.6735
   de Vleeschouwer S, 2006, NEUROSURGERY, V59, P988, DOI 10.1227/01.NEU.0000245595.38957.3E
   Ehtesham M, 2003, J IMMUNOTHER, V26, P107, DOI 10.1097/00002371-200303000-00003
   Fakhrai H, 1996, P NATL ACAD SCI USA, V93, P2909, DOI 10.1073/pnas.93.7.2909
   Fakhrai H, 2006, CANCER GENE THER, V13, P1052, DOI 10.1038/sj.cgt.7700975
   Fischer HG, 2001, J IMMUNOL, V166, P2717, DOI 10.4049/jimmunol.166.4.2717
   Fontenot JD, 2005, IMMUNITY, V22, P329, DOI 10.1016/j.immuni.2005.01.016
   Fontenot JD, 2003, NAT IMMUNOL, V4, P330, DOI 10.1038/ni904
   Gajewski TF, 2006, IMMUNOL REV, V213, P131, DOI 10.1111/j.1600-065X.2006.00442.x
   Gomez GG, 2006, GENE THER MOL BIOL, V10A, P133
   Grauer OM, 2007, INT J CANCER, V121, P95, DOI 10.1002/ijc.22607
   Guiducci C, 2005, CANCER RES, V65, P3437, DOI 10.1158/0008-5472.CAN-04-4262
   Guo J, 2007, INT J CANCER, V120, P2418, DOI 10.1002/ijc.22551
   Hatterer E, 2006, BLOOD, V107, P806, DOI 10.1182/blood-2005-01-0154
   Hu JW, 2006, CANCER RES, V66, P8887, DOI 10.1158/0008-5472.CAN-05-3448
   Hussain SF, 2005, EXPERT REV ANTICANC, V5, P777, DOI 10.1586/14737140.5.5.777
   Karman J, 2004, J IMMUNOL, V173, P2353, DOI 10.4049/jimmunol.173.4.2353
   Karman J, 2006, J IMMUNOL, V177, P7750, DOI 10.4049/jimmunol.177.11.7750
   Khattri R, 2003, NAT IMMUNOL, V4, P337, DOI 10.1038/ni909
   Kikuchi T, 2002, CANCER IMMUNOL IMMUN, V51, P424, DOI 10.1007/s00262-002-0297-z
   Kuwashima N, 2005, J IMMUNOL, V175, P2730, DOI 10.4049/jimmunol.175.4.2730
   Ladányi A, 2007, CANCER IMMUNOL IMMUN, V56, P1459, DOI 10.1007/s00262-007-0286-3
   Liao YP, 2007, FRONT BIOSCI-LANDMRK, V12, P3576, DOI 10.2741/2336
   Liau LM, 2005, CLIN CANCER RES, V11, P5515, DOI 10.1158/1078-0432.CCR-05-0464
   Marie JC, 2005, J EXP MED, V201, P1061, DOI 10.1084/jem.20042276
   Mukhopadhaya A, 2007, CANCER RES, V67, P7798, DOI 10.1158/0008-5472.CAN-07-0203
   Palucka AK, 2007, IMMUNOL REV, V220, P129, DOI 10.1111/j.1600-065X.2007.00575.x
   Pasare C, 2003, SCIENCE, V299, P1033, DOI 10.1126/science.1078231
   Pellegatta S, 2006, CANCER RES, V66, P10247, DOI 10.1158/0008-5472.CAN-06-2048
   Platten M, 2001, MICROSC RES TECHNIQ, V52, P401, DOI 10.1002/1097-0029(20010215)52:4<401::AID-JEMT1025>3.0.CO;2-C
   Rescigno M, 2007, BBA-REV CANCER, V1776, P108, DOI 10.1016/j.bbcan.2007.07.003
   Saji H, 2006, CLIN CANCER RES, V12, P2568, DOI 10.1158/1078-0432.CCR-05-1986
   Suter T, 2003, EUR J IMMUNOL, V33, P2998, DOI 10.1002/eji.200323611
   Szatmári T, 2006, CANCER SCI, V97, P546, DOI 10.1111/j.1349-7006.2006.00208.x
   Tanaka K, 2005, INT J CANCER, V116, P624, DOI 10.1002/ijc.21061
   Teitz-Tennenbaum S, 2003, CANCER RES, V63, P8466
   Triozzi PL, 2000, CANCER-AM CANCER SOC, V89, P2646, DOI 10.1002/1097-0142(20001215)89:12<2646::AID-CNCR18>3.0.CO;2-A
   Tsugawa T, 2004, GENE THER, V11, P1551, DOI 10.1038/sj.gt.3302300
   Villeneuve J, 2005, CANCER RES, V65, P3928, DOI 10.1158/0008-5472.CAN-04-3612
   Walzer T, 2005, BLOOD, V106, P2252, DOI 10.1182/blood-2005-03-1154
   Wang HY, 2007, CURR OPIN IMMUNOL, V19, P217, DOI 10.1016/j.coi.2007.02.004
   Xin H, 2005, EUR J IMMUNOL, V35, P1371, DOI 10.1002/eji.200526042
   Yamanaka R, 2003, J NEUROSURG, V99, P746, DOI 10.3171/jns.2003.99.4.0746
   Yamanaka R, 2005, CLIN CANCER RES, V11, P4160, DOI 10.1158/1078-0432.CCR-05-0120
   Yoshida H, 2001, NEUROSCI LETT, V303, P132, DOI 10.1016/S0304-3940(01)01699-8
   Ziegler SF, 2006, ANNU REV IMMUNOL, V24, P209, DOI 10.1146/annurev.immunol.24.021605.090547
NR 47
TC 35
Z9 40
U1 0
U2 10
PU OXFORD UNIV PRESS INC
PI CARY
PA JOURNALS DEPT, 2001 EVANS RD, CARY, NC 27513 USA
SN 1522-8517
EI 1523-5866
J9 NEURO-ONCOLOGY
JI Neuro-Oncology
PD APR 15
PY 2010
VL 12
IS 4
BP 377
EP 388
DI 10.1093/neuonc/nop024
PG 12
WC Oncology; Clinical Neurology
SC Oncology; Neurosciences & Neurology
GA 580PY
UT WOS:000276462600007
PM 20308315
DA 2025-02-17
ER

PT J
AU Ye, XZ
   Yu, SC
   Bian, XW
AF Ye, Xian-Zong
   Yu, Shi-Cang
   Bian, Xiu-Wu
TI Contribution of myeloid-derived suppressor cells to tumor-induced immune suppression, angiogenesis, invasion and metastasis
SO JOURNAL OF GENETICS AND GENOMICS
LA English
DT Article
DE myeloid-derived suppressor cells; immune suppression; angiogenesis; invasion; metastasis
ID endothelial-growth-factor; glioblastoma stem-cells; regulatory t-cells; dendritic cells; mammary carcinomas; cancer; inhibition; expression; tolerance; refractoriness
AB Growing evidence suggests that myeloid-derived suppressor cells (MDSCs), which have been named "immature myeloid cells" or "myeloid suppressor cells" (MSCs), play a critical role during the progression of cancer in tumor-bearing mice and cancer patients. As their name implies, these cells are derived from bone marrow and have a tremendous potential to suppress immune responses. Recent studies indicated that these cells also have a crucial role in tumor progression. MDSCs can directly incorporate into tumor endothelium. They secret many pro-angiogenic factors as well. In addition, they play an essential role in cancer invasion and metastasis through inducing the production of matrix metalloproteinases (MMPs), chemoattractants and creating a pre-metastatic environment. Increasing evidence supports the idea that cancer stem cells (CSCs) are responsible for tumorigenesis, resistance to therapies, invasion and metastasis. Here, we hypothesize that CSCs may "hijack" MDSCs for use as alternative niche cells, leading to the maintenance of stemness and enhanced chemo-and radio-therapy resistance. The countermeasure that directly targets to MDSCs may be useful for against angiogenesis and preventing cancer from invasion and metastasis. Therefore, the study of MDSCs is important to understand tumor progression and to enhance the therapeutic efficacy against cancer.
C1 [Yu, Shi-Cang] Third Mil Med Univ, Southwest Hosp, Inst Pathol, Chongqing 400038, Peoples R China.
   Third Mil Med Univ, Southwest Hosp, SW Canc Ctr, Chongqing 400038, Peoples R China.
C3 Army Medical University; Army Medical University
RP Yu, SC (通讯作者)，Third Mil Med Univ, Southwest Hosp, Inst Pathol, Chongqing 400038, Peoples R China.
EM yushicang@163.com; bianxiuwu@263.net
FU National Basic Research Program of China [2010CB529403]; National Natural Science Foundation of China [30725035, 30930103]
CR Arai K, 2008, CURR CANCER DRUG TAR, V8, P243, DOI 10.2174/156800908784533445
   Balkwill F, 2001, LANCET, V357, P539, DOI 10.1016/S0140-6736(00)04046-0
   Belotti D, 2003, CANCER RES, V63, P5224
   Bosco MC, 2008, IMMUNOBIOLOGY, V213, P733, DOI 10.1016/j.imbio.2008.07.031
   Bronte V, 2005, J EXP MED, V201, P1257, DOI 10.1084/jem.20042028
   Bunt SK, 2006, J IMMUNOL, V176, P284, DOI 10.4049/jimmunol.176.1.284
   Cauley LS, 2000, J IMMUNOL, V165, P6056, DOI 10.4049/jimmunol.165.11.6056
   Clark CE, 2007, CANCER RES, V67, P9518, DOI 10.1158/0008-5472.CAN-07-0175
   Clarke Michael F, 2006, CANCER RES, V66, P9339, DOI 10.1158/0008-5472.CAN-06-3126
   Dean RA, 2007, MOL CELL BIOL, V27, P8454, DOI 10.1128/MCB.00821-07
   DeNardo DG, 2009, CANCER CELL, V16, P91, DOI 10.1016/j.ccr.2009.06.018
   Dhodapkar MV, 2008, CELL DEATH DIFFER, V15, P39, DOI 10.1038/sj.cdd.4402247
   Dolcetti L, 2008, CANCER LETT, V267, P216, DOI 10.1016/j.canlet.2008.03.012
   Du R, 2008, CANCER CELL, V13, P206, DOI 10.1016/j.ccr.2008.01.034
   Friedlander Martin, 2007, ANGIOGENESIS, V10, P89, DOI 10.1007/s10456-007-9070-4
   Gabrilovich D, 2004, NAT REV IMMUNOL, V4, P941, DOI 10.1038/nri1498
   Gabrilovich D, 1998, BLOOD, V92, P4150, DOI 10.1182/blood.V92.11.4150.423k45_4150_4166
   Gabrilovich DI, 1996, NAT MED, V2, P1096, DOI 10.1038/nm1096-1096
   Gabrilovich DI, 2009, NAT REV IMMUNOL, V9, P162, DOI 10.1038/nri2506
   Gilbertson RJ, 2007, NAT REV CANCER, V7, P733, DOI 10.1038/nrc2246
   Hiratsuka S, 2006, NAT CELL BIOL, V8, P1369, DOI 10.1038/ncb1507
   Huang B, 2006, CANCER RES, V66, P1123, DOI 10.1158/0008-5472.CAN-05-1299
   Huysentruyt LC, 2008, INT J CANCER, V123, P73, DOI 10.1002/ijc.23492
   Ilkovitch D, 2009, CANCER RES, V69, P5514, DOI 10.1158/0008-5472.CAN-08-4625
   Jin DK, 2006, NAT MED, V12, P557, DOI 10.1038/nm1400
   Kerbel RS, 2001, CANCER METAST REV, V20, P79, DOI 10.1023/A:1013172910858
   Kitamura T, 2007, NAT GENET, V39, P467, DOI 10.1038/ng1997
   Kujawski M, 2008, J CLIN INVEST, V118, P3367, DOI 10.1172/JCI35213
   Lakka SS, 2004, ONCOGENE, V23, P4681, DOI 10.1038/sj.onc.1207616
   LeCouter J, 2004, P NATL ACAD SCI USA, V101, P16813, DOI 10.1073/pnas.0407697101
   Lee J, 2006, CANCER CELL, V9, P391, DOI 10.1016/j.ccr.2006.03.030
   Li HQ, 2009, J IMMUNOL, V182, P240, DOI 10.4049/jimmunol.182.1.240
   Li LH, 2006, CANCER RES, V66, P4553, DOI 10.1158/0008-5472.CAN-05-3986
   Liao D, 2009, PLOS ONE, V4, P0, DOI 10.1371/journal.pone.0007965
   Maier T, 1989, PROG CLIN BIOL RES, V288, P235
   Maloy KJ, 2001, NAT IMMUNOL, V2, P816, DOI 10.1038/ni0901-816
   Marigo I, 2008, IMMUNOL REV, V222, P162, DOI 10.1111/j.1600-065X.2008.00602.x
   Mielczarek-Puta M, 2008, WSPOLCZESNA ONKOL, V12, P51
   Mira E, 2004, J CELL SCI, V117, P1847, DOI 10.1242/jcs.01035
   Movahedi K, 2008, BLOOD, V111, P4233, DOI 10.1182/blood-2007-07-099226
   Mumenthaler SM, 2008, INT J ONCOL, V32, P357
   Murdoch C, 2008, NAT REV CANCER, V8, P618, DOI 10.1038/nrc2444
   Nagaraj S, 2007, NAT MED, V13, P828, DOI 10.1038/nm1609
   Ostrand-Rosenberg S, 2009, J IMMUNOL, V182, P4499, DOI 10.4049/jimmunol.0802740
   Oyama T, 1998, J IMMUNOL, V160, P1224
   Pan PY, 2008, ADV DRUG DELIVER REV, V60, P91, DOI 10.1016/j.addr.2007.08.025
   Pan PY, 2008, BLOOD, V111, P219, DOI 10.1182/blood-2007-04-086835
   Pawelek JM, 2008, NAT REV CANCER, V8, P377, DOI 10.1038/nrc2371
   PEKAREK LA, 1995, J EXP MED, V181, P435, DOI 10.1084/jem.181.1.435
   Peñuelas S, 2009, CANCER CELL, V15, P315, DOI 10.1016/j.ccr.2009.02.011
   Prendergast GC, 2008, ONCOGENE, V27, P3889, DOI 10.1038/onc.2008.35
   Prins RM, 2002, CANCER IMMUNOL IMMUN, V51, P190, DOI 10.1007/s00262-002-0270-x
   Reya T, 2001, NATURE, V414, P105, DOI 10.1038/35102167
   Ribechini E, 2009, EUR J IMMUNOL, V39, P3538, DOI 10.1002/eji.200939530
   Rivoltini L, 2002, IMMUNOL REV, V188, P97, DOI 10.1034/j.1600-065X.2002.18809.x
   Rodriguez PC, 2007, BLOOD, V109, P1568, DOI 10.1182/blood-2006-06-031856
   Rodriguez PC, 2003, J IMMUNOL, V171, P1232, DOI 10.4049/jimmunol.171.3.1232
   Sakaguchi S, 2000, CELL, V101, P455, DOI 10.1016/S0092-8674(00)80856-9
   Sawanobori Y, 2008, BLOOD, V111, P5457, DOI 10.1182/blood-2008-01-136895
   SEUNG LP, 1995, P NATL ACAD SCI USA, V92, P6254, DOI 10.1073/pnas.92.14.6254
   Shojaei F, 2008, CANCER RES, V68, P5501, DOI 10.1158/0008-5472.CAN-08-0925
   Shojaei F, 2008, P NATL ACAD SCI USA, V105, P2640, DOI 10.1073/pnas.0712185105
   Shojaei F, 2007, NATURE, V450, P825, DOI 10.1038/nature06348
   Shojaei F, 2007, NAT BIOTECHNOL, V25, P911, DOI 10.1038/nbt1323
   Shojaei F, 2009, P NATL ACAD SCI USA, V106, P6742, DOI 10.1073/pnas.0902280106
   Sica A, 2007, J CLIN INVEST, V117, P1155, DOI 10.1172/JCI31422
   Sinha P, 2008, J IMMUNOL, V181, P4666, DOI 10.4049/jimmunol.181.7.4666
   Sinha P, 2007, J IMMUNOL, V179, P977, DOI 10.4049/jimmunol.179.2.977
   Taguchi A, 2000, NATURE, V405, P354, DOI 10.1038/35012626
   Terabe M, 2003, J EXP MED, V198, P1741, DOI 10.1084/jem.20022227
   Varga G, 2008, J LEUKOCYTE BIOL, V84, P644, DOI 10.1189/jlb.1107768
   Watanabe S, 2008, J IMMUNOL, V181, P3291, DOI 10.4049/jimmunol.181.5.3291
   Yang L, 2004, CANCER CELL, V6, P409, DOI 10.1016/j.ccr.2004.08.031
   Yang L, 2008, CANCER CELL, V13, P23, DOI 10.1016/j.ccr.2007.12.004
   Yang ZS, 2010, PLOS ONE, V5, P0, DOI 10.1371/journal.pone.0008922
   Yao XH, 2008, J PATHOL, V215, P369, DOI 10.1002/path.2356
   Yong HY, 2007, ARCH PHARM RES, V30, P75, DOI 10.1007/BF02977781
   Yu SC, 2009, STEM CELL REV REP, V5, P66, DOI 10.1007/s12015-008-9047-8
   Zou WP, 2005, NAT REV CANCER, V5, P263, DOI 10.1038/nrc1586
NR 79
TC 63
Z9 78
U1 0
U2 11
PU SCIENCE PRESS
PI BEIJING
PA 16 DONGHUANGCHENGGEN NORTH ST, BEIJING 100717, PEOPLES R CHINA
SN 1673-8527
EI 1873-5533
J9 J GENET GENOMICS
JI J. Genet. Genomics
PD JUL 15
PY 2010
VL 37
IS 7
BP 423
EP 430
DI 10.1016/S1673-8527(09)60061-8
PG 8
WC Biochemistry & Molecular Biology; Genetics & Heredity
SC Biochemistry & Molecular Biology; Genetics & Heredity
GA 630YV
UT WOS:000280313700003
PM 20659706
DA 2025-02-17
ER

PT J
AU Sul, J
   Fine, HA
AF Sul, Joohee
   Fine, Howard A.
TI Malignant Gliomas: New Translational Therapies
SO MOUNT SINAI JOURNAL OF MEDICINE
LA English
DT Article
DE angiogenesis; epigenencs; glioblastoma; glioma stem cells; immunotherapy; malignant glioma; molecular profiles; signal transduction pathways; translational research; tyrosine kinase inhibitors
ID phase-ii trial; growth-factor-beta; cancer stem-cell; cd8(+) t-cells; dendritic cells; plus o-6-benzylguanine; adjuvant temozolomide; peptide vaccination; tumor vasculature; kinase inhibitor
AB Malignant gliomas ale the most common primary brain tumors in adults and carry a dismal piognosis Despite aggressive therapy with maximal safe surgical resection, radiation and chemotherapy, these tumors invariably are refractory to or become resistant to treatment and recur Gliomas are highly infiltrative cancers and display remarkable genetic heterogeneity making them challenging to treat Recent progress has been made in understanding the molecular and genetic composition of these tumors and from this, promising new targets for therapy have emerged In particular, anti-angiogenesis therapies have led to modest success in disease control In addition, the growing body of research in cancer immunology as well as cancer stem cells has made inroads in our understanding of tumorgenesis Translational research has been particularly crucial to the development of these therapies as much preclinical and clinical work is needed to develop the rationale for treatments, to develop biomarkers of drug activity and to elucidate mechanisms of resistance This brief overview will discuss some of the pivotal advances made in the pursuit of improved outcomes and survival for patients with this devastating disease Mt Sinai J Med 77 655-666, 2010 (C) 2010 Mount Sinai School of Medicine
C1 [Sul, Joohee; Fine, Howard A.] NINDS, Neurooncol Branch, NCI, NIH, Bethesda, MD 20892 USA.
C3 National Institutes of Health (NIH) - USA; NIH National Institute of Neurological Disorders & Stroke (NINDS); NIH National Cancer Institute (NCI)
RP Fine, HA (通讯作者)，NINDS, Neurooncol Branch, NCI, NIH, Bldg 36,Rm 4D04, Bethesda, MD 20892 USA.
CR Aloisi F, 2001, GLIA, V36, P165, DOI 10.1002/glia.1106
   Bai AL, 2008, P NATL ACAD SCI USA, V105, P13003, DOI 10.1073/pnas.0805599105
   BAI EE, 2007, STEM CELLS, V25, P2524
   Bao SD, 2006, NATURE, V444, P756, DOI 10.1038/nature05236
   Batchelor TT, 2007, CANCER CELL, V11, P83, DOI 10.1016/j.ccr.2006.11.021
   Batchelor TT, 2010, J CLIN ONCOL, V28, P2817, DOI 10.1200/JCO.2009.26.3988
   Belanich M, 1996, CANCER RES, V56, P783
   Brown PD, 2008, J CLIN ONCOL, V26, P5603, DOI 10.1200/JCO.2008.18.0612
   Cai C, 2008, STEM CELLS, V26, P1097, DOI 10.1634/stemcells.2007-0684
   Carson MJ, 1998, GLIA, V22, P72, DOI 10.1002/(SICI)1098-1136(199801)22:1<72::AID-GLIA7>3.0.CO;2-A
   Central Brain Tumor Registry of the United States (CBTRUS), 2010, CBTRUS STAT REP PRIM, V0, P0
   Chin L, 2008, NATURE, V455, P1061, DOI 10.1038/nature07385
   Clarke JL, 2009, J CLIN ONCOL, V27, P3861, DOI 10.1200/JCO.2008.20.7944
   Clement V, 2007, CURR BIOL, V17, P165, DOI 10.1016/j.cub.2006.11.033
   Cloughesy T, 2005, J CLIN ONCOL, V23, P0
   Cloughesy TF, 2008, PLOS MED, V5, P139, DOI 10.1371/journal.pmed.0050008
   Dietrich J, 2008, NAT CLIN PRACT ONCOL, V5, P393, DOI 10.1038/ncponc1132
   DOLAN ME, 1991, CANCER RES, V51, P3367
   Esteller M, 2000, NEW ENGL J MED, V343, P1350, DOI 10.1056/NEJM200011093431901
   Fan X, 2004, CANCER RES, V64, P7787, DOI 10.1158/0008-5472.CAN-04-1446
   Fan X, 2006, CANCER RES, V66, P7445, DOI 10.1158/0008-5472.CAN-06-0858
   Fathallah-Shaykh HM, 1998, INT J CANCER, V75, P266, DOI 10.1002/(SICI)1097-0215(19980119)75:2<266::AID-IJC16>3.0.CO;2-B
   Fine HA, 2004, J CLIN ONCOL, V22, P4240, DOI 10.1200/JCO.2004.06.927
   FOLKMAN J, 1971, J EXP MED, V133, P275, DOI 10.1084/jem.133.2.275
   FOLKMAN J, 1971, NEW ENGL J MED, V285, P1182
   Franceschi E, 2007, BRIT J CANCER, V96, P1047, DOI 10.1038/sj.bjc.6603669
   Friedman HS, 2009, J CLIN ONCOL, V27, P4733, DOI 10.1200/JCO.2008.19.8721
   Furnari FB, 2007, GENE DEV, V21, P2683, DOI 10.1101/gad.1596707
   Gerson SL, 2004, NAT REV CANCER, V4, P296, DOI 10.1038/nrc1319
   GIMBRONE MA, 1972, J EXP MED, V136, P261, DOI 10.1084/jem.136.2.261
   Goodrich LV, 1997, SCIENCE, V277, P1109, DOI 10.1126/science.277.5329.1109
   Guo P, 2003, AM J PATHOL, V162, P1083, DOI 10.1016/S0002-9440(10)63905-3
   Hamer PCDW, 2010, NEURO-ONCOLOGY, V12, P304, DOI 10.1093/neuonc/nop068
   Hegi ME, 2005, NEW ENGL J MED, V352, P997, DOI 10.1056/NEJMoa043331
   Heimberger AB, 2006, J CLIN ONCOL, V24, P0
   Heimberger AB, 2003, CLIN CANCER RES, V9, P4247
   Jaeckle KA, 1998, J CLIN ONCOL, V16, P3310, DOI 10.1200/JCO.1998.16.10.3310
   Jain RK, 2007, NAT REV NEUROSCI, V8, P610, DOI 10.1038/nrn2175
   Jain RK, 2001, NAT MED, V7, P987, DOI 10.1038/nm0901-987
   Kanamori M, 2007, J NEUROSURG, V106, P417, DOI 10.3171/jns.2007.106.3.417
   KECK PJ, 1989, SCIENCE, V246, P1309, DOI 10.1126/science.2479987
   KIERSL IN, 2009, J CLIN ONCOL, V27, P740
   Kikuchi T, 2001, CANCER IMMUNOL IMMUN, V50, P337, DOI 10.1007/s002620100205
   Kikuchi T, 2004, J IMMUNOTHER, V27, P452, DOI 10.1097/00002371-200411000-00005
   KIM KJ, 1993, NATURE, V362, P841, DOI 10.1038/362841a0
   Lai K, 2003, NAT NEUROSCI, V6, P21, DOI 10.1038/nn983
   Lamszus K, 2003, ACT NEUR S, V88, P169
   Leenders WPJ, 2004, CLIN CANCER RES, V10, P6222, DOI 10.1158/1078-0432.CCR-04-0823
   Li A, 2009, CANCER RES, V69, P2091, DOI 10.1158/0008-5472.CAN-08-2100
   Liau LM, 2005, CLIN CANCER RES, V11, P5515, DOI 10.1158/1078-0432.CCR-05-0464
   LIBERMANN TA, 1985, NATURE, V313, P144, DOI 10.1038/313144a0
   Lieberman FS, 2004, J CLIN ONCOL, V22, P0
   Louis DN, 2007, WHO CLASSIFICATION T, V0, P0
   Ludewig B, 2000, J EXP MED, V191, P795, DOI 10.1084/jem.191.5.795
   MACDONALD DR, 1990, J CLIN ONCOL, V8, P1277, DOI 10.1200/JCO.1990.8.7.1277
   Machold R, 2003, NEURON, V39, P937, DOI 10.1016/S0896-6273(03)00561-0
   Madhavan S, 2009, MOL CANCER RES, V7, P157, DOI 10.1158/1541-7786.MCR-08-0435
   Mellinghoff IK, 2005, NEW ENGL J MED, V353, P2012, DOI 10.1056/NEJMoa051918
   Ni HT, 2001, J NEURO-ONCOL, V51, P1, DOI 10.1023/A:1006452726391
   OGarra A, 2008, IMMUNOL REV, V223, P114, DOI 10.1111/j.1600-065X.2008.00635.x
   Phillips HS, 2006, CANCER CELL, V9, P157, DOI 10.1016/j.ccr.2006.02.019
   Purow BW, 2005, CANCER RES, V65, P2353, DOI 10.1158/0008-5472.CAN-04-1890
   Quinn JA, 2002, J CLIN ONCOL, V20, P2277, DOI 10.1200/JCO.2002.09.084
   Quinn JA, 2009, J CLIN ONCOL, V27, P1262, DOI 10.1200/JCO.2008.18.8417
   Quinn JA, 2009, CLIN CANCER RES, V15, P1064, DOI 10.1158/1078-0432.CCR-08-2130
   Raizer JJ, 2004, J CLIN ONCOL, V22, P0
   Rich JN, 2004, J CLIN ONCOL, V22, P133, DOI 10.1200/JCO.2004.08.110
   Rosenberg SA, 2004, NAT MED, V10, P909, DOI 10.1038/nm1100
   Rosenberg SA, 2005, J IMMUNOL, V175, P6169, DOI 10.4049/jimmunol.175.9.6169
   Rubenstein JL, 2000, NEOPLASIA, V2, P306, DOI 10.1038/sj.neo.7900102
   Sampson JH, 2008, J CLIN ONCOL, V26, P0, DOI 10.1200/jco.2008.26.15_suppl.2011
   Sampson JH, 2008, SEMIN IMMUNOL, V20, P267, DOI 10.1016/j.smim.2008.04.001
   Singh SK, 2003, CANCER RES, V63, P5821
   Singh SK, 2004, NATURE, V432, P396, DOI 10.1038/nature03128
   Son MJ, 2009, CELL STEM CELL, V4, P440, DOI 10.1016/j.stem.2009.03.003
   Stark-Vance V, 2005, NEURO-ONCOLOGY, V7, P369
   Stommel JM, 2007, SCIENCE, V318, P287, DOI 10.1126/science.1142946
   Stupp R, 2005, NEW ENGL J MED, V352, P987, DOI 10.1056/NEJMoa043330
   Stupp R, 2009, LANCET ONCOL, V10, P459, DOI 10.1016/S1470-2045(09)70025-7
   SUGAWA N, 1990, P NATL ACAD SCI USA, V87, P8602, DOI 10.1073/pnas.87.21.8602
   Sun LX, 2006, CANCER CELL, V9, P287, DOI 10.1016/j.ccr.2006.03.003
   Suter T, 2003, EUR J IMMUNOL, V33, P2998, DOI 10.1002/eji.200323611
   Tolcher AW, 2003, BRIT J CANCER, V88, P1004, DOI 10.1038/sj.bjc.6600827
   Uhl M, 2004, CANCER RES, V64, P7954, DOI 10.1158/0008-5472.CAN-04-1013
   Uhm JH, 2004, J CLIN ONCOL, V22, P0
   van den Bent MJ, 2009, J CLIN ONCOL, V27, P1268, DOI 10.1200/JCO.2008.17.5984
   Verhaak RGW, 2010, CANCER CELL, V17, P98, DOI 10.1016/j.ccr.2009.12.020
   VOGELBAUM MA, 2004, 29 ESMO C OCT 29 NOV, V0, P0
   Vredenburgh JJ, 2007, J CLIN ONCOL, V25, P4722, DOI 10.1200/JCO.2007.12.2440
   Walker DG, 2008, J CLIN NEUROSCI, V15, P114, DOI 10.1016/j.jocn.2007.08.007
   Wedge SR, 1996, BRIT J CANCER, V74, P1030, DOI 10.1038/bjc.1996.485
   Wrzesinski SH, 2007, CLIN CANCER RES, V13, P5262, DOI 10.1158/1078-0432.CCR-07-1157
   Wu AH, 2006, J NEURO-ONCOL, V76, P23, DOI 10.1007/s11060-005-3280-7
   YAMAZAKI H, 1988, MOL CELL BIOL, V8, P1816, DOI 10.1128/MCB.8.4.1816
   Yu JS, 2001, CANCER RES, V61, P842
NR 95
TC 15
Z9 16
U1 0
U2 2
PU WILEY
PI HOBOKEN
PA 111 RIVER ST, HOBOKEN 07030-5774, NJ USA
SN 0027-2507
EI 1931-7581
J9 MT SINAI J MED
JI Mt. Sinai J. Med.
PD NOV-DEC 15
PY 2010
VL 77
IS 6
BP 655
EP 666
DI 10.1002/msj.20223
PG 12
WC Medicine, General & Internal
SC General & Internal Medicine
GA 691KY
UT WOS:000285079900008
PM 21105127
DA 2025-02-17
ER

PT J
AU Ambade, AV
   Joshi, GV
   Mulherkar, R
AF Ambade, Aditya V.
   Joshi, Ganesh V.
   Mulherkar, Rita
TI Effect of suicide gene therapy in combination with immunotherapy on antitumour immune response & tumour regression in a xenograft mouse model for head & neck squamous cell carcinoma
SO INDIAN JOURNAL OF MEDICAL RESEARCH
LA English
DT Article
DE Gene therapy; HNSCC; interleukin-2; naked DNA injection; prodrug/suicide gene therapy; thymidine kinase
ID thymidine kinase; in-vivo; glioblastoma-multiforme; recurrent glioblastoma; retroviral vectors; prostate-cancer; nude-mice; phase-i; expression; lymphocytes
AB Background & objectives: Prodrug activation strategy as well as immunotherapy have been widely used for cancer gene therapy. In the present study, using a head and neck squamous cell carcinoma (HNSCC) xenograft nude mouse model, we have investigated whether the two therapies in combination could improve tumour cell kill. We also investigated induction of immune effector cells viz., NK (DX5(+)) and DC (CD11c(+)) in vivo, post-combination gene therapy. Methods: A retroviral vector producing cell line (PLTK47.1 VPC) carrying Herpes simplex virus thymidine kinase gene (HSVtk) was used for intratumoural injection into NT8e xenograft tumours followed by the prodrug ganciclovir (GCV). IL-2 plasmid DNA was injected intramuscularly. Immune cells were analyzed by flow-cytometry. Non parametric ANOVA was performed with Kruskal Wallis test. Results: IL-2 could induce proliferation of both NK cells (DX5+) and dendritic cells (CD11c(+)) in vivo. Apoptosis was higher in combination therapy group as compared to HSVtk/GCV alone or IL-2 alone and was mediated through caspase-3 dependent pathway. Significant reduction in tumour volume was seen in all 3 treatment arms as compared to controls. Interpretation & conclusions: Combination of suicide gene therapy and immunotherapy leads to successful tumour regression in a HNSCC xenogeaft mouse model. Immunotherapy could help in a systemic long lived anti-tumour immune response which would prove powerful for the treatment of metastatic cancers, and also for minimal residual disease. The results of this study may form the basis for Phase 1 clinical trials.
C1 [Ambade, Aditya V.; Joshi, Ganesh V.; Mulherkar, Rita] Tata Mem Hosp, ACTREC, Navi Mumbai, India.
C3 Tata Memorial Centre (TMC); Tata Memorial Hospital; Advance Centre for Treatment, Research & Education in Cancer (ACTREC)
RP Mulherkar, R (通讯作者)，Tata Mem Hosp, ACTREC, Kharghar 410210, Navi Mumbai, India.
EM rmulherkar@actrec.gov.in
FU Department of Biotechnology, New Delhi, India [BT/PR/5491/Med/14/640/2004]; Advanced Centre for Treatment, Research & Education in Cancer, Mumbai
CR Ambade A, 2008, CANCER LETT, V272, P316, DOI 10.1016/j.canlet.2008.07.023
   Barzon Luisa, 2009, V542, V0, PP529, DOI 10.1007/978-1-59745-561-9_28
   Brockstedt DG, 2002, MOL THER, V6, P627, DOI 10.1006/mthe.2002.0722
   Clayman GL, 1999, CLIN CANCER RES, V5, P1715
   Colombo F, 2005, CANCER GENE THER, V12, P835, DOI 10.1038/sj.cgt.7700851
   Contassot E, 1998, HUM GENE THER, V9, P73, DOI 10.1089/hum.1998.9.1-73
   Edelstein ML, 2007, J GENE MED, V9, P833, DOI 10.1002/jgm.1100
   Edwards BK, 2005, JNCI-J NATL CANCER I, V97, P1407, DOI 10.1093/jnci/dji289
   Freytag SO, 2003, CANCER RES, V63, P7497
   GHIRINGHELLI PD, 1994, BIOTECHNIQUES, V17, P464
   Hall SJ, 1998, CANCER RES, V58, P3221
   HOATLIN ME, 1995, J MOL MED, V73, P113, DOI 10.1007/BF00198238
   Kanazawa T, 2003, GENE THER, V10, P51, DOI 10.1038/sj.gt.3301837
   Kieback DG, 2002, CANCER GENE THER, V9, P478, DOI 10.1038/sj.cgt.7700462
   Klatzmann D, 1998, HUM GENE THER, V9, P2595, DOI 10.1089/10430349850019436
   KURKURE AP, 2006, CANCER */* ASIAN PAC, V7, P36
   Long ZF, 1998, HUM GENE THER, V9, P1165, DOI 10.1089/hum.1998.9.8-1165
   Marktel S, 2003, BLOOD, V101, P1290, DOI 10.1182/blood-2002-08-2351
   MOOLTEN FL, 1994, CANCER GENE THER, V1, P279
   MOOLTEN FL, 1990, JNCI-J NATL CANCER I, V82, P297, DOI 10.1093/jnci/82.4.297
   Mulherkar R, 1997, CANCER LETT, V118, P115, DOI 10.1016/S0304-3835(97)00241-3
   Mullen CA, 1998, HUM GENE THER, V9, P2019, DOI 10.1089/hum.1998.9.14-2019
   Okada H, 2000, HUM GENE THER, V11, P637
   Park K, 2008, FRONT BIOSCI-LANDMRK, V13, P2653, DOI 10.2741/2872
   Sen Majumdar A, 2000, CANCER GENE THER, V7, P1086, DOI 10.1038/sj.cgt.7700215
   SKEHAN P, 1990, JNCI-J NATL CANCER I, V82, P1107, DOI 10.1093/jnci/82.13.1107
   Thomas SM, 1998, ANTICANCER RES, V18, P4393
   Veelken H, 1996, HUM GENE THER, V7, P1827, DOI 10.1089/hum.1996.7.15-1827
   Vile RG, 1997, INT J CANCER, V71, P267
   Wagle Archana S, 2005, INDIAN JOURNAL OF BIOTECHNOLOGY, V4, P82
   Yazawa K, 2002, WORLD J SURG, V26, P783, DOI 10.1007/s00268-002-4053-5
NR 31
TC 13
Z9 16
U1 1
U2 7
PU WOLTERS KLUWER MEDKNOW PUBLICATIONS
PI MUMBAI
PA WOLTERS KLUWER INDIA PVT LTD , A-202, 2ND FLR, QUBE, C T S  NO 1498A-2 VILLAGE MAROL, ANDHERI EAST, MUMBAI, 400059, INDIA
SN 0971-5916
EI 
J9 INDIAN J MED RES
JI Indian J. Med. Res.
PD OCT 15
PY 2010
VL 132
IS 4
BP 415
EP 422
DI 
PG 8
WC Immunology; Medicine, General & Internal; Medicine, Research & Experimental
SC Immunology; General & Internal Medicine; Research & Experimental Medicine
GA 673DE
UT WOS:000283638100011
PM 20966520
DA 2025-02-17
ER

PT J
AU Yan, XJ
   Su, ZP
   Zhang, J
   Wu, ZB
   Ye, S
   Lu, XH
   Wu, JS
   Zeng, YJ
   Zheng, WM
AF Yan, Xinjiang
   Su, Zhipeng
   Zhang, Jing
   Wu, Zhebao
   Ye, Sheng
   Lu, Xianghe
   Wu, Jinsen
   Zeng, Yanjun
   Zheng, Weiming
TI Killing effect of interleukin-13 receptor alpha 2 (IL-13Rα2) sensitized DC-CTL cells on human glioblastoma U<sub>251</sub> cells
SO CELLULAR IMMUNOLOGY
LA English
DT Article
DE Glioblastoma multiforme; IL-13R alpha 2 antigen peptide; Plasmid; Dendritic cell; CD8 positive T lymphocyte (CTL); Immunotherapy
ID cytotoxic t-cells; dendritic cells; vaccination; antigens; chain
AB Recent studies show that IL-13R alpha 2, a brain tumor-associated antigen for IL-13, may play a role in immunotherapy for glioblastoma Thus, we stimulated the lymphocyte by monocyte-derived dendritic cells (DCs) The DCs were pulsed with IL-13R alpha 2 in vitro and then co-cultured with lymphocytes After inducing cytotoxic T cells (CTLs) and co-culturing with U-251 cells for 24 h in 96 wells, Cell Count Kit-8 (CCK-8) was added to every well equally The optical density (OD) value was detected and recorded after 2 Is The DCs efficiently presented the antigen to the CTLs, resulting in CTLs activation and proliferation The induced CTLs showed specific cytotoxic against U-251 cells (P < 0 01) The results demonstrated that IL-13R alpha 2 induced CTLs could kill glioma U-251 in vitro, which suggests that IL-13 R alpha 2 might have such an impact in vivo and thus recombinant IL-13Ra2 protein might be used as an anti-tumor vaccine, providing a promising new strategy for the treatment of brain malignant gliomas Crown Copyright (C) 2010 Published by Elsevier Inc All rights reserved.
C1 [Zeng, Yanjun] Beijing Univ Technol, Biomech & Med Informat Inst, Beijing 100022, Peoples R China.
   [Yan, Xinjiang; Su, Zhipeng; Wu, Zhebao; Ye, Sheng; Lu, Xianghe; Wu, Jinsen; Zheng, Weiming] Wenzhou Med Coll, Affiliated Hosp 1, Dept Neurosurg, Wenzhou 325000, Peoples R China.
   [Zhang, Jing] Mt Sinai Med Ctr, Dept Psychiat, Neurosci PET Lab, New York, NY USA.
C3 Beijing University of Technology; Wenzhou Medical University; Icahn School of Medicine at Mount Sinai
RP Zeng, YJ (通讯作者)，Beijing Univ Technol, Biomech & Med Informat Inst, Beijing 100022, Peoples R China.
FU Zhejiang Provincial Top Key Discipline in Surgery
CR Ashley DM, 1997, J EXP MED, V186, P1177, DOI 10.1084/jem.186.7.1177
   BAKKER ABH, 1995, CANCER RES, V55, P5330
   Davis ID, 2003, J LEUKOCYTE BIOL, V73, P3, DOI 10.1189/jlb.0502261
   Deorah Sundeep, 2006, NEUROSURG FOCUS, V20, PE1, DOI 10.3171/foc.2006.20.4.E1
   Dhodapkar MV, 2000, J CLIN INVEST, V105, PR9, DOI 10.1172/JCI9051
   Jefford M, 2001, LANCET ONCOL, V2, P455
   Joshi BH, 2000, CANCER RES, V60, P1168
   Kalady MF, 2002, J SURG RES, V105, P17, DOI 10.1006/jsre.2002.6435
   Kawakami K, 2005, J IMMUNOTHER, V28, P193, DOI 10.1097/01.cji.0000161393.04207.e1
   Kawakami M, 2004, CANCER-AM CANCER SOC, V101, P1036, DOI 10.1002/cncr.20470
   Liau LM, 2005, CLIN CANCER RES, V11, P5515, DOI 10.1158/1078-0432.CCR-05-0464
   Ludewig B, 2000, J EXP MED, V191, P795, DOI 10.1084/jem.191.5.795
   Märten A, 2000, J IMMUNOTHER, V23, P464
   Miyoshi N, 2006, P NATL ACAD SCI USA, V103, P1727, DOI 10.1073/pnas.0510346103
   Rosenberg SA, 1996, J IMMUNOTHER, V19, P81, DOI 10.1097/00002371-199601000-00009
   SCHMIDTWOLF IGH, 1993, EXP HEMATOL, V21, P1673
   Schnurr M, 2002, CANCER RES, V62, P2347
   Schnurr M, 2001, CANCER RES, V61, P6445
   Schuler G, 2003, CURR OPIN IMMUNOL, V15, P138, DOI 10.1016/S0952-7915(03)00015-3
   TAKAHASHI H, 1993, SCIENCE, V259, P1460, DOI 10.1126/science.8451642
   Tatsis E, 1999, ARTHRITIS RHEUM-US, V42, P751, DOI 10.1002/1529-0131(199904)42:4<751::AID-ANR19>3.0.CO;2-D
   Yu JS, 2001, CANCER RES, V61, P842
   Yu JS, 2004, CANCER RES, V64, P4973, DOI 10.1158/0008-5472.CAN-03-3505
   Yu WQ, 2009, CANCER IMMUNOL IMMUN, V58, P409, DOI 10.1007/s00262-008-0566-6
NR 24
TC 10
Z9 11
U1 0
U2 8
PU ACADEMIC PRESS INC ELSEVIER SCIENCE
PI SAN DIEGO
PA 525 B ST, STE 1900, SAN DIEGO, CA 92101-4495 USA
SN 0008-8749
EI 1090-2163
J9 CELL IMMUNOL
JI Cell. Immunol.
PD JUN 15
PY 2010
VL 263
IS 2
BP 172
EP 175
DI 10.1016/j.cellimm.2010.03.013
PG 4
WC Cell Biology; Immunology
SC Cell Biology; Immunology
GA 609OQ
UT WOS:000278666800007
PM 20400066
DA 2025-02-17
ER

PT J
AU Sivendran, S
   Pan, M
   Kaufman, HL
   Saenger, Y
AF Sivendran, Shanthi
   Pan, Michael
   Kaufman, Howard L.
   Saenger, Yvonne
TI Herpes simplex virus oncolytic vaccine therapy in melanoma
SO EXPERT OPINION ON BIOLOGICAL THERAPY
LA English
DT Article
DE herpes simplex virus 1; immunotherapy; melanoma; oncolytic vaccine
ID cytotoxic t-lymphocytes; metastatic melanoma; phase-i; antigen presentation; malignant glioma; dendritic cells; infected-cells; tumor-cells; icp34.5; protein
AB Importance of the field: Advanced melanoma is a devastating disease with a five year survival for Stage IV disease of 10 -20% and a median survival of 6 - 18 months depending on sub-stage. Current FDA approved therapies demonstrate limited response rates, few complete remissions and no proven survival benefit. New therapies are clearly needed. JSI/34.5-/47-/GM-CSF is a herpes simplex virus-1 (OncoVEX(GM-CSF)) oncolytic vaccine therapy designed to induce local and systemic anti-tumor immune responses. Areas covered in this review: Evolution of current herpes simplex virus oncolytic vaccines from preclinical to clinical studies from 1994 to 2010. What the reader will gain: Preclinical studies have shown that herpes simplex virus-1 oncolytic vaccines generate local tumor destruction through the lytic action of the virus and local and systemic immune responses. Phase I studies demonstrated limited toxicities with no neurotoxicty. Phase II studies demonstrated durable regressions in patients with metastatic melanoma. A Phase III trial in melanoma is ongoing to determine clinical effectiveness, and a Phase III trial in head and neck cancer will initiate during 2010. Take home message: JSI/34.5-/47-/GM-CSF is a new generation herpes simplex virus-1 oncolytic vaccine that demonstrates direct tumor lysis and systemic immune responses. Early clinical studies have yielded preliminary evidence of activity.
C1 [Saenger, Yvonne] Mt Sinai Sch Med, Dept Med Oncol, Mt Sinai Melanoma Program, New York, NY 10029 USA.
   [Sivendran, Shanthi; Pan, Michael; Saenger, Yvonne] Mt Sinai Sch Med, Tisch Canc Inst, Div Hematol Oncol, Dept Med, New York, NY 10029 USA.
   [Kaufman, Howard L.] Rush Univ, Dept Gen Surg, Tumor Immunol Lab, Med Ctr, Chicago, IL 60612 USA.
C3 Icahn School of Medicine at Mount Sinai; Icahn School of Medicine at Mount Sinai; Rush University
RP Saenger, Y (通讯作者)，Mt Sinai Sch Med, Dept Med Oncol, Mt Sinai Melanoma Program, 1 Gustave Levy Pl,Box 1079, New York, NY 10029 USA.
EM Yvonne.Saenger@mssm.edu
CR Balch CM, 2001, J CLIN ONCOL, V19, P3622, DOI 10.1200/JCO.2001.19.16.3622
   Balch CM, 2009, CUTANEOUS MELANOMA, V0, P0
   Brower V, 2010, J NATL CANCER I, V102, P214, DOI 10.1093/jnci/djq037
   BROWN SM, 1994, J GEN VIROL, V75, P3679, DOI 10.1099/0022-1317-75-12-3679
   Brown SM, 1997, J VIROL, V71, P9442, DOI 10.1128/JVI.71.12.9442-9449.1997
   Cassady KA, 2002, J VIROL, V76, P2029, DOI 10.1128/jvi.76.5.2029-2035.2002
   Chang AE, 2000, HUM GENE THER, V11, P839, DOI 10.1089/10430340050015455
   Chattergoon MA, 1998, J IMMUNOL, V160, P5707
   Chaussabel D, 2008, IMMUNITY, V29, P150, DOI 10.1016/j.immuni.2008.05.012
   Eager R, 2005, MOL THER, V12, P18, DOI 10.1016/j.ymthe.2005.02.012
   Eisenberger A, 2006, HEMATOL ONCOL CLIN N, V20, P661, DOI 10.1016/j.hoc.2006.02.006
   Farassati F, 2001, NAT CELL BIOL, V3, P745, DOI 10.1038/35087061
   Fu TM, 1997, MOL MED, V3, P362, DOI 10.1007/BF03401683
   Han ZQ, 2007, J GENE MED, V9, P99, DOI 10.1002/jgm.999
   Harrington K, 2009, J CLIN ONCOL, V27, P0
   Hu JCC, 2006, CLIN CANCER RES, V12, P6737, DOI 10.1158/1078-0432.CCR-06-0759
   Jaffee EM, 1997, METHODS, V12, P143, DOI 10.1006/meth.1997.0463
   Jilaveanu LB, 2009, CLIN DERMATOL, V27, P614, DOI 10.1016/j.clindermatol.2008.09.020
   Kaufman HL, 2010, ANN SURG ONCOL, V17, P718, DOI 10.1245/s10434-009-0809-6
   Korn EL, 2008, J CLIN ONCOL, V26, P527, DOI 10.1200/JCO.2007.12.7837
   Leib DA, 1999, J EXP MED, V189, P663, DOI 10.1084/jem.189.4.663
   Liu BL, 2003, GENE THER, V10, P292, DOI 10.1038/sj.gt.3301885
   Luiten RM, 2005, J CLIN ONCOL, V23, P8978, DOI 10.1200/JCO.2005.01.6816
   MacKie RM, 2001, LANCET, V357, P525, DOI 10.1016/S0140-6736(00)04048-4
   Markert JM, 2000, GENE THER, V7, P867, DOI 10.1038/sj.gt.3301205
   Nevala WK, 2009, CLIN CANCER RES, V15, P1931, DOI 10.1158/1078-0432.CCR-08-1980
   Papanastassiou V, 2002, GENE THER, V9, P398, DOI 10.1038/sj.gt.3301664
   Porgador A, 1998, J EXP MED, V188, P1075, DOI 10.1084/jem.188.6.1075
   Ralph SJ, 2007, AM J CLIN DERMATOL, V8, P123, DOI 10.2165/00128071-200708030-00001
   Rampling R, 2000, GENE THER, V7, P859, DOI 10.1038/sj.gt.3301184
   Riker AI, 2007, EXPERT OPIN BIOL TH, V7, P345, DOI 10.1517/14712598.7.3.345
   Rosenberg SA, 2004, NAT MED, V10, P909, DOI 10.1038/nm1100
   Rosenberg SA, 2003, HUM GENE THER, V14, P709, DOI 10.1089/104303403765255110
   Saenger Yvonne M, 2008, CANCER IMMUN, V8, P1
   Schadendorf D, 2006, ANN ONCOL, V17, P563, DOI 10.1093/annonc/mdj138
   Senzer NN, 2009, J CLIN ONCOL, V27, P5763, DOI 10.1200/JCO.2009.24.3675
   Simpson GR, 2006, CANCER RES, V66, P4835, DOI 10.1158/0008-5472.CAN-05-4352
   Soiffer R, 2003, J CLIN ONCOL, V21, P3343, DOI 10.1200/JCO.2003.07.005
   Triozzi PL, 2005, J IMMUNOTHER, V28, P382, DOI 10.1097/01.cji.0000162779.88687.4c
   Ulmer JB, 1996, IMMUNOLOGY, V89, P59, DOI 10.1046/j.1365-2567.1996.d01-718.x
NR 40
TC 31
Z9 34
U1 0
U2 23
PU TAYLOR & FRANCIS LTD
PI ABINGDON
PA 2-4 PARK SQUARE, MILTON PARK, ABINGDON OR14 4RN, OXON, ENGLAND
SN 1471-2598
EI 1744-7682
J9 EXPERT OPIN BIOL TH
JI Expert Opin. Biol. Ther.
PD JUL 15
PY 2010
VL 10
IS 7
BP 1145
EP 1153
DI 10.1517/14712598.2010.495383
PG 9
WC Biotechnology & Applied Microbiology; Medicine, Research & Experimental
SC Biotechnology & Applied Microbiology; Research & Experimental Medicine
GA 629IZ
UT WOS:000280190800012
PM 20515292
DA 2025-02-17
ER

PT J
AU Dietrich, PY
   Dutoit, V
   Nhu, NTT
   Walker, PR
AF Dietrich, Pierre-Yves
   Dutoit, Valerie
   Nhu Nam Tran Thang
   Walker, Paul R.
TI T-cell immunotherapy for malignant glioma: toward a combined approach
SO CURRENT OPINION IN ONCOLOGY
LA English
DT Review
DE brain tumors; glioma; glioma vaccines; immunotherapy; T lymphocytes
ID dendritic cells; glioblastoma-multiforme; immune-responses; brain microenvironment; metastatic melanoma; stem-cells; vaccination; therapy; antigen; tumors
AB Purpose of review Immunotherapies using T lymphocytes are now considered as promising approaches for treating malignant glioma patients. This review discusses how basic understanding of antitumor T-cell responses in the brain are now leading to the rational planning of such novel therapeutic modalities. Recent findings Clinical trials show that therapeutic vaccination with defined glioma antigens or dendritic cells pulsed with glioma lysates is feasible and generally well tolerated, but clinical efficacy has yet to be demonstrated in randomized trials. Preclinical data have established that effector T cells can be engineered to more efficiently recognize tumor cells via high-affinity T-cell receptors or chimeric antibody-like receptors. Animal studies have demonstrated that glioma immunotherapy is enhanced if immunosuppressive molecules (including transforming growth factor-beta) and glioma infiltrating regulatory T cells are inactivated. Clinical trials are under way assessing transforming growth factor-beta2 antisense oligonucleotides and regulatory T cell depletion. Combination of any of the above approaches with chemotherapy or radiotherapy is strongly supported by animal and clinical observations. Summary Future T-cell immunotherapies will combine different strategies to deliver potent T cells to the glioma bed. The synergy of immunotherapies with radiotherapy and chemotherapy requires optimization, but it is now clear that these modalities are partners and not enemies.
C1 [Dietrich, Pierre-Yves; Dutoit, Valerie; Nhu Nam Tran Thang; Walker, Paul R.] Hop Cantonal Univ Geneva, Ctr Oncol, Lab Immunol Tumeurs, CH-1211 Geneva 14, Switzerland.
C3 University of Geneva
RP Dietrich, PY (通讯作者)，Hop Cantonal Univ Geneva, Ctr Oncol, Lab Immunol Tumeurs, Rue Gabrielle Perret Gentil 4, CH-1211 Geneva 14, Switzerland.
EM pierre-yves.dietrich@hcuge.ch
FU Swiss National Foundation; la Ligue genevoise contre le cancer; Fondation Lionel Perrier
CR Ahmed N, 2010, CLIN CANCER RES, V16, P474, DOI 10.1158/1078-0432.CCR-09-1322
   Aymeric L, 2010, CANCER RES, V70, P855, DOI 10.1158/0008-5472.CAN-09-3566
   Banissi C, 2009, CANCER IMMUNOL IMMUN, V58, P1627, DOI 10.1007/s00262-009-0671-1
   Bao SD, 2006, NATURE, V444, P756, DOI 10.1038/nature05236
   Beckhove P, 2010, J CLIN INVEST, V120, P2230, DOI 10.1172/JCI37646
   Bindea G, 2010, CURR OPIN IMMUNOL, V22, P215, DOI 10.1016/j.coi.2010.02.006
   Bogdahn U, 2008, J CLIN ONCOL S, V26, P0
   Brenner MK, 2010, CURR OPIN IMMUNOL, V22, P251, DOI 10.1016/j.coi.2010.01.020
   Brown CE, 2009, CANCER RES, V69, P8886, DOI 10.1158/0008-5472.CAN-09-2687
   Bryant NL, 2009, NEURO-ONCOLOGY, V11, P357, DOI 10.1215/15228517-2008-111
   Calzascia T, 2005, IMMUNITY, V22, P175, DOI 10.1016/j.immuni.2004.12.008
   Calzascia T, 2003, J IMMUNOL, V171, P2187, DOI 10.4049/jimmunol.171.5.2187
   Carpentier A, 2010, NEURO-ONCOLOGY, V12, P401, DOI 10.1093/neuonc/nop047
   Castriconi R, 2009, J IMMUNOL, V182, P3530, DOI 10.4049/jimmunol.0802845
   Choi BD, 2009, BRAIN PATHOL, V19, P713, DOI 10.1111/j.1750-3639.2009.00318.x
   Dhodapkar MV, 2010, CURR OPIN IMMUNOL, V22, P245, DOI 10.1016/j.coi.2010.01.011
   Driessens G, 2008, CANCER IMMUNOL IMMUN, V57, P1745, DOI 10.1007/s00262-008-0500-y
   Dudley ME, 2005, J CLIN ONCOL, V23, P2346, DOI 10.1200/JCO.2005.00.240
   Ebben JD, 2009, DRUGS, V69, P241, DOI 10.2165/00003495-200969030-00001
   El Andaloussi A, 2007, J NEURO-ONCOL, V83, P145, DOI 10.1007/s11060-006-9314-y
   Fecci PE, 2006, CANCER RES, V66, P3294, DOI 10.1158/0008-5472.CAN-05-3773
   Fujita M, 2008, J IMMUNOL, V180, P2089, DOI 10.4049/jimmunol.180.4.2089
   Fujita M, 2010, CLIN CANCER RES, V16, P3409, DOI 10.1158/1078-0432.CCR-10-0644
   Fujita M, 2009, CANCER RES, V69, P1587, DOI 10.1158/0008-5472.CAN-08-2915
   Grauer OM, 2009, BRAIN PATHOL, V19, P674, DOI 10.1111/j.1750-3639.2009.00315.x
   Hambardzumyan D, 2006, CANCER CELL, V10, P454, DOI 10.1016/j.ccr.2006.11.008
   Hau P, 2009, EXPERT REV ANTICANC, V9, P1663, DOI 10.1586/era.09.138
   Heimberger AB, 2008, NEURO-ONCOLOGY, V10, P98, DOI 10.1215/15228517-2007-046
   Hoelzinger DB, 2007, J NATL CANCER I, V99, P1583, DOI 10.1093/jnci/djm187
   Hussain SF, 2007, CANCER RES, V67, P9630, DOI 10.1158/0008-5472.CAN-07-1243
   Hussain SF, 2006, NEURO-ONCOLOGY, V8, P261, DOI 10.1215/15228517-2006-008
   Jack CS, 2005, J IMMUNOL, V175, P4320, DOI 10.4049/jimmunol.175.7.4320
   Johnson LA, 2009, BLOOD, V114, P535, DOI 10.1182/blood-2009-03-211714
   Kim TG, 2010, CLIN VACCINE IMMUNOL, V17, P143, DOI 10.1128/CVI.00292-09
   Lau SK, 2005, MODERN PATHOL, V18, P838, DOI 10.1038/modpathol.3800352
   Liau LM, 2005, CLIN CANCER RES, V11, P5515, DOI 10.1158/1078-0432.CCR-05-0464
   Mackensen A, 2006, J CLIN ONCOL, V24, P5060, DOI 10.1200/JCO.2006.07.1100
   Maes W, 2009, NEURO-ONCOLOGY, V11, P529, DOI 10.1215/15228517-2009-004
   Masson F, 2007, J IMMUNOL, V179, P845, DOI 10.4049/jimmunol.179.2.845
   Mitchell DA, 2008, NEURO-ONCOLOGY, V10, P10, DOI 10.1215/15228517-2007-035
   Okada H, 2004, CANCER RES, V64, P5830, DOI 10.1158/0008-5472.CAN-04-0130
   Okada H, 2009, ANN NY ACAD SCI, V1174, P18, DOI 10.1111/j.1749-6632.2009.04932.x
   Okada H, 2007, J TRANSL MED, V5, P0, DOI 10.1186/1479-5876-5-67
   Okada H, 2009, CRIT REV IMMUNOL, V29, P1
   Pellegatta S, 2010, NEURO-ONCOLOGY, V12, P377, DOI 10.1093/neuonc/nop024
   Perrin G, 1999, INT IMMUNOL, V11, P1337, DOI 10.1093/intimm/11.8.1337
   Ramakrishnan R, 2010, J CLIN INVEST, V120, P1111, DOI 10.1172/JCI40269
   Rech AJ, 2009, ANN NY ACAD SCI, V1174, P99, DOI 10.1111/j.1749-6632.2009.04939.x
   Rodrigues JC, 2010, NEURO-ONCOLOGY, V12, P351, DOI 10.1093/neuonc/nop023
   Schmitz M, 2007, BRIT J CANCER, V96, P1293, DOI 10.1038/sj.bjc.6603696
   SCHOOR O, 2010, AACR M 2010, V0, P0
   Sprangers B, 2007, NAT CLIN PRACT ONCOL, V4, P404, DOI 10.1038/ncponc0848
   Thang NNT, 2010, CANCER RES, V70, P4829, DOI 10.1158/0008-5472.CAN-09-3074
   Ueda R, 2010, INT J CANCER, V126, P919, DOI 10.1002/ijc.24851
   Van Gool S, 2009, BRAIN PATHOL, V19, P694, DOI 10.1111/j.1750-3639.2009.00316.x
   Walker PR, 2009, CNS CANC MODELS MARK, V0, P1165
   Wheeler CJ, 2008, CANCER RES, V68, P5955, DOI 10.1158/0008-5472.CAN-07-5973
   Wheeler CJ, 2004, CLIN CANCER RES, V10, P5316, DOI 10.1158/1078-0432.CCR-04-0497
   Yang I, 2010, J CLIN NEUROSCI, V17, P6, DOI 10.1016/j.jocn.2009.05.006
   Yu H, 2009, NAT REV CANCER, V9, P798, DOI 10.1038/nrc2734
   Yu JS, 2004, CANCER RES, V64, P4973, DOI 10.1158/0008-5472.CAN-03-3505
   Zitvogel L, 2008, NAT REV IMMUNOL, V8, P59, DOI 10.1038/nri2216
NR 62
TC 15
Z9 16
U1 0
U2 8
PU LIPPINCOTT WILLIAMS & WILKINS
PI PHILADELPHIA
PA 530 WALNUT ST, PHILADELPHIA, PA 19106-3621 USA
SN 1040-8746
EI 
J9 CURR OPIN ONCOL
JI Curr. Opin. Oncol.
PD NOV 15
PY 2010
VL 22
IS 6
BP 604
EP 610
DI 10.1097/CCO.0b013e32833dead8
PG 7
WC Oncology
SC Oncology
GA 659WG
UT WOS:000282597200011
PM 20739889
DA 2025-02-17
ER

PT J
AU Fujita, M
   Scheurer, ME
   Decker, SA
   McDonald, HA
   Kohanbash, G
   Kastenhuber, ER
   Kato, H
   Bondy, ML
   Ohlfest, JR
   Okada, H
AF Fujita, Mitsugu
   Scheurer, Michael E.
   Decker, Stacy A.
   McDonald, Heather A.
   Kohanbash, Gary
   Kastenhuber, Edward R.
   Kato, Hisashi
   Bondy, Melissa L.
   Ohlfest, John R.
   Okada, Hideho
TI Role of Type 1 IFNs in Antiglioma Immunosurveillance-Using Mouse Studies to Guide Examination of Novel Prognostic Markers in Humans
SO CLINICAL CANCER RESEARCH
LA English
DT Article
ID regulatory t-cells; myeloid suppressor-cells; toll-like receptor-3; adoptive transfer; immune-responses; tumor; polymorphisms; survival; antigen; efficacy
AB Purpose: We hypothesized that the type 1 IFNs would play a pivotal role in antiglioma immunosurveillance through promotion of type 1 adaptive immunity and suppression of immunoregulatory cells. Experimental Design: We induced de novo gliomas in Ifnar1(-/-)(deficient for type 1 IFN receptors) or wild-type mice by intracerebroventricuar transfection of NRas and a short hairpin RNA against P53 using the Sleeping Beauty transposon system. We analyzed the survival of 587 glioma patients for single nucleotide polymorphisms (SNP) in type 1 IFN-related genes. Results: Ifnar1(-/-) mice exhibited accelerated tumor growth and death. Analyses of brain tumor-infiltrating lymphocytes in Ifnar1(-/-) mice revealed an increase of cells positive for CD11b(+)Ly6G(+) and CD4(+)FoxP3(+), which represent myeloid-derived suppressor cells and regulatory T cells, respectively, but a decrease of CD8(+) cytotoxic T lymphocytes (CTLs) compared with wild-type mice. Ifnar1(-/-) mouse-derived glioma tissues exhibited a decrease in mRNA for the CTL-attracting chemokine Cxcl10, but an increase of Ccl2 and Ccl22, both of which are known to attract immunoregulatory cell populations. Dendritic cells generated from the bone marrow of Ifnar1(-/-) mice failed to function as effective antigen-presenting cells. Moreover, depletion of Ly6G(+) cells prolonged the survival of mice with developing gliomas. Human epidemiologic studies revealed that SNPs in IFNAR1 and IFNA8 are associated with significantly altered overall survival of patients with WHO grade 2 to 3 gliomas. Conclusions: The novel Sleeping Beauty-induced murine glioma model led us to discover a pivotal role for the type 1 IFN pathway in antiglioma immunosurveillance and relevant human SNPs that may represent novel prognostic markers. Clin Cancer Res; 16(13); 3409-19. (C) 2010 AACR.
C1 [Fujita, Mitsugu; Okada, Hideho] Univ Pittsburgh, Sch Med, Dept Neurol Surg, Pittsburgh, PA 15261 USA.
   [Okada, Hideho] Univ Pittsburgh, Sch Med, Dept Surg, Pittsburgh, PA USA.
   [Okada, Hideho] Univ Pittsburgh, Sch Med, Dept Immunol, Pittsburgh, PA USA.
   [Kohanbash, Gary] Univ Pittsburgh, Grad Sch Publ Hlth, Pittsburgh, PA USA.
   [Fujita, Mitsugu; McDonald, Heather A.; Kohanbash, Gary; Kastenhuber, Edward R.; Kato, Hisashi; Okada, Hideho] Univ Pittsburgh, Inst Canc, Brain Tumor Program, Pittsburgh, PA USA.
   [Scheurer, Michael E.] Baylor Coll Med, Dept Pediat, Houston, TX 77030 USA.
   [Scheurer, Michael E.] Baylor Coll Med, Dan L Duncan Canc Ctr, Houston, TX 77030 USA.
   [Decker, Stacy A.; Ohlfest, John R.] Univ Minnesota, Dept Pediat, Minneapolis, MN 55455 USA.
   [Bondy, Melissa L.] Univ Texas MD Anderson Canc Ctr, Dept Epidemiol, Houston, TX 77030 USA.
C3 Pennsylvania Commonwealth System of Higher Education (PCSHE); University of Pittsburgh; Pennsylvania Commonwealth System of Higher Education (PCSHE); University of Pittsburgh; Pennsylvania Commonwealth System of Higher Education (PCSHE); University of Pittsburgh; Pennsylvania Commonwealth System of Higher Education (PCSHE); University of Pittsburgh; Pennsylvania Commonwealth System of Higher Education (PCSHE); University of Pittsburgh; Baylor College of Medicine; Baylor College of Medicine; University of Minnesota System; University of Minnesota Twin Cities; University of Texas System; UTMD Anderson Cancer Center
RP Okada, H (通讯作者)，Suite G12A,5117 Ctr Ave, Pittsburgh, PA 15213 USA.
EM okadah@upmc.edu
FU NIH [1R01NS055140, 2P01NS40923, 1P01CA132714, K07CA131505, 1R01CA119215, 1R01CA070917]; Pittsburgh Foundation [D2008-0433]; NIH/National Institute of Neurological Disorders and Stroke [1R21NS055738]; American Cancer Society [RSG-09-189-01-LIB]; Randy Shaver Cancer Research and Community; Children's Cancer Research Fund; NIH/National Research Service Award [1F31NS067937-01]; Wellcome Trust
CR Apetoh L, 2007, NAT MED, V13, P1050, DOI 10.1038/nm1622
   Buckner JC, 2001, CANCER-AM CANCER SOC, V92, P420, DOI 10.1002/1097-0142(20010715)92:2<420::AID-CNCR1338>3.0.CO;2-3
   Butowski N, 2009, J NEURO-ONCOL, V91, P175, DOI 10.1007/s11060-008-9693-3
   Butowski N, 2009, J NEURO-ONCOL, V91, P183, DOI 10.1007/s11060-008-9705-3
   Daley JM, 2008, J LEUKOCYTE BIOL, V83, P64, DOI 10.1189/jlb.0407247
   de Weerd NA, 2007, J BIOL CHEM, V282, P20053, DOI 10.1074/jbc.R700006200
   Dhiman N, 2008, VACCINE, V26, P1731, DOI 10.1016/j.vaccine.2008.01.017
   Dunn GP, 2006, NAT REV IMMUNOL, V6, P836, DOI 10.1038/nri1961
   Dunn GP, 2005, NAT IMMUNOL, V6, P722, DOI 10.1038/ni1213
   Dunn GP, 2004, ANNU REV IMMUNOL, V22, P329, DOI 10.1146/annurev.immunol.22.012703.104803
   FLEMING TJ, 1993, J IMMUNOL, V151, P2399
   Fujita M, 2008, J IMMUNOL, V180, P2089, DOI 10.4049/jimmunol.180.4.2089
   Fujita M, 2009, CANCER RES, V69, P1587, DOI 10.1158/0008-5472.CAN-08-2915
   Huang B, 2007, CANCER LETT, V252, P86, DOI 10.1016/j.canlet.2006.12.012
   Jordan JT, 2008, CANCER IMMUNOL IMMUN, V57, P123, DOI 10.1007/s00262-007-0336-x
   Ko JS, 2009, CLIN CANCER RES, V15, P2148, DOI 10.1158/1078-0432.CCR-08-1332
   Matek TR, 2008, ANNU REV IMMUNOL, V26, P453, DOI 10.1146/annurev.immunol.26.021607.090357
   Muthuswamy R, 2008, CANCER RES, V68, P5972, DOI 10.1158/0008-5472.CAN-07-6818
   Nishimura F, 2006, CANCER RES, V66, P4478, DOI 10.1158/0008-5472.CAN-05-3825
   Ohlfest JR, 2005, MOL THER, V12, P778, DOI 10.1016/j.ymthe.2005.07.689
   Okada H, 2009, CRIT REV IMMUNOL, V29, P1
   Okcu MF, 2004, CLIN CANCER RES, V10, P2618, DOI 10.1158/1078-0432.CCR-03-0053
   Overwijk WW, 1998, J EXP MED, V188, P277, DOI 10.1084/jem.188.2.277
   Parney IF, 2009, J NEUROSURG, V110, P572, DOI 10.3171/2008.7.JNS08475
   Pharoah PDP, 2004, NAT REV CANCER, V4, P850, DOI 10.1038/nrc1476
   Purow B, 2009, NAT REV NEUROL, V5, P419, DOI 10.1038/nrneurol.2009.96
   Rech AJ, 2009, ANN NY ACAD SCI, V1174, P99, DOI 10.1111/j.1749-6632.2009.04939.x
   Rodero M, 2008, J CLIN ONCOL, V26, P5957, DOI 10.1200/JCO.2008.17.2833
   SAKAGUCHI S, 1995, J IMMUNOL, V155, P1151
   Salazar AM, 1996, NEUROSURGERY, V38, P1096, DOI 10.1097/00006123-199606000-00006
   Scheurer ME, 2008, CLIN CANCER RES, V14, P6640, DOI 10.1158/1078-0432.CCR-07-4681
   Schwartzbaum J, 2005, CANCER RES, V65, P6459, DOI 10.1158/0008-5472.CAN-04-3728
   Suzuki E, 2005, CLIN CANCER RES, V11, P6713, DOI 10.1158/1078-0432.CCR-05-0883
   TEPPER RI, 1992, SCIENCE, V257, P548, DOI 10.1126/science.1636093
   Terabe M, 2009, CLIN CANCER RES, V15, P6560, DOI 10.1158/1078-0432.CCR-09-1066
   Wiesner SM, 2009, CANCER RES, V69, P431, DOI 10.1158/0008-5472.CAN-08-1800
   Wrensch M, 2006, CANCER RES, V66, P4531, DOI 10.1158/0008-5472.CAN-05-4032
   Yang ZL, 2008, NEW ENGL J MED, V359, P1456, DOI 10.1056/NEJMoa0802437
   Zhu XM, 2007, J TRANSL MED, V5, P0, DOI 10.1186/1479-5876-5-10
   Zou WP, 2006, NAT REV IMMUNOL, V6, P295, DOI 10.1038/nri1806
NR 40
TC 74
Z9 84
U1 0
U2 10
PU AMER ASSOC CANCER RESEARCH
PI PHILADELPHIA
PA 615 CHESTNUT ST, 17TH FLOOR, PHILADELPHIA, PA 19106-4404 USA
SN 1078-0432
EI 1557-3265
J9 CLIN CANCER RES
JI Clin. Cancer Res.
PD JUL 1
PY 2010
VL 16
IS 13
BP 3409
EP 3419
DI 10.1158/1078-0432.CCR-10-0644
PG 11
WC Oncology
SC Oncology
GA 619AR
UT WOS:000279399200013
PM 20472682
DA 2025-02-17
ER

PT J
AU Coosemans, A
   Wölfl, M
   Berneman, ZN
   Van Tendeloo, V
   Vergote, I
   Amant, F
   Van Gool, SW
AF Coosemans, Ann
   Wolfl, Matthias
   Berneman, Zwi N.
   Van Tendeloo, Viggo
   Vergote, Ignace
   Amant, Frederic
   Van Gool, Stefaan W.
TI Immunological Response after Therapeutic Vaccination with <i>WT1</i> mRNA-loaded Dendritic Cells in End-stage Endometrial Carcinoma
SO ANTICANCER RESEARCH
LA English
DT Article
DE WT1; DC; immunotherapy; endometrial carcinoma
ID tumor gene-1 wt1; glioblastoma-multiforme; peptide immunotherapy; malignant glioma; clinical-trial; cancer; electroporation; vaccines
AB Background: Wilms' tumour gene 1 (WT1), a highly ranked immunotherapeutic target, is expressed in uterine cancer and therefore WT1 immunotherapy may present an attractive treatment option. Patient and Methods: An HLA-A2.1-positive 46-year-old woman with end-stage serous endometrial cancer received 4 weekly injections of WT1-RNA-loaded dendritic cells. Response was measured clinically (CT scan), biochemically (CA 125) and immunologically (WT1-specific T cells). Results: The patient showed WT1 positivity in 10% of tumour cells and diffusely in the intratumoural endothelial cells of the recurrent disease. After 2 injections, CA125 started to decrease and WT1-specific T-cells increased 2.5-fold. The treatment was feasible and there were no treatment-related side-effects. However, the patient, suffering from diffuse disease which became progressive again, died 8 months later. Conclusion: This is the first patient with a WT1-positive endometrial carcinoma, to receive immunotherapy with WT1-RNA-loaded dendritic cells, resulting in a vaccine-specific T cell response.
C1 [Coosemans, Ann; Vergote, Ignace; Amant, Frederic; Van Gool, Stefaan W.] Katholieke Univ Leuven, Dept Child & Women, Louvain, Belgium.
   [Coosemans, Ann; Van Gool, Stefaan W.] Katholieke Univ Leuven, Lab Expt Immunol, UZ Gasthuisberg, Louvain, Belgium.
   [Wolfl, Matthias] Univ Wurzburg, Dept Pediat Oncol Hematol & Bone Marrow Transplan, D-97070 Wurzburg, Germany.
   [Berneman, Zwi N.; Van Tendeloo, Viggo] Univ Antwerp, Lab Expt Hematol Vaccine, Antwerp, Belgium.
   [Berneman, Zwi N.; Van Tendeloo, Viggo] Univ Antwerp, Infect Dis Inst Vaxinfectio, Antwerp, Belgium.
C3 KU Leuven; Universite Catholique Louvain; KU Leuven; University Hospital Leuven; University of Wurzburg; University of Antwerp; University of Antwerp
RP Coosemans, A (通讯作者)，Univ Hosp Gasthuisberg, Dept Gynecol Oncol, Herestr 49, B-3000 Louvain, Belgium.
EM an.coosemans@gmail.com
FU Olivia Hendrickx Research Fund; Klinisch Onderzoeksfonds UZ Leuven; Fund for Scientific Research-Flanders (FWO-V)
CR Aarntzen EHJG, 2008, CANCER IMMUNOL IMMUN, V57, P1559, DOI 10.1007/s00262-008-0553-y
   Amant F, 2005, LANCET, V366, P491, DOI 10.1016/S0140-6736(05)67063-8
   Boruta DM, 2009, GYNECOL ONCOL, V115, P142, DOI 10.1016/j.ygyno.2009.06.011
   Cheever MA, 2009, CLIN CANCER RES, V15, P5323, DOI 10.1158/1078-0432.CCR-09-0737
   Coosemans A, 2007, EUR J CANCER, V43, P1630, DOI 10.1016/j.ejca.2007.04.008
   Coosemans A, 2008, GYNECOL ONCOL, V111, P502, DOI 10.1016/j.ygyno.2008.08.032
   De Vleeschouwer S, 2004, J NEUROSURG, V100, P492, DOI 10.3171/ped.2004.100.5.0492
   De Vleeschouwer S, 2008, CLIN CANCER RES, V14, P3098, DOI 10.1158/1078-0432.CCR-07-4875
   De Vleeschouwer S, 2007, J NEURO-ONCOL, V84, P131, DOI 10.1007/s11060-007-9362-y
   Erdmann M, 2007, J IMMUNOTHER, V30, P663, DOI 10.1097/CJI.0b013e3180ca7cd6
   Gehrig PA, 2010, GYNECOL ONCOL, V116, P187, DOI 10.1016/j.ygyno.2009.10.041
   Gilboa E, 2004, IMMUNOL REV, V199, P251, DOI 10.1111/j.0105-2896.2004.00139.x
   Hernando JJ, 2007, LANCET ONCOL, V8, P451, DOI 10.1016/S1470-2045(07)70142-0
   Iiyama T, 2007, MICROBIOL IMMUNOL, V51, P519, DOI 10.1111/j.1348-0421.2007.tb03940.x
   Izumoto S, 2008, J NEUROSURG, V108, P963, DOI 10.3171/JNS/2008/108/5/0963
   Keilholz U, 2009, BLOOD, V113, P6541, DOI 10.1182/blood-2009-02-202598
   Maes W, 2009, NEURO-ONCOLOGY, V11, P529, DOI 10.1215/15228517-2009-004
   Michiels A, 2005, GENE THER, V12, P772, DOI 10.1038/sj.gt.3302471
   Morita S, 2006, JPN J CLIN ONCOL, V36, P231, DOI 10.1093/jjco/hyl005
   Nakatsuka S, 2006, MODERN PATHOL, V19, P804, DOI 10.1038/modpathol.3800588
   Ohno S, 2009, ANTICANCER RES, V29, P4779
   Oka Y, 2004, P NATL ACAD SCI USA, V101, P13885, DOI 10.1073/pnas.0405884101
   Rutkowski S, 2004, BRIT J CANCER, V91, P1656, DOI 10.1038/sj.bjc.6602195
   Steinman RM, 2007, NATURE, V449, P419, DOI 10.1038/nature06175
   Tsuboi A, 2004, MICROBIOL IMMUNOL, V48, P175, DOI 10.1111/j.1348-0421.2004.tb03503.x
   Van Driessche A, 2009, CYTOTHERAPY, V11, P653, DOI 10.1080/14653240902960411
   Van Gool S, 2009, BRAIN PATHOL, V19, P694, DOI 10.1111/j.1750-3639.2009.00316.x
   Van Tendeloo VFI, 2001, BLOOD, V98, P49, DOI 10.1182/blood.V98.1.49
   Van Tendeloo VF, 2007, CURR OPIN MOL THER, V9, P423
   Yang L, 2007, LEUKEMIA, V21, P868, DOI 10.1038/sj.leu.2404624
NR 30
TC 22
Z9 27
U1 0
U2 3
PU INT INST ANTICANCER RESEARCH
PI ATHENS
PA EDITORIAL OFFICE 1ST KM KAPANDRITIOU-KALAMOU RD KAPANDRITI, PO BOX 22, ATHENS 19014, GREECE
SN 0250-7005
EI 
J9 ANTICANCER RES
JI Anticancer Res.
PD SEP 15
PY 2010
VL 30
IS 9
BP 3709
EP 3714
DI 
PG 6
WC Oncology
SC Oncology
GA 665BI
UT WOS:000283009400068
PM 20944158
DA 2025-02-17
ER

PT J
AU Higham, EM
   Shen, CH
   Wittrup, KD
   Chen, JZ
AF Higham, Eileen M.
   Shen, Ching-Hung
   Wittrup, K. Dane
   Chen, Jianzhu
TI Cutting Edge: Delay and Reversal of T Cell Tolerance by Intratumoral Injection of Antigen-Loaded Dendritic Cells in an Autochthonous Tumor Model
SO JOURNAL OF IMMUNOLOGY
LA English
DT Article
ID immunity; vaccination; cancer; lymphocytes; glioma
AB The tumor environment exerts a powerful suppressive influence on infiltrating tumor-reactive T cells. It induces tolerance of adoptively transferred effector T cells as they enter tumors and maintains the tolerance of persisting tumor-infiltrating T cells. In an autochthonous prostate cancer model, in which tumor-reactive CD8 T cells are trackable, we demonstrate that both depletion of endogenous dendritic cells (DCs) and intratumoral injection of Ag-loaded mature DCs delayed the tolerization of tumor-infiltrating effector CD8 T cells. Intratumoral injection of Ag-loaded DCs also reactivated tolerized CD8 T cells in the tumor tissue. The observed effects lasted as long as the injected DCs persisted. These findings are consistent with a critical role of DCs in modulating T cell reactivity in the tumor environment. They also suggest new potential strategies to extend the functionality of transferred effector T cells and to restore function to tolerized tumor-infiltrating T cells for cancer immunotherapy. The Journal of Immunology, 2010, 184: 5954-5958.
C1 [Higham, Eileen M.; Shen, Ching-Hung; Wittrup, K. Dane; Chen, Jianzhu] MIT, Koch Inst Integrat Canc Res, Cambridge, MA 02139 USA.
   [Higham, Eileen M.; Wittrup, K. Dane] MIT, Dept Biol Engn, Cambridge, MA 02139 USA.
   [Wittrup, K. Dane] MIT, Dept Chem Engn, Cambridge, MA 02139 USA.
   [Shen, Ching-Hung; Chen, Jianzhu] MIT, Dept Biol, Cambridge, MA 02139 USA.
C3 Massachusetts Institute of Technology (MIT); Massachusetts Institute of Technology (MIT); Massachusetts Institute of Technology (MIT); Massachusetts Institute of Technology (MIT)
RP Chen, JZ (通讯作者)，MIT, Koch Inst Integrat Canc Res, 77 Massachusetts Ave,E17-131, Cambridge, MA 02139 USA.
EM jchen@mit.edu
FU National Defense Science and Engineering Graduate Fellowship; National Science Foundation; Koch Research Fund; National Institutes of Health [CA100875]
CR Bai AL, 2008, P NATL ACAD SCI USA, V105, P13003, DOI 10.1073/pnas.0805599105
   Banchereau J, 1998, NATURE, V392, P245, DOI 10.1038/32588
   Colonna M, 2004, NAT IMMUNOL, V5, P1219, DOI 10.1038/ni1141
   Dudley ME, 2008, J CLIN ONCOL, V26, P5233, DOI 10.1200/JCO.2008.16.5449
   Dudley ME, 2002, SCIENCE, V298, P850, DOI 10.1126/science.1076514
   Ehtesham M, 2003, J IMMUNOTHER, V26, P107, DOI 10.1097/00002371-200303000-00003
   Frey AB, 2006, J LEUKOCYTE BIOL, V79, P652, DOI 10.1189/jlb.1105628
   Jung S, 2002, IMMUNITY, V17, P211, DOI 10.1016/S1074-7613(02)00365-5
   Melcher A, 1999, CANCER RES, V59, P2802
   Shen CH, 2008, J IMMUNOL, V180, P171, DOI 10.4049/jimmunol.180.1.171
   Teitz-Tennenbaum S, 2009, J IMMUNOTHER, V32, P602, DOI 10.1097/CJI.0b013e3181a95165
   Triozzi PL, 2000, CANCER-AM CANCER SOC, V89, P2646, DOI 10.1002/1097-0142(20001215)89:12<2646::AID-CNCR18>3.0.CO;2-A
   WHITESIDE TL, 1994, CANCER IMMUNOL IMMUN, V39, P15, DOI 10.1007/s002620050088
   Yamanaka R, 2005, CLIN CANCER RES, V11, P4160, DOI 10.1158/1078-0432.CCR-05-0120
   Zou WP, 2001, NAT MED, V7, P1339, DOI 10.1038/nm1201-1339
   Zou WP, 2005, NAT REV CANCER, V5, P263, DOI 10.1038/nrc1586
NR 16
TC 15
Z9 18
U1 0
U2 3
PU AMER ASSOC IMMUNOLOGISTS
PI BETHESDA
PA 9650 ROCKVILLE PIKE, BETHESDA, MD 20814 USA
SN 0022-1767
EI 1550-6606
J9 J IMMUNOL
JI J. Immunol.
PD JUN 1
PY 2010
VL 184
IS 11
BP 5954
EP 5958
DI 10.4049/jimmunol.1000265
PG 5
WC Immunology
SC Immunology
GA 606PP
UT WOS:000278439600005
PM 20427765
DA 2025-02-17
ER

PT J
AU Zhu, XM
   Fallert-Junecko, BA
   Fujita, M
   Ueda, R
   Kohanbash, G
   Kastenhuber, ER
   McDonald, HA
   Liu, Y
   Kalinski, P
   Reinhart, TA
   Salazar, AM
   Okada, H
AF Zhu, Xinmei
   Fallert-Junecko, Beth A.
   Fujita, Mitsugu
   Ueda, Ryo
   Kohanbash, Gary
   Kastenhuber, Edward R.
   McDonald, Heather A.
   Liu, Yan
   Kalinski, Pawel
   Reinhart, Todd A.
   Salazar, Andres M.
   Okada, Hideho
TI Poly-ICLC promotes the infiltration of effector T cells into intracranial gliomas via induction of CXCL10 in IFN-α and IFN-γ dependent manners
SO CANCER IMMUNOLOGY IMMUNOTHERAPY
LA English
DT Article
DE CNS glioma; Poly-ICLC; Glioma vaccine; Type-1 immune response; Chemokine
ID toll-like receptor-3; central-nervous-system; nitric-oxide synthase; double-stranded-rna; dendritic cells; preferential expression; tryptophan degradation; antimicrobial activity; inducible protein-10; adoptive transfer
AB Stimulation of double-stranded (ds)RNA receptors can increase the effectiveness of cancer vaccines, but the underlying mechanisms are not completely elucidated. In this study, we sought to determine critical roles of host IFN-alpha and IFN-gamma pathways in the enhanced therapeutic efficacy mediated by peptide vaccines and polyinosinic-polycytidylic acid [poly(I:C)] stabilized by lysine and carboxymethylcellulose (poly-ICLC) in the murine central nervous system (CNS) GL261 glioma. C57BL/6-background wild type (WT), IFN-alpha receptor-1 (IFN-alpha R1)(-/-) or IFN-gamma (-/-) mice bearing syngeneic CNS GL261 glioma received subcutaneous (s.c.) vaccinations with synthetic peptides encoding CTL epitopes with or without intramuscular (i.m.) injections of poly-ICLC. The combinational treatment induced a robust transcription of CXCL10 in the glioma site. Blockade of CXCL10 with a specific monoclonal antibody (mAb) abrogated the efficient CNS homing of antigen-specific type-1 CTL (Tc1). Both IFN-alpha R (-/-) and IFN-gamma (-/-) hosts failed to up-regulate the CXCL10 mRNA and recruit Tc1 cells to the tumor site, indicating non-redundant roles of type-1 and type-2 IFNs in the effects of poly-ICLC-assisted vaccines. The efficient trafficking of Tc1 also required Tc1-derived IFN-gamma. Our data point to critical roles of the host-IFN-alpha and IFN-gamma pathways in the modulation of CNS glioma microenvironment, and the therapeutic effectiveness of poly-ICLC-assisted glioma vaccines.
C1 [Okada, Hideho] G12A Res Pavil Hillman Canc Ctr, Pittsburgh, PA 15213 USA.
   [Zhu, Xinmei; Fujita, Mitsugu; Ueda, Ryo; Liu, Yan; Okada, Hideho] Univ Pittsburgh, Sch Med, Dept Neurol Surg, Pittsburgh, PA 15213 USA.
   [Zhu, Xinmei; Fujita, Mitsugu; Ueda, Ryo; Kohanbash, Gary; Kastenhuber, Edward R.; McDonald, Heather A.; Okada, Hideho] Univ Pittsburgh, Inst Canc, Brain Tumor Program, Pittsburgh, PA 15213 USA.
   [Fallert-Junecko, Beth A.; Kohanbash, Gary; Reinhart, Todd A.] Univ Pittsburgh, Grad Sch Publ Hlth, Dept Infect Dis Microbiol, Pittsburgh, PA 15213 USA.
   [Kalinski, Pawel; Okada, Hideho] Univ Pittsburgh, Sch Med, Dept Surg & Immunol, Pittsburgh, PA 15213 USA.
   [Salazar, Andres M.] Oncovir Inc, Washington, DC USA.
C3 Pennsylvania Commonwealth System of Higher Education (PCSHE); University of Pittsburgh; Pennsylvania Commonwealth System of Higher Education (PCSHE); University of Pittsburgh; Pennsylvania Commonwealth System of Higher Education (PCSHE); University of Pittsburgh; Pennsylvania Commonwealth System of Higher Education (PCSHE); University of Pittsburgh
RP Okada, H (通讯作者)，G12A Res Pavil Hillman Canc Ctr, 5117 Ctr Ave, Pittsburgh, PA 15213 USA.
EM okadah@upmc.edu
FU Musella Foundation; Pittsburgh Foundation; National Institute of Health (NIH) [1R01NS055140, 1P01CA100327, 2P01NS40923, 1P01 CA132714]
CR Badovinac VP, 2000, SCIENCE, V290, P1354, DOI 10.1126/science.290.5495.1354
   Bronte V, 2005, J EXP MED, V201, P1257, DOI 10.1084/jem.20042028
   BYRNE GI, 1986, J INTERFERON RES, V6, P389, DOI 10.1089/jir.1986.6.389
   Daffis S, 2008, J VIROL, V82, P10349, DOI 10.1128/JVI.00935-08
   Fallert BA, 2002, J VIROL METHODS, V99, P23, DOI 10.1016/S0166-0934(01)00378-0
   Farber JM, 1997, J LEUKOCYTE BIOL, V61, P246, DOI 10.1002/jlb.61.3.246
   Farina C, 2005, J NEUROIMMUNOL, V159, P12, DOI 10.1016/j.jneuroim.2004.09.009
   Fife BT, 2001, J IMMUNOL, V166, P7617, DOI 10.4049/jimmunol.166.12.7617
   Fujita M, 2008, J IMMUNOL, V180, P2089, DOI 10.4049/jimmunol.180.4.2089
   Fujita M, 2009, CANCER RES, V69, P1587, DOI 10.1158/0008-5472.CAN-08-2915
   Galon J, 2006, SCIENCE, V313, P1960, DOI 10.1126/science.1129139
   Gitlin L, 2006, P NATL ACAD SCI USA, V103, P8459, DOI 10.1073/pnas.0603082103
   Grant R, 2003, BIOCHEM PHARMACOL, V66, P1033, DOI 10.1016/S0006-2952(03)00464-7
   Hatano Manabu, 2004, J TRANSL MED, V2, P40, DOI 10.1186/1479-5876-2-40
   Iizuka Y, 2006, INT J CANCER, V118, P942, DOI 10.1002/ijc.21432
   Jack CS, 2005, J IMMUNOL, V175, P4320, DOI 10.4049/jimmunol.175.7.4320
   Lazzeri E, 2005, CURRENT DRUG TARGETS - IMMUNE ENDOCRINE AND METABOLIC DISORDERS, V5, P109, DOI 10.2174/1568008053174723
   Liu MT, 2000, J IMMUNOL, V165, P2327, DOI 10.4049/jimmunol.165.5.2327
   Lloyd AR, 1996, J IMMUNOL, V156, P932
   Mailliard RB, 2003, J IMMUNOL, V171, P2366, DOI 10.4049/jimmunol.171.5.2366
   Mailliard RB, 2004, CANCER RES, V64, P5934, DOI 10.1158/0008-5472.CAN-04-1261
   Marrack P, 1999, J EXP MED, V189, P521, DOI 10.1084/jem.189.3.521
   McBride S, 2006, J IMMUNOL, V177, P6122, DOI 10.4049/jimmunol.177.9.6122
   Nakajima C, 2002, EUR J IMMUNOL, V32, P1792, DOI 10.1002/1521-4141(200206)32:6<1792::AID-IMMU1792>3.0.CO;2-0
   Ngoi SM, 2008, J IMMUNOL, V181, P7670, DOI 10.4049/jimmunol.181.11.7670
   Nishimura F, 2006, CANCER RES, V66, P4478, DOI 10.1158/0008-5472.CAN-05-3825
   Nishioka Y, 2003, J LEUKOCYTE BIOL, V73, P621, DOI 10.1189/jlb.0402205
   Ogasawara K, 2002, GENES CELLS, V7, P309, DOI 10.1046/j.1365-2443.2002.00515.x
   Overwijk WW, 2006, J IMMUNOL, V176, P5213, DOI 10.4049/jimmunol.176.9.5213
   Overwijk WW, 1998, J EXP MED, V188, P277, DOI 10.1084/jem.188.2.277
   Park C, 2006, GLIA, V53, P248, DOI 10.1002/glia.20278
   Prins RM, 2003, CANCER RES, V63, P8487
   Salaun B, 2007, CLIN CANCER RES, V13, P4565, DOI 10.1158/1078-0432.CCR-07-0274
   Salazar AM, 1996, NEUROSURGERY, V38, P1096, DOI 10.1097/00006123-199606000-00006
   Salem ML, 2005, J IMMUNOTHER, V28, P220, DOI 10.1097/01.cji.0000156828.75196.0d
   Salem ML, 2006, VACCINE, V24, P5119, DOI 10.1016/j.vaccine.2006.04.010
   Salem ML, 2009, J IMMUNOL, V182, P2030, DOI 10.4049/jimmunol.0801829
   Salem ML, 2009, VACCINE, V27, P549, DOI 10.1016/j.vaccine.2008.11.013
   Sallusto F, 1998, J EXP MED, V187, P875, DOI 10.1084/jem.187.6.875
   Sasaki K, 2007, CANCER RES, V67, P6451, DOI 10.1158/0008-5472.CAN-06-3280
   SPRINGER TA, 1994, CELL, V76, P301, DOI 10.1016/0092-8674(94)90337-9
   Tabiasco J, 2006, J IMMUNOL, V177, P8708, DOI 10.4049/jimmunol.177.12.8708
   Town T, 2006, J IMMUNOL, V176, P3804, DOI 10.4049/jimmunol.176.6.3804
   Trumpfheller C, 2008, P NATL ACAD SCI USA, V105, P2574, DOI 10.1073/pnas.0711976105
   Utaisincharoen P, 2004, CLIN EXP IMMUNOL, V136, P277, DOI 10.1111/j.1365-2249.2004.02445.x
   Utaisincharoen P, 2003, INFECT IMMUN, V71, P3053, DOI 10.1128/IAI.71.6.3053-3057.2003
   Uyttenhove C, 2003, NAT MED, V9, P1269, DOI 10.1038/nm934
   VANDEN EB, 2003, B MEM ACAD R MED BEL, V158, P356
   Weber C, 1996, J CELL BIOL, V134, P1063, DOI 10.1083/jcb.134.4.1063
   WIDNER B, 2000, MOD ASP IMMUNOBIOL, V1, P105
   Yang TB, 2002, CANCER RES, V62, P2583
   Yoneyama M, 2005, J IMMUNOL, V175, P2851, DOI 10.4049/jimmunol.175.5.2851
   Zhu XM, 2007, J TRANSL MED, V5, P0, DOI 10.1186/1479-5876-5-10
NR 53
TC 77
Z9 88
U1 0
U2 6
PU SPRINGER
PI NEW YORK
PA 233 SPRING ST, NEW YORK, NY 10013 USA
SN 0340-7004
EI 1432-0851
J9 CANCER IMMUNOL IMMUN
JI Cancer Immunol. Immunother.
PD SEP 15
PY 2010
VL 59
IS 9
BP 1401
EP 1409
DI 10.1007/s00262-010-0876-3
PG 9
WC Oncology; Immunology
SC Oncology; Immunology
GA 616GV
UT WOS:000279198000010
PM 20549206
DA 2025-02-17
ER

PT J
AU Dai, XJ
   Jiang, WJ
   Wang, WM
   Zhao, SJ
AF Dai, Xue-jun
   Jiang, Wei-jian
   Wang, Wei-min
   Zhao, Shu-jin
TI Drug or Vaccine? Selecting the Appropriate Treatment for Malignant Glioma Patients
SO DRUGS
LA English
DT Article
ID endothelial growth-factor; dendritic cell vaccination; long-term survival; phase-ii trial; peptide vaccination; glioblastoma-multiforme; brain-tumors; immunological evaluation; autologous tumor; cancer-patients
AB Malignant gliomas are the most common and aggressive form of brain tumour. Current combinations of aggressive surgical resection, radiation therapy and chemotherapy regimens do not significantly improve long-term patient survival for these cancers. Therefore, investigative therapies including tumour vaccines have targeted this devastating condition. This article reviews evidence and data on chemotherapy and immunotherapy for a personalized medicine approach in order to enable physicians to select the appropriate treatment for glioma patients. Dendritic cell- and peptide-based therapy for gliomas seems to be safe and without major adverse effects. Gene-modified vaccines have also shown promise in the treatment of malignant gliomas. The concept of 'personalized medicine' is currently important in oncology treatment development. Using a personalized medicine approach, it may be necessary to evaluate the molecular genetic abnormalities in individual patient tumours, and such findings should be the mainstay of immunotherapeutic strategies designed for the individual patient.
C1 [Dai, Xue-jun; Wang, Wei-min] Guangzhou Gen Hosp Guangzhou Mil Command, Dept Neurosurg, Guangzhou 510010, Guangdong, Peoples R China.
   [Jiang, Wei-jian; Zhao, Shu-jin] Guangzhou Gen Hosp Guangzhou Mil Command, Dept Pharm, Guangzhou 510010, Guangdong, Peoples R China.
C3 Southern Theater Command General Hospital; Southern Theater Command General Hospital
RP Jiang, WJ (通讯作者)，Guangzhou Gen Hosp Guangzhou Mil Command, Dept Neurosurg, 111 Liu Hua Rd, Guangzhou 510010, Guangdong, Peoples R China.
EM gzwangwm@163.com
FU China Post-doctoral Science Foundation [20070420766]; Natural Science Foundation of Guangdong Province [001122]; People's Liberation Army [01MA038]
CR Afra D, 2002, LANCET, V359, P1011
   Banchereau J, 2000, ANNU REV IMMUNOL, V18, P767, DOI 10.1146/annurev.immunol.18.1.767
   Banchereau J, 1998, NATURE, V392, P245, DOI 10.1038/32588
   BERKMAN RA, 1993, J CLIN INVEST, V91, P153, DOI 10.1172/JCI116165
   Boczkowski D, 1996, J EXP MED, V184, P465, DOI 10.1084/jem.184.2.465
   Bokstein F, 2008, CANCER-AM CANCER SOC, V112, P2267, DOI 10.1002/cncr.23401
   Brada M, 2001, ANN ONCOL, V12, P259, DOI 10.1023/A:1008382516636
   Bruserud O, 2008, CURR CANCER DRUG TAR, V8, P666, DOI 10.2174/156800908786733496
   Candido KA, 2001, CANCER RES, V61, P228
   Chao ST, 2006, INT J RADIAT ONCOL, V66, P801, DOI 10.1016/j.ijrobp.2006.05.015
   Cho HI, 2003, VACCINE, V22, P224, DOI 10.1016/S0264-410X(03)00569-3
   Condon C, 1996, NAT MED, V2, P1122, DOI 10.1038/nm1096-1122
   CONSTAM DB, 1992, J IMMUNOL, V148, P1404
   DAUMASDUPORT C, 1988, CANCER-AM CANCER SOC, V62, P2152, DOI 10.1002/1097-0142(19881115)62:10<2152::AID-CNCR2820621015>3.0.CO;2-T
   De Groot JF, 2008, J CLIN ONCOL, V26, P0, DOI 10.1200/jco.2008.26.15_suppl.2020
   De Groot JF, 2009, J CLIN ONCOL, V27, P0
   De Vleeschouwer S, 2008, CLIN CANCER RES, V14, P3098, DOI 10.1158/1078-0432.CCR-07-4875
   Du R, 2008, CANCER CELL, V13, P206, DOI 10.1016/j.ccr.2008.01.034
   Erber R, 2004, FASEB J, V18, P0, DOI 10.1096/fj.03-0271fje
   Fakhrai H, 2006, CANCER GENE THER, V13, P1052, DOI 10.1038/sj.cgt.7700975
   Fecci PE, 2003, J NEURO-ONCOL, V64, P161, DOI 10.1023/A:1024943506506
   Ferrara N, 2004, NAT REV DRUG DISCOV, V3, P391, DOI 10.1038/nrd1381
   Ferrara N, 2005, NATURE, V438, P967, DOI 10.1038/nature04483
   Folkman J, 2006, ANNU REV MED, V57, P1, DOI 10.1146/annurev.med.57.121304.131306
   Frederick L, 2000, CANCER RES, V60, P1383
   Fukumura D, 2001, P NATL ACAD SCI USA, V98, P2604, DOI 10.1073/pnas.041359198
   GAMMELTOFT S, 1988, CANCER RES, V48, P1233
   Godelaine D, 2003, J IMMUNOL, V171, P4893, DOI 10.4049/jimmunol.171.9.4893
   GROOTHUIS DR, 1982, TRENDS NEUROSCI, V5, P232, DOI 10.1016/0166-2236(82)90134-5
   Hanahan D, 2000, CELL, V100, P57, DOI 10.1016/S0092-8674(00)81683-9
   Hood JD, 1998, AM J PHYSIOL-HEART C, V274, P0
   Hsu DS, 2007, J CLIN ONCOL, V25, P4350, DOI 10.1200/JCO.2007.11.0593
   Huinink WT, 2004, ANN ONCOL, V15, P100, DOI 10.1093/annonc/mdh025
   Iwamoto FM, 2010, ARCH NEUROL-CHICAGO, V67, P285, DOI 10.1001/archneurol.2010.11
   Izumoto S, 2008, J NEUROSURG, V108, P963, DOI 10.3171/JNS/2008/108/5/0963
   Janeway C, 2005, IMMUNOBIOLOGY, V0, P613
   Kjellman C, 2000, INT J CANCER, V89, P251, DOI 10.1002/1097-0215(20000520)89:3<251::AID-IJC7>3.0.CO;2-5
   Kreisl TN, 2009, J CLIN ONCOL, V27, P740, DOI 10.1200/JCO.2008.16.3055
   Lambert LA, 2001, CANCER RES, V61, P641
   Langer R, 1998, NATURE, V392, P5
   Laws ER, 2003, J NEUROSURG, V99, P467, DOI 10.3171/jns.2003.99.3.0467
   Legler JM, 1999, J NATL CANCER I, V91, P2050, DOI 10.1093/jnci/91.23.2050A
   Lengyel JS, 2008, NANOMEDICINE-UK, V3, P125, DOI 10.2217/17435889.3.1.125
   Levin V A, 1976, ADV NEUROL, V15, P315
   Liau LM, 2007, J CLIN ONCOL, V25, P0
   LIBERMANN TA, 1985, NATURE, V313, P144, DOI 10.1038/313144a0
   Liu GT, 2006, EXPERT REV VACCINES, V5, P233, DOI 10.1586/14760584.5.2.233
   Liu GT, 2005, ONCOGENE, V24, P5226, DOI 10.1038/sj.onc.1208519
   Lutterbach J, 2002, J CANCER RES CLIN, V128, P417, DOI 10.1007/s00432-002-0354-1
   Mine T, 2004, CLIN CANCER RES, V10, P929, DOI 10.1158/1078-0432.CCR-1117-3
   Mintz A, 2000, CRIT REV ONCOGENESIS, V11, P77
   Mitchell DA, 2009, NEUROTHERAPEUTICS, V6, P527, DOI 10.1016/j.nurt.2009.04.003
   Muldoon LL, 2007, J CLIN ONCOL, V25, P2295, DOI 10.1200/JCO.2006.09.9861
   Narayana A, 2008, INT J RADIAT ONCOL, V72, P383, DOI 10.1016/j.ijrobp.2008.05.062
   Noguchi M, 2005, PROSTATE, V63, P1, DOI 10.1002/pros.20157
   Noguchi M, 2004, PROSTATE, V60, P32, DOI 10.1002/pros.20011
   Norden AD, 2008, NEUROLOGY, V70, P779, DOI 10.1212/01.wnl.0000304121.57857.38
   Norden AD, 2009, NAT REV NEUROL, V5, P610, DOI 10.1038/nrneurol.2009.159
   Nussbaum ES, 1996, CANCER-AM CANCER SOC, V78, P1781, DOI 10.1002/(SICI)1097-0142(19961015)78:8<1781::AID-CNCR19>3.0.CO;2-U
   Okada H, 2000, HUM GENE THER, V11, P637
   Okada H, 2007, J TRANSL MED, V5, P0, DOI 10.1186/1479-5876-5-67
   Pelloski CE, 2007, J CLIN ONCOL, V25, P2288, DOI 10.1200/JCO.2006.08.0705
   Peres E, 2008, NEUROPEDIATRICS, V39, P151, DOI 10.1055/s-0028-1093333
   PLATE KH, 1992, NATURE, V359, P845, DOI 10.1038/359845a0
   Prins RM, 2008, NEW ENGL J MED, V359, P539, DOI 10.1056/NEJMc0804818
   Rapoport SI, 2000, CELL MOL NEUROBIOL, V20, P217, DOI 10.1023/A:1007049806660
   Romero P, 2004, CANCER IMMUNOL IMMUN, V53, P249, DOI 10.1007/s00262-003-0473-9
   Rosenberg SA, 2004, NAT MED, V10, P909, DOI 10.1038/nm1100
   Sampath P, 1999, CANCER RES, V59, P2107
   Sampson JH, 2008, J CLIN ONCOL, V26, P0, DOI 10.1200/jco.2008.26.15_suppl.2011
   Sampson JH, 2008, SEMIN IMMUNOL, V20, P267, DOI 10.1016/j.smim.2008.04.001
   Sarin H, 2009, J TRANSL MED, V7, P0, DOI 10.1186/1479-5876-7-51
   Sarin H, 2008, J TRANSL MED, V6, P0, DOI 10.1186/1479-5876-6-80
   Skog J, 2006, EXPERT REV VACCINES, V5, P793, DOI 10.1586/14760584.5.6.793
   Stupp R, 2002, J CLIN ONCOL, V20, P1375, DOI 10.1200/JCO.20.5.1375
   Stupp R, 2005, NEW ENGL J MED, V352, P987, DOI 10.1056/NEJMoa043330
   Stupp R, 2007, J CLIN ONCOL, V25, P4127, DOI 10.1200/JCO.2007.11.8554
   Tang J, 2005, CLIN CANCER RES, V11, P5292, DOI 10.1158/1078-0432.CCR-05-0545
   Tsuboi K, 2003, CLIN CANCER RES, V9, P3294
   Ueda R, 2007, J TRANSL MED, V5, P0, DOI 10.1186/1479-5876-5-68
   Veiseh O, 2009, CANCER RES, V69, P6200, DOI 10.1158/0008-5472.CAN-09-1157
   Walker EB, 2004, CLIN CANCER RES, V10, P668, DOI 10.1158/1078-0432.CCR-0095-03
   Wheeler CJ, 2004, CLIN CANCER RES, V10, P5316, DOI 10.1158/1078-0432.CCR-04-0497
   Yajima N, 2005, CLIN CANCER RES, V11, P5900, DOI 10.1158/1078-0432.CCR-05-0559
   Yamanaka R, 2005, CLIN CANCER RES, V11, P4160, DOI 10.1158/1078-0432.CCR-05-0120
   Yancopoulos GD, 2000, NATURE, V407, P242, DOI 10.1038/35025215
   Yu JS, 2001, CANCER RES, V61, P842
   Yu JS, 2004, CANCER RES, V64, P4973, DOI 10.1158/0008-5472.CAN-03-3505
   Zhang JG, 2007, CLIN CANCER RES, V13, P566, DOI 10.1158/1078-0432.CCR-06-1576
NR 89
TC 4
Z9 4
U1 0
U2 4
PU ADIS INT LTD
PI NORTHCOTE
PA 5 THE WAREHOUSE WAY, NORTHCOTE 0627, AUCKLAND, NEW ZEALAND
SN 0012-6667
EI 1179-1950
J9 DRUGS
JI Drugs
PD JUN 15
PY 2010
VL 70
IS 12
BP 1477
EP 1486
DI 10.2165/11538040-000000000-00000
PG 10
WC Pharmacology & Pharmacy; Toxicology
SC Pharmacology & Pharmacy; Toxicology
GA 645XB
UT WOS:000281498400001
PM 20687616
DA 2025-02-17
ER

PT J
AU Koido, S
   Homma, S
   Hara, E
   Namiki, Y
   Ohkusa, T
   Gong, JL
   Tajiri, H
AF Koido, Shigeo
   Homma, Sadamu
   Hara, Eiichi
   Namiki, Yoshihisa
   Ohkusa, Toshifumi
   Gong, Jianlin
   Tajiri, Hisao
TI Antigen-Specific Polyclonal Cytotoxic T Lymphocytes Induced by Fusions of Dendritic Cells and Tumor Cells
SO JOURNAL OF BIOMEDICINE AND BIOTECHNOLOGY
LA English
DT Review
ID toll-like receptors; antitumor immunity; hybrid vaccine; in-vivo; breast-carcinoma; mammary-carcinoma; glioma patients; clinical-trial; cancer-cells; induction
AB The aim of cancer vaccines is induction of tumor-specific cytotoxic T lymphocytes (CTLs) that can reduce the tumor mass. Dendritic cells (DCs) are potent antigen-presenting cells and play a central role in the initiation and regulation of primary immune responses. Thus, DCs-based vaccination represents a potentially powerful strategy for induction of antigen-specific CTLs. Fusions of DCs and whole tumor cells represent an alternative approach to deliver, process, and subsequently present a broad spectrum of antigens, including those known and unidentified, in the context of costimulatory molecules. Once DCs/tumor fusions have been infused back into patient, they migrate to secondary lymphoid organs, where the generation of antigen-specific polyclonal CTL responses occurs. We will discuss perspectives for future development of DCs/tumor fusions for CTL induction.
C1 [Koido, Shigeo; Ohkusa, Toshifumi; Tajiri, Hisao] Jikei Univ, Div Gastroenterol & Hepatol, Dept Internal Med, Sch Med, Tokyo 1058461, Japan.
   [Koido, Shigeo; Homma, Sadamu; Namiki, Yoshihisa] Jikei Univ, Inst Clin Med & Res, Sch Med, Tokyo 1058461, Japan.
   [Hara, Eiichi] Saitama Canc Ctr, Res Inst Clin Oncol, Ina, Saitama 3620806, Japan.
   [Gong, Jianlin] Boston Univ, Dept Med, Sch Med, Boston, MA 02118 USA.
C3 Jikei University; Jikei University; Boston University
RP Koido, S (通讯作者)，Jikei Univ, Div Gastroenterol & Hepatol, Dept Internal Med, Sch Med, Tokyo 1058461, Japan.
EM shigeo_koido@jikei.ac.jp
FU Ministry of Education, Cultures, Sports, Science and Technology of Japan; Japan Medical Association; Takeda Science Foundation; Pancreas Research Foundation of Japan; Promotion and Mutual Aid Corporation for Private School of Japan; Foundation for Promotion of Cancer Research; Grants-in-Aid for Scientific Research [22650232] Funding Source: KAKEN
CR Avigan D, 2004, CLIN CANCER RES, V10, P4699, DOI 10.1158/1078-0432.CCR-04-0347
   Avigan DE, 2007, J IMMUNOTHER, V30, P749, DOI 10.1097/CJI.0b013e3180de4ce8
   Banchereau J, 1998, NATURE, V392, P245, DOI 10.1038/32588
   Banchereau J, 2005, NAT REV IMMUNOL, V5, P296, DOI 10.1038/nri1592
   Benencia F, 2008, J TRANSL MED, V6, P0, DOI 10.1186/1479-5876-6-21
   Bennett SRM, 1997, J EXP MED, V186, P65, DOI 10.1084/jem.186.1.65
   Cao X, 1999, IMMUNOLOGY, V97, P616
   Celis E, 2007, CANCER RES, V67, P7945, DOI 10.1158/0008-5472.CAN-07-1652
   Celluzzi CM, 1996, J EXP MED, V183, P283, DOI 10.1084/jem.183.1.283
   Celluzzi CM, 1998, J IMMUNOL, V160, P3081
   Chen DS, 2003, IMMUNOLOGY, V109, P300, DOI 10.1046/j.1365-2567.2003.01656.x
   Chen M, 2007, BLOOD, V109, P4360, DOI 10.1182/blood-2006-11-056424
   Enomoto Y, 2006, J IMMUNOL, V177, P5946, DOI 10.4049/jimmunol.177.9.5946
   FEARON ER, 1990, CELL, V60, P397, DOI 10.1016/0092-8674(90)90591-2
   Fu JL, 2007, GASTROENTEROLOGY, V132, P2328, DOI 10.1053/j.gastro.2007.03.102
   Gong J, 1997, GENE THER, V4, P1023, DOI 10.1038/sj.gt.3300496
   Gong J, 2000, IMMUNOLOGY, V101, P316, DOI 10.1046/j.1365-2567.2000.00101.x
   Gong JL, 2008, EXPERT REV VACCINES, V7, P1055, DOI 10.1586/14760584.7.7.1055
   Gong JL, 2010, J IMMUNOL, V184, P488, DOI 10.4049/jimmunol.0902255
   Gong JL, 2002, BLOOD, V99, P2512, DOI 10.1182/blood.V99.7.2512
   Gong JL, 1997, NAT MED, V3, P558, DOI 10.1038/nm0597-558
   Gong JL, 2000, P NATL ACAD SCI USA, V97, P2715, DOI 10.1073/pnas.050587197
   Gong JL, 1998, P NATL ACAD SCI USA, V95, P6279, DOI 10.1073/pnas.95.11.6279
   Guo GH, 2008, WORLD J GASTROENTERO, V14, P1167, DOI 10.3748/wjg.14.1167
   Guo W, 2008, CLIN ORTHOP RELAT R, V466, P2176, DOI 10.1007/s11999-008-0348-7
   GUY CT, 1992, MOL CELL BIOL, V12, P954, DOI 10.1128/MCB.12.3.954
   HAO X, 2004, EXPT ONCOLOGY, V26, P300
   Heath WR, 2001, NAT REV IMMUNOL, V1, P126, DOI 10.1038/35100512
   Hiraoka K, 2004, J IMMUNOL, V173, P4297, DOI 10.4049/jimmunol.173.7.4297
   Homma S, 2006, CLIN EXP IMMUNOL, V144, P41, DOI 10.1111/j.1365-2249.2006.03029.x
   Homma S, 2001, J GASTROENTEROL, V36, P764, DOI 10.1007/s005350170019
   Hung K, 1998, J EXP MED, V188, P2357, DOI 10.1084/jem.188.12.2357
   Iinuma H, 2006, J IMMUNOL, V176, P3461, DOI 10.4049/jimmunol.176.6.3461
   Iinuma T, 2004, J CLIN INVEST, V113, P1307, DOI 10.1172/JCI200417323
   Irie M, 2004, INT J CANCER, V111, P238, DOI 10.1002/ijc.20247
   Ishida A, 2007, SCAND J IMMUNOL, V66, P546, DOI 10.1111/j.1365-3083.2007.02012.x
   Kao JY, 2005, IMMUNOL LETT, V101, P154, DOI 10.1016/j.imlet.2005.05.006
   Kao JY, 2003, J IMMUNOL, V170, P3806, DOI 10.4049/jimmunol.170.7.3806
   Kikuchi T, 2001, CANCER IMMUNOL IMMUN, V50, P337, DOI 10.1007/s002620100205
   Kikuchi T, 2004, J IMMUNOTHER, V27, P452, DOI 10.1097/00002371-200411000-00005
   Kjaergaard J, 2003, CELL IMMUNOL, V225, P65, DOI 10.1016/j.cellimm.2003.09.005
   Koido S, 2000, J IMMUNOL, V165, P5713, DOI 10.4049/jimmunol.165.10.5713
   Koido S, 2005, CLIN CANCER RES, V11, P7891, DOI 10.1158/1078-0432.CCR-05-1330
   Koido S, 2005, INT J CANCER, V117, P587, DOI 10.1002/ijc.21184
   Koido S, 2004, CLIN IMMUNOL, V113, P261, DOI 10.1016/j.clim.2004.08.004
   Koido S, 2002, J IMMUNOL, V168, P2111, DOI 10.4049/jimmunol.168.5.2111
   Koido S, 2007, J IMMUNOL, V179, P4874, DOI 10.4049/jimmunol.179.7.4874
   Koido S, 2007, ARCH IMMUNOL THER EX, V55, P281, DOI 10.1007/s00005-007-0034-6
   Koido S, 2007, VACCINE, V25, P2610, DOI 10.1016/j.vaccine.2006.12.035
   Koido S, 2007, J IMMUNOL, V178, P613, DOI 10.4049/jimmunol.178.1.613
   Koido S, 2009, IMMUNOTHERAPY-UK, V1, P49, DOI 10.2217/1750743X.1.1.49
   Koido S, 2008, J TRANSL MED, V6, P0, DOI 10.1186/1479-5876-6-51
   Kuriyama H, 2006, CELL IMMUNOL, V243, P30, DOI 10.1016/j.cellimm.2006.11.002
   Lespagnard L, 1998, INT J CANCER, V76, P250, DOI 10.1002/(SICI)1097-0215(19980413)76:2<250::AID-IJC13>3.0.CO;2-G
   Li J, 2001, CANCER IMMUNOL IMMUN, V50, P456
   Liu YQ, 2002, LEUKEMIA RES, V26, P757, DOI 10.1016/S0145-2126(02)00002-4
   Mackensen A, 2000, INT J CANCER, V86, P385, DOI 10.1002/(SICI)1097-0215(20000501)86:3<385::AID-IJC13>3.3.CO;2-K
   Matsue H, 2004, CANCER BIOL THER, V3, P1145, DOI 10.4161/cbt.3.11.1217
   MAYORDOMO JI, 1995, NAT MED, V1, P1297, DOI 10.1038/nm1295-1297
   Morse MA, 2008, BLOOD, V112, P610, DOI 10.1182/blood-2008-01-135319
   Nestle FO, 1998, NAT MED, V4, P328, DOI 10.1038/nm0398-328
   Neves AR, 2005, CANCER IMMUNOL IMMUN, V54, P61, DOI 10.1007/s00262-004-0550-8
   Norbury CC, 2004, SCIENCE, V304, P1318, DOI 10.1126/science.1096378
   Okamoto M, 2004, CANCER RES, V64, P5461, DOI 10.1158/0008-5472.CAN-03-4005
   Ossendorp F, 1998, J EXP MED, V187, P693, DOI 10.1084/jem.187.5.693
   Patton S, 1995, BBA-REV BIOMEMBRANES, V1241, P407, DOI 10.1016/0304-4157(95)00014-3
   Phan V, 2003, NAT MED, V9, P1215, DOI 10.1038/nm923
   Quéant S, 2005, HYBRIDOMA, V24, P182, DOI 10.1089/hyb.2005.24.182
   Rowse GJ, 1998, CANCER RES, V58, P315
   Salomskaite-Davalgiene S, 2009, ANTICANCER RES, V29, P3125
   Savai R, 2006, J IMMUNOTHER, V29, P175, DOI 10.1097/01.cji.0000197096.38476.fc
   Savai R, 2007, CANCER RES, V67, P5443, DOI 10.1158/0008-5472.CAN-06-3677
   Schepers K, 2002, J IMMUNOL, V169, P3191, DOI 10.4049/jimmunol.169.6.3191
   Schoenberger SP, 1998, NATURE, V393, P480, DOI 10.1038/31002
   Sheng XL, 2007, WORLD J GASTROENTERO, V13, P5944, DOI 10.3748/wjg.v13.i44.5944
   Shi MQ, 2005, TUMORI J, V91, P531, DOI 10.1177/030089160509100614
   Shimizu K, 2004, J IMMUNOTHER, V27, P265, DOI 10.1097/00002371-200407000-00002
   Siders WM, 2003, MOL THER, V7, P498, DOI 10.1016/S1525-0016(03)00044-3
   Steinman RM, 2007, NATURE, V449, P419, DOI 10.1038/nature06175
   Suzuki T, 2005, CLIN CANCER RES, V11, P58
   Tamai H, 2008, CLIN IMMUNOL, V127, P66, DOI 10.1016/j.clim.2007.12.001
   Tamura Y, 1997, SCIENCE, V278, P117, DOI 10.1126/science.278.5335.117
   Tanaka H, 2002, CELL IMMUNOL, V220, P1, DOI 10.1016/S0008-8749(03)00009-1
   Tanaka Y, 2005, J IMMUNOL, V174, P1274, DOI 10.4049/jimmunol.174.3.1274
   Tanaka Y, 2001, CLIN IMMUNOL, V101, P192, DOI 10.1006/clim.2001.5112
   Thurner B, 1999, J EXP MED, V190, P1669, DOI 10.1084/jem.190.11.1669
   Toes REM, 1999, J EXP MED, V189, P753, DOI 10.1084/jem.189.5.753
   Trefzer U, 2000, INT J CANCER, V85, P618
   Trefzer U, 2005, VACCINE, V23, P2367, DOI 10.1016/j.vaccine.2005.01.081
   Vasir B, 2008, J IMMUNOL, V181, P808, DOI 10.4049/jimmunol.181.1.808
   Wang JL, 1998, J IMMUNOL, V161, P5516
   Wang RF, 2008, ONCOGENE, V27, P181, DOI 10.1038/sj.onc.1210906
   Wang RF, 2006, CANCER RES, V66, P4987, DOI 10.1158/0008-5472.CAN-05-4676
   Weise JB, 2004, AURIS NASUS LARYNX, V31, P149, DOI 10.1016/j.anl.2004.01.007
   Wolkers MC, 2004, SCIENCE, V304, P1314, DOI 10.1126/science.1096268
   Xia DJ, 2004, CANCER BIOTHER RADIO, V19, P322, DOI 10.1089/1084978041424990
   Xia JC, 2003, J IMMUNOL, V170, P1980, DOI 10.4049/jimmunol.170.4.1980
   Xu F, 2005, SCAND J IMMUNOL, V61, P364, DOI 10.1111/j.1365-3083.2005.01572.x
   Yamamoto M, 2009, ONCOL REP, V22, P337, DOI 10.3892/or_00000442
   Yasuda T, 2007, CANCER IMMUNOL IMMUN, V56, P1025, DOI 10.1007/s00262-006-0252-5
   Yasuda T, 2006, ONCOL REP, V16, P1317
   Zhang HM, 2006, CYTOTHERAPY, V8, P580, DOI 10.1080/14653240600991353
   Zhang JK, 2003, WORLD J GASTROENTERO, V9, P479, DOI 10.3748/wjg.v9.i3.479
   Zhang M, 2008, J IMMUNOL, V181, P3690, DOI 10.4049/jimmunol.181.5.3690
   Zheng RX, 2008, CANCER RES, V68, P4045, DOI 10.1158/0008-5472.CAN-07-6669
NR 105
TC 11
Z9 12
U1 0
U2 5
PU HINDAWI LTD
PI LONDON
PA ADAM HOUSE, 3RD FLR, 1 FITZROY SQ, LONDON, W1T 5HF, ENGLAND
SN 1110-7243
EI 1110-7251
J9 J BIOMED BIOTECHNOL
JI J. Biomed. Biotechnol.
PD JUN 15
PY 2010
VL 0
IS 
BP 
EP 
DI 10.1155/2010/752381
PG 12
WC Biotechnology & Applied Microbiology; Medicine, Research & Experimental
SC Biotechnology & Applied Microbiology; Research & Experimental Medicine
GA 598LL
UT WOS:000277838600001
PM 20379390
DA 2025-02-17
ER
