# Supplementary material for: Research progress on the role of dendritic cells in glioma during 1992-2024: a bibliometric analysis
Source: Front Immunol. 2025 Jun 20;16:1510549. doi: 10.3389/fimmu.2025.1510549 (PMC12226567; doi:10.3389/fimmu.2025.1510549)
Supplement: Supplementary file 1 [file DataSheet1.zip › download2011u53.txt]

PT J
AU Olin, MR
   Andersen, BM
   Litterman, AJ
   Grogan, PT
   Sarver, AL
   Robertson, PT
   Liang, XQ
   Chen, W
   Parney, IF
   Hunt, MA
   Blazar, BR
   Ohlfest, JR
AF Olin, Michael R.
   Andersen, Brian M.
   Litterman, Adam J.
   Grogan, Patrick T.
   Sarver, Aaron L.
   Robertson, Paul T.
   Liang, Xueqing
   Chen, Wei
   Parney, Ian F.
   Hunt, Matthew A.
   Blazar, Bruce R.
   Ohlfest, John R.
TI Oxygen Is a Master Regulator of the Immunogenicity of Primary Human Glioma Cells
SO CANCER RESEARCH
LA English
DT Article
ID hypoxia-inducible factors; physiological oxygen; malignant glioma; stem-cells; cancer; phenotype; cytomegalovirus; expression; vaccine; tumors
AB With recent approval of the first dendritic cell (DC) vaccine for patient use, many other DC vaccine approaches are now being tested in clinical trials. Many of these DC vaccines employ tumor cell lysates (TL) generated from cells cultured in atmospheric oxygen (similar to 20% O(2)) that greatly exceeds levels found in tumors in situ. In this study, we tested the hypothesis that TLs generated from tumor cells cultured under physiologic oxygen (similar to 5% O(2)) would be more effective as a source for DC antigens. Gene expression patterns in primary glioma cultures established at 5% O(2) more closely paralleled patient tumors in situ and known immunogenic antigens were more highly expressed. DCs treated with TLs generated from primary tumor cells maintained in 5% O(2) took up and presented antigens to CD8 T cells more efficiently. Moreover, CD8 T cells primed in this manner exhibited superior tumoricidal activity against target cells cultured in either atmospheric 20% O(2) or physiologic 5% O(2). Together, these results establish a simple method to greatly improve the effectiveness of DC vaccines in stimulating the production of tumoricidal T cells, with broad implications for many of the DC-based cancer vaccines being developed for clinical application. Cancer Res; 71(21); 6583-9. (C)2011 AACR.
C1 [Olin, Michael R.; Andersen, Brian M.; Litterman, Adam J.; Robertson, Paul T.; Liang, Xueqing; Chen, Wei; Blazar, Bruce R.; Ohlfest, John R.] Univ Minnesota, Dept Pediat, Mason Canc Ctr, Minneapolis, MN 55455 USA.
   [Hunt, Matthew A.; Ohlfest, John R.] Univ Minnesota, Dept Neurosurg, Mason Canc Ctr, Minneapolis, MN 55455 USA.
   [Andersen, Brian M.] Univ Minnesota, Grad Program Neurosci, Mason Canc Ctr, Minneapolis, MN 55455 USA.
   [Sarver, Aaron L.] Univ Minnesota, Dept Biostat & Bioinformat, Mason Canc Ctr, Minneapolis, MN 55455 USA.
   [Parney, Ian F.] Mayo Clin, Coll Med, Dept Neurol Surg, Rochester, MN USA.
   [Grogan, Patrick T.] Univ Kansas, Med Ctr, Dept Surg, Kansas City, KS 66103 USA.
C3 University of Minnesota System; University of Minnesota Twin Cities; University of Minnesota System; University of Minnesota Twin Cities; University of Minnesota System; University of Minnesota Twin Cities; University of Minnesota System; University of Minnesota Twin Cities; Mayo Clinic; University of Kansas; University of Kansas Medical Center
RP Ohlfest, JR (通讯作者)，Univ Minnesota, Dept Pediat, Mason Canc Ctr, 420 Delaware St SE,MMC 366, Minneapolis, MN 55455 USA.
EM ohlfe001@umn.edu
FU NIH [1 R01 CA154345-01A1, R01 CA72669]; American Cancer Society [RSG-09-189-01-LIB]; State of Minnesota, Minnesota Partnership for Biotechnology and Medical Genomics; Randy Shaver Cancer Research and Community; Children's Cancer Research; NIH MSTP [T32 GM008244]
CR Apetoh L, 2007, IMMUNOL REV, V220, P47, DOI 10.1111/j.1600-065X.2007.00573.x
   Cobbs CS, 2002, CANCER RES, V62, P3347
   DeFrancesco L, 2010, NAT BIOTECHNOL, V28, P531, DOI 10.1038/nbt0610-531
   Evans SM, 2004, CLIN CANCER RES, V10, P8177, DOI 10.1158/1078-0432.CCR-04-1081
   Gordan JD, 2007, CURR OPIN GENET DEV, V17, P71, DOI 10.1016/j.gde.2006.12.006
   Griguer CE, 2008, PLOS ONE, V3, P0, DOI 10.1371/journal.pone.0003655
   Kantoff PW, 2010, NEW ENGL J MED, V363, P411, DOI 10.1056/NEJMoa1001294
   Le DT, 2010, CANCER J, V16, P304, DOI 10.1097/PPO.0b013e3181eb33d7
   Lee J, 2006, CANCER CELL, V9, P391, DOI 10.1016/j.ccr.2006.03.030
   Li Z, 2009, CANCER CELL, V15, P501, DOI 10.1016/j.ccr.2009.03.018
   Livak KJ, 2001, METHODS, V25, P402, DOI 10.1006/meth.2001.1262
   Mailliard RB, 2004, CANCER RES, V64, P5934, DOI 10.1158/0008-5472.CAN-04-1261
   McCord AM, 2009, MOL CANCER RES, V7, P489, DOI 10.1158/1541-7786.MCR-08-0360
   Moss P, 2004, HUM IMMUNOL, V65, P456, DOI 10.1016/j.humimm.2004.02.014
   Okada H, 2011, J CLIN ONCOL, V29, P330, DOI 10.1200/JCO.2010.30.7744
   Olin MR, 2010, CLIN CANCER RES, V16, P4800, DOI 10.1158/1078-0432.CCR-10-1572
   Olin MR, 2005, J IMMUNOL METHODS, V297, P1, DOI 10.1016/j.jim.2004.10.002
   Pellegatta S, 2006, CANCER RES, V66, P10247, DOI 10.1158/0008-5472.CAN-06-2048
   Platet N, 2007, CANCER LETT, V258, P286, DOI 10.1016/j.canlet.2007.09.012
   Pouysségur J, 2006, NATURE, V441, P437, DOI 10.1038/nature04871
   Ridgway D, 2003, CANCER INVEST, V21, P873, DOI 10.1081/CNV-120025091
   SCIANDRA JJ, 1984, P NATL ACAD SCI-BIOL, V81, P4843, DOI 10.1073/pnas.81.15.4843
   Ueda R, 2007, J TRANSL MED, V5, P0, DOI 10.1186/1479-5876-5-68
   VANDENBRENK HA, 1972, BRIT J CANCER, V26, P402, DOI 10.1038/bjc.1972.53
   Wu A, 2008, STEM CELLS DEV, V17, P173, DOI 10.1089/scd.2007.0133
NR 25
TC 15
Z9 20
U1 0
U2 5
PU AMER ASSOC CANCER RESEARCH
PI PHILADELPHIA
PA 615 CHESTNUT ST, 17TH FLOOR, PHILADELPHIA, PA 19106-4404 USA
SN 0008-5472
EI 
J9 CANCER RES
JI Cancer Res.
PD NOV 1
PY 2011
VL 71
IS 21
BP 6583
EP 6589
DI 10.1158/0008-5472.CAN-11-1166
PG 7
WC Oncology
SC Oncology
GA 842ML
UT WOS:000296603500005
PM 21908554
DA 2025-02-17
ER

PT J
AU Szabo, AT
   Carpentier, AF
AF Szabo, A. T.
   Carpentier, A. F.
TI Immunotherapy in human glioblastoma
SO REVUE NEUROLOGIQUE
LA English
DT Article
DE Immunotherapy; Vaccine; Glioma; Glioblastoma
ID recurrent malignant gliomas; dendritic cell vaccination; cytotoxic t-lymphocytes; human cytomegalovirus; adoptive immunotherapy; in-vitro; tumors; multiforme; responses; antigen
AB Glioblastoma patients spontaneously develop anti-tumour immune responses. However, the tumour itself develops several mechanisms that allow the tumor to escape the immune system. Clinical trials using infusion of activated autologous immune cells, or active immunotherapy with tumor antigens and dendritic cells have successfully induced antitumour immunity and some radiological responses. More recently, approaches targeting the mechanisms of tolerance have shown promising data in melanoma, and are currently under investigations in gliomas. However, large randomised trials are still needed to prove the usefulness of cancer vaccines in brain tumors. (C) 2011 Elsevier Masson SAS. All rights reserved.
C1 [Szabo, A. T.; Carpentier, A. F.] Hop Avicenne, AP HP, Serv Neurol, F-75013 Bobigny, France.
   [Szabo, A. T.; Carpentier, A. F.] Univ Paris 13, UFR Sante Med & Biol Humaine, F-93017 Bobigny, France.
C3 Assistance Publique Hopitaux Paris (APHP); Hopital Universitaire Avicenne - APHP; Universite Paris 13; Universite Paris 13
RP Carpentier, AF (通讯作者)，Hop Avicenne, AP HP, Serv Neurol, 125 Route Stalingrad, F-75013 Bobigny, France.
EM antoine.carpentier@avc.aphp.fr
CR Ahmed N, 2010, CLIN CANCER RES, V16, P474, DOI 10.1158/1078-0432.CCR-09-1322
   Albert ML, 2001, NAT IMMUNOL, V2, P1010, DOI 10.1038/ni722
   Albert ML, 1998, J EXP MED, V188, P1359, DOI 10.1084/jem.188.7.1359
   Aloisi F, 2001, GLIA, V36, P165, DOI 10.1002/glia.1106
   Bao L, 2007, J IMMUNOTHER, V30, P557, DOI 10.1097/CJI.0b013e31803b945b
   Becher B, 2000, GLIA, V29, P293
   Bogdahn U, 2006, J CLIN ONCOL, V24, P0
   Bucciero A, 1990, J NEUROSURG SCI, V34, P145
   Carpentier A, 2010, NEURO-ONCOLOGY, V12, P401, DOI 10.1093/neuonc/nop047
   Caruso DA, 2004, NEURO-ONCOLOGY, V6, P236, DOI 10.1215/S1152851703000668
   Cobbs CS, 2002, CANCER RES, V62, P3347
   Dietrich PY, 1997, INT IMMUNOL, V9, P1073, DOI 10.1093/intimm/9.8.1073
   Dillman RO, 2004, J IMMUNOTHER, V27, P398, DOI 10.1097/00002371-200409000-00009
   Facoetti A, 2005, CLIN CANCER RES, V11, P8304, DOI 10.1158/1078-0432.CCR-04-2588
   Fecci PE, 2006, CANCER RES, V66, P3294, DOI 10.1158/0008-5472.CAN-05-3773
   Fontenot JD, 2005, NAT IMMUNOL, V6, P331, DOI 10.1038/ni1179
   HISHII M, 1995, NEUROSURGERY, V37, P1160, DOI 10.1227/00006123-199512000-00016
   Hoa N, 2010, J IMMUNOL, V185, P4793, DOI 10.4049/jimmunol.1001526
   Hussain SF, 2006, J TRANSL MED, V4, P0, DOI 10.1186/1479-5876-4-15
   Kahlon KS, 2004, CANCER RES, V64, P9160, DOI 10.1158/0008-5472.CAN-04-0454
   Kjellman C, 2000, INT J CANCER, V89, P251, DOI 10.1002/1097-0215(20000520)89:3<251::AID-IJC7>3.0.CO;2-5
   Kusmartsev S, 2006, CANCER IMMUNOL IMMUN, V55, P237, DOI 10.1007/s00262-005-0048-z
   Liau LM, 2005, CLIN CANCER RES, V11, P5515, DOI 10.1158/1078-0432.CCR-05-0464
   Lin BY, 2010, PLOS ONE, V5, P0, DOI 10.1371/journal.pone.0010210
   MERCHANT RE, 1988, CANCER-AM CANCER SOC, V62, P665, DOI 10.1002/1097-0142(19880815)62:4<665::AID-CNCR2820620403>3.0.CO;2-O
   Mitchell DA, 2008, NEURO-ONCOLOGY, V10, P10, DOI 10.1215/15228517-2007-035
   Okada H, 2011, J CLIN ONCOL, V29, P330, DOI 10.1200/JCO.2010.30.7744
   Overwijk WW, 2003, J EXP MED, V198, P569, DOI 10.1084/jem.20030590
   Pardoll DM, 1998, CURR OPIN IMMUNOL, V10, P588, DOI 10.1016/S0952-7915(98)80228-8
   Parney IF, 2006, J NEURO-ONCOL, V78, P71, DOI 10.1007/s11060-005-9058-0
   Plautz GE, 2000, CLIN CANCER RES, V6, P2209
   POLISETTY RV, 2011, J PROTEOMIC IN PRESS, V0, P0
   Prins RM, 2011, CLIN CANCER RES, V17, P1603, DOI 10.1158/1078-0432.CCR-10-2563
   Quattrocchi KB, 1999, J NEURO-ONCOL, V45, P141, DOI 10.1023/A:1006293606710
   Rodriguez PC, 2005, J EXP MED, V202, P931, DOI 10.1084/jem.20050715
   Scheurer ME, 2008, ACTA NEUROPATHOL, V116, P79, DOI 10.1007/s00401-008-0359-1
   Staveley-OCarroll K, 1998, P NATL ACAD SCI USA, V95, P1178, DOI 10.1073/pnas.95.3.1178
   Steiner HH, 2004, J CLIN ONCOL, V22, P4272, DOI 10.1200/JCO.2004.09.038
   Stupp R, 2005, NEW ENGL J MED, V352, P987, DOI 10.1056/NEJMoa043330
   Tang J, 2005, CLIN CANCER RES, V11, P5292, DOI 10.1158/1078-0432.CCR-05-0545
   Tsuboi K, 2003, CLIN CANCER RES, V9, P3294
   Ueda R, 2009, P NATL ACAD SCI USA, V106, P10746, DOI 10.1073/pnas.0811817106
   Watters JJ, 2005, J NEUROSCI RES, V81, P447, DOI 10.1002/jnr.20485
   Wolchok JD, 2010, LANCET ONCOL, V11, P155, DOI 10.1016/S1470-2045(09)70334-1
   Yajima N, 2005, CLIN CANCER RES, V11, P5900, DOI 10.1158/1078-0432.CCR-05-0559
   Yamanaka R, 2005, CLIN CANCER RES, V11, P4160, DOI 10.1158/1078-0432.CCR-05-0120
   Yu JS, 2004, CANCER RES, V64, P4973, DOI 10.1158/0008-5472.CAN-03-3505
   Zhang JG, 2007, CLIN CANCER RES, V13, P566, DOI 10.1158/1078-0432.CCR-06-1576
NR 48
TC 3
Z9 6
U1 0
U2 3
PU MASSON EDITEUR
PI MOULINEAUX CEDEX 9
PA 21 STREET CAMILLE DESMOULINS, ISSY, 92789 MOULINEAUX CEDEX 9, FRANCE
SN 0035-3787
EI 2213-0004
J9 REV NEUROL-FRANCE
JI Rev. Neurol.
PD OCT 15
PY 2011
VL 167
IS 10
BP 668
EP 672
DI 10.1016/j.neurol.2011.07.002
PG 5
WC Clinical Neurology
SC Neurosciences & Neurology
GA 835IO
UT WOS:000296030200005
PM 21885075
DA 2025-02-17
ER

PT J
AU Chang, CN
   Huang, YC
   Yang, DM
   Kikuta, K
   Wei, KJ
   Kubota, T
   Yang, WK
AF Chang, Chen-Nen
   Huang, Yin-Cheng
   Yang, Den-Mei
   Kikuta, Kenichiro
   Wei, Kuo-Jen
   Kubota, Toshihiko
   Yang, Wen-Kuang
TI A phase I/II clinical trial investigating the adverse and therapeutic effects of a postoperative autologous dendritic cell tumor vaccine in patients with malignant glioma
SO JOURNAL OF CLINICAL NEUROSCIENCE
LA English
DT Article
DE Adverse effect; cGLP/cGCP; Dendritic cell vaccine; Malignant gliomas; Serum ALT/AST; Survival rate
ID cytotoxic t-cells; generation; lysate; responses; fusions; surgery
AB Previous clinical trials of dendritic cell (DC)-based immunotherapy in patients with glioblastoma multiforme (GBM) have reported induction of systemic immune responses and prolonged survival. From 2003 to 2005, we performed a clinical trial in which patients with malignant glioma underwent surgery for maximal cytoreduction followed by a 6-month 10-injection course of autologous DC-tumor vaccine therapy, each injection containing 1-6 x 10(7) DC. Of the 17 treated patients (16 with World Health Organization grade IV and one with grade III glioma), eight (47.1%) had an initial transient elevation in aspartate aminotransferase (AST)/alanine aminotransferase (ALT). Vaccination caused some tumor shrinkage and increased concentration of tumor-infiltrating CD8(+) lymphocytes. Median survival and 5-year survival were 525 days and 18.8%, respectively, for 16 patients with grade IV glioma (381 days and 12.5% for eight newly diagnosed: 966 days and 25% for eight relapsed patients) compared to 380 days and 0% for 63 historical control patients. We concluded that autologous DC-tumor immunotherapy benefits patients with malignant glioma but may cause transient but reversible elevation of serum AST/ALT levels. (C) 2011 Elsevier Ltd. All rights reserved.
C1 [Yang, Den-Mei; Yang, Wen-Kuang] Acad Sinica, Inst Biomed Sci, Taipei, Taiwan.
   [Chang, Chen-Nen; Huang, Yin-Cheng; Wei, Kuo-Jen] Chang Gung Mem Hosp, Dept Neurosurg, Tao Yuan, Taiwan.
   [Chang, Chen-Nen; Huang, Yin-Cheng; Wei, Kuo-Jen] Chang Gang Univ, Sch Med, Tao Yuan, Taiwan.
   [Yang, Den-Mei; Yang, Wen-Kuang] China Med Univ & Hosp, Cell Gene Therapy Res Lab, Taichung 404, Taiwan.
   [Chang, Chen-Nen; Kikuta, Kenichiro; Kubota, Toshihiko] Univ Fukui, Fac Med Sci, Div Neurosurg, Dept Sensory & Locomotor Med, Fukui 910, Japan.
C3 Academia Sinica - Taiwan; Chang Gung Memorial Hospital; Chang Gung University; China Medical University Taiwan; China Medical University Hospital - Taiwan; University of Fukui
RP Yang, WK (通讯作者)，Acad Sinica, Inst Biomed Sci, Taipei, Taiwan.
EM wkyang@mail.cmu.edu.tw
FU Taiwan Department of Health-NSC [DOH-89-TD.1001/DOH-92-TD.1050]; Academia Sinica [AS91-IBMS3PP]; CGMH [CMRPG32017]
CR Bender A, 1996, J IMMUNOL METHODS, V196, P121, DOI 10.1016/0022-1759(96)00079-8
   Boutron I, 2008, ANN INTERN MED, V148, P295, DOI 10.7326/0003-4819-148-4-200802190-00008
   Chen MH, 1998, APOPTOSIS, V3, P171, DOI 10.1023/A:1009698822305
   de Vleeschouwer S, 2006, NEUROSURGERY, V59, P988, DOI 10.1227/01.NEU.0000245595.38957.3E
   Dhodapkar MV, 2000, J CLIN INVEST, V105, PR9, DOI 10.1172/JCI9051
   Janckila AJ, 2003, J HISTOCHEM CYTOCHEM, V51, P1131, DOI 10.1177/002215540305100903
   Jonuleit H, 1997, EUR J IMMUNOL, V27, P3135, DOI 10.1002/eji.1830271209
   Kikuchi T, 2001, CANCER IMMUNOL IMMUN, V50, P337, DOI 10.1007/s002620100205
   Kikuchi T, 2004, J IMMUNOTHER, V27, P452, DOI 10.1097/00002371-200411000-00005
   Laws ER, 2003, J NEUROSURG, V99, P467, DOI 10.3171/jns.2003.99.3.0467
   Liau LM, 2005, CLIN CANCER RES, V11, P5515, DOI 10.1158/1078-0432.CCR-05-0464
   Markovic SN, 2006, J TRANSL MED, V4, P0, DOI 10.1186/1479-5876-4-35
   Morse MA, 1999, CANCER RES, V59, P56
   Romani N, 1996, J IMMUNOL METHODS, V196, P137, DOI 10.1016/0022-1759(96)00078-6
   Rutkowski S, 2004, BRIT J CANCER, V91, P1656, DOI 10.1038/sj.bjc.6602195
   Schuler G, 1997, J EXP MED, V186, P1183, DOI 10.1084/jem.186.8.1183
   Timmerman JM, 1999, ANNU REV MED, V50, P507
   Wang XY, 2001, J IMMUNOL, V166, P490, DOI 10.4049/jimmunol.166.1.490
   Yamanaka R, 2005, J NEURO-ONCOL, V72, P107, DOI 10.1007/s11060-004-3550-9
   Yamanaka R, 2003, BRIT J CANCER, V89, P1172, DOI 10.1038/sj.bjc.6601268
   Yu JS, 2001, CANCER RES, V61, P842
   Yu JS, 2004, CANCER RES, V64, P4973, DOI 10.1158/0008-5472.CAN-03-3505
   Zobywalski A, 2007, J TRANSL MED, V5, P0, DOI 10.1186/1479-5876-5-18
NR 23
TC 119
Z9 123
U1 3
U2 12
PU ELSEVIER SCI LTD
PI OXFORD
PA THE BOULEVARD, LANGFORD LANE, KIDLINGTON, OXFORD OX5 1GB, OXON, ENGLAND
SN 0967-5868
EI 1532-2653
J9 J CLIN NEUROSCI
JI J. Clin. Neurosci.
PD AUG 15
PY 2011
VL 18
IS 8
BP 1048
EP 1054
DI 10.1016/j.jocn.2010.11.034
PG 7
WC Clinical Neurology; Neurosciences
SC Neurosciences & Neurology
GA 805YY
UT WOS:000293768200007
PM 21715171
DA 2025-02-17
ER

PT J
AU Gabrusiewicz, K
   Ellert-Miklaszewska, A
   Lipko, M
   Sielska, M
   Frankowska, M
   Kaminska, B
AF Gabrusiewicz, Konrad
   Ellert-Miklaszewska, Aleksandra
   Lipko, Maciej
   Sielska, Malgorzata
   Frankowska, Marta
   Kaminska, Bozena
TI Characteristics of the Alternative Phenotype of Microglia/Macrophages and its Modulation in Experimental Gliomas
SO PLOS ONE
LA English
DT Article
ID tumor-associated macrophages; colony-stimulating factor; t-cell responses; glioblastoma cells; dendritic cells; breast-cancer; in-vivo; expression; microglia; arginase
AB Microglia (brain resident macrophages) accumulate in malignant gliomas and instead of initiating the anti-tumor response, they switch to a pro-invasive phenotype, support tumor growth, invasion, angiogenesis and immunosuppression by release of cytokines/chemokines and extracellular matrix proteases. Using immunofluorescence and flow cytometry, we demonstrate an early accumulation of activated microglia followed by accumulation of macrophages in experimental murine EGFP-GL261 gliomas. Those cells acquire the alternative phenotype, as evidenced by evaluation of the production of ten pro/anti-inflammatory cytokines and expression profiling of 28 genes in magnetically-sorted CD11b(+) cells from tumor tissues. Furthermore, we show that infiltration of implanted gliomas by amoeboid, Iba1-positive cells can be reduced by a systematically injected cyclosporine A (CsA) two or eight days after cell inoculation. The up-regulated levels of IL-10 and GM-CSF, increased expression of genes characteristic for the alternative and pro-invasive phenotype (arg-1, mt1-mmp, cxcl14) in glioma-derived CD11b(+) cells as well as enhanced angiogenesis and tumor growth were reduced in CsA-treated mice. Our findings define for the first time kinetics and biochemical characteristics of glioma-infiltrating microglia/macrophages. Inhibition of the alternative activation of tumor-infiltrating macrophages significantly reduced tumor growth. Thus, blockade of microglia/macrophage infiltration and their pro-invasive functions could be a novel therapeutic strategy in malignant gliomas.
C1 [Gabrusiewicz, Konrad; Ellert-Miklaszewska, Aleksandra; Lipko, Maciej; Sielska, Malgorzata; Frankowska, Marta; Kaminska, Bozena] M Nencki Inst Expt Biol, Lab Transcript Regulat, PL-02093 Warsaw, Poland.
C3 Polish Academy of Sciences; Nencki Institute of Experimental Biology of the Polish Academy of Sciences
RP Gabrusiewicz, K (通讯作者)，M Nencki Inst Expt Biol, Lab Transcript Regulat, PL-02093 Warsaw, Poland.
EM bozenakk@nencki.gov.pl
FU Ministry of Science and Higher Education (Poland) [P-N/024/2006, N N405 184435]
CR ALTERMAN RL, 1994, MOL CHEM NEUROPATHOL, V21, P177, DOI 10.1007/BF02815350
   Badie B, 2000, NEUROSURGERY, V46, P957, DOI 10.1097/00006123-200004000-00035
   Cha S, 2003, MAGNET RESON MED, V49, P848, DOI 10.1002/mrm.10446
   Condeelis J, 2006, CELL, V124, P263, DOI 10.1016/j.cell.2006.01.007
   FREI K, 1992, J IMMUNOL, V148, P3140
   Galarneau H, 2007, CANCER RES, V67, P8874, DOI 10.1158/0008-5472.CAN-07-0177
   Glass R, 2005, J NEUROSCI, V25, P2637, DOI 10.1523/JNEUROSCI.5118-04.2005
   Graeber MB, 2010, ACTA NEUROPATHOL, V119, P89, DOI 10.1007/s00401-009-0622-0
   Greenhough A, 2009, CARCINOGENESIS, V30, P377, DOI 10.1093/carcin/bgp014
   Hanisch UK, 2007, NAT NEUROSCI, V10, P1387, DOI 10.1038/nn1997
   Hata AN, 2005, MOL PHARMACOL, V67, P640, DOI 10.1124/mol.104.007971
   Herbert DR, 2010, J IMMUNOL, V184, P6438, DOI 10.4049/jimmunol.0902009
   Hussain SF, 2006, NEURO-ONCOLOGY, V8, P261, DOI 10.1215/15228517-2006-008
   Hussain SF, 2006, J TRANSL MED, V4, P0, DOI 10.1186/1479-5876-4-15
   Komohara Y, 2008, J PATHOL, V216, P15, DOI 10.1002/path.2370
   KONARSKA L, 1986, BIOCHEM MED METAB B, V35, P156, DOI 10.1016/0885-4505(86)90070-8
   Koochekpour S, 1997, CANCER RES, V57, P5391
   Kurth I, 2001, J EXP MED, V194, P855, DOI 10.1084/jem.194.6.855
   Lepique AP, 2009, CLIN CANCER RES, V15, P4391, DOI 10.1158/1078-0432.CCR-09-0489
   Lin EY, 2006, CANCER RES, V66, P11238, DOI 10.1158/0008-5472.CAN-06-1278
   Mantovani A, 2002, TRENDS IMMUNOL, V23, P549, DOI 10.1016/S1471-4906(02)02302-5
   Mantovani A, 2010, CURR OPIN IMMUNOL, V22, P231, DOI 10.1016/j.coi.2010.01.009
   Markovic DS, 2009, P NATL ACAD SCI USA, V106, P12530, DOI 10.1073/pnas.0804273106
   Markovic DS, 2005, J NEUROPATH EXP NEUR, V64, P754, DOI 10.1097/01.jnen.0000178445.33972.a9
   Minniti G, 2009, ANTICANCER RES, V29, P5171
   Munder M, 1998, J IMMUNOL, V160, P5347
   Munder M, 2009, BRIT J PHARMACOL, V158, P638, DOI 10.1111/j.1476-5381.2009.00291.x
   Nakano Y, 2008, J NEUROSURG, V108, P311, DOI 10.3171/JNS/2008/108/2/0311
   Narumiya S, 2003, LIFE SCI, V74, P391, DOI 10.1016/j.lfs.2003.09.025
   Nishie A, 1999, CLIN CANCER RES, V5, P1107
   NITTA T, 1992, BRAIN RES, V571, P19, DOI 10.1016/0006-8993(92)90505-4
   Ochoa AC, 2007, CLIN CANCER RES, V13, P721S, DOI 10.1158/1078-0432.CCR-06-2197
   Okada M, 2009, INT J ONCOL, V34, P1621, DOI 10.3892/ijo_00000292
   Pesce JT, 2009, PLOS PATHOG, V5, P0, DOI 10.1371/journal.ppat.1000371
   Pollard JW, 2008, J LEUKOCYTE BIOL, V84, P623, DOI 10.1189/jlb.1107762
   Qian BZ, 2010, CELL, V141, P39, DOI 10.1016/j.cell.2010.03.014
   Rodrigues JC, 2010, NEURO-ONCOLOGY, V12, P351, DOI 10.1093/neuonc/nop023
   Rodriguez PC, 2004, CANCER RES, V64, P5839, DOI 10.1158/0008-5472.CAN-04-0465
   Sarin H, 2009, J TRANSL MED, V7, P0, DOI 10.1186/1479-5876-7-77
   SEDGWICK JD, 1991, P NATL ACAD SCI USA, V88, P7438, DOI 10.1073/pnas.88.16.7438
   Shellenberger TD, 2004, CANCER RES, V64, P8262, DOI 10.1158/0008-5472.CAN-04-2056
   Shurin GV, 2005, J IMMUNOL, V174, P5490, DOI 10.4049/jimmunol.174.9.5490
   Sica A, 2006, EUR J CANCER, V42, P717, DOI 10.1016/j.ejca.2006.01.003
   Sliwa M, 2007, BRAIN, V130, P476, DOI 10.1093/brain/awl263
   Solinas G, 2009, J LEUKOCYTE BIOL, V86, P1065, DOI 10.1189/jlb.0609385
   Wei J, 2010, CLIN CANCER RES, V16, P461, DOI 10.1158/1078-0432.CCR-09-1983
   Wesolowska A, 2008, ONCOGENE, V27, P918, DOI 10.1038/sj.onc.1210683
   Wierzba-Bobrowicz T, 1994, FOLIA NEUROPATHOL, V32, P251
   Wu A, 2010, NEURO-ONCOLOGY, V12, P1113, DOI 10.1093/neuonc/noq082
   Yi LA, 2011, J NEUROIMMUNOL, V232, P75, DOI 10.1016/j.jneuroim.2010.10.011
   Zhai HY, 2011, GLIA, V59, P472, DOI 10.1002/glia.21117
   Zisakis A, 2007, CYTOKINE, V39, P99, DOI 10.1016/j.cyto.2007.05.012
NR 52
TC 227
Z9 258
U1 1
U2 20
PU PUBLIC LIBRARY SCIENCE
PI SAN FRANCISCO
PA 1160 BATTERY STREET, STE 100, SAN FRANCISCO, CA 94111 USA
SN 1932-6203
EI 
J9 PLOS ONE
JI PLoS One
PD AUG 25
PY 2011
VL 6
IS 8
BP 
EP 
DI 10.1371/journal.pone.0023902
PG 12
WC Multidisciplinary Sciences
SC Science & Technology - Other Topics
GA 812MQ
UT WOS:000294298000029
PM 21901144
DA 2025-02-17
ER

PT J
AU Vrabec, M
   Van Cauter, S
   Himmelreich, U
   Van Gool, SW
   Sunaert, S
   De Vleeschouwer, S
   Suput, D
   Demaerel, P
AF Vrabec, Matej
   Van Cauter, Sofie
   Himmelreich, Uwe
   Van Gool, Stefaan W.
   Sunaert, Stefan
   De Vleeschouwer, Steven
   Suput, Dusan
   Demaerel, Philippe
TI MR perfusion and diffusion imaging in the follow-up of recurrent glioblastoma treated with dendritic cell immunotherapy: a pilot study
SO NEURORADIOLOGY
LA English
DT Article
DE MRI; Glioblastoma; Diffusion imaging; Perfusion imaging; Dendritic cell immunotherapy; Treatment monitoring
ID high-grade gliomas; malignant glioma; brain-tumor; cerebral abscesses; treatment response; radiation-injury; weighted mri; spectroscopy; vaccination; therapy
AB This study aims to determine the potential value of MR-PWI and MR-DWI to differentiate immune therapy-induced inflammatory response from recurrent glioblastoma tumour growth. Both can present as contrast-enhancing lesions on conventional magnetic resonance imaging (MRI). Patients with recurrent glioblastoma who could obtain a total or near-total resection were treated with dendritic cell immune therapy according to the HGG-IMMUNO-2003 trial. A retrospective analysis of 32 follow-up MRI examinations (mean follow-up time 21 months) in eight patients was performed for this pilot study. For the statistical analysis, the 32 examinations were divided into three groups: 0-obtained in patients that remained stable during the follow-up period, 1a-obtained in progressive-tumour patients at time points before definite progression and 1b-obtained in patients at or after progression. Maximum lesional rCBV ratios were highest in group 1b (Student t test, 9.25 +/- 2.68; p < 0.001) and were higher in group 1a (4.87 +/- 1.61, p < 0.001) compared to group 0 (1.22 +/- 0.47). The minimum apparent diffusion coefficients (ADCs) in the contrast-enhancing regions were lower in group 1a (0.62 +/- 0.06 x 10(-3) mm(2)/s) than in group 0 (1.03 +/- 0.43 x 10(-3) mm(2)/s, p = 0.01) and higher in group 1b (0.76 +/- 0.08) compared to 1a (p = 0.02). The minimum ADCs in the FLAIR-hyperintense region were lower in group 1a (0.62 +/- 0.06, p = 0.02) compared to group 0 (0.76 +/- 0.16) but not significantly different in group 1b (0.68 +/- 0.07) from groups 0 and 1a (p = 0.33, p = 0.10). The mean ADCs of the FLAIR-hyperintense region and the mean ADCs of the contrast-enhancing lesion were not significantly different. The maximum lesional rCBV ratios and minimum ADC values in the contrast-enhancing area are potential radiological markers to differentiate between immune therapy-induced inflammatory response and recurrent glioblastoma tumour growth in glioblastoma patients treated with immune therapy.
C1 [Vrabec, Matej] Univ Clin Ctr Ljubljana, Dept Radiol, Ljubljana 1000, Slovenia.
   [Van Cauter, Sofie; Sunaert, Stefan; Demaerel, Philippe] Katholieke Univ Leuven Hosp, Dept Radiol, B-3000 Louvain, Belgium.
   [Himmelreich, Uwe] Catholic Univ Louvain, Mol Small Anim Imaging Ctr, Biomed NMR Unit, Dept Med Diagnost Sci, B-3000 Louvain, Belgium.
   [Van Gool, Stefaan W.] Katholieke Univ Leuven Hosp, Dept Pediat Neurooncol, B-3000 Louvain, Belgium.
   [De Vleeschouwer, Steven] Katholieke Univ Leuven Hosp, Dept Neurosurg, B-3000 Louvain, Belgium.
   [Suput, Dusan] Univ Ljubljana, Fac Med, Inst Pathophysiol, Ljubljana 1000, Slovenia.
C3 University Medical Centre Ljubljana; KU Leuven; University Hospital Leuven; Flanders Institute for Biotechnology (VIB); Universite Catholique Louvain; Flanders Institute for Biotechnology (VIB); KU Leuven; University Hospital Leuven; Flanders Institute for Biotechnology (VIB); KU Leuven; University Hospital Leuven; University of Ljubljana
RP Vrabec, M (通讯作者)，Univ Clin Ctr Ljubljana, Dept Radiol, Zaloska 7, Ljubljana 1000, Slovenia.
EM vrabec.m@gmail.com
FU Olivia Hendrickx Research Fund; Herman Memorial Research Fund; James E. Kearney Memorial Fund and gifts from private families and service clubs; Stichting tegen Kanker; IWT; Stem Cell Institute Leuven; Emmanuel van der Schueren Fund; International Union against Cancer; Klinisch Onderzoeksfonds UZ Leuven; Fund for Scientific Research-Flanders (FWO-V)
CR Aronen HJ, 2002, NEUROIMAG CLIN N AM, V12, P501, DOI 10.1016/S1052-5149(02)00026-6
   Arvinda HR, 2009, J NEURO-ONCOL, V94, P87, DOI 10.1007/s11060-009-9807-6
   Baehring JM, 2007, J NEURO-ONCOL, V82, P221, DOI 10.1007/s11060-006-9273-3
   Banchereau J, 2005, NAT REV IMMUNOL, V5, P296, DOI 10.1038/nri1592
   Barajas RF, 2009, AM J NEURORADIOL, V30, P367, DOI 10.3174/ajnr.A1362
   Barajas RF, 2009, RADIOLOGY, V253, P486, DOI 10.1148/radiol.2532090007
   Barrett T, 2007, J MAGN RESON IMAGING, V26, P235, DOI 10.1002/jmri.20991
   BELLIVEAU JW, 1991, SCIENCE, V254, P716, DOI 10.1126/science.1948051
   Bisdas S, 2009, AM J NEURORADIOL, V30, P681, DOI 10.3174/ajnr.A1465
   Bobek-Billewicz B, 2010, FOLIA NEUROPATHOL, V48, P81
   Calli C, 2006, EUR J RADIOL, V58, P394, DOI 10.1016/j.ejrad.2005.12.032
   Cha S, 2006, AM J NEURORADIOL, V27, P475
   Chawalparit Orasa, 2009, JOURNAL OF THE MEDICAL ASSOCIATION OF THAILAND, V92, P537
   Chen Jun, 2005, ZHONGHUA ZHONGLIU ZAZHI, V27, P309
   Chiang IC, 2009, BRIT J RADIOL, V82, P813, DOI 10.1259/bjr/90100265
   Danchaivijitr N, 2008, RADIOLOGY, V247, P170, DOI 10.1148/radiol.2471062089
   De Vleeschouwer S, 2004, J NEUROSURG, V100, P492, DOI 10.3171/ped.2004.100.5.0492
   De Vleeschouwer S, 2008, CLIN CANCER RES, V14, P3098, DOI 10.1158/1078-0432.CCR-07-4875
   de Vleeschouwer S, 2006, NEUROSURGERY, V59, P988, DOI 10.1227/01.NEU.0000245595.38957.3E
   Erdogan C, 2005, J COMPUT ASSIST TOMO, V29, P663, DOI 10.1097/01.rct.0000168868.50256.55
   Gerstner ER, 2007, EXPERT OPIN INV DRUG, V16, P1895, DOI 10.1517/13543784.16.12.1895
   Hakyemez B, 2006, J MAGN RESON IMAGING, V24, P817, DOI 10.1002/jmri.20707
   Hamstra DA, 2005, P NATL ACAD SCI USA, V102, P16759, DOI 10.1073/pnas.0508347102
   Hein PA, 2004, AM J NEURORADIOL, V25, P201
   Holmes TM, 2004, AM J ROENTGENOL, V183, P1247, DOI 10.2214/ajr.183.5.1831247
   Jain R, 2010, J NEURO-ONCOL, V100, P17, DOI 10.1007/s11060-010-0139-3
   Jain R, 2010, J NEURO-ONCOL, V96, P423, DOI 10.1007/s11060-009-9981-6
   Kikuchi T, 2009, NEUROL RES, V31, P1102, DOI 10.1179/174313209X382539
   Kitis O, 2005, EUR J RADIOL, V55, P393, DOI 10.1016/j.ejrad.2005.02.004
   KONDZIOLKA D, 1987, J NEUROSURG, V67, P852, DOI 10.3171/jns.1987.67.6.0852
   LEBIHAN D, 1992, AM J ROENTGENOL, V159, P591, DOI 10.2214/ajr.159.3.1503032
   Luthra G, 2007, AM J NEURORADIOL, V28, P1332, DOI 10.3174/ajnr.A0548
   MACDONALD DR, 1990, J CLIN ONCOL, V8, P1277, DOI 10.1200/JCO.1990.8.7.1277
   Mangla R, 2010, RADIOLOGY, V256, P575, DOI 10.1148/radiol.10091440
   Mason WP, 2008, EXPERT OPIN EMERG DR, V13, P81, DOI 10.1517/14728214.13.1.81
   Meyzer C, 2010, RADIAT ONCOL, V5, P0, DOI 10.1186/1748-717X-5-9
   Mitsuya K, 2010, J NEURO-ONCOL, V99, P81, DOI 10.1007/s11060-009-0106-z
   Muccio CF, 2008, RADIOL MED, V113, P747, DOI 10.1007/s11547-008-0254-9
   Murakami R, 2009, RADIOLOGY, V251, P838, DOI 10.1148/radiol.2513080899
   Padhani AR, 2010, TARGET ONCOL, V5, P39, DOI 10.1007/s11523-010-0135-8
   Provenzale JM, 2006, RADIOLOGY, V239, P632, DOI 10.1148/radiol.2393042031
   Roldán GB, 2009, CAN J NEUROL SCI, V36, P617, DOI 10.1017/S0317167100008131
   Rosset A, 2004, J DIGIT IMAGING, V17, P205, DOI 10.1007/s10278-004-1014-6
   Rutkowski S, 2004, BRIT J CANCER, V91, P1656, DOI 10.1038/sj.bjc.6602195
   Sanghera P, 2010, CAN J NEUROL SCI, V37, P36, DOI 10.1017/S0317167100009628
   Sawlani V, 2009, J NEUROL SCI, V287, P221, DOI 10.1016/j.jns.2009.07.010
   Singhal T, 2008, MOL IMAGING BIOL, V10, P1, DOI 10.1007/s11307-007-0115-2
   Stecco A, 2011, J NEURO-ONCOL, V102, P261, DOI 10.1007/s11060-010-0310-x
   Stupp R, 2005, NEW ENGL J MED, V352, P987, DOI 10.1056/NEJMoa043330
   Sugahara T, 1998, AM J ROENTGENOL, V171, P1479, DOI 10.2214/ajr.171.6.9843274
   Sugahara T, 2001, AM J NEURORADIOL, V22, P1306
   Tomura N, 2006, J COMPUT ASSIST TOMO, V30, P496, DOI 10.1097/00004728-200605000-00024
   Van Gool S, 2009, BRAIN PATHOL, V19, P694, DOI 10.1111/j.1750-3639.2009.00316.x
   Wheeler CJ, 2008, CANCER RES, V68, P5955, DOI 10.1158/0008-5472.CAN-07-5973
   Yamada K, 2002, AM J NEURORADIOL, V23, P1022
   Yang D, 2002, NEURORADIOLOGY, V44, P656, DOI 10.1007/s00234-002-0816-9
   Yu JS, 2004, CANCER RES, V64, P4973, DOI 10.1158/0008-5472.CAN-03-3505
NR 57
TC 65
Z9 65
U1 1
U2 8
PU SPRINGER
PI NEW YORK
PA 233 SPRING ST, NEW YORK, NY 10013 USA
SN 0028-3940
EI 1432-1920
J9 NEURORADIOLOGY
JI Neuroradiology
PD OCT 15
PY 2011
VL 53
IS 10
BP 721
EP 731
DI 10.1007/s00234-010-0802-6
PG 11
WC Clinical Neurology; Neuroimaging; Radiology, Nuclear Medicine & Medical Imaging
SC Neurosciences & Neurology; Radiology, Nuclear Medicine & Medical Imaging
GA 828WF
UT WOS:000295534000001
PM 21107549
DA 2025-02-17
ER

PT J
AU Fujita, M
   Kohanbash, G
   Fellows-Mayle, W
   Hamilton, RL
   Komohara, Y
   Decker, SA
   Ohlfest, JR
   Okada, H
AF Fujita, Mitsugu
   Kohanbash, Gary
   Fellows-Mayle, Wendy
   Hamilton, Ronald L.
   Komohara, Yoshihiro
   Decker, Stacy A.
   Ohlfest, John R.
   Okada, Hideho
TI COX-2 Blockade Suppresses Gliomagenesis by Inhibiting Myeloid-Derived Suppressor Cells
SO CANCER RESEARCH
LA English
DT Article
ID regulatory t-cells; dendritic cells; polymorphisms; glioblastoma; expression; identification; migration; arginase; promotes; survival
AB Epidemiologic studies have highlighted associations between the regular use of nonsteroidal anti-inflammatory drugs (NSAID) and reduced glioma risks in humans. Most NSAIDs function as COX-2 inhibitors that prevent production of prostaglandin E-2 (PGE(2)). Because PGE(2) induces expansion of myeloid-derived suppressor cells (MDSC), we hypothesized that COX-2 blockade would suppress gliomagenesis by inhibiting MDSC development and accumulation in the tumor microenvironment (TME). In mouse models of glioma, treatment with the COX-2 inhibitors acetylsalicylic acid (ASA) or celecoxib inhibited systemic PGE(2) production and delayed glioma development. ASA treatment also reduced the MDSC-attracting chemokine CCL2 (C-C motif ligand 2) in the TME along with numbers of CD11b(+)Ly6G(hi)Ly6C(lo) granulocytic MDSCs in both the bone marrow and the TME. In support of this evidence that COX-2 blockade blocked systemic development of MDSCs and their CCL2-mediated accumulation in the TME, there were defects in these processes in glioma-bearing Cox2-deficient and Ccl2-deficient mice. Conversely, these mice or ASA-treated wild-type mice displayed enhanced expression of CXCL10 (C-X-C motif chemokine 10) and infiltration of cytotoxic T lymphocytes (CTL) in the TME, consistent with a relief of MDSC-mediated immunosuppression. Antibody-mediated depletion of MDSCs delayed glioma growth in association with an increase in CXCL10 and CTLs in the TME, underscoring a critical role for MDSCs in glioma development. Finally, Cxcl10-deficient mice exhibited reduced CTL infiltration of tumors, establishing that CXCL10 limited this pathway of immunosuppression. Taken together, our findings show that the COX-2 pathway promotes gliomagenesis by directly supporting systemic development of MDSCs and their accumulation in the TME, where they limit CTL infiltration. Cancer Res; 71(7); 2664-74. (C)2011 AACR.
C1 [Fujita, Mitsugu; Fellows-Mayle, Wendy; Komohara, Yoshihiro; Okada, Hideho] Univ Pittsburgh, Dept Neurol Surg, Sch Med, Pittsburgh, PA 15213 USA.
   [Fujita, Mitsugu; Kohanbash, Gary; Hamilton, Ronald L.; Komohara, Yoshihiro; Okada, Hideho] Univ Pittsburgh, Brain Tumor Program, Inst Canc, Pittsburgh, PA 15213 USA.
   [Hamilton, Ronald L.] Univ Pittsburgh, Dept Pathol, Sch Med, Pittsburgh, PA 15213 USA.
   [Okada, Hideho] Univ Pittsburgh, Dept Surg, Sch Med, Pittsburgh, PA 15213 USA.
   [Okada, Hideho] Univ Pittsburgh, Dept Immunol, Sch Med, Pittsburgh, PA 15213 USA.
   [Kohanbash, Gary] Univ Pittsburgh, Dept Infect Dis & Microbiol, Grad Sch Publ Hlth, Pittsburgh, PA 15213 USA.
   [Decker, Stacy A.; Ohlfest, John R.] Univ Minnesota, Dept Pediat, Minneapolis, MN 55455 USA.
C3 Pennsylvania Commonwealth System of Higher Education (PCSHE); University of Pittsburgh; Pennsylvania Commonwealth System of Higher Education (PCSHE); University of Pittsburgh; Pennsylvania Commonwealth System of Higher Education (PCSHE); University of Pittsburgh; Pennsylvania Commonwealth System of Higher Education (PCSHE); University of Pittsburgh; Pennsylvania Commonwealth System of Higher Education (PCSHE); University of Pittsburgh; Pennsylvania Commonwealth System of Higher Education (PCSHE); University of Pittsburgh; University of Minnesota System; University of Minnesota Twin Cities
RP Okada, H (通讯作者)，Univ Pittsburgh, Dept Neurol Surg, Sch Med, Off Suite 1-19E,5117 Ctr Ave, Pittsburgh, PA 15213 USA.
EM okadah@upmc.edu
FU NIH [1R01NS055140, 2P01NS40923, 1P01CA132714, 1R21NS055738]; American Cancer Society [RSG-09-189-01-LIB]; Pittsburgh Foundation [D2008-0433]; Cancer Center [P3CA047904]
CR Brown CE, 2007, J IMMUNOL, V179, P3332, DOI 10.4049/jimmunol.179.5.3332
   Deshmane SL, 2009, J INTERF CYTOK RES, V29, P313, DOI 10.1089/jir.2008.0027
   Dzenko KA, 2005, MICROVASC RES, V70, P53, DOI 10.1016/j.mvr.2005.04.005
   Food and Drug Administration, 2005, GUID IND EST MAX SAF, V0, P0
   Fujita M, 2008, J IMMUNOL, V180, P2089, DOI 10.4049/jimmunol.180.4.2089
   Fujita M, 2010, CLIN CANCER RES, V16, P3409, DOI 10.1158/1078-0432.CCR-10-0644
   Fujita M, 2009, CANCER RES, V69, P1587, DOI 10.1158/0008-5472.CAN-08-2915
   Gabrilovich DI, 2009, NAT REV IMMUNOL, V9, P162, DOI 10.1038/nri2506
   Greifenberg V, 2009, EUR J IMMUNOL, V39, P2865, DOI 10.1002/eji.200939486
   Huang B, 2007, CANCER LETT, V252, P86, DOI 10.1016/j.canlet.2006.12.012
   Jimeno A, 2006, MOL CANCER THER, V5, P3240, DOI 10.1158/1535-7163.MCT-06-0565
   Jordan JT, 2008, CANCER IMMUNOL IMMUN, V57, P123, DOI 10.1007/s00262-007-0336-x
   LEVY G, 1972, NEW ENGL J MED, V287, P430, DOI 10.1056/NEJM197208312870903
   Mantovani A, 2009, HUM IMMUNOL, V70, P325, DOI 10.1016/j.humimm.2009.02.008
   Mathew A, 2005, J IMMUNOL, V174, P2212, DOI 10.4049/jimmunol.174.4.2212
   MILIARAS S, 2004, TECH COLOPROCTOL, V1, P0
   Movahedi K, 2008, BLOOD, V111, P4233, DOI 10.1182/blood-2007-07-099226
   Muthuswamy R, 2008, CANCER RES, V68, P5972, DOI 10.1158/0008-5472.CAN-07-6818
   Ochoa AC, 2007, CLIN CANCER RES, V13, P721S, DOI 10.1158/1078-0432.CCR-06-2197
   Ostrand-Rosenberg S, 2009, J IMMUNOL, V182, P4499, DOI 10.4049/jimmunol.0802740
   Padovan E, 2002, J LEUKOCYTE BIOL, V71, P669
   Park W, 2008, J EXP CLIN CANC RES, V27, P0, DOI 10.1186/1756-9966-27-66
   Purow B, 2009, NAT REV NEUROL, V5, P419, DOI 10.1038/nrneurol.2009.96
   Rodero M, 2008, J CLIN ONCOL, V26, P5957, DOI 10.1200/JCO.2008.17.2833
   Rodriguez PC, 2005, J EXP MED, V202, P931, DOI 10.1084/jem.20050715
   Rothwell PM, 2011, LANCET, V377, P31, DOI 10.1016/S0140-6736(10)62110-1
   Scheurer ME, 2008, CLIN CANCER RES, V14, P6640, DOI 10.1158/1078-0432.CCR-07-4681
   Scheurer ME, 2008, CANCER EPIDEM BIOMAR, V17, P1277, DOI 10.1158/1055-9965.EPI-07-2621
   Schönthal AH, 2008, EXPERT OPIN INV DRUG, V17, P197, DOI 10.1517/13543784.17.2.197
   Schwartzbaum J, 2005, CANCER RES, V65, P6459, DOI 10.1158/0008-5472.CAN-04-3728
   Sharma S, 2005, CANCER RES, V65, P5211, DOI 10.1158/0008-5472.CAN-05-0141
   Sinha P, 2007, CANCER RES, V67, P4507, DOI 10.1158/0008-5472.CAN-06-4174
   Sivak-Sears NR, 2004, AM J EPIDEMIOL, V159, P1131, DOI 10.1093/aje/kwh153
   Wang DZ, 2010, NAT REV CANCER, V10, P181, DOI 10.1038/nrc2809
   Wiesner SM, 2009, CANCER RES, V69, P431, DOI 10.1158/0008-5472.CAN-08-1800
   Wrensch M, 2006, CANCER RES, V66, P4531, DOI 10.1158/0008-5472.CAN-05-4032
   Yoshida S, 2003, LAB INVEST, V83, P1385, DOI 10.1097/01.LAB.0000090159.53224.B9
   Youn JI, 2008, J IMMUNOL, V181, P5791, DOI 10.4049/jimmunol.181.8.5791
NR 38
TC 303
Z9 350
U1 2
U2 29
PU AMER ASSOC CANCER RESEARCH
PI PHILADELPHIA
PA 615 CHESTNUT ST, 17TH FLOOR, PHILADELPHIA, PA 19106-4404 USA
SN 0008-5472
EI 1538-7445
J9 CANCER RES
JI Cancer Res.
PD APR 1
PY 2011
VL 71
IS 7
BP 2664
EP 2674
DI 10.1158/0008-5472.CAN-10-3055
PG 11
WC Oncology
SC Oncology
GA 743YW
UT WOS:000289057600027
PM 21324923
DA 2025-02-17
ER

PT J
AU Yuan, SX
   Sun, X
   Li, JL
   Zhang, SY
   Xu, XK
   Zheng, MG
   Wang, K
   Li, FC
AF Yuan Shixiang
   Sun Xi
   Li Junliang
   Zhang Shanyi
   Xu Xingke
   Zheng Meiguang
   Wang Kai
   Li Fangcheng
TI Antitumor efficacy of a photodynamic therapy-generated dendritic cell glioma vaccine
SO MEDICAL ONCOLOGY
LA English
DT Article
DE Photodynamic therapy; Acid elution; Dendritic cell vaccine; Glioma vaccine; Cytotoxic T lymphocytes; Tumor immunity
ID t-cells; viable cells; class-i; interleukin-10; suppresses; activation; expression; relevance; membrane; death
AB The objective of this study is to generate dendritic cell (DC) vaccines by exposing DCs to C6 glioma cancer cell antigenic (tumor) peptides following the exposure of C6 cells to photodynamic therapy (PDT) and acid elution. Effects of these DCs on host immunity were assessed by measuring cytokine induction (following adaptive transfer into rats) and assessing DC-induced cytotoxic T lymphocyte (CTL)-mediated lysis of C6 target cells. Precursor dendritic cells were purified from rat bone marrow and matured in vitro. C6 cells were stimulated with PDT, and adherent cells were acid-eluted to obtain cell surface antigens, whole cell antigens were also isolated from supernatants. C6 cells not stimulated with PDT were also used to isolate antigens by acid elution or freeze-thaw methods for comparison purposes. The isolated antigens from the respective purification methods were used to sensitize DCs for the generation of DC vaccines subsequently transferred into SD rats. Following adoptive transfer, the changes in interleukin (IL)-12, IL-10, and TNF-alpha expression were measured in rat serum by ELISA. CTL-mediated lysis was assessed using the MTT assay. PDT-generated antigens further purified by acid elution had the greatest stimulatory effect on DCs based on the elevated serum IL-12 and TNF-alpha levels and decreased serum IL-10 levels. CTL activity in this group was also highest (percent lysis 95.5% +/- 0.016) compared with that elicited by PDT-supernatants, acid elution, and freeze-thawing (or the control group), which had 90.2% +/- 0.024, 73.3% +/- 0.027, 63.6% +/- 0.049, or 0.4% +/- 0.063 lysis, respectively. PDT significantly enhanced tumor cell immunogenicity. These data suggested that DC vaccines prepared by treating tumor cells with PDT to generate antigen-specific CTL responses can be developed as novel cancer immunotherapeutic strategies.
C1 [Yuan Shixiang; Li Junliang; Zhang Shanyi; Xu Xingke; Zheng Meiguang; Li Fangcheng] Sun Yat Sen Univ, Affiliated Hosp 2, Dept Neurosurg, Guangzhou 510120, Guangdong, Peoples R China.
   [Yuan Shixiang; Wang Kai] Guangzhou 12 Hosp, Dept Neurosurg, Guangzhou 510120, Guangdong, Peoples R China.
   [Sun Xi] Sun Yet Sen Univ, Dept Parasitol, Zhongshan Med Coll, Guangzhou 510089, Guangdong, Peoples R China.
C3 Sun Yat Sen University; Sun Yat Sen University
RP Li, FC (通讯作者)，Sun Yat Sen Univ, Affiliated Hosp 2, Dept Neurosurg, Guangzhou 510120, Guangdong, Peoples R China.
EM lifangcheng163@163.com
FU National Natural Science Foundation of China [30770765]; Guangdong Technology Program [2004B31201005]
CR Banchereau J, 2000, ANNU REV IMMUNOL, V18, P767, DOI 10.1146/annurev.immunol.18.1.767
   Chang LF, 2006, CELL, V124, P601, DOI 10.1016/j.cell.2006.01.021
   Chen LP, 1998, IMMUNOL TODAY, V19, P27, DOI 10.1016/S0167-5699(97)01180-8
   Ebert LM, 2006, J IMMUNOL, V176, P4331, DOI 10.4049/jimmunol.176.7.4331
   Gollnick SO, 2010, IMMUNOL RES, V46, P216, DOI 10.1007/s12026-009-8119-4
   Gollnick SO, 1997, CANCER RES, V57, P3904
   Gollnick SO, 2002, CANCER RES, V62, P1604
   Gomer C J, 1996, J CLIN LASER MED SURG, V14, P315
   Jalili A, 2004, CLIN CANCER RES, V10, P4498, DOI 10.1158/1078-0432.CCR-04-0367
   Kawamata A, 2006, ONCOL REP, V16, P1231
   Kochevar IE, 1996, BBA-BIOMEMBRANES, V1280, P223, DOI 10.1016/0005-2736(95)00297-9
   Korbelik M, 2005, CANCER RES, V65, P1018
   Korbelik M, 2006, CANCER IMMUNOL IMMUN, V55, P900, DOI 10.1007/s00262-005-0088-4
   Muthana M, 2004, J IMMUNOL METHODS, V294, P165, DOI 10.1016/j.jim.2004.09.006
   Ohshiro H, 2001, J SURG RES, V101, P29, DOI 10.1006/jsre.2001.6228
   Ohtani T, 2006, FEBS LETT, V580, P1597, DOI 10.1016/j.febslet.2006.01.092
   Riemensberger J, 2002, CLIN EXP IMMUNOL, V127, P20, DOI 10.1046/j.1365-2249.2002.01734.x
   Saji H, 2006, CLIN CANCER RES, V12, P2568, DOI 10.1158/1078-0432.CCR-05-1986
   STORKUS WJ, 1993, J IMMUNOTHER, V14, P94, DOI 10.1097/00002371-199308000-00003
   SUGAWARA S, 1987, J IMMUNOL METHODS, V100, P83
   Todryk S, 1999, J IMMUNOL, V163, P1398
   Usuda J, 2001, INT J CANCER, V93, P475, DOI 10.1002/ijc.1374
   Wong BR, 1997, J EXP MED, V186, P2075, DOI 10.1084/jem.186.12.2075
   Yang AS, 2003, CANCER RES, V63, P2150
   Yang L, 2004, ADV CANCER RES, V92, P13, DOI 10.1016/S0065-230X(04)92002-7
   Zitvogel L, 1996, J EXP MED, V183, P87, DOI 10.1084/jem.183.1.87
NR 26
TC 16
Z9 19
U1 1
U2 9
PU HUMANA PRESS INC
PI TOTOWA
PA 999 RIVERVIEW DRIVE SUITE 208, TOTOWA, NJ 07512 USA
SN 1357-0560
EI 1559-131X
J9 MED ONCOL
JI Med. Oncol.
PD DEC 15
PY 2011
VL 28
IS 
BP S453
EP S461
DI 10.1007/s12032-010-9713-y
PG 9
WC Oncology
SC Oncology
GA 902OG
UT WOS:000301047200068
PM 20960074
DA 2025-02-17
ER

PT J
AU Maubant, S
   Banissi, C
   Beck, S
   Chauvat, A
   Carpentier, AF
AF Maubant, Sylvie
   Banissi, Claire
   Beck, Samantha
   Chauvat, Anne
   Carpentier, Antoine F.
TI Adjuvant Properties of Cytosine-Phosphate-Guanosine Oligodeoxynucleotide in Combination with Various Polycations in an Ovalbumin-Vaccine Model
SO NUCLEIC ACID THERAPEUTICS
LA English
DT Article
ID arginine-rich peptides; b surface-antigen; t-cell immunity; cpg-odn; dendritic cells; bacterial-dna; immunostimulatory dna; malignant glioma; responses; delivery
AB Oligonucleotides containing CpG motifs (cytosine-phosphate-guanosine oligodeoxynucleotide [CpG ODN]) display strong immunostimulatory effects, and polycations have been previously reported as cellular delivery system. In the present study, we investigated the adjuvant properties of combinations of a CpG ODN with various polycations (poly-arginine, poly-lysine, poly-histidine, or chitosan) in an ovalbumin vaccination model. We showed that, when combined to CpG ODN, poly-arginine and poly-histidine, but not poly-lysine or chitosan, enhanced efficiently both the IgG antibody production and the number of splenocytes secreting interferon-gamma after stimulation with a CD8+ T cell-restricted peptide. Interestingly, CpG ODN-poly-arginine, which was the most efficient, compared favorably to the complete Freund's adjuvant and aluminium salts and induced no local toxicity, making this combination a very attractive adjuvant for vaccines.
C1 [Carpentier, Antoine F.] Hop Avicenne, AP HP, Serv Neurol, F-93009 Bobigny, France.
   [Maubant, Sylvie; Banissi, Claire; Beck, Samantha; Carpentier, Antoine F.] Univ Paris 05, Hop Europeen Georges Pompidou, Lab Rech Biochirurg, Paris, France.
   [Chauvat, Anne] Univ Paris 05, Hop Europeen Georges Pompidou, INSERM, U970, Paris, France.
C3 Assistance Publique Hopitaux Paris (APHP); Hopital Universitaire Avicenne - APHP; Universite Paris 13; Universite Paris Cite; Assistance Publique Hopitaux Paris (APHP); Hopital Universitaire Europeen Georges-Pompidou - APHP; Universite Paris Cite; Assistance Publique Hopitaux Paris (APHP); Hopital Universitaire Europeen Georges-Pompidou - APHP; Institut National de la Sante et de la Recherche Medicale (Inserm)
RP Carpentier, AF (通讯作者)，Hop Avicenne, AP HP, Serv Neurol, 125 Route Stalingrad, F-93009 Bobigny, France.
EM antoine.carpentier@avc.aphp.fr
FU Association Oligocyte; AP-HP (Assistance Publique-Hopitaux de Paris); ADNA (Association pour le Developpement des Neurosciences a Avicenne)
CR Barchet W, 2008, CURR OPIN IMMUNOL, V20, P389, DOI 10.1016/j.coi.2008.07.007
   Bauer M, 2001, J IMMUNOL, V166, P5000, DOI 10.4049/jimmunol.166.8.5000
   Bauer S, 2001, P NATL ACAD SCI USA, V98, P9237, DOI 10.1073/pnas.161293498
   Borges O, 2008, INT IMMUNOPHARMACOL, V8, P1773, DOI 10.1016/j.intimp.2008.08.013
   Bourquin C, 2008, J IMMUNOL, V181, P2990, DOI 10.4049/jimmunol.181.5.2990
   Buschle M, 1997, P NATL ACAD SCI USA, V94, P3256, DOI 10.1073/pnas.94.7.3256
   Carpentier AF, 2003, FRONT BIOSCI, V8, PE115, DOI 10.2741/934
   Carpentier A, 2010, NEURO-ONCOLOGY, V12, P401, DOI 10.1093/neuonc/nop047
   Cho HJ, 2000, NAT BIOTECHNOL, V18, P509, DOI 10.1038/75365
   Chu RS, 1997, J EXP MED, V186, P1623, DOI 10.1084/jem.186.10.1623
   Davis HL, 1998, J IMMUNOL, V160, P870
   Fritz JH, 2004, VACCINE, V22, P3274, DOI 10.1016/j.vaccine.2004.03.007
   Futaki S, 2005, ADV DRUG DELIVER REV, V57, P547, DOI 10.1016/j.addr.2004.10.009
   Futaki S, 2001, J BIOL CHEM, V276, P5836, DOI 10.1074/jbc.M007540200
   Guy B, 2007, NAT REV MICROBIOL, V5, P505, DOI 10.1038/nrmicro1681
   Han HD, 2008, INT J PHARMACEUT, V350, P27, DOI 10.1016/j.ijpharm.2007.08.014
   Hartmann G, 1999, P NATL ACAD SCI USA, V96, P9305, DOI 10.1073/pnas.96.16.9305
   Hartmann G, 2000, J IMMUNOL, V164, P1617, DOI 10.4049/jimmunol.164.3.1617
   Heit A, 2005, J IMMUNOL, V174, P4373, DOI 10.4049/jimmunol.174.7.4373
   Kadowaki N, 2001, J EXP MED, V194, P863, DOI 10.1084/jem.194.6.863
   Klinman DM, 1999, VACCINE, V17, P19, DOI 10.1016/S0264-410X(98)00151-0
   Klinman DM, 1996, P NATL ACAD SCI USA, V93, P2879, DOI 10.1073/pnas.93.7.2879
   Kovacs-Nolan J, 2009, VACCINE, V27, P2055, DOI 10.1016/j.vaccine.2009.01.118
   Lindblad EB, 2004, VACCINE, V22, P3658, DOI 10.1016/j.vaccine.2004.03.032
   Lingnau K, 2002, VACCINE, V20, P3498, DOI 10.1016/S0264-410X(02)00343-2
   Lührs P, 2002, J IMMUNOL, V169, P5217, DOI 10.4049/jimmunol.169.9.5217
   Maurer T, 2002, EUR J IMMUNOL, V32, P2356, DOI 10.1002/1521-4141(200208)32:8<2356::AID-IMMU2356>3.0.CO;2-Z
   Meng YX, 2005, INT J CANCER, V116, P992, DOI 10.1002/ijc.21131
   Mitchell DJ, 2000, J PEPT RES, V56, P318, DOI 10.1034/j.1399-3011.2000.00723.x
   Nakase I, 2004, MOL THER, V10, P1011, DOI 10.1016/j.ymthe.2004.08.010
   Reed SG, 2009, TRENDS IMMUNOL, V30, P23, DOI 10.1016/j.it.2008.09.006
   Schellack C, 2006, VACCINE, V24, P5461, DOI 10.1016/j.vaccine.2006.03.071
   Schlosser E, 2008, VACCINE, V26, P1626, DOI 10.1016/j.vaccine.2008.01.030
   Schmidt W, 1997, P NATL ACAD SCI USA, V94, P3262, DOI 10.1073/pnas.94.7.3262
   Shirota H, 2001, J IMMUNOL, V167, P66, DOI 10.4049/jimmunol.167.1.66
   Standley SM, 2007, BIOCONJUGATE CHEM, V18, P77, DOI 10.1021/bc060165i
   Stills HF, 2005, ILAR J, V46, P280, DOI 10.1093/ilar.46.3.280
   Takemoto S, 2009, J CONTROL RELEASE, V135, P11, DOI 10.1016/j.jconrel.2008.11.024
   Tighe H, 2000, J ALLERGY CLIN IMMUN, V106, P124, DOI 10.1067/mai.2000.107927
   Weeratna R, 2003, IMMUNOL CELL BIOL, V81, P59, DOI 10.1046/j.1440-1711.2003.01135.x
   Yi AK, 1996, J IMMUNOL, V156, P558
   Zhang XQ, 2007, J PHARM SCI-US, V96, P3283, DOI 10.1002/jps.20978
   Zwiorek K, 2008, PHARM RES-DORDR, V25, P551, DOI 10.1007/s11095-007-9410-5
NR 43
TC 12
Z9 14
U1 1
U2 11
PU MARY ANN LIEBERT INC
PI NEW ROCHELLE
PA 140 HUGUENOT STREET, 3RD FL, NEW ROCHELLE, NY 10801 USA
SN 2159-3337
EI 
J9 NUCLEIC ACID THER
JI Nucl. Acid Ther.
PD AUG 15
PY 2011
VL 21
IS 4
BP 231
EP 240
DI 10.1089/nat.2011.0291
PG 10
WC Biochemistry & Molecular Biology; Chemistry, Medicinal; Medicine, Research & Experimental
SC Biochemistry & Molecular Biology; Pharmacology & Pharmacy; Research & Experimental Medicine
GA 809LD
UT WOS:000294056200001
PM 21787231
DA 2025-02-17
ER

PT J
AU Maes, W
   Van Gool, SW
AF Maes, Wim
   Van Gool, Stefaan W.
TI Experimental immunotherapy for malignant glioma: lessons from two decades of research in the GL261 model
SO CANCER IMMUNOLOGY IMMUNOTHERAPY
LA English
DT Review
DE GL261; Malignant glioma; Orthotopic mouse brain tumor; Immunotherapy; Immune modulation
ID regulatory t-cells; experimental brain-tumors; pulsed dendritic cells; beta gene-therapy; gm-csf; ifn-gamma; monoclonal-antibody; intracranial gliomas; intracerebral glioma; prolonged survival
AB Nearly twenty years of experimental immunotherapy for malignant glioma yielded important insights in the mechanisms governing glioma immunology. Still considered promising, it is clear that immunotherapy does not on its own represent the magic bullet in glioma therapy. In this review, we summarize the major immunotherapeutic achievements in the mouse GL261 glioma model, which has emerged as the gold standard syngeneic model for experimental glioma therapy. Gene therapy, monoclonal antibody treatment, cytokine therapy, cell transfer strategies and dendritic cell therapy were hereby considered. Apart from the considerable progress made in understanding glioma immunology in this model, we also addressed its most pertinent issues and shortcomings. Despite these, the GL261 model will remain indispensable in glioma research since it is a fast, highly reproducible and easy-to-establish model system.
C1 [Maes, Wim; Van Gool, Stefaan W.] Univ Hosp Leuven, Lab Expt Immunol WM & SWVG, Pediat Hematooncol SWVG, B-3000 Louvain, Belgium.
C3 KU Leuven; University Hospital Leuven
RP Van Gool, SW (通讯作者)，Univ Hosp Leuven, Lab Expt Immunol WM & SWVG, Pediat Hematooncol SWVG, Herestr 49, B-3000 Louvain, Belgium.
EM Stefaan.vangool@uzleuven.be
FU Olivia Hendrickx Research Fund; Electrabel Netmanagement Vlaanderen; CAF Belgium; Baxter; Herman Memorial Research Fund; James E. Kearney Memorial Fund
CR Aboody KS, 2008, GENE THER, V15, P739, DOI 10.1038/gt.2008.41
   Aghi Manish, 2006, NEUROSURG FOCUS, V20, P0
   Andersen MH, 2008, CANCER IMMUNOL IMMUN, V57, P1735, DOI 10.1007/s00262-008-0480-y
   Aoki H, 2001, CANCER IMMUNOL IMMUN, V50, P463, DOI 10.1007/s002620100220
   Ardon H, 2010, J NEURO-ONCOL, V99, P261, DOI 10.1007/s11060-010-0131-y
   AUSMAN JI, 1970, CANCER RES, V30, P2394
   Banchereau J, 2005, NAT REV IMMUNOL, V5, P296, DOI 10.1038/nri1592
   BIGNER DD, 1995, J NEURO-ONCOL, V24, P109, DOI 10.1007/BF01052668
   Blaszczyk-Thurin M, 2002, SCAND J IMMUNOL, V56, P361, DOI 10.1046/j.1365-3083.2002.01119.x
   Boskovitz A, 2004, EXPERT OPIN BIOL TH, V4, P1453, DOI 10.1517/14712598.4.9.1453
   Candolfi M, 2007, J NEURO-ONCOL, V85, P133, DOI 10.1007/s11060-007-9400-9
   Ciesielski MJ, 2008, CANCER IMMUNOL IMMUN, V57, P1827, DOI 10.1007/s00262-008-0510-9
   Ciesielski MJ, 2006, CANCER IMMUNOL IMMUN, V55, P1491, DOI 10.1007/s00262-006-0138-6
   Ciesielski MJ, 2010, CANCER IMMUNOL IMMUN, V59, P1211, DOI 10.1007/s00262-010-0845-x
   Daga A, 2007, INT J CANCER, V121, P1756, DOI 10.1002/ijc.22901
   De Vleeschouwer S, 2008, CLIN CANCER RES, V14, P3098, DOI 10.1158/1078-0432.CCR-07-4875
   de Vleeschouwer S, 2006, NEUROSURGERY, V59, P988, DOI 10.1227/01.NEU.0000245595.38957.3E
   El Andaloussi A, 2006, GLIA, V54, P526, DOI 10.1002/glia.20401
   El Andaloussi A, 2006, J NEUROSURG, V105, P430, DOI 10.3171/jns.2006.105.3.430
   Enderlin M, 2009, CANCER GENE THER, V16, P149, DOI 10.1038/cgt.2008.62
   Fecci PE, 2007, CLIN CANCER RES, V13, P2158, DOI 10.1158/1078-0432.CCR-06-2070
   Finn OJ, 2008, NEW ENGL J MED, V358, P2704, DOI 10.1056/NEJMra072739
   Fomchenko EI, 2006, CLIN CANCER RES, V12, P5288, DOI 10.1158/1078-0432.CCR-06-0438
   Fujita M, 2008, J IMMUNOL, V180, P2089, DOI 10.4049/jimmunol.180.4.2089
   Fujita M, 2009, CANCER RES, V69, P1587, DOI 10.1158/0008-5472.CAN-08-2915
   Ghiringhelli F, 2007, CANCER IMMUNOL IMMUN, V56, P641, DOI 10.1007/s00262-006-0225-8
   Glick RP, 2003, J NEURO-ONCOL, V64, P139, DOI 10.1023/A:1024923001963
   Gomez GG, 2006, GENE THER MOL BIOL, V10A, P133
   Grauer OM, 2008, J IMMUNOL, V181, P6720, DOI 10.4049/jimmunol.181.10.6720
   Grauer OM, 2008, INT J CANCER, V122, P1794, DOI 10.1002/ijc.23284
   Herrlinger U, 1997, CANCER GENE THER, V4, P345
   Herrlinger U, 2004, J NEURO-ONCOL, V66, P147, DOI 10.1023/B:NEON.0000013497.04322.fc
   Herrlinger U, 2000, HUM GENE THER, V11, P1429, DOI 10.1089/10430340050057503
   Iizuka Y, 2006, INT J CANCER, V118, P942, DOI 10.1002/ijc.21432
   Jiang XB, 2009, VACCINE, V27, P6210, DOI 10.1016/j.vaccine.2009.08.002
   June CH, 2007, J CLIN INVEST, V117, P1466, DOI 10.1172/JCI32446
   Kim JA, 2001, CANCER RES, V61, P2031
   Kim TG, 2010, CLIN VACCINE IMMUNOL, V17, P143, DOI 10.1128/CVI.00292-09
   Kjaergaard J, 2005, J NEUROSURG, V103, P156, DOI 10.3171/jns.2005.103.1.0156
   Kjærgaard J, 2000, CANCER RES, V60, P5514
   Kuwashima N, 2005, J IMMUNOL, V175, P2730, DOI 10.4049/jimmunol.175.4.2730
   LICHTOR T, 1995, J NEUROSURG, V83, P1038, DOI 10.3171/jns.1995.83.6.1038
   Lichtor T, 2002, CANCER GENE THER, V9, P464, DOI 10.1038/sj.cgt.7700459
   Liu GT, 2006, EXPERT REV VACCINES, V5, P233, DOI 10.1586/14760584.5.2.233
   Louis DN, 2007, ACTA NEUROPATHOL, V114, P547, DOI 10.1007/s00401-007-0278-6
   Maes W, 2009, J NEURO-ONCOL, V91, P127, DOI 10.1007/s11060-008-9691-5
   Maes W, 2009, NEURO-ONCOLOGY, V11, P529, DOI 10.1215/15228517-2009-004
   Marumoto T, 2009, NAT MED, V15, P110, DOI 10.1038/nm.1863
   Mason WP, 2008, EXPERT OPIN EMERG DR, V13, P81, DOI 10.1517/14728214.13.1.81
   Natsume A, 1999, GENE THER, V6, P1626, DOI 10.1038/sj.gt.3300990
   Natsume A, 2000, J NEURO-ONCOL, V47, P117, DOI 10.1023/A:1006441030976
   Newcomb EW, 2006, CLIN CANCER RES, V12, P4730, DOI 10.1158/1078-0432.CCR-06-0593
   Ni HT, 2001, J NEURO-ONCOL, V51, P1, DOI 10.1023/A:1006452726391
   Nieder C, 2000, CANCER TREAT REV, V26, P397, DOI 10.1053/ctrv.2000.0191
   O I, 2002, ANTICANCER RES, V22, P613
   Parajuli P, 2004, CANCER INVEST, V22, P405, DOI 10.1081/CNV-200034909
   Paul AK, 2009, J NEURO-ONCOL, V94, P21, DOI 10.1007/s11060-009-9798-3
   Pellegatta S, 2006, NEUROL RES, V28, P527, DOI 10.1179/016164106X116809
   Pellegatta S, 2006, CANCER RES, V66, P10247, DOI 10.1158/0008-5472.CAN-06-2048
   Plautz GE, 1997, CELL IMMUNOL, V178, P101, DOI 10.1006/cimm.1997.1140
   Prins RM, 2003, CANCER RES, V63, P8487
   Quattrocchi KB, 1999, J NEURO-ONCOL, V45, P141, DOI 10.1023/A:1006293606710
   Rainov NG, 2003, CANCER J, V9, P180, DOI 10.1097/00130404-200305000-00006
   Reardon DA, 2006, J CLIN ONCOL, V24, P1253, DOI 10.1200/JCO.2005.04.5302
   Saito R, 2004, INT J CANCER, V111, P777, DOI 10.1002/ijc.20331
   SARIS SC, 1992, J NEUROSURG, V76, P513, DOI 10.3171/jns.1992.76.3.0513
   Schlegel PG, 2010, PEDIATR BLOOD CANCER, V55, P1437, DOI 10.1002/pbc.22753
   Segal BM, 2002, J IMMUNOL, V168, P1, DOI 10.4049/jimmunol.168.1.1
   Smith KE, 2007, INT J CANCER, V120, P75, DOI 10.1002/ijc.22286
   Smith KE, 2009, INT J CANCER, V124, P630, DOI 10.1002/ijc.23986
   Sonabend AM, 2008, ANTI-CANCER DRUG, V19, P133, DOI 10.1097/CAD.0b013e3282f24017
   Spagnolo A, 2007, J NEUROSURG, V106, P299, DOI 10.3171/jns.2007.106.2.299
   Stupp R, 2005, NEW ENGL J MED, V352, P987, DOI 10.1056/NEJMoa043330
   Szatmári T, 2006, CANCER SCI, V97, P546, DOI 10.1111/j.1349-7006.2006.00208.x
   Tsugawa T, 2004, GENE THER, V11, P1551, DOI 10.1038/sj.gt.3302300
   Ueda R, 2009, CLIN CANCER RES, V15, P6551, DOI 10.1158/1078-0432.CCR-09-1067
   Vetter M, 2009, J NEUROPATH EXP NEUR, V68, P525, DOI 10.1097/NEN.0b013e3181a2afa0
   Wheeler CJ, 2008, CANCER RES, V68, P5955, DOI 10.1158/0008-5472.CAN-07-5973
   Wrensch M, 2002, NEURO-ONCOLOGY, V4, P278, DOI 10.1093/neuonc/4.4.278
   Wu A, 2007, CANCER GENE THER, V14, P550, DOI 10.1038/sj.cgt.7701045
   Yu JS, 1997, HUM GENE THER, V8, P1065, DOI 10.1089/hum.1997.8.9-1065
   Zhang LY, 2009, GLIA, V57, P1458, DOI 10.1002/glia.20863
   Zhu XM, 2007, J TRANSL MED, V5, P0, DOI 10.1186/1479-5876-5-10
   Zimmerman HM, 1941, CANCER RES, V1, P919
NR 84
TC 83
Z9 104
U1 4
U2 41
PU SPRINGER
PI NEW YORK
PA ONE NEW YORK PLAZA, SUITE 4600, NEW YORK, NY, UNITED STATES
SN 0340-7004
EI 1432-0851
J9 CANCER IMMUNOL IMMUN
JI Cancer Immunol. Immunother.
PD FEB 15
PY 2011
VL 60
IS 2
BP 153
EP 160
DI 10.1007/s00262-010-0946-6
PG 8
WC Oncology; Immunology
SC Oncology; Immunology
GA 709TD
UT WOS:000286463400001
PM 21120655
DA 2025-02-17
ER

PT J
AU van Cruijsen, H
   Oosterhoff, D
   Lindenberg, JJ
   Lougheed, SM
   Fehres, C
   Weijers, K
   van Boerdonk, R
   Giaccone, G
   Scheper, RJ
   Hoekman, K
   de Gruijl, TD
AF van Cruijsen, Hester
   Oosterhoff, Dinja
   Lindenberg, Jelle J.
   Lougheed, Sinead M.
   Fehres, Cynthia
   Weijers, Karin
   van Boerdonk, Robert
   Giaccone, Giuseppe
   Scheper, Rik J.
   Hoekman, Klaas
   de Gruijl, Tanja D.
TI Glioblastoma-induced inhibition of Langerhans cell differentiation from CD34<SUP>+</SUP> precursors is mediated by IL-6 but unaffected by JAK2/STAT3 inhibition
SO IMMUNOTHERAPY
LA English
DT Article
DE dendritic cell; glioma; IL-6; STAT3
ID endothelial growth-factor; dendritic cells; interleukin-6; vaccination; immune; cancer; stat3; responses; receptor; survival
AB Aims: Langerhans cell (LC) infiltration has been observed in glioblastoma, but the glioblastoma microenvironment may be conditioned to resist antitumor immune responses. As little is known about how glioblastoma may affect dendritic cell differentiation, here we set out to delineate the effects of glioblastoma-derived soluble factors on LC differentiation. Methods: CD34(+) precursor cells of the human myeloid cell line MUTZ-3 were differentiated into LC in the presence of conditioned media of the human glioblastoma cell lines U251 or U373 and phenotypically and functionally characterized. Results: Glioblastoma-conditioned media inhibited LC differentiation, resulting in functional impairment, as determined by allogeneic mixed leukocyte reactivity, and induction of STAT3 activation. IL-6 blockade completely abrogated these glioblastoma-induced immunosuppressive effects and reduced STAT3 phosphorylation. However, neither addition of JSI-124 (cucurbitacin-I; a JAK2/STAT3 inhibitor), nor of GW5074 (a Raf-1 inhibitor), both of which interfere with signaling pathways reported to act downstream of the IL-6 receptor, prevented the observed inhibitory effects on LC differentiation. Conclusion: Glioblastoma-derived IL-6 is responsible for the observed suppression of LC differentiation from CD34(+) precursors but appears to exert this effect in a STAT3 and Raf-1 independent fashion.
C1 [van Cruijsen, Hester; Oosterhoff, Dinja; Lindenberg, Jelle J.; Lougheed, Sinead M.; Fehres, Cynthia; Weijers, Karin; van Boerdonk, Robert; Giaccone, Giuseppe; Hoekman, Klaas; de Gruijl, Tanja D.] Vrije Univ Amsterdam Med Ctr, Div Med Oncol, NL-1007 MB Amsterdam, Netherlands.
   [Scheper, Rik J.] Vrije Univ Amsterdam Med Ctr, Div Pathol, NL-1007 MB Amsterdam, Netherlands.
C3 Vrije Universiteit Amsterdam; VU UNIVERSITY MEDICAL CENTER; Vrije Universiteit Amsterdam; VU UNIVERSITY MEDICAL CENTER
RP de Gruijl, TD (通讯作者)，Vrije Univ Amsterdam Med Ctr, Div Immunotherapy, Dept Med Oncol, Canc Ctr Amsterdam, POB 7057, NL-1007 MB Amsterdam, Netherlands.
EM td.degruijl@vumc.nl
FU Netherlands Organization for Scientific Research (NWO) [917-56-32]
CR Almand B, 2000, CLIN CANCER RES, V6, P1755
   Bharadwaj U, 2007, CANCER RES, V67, P5479, DOI 10.1158/0008-5472.CAN-06-3963
   Blay JY, 1997, INT J CANCER, V72, P424, DOI 10.1002/(SICI)1097-0215(19970729)72:3<424::AID-IJC9>3.3.CO;2-N
   Cabillic F, 2006, CLIN EXP IMMUNOL, V146, P518, DOI 10.1111/j.1365-2249.2006.03212.x
   de la Iglesia N, 2008, J NEUROSCI, V28, P5870, DOI 10.1523/JNEUROSCI.5385-07.2008
   De Vleeschouwer S, 2008, CLIN CANCER RES, V14, P3098, DOI 10.1158/1078-0432.CCR-07-4875
   de Vleeschouwer S, 2006, NEUROSURGERY, V59, P988, DOI 10.1227/01.NEU.0000245595.38957.3E
   Fecci PE, 2006, CANCER RES, V66, P3294, DOI 10.1158/0008-5472.CAN-05-3773
   Fujita M, 2008, J IMMUNOL, V180, P2089, DOI 10.4049/jimmunol.180.4.2089
   Gabrilovich D, 2004, NAT REV IMMUNOL, V4, P941, DOI 10.1038/nri1498
   Gabrilovich DI, 1996, NAT MED, V2, P1096, DOI 10.1038/nm1096-1096
   Hong DS, 2007, CANCER-AM CANCER SOC, V110, P1911, DOI 10.1002/cncr.22999
   Inoshima N, 2002, CLIN CANCER RES, V8, P3480
   Iwamoto M, 2003, INT J CANCER, V104, P92, DOI 10.1002/ijc.10915
   Krex D, 2007, BRAIN, V130, P2596, DOI 10.1093/brain/awm204
   Liau LM, 2005, CLIN CANCER RES, V11, P5515, DOI 10.1158/1078-0432.CCR-05-0464
   Menetrier-Caux C, 1998, BLOOD, V92, P4778, DOI 10.1182/blood.V92.12.4778
   Nefedova Y, 2004, J IMMUNOL, V172, P464, DOI 10.4049/jimmunol.172.1.464
   Ogden AT, 2006, NEUROSURGERY, V59, P902, DOI 10.1227/01.NEU.0000233907.03070.7B
   Park SJ, 2004, J IMMUNOL, V173, P3844, DOI 10.4049/jimmunol.173.6.3844
   Prins RM, 2008, NEW ENGL J MED, V359, P539, DOI 10.1056/NEJMc0804818
   Ratta M, 2002, BLOOD, V100, P230, DOI 10.1182/blood.V100.1.230
   ROMANI N, 1989, J EXP MED, V169, P1169, DOI 10.1084/jem.169.3.1169
   Santegoets SJAM, 2008, J LEUKOCYTE BIOL, V84, P1364, DOI 10.1189/jlb.0208092
   Santegoets SJAM, 2008, J LEUKOCYTE BIOL, V84, P143, DOI 10.1189/jlb.1107750
   Santegoets SJAM, 2008, J IMMUNOL, V180, P4540, DOI 10.4049/jimmunol.180.7.4540
   Santegoets SJAM, 2006, J LEUKOCYTE BIOL, V80, P1337, DOI 10.1189/jlb.0206111
   SCHREIBER S, 1992, J IMMUNOL, V149, P3525
   Smithgall TE, 2000, ONCOGENE, V19, P2612, DOI 10.1038/sj.onc.1203477
   Sombroek CC, 2002, J IMMUNOL, V168, P4333, DOI 10.4049/jimmunol.168.9.4333
   Stupp R, 2005, NEW ENGL J MED, V352, P987, DOI 10.1056/NEJMoa043330
   Su YH, 2008, CANCER BIOL THER, V7, P1243, DOI 10.4161/cbt.7.8.6263
   Tang J, 2005, CLIN CANCER RES, V11, P5292, DOI 10.1158/1078-0432.CCR-05-0545
   Tateno H, 2010, J BIOL CHEM, V285, P6390, DOI 10.1074/jbc.M109.041863
   Tchirkov A, 2007, BRIT J CANCER, V96, P474, DOI 10.1038/sj.bjc.6603586
   Valladeau J, 2000, IMMUNITY, V12, P71, DOI 10.1016/S1074-7613(00)80160-0
   van Cruijsen H, 2008, CLIN CANCER RES, V14, P5884, DOI 10.1158/1078-0432.CCR-08-0656
   Wang TH, 2004, NAT MED, V10, P48, DOI 10.1038/nm976
   Wheeler CJ, 2008, CANCER RES, V68, P5955, DOI 10.1158/0008-5472.CAN-07-5973
   Yu H, 2007, NAT REV IMMUNOL, V7, P41, DOI 10.1038/nri1995
NR 40
TC 9
Z9 9
U1 0
U2 2
PU FUTURE MEDICINE LTD
PI LONDON
PA UNITEC HOUSE, 3RD FLOOR, 2 ALBERT PLACE, FINCHLEY CENTRAL, LONDON, N3 1QB, ENGLAND
SN 1750-743X
EI 1750-7448
J9 IMMUNOTHERAPY-UK
JI Immunotherapy
PD SEP 15
PY 2011
VL 3
IS 9
BP 1051
EP 1061
DI 10.2217/IMT.11.107
PG 11
WC Immunology
SC Immunology
GA 838LS
UT WOS:000296293800008
PM 21913828
DA 2025-02-17
ER

PT J
AU Ali, OA
   Doherty, E
   Bell, WJ
   Fradet, T
   Hudak, J
   Laliberte, MT
   Mooney, DJ
   Emerich, DF
AF Ali, Omar A.
   Doherty, Edward
   Bell, William J.
   Fradet, Tracie
   Hudak, Jebecka
   Laliberte, Marie-Therese
   Mooney, David J.
   Emerich, Dwaine F.
TI The efficacy of intracranial PLG-based vaccines is dependent on direct implantation into brain tissue
SO JOURNAL OF CONTROLLED RELEASE
LA English
DT Article
DE Glioma; PLG; Immunotherapy; Brain tumor; Cancer vaccine
ID injectable chemotherapeutic microspheres; survival following implantation; controlled delivery; immunotherapy; cancer; vaccination; systems; cells
AB We previously engineered a macroporous, polymer-based vaccine that initially produces GM-CSF gradients to recruit local dendritic cells and subsequently presents CpG oligonucleotides, and tumor lysate to cell infiltrates to induce immune cell activation and immunity against tumor cells in peripheral tumor models. Here, we demonstrate that this system eradicates established intracranial glioma following implantation into brain tissue, whereas implantation in resection cavities obviates vaccine efficacy. Rats bearing seven-day old, intracranial glioma tumors were treated with PLC vaccines implanted into the tumor bed, resulting in retention of contralateral forelimb function (day 17) that is compromised by tumor formation in control animals, and 90% long-term survival (>100 days). Similar benefits were observed in animals receiving tumor resection plus vaccine implants into the adjacent parenchyma, but direct implantation of PLC vaccines into the resection cavity conferred no benefit. This dissociation of efficacy was likely related to GM-CSF distribution, as implantation of PLC vaccines within brain tissue produced significant GM-CSF gradients for prolonged periods, which was not detected after implantation in resection cavities. These studies demonstrate that PLC vaccine efficacy is correlated to GM-CSF gradient formation, which requires direct implantation into brain tissue, and justify further exploration of this approach for glioma treatment. (C) 2011 Elsevier B.V. All rights reserved.
C1 [Bell, William J.; Fradet, Tracie; Hudak, Jebecka; Laliberte, Marie-Therese; Emerich, Dwaine F.] InCytu Inc, Lincoln, RI 02865 USA.
   [Ali, Omar A.; Doherty, Edward; Mooney, David J.] Wyss Inst Biol Inspired Engn, Cambridge, MA 02138 USA.
   [Ali, Omar A.; Mooney, David J.] Harvard Univ, Sch Engn & Appl Sci, Cambridge, MA 02138 USA.
C3 Harvard University
RP Emerich, DF (通讯作者)，InCytu Inc, 701 George Washington Highway, Lincoln, RI 02865 USA.
EM ED3FJM@aol.com
CR Ali OA, 2011, CURR TOP MICROBIOL, V344, P279, DOI 10.1007/82_2010_69
   Ali OA, 2009, SCI TRANSL MED, V1, P0, DOI 10.1126/scitranslmed.3000359
   Ali OA, 2009, NAT MATER, V8, P151, DOI 10.1038/NMAT2357
   Allen TM, 2004, SCIENCE, V303, P1818, DOI 10.1126/science.1095833
   Bhandari R, 2010, BIOMED MICRODEVICES, V12, P797, DOI 10.1007/s10544-010-9434-1
   BREM H, 1995, LANCET, V345, P1008, DOI 10.1016/S0140-6736(95)90755-6
   COHEN S, 1991, PHARMACEUT RES, V8, P713, DOI 10.1023/A:1015841715384
   Emerich DF, 2000, PHARMACEUT RES, V17, P767, DOI 10.1023/A:1007576405039
   Emerich DF, 2000, PHARMACEUT RES, V17, P776, DOI 10.1023/A:1007591721877
   Emerich DF, 2010, NEUROTOX RES, V17, P66, DOI 10.1007/s12640-009-9079-0
   Gilboa E, 2007, J CLIN INVEST, V117, P1195, DOI 10.1172/JCI31205
   Grauer OM, 2008, J IMMUNOL, V181, P6720, DOI 10.4049/jimmunol.181.10.6720
   Grauer OM, 2009, BRAIN PATHOL, V19, P674, DOI 10.1111/j.1750-3639.2009.00315.x
   Gu F, 2005, J CONTROL RELEASE, V102, P607, DOI 10.1016/j.jconrel.2004.10.020
   Hochberg LR, 2006, NATURE, V442, P164, DOI 10.1038/nature04970
   HOLGER K, 2007, NAT MED, V13, P552
   Hubbell JA, 2009, NATURE, V462, P449, DOI 10.1038/nature08604
   INGRAM M, 1990, NEUROLOGICAL RESEARCH, V12, P265
   Legler JM, 1999, JNCI-J NATL CANCER I, V91, P1382, DOI 10.1093/jnci/91.16.1382
   Menei P, 2005, NEUROSURGERY, V56, P242, DOI 10.1227/01.neu.0000144982.82068.A2
   Menei P, 1999, CANCER, V86, P325, DOI 10.1002/(SICI)1097-0142(19990715)86:2<325::AID-CNCR17>3.0.CO;2-S
   Nair RE, 2006, J IMMUNOTHER, V29, P10, DOI 10.1097/01.cji.0000175489.19314.d2
   Neelapu SS, 2004, CLIN CANCER RES, V10, P8309, DOI 10.1158/1078-0432.CCR-04-1071
   Okada H, 2009, ANN NY ACAD SCI, V1174, P18, DOI 10.1111/j.1749-6632.2009.04932.x
   Richardson TP, 2001, NAT BIOTECHNOL, V19, P1029, DOI 10.1038/nbt1101-1029
   Steinman RM, 2007, NATURE, V449, P419, DOI 10.1038/nature06175
   Yamanaka R, 2003, BRIT J CANCER, V89, P1172, DOI 10.1038/sj.bjc.6601268
   Yu JS, 2004, CANCER RES, V64, P4973, DOI 10.1158/0008-5472.CAN-03-3505
   Zaharoff DA, 2009, CANCER RES, V69, P6192, DOI 10.1158/0008-5472.CAN-09-1114
NR 29
TC 21
Z9 37
U1 2
U2 10
PU ELSEVIER
PI AMSTERDAM
PA RADARWEG 29, 1043 NX AMSTERDAM, NETHERLANDS
SN 0168-3659
EI 1873-4995
J9 J CONTROL RELEASE
JI J. Control. Release
PD SEP 25
PY 2011
VL 154
IS 3
BP 249
EP 257
DI 10.1016/j.jconrel.2011.06.021
PG 9
WC Chemistry, Multidisciplinary; Pharmacology & Pharmacy
SC Chemistry; Pharmacology & Pharmacy
GA 828LU
UT WOS:000295503300006
PM 21704093
DA 2025-02-17
ER

PT J
AU Mineharu, Y
   King, GD
   Muhammad, AKMG
   Bannykh, S
   Kroeger, KM
   Liu, CY
   Lowenstein, PR
   Castro, MG
AF Mineharu, Yohei
   King, Gwendalyn D.
   Muhammad, A. K. M. G.
   Bannykh, Serguei
   Kroeger, Kurt M.
   Liu, Chunyan
   Lowenstein, Pedro R.
   Castro, Maria G.
TI Engineering the Brain Tumor Microenvironment Enhances the Efficacy of Dendritic Cell Vaccination: Implications for Clinical Trial Design
SO CLINICAL CANCER RESEARCH
LA English
DT Article
ID glioblastoma-multiforme; autophagy; glioma; immunotherapy; survival; therapy; ligand; differentiation; responsiveness; temozolomide
AB Purpose: Glioblastoma multiforme (GBM) is a deadly primary brain tumor. Clinical trials for GBM using dendritic cell (DC) vaccination resulted in antitumor immune responses. Herein, we tested the hypothesis that combining in situ (intratumoral) Ad-Flt3L/Ad-TK-mediated gene therapy with DC vaccination would increase therapeutic efficacy and antitumor immunity. Experimental Design: We first assessed the immunogenicity of tumor lysates generated by Ad-TK (+GCV), temozolomide (TMZ), or freeze/thawing cycles (FTC) in a syngeneic brain tumor model. We also assessed phenotypic markers, cytokine release, and phagocytosis of bone marrow-derived DCs generated by fms-like tyrosine kinase 3 ligand (Flt3L) + IL-6 or by granulocyte-macrophage colony-stimulating factor (GM-CSF) and interleukin (IL) 4. Inhibition of tumor progression and production of anti-GBM antibodies was assessed following vaccination with (i) tumor cell lysates, (ii) DCs generated with either Flt3L/IL-6 or GM-CSF/IL-4 loaded with either Ad-TK/GCV-, TMZ-, or FTC-generated tumor lysates, or (iii) DCs in combination with in situ Ad-Flt3L/Ad-TK gene therapy. Results: DCs loaded with tumor cell lysates generated with either Ad-TK/GCV or TMZ led to increased levels of phagocytosis, therapeutic efficacy, and humoral immune response. In situ immunogene therapy in combination with DC vaccination led to brain tumor regression and long-term survival in about 90% of animals, a significant increase when compared with either therapy alone. Conclusions: Our results indicate that modifying the tumor microenvironment using intratumoral Ad-Flt3L/Ad-TK-mediated gene therapy potentiates therapeutic efficacy and antitumor immunity induced by DC vaccination. These data support novel phase I clinical trials to assess the safety and efficacy of this combined approach. Clin Cancer Res; 17(14); 4705-18. (C)2011 AACR.
C1 [Lowenstein, Pedro R.; Castro, Maria G.] Univ Calif Los Angeles, David Geffen Sch Med, Dept Med, Los Angeles, CA 90048 USA.
   [Lowenstein, Pedro R.; Castro, Maria G.] Univ Calif Los Angeles, David Geffen Sch Med, Dept Mol & Med Pharmacol, Los Angeles, CA 90048 USA.
   [Mineharu, Yohei; King, Gwendalyn D.; Muhammad, A. K. M. G.; Kroeger, Kurt M.; Liu, Chunyan; Lowenstein, Pedro R.; Castro, Maria G.] Cedars Sinai Med Ctr, Gene Therapeut Res Inst, Los Angeles, CA 90048 USA.
   [Bannykh, Serguei] Cedars Sinai Med Ctr, Dept Pathol, Los Angeles, CA 90048 USA.
C3 University of California System; University of California Los Angeles; University of California Los Angeles Medical Center; David Geffen School of Medicine at UCLA; University of California System; University of California Los Angeles; University of California Los Angeles Medical Center; David Geffen School of Medicine at UCLA; Cedars Sinai Medical Center; Cedars Sinai Medical Center
RP Castro, MG (通讯作者)，Univ Calif Los Angeles, David Geffen Sch Med, Dept Med, 8700 Beverly Blvd,Davis Bldg 5090, Los Angeles, CA 90048 USA.
EM mariagcastro2010@gmail.com
FU NIH/National Institute of Neurological Disorders & Stroke (NIH/NINDS) [1R21-NS054143, 1UO1-NS052465, 1RO1-NS057711, 1RO1-NS 054193, 1RO1-NS061107, F32NS0503034]; Linda Tallen & David Paul Kane Foundation
CR Ali S, 2004, MOL THER, V10, P1071, DOI 10.1016/j.ymthe.2004.08.025
   Ali S, 2005, CANCER RES, V65, P7194, DOI 10.1158/0008-5472.CAN-04-3434
   Brissette-Storkus CS, 2002, J LEUKOCYTE BIOL, V71, P941
   Brusa D, 2008, VACCINE, V26, P6422, DOI 10.1016/j.vaccine.2008.08.063
   Candolfi M, 2009, CLIN CANCER RES, V15, P4401, DOI 10.1158/1078-0432.CCR-09-0155
   Cohen PA, 2008, BLOOD, V112, P1832, DOI 10.1182/blood-2007-12-130138
   Cui Q, 2007, BIOL PHARM BULL, V30, P859, DOI 10.1248/bpb.30.859
   Curtin JF, 2008, PLOS ONE, V3, P0, DOI 10.1371/journal.pone.0001983
   Curtin JF, 2006, J IMMUNOL, V176, P3566, DOI 10.4049/jimmunol.176.6.3566
   Curtin JF, 2009, PLOS MED, V6, P83, DOI 10.1371/journal.pmed.1000010
   *FDA, 2010, VACCINES BLOOD BIOL, V0, P0
   Green DR, 2009, NAT REV IMMUNOL, V9, P353, DOI 10.1038/nri2545
   Grossman SA, 2010, CLIN CANCER RES, V16, P2443, DOI 10.1158/1078-0432.CCR-09-3106
   Heimberger AB, 2008, NEURO-ONCOLOGY, V10, P98, DOI 10.1215/15228517-2007-046
   Hubert FX, 2004, J IMMUNOL, V172, P7485, DOI 10.4049/jimmunol.172.12.7485
   Hung CF, 2001, CANCER RES, V61, P3698
   Joffre O, 2009, IMMUNOL REV, V227, P234, DOI 10.1111/j.1600-065X.2008.00718.x
   Kantoff PW, 2010, NEW ENGL J MED, V363, P411, DOI 10.1056/NEJMoa1001294
   Kawakami M, 2002, MOL CANCER THER, V1, P999
   Kepp O, 2009, APOPTOSIS, V14, P364, DOI 10.1007/s10495-008-0303-9
   KING G, 2011, MOL THER 0419, V0, P0
   King GD, 2008, MOL THER, V16, P682, DOI 10.1038/mt.2008.18
   King GD, 2008, NEURO-ONCOLOGY, V10, P19, DOI 10.1215/15228517-2007-045
   Levine B, 2011, NATURE, V469, P323, DOI 10.1038/nature09782
   Liau LM, 2005, CLIN CANCER RES, V11, P5515, DOI 10.1158/1078-0432.CCR-05-0464
   Liu K, 2010, IMMUNOL REV, V234, P45, DOI 10.1111/j.0105-2896.2009.00879.x
   Marcusson-Ståhl M, 2003, TOXICOLOGY, V193, P269, DOI 10.1016/S0300-483X(03)00302-0
   Mizushima N, 2009, METHOD ENZYMOL, V452, P13, DOI 10.1016/S0076-6879(08)03602-1
   Muhammad AKMG, 2009, CLIN CANCER RES, V15, P6113, DOI 10.1158/1078-0432.CCR-09-1087
   Okada H, 2011, J CLIN ONCOL, V29, P330, DOI 10.1200/JCO.2010.30.7744
   Paglin S, 2001, CANCER RES, V61, P439
   Parajuli P, 2001, EXP HEMATOL, V29, P1185, DOI 10.1016/S0301-472X(01)00722-6
   Prins RM, 2006, J IMMUNOL, V176, P157, DOI 10.4049/jimmunol.176.1.157
   Prins RM, 2011, CLIN CANCER RES, V17, P1603, DOI 10.1158/1078-0432.CCR-10-2563
   Sampson JH, 2010, J CLIN ONCOL, V28, P4722, DOI 10.1200/JCO.2010.28.6963
   Sampson JH, 2008, SEMIN IMMUNOL, V20, P267, DOI 10.1016/j.smim.2008.04.001
   Scheffer SR, 2003, INT J CANCER, V103, P205, DOI 10.1002/ijc.10777
   Schmittling RJ, 2008, J IMMUNOL METHODS, V339, P74, DOI 10.1016/j.jim.2008.08.004
   Small EJ, 2006, J CLIN ONCOL, V24, P3089, DOI 10.1200/JCO.2005.04.5252
   Stärck L, 2005, INT J CANCER, V116, P78, DOI 10.1002/ijc.20792
   Tasdemir Ezgi, 2008, V445, V0, PP29, DOI 10.1007/978-1-59745-157-4_3
   Thorburn J, 2009, CELL DEATH DIFFER, V16, P175, DOI 10.1038/cdd.2008.143
   Walker DG, 2008, J CLIN NEUROSCI, V15, P114, DOI 10.1016/j.jocn.2007.08.007
   Weigel BJ, 2002, BLOOD, V100, P4169, DOI 10.1182/blood-2002-04-1063
   Wheeler CJ, 2004, CLIN CANCER RES, V10, P5316, DOI 10.1158/1078-0432.CCR-04-0497
   Xiong WD, 2010, PLOS ONE, V5, P0, DOI 10.1371/journal.pone.0011074
   Yamamoto A, 1998, CELL STRUCT FUNCT, V23, P33, DOI 10.1247/csf.23.33
   Yamanaka R, 2005, CLIN CANCER RES, V11, P4160, DOI 10.1158/1078-0432.CCR-05-0120
   Yan H, 2004, CELL IMMUNOL, V229, P117, DOI 10.1016/j.cellimm.2004.07.006
   Yu JS, 2004, CANCER RES, V64, P4973, DOI 10.1158/0008-5472.CAN-03-3505
NR 50
TC 31
Z9 31
U1 0
U2 4
PU AMER ASSOC CANCER RESEARCH
PI PHILADELPHIA
PA 615 CHESTNUT ST, 17TH FLOOR, PHILADELPHIA, PA 19106-4404 USA
SN 1078-0432
EI 1557-3265
J9 CLIN CANCER RES
JI Clin. Cancer Res.
PD JUL 15
PY 2011
VL 17
IS 14
BP 4705
EP 4718
DI 10.1158/1078-0432.CCR-11-0915
PG 14
WC Oncology
SC Oncology
GA 793JI
UT WOS:000292816900010
PM 21632862
DA 2025-02-17
ER

PT J
AU Finocchiaro, G
   Pellegatta, S
AF Finocchiaro, Gaetano
   Pellegatta, Serena
TI Immunotherapy for glioma: getting closer to the clinical arena?
SO CURRENT OPINION IN NEUROLOGY
LA English
DT Article
DE dendritic cell-based immunotherapy; EGFRvIII; ipilimumab
ID growth-factor receptor; dendritic cell vaccination; regulatory t-cells; glioblastoma-multiforme; human cytomegalovirus; peptide vaccination; cancer; immune; tumors; responses
AB Purpose of review During recent years different approaches have been explored to raise effective antitumor responses against brain tumors and particularly glioblastomas (GBMs). In most cases, cancer vaccines were based on autologous dendritic cells loaded with GBM peptides or whole tumor lysates. Many phase I-II studies showed that such strategy is feasible and nontoxic but failed to provide convincing evidence of its efficacy. This was due to study design and other biological issues: local immune suppression and insufficient characterization of appropriate epitopes appear as particularly relevant. Recent findings In neuro-oncology intriguing data have been obtained by vaccinating patients with the epidermal growth factor receptor variant III (EGFRvIII) peptide, reproducing a specific epitope arising because of large deletion of the EGFR gene. In other cancers immunotherapy is obtaining clinically meaningful results: in prostate cancer vaccination with dendritic cells loaded with a cancer peptide, and in metastatic melanoma antibodies against an immune gate-keeper, CTL4, both led to increased survival and have been approved by FDA. Summary On the basis of these and other clinical and preclinical findings it appears that several approaches may have chances of clinical success. They include combinatorial treatments of chemotherapy and immunotherapy, systemic and local immunotherapy, vaccination against specific targets, for example cytomegalovirus protein or stem cell markers re-expressed during brain cancer progression.
C1 [Finocchiaro, Gaetano; Pellegatta, Serena] Fdn IRCCS Ist Neurol C Besta, Unit Mol Neurooncol, I-20133 Milan, Italy.
C3 Fondazione IRCCS Istituto Neurologico Carlo Besta
RP Finocchiaro, G (通讯作者)，Fdn IRCCS Ist Neurol C Besta, Unit Mol Neurooncol, Via Celoria 11, I-20133 Milan, Italy.
EM gaetano.finocchiaro@gmail.com
FU AIRC (Associazione Italiana Ricerca sul Cancro); Italian Minister of Health; Il Fondo di Gio
CR Alfaro C, 2009, BRIT J CANCER, V100, P1111, DOI 10.1038/sj.bjc.6604965
   Apetoh L, 2008, CANCER RES, V68, P4026, DOI 10.1158/0008-5472.CAN-08-0427
   Bredel M, 2011, NEW ENGL J MED, V364, P627, DOI 10.1056/NEJMoa1006312
   Carballido E, 2011, CURR ONCOL REP, V13, P112, DOI 10.1007/s11912-011-0152-5
   Castriconi R, 2009, J IMMUNOL, V182, P3530, DOI 10.4049/jimmunol.0802845
   Choi BD, 2009, BRAIN PATHOL, V19, P713, DOI 10.1111/j.1750-3639.2009.00318.x
   Cobbs CS, 2002, CANCER RES, V62, P3347
   Curtin JF, 2009, PLOS MED, V6, P83, DOI 10.1371/journal.pmed.1000010
   Dillman RO, 2009, J IMMUNOTHER, V32, P914, DOI 10.1097/CJI.0b013e3181b2910f
   Dunn GP, 2004, IMMUNITY, V21, P137, DOI 10.1016/j.immuni.2004.07.017
   Fecci PE, 2007, CLIN CANCER RES, V13, P2158, DOI 10.1158/1078-0432.CCR-06-2070
   Fine JH, 2010, CANCER RES, V70, P7102, DOI 10.1158/0008-5472.CAN-10-1316
   Gabrilovich DI, 1996, NAT MED, V2, P1096, DOI 10.1038/nm1096-1096
   Gan HK, 2009, J CLIN NEUROSCI, V16, P748, DOI 10.1016/j.jocn.2008.12.005
   Ghiringhelli F, 2007, CANCER IMMUNOL IMMUN, V56, P641, DOI 10.1007/s00262-006-0225-8
   Gomez GG, 2006, GENE THER MOL BIOL, V10A, P133
   Heimberger AB, 2003, CLIN CANCER RES, V9, P4247
   Heimberger AB, 2002, CLIN CANCER RES, V8, P3496
   Heimberger AB, 2011, NEURO-ONCOLOGY, V13, P3, DOI 10.1093/neuonc/noq169
   Hoa N, 2010, J IMMUNOL, V185, P4793, DOI 10.4049/jimmunol.1001526
   Hodi FS, 2010, NEW ENGL J MED, V363, P711, DOI 10.1056/NEJMoa1003466
   Hua W, 2011, J NEURO-ONCOL, V105, P149, DOI 10.1007/s11060-011-0572-y
   Jordan JT, 2008, CANCER IMMUNOL IMMUN, V57, P123, DOI 10.1007/s00262-007-0336-x
   Kantoff PW, 2010, NEW ENGL J MED, V363, P411, DOI 10.1056/NEJMoa1001294
   Kronik N, 2008, CANCER IMMUNOL IMMUN, V57, P425, DOI 10.1007/s00262-007-0387-z
   Lee J, 2006, CANCER CELL, V9, P391, DOI 10.1016/j.ccr.2006.03.030
   Liau LM, 2005, CLIN CANCER RES, V11, P5515, DOI 10.1158/1078-0432.CCR-05-0464
   Liu L, 2005, J MOL MED, V83, P917, DOI 10.1007/s00109-005-0700-2
   Lucas KG, 2011, J NEURO-ONCOL, V103, P231, DOI 10.1007/s11060-010-0383-6
   MACDONALD DR, 1990, J CLIN ONCOL, V8, P1277, DOI 10.1200/JCO.1990.8.7.1277
   Miller G, 2009, SCIENCE, V323, P30, DOI 10.1126/science.323.5910.30
   Mitchell DA, 2008, NEURO-ONCOLOGY, V10, P10, DOI 10.1215/15228517-2007-035
   Obeid M, 2007, NAT MED, V13, P54, DOI 10.1038/nm1523
   Okada H, 2009, CRIT REV IMMUNOL, V29, P1
   Omuro AMP, 2008, NAT CLIN PRACT ONCOL, V5, P188, DOI 10.1038/ncponc1074
   Pellegatta S, 2006, CANCER RES, V66, P10247, DOI 10.1158/0008-5472.CAN-06-2048
   Pellegatta S, 2010, NEURO-ONCOLOGY, V12, P377, DOI 10.1093/neuonc/nop024
   Prins RM, 2008, NEW ENGL J MED, V359, P539, DOI 10.1056/NEJMc0804818
   Rahman M, 2011, NEUROSURGERY, V68, P531, DOI 10.1227/NEU.0b013e3181ff9eb5
   SALLUSTO F, 1994, J EXP MED, V179, P1109, DOI 10.1084/jem.179.4.1109
   Sampson JH, 2011, CLIN CANCER RES, V17, P4619, DOI 10.1158/1078-0432.CCR-11-0992
   Sampson JH, 2010, J CLIN ONCOL, V28, P4722, DOI 10.1200/JCO.2010.28.6963
   Sampson JH, 2009, MOL CANCER THER, V8, P2773, DOI 10.1158/1535-7163.MCT-09-0124
   Shinojima N, 2003, CANCER RES, V63, P6962
   Sondak VK, 2011, NAT REV DRUG DISCOV, V10, P411, DOI 10.1038/nrd3463
   Steiner HH, 2004, J CLIN ONCOL, V22, P4272, DOI 10.1200/JCO.2004.09.038
   Straat K, 2009, JNCI-J NATL CANCER I, V101, P488, DOI 10.1093/jnci/djp031
   Tabatabai G, 2011, CELL TISSUE RES, V343, P459, DOI 10.1007/s00441-010-1123-0
   Tunici P, 2004, MOL CANCER, V3, P0, DOI 10.1186/1476-4598-3-25
   Vauleon E, 2010, CLIN DEV IMMUNOL, V0, P0, DOI DOI 10.1155/2010/689171
   Wei J, 2011, PLOS ONE, V6, P0, DOI 10.1371/journal.pone.0016195
   Wei J, 2010, CLIN CANCER RES, V16, P461, DOI 10.1158/1078-0432.CCR-09-1983
   Wei J, 2010, MOL CANCER THER, V9, P67, DOI 10.1158/1535-7163.MCT-09-0734
   Wheeler CJ, 2008, CANCER RES, V68, P5955, DOI 10.1158/0008-5472.CAN-07-5973
   Wu A, 2010, NEURO-ONCOLOGY, V12, P1113, DOI 10.1093/neuonc/noq082
   Xu QJ, 2009, STEM CELLS, V27, P1734, DOI 10.1002/stem.102
   Yamanaka R, 2005, CLIN CANCER RES, V11, P4160, DOI 10.1158/1078-0432.CCR-05-0120
NR 57
TC 32
Z9 34
U1 0
U2 11
PU LIPPINCOTT WILLIAMS & WILKINS
PI PHILADELPHIA
PA TWO COMMERCE SQ, 2001 MARKET ST, PHILADELPHIA, PA 19103 USA
SN 1350-7540
EI 1473-6551
J9 CURR OPIN NEUROL
JI Curr. Opin. Neurol.
PD DEC 15
PY 2011
VL 24
IS 6
BP 641
EP 647
DI 10.1097/WCO.0b013e32834cbb17
PG 7
WC Clinical Neurology; Neurosciences
SC Neurosciences & Neurology
GA 845VC
UT WOS:000296850900019
PM 22027543
DA 2025-02-17
ER

PT J
AU Rey-Gallardo, A
   Delgado-Martín, C
   Gerardy-Schahn, R
   Rodríguez-Fernández, JL
   Vega, MA
AF Rey-Gallardo, Angela
   Delgado-Martin, Cristina
   Gerardy-Schahn, Rita
   Rodriguez-Fernandez, Jose L.
   Vega, Miguel A.
TI Polysialic acid is required for neuropilin-2a/b-mediated control of CCL21-driven chemotaxis of mature dendritic cells and for their migration in vivo
SO GLYCOBIOLOGY
LA English
DT Article
DE dendritic cells; migration; neuropilin-2; polysialic acid; ST8SiaIV
ID adhesion molecule; glioma-cells; neuropilins; expression; tracking; collapse; binding; ccl21
AB Migration of mature dendritic cells (mDCs) to secondary lymphoid organs is required for the development of immunity. Recently, we reported that polysialic acid (PSA) and the transmembrane glycoprotein neuropilin-2 (NRP2) control mDC chemotaxis to CCL21 and that this process is dependent on the C-terminal basic region of the chemokine. Herein, we provide further insight into the molecular components controlling PSA regulated chemotaxis in mDCs. In the present study, we demonstrate that human mDCs express the NRP2 isoforms NRP2a and NRP2b, that both of them are susceptible to polysialylation and that polysialylation is required to specifically enhance chemotaxis toward CCL21 in mDCs. The results presented suggest that PSA attached to NRP2 isoforms acts as a binding module for the CCL21 chemokine, thereby facilitating its presentation to the chemokine receptor CCR7. To investigate the relevance of polysialylation on mDC migration, a xenograft mouse model was used and the migration of human DCs to mouse lymph nodes analyzed. Here, we demonstrate that the depletion of PSA from mDCs results in a drastic reduction in the migration of the cells to draining popliteal lymph nodes. With this finding, we provide first evidence that PSA is a crucial factor for in vivo migration of mDCs to lymph nodes.
C1 [Rey-Gallardo, Angela; Delgado-Martin, Cristina; Rodriguez-Fernandez, Jose L.; Vega, Miguel A.] CSIC, Ctr Invest Biol, Dept Microbiol Mol & Biol Infecc, Madrid, Spain.
   [Gerardy-Schahn, Rita] Hannover Med Sch, Inst Zellulare Chem, D-30623 Hannover, Germany.
C3 Consejo Superior de Investigaciones Cientificas (CSIC); CSIC - Centro de Investigaciones Biologicas (CIB); Hannover Medical School
RP Vega, MA (通讯作者)，CSIC, Ctr Invest Biol, Dept Microbiol Mol & Biol Infecc, Madrid, Spain.
EM mavega@cib.csic.es
FU Fondo de Investigaciones Sanitarias, Instituto de Salud Carlos III, Ministerio de Sanidad y Consumo [FIS-PI0708879]; Genoma Espana
CR Alvarez D, 2008, IMMUNITY, V29, P325, DOI 10.1016/j.immuni.2008.08.006
   Bax M, 2009, PLOS ONE, V4, P0, DOI 10.1371/journal.pone.0006987
   Bielenberg DR, 2006, EXP CELL RES, V312, P584, DOI 10.1016/j.yexcr.2005.11.024
   Briley-Saebo KC, 2010, MAGN RESON MED, V64, P1510, DOI 10.1002/mrm.22519
   Curreli S, 2007, J BIOL CHEM, V282, P30346, DOI 10.1074/jbc.M702965200
   Drake PM, 2009, P NATL ACAD SCI USA, V106, P11995, DOI 10.1073/pnas.0905188106
   EICH C, 2010, IMMUNOL CELL BIOL, V82, P1194
   FROSCH M, 1985, P NATL ACAD SCI USA, V82, P1194, DOI 10.1073/pnas.82.4.1194
   Geretti E, 2008, ANGIOGENESIS, V11, P31, DOI 10.1007/s10456-008-9097-1
   HALLENBECK PC, 1987, J BIOL CHEM, V262, P3553
   Helfer BM, 2010, CYTOTHERAPY, V12, P238, DOI 10.3109/14653240903446902
   Johnson CP, 2005, J BIOL CHEM, V280, P137, DOI 10.1074/jbc.M410216200
   Johnson LA, 2010, INT IMMUNOL, V22, P839, DOI 10.1093/intimm/dxq435
   Kanato Y, 2008, GLYCOBIOLOGY, V18, P1044, DOI 10.1093/glycob/cwn084
   Nakamura F, 1998, NEURON, V21, P1093, DOI 10.1016/S0896-6273(00)80626-1
   Pellet-Many C, 2008, BIOCHEM J, V411, P211, DOI 10.1042/BJ20071639
   Puig-Kröger A, 2006, J IMMUNOL, V177, P2107, DOI 10.4049/jimmunol.177.4.2107
   Randolph GJ, 2005, SPRINGER SEMIN IMMUN, V26, P273, DOI 10.1007/s00281-004-0168-0
   Randolph GJ, 2005, NAT REV IMMUNOL, V5, P617, DOI 10.1038/nri1670
   Randolph GJ, 2008, ANNU REV IMMUNOL, V26, P293, DOI 10.1146/annurev.immunol.26.021607.090254
   Rey-Gallardo A, 2010, GLYCOBIOLOGY, V20, P1139, DOI 10.1093/glycob/cwq078
   Rossignol M, 2000, GENOMICS, V70, P211, DOI 10.1006/geno.2000.6381
   Shimizu A, 2008, J BIOL CHEM, V283, P27230, DOI 10.1074/jbc.M804520200
   Steinman RM, 2007, NATURE, V449, P419, DOI 10.1038/nature06175
   Suzuki M, 2005, GLYCOBIOLOGY, V15, P887, DOI 10.1093/glycob/cwi071
   Weinhold B, 2005, J BIOL CHEM, V280, P42971, DOI 10.1074/jbc.M511097200
   YANG PF, 1994, J BIOL CHEM, V269, P23039
   Zachary IC, 2009, BIOCHEM SOC T, V37, P1171, DOI 10.1042/BST0371171
NR 28
TC 43
Z9 52
U1 0
U2 9
PU OXFORD UNIV PRESS INC
PI CARY
PA JOURNALS DEPT, 2001 EVANS RD, CARY, NC 27513 USA
SN 0959-6658
EI 1460-2423
J9 GLYCOBIOLOGY
JI Glycobiology
PD MAY 15
PY 2011
VL 21
IS 5
BP 655
EP 662
DI 10.1093/glycob/cwq216
PG 8
WC Biochemistry & Molecular Biology
SC Biochemistry & Molecular Biology
GA 747HI
UT WOS:000289310500012
PM 21199821
DA 2025-02-17
ER

PT J
AU Wang, BX
   Rahbar, R
   Fish, EN
AF Wang, Ben X.
   Rahbar, Ramtin
   Fish, Eleanor N.
TI Interferon: Current Status and Future Prospects in Cancer Therapy
SO JOURNAL OF INTERFERON AND CYTOKINE RESEARCH
LA English
DT Review
ID chronic myelogenous leukemia; chronic myeloid-leukemia; renal-cell carcinoma; cooperative-oncology-group; phase-iii trial; acquired-immunodeficiency-syndrome; complete cytogenetic responders; high-dose interleukin-2; high-risk melanoma; adjuvant therapy
AB Type I interferons (IFNs) exhibit antiproliferative activity and apoptotic effects, and regulate an immune response by activating multiple cells types, including dendritic cells, cytotoxic T cells, and natural killer cells. Most recently, a report in the literature identified dysfunctional induction of a type I IFN response in cancer stem cells-specifically, breast cancer-initiating cells, implicating this defect in progression to breast cancer. Indeed, accumulating evidence suggests that cancer stem cells/cancer-initiating cells are prevalent in leukemias and solid tumors, are resistant to chemotherapy and radiation therapy, and therefore likely contribute to tumor recurrence. IFN-beta treatment of human glioma xenografts leads to disruption of the vascular niche of glioma stem cells, in further support of a potential therapeutic effect of IFN treatment in limiting cancer stem cells. The implications are that restoring an IFN response, or enhancing an IFN response, may invoke a reduction, or elimination of both cancer stem cells and tumor cells. In this review, the clinical application of type I IFNs, mainly IFN-alpha s, will be reviewed.
C1 [Fish, Eleanor N.] Univ Hlth Network, Toronto Gen Res Inst, Div Cell & Mol Biol, Toronto, ON M5G 2M1, Canada.
   [Wang, Ben X.; Rahbar, Ramtin; Fish, Eleanor N.] Univ Toronto, Dept Immunol, Toronto, ON, Canada.
C3 University of Toronto; University Health Network Toronto; Toronto General Hospital; University of Toronto
RP Fish, EN (通讯作者)，Univ Hlth Network, Toronto Gen Res Inst, Div Cell & Mol Biol, 67 Coll St,Room 4-424, Toronto, ON M5G 2M1, Canada.
EM en.fish@utoronto.ca
CR Agarwala SS, 2004, CANCER, V100, P1692, DOI 10.1002/cncr.20166
   Agrawal M, 2010, CURR ONCOL REP, V12, P302, DOI 10.1007/s11912-010-0116-1
   Ahtiainen L, 2010, PLOS ONE, V5, P0, DOI 10.1371/journal.pone.0013859
   Akaza H, 2010, JPN J CLIN ONCOL, V40, P684, DOI 10.1093/jjco/hyq027
   ALIMENA G, 1990, EUR J HAEMATOL, V45, P25
   ALLAN NC, 1995, LANCET, V345, P1392, DOI 10.1016/S0140-6736(95)92596-1
   Altekruse SF, 1975, SEER CANCER STATISTICS REVIEW, V0, P0
   Ather MH, 2010, UROL J, V7, P1
   Atkins MB, 2006, CLIN CANCER RES, V12, P2353S, DOI 10.1158/1078-0432.CCR-05-2503
   Atkins MB, 2008, J CLIN ONCOL, V26, P5748, DOI 10.1200/JCO.2008.17.5448
   Baccarani M, 2004, BLOOD, V104, P4245, DOI 10.1182/blood-2004-03-0826
   Baldo P, 2010, COCHRANE DB SYST REV, V0, P0, DOI DOI 10.1002/14651858.CD004629.pub2
   Bedikian AY, 2011, MELANOMA RES, V21, P84, DOI 10.1097/CMR.0b013e328341445f
   Benz R, 2010, BRIT J HAEMATOL, V148, P664, DOI 10.1111/j.1365-2141.2009.07948.x
   Boehm MD, 2004, OPHTHALMOLOGY, V111, P1755, DOI 10.1016/j.ophtha.2004.01.034
   Bonifazi F, 2001, BLOOD, V98, P3074, DOI 10.1182/blood.V98.10.3074
   Burchert A, 2003, BLOOD, V101, P259, DOI 10.1182/blood-2002-02-0659
   Burchert A, 2010, J CLIN ONCOL, V28, P1429, DOI 10.1200/JCO.2009.25.5075
   Cai T, 2010, J UROLOGY, V183, P1738, DOI 10.1016/j.juro.2009.12.105
   Canil C, 2010, CUAJ-CAN UROL ASSOC, V4, P201
   Cavalheiro S, 2010, NEUROSURG FOCUS, V28, P0, DOI 10.3171/2010.1.FOCUS09310
   Di Pucchio T, 2006, CANCER RES, V66, P4943, DOI 10.1158/0008-5472.CAN-05-3396
   Druker BJ, 1996, NAT MED, V2, P561, DOI 10.1038/nm0596-561
   Galor A, 2010, BRIT J OPHTHALMOL, V94, P551, DOI 10.1136/bjo.2008.153197
   Garcia-Manero G, 2003, CANCER-AM CANCER SOC, V98, P437, DOI 10.1002/cncr.11520
   GREVER M, 1995, J CLIN ONCOL, V13, P974, DOI 10.1200/JCO.1995.13.4.974
   GROOPMAN JE, 1984, ANN INTERN MED, V100, P671, DOI 10.7326/0003-4819-100-5-671
   HASSELBALCH HC, 2010, CURR DRUG TARGETS, V0, P0
   HEHLMANN R, 1994, BLOOD, V84, P4064, DOI 10.1182/blood.V84.12.4064.bloodjournal84124064
   HELLING F, 1995, CANCER RES, V55, P2783
   Hochhaus A, 2000, BLOOD, V95, P62
   Hoffman MA, 2011, MED ONCOL, V28, P1537, DOI 10.1007/s12032-010-9550-z
   HOROSZEWICZ JS, 1989, J UROLOGY, V142, P1173, DOI 10.1016/S0022-5347(17)39022-5
   Ikeda K, 2010, HEPATOL RES, V40, P1168, DOI 10.1111/j.1872-034X.2010.00720.x
   Kantarjian HM, 2003, CANCER-AM CANCER SOC, V97, P1033, DOI 10.1002/cncr.11223
   Kirkwood JM, 2000, J CLIN ONCOL, V18, P2444, DOI 10.1200/JCO.2000.18.12.2444
   Kirkwood JM, 1996, J CLIN ONCOL, V14, P7, DOI 10.1200/JCO.1996.14.1.7
   Kirkwood JM, 2001, J CLIN ONCOL, V19, P2370, DOI 10.1200/JCO.2001.19.9.2370
   Kirkwood JM, 2002, CANCER-AM CANCER SOC, V95, P1101, DOI 10.1002/cncr.10775
   Kirkwood JM, 2002, LANCET, V359, P978, DOI 10.1016/S0140-6736(02)08001-7
   KOKOSCHKA EM, 1990, J INVEST DERMATOL, V95, PS193, DOI 10.1111/1523-1747.ep12875517
   Krown SE, 2007, CYTOKINE GROWTH F R, V18, P395, DOI 10.1016/j.cytogfr.2007.06.005
   Kujawski LA, 2007, CYTOKINE GROWTH F R, V18, P459, DOI 10.1016/j.cytogfr.2007.06.015
   Kurzrock R, 2003, ANN INTERN MED, V138, P819, DOI 10.7326/0003-4819-138-10-200305200-00010
   Lansigan F, 2010, DRUGS, V70, P273, DOI 10.2165/11532190-000000000-00000
   LIVINGSTON PO, 1994, J CLIN ONCOL, V12, P1036, DOI 10.1200/JCO.1994.12.5.1036
   Lombardi G, 2010, CLIN CHIM ACTA, V411, P645, DOI 10.1016/j.cca.2010.01.021
   Maio M, 2010, J CLIN ONCOL, V28, P1780, DOI 10.1200/JCO.2009.25.5208
   Fernández-Vozmediano JM, 2010, J DRUGS DERMATOL, V9, P381
   McDermott DF, 2005, J CLIN ONCOL, V23, P133, DOI 10.1200/JCO.2005.03.206
   Melichar B, 2008, ANN ONCOL, V19, P1470, DOI 10.1093/annonc/mdn161
   Mocellin S, 2010, JNCI-J NATL CANCER I, V102, P493, DOI 10.1093/jnci/djq009
   MOLTO L, 1995, CANCER-AM CANCER SOC, V75, P2720, DOI 10.1002/1097-0142(19950601)75:11<2720::AID-CNCR2820751114>3.0.CO;2-4
   Moschella F, 2010, ANN NY ACAD SCI, V1194, P169, DOI 10.1111/j.1749-6632.2010.05464.x
   Motomura K, 2011, CANCER-AM CANCER SOC, V117, P1721, DOI 10.1002/cncr.25637
   Motzer RJ, 2000, J CLIN ONCOL, V18, P2972, DOI 10.1200/JCO.2000.18.16.2972
   Nakai N, 2010, PIGM CELL MELANOMA R, V23, P607, DOI 10.1111/j.1755-148X.2010.00736.x
   Negrier S, 1998, NEW ENGL J MED, V338, P1272, DOI 10.1056/NEJM199804303381805
   NIEDERLE N, 1993, LEUKEMIA LYMPHOMA, V9, P111, DOI 10.3109/10428199309148513
   OHNISHI K, 1995, BLOOD, V86, P906
   Oudard S, 2011, CANCER IMMUNOL IMMUN, V60, P261, DOI 10.1007/s00262-010-0935-9
   OZER H, 1993, BLOOD, V82, P2975
   Palandri F, 2010, HAEMATOL-HEMATOL J, V95, P1415, DOI 10.3324/haematol.2009.021246
   Parmar S, 2005, CANC TREAT, V126, P45, DOI 10.1007/0-387-24361-5_3
   PIRO LD, 1990, NEW ENGL J MED, V322, P1117, DOI 10.1056/NEJM199004193221605
   Portillo J, 1997, UROLOGY, V49, P187, DOI 10.1016/S0090-4295(96)00455-4
   QUESADA JR, 1984, NEW ENGL J MED, V310, P15, DOI 10.1056/NEJM198401053100104
   Qureshi YA, 2009, CORNEA, V28, P941, DOI 10.1097/ICO.0b013e3181967338
   Ramos MC, 2010, EUR J GYNAECOL ONCOL, V31, P522
   REAL FX, 1986, J CLIN ONCOL, V4, P544, DOI 10.1200/JCO.1986.4.4.544
   Richtig E, 2005, J CLIN ONCOL, V23, P8655, DOI 10.1200/JCO.2004.00.8128
   Rini BI, 2010, J CLIN ONCOL, V28, P2137, DOI 10.1200/JCO.2009.26.5561
   Rosenberg SA, 1998, ANN SURG, V228, P307, DOI 10.1097/00000658-199809000-00004
   Siebels M, 2011, WORLD J UROL, V29, P121, DOI 10.1007/s00345-010-0570-2
   STEINER A, 1987, J CANCER RES CLIN, V113, P459, DOI 10.1007/BF00390040
   TALPAZ M, 1991, ANN INTERN MED, V114, P532, DOI 10.7326/0003-4819-114-7-532
   TALPAZ M, 1987, BLOOD, V69, P1280
   TALPAZ M, 1983, BLOOD, V62, P689
   THALER J, 1993, SEMIN HEMATOL, V30, P17
   THOMPSON JA, 1987, INVEST NEW DRUG, V5, P0
   VERMA DS, 1979, BLOOD, V54, P1423
   Vihinen PP, 2010, MELANOMA RES, V20, P318, DOI 10.1097/CMR.0b013e3283390365
   Whelan J, 2010, PEDIATR BLOOD CANCER, V54, P350, DOI 10.1002/pbc.22136
   WILLIAMS CKO, 1981, ONCOLOGY-BASEL, V38, P356, DOI 10.1159/000225587
   Williams RF, 2010, ANTICANCER RES, V30, P3301
   Yang JC, 2003, J CLIN ONCOL, V21, P3127, DOI 10.1200/JCO.2003.02.122
NR 86
TC 67
Z9 82
U1 0
U2 10
PU MARY ANN LIEBERT, INC
PI NEW ROCHELLE
PA 140 HUGUENOT STREET, 3RD FL, NEW ROCHELLE, NY 10801 USA
SN 1079-9907
EI 1557-7465
J9 J INTERF CYTOK RES
JI J. Interferon Cytokine Res.
PD JUL 15
PY 2011
VL 31
IS 7
BP 545
EP 552
DI 10.1089/jir.2010.0158
PG 8
WC Biochemistry & Molecular Biology; Cell Biology; Immunology
SC Biochemistry & Molecular Biology; Cell Biology; Immunology
GA 788LW
UT WOS:000292447400004
PM 21323567
DA 2025-02-17
ER

PT J
AU Aguilar, LK
   Guzik, BW
   Aguilar-Cordova, E
AF Aguilar, Laura K.
   Guzik, Brian W.
   Aguilar-Cordova, Estuardo
TI Cytotoxic Immunotherapy Strategies for Cancer: Mechanisms and Clinical Development
SO JOURNAL OF CELLULAR BIOCHEMISTRY
LA English
DT Article
DE CANCER IMMUNOTHERAPY; CANCER; ADENOVIRAL VECTOR
ID situ gene-therapy; thymidine kinase gene; regulatory t-cells; phase-i trial; human-malignant glioma; immune-responses; ganciclovir therapy; ionizing-radiation; surgical resection; hormonal-therapy
AB Traditional therapies for cancer include surgery, chemotherapy, and radiation. Chemotherapy has widespread systemic cytotoxic effects against tumor cells but also affects normal cells. Radiation has more targeted local cytotoxicity but is limited to killing cells in the radiation field. Immunotherapy has the potential for systemic, specific killing of tumor cells. However, if the immune response is specific to a single antigen, tumor evasion can occur by down-regulation of that antigen. An immunotherapy approach that induces polyvalent immunity to autologous tumor antigens can provide a personalized vaccine with less potential for immunologic escape. A cytotoxic immunotherapy strategy creates such a tumor vaccine in situ. Immunogenic tumor cell death provides tumor antigen targets for the adaptive immune response and stimulates innate immunity. Attraction and activation of antigen presenting cells such as dendritic cells is important to process and present tumor antigens to T cells. These include cytotoxic T cells that kill tumor cells and T cells which positively and negatively regulate immunity. Tipping the balance in favor of anti-tumor immunity is an important aspect of an effective strategy. Clinically, immunotherapies may be most effective when combined with standard therapies in a complimentary way. An example is gene-mediated cytotoxic immunotherapy (GMCI) which uses an adenoviral vector, AdV-tk, to deliver a cytotoxic and immunostimulatory gene to tumor cells in vivo in combination with standard therapies creating an immunostimulatory milieu. This approach, studied extensively in animal models and early stage clinical trials, is now entering a definitive Phase 3 trial for prostate cancer. J. Cell. Biochem. 112: 1969-1977, 2011. (C) 2011 Wiley-Liss, Inc.
C1 [Aguilar, Laura K.; Guzik, Brian W.; Aguilar-Cordova, Estuardo] Advantagene Inc, Auburndale, MA 02466 USA.
RP Aguilar, LK (通讯作者)，440 Lexington St, Auburndale, MA 02466 USA.
EM lkaguilar@advantagene.com
FU National Cancer Institute [CA107745, CA119847, CA124032]
CR Agard C, 2001, CANCER GENE THER, V8, P128, DOI 10.1038/sj.cgt.7700281
   Aguilar LK, 2004, J CLIN ONCOL, V22, P0
   AGUILAR LK, 2006, P AM SOC CLIN ONC AN, V24, P250
   Ayala G, 2006, MOL THER, V13, P716, DOI 10.1016/j.ymthe.2005.11.022
   Ayala G, 2000, HUM PATHOL, V31, P866, DOI 10.1053/hupa.2000.8453
   BARBA D, 1994, P NATL ACAD SCI USA, V91, P4348, DOI 10.1073/pnas.91.10.4348
   BLOOMSTON M, 2011, J CLIN ONCOL S4, V29, P0
   Chévez-Barrios P, 2005, J CLIN ONCOL, V23, P7927, DOI 10.1200/JCO.2004.00.1883
   Chhikara M, 2001, MOL THER, V3, P536, DOI 10.1006/mthe.2001.0298
   Chiocca EA, 2009, NEURO-ONCOLOGY, V11, P693
   Crum NF, 2004, CANCER-AM CANCER SOC, V101, P294, DOI 10.1002/cncr.20389
   Curtin JF, 2009, PLOS MED, V6, P83, DOI 10.1371/journal.pmed.1000010
   Diaz-Montero CM, 2009, CANCER IMMUNOL IMMUN, V58, P49, DOI 10.1007/s00262-008-0523-4
   Eastham JA, 1996, HUM GENE THER, V7, P515, DOI 10.1089/hum.1996.7.4-515
   Ebrahimi B, 2004, CANCER-AM CANCER SOC, V101, P2727, DOI 10.1002/cncr.20672
   Emens LA, 2009, J CLIN ONCOL, V27, P5911, DOI 10.1200/JCO.2009.23.3494
   Facoetti A, 2005, CLIN CANCER RES, V11, P8304, DOI 10.1158/1078-0432.CCR-04-2588
   Fecci PE, 2006, CANCER RES, V66, P3294, DOI 10.1158/0008-5472.CAN-05-3773
   FICK J, 1995, P NATL ACAD SCI USA, V92, P11071, DOI 10.1073/pnas.92.24.11071
   FREEMAN SM, 1993, CANCER RES, V53, P5274
   Freytag SO, 2007, MOL THER, V15, P1016, DOI 10.1038/mt.sj.6300120
   Freytag SO, 2007, MOL THER, V15, P636, DOI 10.1038/sj.mt.6300068
   Friedman EJ, 2002, CURR PHARM DESIGN, V8, P1765, DOI 10.2174/1381612023394089
   Fujita T, 2006, INT J RADIAT ONCOL, V65, P84, DOI 10.1016/j.ijrobp.2005.11.009
   FYFE JA, 1978, J BIOL CHEM, V253, P8721
   Gagandeep S, 1996, CANCER GENE THER, V3, P83
   Germano IM, 2003, J NEURO-ONCOL, V65, P279, DOI 10.1023/B:NEON.0000003657.95085.56
   Gottfried E, 2008, CYTOKINE GROWTH F R, V19, P65, DOI 10.1016/j.cytogfr.2007.10.008
   Greten TF, 2010, J IMMUNOTHER, V33, P211, DOI 10.1097/CJI.0b013e3181bb499f
   Gulley JL, 2005, CLIN CANCER RES, V11, P3353, DOI 10.1158/1078-0432.CCR-04-2062
   Gutierrez-Dalmau A, 2007, DRUGS, V67, P1167, DOI 10.2165/00003495-200767080-00006
   Hall SJ, 1997, INT J CANCER, V70, P183, DOI 10.1002/(SICI)1097-0215(19970117)70:2<183::AID-IJC8>3.3.CO;2-F
   Harrington KJ, 2010, CLIN CANCER RES, V16, P4005, DOI 10.1158/1078-0432.CCR-10-0196
   Harsh GR, 2000, J NEUROSURG, V92, P804, DOI 10.3171/jns.2000.92.5.0804
   Hasenburg A, 2001, GYNECOL ONCOL, V83, P549, DOI 10.1006/gyno.2001.6442
   Heimberger AB, 2008, NEURO-ONCOLOGY, V10, P98, DOI 10.1215/15228517-2007-046
   Herman JR, 1999, HUM GENE THER, V10, P1239, DOI 10.1089/10430349950018229
   Hodi FS, 2010, NEW ENGL J MED, V363, P711, DOI 10.1056/NEJMoa1003466
   Immonen A, 2004, MOL THER, V10, P967, DOI 10.1016/j.ymthe.2004.08.002
   Janeway CA, 2002, ANNU REV IMMUNOL, V20, P197, DOI 10.1146/annurev.immunol.20.083001.084359
   Jordan JT, 2008, CANCER IMMUNOL IMMUN, V57, P123, DOI 10.1007/s00262-007-0336-x
   Keenan RJ, 2000, ANN THORAC SURG, V70, P1870
   Koebel CM, 2007, NATURE, V450, P903, DOI 10.1038/nature06309
   Kuriyama S, 1999, INT J CANCER, V83, P374, DOI 10.1002/(SICI)1097-0215(19991029)83:3<374::AID-IJC13>3.0.CO;2-#
   Lambright ES, 2000, ANN THORAC SURG, V70, P1865, DOI 10.1016/S0003-4975(00)01815-4
   Li ZH, 2002, CURR OPIN IMMUNOL, V14, P45, DOI 10.1016/S0952-7915(01)00297-7
   Liyanage UK, 2002, J IMMUNOL, V169, P2756, DOI 10.4049/jimmunol.169.5.2756
   Locher C, 2010, ANN NY ACAD SCI, V1209, P99, DOI 10.1111/j.1749-6632.2010.05763.x
   Lutsiak MEC, 2005, BLOOD, V105, P2862, DOI 10.1182/blood-2004-06-2410
   Matzinger P, 2002, SCIENCE, V296, P301, DOI 10.1126/science.1071059
   Melcher A, 1998, NAT MED, V4, P581, DOI 10.1038/nm0598-581
   Miles BJ, 2001, HUM GENE THER, V12, P1955, DOI 10.1089/104303401753204535
   Nestler U, 2004, J NEURO-ONCOL, V67, P177, DOI 10.1023/B:NEON.0000021897.53969.ca
   PEREZCRUET MJ, 1994, J NEUROSCI RES, V39, P506, DOI 10.1002/jnr.490390417
   Rainov NG, 2000, HUM GENE THER, V11, P2389, DOI 10.1089/104303400750038499
   Rainov NG, 2001, CANCER GENE THER, V8, P662, DOI 10.1038/sj.cgt.7700355
   Ram Z, 1997, NAT MED, V3, P1354, DOI 10.1038/nm1297-1354
   RAM Z, 1994, J NEUROSURG, V81, P256, DOI 10.3171/jns.1994.81.2.0256
   Ramesh R, 1996, CANCER GENE THER, V3, P373
   Randolph GJ, 2008, ANNU REV IMMUNOL, V26, P293, DOI 10.1146/annurev.immunol.26.021607.090254
   Sanderson K, 2005, J CLIN ONCOL, V23, P741, DOI 10.1200/JCO.2005.01.128
   Sandmair AM, 2000, HUM GENE THER, V11, P2197, DOI 10.1089/104303400750035726
   Satoh T, 2004, INT J RADIAT ONCOL, V59, P562, DOI 10.1016/j.ijrobp.2004.01.020
   Senzer NN, 2009, J CLIN ONCOL, V27, P5763, DOI 10.1200/JCO.2009.24.3675
   Serafini P, 2008, CANCER RES, V68, P5439, DOI 10.1158/0008-5472.CAN-07-6621
   Smitt PS, 2003, MOL THER, V7, P851, DOI 10.1016/S1525-0016(03)00100-X
   Sterman DH, 2005, CLIN CANCER RES, V11, P7444, DOI 10.1158/1078-0432.CCR-05-0405
   Sukin SW, 2001, MOL THER, V3, P500, DOI 10.1006/mthe.2001.0285
   Sung MW, 2001, MOL THER, V4, P182, DOI 10.1006/mthe.2001.0444
   Teh BS, 2004, INT J RADIAT ONCOL, V58, P1520, DOI 10.1016/j.ijrobp.2003.09.083
   Thomas AM, 2004, J EXP MED, V200, P297, DOI 10.1084/jem.20031435
   Todryk S, 1999, J IMMUNOL, V163, P1398
   Trask TW, 2000, MOL THER, V1, P195, DOI 10.1006/mthe.2000.0030
   van der Linden RRM, 2005, EUR UROL, V48, P153, DOI 10.1016/j.eururo.2005.02.013
   VILE RG, 1994, CANCER RES, V54, P6228
   Vile RG, 1997, INT J CANCER, V71, P267
   Vlachaki MT, 2001, INT J RADIAT ONCOL, V51, P1008, DOI 10.1016/S0360-3016(01)01698-4
   Yanagimoto H, 2005, CLIN IMMUNOL, V114, P52, DOI 10.1016/j.clim.2004.09.007
   Yang SX, 2005, J IMMUNOL, V175, P3715, DOI 10.4049/jimmunol.175.6.3715
   Yang YP, 2004, NAT IMMUNOL, V5, P508, DOI 10.1038/ni1059
NR 80
TC 59
Z9 69
U1 0
U2 16
PU WILEY
PI HOBOKEN
PA 111 RIVER ST, HOBOKEN 07030-5774, NJ USA
SN 0730-2312
EI 1097-4644
J9 J CELL BIOCHEM
JI J. Cell. Biochem.
PD AUG 15
PY 2011
VL 112
IS 8
BP 1969
EP 1977
DI 10.1002/jcb.23126
PG 9
WC Biochemistry & Molecular Biology; Cell Biology
SC Biochemistry & Molecular Biology; Cell Biology
GA 800AP
UT WOS:000293329300003
PM 21465529
DA 2025-02-17
ER

PT J
AU Hernández-Alcoceba, R
AF Hernandez-Alcoceba, Ruben
TI Recent advances in oncolytic virus design
SO CLINICAL & TRANSLATIONAL ONCOLOGY
LA English
DT Article
DE Virotherapy; Cancer; Gene therapy; Oncolytic virus; Replication-competent virus
ID vesicular stomatitis-virus; mesenchymal stem-cells; dendritic cells; therapeutic window; antitumor efficacy; systemic treatment; pancreatic-cancer; malignant glioma; measles virus; interferon-beta
AB The cytolytic properties of viruses can be used to treat cancer. Replication of certain viruses is favoured in cancer cells, whereas others can be modified to obtain tumour specificity. This approach has evolved to become a new discipline called virotherapy. In addition, these replication-competent (oncolytic) viruses can be adapted as vectors for cancer gene therapy. The "armed" viruses show a double mechanism of action: direct destruction of cancer cells as a consequence of the lytic viral cycle, in combination with the effect of the therapeutic gene incorporated in the viral genome. Current trends in the field include strategies to increase the oncolytic potency of existing viruses; the evaluation of new candidates; the search for synergistic effects between different viruses and conventional therapies; and a rational approach to take advantage of the interplay between the viruses and the host immune system. This review summarises the most relevant achievements in recent years.
C1 Univ Navarra, Ctr Appl Med Res, Gene Therapy Unit, ES-31008 Navarra, Spain.
C3 University of Navarra
RP Hernández-Alcoceba, R (通讯作者)，Univ Navarra, Ctr Appl Med Res, Gene Therapy Unit, Avda Pio 9,55, ES-31008 Navarra, Spain.
EM rubenh@unav.es
FU Spanish Department of Science [SAF2009-11324]; UTE project CIMA
CR Aboody KS, 2008, GENE THER, V15, P739, DOI 10.1038/gt.2008.41
   Ahmed AU, 2010, MOL THER, V18, P1846, DOI 10.1038/mt.2010.131
   Alain T, 2010, P NATL ACAD SCI USA, V107, P1576, DOI 10.1073/pnas.0912344107
   Altomonte J, 2009, CANCER GENE THER, V16, P266, DOI 10.1038/cgt.2008.74
   Altomonte J, 2010, MOL THER, V18, P275, DOI 10.1038/mt.2009.231
   Bookbinder LH, 2006, J CONTROL RELEASE, V114, P230, DOI 10.1016/j.jconrel.2006.05.027
   Bortolanza S, 2007, HUM GENE THER, V18, P681, DOI 10.1089/hum.2007.017
   Bortolanza S, 2009, MOL THER, V17, P614, DOI 10.1038/mt.2009.9
   Bridle BW, 2010, MOL THER, V18, P1430, DOI 10.1038/mt.2010.98
   Brun J, 2010, MOL THER, V18, P1440, DOI 10.1038/mt.2010.103
   Cafferata EG, 2009, CLIN CANCER RES, V15, P3037, DOI 10.1158/1078-0432.CCR-08-1161
   Castelo-Branco P, 2010, GENE THER, V17, P805, DOI 10.1038/gt.2010.20
   Cawood R, 2009, PLOS PATHOG, V5, P0, DOI 10.1371/journal.ppat.1000440
   Cerullo V, 2010, CANCER RES, V70, P4297, DOI 10.1158/0008-5472.CAN-09-3567
   Choi IK, 2010, GENE THER, V17, P190, DOI 10.1038/gt.2009.142
   Coughlan L, 2009, J VIROL, V83, P6416, DOI 10.1128/JVI.00445-09
   Dias JD, 2010, CLIN CANCER RES, V16, P2540, DOI 10.1158/1078-0432.CCR-09-2974
   DMITRIEVA N, 2010, CLIN CANC R IN PRESS, V0, P0
   Evgin L, 2010, MOL THER, V18, P896, DOI 10.1038/mt.2010.14
   FU X, 2010, INT J CANC IN PRESS, V0, P0
   Fujiwara S, 2011, CANCER GENE THER, V18, P77, DOI 10.1038/cgt.2010.53
   Fujiwara T, 2007, CURR CANCER DRUG TAR, V7, P191, DOI 10.2174/156800907780058835
   Galivo F, 2010, HUM GENE THER, V21, P439, DOI 10.1089/hum.2009.143
   Ganesh S, 2009, CANCER GENE THER, V16, P383, DOI 10.1038/cgt.2008.90
   García-Castro J, 2010, CANCER GENE THER, V17, P476, DOI 10.1038/cgt.2010.4
   Geletneky K, 2010, NEURO-ONCOLOGY, V12, P804, DOI 10.1093/neuonc/noq023
   Gomes EM, 2009, CLIN CANCER RES, V15, P1317, DOI 10.1158/1078-0432.CCR-08-1360
   Gros A, 2008, CANCER RES, V68, P8928, DOI 10.1158/0008-5472.CAN-08-1145
   Guedan S, 2010, MOL THER, V18, P1275, DOI 10.1038/mt.2010.79
   Gürlevik E, 2009, NUCLEIC ACIDS RES, V37, P0, DOI 10.1093/nar/gkp374
   Guse K, 2009, GENE THER, V16, P1009, DOI 10.1038/gt.2009.56
   Harrington KJ, 2010, CLIN CANCER RES, V16, P4005, DOI 10.1158/1078-0432.CCR-10-0196
   Hasegawa Y, 2010, MOL THER, V18, P1778, DOI 10.1038/mt.2010.138
   Huang JH, 2010, MOL THER, V18, P264, DOI 10.1038/mt.2009.205
   Ilett EJ, 2009, GENE THER, V16, P689, DOI 10.1038/gt.2009.29
   Ingemarsdotter CK, 2010, ONCOGENE, V29, P6051, DOI 10.1038/onc.2010.335
   Jin J, 2009, MOL CANCER THER, V8, P1387, DOI 10.1158/1535-7163.MCT-08-0962
   Jing YQ, 2009, CANCER RES, V69, P1459, DOI 10.1158/0008-5472.CAN-08-2628
   Josiah DT, 2010, MOL THER, V18, P377, DOI 10.1038/mt.2009.265
   Kaufman HL, 2010, ANN SURG ONCOL, V17, P718, DOI 10.1245/s10434-009-0809-6
   Kelly EJ, 2010, J VIROL, V84, P1550, DOI 10.1128/JVI.01788-09
   Kirn DH, 2009, NAT REV CANCER, V9, P64, DOI 10.1038/nrc2545
   Ko D, 2005, ONCOGENE, V24, P7763, DOI 10.1038/sj.onc.1209048
   Kottke T, 2010, J CLIN INVEST, V120, P1551, DOI 10.1172/JCI41431
   Kottke T, 2008, MOL THER, V16, P1910, DOI 10.1038/mt.2008.212
   Kwon OJ, 2010, CLIN CANCER RES, V16, P6071, DOI 10.1158/1078-0432.CCR-10-0664
   Lapteva N, 2009, MOL THER, V17, P1626, DOI 10.1038/mt.2009.111
   Lapteva N, 2009, J IMMUNOTHER, V32, P145, DOI 10.1097/CJI.0b013e318193d31e
   Le Boeuf F, 2010, MOL THER, V18, P888, DOI 10.1038/mt.2010.44
   Lee CYF, 2010, MOL THER, V18, P929, DOI 10.1038/mt.2010.26
   Lee CYF, 2009, CLIN CANCER RES, V15, P5126, DOI 10.1158/1078-0432.CCR-09-0051
   Lee JH, 2010, CANCER GENE THER, V17, P73, DOI 10.1038/cgt.2009.50
   Lei N, 2009, CANCER GENE THER, V16, P33, DOI 10.1038/cgt.2008.46
   Leitner S, 2009, CLIN CANCER RES, V15, P1730, DOI 10.1158/1078-0432.CCR-08-2008
   Leja J, 2010, PLOS ONE, V5, P0, DOI 10.1371/journal.pone.0008916
   Li H, 2010, CANCER GENE THER, V17, P550, DOI 10.1038/cgt.2010.10
   Li YH, 2003, MOL CANCER THER, V2, P1003
   Liu CS, 2010, MOL THER, V18, P1155, DOI 10.1038/mt.2010.43
   Longo SL, 2011, CANCER GENE THER, V18, P123, DOI 10.1038/cgt.2010.62
   Lopez MV, 2009, PLOS ONE, V4, P0, DOI 10.1371/journal.pone.0005119
   Lun XQ, 2010, MOL THER, V18, P1927, DOI 10.1038/mt.2010.183
   Mader EK, 2009, CLIN CANCER RES, V15, P7246, DOI 10.1158/1078-0432.CCR-09-1292
   Mahller YY, 2009, PLOS ONE, V4, P0, DOI 10.1371/journal.pone.0004235
   Meng X, 2010, MOL THER, V18, P544, DOI 10.1038/mt.2009.296
   Menotti L, 2009, P NATL ACAD SCI USA, V106, P9039, DOI 10.1073/pnas.0812268106
   Morrison J, 2009, HUM GENE THER, V20, P239, DOI 10.1089/hum.2008.167
   Msaouel P, 2009, MOL THER, V17, P2041, DOI 10.1038/mt.2009.218
   Mühlebach MD, 2010, CANCER RES, V70, P7620, DOI 10.1158/0008-5472.CAN-09-4650
   Nandi S, 2008, CANCER RES, V68, P5778, DOI 10.1158/0008-5472.CAN-07-6441
   Passer BJ, 2009, CANCER GENE THER, V16, P551, DOI 10.1038/cgt.2009.10
   Peerlinck I, 2009, CLIN CANCER RES, V15, P6595, DOI 10.1158/1078-0432.CCR-09-0262
   Prestwich RJ, 2009, CLIN CANCER RES, V15, P4374, DOI 10.1158/1078-0432.CCR-09-0334
   Ramakrishna E, 2009, CANCER RES, V69, P1448, DOI 10.1158/0008-5472.CAN-08-1160
   Rojas JJ, 2009, GENE THER, V16, P1441, DOI 10.1038/gt.2009.103
   Rojas JJ, 2010, MOL THER, V18, P1960, DOI 10.1038/mt.2010.173
   Schirmbeck R, 2008, MOL THER, V16, P1609, DOI 10.1038/mt.2008.141
   Senzer NN, 2009, J CLIN ONCOL, V27, P5763, DOI 10.1200/JCO.2009.24.3675
   Shashkova EV, 2008, CANCER RES, V68, P5896, DOI 10.1158/0008-5472.CAN-08-0488
   Shashkova EV, 2009, MOL THER, V17, P2121, DOI 10.1038/mt.2009.217
   Snoeys J, 2006, MOL THER, V13, P98, DOI 10.1016/j.ymthe.2005.06.477
   Stojdl DF, 2003, CANCER CELL, V4, P263, DOI 10.1016/S1535-6108(03)00241-1
   Takahashi M, 2002, MOL THER, V5, P627, DOI 10.1006/mthe.2002.0589
   Thomas MA, 2006, CANCER RES, V66, P1270, DOI 10.1158/0008-5472.CAN-05-3497
   Thorne SH, 2010, MOL THER, V18, P1698, DOI 10.1038/mt.2010.140
   Tyler MA, 2009, GENE THER, V16, P262, DOI 10.1038/gt.2008.165
   UIL TG, 2010, NUCL ACIDS IN PRESS, V0, P0
   Ulasov IV, 2009, BRIT J CANCER, V100, P1154, DOI 10.1038/sj.bjc.6604969
   Waddington SN, 2008, CELL, V132, P397, DOI 10.1016/j.cell.2008.01.016
   Wakimoto H, 2009, CANCER RES, V69, P3472, DOI 10.1158/0008-5472.CAN-08-3886
   Willmon C, 2009, MOL THER, V17, P1667, DOI 10.1038/mt.2009.194
   Willmon CL, 2009, CANCER RES, V69, P7713, DOI 10.1158/0008-5472.CAN-09-1013
   Worschech A, 2009, BMC GENOMICS, V10, P0, DOI 10.1186/1471-2164-10-301
   Yao F, 2010, J VIROL, V84, P8163, DOI 10.1128/JVI.00059-10
   Ylösmäki E, 2008, J VIROL, V82, P11009, DOI 10.1128/JVI.01608-08
   Yong RL, 2009, CANCER RES, V69, P8932, DOI 10.1158/0008-5472.CAN-08-3873
   Yu YA, 2009, MOL CANCER THER, V8, P141, DOI 10.1158/1535-7163.MCT-08-0533
   Zamarin D, 2009, MOL THER, V17, P697, DOI 10.1038/mt.2008.286
   Zhang KJ, 2009, HUM GENE THER, V20, P818, DOI 10.1089/hum.2008.205
   Ziauddin MF, 2010, GENE THER, V17, P550, DOI 10.1038/gt.2010.5
NR 99
TC 19
Z9 24
U1 1
U2 17
PU SPRINGER INTERNATIONAL PUBLISHING AG
PI CHAM
PA GEWERBESTRASSE 11, CHAM, CH-6330, SWITZERLAND
SN 1699-048X
EI 1699-3055
J9 CLIN TRANSL ONCOL
JI Clin. Transl. Oncol.
PD APR 15
PY 2011
VL 13
IS 4
BP 229
EP 239
DI 10.1007/s12094-011-0647-4
PG 11
WC Oncology
SC Oncology
GA 753SP
UT WOS:000289800300005
PM 21493183
DA 2025-02-17
ER

PT J
AU Simmons, GW
   Pong, WW
   Emnett, RJ
   White, CR
   Gianino, SM
   Rodriguez, FJ
   Gutmann, DH
AF Simmons, Grant W.
   Pong, Winnie W.
   Emnett, Ryan J.
   White, Crystal R.
   Gianino, Scott M.
   Rodriguez, Fausto J.
   Gutmann, David H.
TI Neurofibromatosis-1 Heterozygosity Increases Microglia in a Spatially and Temporally Restricted Pattern Relevant to Mouse Optic Glioma Formation and Growth
SO JOURNAL OF NEUROPATHOLOGY AND EXPERIMENTAL NEUROLOGY
LA English
DT Article
DE Astrocytoma; Chemokine; Fractalkine receptor; Microenvironment; Optic glioma; Stroma
ID cancer immunosurveillance; antigen presentation; dendritic cells; nerve glioma; expression; cx3cr1; nf1; macrophages; astrocyte; gene
AB Whereas carcinogenesis requires the acquisition of driver mutations in progenitor cells, tumor growth and progression are heavily influenced by the local microenvironment. Previous studies from our laboratory have used Neurofibromatosis-1 (NF1) genetically engineered mice to characterize the role of stromal cells and signals to optic glioma formation and growth. Previously, we have shown that Nf1(+/-) microglia in the tumor microenvironment are critical cellular determinants of optic glioma proliferation. To define the role of microglia in tumor formation and maintenance further, we used CD11b-TK mice, in which resident brain microglia (CD11b(+), CD68(+), Iba1(+), CD45(low) cells) can be ablated at specific times after ganciclovir administration. Ganciclovir-mediated microglia reduction reduced Nf1 optic glioma proliferation during both tumor maintenance and tumor development. We identified the developmental window during which microglia are increased in the Nf1(+/-) optic nerve and demonstrated that this accumulation reflected delayed microglia dispersion. The increase in microglia in the Nf1(+/-) optic nerve was associated with reduced expression of the chemokine receptor, CX3CR1, such that reduced Cx3cr1 expression in Cx3cr1-GFP heterozygous knockout mice led to a similar increase in optic nerve microglia. These results establish a critical role for microglia in the development and maintenance of Nf1 optic glioma.
C1 [Simmons, Grant W.; Pong, Winnie W.; Emnett, Ryan J.; White, Crystal R.; Gianino, Scott M.; Gutmann, David H.] Washington Univ, Sch Med, Dept Neurol, St Louis, MO 63110 USA.
   [Rodriguez, Fausto J.] Mayo Clin Fdn, Div Neuropathol, Rochester, MN USA.
C3 Washington University (WUSTL); Mayo Clinic
RP Gutmann, DH (通讯作者)，Washington Univ, Sch Med, Dept Neurol, Box 8111,660 S Euclid Ave, St Louis, MO 63110 USA.
EM gutmannd@neuro.wustl.edu
FU National Cancer Institute [U01-CA141549-01]; Bakewell Family Foundation; National Institutes of Health Neuroscience Blueprint Interdisciplinary Center [NS057105]; National Cancer Institute's Cancer Center [P30 CA91842]
CR Ahmed Z, 2007, J HISTOCHEM CYTOCHEM, V55, P687, DOI 10.1369/jhc.6A7156.2007
   Badie B, 2000, NEUROSURGERY, V46, P957, DOI 10.1097/00006123-200004000-00035
   Bajenaru ML, 2002, MOL CELL BIOL, V22, P5100, DOI 10.1128/MCB.22.14.5100-5113.2002
   Bajenaru ML, 2005, ANN NEUROL, V57, P119, DOI 10.1002/ana.20337
   Bajenaru ML, 2003, CANCER RES, V63, P8573
   Baumgarth N, 2000, J IMMUNOL METHODS, V243, P77, DOI 10.1016/S0022-1759(00)00229-5
   Bui JD, 2007, CURR OPIN IMMUNOL, V19, P203, DOI 10.1016/j.coi.2007.02.001
   Cardona AE, 2006, NAT PROTOC, V1, P1947, DOI 10.1038/nprot.2006.327
   Combadiere C, 2007, J CLIN INVEST, V117, P2920, DOI 10.1172/JCI31692
   Daginakatte GC, 2007, HUM MOL GENET, V16, P1098, DOI 10.1093/hmg/ddm059
   Daginakatte GC, 2008, CANCER RES, V68, P10358, DOI 10.1158/0008-5472.CAN-08-2506
   Deininger MH, 2000, ACTA NEUROPATHOL, V100, P673, DOI 10.1007/s004010000233
   Dick AD, 1997, AIDS, V11, P1699, DOI 10.1097/00002030-199714000-00006
   Elghetany MT, 2002, BLOOD CELL MOL DIS, V28, P260, DOI 10.1006/bcmd.2002.0513
   Eter N, 2008, INVEST OPHTH VIS SCI, V49, P3649, DOI 10.1167/iovs.07-1322
   FORD AL, 1995, J IMMUNOL, V154, P4309
   FREI K, 1987, EUR J IMMUNOL, V17, P1271, DOI 10.1002/eji.1830170909
   Gowing G, 2006, GLIA, V53, P331, DOI 10.1002/glia.20288
   Hegedus B, 2008, CANCER RES, V68, P1520, DOI 10.1158/0008-5472.CAN-07-5916
   Hegedus B, 2009, J NEUROPATH EXP NEUR, V68, P542, DOI 10.1097/NEN.0b013e3181a3240b
   Held-Feindt J, 2010, EXP CELL RES, V316, P1553, DOI 10.1016/j.yexcr.2010.02.018
   Ito D, 1998, MOL BRAIN RES, V57, P1, DOI 10.1016/S0169-328X(98)00040-0
   Jung S, 2000, MOL CELL BIOL, V20, P4106, DOI 10.1128/MCB.20.11.4106-4114.2000
   Khalaf WF, 2007, J IMMUNOL, V178, P2527, DOI 10.4049/jimmunol.178.4.2527
   Klein R, 2001, ACTA NEUROPATHOL, V101, P245
   Kulla A, 2000, MODERN PATHOL, V13, P56, DOI 10.1038/modpathol.3880010
   Kunisch E, 2004, ANN RHEUM DIS, V63, P774, DOI 10.1136/ard.2003.013029
   Lauro C, 2006, J IMMUNOL, V177, P7599, DOI 10.4049/jimmunol.177.11.7599
   Liang KJ, 2009, INVEST OPHTH VIS SCI, V50, P4444, DOI 10.1167/iovs.08-3357
   LISTERNICK R, 1995, J PEDIATR-US, V127, P718, DOI 10.1016/S0022-3476(95)70159-1
   Matsumoto H, 2007, J NEUROSCI RES, V85, P994, DOI 10.1002/jnr.21198
   Mora R, 2009, GLIA, V57, P561, DOI 10.1002/glia.20785
   MORIMURA T, 1990, ACTA NEUROPATHOL, V80, P287, DOI 10.1007/BF00294647
   PULFORD KAF, 1990, INT IMMUNOL, V2, P973, DOI 10.1093/intimm/2.10.973
   Raoul W, 2008, J NEUROIMMUNOL, V198, P56, DOI 10.1016/j.jneuroim.2008.04.014
   Reichmann G, 2002, J NEUROIMMUNOL, V129, P125, DOI 10.1016/S0165-5728(02)00184-4
   RIOHORTEGA PD, 1921, ARCH CARDIOL HEMATOL, V2, P161
   Rodero M, 2008, J CLIN ONCOL, V26, P5957, DOI 10.1200/JCO.2008.17.2833
   Roggendorf W, 1996, ACTA NEUROPATHOL, V92, P288, DOI 10.1007/s004010050520
   ROSSI ML, 1987, ACTA NEUROPATHOL, V74, P269, DOI 10.1007/BF00688191
   SEDGWICK JD, 1991, P NATL ACAD SCI USA, V88, P7438, DOI 10.1073/pnas.88.16.7438
   SEDGWICK JD, 1990, J IMMUNOL, V145, P2474
   Sharma MK, 2006, NEUROLOGY, V66, P127, DOI 10.1212/01.wnl.0000188667.66646.1c
   Smyth MJ, 2006, ADV IMMUNOL, V90, P1, DOI 10.1016/S0065-2776(06)90001-7
   Streit WJ, 2005, NEUROL RES, V27, P685, DOI 10.1179/016164105X49463
   Strojnik T, 2009, ANTICANCER RES, V29, P3269
   Sunnemark D, 2005, J NEUROINFLAMM, V2, P0, DOI 10.1186/1742-2094-2-17
   Tanabe S, 1997, J IMMUNOL, V159, P905
   Tibbetts KM, 2009, ACTA NEUROPATHOL, V117, P657, DOI 10.1007/s00401-009-0506-3
   Tlsty TD, 2006, ANNU REV PATHOL-MECH, V1, P119, DOI 10.1146/annurev.pathol.1.110304.100224
   Tran CT, 1998, NEUROPATH APPL NEURO, V24, P293, DOI 10.1046/j.1365-2990.1998.00120.x
   Uhr JW, 1997, NAT MED, V3, P505, DOI 10.1038/nm0597-505
   Wagner S, 1999, INT J CANCER, V82, P12, DOI 10.1002/(SICI)1097-0215(19990702)82:1<12::AID-IJC3>3.0.CO;2-O
   Wheelock E F, 1981, ADV CANCER RES, V34, P107
   Yang FC, 2003, J CLIN INVEST, V112, P1851, DOI 10.1172/JCI200319195
   Yang FC, 2008, CELL, V135, P437, DOI 10.1016/j.cell.2008.08.041
   Yang FC, 2006, HUM MOL GENET, V15, P2421, DOI 10.1093/hmg/ddl165
   Yeh TH, 2009, GLIA, V57, P1239, DOI 10.1002/glia.20845
   Zhang LY, 2009, GLIA, V57, P1458, DOI 10.1002/glia.20863
   Zhu J, 2009, BRAIN RES, V1287, P173, DOI 10.1016/j.brainres.2009.06.068
   Zhu Y, 2002, SCIENCE, V296, P920, DOI 10.1126/science.1068452
   Zhu Y, 2005, DEVELOPMENT, V132, P5577, DOI 10.1242/dev.02162
NR 62
TC 102
Z9 113
U1 0
U2 3
PU OXFORD UNIV PRESS INC
PI CARY
PA JOURNALS DEPT, 2001 EVANS RD, CARY, NC 27513 USA
SN 0022-3069
EI 1554-6578
J9 J NEUROPATH EXP NEUR
JI J. Neuropathol. Exp. Neurol.
PD JAN 15
PY 2011
VL 70
IS 1
BP 51
EP 62
DI 10.1097/NEN.0b013e3182032d37
PG 12
WC Clinical Neurology; Neurosciences; Pathology
SC Neurosciences & Neurology; Pathology
GA 697FY
UT WOS:000285499400005
PM 21157378
DA 2025-02-17
ER

PT J
AU Fadul, CE
   Fisher, JL
   Gui, J
   Hampton, TH
   Côté, AL
   Ernstoff, MS
AF Fadul, Camilo E.
   Fisher, Jan L.
   Gui, Jiang
   Hampton, Thomas H.
   Cote, Anik L.
   Ernstoff, Marc S.
TI Immune modulation effects of concomitant temozolomide and radiation therapy on peripheral blood mononuclear cells in patients with glioblastoma multiforme
SO NEURO-ONCOLOGY
LA English
DT Article
DE temozolomide; glioblastoma; immune modulation; radiation; regulatory T cells
ID regulatory t-cells; glioma-secreted chemokines; malignant glioma; human monocytes; preferential migration; adjuvant temozolomide; dendritic cells; immunotherapy; chemotherapy; radiotherapy
AB Concomitant radiation therapy (RT) and temozolomide (TMZ) therapy after surgery is the standard treatment for glioblastoma multiforme (GBM). Radiation and chemotherapy can affect the immune system with implications on subsequent immune therapy. Therefore, we examined the phenotype and function of peripheral blood mononuclear cells in 25 patients with GBM prior to and 4 weeks after treatment with RT-TMZ using multicolor flow cytometry, as well as in vitro CD4(+) regulatory T cell (T(reg)) suppressor and dendritic cell maturation assays. RT-TMZ induced significant lymphopenia, with a decrease in total CD4(+) T cells, but did not significantly change monocyte counts. The proportion of functional T g cells increased after treatment, whereas their absolute numbers remained stable. There was also a measurable decrease in the proportion of CD8(+)CD56(+) and absolute number of CD3(-)CD56(+) effector cells. Posttherapy monocytes retained the ability to mature into dendritic cells. Treatment with RT-TMZ is associated with changes in regulatory and effector peripheral blood mononuclear cells that tilt the balance towards an immune suppressive state. This shift can affect the outcome of immune therapy following RT-TMZ treatment and should be considered in the design of future combination therapy regimens.
C1 [Fadul, Camilo E.] Dartmouth Hitchcock Med Ctr, Hematol Oncol Sect, Lebanon, NH 03756 USA.
   [Fadul, Camilo E.; Fisher, Jan L.; Cote, Anik L.; Ernstoff, Marc S.] Dartmouth Med Sch, Norris Cotton Canc Ctr, Dept Med, Hematol Oncol Sect, Dartmouth, NS, Canada.
   [Fadul, Camilo E.; Fisher, Jan L.; Cote, Anik L.; Ernstoff, Marc S.] Dartmouth Med Sch, Norris Cotton Canc Ctr, Med Oncol Immunotherapy Program, Dartmouth, NS, Canada.
   [Fadul, Camilo E.] Dartmouth Med Sch, Norris Cotton Canc Ctr, Neurooncol Program, Dartmouth, NS, Canada.
   [Gui, Jiang] Dartmouth Med Sch, Norris Cotton Canc Ctr, Dept Community & Family Med, Epidemiol & Biostat Sect, Dartmouth, NS, Canada.
   [Hampton, Thomas H.] Dartmouth Med Sch, Norris Cotton Canc Ctr, Dept Pharmacol & Toxicol, Dartmouth, NS, Canada.
C3 Dartmouth College
RP Fadul, CE (通讯作者)，Dartmouth Hitchcock Med Ctr, Hematol Oncol Sect, 1 Med Ctr Dr, Lebanon, NH 03756 USA.
EM camilo.e.fadul@hitchcock.org
FU Schering-Plough; National Institutes of Health [RO1 CA095648, P20RR016437, P42ES007373]; Medical Oncology Immunotherapy Program
CR Ardon H, 2010, J NEURO-ONCOL, V99, P261, DOI 10.1007/s11060-010-0131-y
   Atanackovic D, 2005, LEUKEMIA RES, V29, P1019, DOI 10.1016/j.leukres.2005.02.009
   Baecher-Allan C, 2006, IMMUNOL REV, V212, P203, DOI 10.1111/j.0105-2896.2006.00417.x
   Briegert M, 2007, DNA REPAIR, V6, P1255, DOI 10.1016/j.dnarep.2007.02.008
   Briegert M, 2007, CANCER RES, V67, P26, DOI 10.1158/0008-5472.CAN-06-3712
   Chiba Y, 2010, JPN J CLIN ONCOL, V40, P395, DOI 10.1093/jjco/hyp196
   Crane CA, 2010, NEURO-ONCOLOGY, V12, P7, DOI 10.1093/neuonc/nop009
   De Vleeschouwer S, 2008, CLIN CANCER RES, V14, P3098, DOI 10.1158/1078-0432.CCR-07-4875
   Ernstoff MS, 2007, CLIN CANCER RES, V13, P733S, DOI 10.1158/1078-0432.CCR-06-2064
   Gattinoni L, 2009, SCI TRANSL MED, V1, P0, DOI 10.1126/scitranslmed.3000302
   Gomez GG, 2006, GENE THER MOL BIOL, V10A, P133
   Heimberger AB, 2008, CLIN CANCER RES, V14, P5166, DOI 10.1158/1078-0432.CCR-08-0320
   Hughes MA, 2005, INT J RADIAT ONCOL, V62, P1423, DOI 10.1016/j.ijrobp.2004.12.085
   Jordan JT, 2008, CANCER IMMUNOL IMMUN, V57, P123, DOI 10.1007/s00262-007-0336-x
   Learn CA, 2006, CLIN CANCER RES, V12, P7306, DOI 10.1158/1078-0432.CCR-06-1727
   Liau LM, 2005, CLIN CANCER RES, V11, P5515, DOI 10.1158/1078-0432.CCR-05-0464
   Liu G, 2005, AACR M, V1003, P0
   Rodrigues JC, 2010, NEURO-ONCOLOGY, V12, P351, DOI 10.1093/neuonc/nop023
   Rolle CE, 2010, NEUROSURG CLIN N AM, V21, P201, DOI 10.1016/j.nec.2009.08.002
   Roncador G, 2005, EUR J IMMUNOL, V35, P1681, DOI 10.1002/eji.200526189
   Sampson JH, 2007, J CLIN ONCOL, V25, P0
   Sampson JH, 2010, J CLIN ONCOL, V28, P4722, DOI 10.1200/JCO.2010.28.6963
   Stupp R, 2005, NEW ENGL J MED, V352, P987, DOI 10.1056/NEJMoa043330
   Stupp R, 2009, LANCET ONCOL, V10, P459, DOI 10.1016/S1470-2045(09)70025-7
   Su YB, 2004, J CLIN ONCOL, V22, P610, DOI 10.1200/JCO.2004.07.060
   Sun W, 2007, NEURO-ONCOLOGY, V9, P505
   Wang HY, 2005, MICROBES INFECT, V7, P1056, DOI 10.1016/j.micinf.2005.03.028
   Wheeler CJ, 2004, CLIN CANCER RES, V10, P5316, DOI 10.1158/1078-0432.CCR-04-0497
   Wu JY, 2006, CYTOTHERAPY, V8, P141, DOI 10.1080/14653240600620218
   Yagi H, 2004, INT IMMUNOL, V16, P1643, DOI 10.1093/intimm/dxh165
NR 30
TC 110
Z9 122
U1 0
U2 9
PU OXFORD UNIV PRESS INC
PI CARY
PA JOURNALS DEPT, 2001 EVANS RD, CARY, NC 27513 USA
SN 1522-8517
EI 
J9 NEURO-ONCOLOGY
JI Neuro-Oncology
PD APR 15
PY 2011
VL 13
IS 4
BP 393
EP 400
DI 10.1093/neuonc/noq204
PG 8
WC Oncology; Clinical Neurology
SC Oncology; Neurosciences & Neurology
GA 749TE
UT WOS:000289492000005
PM 21339188
DA 2025-02-17
ER

PT J
AU Xiao, ZY
   Tang, H
   Xu, ZM
   Yan, ZJ
   Li, P
   Cai, YQ
   Jiang, XD
   Xu, RX
AF Xiao, Zong-yu
   Tang, Hao
   Xu, Zhi-min
   Yan, Zhong-jie
   Li, Peng
   Cai, Ying-qian
   Jiang, Xiao-dan
   Xu, Ru-xiang
TI An experimental study of dendritic cells transfected with cancer stem-like cells RNA against 9L brain tumors
SO CANCER BIOLOGY & THERAPY
LA English
DT Article
DE cancer stem cells; cancer stem-like cells; brain tumor stem cells; glioma; dendritic cells; RNA; immunotherapy; brain tumors; CD133
ID cytotoxic t-lymphocytes; in-vitro; antitumor immunity; glioblastoma; identification; immunotherapy; induction; extracts; gamma; rats
AB Cancer stem cells are defined as a subpopulation of cancer cells with the capacity to self-renew and differentiate, which may play critical roles in tumor initiation, progress and resistance to current treatments. It has been reported that Dendritic cells (DCs) transfected with total tumor RNA could induce strong antitumor T-cell responses both in vivo and in vitro. In the study, we investigated the characteristics of 9L tumor spheres, and evaluated the antitumor effects of DCs transfected with 9L tumor spheres RNA in vivo. The results showed that 9L tumor spheres have the properties of cancer stem cells, and the majority of 9L cells were positive for CD133 and nestin. DCs transfected with 9L tumor spheres RNA can significantly inhibit glioma growth and prolong the survival of 9L glioma-bearing rats. These results demonstrated that 9L cancer stem-like cells were enriched in tumor spheres, and they were a part of CD133(+) cells, DCs transfected with cancer stem cells RNA may be an effective therapy for glioma.
C1 [Xiao, Zong-yu; Tang, Hao; Xu, Zhi-min; Yan, Zhong-jie; Li, Peng; Cai, Ying-qian; Jiang, Xiao-dan; Xu, Ru-xiang] So Med Univ, Zhujiang Hosp, Dept Neurosurg, Guangzhou, Guangdong, Peoples R China.
   [Xiao, Zong-yu; Tang, Hao; Xu, Zhi-min; Yan, Zhong-jie; Li, Peng; Cai, Ying-qian; Jiang, Xiao-dan; Xu, Ru-xiang] So Med Univ, Inst Neurosurg, Key Lab Brain Funct Repair & Regenerat Guangdong, Guangzhou, Guangdong, Peoples R China.
   [Xiao, Zong-yu; Tang, Hao; Xu, Zhi-min; Yan, Zhong-jie; Xu, Ru-xiang] Mil Gen Hosp Beijing PLA, Dept Neurosurg, Beijing, Peoples R China.
C3 Southern Medical University - China; Southern Medical University - China
RP Xu, RX (通讯作者)，So Med Univ, Zhujiang Hosp, Dept Neurosurg, Guangzhou, Guangdong, Peoples R China.
EM zjxuruxiang@hotmail.com
FU Natural Science Found of China [U0632008, 30772232, 30801184]
CR Ashley DM, 1997, J EXP MED, V186, P1177, DOI 10.1084/jem.186.7.1177
   Bao SD, 2006, NATURE, V444, P756, DOI 10.1038/nature05236
   BARTH RJ, 1991, J EXP MED, V173, P647, DOI 10.1084/jem.173.3.647
   Becker C, 2001, NAT MED, V7, P1159, DOI 10.1038/nm1001-1159
   Boczkowski D, 2000, CANCER RES, V60, P1028
   Boczkowski D, 1996, J EXP MED, V184, P465, DOI 10.1084/jem.184.2.465
   Bondy ML, 2008, CANCER-AM CANCER SOC, V113, P1953, DOI 10.1002/cncr.23741
   Brown CE, 2009, CANCER RES, V69, P8886, DOI 10.1158/0008-5472.CAN-09-2687
   Eyler CE, 2008, J CLIN ONCOL, V26, P2839, DOI 10.1200/JCO.2007.15.1829
   Galli R, 2004, CANCER RES, V64, P7011, DOI 10.1158/0008-5472.CAN-04-1364
   Garcia-Hernandez MD, 2008, CANCER RES, V68, P861, DOI 10.1158/0008-5472.CAN-07-0445
   Ghods AJ, 2007, STEM CELLS, V25, P1645, DOI 10.1634/stemcells.2006-0624
   Hatiboglu MA, 2010, TARGET ONCOL, V5, P217, DOI 10.1007/s11523-010-0151-8
   Ignatova TN, 2002, GLIA, V39, P193, DOI 10.1002/glia.10094
   Irvin DK, 2010, PLOS ONE, V5, P0, DOI 10.1371/journal.pone.0010974
   Jordan CT, 2006, NEW ENGL J MED, V355, P1253, DOI 10.1056/NEJMra061808
   Kalady MF, 2004, J GASTROINTEST SURG, V8, P175, DOI 10.1016/j.gassur.2003.11.003
   Kondo T, 2004, P NATL ACAD SCI USA, V101, P781, DOI 10.1073/pnas.0307618100
   Liu GT, 2006, MOL CANCER, V5, P0, DOI 10.1186/1476-4598-5-67
   Minami T, 2003, J IMMUNOTHER, V26, P420, DOI 10.1097/00002371-200309000-00005
   Mitchell DA, 2000, J CLIN INVEST, V106, P1065, DOI 10.1172/JCI11405
   Nair SK, 1997, INT J CANCER, V70, P706, DOI 10.1002/(SICI)1097-0215(19970317)70:6<706::AID-IJC13>3.0.CO;2-7
   Nair SK, 1998, NAT BIOTECHNOL, V16, P364, DOI 10.1038/nbt0498-364
   Oliver TG, 2004, NEURON, V42, P885, DOI 10.1016/j.neuron.2004.06.011
   Pellegatta S, 2006, CANCER RES, V66, P10247, DOI 10.1158/0008-5472.CAN-06-2048
   PORGADOR A, 1995, J EXP MED, V182, P255, DOI 10.1084/jem.182.1.255
   Singh SK, 2003, CANCER RES, V63, P5821
   Singh SK, 2004, NATURE, V432, P396, DOI 10.1038/nature03128
   Stiles CD, 2008, NEURON, V58, P832, DOI 10.1016/j.neuron.2008.05.031
   Sulman Erik, 2008, CURR PROBL CANCER, V32, P124, DOI 10.1016/j.currproblcancer.2008.02.004
   Tyagi RK, 2009, EXPERT REV ANTICANC, V9, P97, DOI 10.1586/14737140.9.1.97
   Vichchatorn P, 2005, J NEURO-ONCOL, V75, P111, DOI 10.1007/s11060-005-2317-2
   Wang J, 2008, INT J CANCER, V122, P761, DOI 10.1002/ijc.23130
   Xu QJ, 2009, STEM CELLS, V27, P1734, DOI 10.1002/stem.102
   Yu Z, 2009, CANCER BIOL THER, V8, P973, DOI 10.4161/cbt.8.10.8281
   Zhang WP, 1999, HUM GENE THER, V10, P1151, DOI 10.1089/10430349950018148
   Zheng XS, 2007, CANCER RES, V67, P3691, DOI 10.1158/0008-5472.CAN-06-3912
NR 37
TC 10
Z9 11
U1 0
U2 9
PU LANDES BIOSCIENCE
PI AUSTIN
PA 1806 RIO GRANDE ST, AUSTIN, TX 78702 USA
SN 1538-4047
EI 
J9 CANCER BIOL THER
JI Cancer Biol. Ther.
PD JUN 1
PY 2011
VL 11
IS 11
BP 974
EP 980
DI 10.4161/cbt.11.11.15705
PG 7
WC Oncology
SC Oncology
GA 771IR
UT WOS:000291150900007
PM 21502808
DA 2025-02-17
ER

PT J
AU Candolfi, M
   Curtin, JF
   Yagiz, K
   Assi, H
   Wibowo, MK
   Alzadeh, GE
   Foulad, D
   Muhammad, AKMG
   Salehi, S
   Keech, N
   Puntel, M
   Liu, CY
   Sanderson, NR
   Kroeger, KM
   Dunn, R
   Martins, G
   Lowenstein, PR
   Castro, MG
AF Candolfi, Marianela
   Curtin, James F.
   Yagiz, Kader
   Assi, Hikmat
   Wibowo, Mia K.
   Alzadeh, Gabrielle E.
   Foulad, David
   Muhammad, A. K. M. G.
   Salehi, Sofia
   Keech, Naomi
   Puntel, Mariana
   Liu, Chunyan
   Sanderson, Nicholas R.
   Kroeger, Kurt M.
   Dunn, Robert
   Martins, Gislaine
   Lowenstein, Pedro R.
   Castro, Maria G.
TI B Cells Are Critical to T-cell-Mediated Antitumor Immunity Induced by a Combined Immune-Stimulatory/Conditionally Cytotoxic Therapy for Glioblastoma
SO NEOPLASIA
LA English
DT Article
ID antigen-presenting cells; dendritic cells; marginal zone; tumor-antigens; plasma-cells; lymph-nodes; flt3 ligand; in-vivo; lymphocytes; naive
AB We have demonstrated that modifying the tumor microenvironment through intratumoral administration of adenoviral vectors (Ad) encoding the conditional cytotoxic molecule, i.e., HSV1-TK and the immune-stimulatory cytokine, i.e., fms-like tyrosine kinase 3 ligand (Flt3L) leads to T-cell-dependent tumor regression in rodent models of glioblastoma. We investigated the role of B cells during immune-mediated glioblastoma multiforme regression. Although treatment with Ad-TK+Ad-Flt3L induced tumor regression in 60% of wild-type (WT) mice, it completely failed in B-cell-deficient Igh6(-/-) mice. Tumor-specific T-cell precursors were detected in Ad-TK+Ad-Flt3L-treated WT mice but not in Igh6(-/-) mice. The treatment also failed in WT mice depleted of total B cells or marginal zone B cells. Because we could not detect circulating antibodies against tumor cells and the treatment was equally efficient in WT mice and in mice with B-cell-specific deletion of Prdm 1 (encoding Blimp-1), in which B cells are present but unable to fully differentiate into antibody-secreting plasma cells, tumor regression in this model is not dependent on B cells' production of tumor antigen-specific immunoglobulins. Instead, B cells seem to play a role as antigen-presenting cells (APCs). Treatment with Ad-TK+Ad-Flt3L led to an increase in the number of B cells in the cervical lymph nodes, which stimulated the proliferation of syngeneic T cells and induced clonal expansion of antitumor T cells. Our data show that B cells act as APCs, playing a critical role in clonal expansion of tumor antigen-specific T cells and brain tumor regression.
C1 [Candolfi, Marianela; Curtin, James F.; Yagiz, Kader; Assi, Hikmat; Wibowo, Mia K.; Alzadeh, Gabrielle E.; Foulad, David; Muhammad, A. K. M. G.; Puntel, Mariana; Liu, Chunyan; Sanderson, Nicholas R.; Kroeger, Kurt M.; Lowenstein, Pedro R.; Castro, Maria G.] Cedars Sinai Med Ctr, Gene Therapeut Res Inst, Los Angeles, CA 90048 USA.
   [Candolfi, Marianela; Curtin, James F.; Yagiz, Kader; Assi, Hikmat; Wibowo, Mia K.; Alzadeh, Gabrielle E.; Foulad, David; Muhammad, A. K. M. G.; Salehi, Sofia; Keech, Naomi; Puntel, Mariana; Liu, Chunyan; Sanderson, Nicholas R.; Kroeger, Kurt M.; Martins, Gislaine; Lowenstein, Pedro R.; Castro, Maria G.] Cedars Sinai Med Ctr, Dept Biomed Sci, Los Angeles, CA 90048 USA.
   [Candolfi, Marianela; Curtin, James F.; Yagiz, Kader; Assi, Hikmat; Wibowo, Mia K.; Alzadeh, Gabrielle E.; Foulad, David; Muhammad, A. K. M. G.; Salehi, Sofia; Keech, Naomi; Puntel, Mariana; Liu, Chunyan; Sanderson, Nicholas R.; Kroeger, Kurt M.; Martins, Gislaine; Lowenstein, Pedro R.; Castro, Maria G.] Univ Calif Los Angeles, David Geffen Sch Med, Dept Med, Los Angeles, CA 90095 USA.
   [Candolfi, Marianela; Curtin, James F.; Yagiz, Kader; Assi, Hikmat; Wibowo, Mia K.; Alzadeh, Gabrielle E.; Foulad, David; Muhammad, A. K. M. G.; Puntel, Mariana; Liu, Chunyan; Sanderson, Nicholas R.; Kroeger, Kurt M.; Lowenstein, Pedro R.; Castro, Maria G.] Univ Calif Los Angeles, David Geffen Sch Med, Dept Mol & Med Pharmacol, Los Angeles, CA 90095 USA.
   [Salehi, Sofia; Keech, Naomi; Martins, Gislaine] Cedars Sinai Med Ctr, Inflammatory Bowel & Immunobiol Res Inst, Los Angeles, CA 90048 USA.
   [Dunn, Robert] Biogen Idec Inc, Immunol Allergy, San Diego, CA USA.
   [Lowenstein, Pedro R.; Castro, Maria G.] Univ Calif Los Angeles, David Geffen Sch Med, Brain Res Inst, Los Angeles, CA 90095 USA.
   [Lowenstein, Pedro R.; Castro, Maria G.] Univ Calif Los Angeles, David Geffen Sch Med, Jonsson Comprehens Canc Ctr, Los Angeles, CA 90095 USA.
C3 Cedars Sinai Medical Center; Cedars Sinai Medical Center; University of California System; University of California Los Angeles; University of California Los Angeles Medical Center; David Geffen School of Medicine at UCLA; University of California System; University of California Los Angeles; University of California Los Angeles Medical Center; David Geffen School of Medicine at UCLA; Cedars Sinai Medical Center; Biogen; University of California System; University of California Los Angeles; University of California Los Angeles Medical Center; David Geffen School of Medicine at UCLA; UCLA Jonsson Comprehensive Cancer Center; University of California System; University of California Los Angeles; University of California Los Angeles Medical Center; David Geffen School of Medicine at UCLA
RP Castro, MG (通讯作者)，Univ Michigan, Sch Med, Dept Cell & Dev Biol, Dept Neurosurg, 4570 MSRB 2,1150 W Med Ctr Dr, Ann Arbor, MI 48109 USA.
EM mariacas@umich.edu
FU National Institutes of Health/National Institute of Neurological Disorders AMP; Stroke (NIH/NINDS) [1R21-NS054143, 1UO1 NS052465, 1RO1-NS057711, 1RO1-NS 054193, 1RO1-NS061107, 1F32 NS058156]; NIH [1R21-AI83948-01 IBIRI-CSMC]; Bram and Elaine Goldsmith; Medallions Group Endowed Chairs in Gene Therapeutics; Drown Foundation; Linda Tallen AMP; David Paul Kane Foundation; Board of Governors at Cedars-Sinai Medical Center
CR Allan RS, 2006, IMMUNITY, V25, P153, DOI 10.1016/j.immuni.2006.04.017
   Ankeny DP, 2010, TRENDS IMMUNOL, V31, P332, DOI 10.1016/j.it.2010.06.006
   Attanavanich K, 2004, J IMMUNOL, V172, P803, DOI 10.4049/jimmunol.172.2.803
   Belperron AA, 2007, INFECT IMMUN, V75, P3354, DOI 10.1128/IAI.00422-07
   Bergwelt-Baildon von M, 2004, CANCER RES, V64, P4056
   Brigl M, 2004, ANNU REV IMMUNOL, V22, P817, DOI 10.1146/annurev.immunol.22.012703.104608
   Buza-Vidas N, 2007, BLOOD, V110, P424, DOI 10.1182/blood-2006-09-047480
   Candolfi M, 2009, CLIN CANCER RES, V15, P4401, DOI 10.1158/1078-0432.CCR-09-0155
   Carrasco YR, 2007, IMMUNITY, V27, P160, DOI 10.1016/j.immuni.2007.06.007
   Chan OTM, 1999, J EXP MED, V189, P1639, DOI 10.1084/jem.189.10.1639
   Chien PY, 2005, CANCER GENE THER, V12, P321, DOI 10.1038/sj.cgt.7700793
   Cinamon G, 2008, NAT IMMUNOL, V9, P54, DOI 10.1038/ni1542
   Clark MR, 2004, CURR OPIN IMMUNOL, V16, P382, DOI 10.1016/j.coi.2004.03.007
   CONSTANT S, 1995, J IMMUNOL, V155, P3734
   Coughlin CM, 2004, BLOOD, V103, P2046, DOI 10.1182/blood-2003-07-2379
   Crawford A, 2006, J IMMUNOL, V176, P3498, DOI 10.4049/jimmunol.176.6.3498
   CROFT M, 1994, CURR OPIN IMMUNOL, V6, P431, DOI 10.1016/0952-7915(94)90123-6
   CUMBERBATCH M, 1995, IMMUNOLOGY, V84, P31
   Curtin JF, 2009, PLOS MED, V6, P83, DOI 10.1371/journal.pmed.1000010
   de Visser KE, 2005, CANCER CELL, V7, P411, DOI 10.1016/j.ccr.2005.04.014
   Diaz-de-Durana Y, 2006, BLOOD, V107, P594, DOI 10.1182/blood-2004-12-4708
   DiLillo DJ, 2008, J IMMUNOL, V180, P361, DOI 10.4049/jimmunol.180.1.361
   Dong HP, 2006, AM J CLIN PATHOL, V125, P451, DOI 10.1309/15B66DQMFYYM78CJ
   Dudley ME, 2001, J IMMUNOTHER, V24, P363, DOI 10.1097/00002371-200107000-00012
   Evans DE, 2000, J IMMUNOL, V164, P688, DOI 10.4049/jimmunol.164.2.688
   Gadri Z, 2009, J IMMUNOTHER, V32, P333, DOI 10.1097/CJI.0b013e31819b7c17
   Goldmann J, 2006, J LEUKOCYTE BIOL, V80, P797, DOI 10.1189/jlb.0306176
   Gonzalez SF, 2011, ANNU REV IMMUNOL, V29, P215, DOI 10.1146/annurev-immunol-031210-101255
   Heimberger AB, 2011, NEURO-ONCOLOGY, V13, P3, DOI 10.1093/neuonc/noq169
   Hoft DF, 2007, J IMMUNOL, V179, P6889, DOI 10.4049/jimmunol.179.10.6889
   Hon H, 2005, J IMMUNOL, V174, P5233, DOI 10.4049/jimmunol.174.9.5233
   Hussain SF, 2006, NEURO-ONCOLOGY, V8, P261, DOI 10.1215/15228517-2006-008
   Inoue S, 2006, CANCER RES, V66, P7741, DOI 10.1158/0008-5472.CAN-05-3766
   Jiang W, 2011, J IMMUNOL, V186, P2080, DOI 10.4049/jimmunol.1001869
   Kim S, 2008, J IMMUNOTHER, V31, P446, DOI 10.1097/CJI.0b013e31816d1d6a
   Knutson KL, 2002, CLIN CANCER RES, V8, P1014
   Kotlan B, 2005, J IMMUNOL, V175, P2278, DOI 10.4049/jimmunol.175.4.2278
   Lapointe R, 2003, CANCER RES, V63, P2836
   Li Q, 2005, J IMMUNOL, V175, P1424, DOI 10.4049/jimmunol.175.3.1424
   Lindell DM, 2008, PLOS ONE, V3, P0, DOI 10.1371/journal.pone.0003129
   Lopes-Carvalho T, 2005, CURR OPIN IMMUNOL, V17, P244, DOI 10.1016/j.coi.2005.04.009
   Lu TT, 2002, SCIENCE, V297, P409, DOI 10.1126/science.1071632
   Moulin V, 2000, J EXP MED, V192, P475, DOI 10.1084/jem.192.4.475
   Muhammad AKMG, 2009, CLIN CANCER RES, V15, P6113, DOI 10.1158/1078-0432.CCR-09-1087
   Ngo VN, 2001, J EXP MED, V194, P1649, DOI 10.1084/jem.194.11.1649
   Nzula S, 2003, CANCER RES, V63, P3275
   Okada T, 2005, PLOS BIOL, V3, P1047, DOI 10.1371/journal.pbio.0030150
   Perricone MA, 2004, J IMMUNOTHER, V27, P273, DOI 10.1097/00002371-200407000-00003
   Pillai S, 2005, ANNU REV IMMUNOL, V23, P161, DOI 10.1146/annurev.immunol.23.021704.115728
   Ray RJ, 1996, EUR J IMMUNOL, V26, P1504, DOI 10.1002/eji.1830260715
   Robertson JM, 2000, J IMMUNOL, V164, P4706, DOI 10.4049/jimmunol.164.9.4706
   Rodríguez-Pinto D, 2005, CELL IMMUNOL, V238, P67, DOI 10.1016/j.cellimm.2006.02.005
   Sampson JH, 1997, NEUROSURGERY, V41, P1365, DOI 10.1097/00006123-199712000-00024
   Schultze JL, 1997, J CLIN INVEST, V100, P2757, DOI 10.1172/JCI119822
   Serreze DV, 1998, J IMMUNOL, V161, P3912
   Shah S, 2005, INT J CANCER, V117, P574, DOI 10.1002/ijc.21177
   Shapiro-Shelef M, 2003, IMMUNITY, V19, P607, DOI 10.1016/S1074-7613(03)00267-X
   Stock AT, 2004, J IMMUNOL, V173, P2241, DOI 10.4049/jimmunol.173.4.2241
   Takemura S, 2001, J IMMUNOL, V167, P4710, DOI 10.4049/jimmunol.167.8.4710
   Vasilevko V, 2007, J NEUROSCI, V27, P13376, DOI 10.1523/JNEUROSCI.2788-07.2007
   von Bergwelt-Baildon M, 2004, CANCER RES, V64, P4055, DOI 10.1158/0008-5472.CAN-03-3606
   VONBERGWELTBAILM, 2004, CANCER RES, V63, P2836
   Wykes M, 1998, J IMMUNOL, V161, P1313
   Wykes M, 2000, IMMUNOLOGY, V100, P1, DOI 10.1046/j.1365-2567.2000.00044.x
   Yang J, 2010, P NATL ACAD SCI USA, V107, P4716, DOI 10.1073/pnas.0911587107
   Yu SG, 2008, J IMMUNOL, V180, P7706, DOI 10.4049/jimmunol.180.11.7706
NR 66
TC 87
Z9 98
U1 0
U2 7
PU ELSEVIER SCIENCE INC
PI NEW YORK
PA STE 800, 230 PARK AVE, NEW YORK, NY 10169 USA
SN 1476-5586
EI 
J9 NEOPLASIA
JI Neoplasia
PD OCT 15
PY 2011
VL 13
IS 10
BP 947
EP +
DI 10.1593/neo.11024
PG 19
WC Oncology
SC Oncology
GA 856KX
UT WOS:000297640400006
PM 22028620
DA 2025-02-17
ER

PT J
AU Sengupta, S
   Ulasov, IV
   Thaci, B
   Ahmed, AU
   Lesniak, MS
AF Sengupta, Sadhak
   Ulasov, Ilya V.
   Thaci, Bart
   Ahmed, Atique U.
   Lesniak, Maciej S.
TI Enhanced Transduction and Replication of RGD-Fiber Modified Adenovirus in Primary T Cells
SO PLOS ONE
LA English
DT Article
ID mediated gene delivery; coxsackie b virus; oncolytic adenovirus; dendritic cells; in-vivo; intracranial glioma; malignant glioma; natural-killer; lymphocytes; vectors
AB Background: Adenoviruses are often used as vehicles to mediate gene delivery for therapeutic purposes, but their research scope in hematological cells remains limited due to a narrow choice of host cells that express the adenoviral receptor (CAR). T cells, which are attractive targets for gene therapy of numerous diseases, remain resistant to adenoviral infection because of the absence of CAR expression. Here, we demonstrate that this resistance can be overcome when murine or human T cells are transduced with an adenovirus incorporating the RGD-fiber modification (Ad-RGD). Methodology/Principal Finding: A luciferase-expressing replication-deficient Ad-RGD infected 3-fold higher number of activated primary T cells than an adenovirus lacking the RGD-fiber modification in vitro. Infection with replication-competent Ad-RGD virus also caused increased cell cycling, higher E1A copy number and enriched hexon antigen expression in both human and murine T cells. Transduction with oncolytic Ad-RGD also resulted in higher titers of progeny virus and enhanced the killing of T cells. In vivo, 35-45% of splenic T cells were transduced by Ad-RGD. Conclusions: Collectively, our results prove that a fiber modified Ad-RGD successfully transduces and replicates in primary T cells of both murine and human origin.
C1 [Sengupta, Sadhak; Ulasov, Ilya V.; Thaci, Bart; Ahmed, Atique U.; Lesniak, Maciej S.] Univ Chicago, Brain Tumor Ctr, Chicago, IL 60637 USA.
C3 University of Chicago
RP Sengupta, S (通讯作者)，Univ Chicago, Brain Tumor Ctr, Chicago, IL 60637 USA.
EM mlesniak@surgery.bsd.uchicago.edu
FU NCI [R01CA122930, R01CA138587]; National Institute of Neurological Disorders and Stroke [U01NS069997]; American Cancer Society [RSG-07-276-01-MGO]
CR Abe J, 1996, BIOCHEM BIOPH RES CO, V218, P164, DOI 10.1006/bbrc.1996.0029
   Ahmed AU, 2010, MOL THER, V18, P1846, DOI 10.1038/mt.2010.131
   Bergelson JM, 1997, SCIENCE, V275, P1320, DOI 10.1126/science.275.5304.1320
   Bergelson JM, 1998, J VIROL, V72, P415, DOI 10.1128/JVI.72.1.415-419.1998
   Bobisse S, 2009, CANCER RES, V69, P9385, DOI 10.1158/0008-5472.CAN-09-0494
   Chen Z, 2002, J IMMUNOL METHODS, V260, P79, DOI 10.1016/S0022-1759(01)00521-X
   Colin L, 2009, RETROVIROLOGY, V6, P0, DOI 10.1186/1742-4690-6-111
   Coughlan L, 2009, J VIROL, V83, P6416, DOI 10.1128/JVI.00445-09
   Di Nicola M, 1999, HUM GENE THER, V10, P1875
   Dmitriev I, 1998, J VIROL, V72, P9706, DOI 10.1128/JVI.72.12.9706-9713.1998
   Evans JD, 2002, ADENOVIRAL VECTORS FOR GENE THERAPY, V0, P39
   Fueyo J, 2000, ONCOGENE, V19, P2, DOI 10.1038/sj.onc.1203251
   Garnett CT, 2002, J VIROL, V76, P10608, DOI 10.1128/JVI.76.21.10608-10616.2002
   Harui A, 2006, J IMMUNOL METHODS, V312, P94, DOI 10.1016/j.jim.2006.02.014
   Harui A, 2006, J LEUKOCYTE BIOL, V79, P1271, DOI 10.1189/jlb.1105694
   HUANG SA, 1995, J VIROL, V69, P2257, DOI 10.1128/JVI.69.4.2257-2263.1995
   Hurez Vincent, 2002, BMC IMMUNOL, V3, P4, DOI 10.1186/1471-2172-3-4
   Kennedy-Nasser AA, 2007, CURR OPIN HEMATOL, V14, P616, DOI 10.1097/MOH.0b013e3282ef615a
   Lecoeur H, 1997, J IMMUNOL METHODS, V209, P111, DOI 10.1016/S0022-1759(97)00138-5
   Liu YZ, 2004, HUM GENE THER, V15, P637, DOI 10.1089/1043034041361181
   McNees AL, 2004, J VIROL, V78, P6955, DOI 10.1128/JVI.78.13.6955-6966.2004
   Miller G, 2002, CANCER RES, V62, P5260
   NAKAMURA Y, 1994, CANCER RES, V54, P5757
   Nandi S, 2009, J GENE MED, V11, P1005, DOI 10.1002/jgm.1385
   Nevins JR, 1997, METHOD ENZYMOL, V283, P205
   Okada N, 2005, CANCER GENE THER, V12, P72, DOI 10.1038/sj.cgt.7700772
   Okada N, 2003, CANCER GENE THER, V10, P421, DOI 10.1038/sj.cgt.7700586
   Rein DT, 2004, INT J CANCER, V111, P698, DOI 10.1002/ijc.20295
   Schmidt MR, 2000, J IMMUNOL, V165, P4112, DOI 10.4049/jimmunol.165.7.4112
   Schroers R, 2004, EXP HEMATOL, V32, P536, DOI 10.1016/j.exphem.2004.03.010
   Sengupta S, 2005, IMMUNOBIOLOGY, V210, P647, DOI 10.1016/j.imbio.2005.06.003
   Sengupta S, 2007, J IMMUNOL, V178, P6083, DOI 10.4049/jimmunol.178.10.6083
   Sonabend AM, 2009, CANCER GENE THER, V16, P362, DOI 10.1038/cgt.2008.80
   Sonabend AM, 2008, STEM CELLS, V26, P831, DOI 10.1634/stemcells.2007-0758
   Tekant Y, 2005, SURGERY, V137, P527, DOI 10.1016/j.surg.2004.12.014
   Tomko RP, 1997, P NATL ACAD SCI USA, V94, P3352, DOI 10.1073/pnas.94.7.3352
   Tyler MA, 2006, MOL CANCER THER, V5, P2408, DOI 10.1158/1535-7163.MCT-06-0187
   Ulasov IV, 2007, HUM GENE THER, V18, P589, DOI 10.1089/hum.2007.002
   Vera JF, 2009, CURR GENE THER, V9, P396, DOI 10.2174/156652309789753338
   Wattel E, 1996, LEUKEMIA, V10, P171
   Wickham TJ, 1997, J VIROL, V71, P7663, DOI 10.1128/JVI.71.10.7663-7669.1997
   WICKHAM TJ, 1993, CELL, V73, P309, DOI 10.1016/0092-8674(93)90231-E
   Wu HJ, 2002, HUM GENE THER, V13, P1647, DOI 10.1089/10430340260201734
   YANG YP, 1995, J IMMUNOL, V155, P2564
   Ye Z, 2007, CANCER GENE THER, V14, P661, DOI 10.1038/sj.cgt.7701039
   Yotnda P, 2004, BLOOD, V104, P2272, DOI 10.1182/blood-2003-11-3803
   Zhang YG, 2010, J VIROL, V84, P8799, DOI 10.1128/JVI.00562-10
   Zheng S, 2007, J GENE MED, V9, P151, DOI 10.1002/jgm.1008
NR 48
TC 13
Z9 17
U1 0
U2 3
PU PUBLIC LIBRARY SCIENCE
PI SAN FRANCISCO
PA 185 BERRY ST, STE 1300, SAN FRANCISCO, CA 94107 USA
SN 1932-6203
EI 
J9 PLOS ONE
JI PLoS One
PD MAR 28
PY 2011
VL 6
IS 3
BP 
EP 
DI 10.1371/journal.pone.0018091
PG 10
WC Multidisciplinary Sciences
SC Science & Technology - Other Topics
GA 743XV
UT WOS:000289053800023
PM 21464908
DA 2025-02-17
ER

PT J
AU Malvandi, AM
   Mehrzad, J
   Moghaddam, MS
AF Malvandi, Amir Mohammad
   Mehrzad, Jalil
   Moghaddam, Masoud Saleh
TI 被撤回的出版物: Gene Expression Quantification of Toll like Receptors 2, 4 and Co-molecules in Human Glioblastoma Cell Line (U87-MG): Toward a New <i>In vitro</i> Model of Inflammation (Retracted article. See vol. 17, pg. 546, 2014)
SO IRANIAN JOURNAL OF BASIC MEDICAL SCIENCES
LA English
DT Article; Retracted Publication
DE Human glioblastoma cell line (U87-MG); Innate immunity; Quantitative RT-PCR Toll-like receptors
ID dendritic cells; immune cells; kappa-b; pathway; tumor; activate; cancer; tlr4; hyaluronan; promotes
AB Objective(s) Pattern recognition receptors (PRRs) are the main part in the innate immune response. Human glioblastoma cell line (U87-MG) is an established adherent cell line model of this common cancer; due to genetic variations between individuals it is likely more suitable for investigating molecular aspects of innate immunity. Therefore, we undertook a novel characterization of the immune phenotype of U87-MG toward establishing a base for future researches. Materials and Methods In this study, U87-MG cells where cultured in a normal condition, to investigate levels of toll-like receptor 2 (TLR2), TLR4, myeloid differentiation factor-88 (MyD88) and CD14 transcripts expression in these cells. Both RT-PCR and qPCR were applied to detect and quantify the expression levels of these genes in U87-MG cells and compare them to their levels in the peripheral blood mononuclear cells (PBMC) of healthy individuals, as a common reference. Results Expression level of TLR2 and TLR4 are not significantly different in U87-MG cells in comparison to PBMC. Also, expression levels of MyD88 and CD14 in U87-MG cells are significantly lower than their levels in PBMC. Furthermore, expression levels of MyD88 and CD14 in both PBMC and U87-MG are significantly lower than TLR2 and TLR4 transcripts. Conclusion The data reveal expression of TLR4, CD14, MyD88 and TLR2 genes in U87-MG cell line, for the first time. Expression detection of these genes in human glioblastoma cell line might have a potential for diagnosis of inflammatory mechanisms in immune mediated disorders of in vitro models of human brain inflammatory disease.
C1 [Malvandi, Amir Mohammad; Moghaddam, Masoud Saleh] Payam Noor Univ Mashhad, Dept Biochem, Fac Sci, Mashhad, Iran.
   [Malvandi, Amir Mohammad] ACECR, Dept Stem Cells & Dev Biol, Royan Inst Stem Cell Biol & Technol, Tehran, Iran.
   [Mehrzad, Jalil] Ferdowsi Univ Mashhad, Dept Pathobiol, Fac Vet Med, Mashhad, Iran.
C3 Academic Center for Education, Culture & Research (ACECR); Ferdowsi University Mashhad
RP Malvandi, AM (通讯作者)，Payam Noor Univ Mashhad, Dept Biochem, Fac Sci, Mashhad, Iran.
EM amalvandi@royaninstitute.org
FU Payam Noor University's research department; Iranian National Elite Foundation (BMN)
CR Akira S, 2001, NAT IMMUNOL, V2, P675, DOI 10.1038/90609
   Asea A, 2002, J BIOL CHEM, V277, P15028, DOI 10.1074/jbc.M200497200
   Baniyash M, 2004, NAT REV IMMUNOL, V4, P675, DOI 10.1038/nri1434
   Cao L, 2009, NEUROSCIENCE, V158, P896, DOI 10.1016/j.neuroscience.2008.10.004
   Coussens LM, 2002, NATURE, V420, P860, DOI 10.1038/nature01322
   Dybdahl B, 2002, CIRCULATION, V105, P685, DOI 10.1161/hc0602.103617
   Fukata M, 2007, GASTROENTEROLOGY, V133, P1869, DOI 10.1053/j.gastro.2007.09.008
   Guillot L, 2002, J IMMUNOL, V168, P5989, DOI 10.4049/jimmunol.168.12.5989
   Hotfilder M, 2000, ANTICANCER RES, V20, P4445
   Huang B, 2008, ONCOGENE, V27, P218, DOI 10.1038/sj.onc.1210904
   Huang B, 2005, CANCER RES, V65, P5009, DOI 10.1158/0008-5472.CAN-05-0784
   Huang B, 2007, CANCER RES, V67, P4346, DOI 10.1158/0008-5472.CAN-06-4067
   Jiang DH, 2005, NAT MED, V11, P1173, DOI 10.1038/nm1315
   Johnson GB, 2002, J IMMUNOL, V168, P5233, DOI 10.4049/jimmunol.168.10.5233
   Karin M, 2005, NAT REV IMMUNOL, V5, P749, DOI 10.1038/nri1703
   Kawai T, 2010, NAT IMMUNOL, V11, P373, DOI 10.1038/ni.1863
   Kim S, 2009, NATURE, V457, P102, DOI 10.1038/nature07623
   Li XY, 2010, CYTOKINE, V49, P1, DOI 10.1016/j.cyto.2009.08.010
   Marsh BJ, 2009, NEUROSCIENCE, V158, P1007, DOI 10.1016/j.neuroscience.2008.07.067
   Matijevic T, 2010, CURR PHARM DESIGN, V16, P1081, DOI 10.2174/138161210790963779
   Nadeau S, 2000, J NEUROSCI, V20, P3456, DOI 10.1523/JNEUROSCI.20-09-03456.2000
   Ohashi K, 2000, J IMMUNOL, V164, P558, DOI 10.4049/jimmunol.164.2.558
   Ohshima H, 2003, ARCH BIOCHEM BIOPHYS, V417, P3, DOI 10.1016/S0003-9861(03)00283-2
   Okamura Y, 2001, J BIOL CHEM, V276, P10229, DOI 10.1074/jbc.M100099200
   Pardoll D, 2003, ANNU REV IMMUNOL, V21, P807, DOI 10.1146/annurev.immunol.21.120601.141135
   Park JS, 2006, AM J PHYSIOL-CELL PH, V290, PC917, DOI 10.1152/ajpcell.00401.2005
   Pombo-Suarez M, 2008, BMC MOL BIOL, V9, P0, DOI 10.1186/1471-2199-9-17
   Roelofs MF, 2006, J IMMUNOL, V176, P7021, DOI 10.4049/jimmunol.176.11.7021
   Ru LB, 2005, ARTHRITIS RHEUM-US, V52, P2936, DOI 10.1002/art.21238
   Schaefer L, 2005, J CLIN INVEST, V115, P2223, DOI 10.1172/JCI23755
   Schmittgen TD, 2008, NAT PROTOC, V3, P1101, DOI 10.1038/nprot.2008.73
   Smiley ST, 2001, J IMMUNOL, V167, P2887, DOI 10.4049/jimmunol.167.5.2887
   Spandidos A, 2010, NUCLEIC ACIDS RES, V38, PD792, DOI 10.1093/nar/gkp1005
   Stupp R, 2005, NEW ENGL J MED, V352, P987, DOI 10.1056/NEJMoa043330
   Takeuchi O, 2010, CELL, V140, P805, DOI 10.1016/j.cell.2010.01.022
   Termeer C, 2002, J EXP MED, V195, P99, DOI 10.1084/jem.20001858
   Vabulas RM, 2002, J BIOL CHEM, V277, P15107, DOI 10.1074/jbc.M111204200
   Vabulas RM, 2002, J BIOL CHEM, V277, P20847, DOI 10.1074/jbc.M200425200
   Vabulas RM, 2001, J BIOL CHEM, V276, P31332, DOI 10.1074/jbc.M103217200
   Wrensch M, 2002, NEURO-ONCOLOGY, V4, P278, DOI 10.1093/neuonc/4.4.278
NR 40
TC 5
Z9 5
U1 0
U2 11
PU MASHHAD UNIV MED SCIENCES
PI MASHHAD
PA VICE-CHANCELLOR FOR RES CTR OFF IJBMS, DANESHGAH ST, PO BOX 9138813944 - 445, MASHHAD, 00000, IRAN
SN 2008-3866
EI 2008-3874
J9 IRAN J BASIC MED SCI
JI Iran. J. Basic Med. Sci.
PD SEP-OCT 15
PY 2011
VL 14
IS 5
BP 428
EP 435
DI 
PG 8
WC Medicine, Research & Experimental; Pharmacology & Pharmacy
SC Research & Experimental Medicine; Pharmacology & Pharmacy
GA 826KL
UT WOS:000295352900005
PM 23492674
DA 2025-02-17
ER

PT J
AU Okada, H
   Kalinski, P
   Ueda, R
   Hoji, A
   Kohanbash, G
   Donegan, TE
   Mintz, AH
   Engh, JA
   Bartlett, DL
   Brown, CK
   Zeh, H
   Holtzman, MP
   Reinhart, TA
   Whiteside, TL
   Butterfield, LH
   Hamilton, RL
   Potter, DM
   Pollack, IF
   Salazar, AM
   Lieberman, FS
AF Okada, Hideho
   Kalinski, Pawel
   Ueda, Ryo
   Hoji, Aki
   Kohanbash, Gary
   Donegan, Teresa E.
   Mintz, Arlan H.
   Engh, Johnathan A.
   Bartlett, David L.
   Brown, Charles K.
   Zeh, Herbert
   Holtzman, Matthew P.
   Reinhart, Todd A.
   Whiteside, Theresa L.
   Butterfield, Lisa H.
   Hamilton, Ronald L.
   Potter, Douglas M.
   Pollack, Ian F.
   Salazar, Andres M.
   Lieberman, Frank S.
TI Induction of CD8<SUP>+</SUP> T-Cell Responses Against Novel Glioma-Associated Antigen Peptides and Clinical Activity by Vaccinations With α-Type 1 Polarized Dendritic Cells and Polyinosinic-Polycytidylic Acid Stabilized by Lysine and Carboxymethylcellulose in Patients With Recurrent Malignant Glioma
SO JOURNAL OF CLINICAL ONCOLOGY
LA English
DT Article
ID colony-stimulating factor; high-grade gliomas; stage-iv melanoma; phase-ii trial; glioblastoma-multiforme; intranodal injection; vaccine; expression; receptor; tumor
AB Purpose A phase I/II trial was performed to evaluate the safety and immunogenicity of a novel vaccination with alpha-type 1 polarized dendritic cells (alpha DC1) loaded with synthetic peptides for glioma-associated antigen (GAA) epitopes and administration of polyinosinic-polycytidylic acid [poly(I: C)] stabilized by lysine and carboxymethylcellulose (poly-ICLC) in HLA-A2(+) patients with recurrent malignant gliomas. GAAs for these peptides are EphA2, interleukin (IL)-13 receptor-alpha 2, YKL-40, and gp100. Patients and Methods Twenty-two patients (13 with glioblastoma multiforme [GBM], five with anaplastic astrocytoma [AA], three with anaplastic oligodendroglioma [AO], and one with anaplastic oligoastrocytoma [AOA]) received at least one vaccination, and 19 patients received at least four vaccinations at two alpha DC1 dose levels (1 x or 3 x 10(7)/dose) at 2-week intervals intranodally. Patients also received twice weekly intramuscular injections of 20 mu g/kg poly-ICLC. Patients who demonstrated positive radiologic response or stable disease without major adverse events were allowed to receive booster vaccines. T-lymphocyte responses against GAA epitopes were assessed by enzyme-linked immunosorbent spot and HLA-tetramer assays. Results The regimen was well-tolerated. The first four vaccines induced positive immune responses against at least one of the vaccination-targeted GAAs in peripheral blood mononuclear cells in 58% of patients. Peripheral blood samples demonstrated significant upregulation of type 1 cytokines and chemokines, including interferon-alpha and CXCL10. Nine (four GBM, two AA, two AO, and one AOA) achieved progression-free status lasting at least 12 months. One patient with recurrent GBM demonstrated sustained complete response. IL-12 production levels by alpha DC1 positively correlated with time to progression. Conclusion These data support safety, immunogenicity, and preliminary clinical activity of poly-ICLC-boosted alpha DC1-based vaccines.
C1 Univ Pittsburgh, Inst Canc, Pittsburgh, PA USA.
   Univ Pittsburgh, Sch Med, Pittsburgh, PA USA.
   Univ Pittsburgh, Grad Sch Publ Hlth, Pittsburgh, PA USA.
   Oncovir, Washington, DC USA.
C3 Pennsylvania Commonwealth System of Higher Education (PCSHE); University of Pittsburgh; Pennsylvania Commonwealth System of Higher Education (PCSHE); University of Pittsburgh; Pennsylvania Commonwealth System of Higher Education (PCSHE); University of Pittsburgh
RP Okada, H (通讯作者)，Hillman Canc Ctr, G12A Res Pavil,5117 Ctr Ave, Pittsburgh, PA 15213 USA.
EM okadah@upmc.edu
FU National Institutes of Health [2P01NS40923, 1R21CA117152, P01 CA132714]; Musella Foundation
CR ALEXANDER J, 1994, IMMUNITY, V1, P751, DOI 10.1016/S1074-7613(94)80017-0
   Bedrosian I, 2003, J CLIN ONCOL, V21, P3826, DOI 10.1200/JCO.2003.04.042
   Butowski N, 2009, J NEURO-ONCOL, V91, P175, DOI 10.1007/s11060-008-9693-3
   Butowski N, 2009, J NEURO-ONCOL, V91, P183, DOI 10.1007/s11060-008-9705-3
   Celis E, 2007, CANCER-AM CANCER SOC, V110, P203, DOI 10.1002/cncr.22744
   Chianese-Bullock KA, 2005, J IMMUNOL, V174, P3080, DOI 10.4049/jimmunol.174.5.3080
   Cohen MH, 2009, ONCOLOGIST, V14, P1131, DOI 10.1634/theoncologist.2009-0121
   De Vleeschouwer S, 2008, CLIN CANCER RES, V14, P3098, DOI 10.1158/1078-0432.CCR-07-4875
   Debinski W, 1999, CLIN CANCER RES, V5, P985
   Debinski W, 2000, MOL MED, V6, P440, DOI 10.1007/BF03401786
   Eguchi J, 2006, CANCER RES, V66, P5883, DOI 10.1158/0008-5472.CAN-06-0363
   Fallert BA, 2002, J VIROL METHODS, V99, P23, DOI 10.1016/S0166-0934(01)00378-0
   Fujita M, 2009, CANCER RES, V69, P1587, DOI 10.1158/0008-5472.CAN-08-2915
   Gilliet M, 2003, BLOOD, V102, P36, DOI 10.1182/blood-2002-07-2274
   Hatano M, 2005, NEOPLASIA, V7, P717, DOI 10.1593/neo.05277
   Hatano Manabu, 2004, J TRANSL MED, V2, P40, DOI 10.1186/1479-5876-2-40
   Izumoto S, 2008, J NEUROSURG, V108, P963, DOI 10.3171/JNS/2008/108/5/0963
   Kalinski P, 1997, J IMMUNOL, V159, P28
   Kalinski P, 1999, J IMMUNOL, V162, P3231
   Kalinski P, 2010, SEMIN IMMUNOL, V22, P173, DOI 10.1016/j.smim.2010.03.002
   Kikuchi T, 2004, J IMMUNOTHER, V27, P452, DOI 10.1097/00002371-200411000-00005
   Kirkwood JM, 2009, CLIN CANCER RES, V15, P1443, DOI 10.1158/1078-0432.CCR-08-1231
   Liau LM, 2005, CLIN CANCER RES, V11, P5515, DOI 10.1158/1078-0432.CCR-05-0464
   Liu FH, 2006, CANCER RES, V66, P10815, DOI 10.1158/0008-5472.CAN-06-1408
   Liu G, 2004, CANCER RES, V64, P4980, DOI 10.1158/0008-5472.CAN-03-3504
   Livak KJ, 2001, METHODS, V25, P402, DOI 10.1006/meth.2001.1262
   Mailliard RB, 2004, CANCER RES, V64, P5934, DOI 10.1158/0008-5472.CAN-04-1261
   Monsurrò V, 2002, J IMMUNOL, V168, P5933, DOI 10.4049/jimmunol.168.11.5933
   Muthuswamy R, 2008, CANCER RES, V68, P5972, DOI 10.1158/0008-5472.CAN-07-6818
   Nishimura F, 2006, CANCER RES, V66, P4478, DOI 10.1158/0008-5472.CAN-05-3825
   Nutt CL, 2005, CLIN CANCER RES, V11, P2258, DOI 10.1158/1078-0432.CCR-04-1601
   OConnell KA, 2009, TRENDS PHARMACOL SCI, V30, P631, DOI 10.1016/j.tips.2009.09.005
   Ogden AT, 2006, NEUROSURGERY, V59, P902, DOI 10.1227/01.NEU.0000233907.03070.7B
   Okada H, 2003, J NEURO-ONCOL, V64, P13, DOI 10.1007/BF02700016
   Okada H, 2007, J TRANSL MED, V5, P0, DOI 10.1186/1479-5876-5-67
   Okada H, 2009, CRIT REV IMMUNOL, V29, P1
   Okano F, 2002, CLIN CANCER RES, V8, P2851
   Pelloski CE, 2005, CLIN CANCER RES, V11, P3326, DOI 10.1158/1078-0432.CCR-04-1765
   Pollack IF, 2002, NEW ENGL J MED, V346, P420, DOI 10.1056/NEJMoa012224
   Rodrigues JC, 2010, NEURO-ONCOLOGY, V12, P351, DOI 10.1093/neuonc/nop023
   Saikali S, 2007, J NEURO-ONCOL, V81, P139, DOI 10.1007/s11060-006-9220-3
   Salazar AM, 1996, NEUROSURGERY, V38, P1096, DOI 10.1097/00006123-199606000-00006
   Salgaller ML, 1996, CANCER RES, V56, P4749
   Sampson JH, 2009, MOL CANCER THER, V8, P2773, DOI 10.1158/1535-7163.MCT-09-0124
   Sasaki K, 2007, CANCER RES, V67, P6451, DOI 10.1158/0008-5472.CAN-06-3280
   Slingluff CL, 2008, J CLIN ONCOL, V26, P4973, DOI 10.1200/JCO.2008.17.3161
   Smith JS, 2001, JNCI-J NATL CANCER I, V93, P1246, DOI 10.1093/jnci/93.16.1246
   Szczepanski MJ, 2009, CANCER RES, V69, P3105, DOI 10.1158/0008-5472.CAN-08-3838
   Vredenburgh JJ, 2007, J CLIN ONCOL, V25, P4722, DOI 10.1200/JCO.2007.12.2440
   Vredenburgh JJ, 2007, CLIN CANCER RES, V13, P1253, DOI 10.1158/1078-0432.CCR-06-2309
   Watchmaker PB, 2010, J IMMUNOL, V184, P591, DOI 10.4049/jimmunol.0902062
   Weber J, 2008, J IMMUNOTHER, V31, P215, DOI 10.1097/CJI.0b013e3181611420
   Wheeler CJ, 2008, CANCER RES, V68, P5955, DOI 10.1158/0008-5472.CAN-07-5973
   Yamanaka R, 2005, CLIN CANCER RES, V11, P4160, DOI 10.1158/1078-0432.CCR-05-0120
   Zhu XM, 2007, J TRANSL MED, V5, P0, DOI 10.1186/1479-5876-5-10
   Zhu XM, 2010, CANCER IMMUNOL IMMUN, V59, P1401, DOI 10.1007/s00262-010-0876-3
NR 56
TC 454
Z9 510
U1 1
U2 54
PU AMER SOC CLINICAL ONCOLOGY
PI ALEXANDRIA
PA 2318 MILL ROAD, STE 800, ALEXANDRIA, VA 22314 USA
SN 0732-183X
EI 
J9 J CLIN ONCOL
JI J. Clin. Oncol.
PD JAN 20
PY 2011
VL 29
IS 3
BP 330
EP 336
DI 10.1200/JCO.2010.30.7744
PG 7
WC Oncology
SC Oncology
GA 707VU
UT WOS:000286319000024
PM 21149657
DA 2025-02-17
ER

PT J
AU Wölfl, M
   Merker, K
   Morbach, H
   Van Gool, SW
   Eyrich, M
   Greenberg, PD
   Schlegel, PG
AF Woelfl, Matthias
   Merker, Katharina
   Morbach, Henner
   Van Gool, Stefaan W.
   Eyrich, Matthias
   Greenberg, Philip D.
   Schlegel, Paul G.
TI Primed tumor-reactive multifunctional CD62L<SUP>+</SUP> human CD8<SUP>+</SUP> T cells for immunotherapy
SO CANCER IMMUNOLOGY IMMUNOTHERAPY
LA English
DT Article
DE T cell immunotherapy; Antigen-specific T cells; T cell differentiation; Central memory T cells
ID dendritic cells; metastatic melanoma; glioblastoma-multiforme; adoptive transfer; cd28 expression; antigen; therapy; cancer; repertoire; peptide
AB T cell-mediated immunotherapy against malignancies has been shown to be effective for certain types of cancer. However, ex vivo expansion of tumor-reactive T cells has been hindered by the low precursor frequency of such cells, often requiring multiple rounds of stimulation, resulting in full differentiation, loss of homing receptors and potential exhaustion of the expanded T cells. Here, we show that when using highly purified na < ve CD8(+) T cells, a single stimulation with peptide-pulsed, IFN gamma/LPS-matured dendritic cells in combination with the sequential use of IL-21, IL-7 and IL-15 is sufficient for extensive expansion of antigen-specific T cells. Short-term expanded T cells were tumor-reactive, multifunctional and retained a central-memory-like phenotype (CD62L(+), CCR7(+), CD28(+)). The procedure is highly reproducible and robust as demonstrated for different healthy donors and for cancer patients. Such short-term tumor-antigen-primed, multifunctional T cells may therefore serve as a platform to target different malignancies accessible to immunotherapy.
C1 [Woelfl, Matthias; Merker, Katharina; Morbach, Henner; Eyrich, Matthias; Schlegel, Paul G.] Univ Childrens Hosp, D-97080 Wurzburg, Germany.
   [Van Gool, Stefaan W.] Univ Leuven, Leuven, Belgium.
   [Greenberg, Philip D.] Univ Washington, Seattle, WA 98195 USA.
C3 University of Wurzburg; KU Leuven; University of Washington; University of Washington Seattle
RP Wölfl, M (通讯作者)，Univ Childrens Hosp, Josef Schneider Str 2, D-97080 Wurzburg, Germany.
EM Woelfl_M@klinik.uni-wuerzburg.de
FU Child-Philipp-Foundation, Germany [T/237/16586/2007]; Parent's Initiative Group for Children with Leukemia and Solid Tumors Wurzburg and Main-Tauber e.V.; BayImmuNet [F2-F5121.7.1.1/13/1/2009]; Olivia Hendrickx Research Fund; IWT-Flanders; Belgian federation against cancer; National Institutes of Health [CA18029, CA33084]; Leukemia and Lymphoma Society [LLS 7040-03]; Bill and Melinda Gates Foundation
CR Alves NL, 2005, J IMMUNOL, V175, P755, DOI 10.4049/jimmunol.175.2.755
   Alves NL, 2007, IMMUNOL LETT, V108, P113, DOI 10.1016/j.imlet.2006.11.006
   Appay V, 2008, NAT MED, V14, P623, DOI 10.1038/nm.f.1774
   Blank C, 2005, CANCER IMMUNOL IMMUN, V54, P307, DOI 10.1007/s00262-004-0593-x
   Brunner T, 2003, SEMIN IMMUNOL, V15, P167, DOI 10.1016/S1044-5323(03)00035-6
   Busam KJ, 1998, AM J SURG PATHOL, V22, P57, DOI 10.1097/00000478-199801000-00007
   Cheever MA, 2009, CLIN CANCER RES, V15, P5323, DOI 10.1158/1078-0432.CCR-09-0737
   Christensen O, 2009, J IMMUNOTHER, V32, P613, DOI 10.1097/CJI.0b013e3181a95198
   De Vleeschouwer S, 2008, CLIN CANCER RES, V14, P3098, DOI 10.1158/1078-0432.CCR-07-4875
   Disis ML, 2009, LANCET, V373, P673, DOI 10.1016/S0140-6736(09)60404-9
   Dudley ME, 2008, J CLIN ONCOL, V26, P5233, DOI 10.1200/JCO.2008.16.5449
   Dutoit V, 2002, J EXP MED, V196, P207, DOI 10.1084/jem.20020242
   Gattinoni L, 2006, NAT REV IMMUNOL, V6, P383, DOI 10.1038/nri1842
   Ghosh A, 2009, BLOOD, V113, P4440, DOI 10.1182/blood-2008-09-181677
   Ginaldi L, 1999, IMMUNOL RES, V20, P109, DOI 10.1007/BF02786467
   Godet Y, 2008, J EXP MED, V205, P2673, DOI 10.1084/jem.20081356
   Ho WY, 2006, J IMMUNOL METHODS, V310, P40, DOI 10.1016/j.jim.2005.11.023
   Ho WY, 2002, J CLIN INVEST, V110, P1415, DOI 10.1172/JCI200217214
   Kobayashi N, 2004, EUR J IMMUNOL, V34, P3370, DOI 10.1002/eji.200425587
   Li YQ, 2008, BLOOD, V111, P229, DOI 10.1182/blood-2007-05-089375
   Li YQ, 2005, J IMMUNOL, V175, P2261, DOI 10.4049/jimmunol.175.4.2261
   Lin Y, 2009, CYTOTHERAPY, V11, P912, DOI 10.3109/14653240903136987
   LINSLEY PS, 1991, J EXP MED, V173, P721, DOI 10.1084/jem.173.3.721
   Loftus DJ, 1996, J EXP MED, V184, P647, DOI 10.1084/jem.184.2.647
   Mackensen A, 2006, J CLIN ONCOL, V24, P5060, DOI 10.1200/JCO.2006.07.1100
   Mitchell DA, 2008, IMMUNOL REV, V222, P70, DOI 10.1111/j.1600-065X.2008.00603.x
   Montes M, 2005, CLIN EXP IMMUNOL, V142, P292, DOI 10.1111/j.1365-2249.2005.02914.x
   Moon JJ, 2007, IMMUNITY, V27, P203, DOI 10.1016/j.immuni.2007.07.007
   Oelke M, 2003, NAT MED, V9, P619, DOI 10.1038/nm869
   PANNETIER C, 1993, P NATL ACAD SCI USA, V90, P4319, DOI 10.1073/pnas.90.9.4319
   Rapoport AP, 2009, CLIN CANCER RES, V15, P4499, DOI 10.1158/1078-0432.CCR-09-0418
   Rapoport AP, 2005, NAT MED, V11, P1230, DOI 10.1038/nm1310
   Romero P, 2002, IMMUNOL REV, V188, P81, DOI 10.1034/j.1600-065X.2002.18808.x
   Saikali S, 2007, J NEURO-ONCOL, V81, P139, DOI 10.1007/s11060-006-9220-3
   Schultze JL, 2004, TRENDS IMMUNOL, V25, P659, DOI 10.1016/j.it.2004.09.016
   Schuster K, 2009, EUR J IMMUNOL, V39, P2981, DOI 10.1002/eji.200939330
   Speiser DE, 2008, P NATL ACAD SCI USA, V105, P3849, DOI 10.1073/pnas.0800080105
   Tawab A, 2009, TRANSFUSION, V49, P536, DOI 10.1111/j.1537-2995.2008.02020.x
   ten Brinke A, 2007, VACCINE, V25, P7145, DOI 10.1016/j.vaccine.2007.07.031
   ten Brinke A, 2010, CANCER IMMUNOL IMMUN, V59, P1185, DOI 10.1007/s00262-010-0843-z
   Topp MS, 2003, J EXP MED, V198, P947, DOI 10.1084/jem.20021288
   van der Bruggen P, 2002, IMMUNOL REV, V188, P51, DOI 10.1034/j.1600-065X.2002.18806.x
   Vieira PL, 2000, J IMMUNOL, V164, P4507, DOI 10.4049/jimmunol.164.9.4507
   Voelter V, 2008, INT IMMUNOL, V20, P1087, DOI 10.1093/intimm/dxn066
   Wölfl M, 2008, J IMMUNOL, V181, P6435, DOI 10.4049/jimmunol.181.9.6435
   Wolfl M, 2007, BLOOD, V110, P201, DOI 10.1182/blood-2006-11-056168
   Yee C, 2000, J EXP MED, V192, P1637, DOI 10.1084/jem.192.11.1637
   Yee C, 2002, P NATL ACAD SCI USA, V99, P16168, DOI 10.1073/pnas.242600099
   Zhang JG, 2007, CLIN CANCER RES, V13, P566, DOI 10.1158/1078-0432.CCR-06-1576
   Zippelius A, 2002, J EXP MED, V195, P485, DOI 10.1084/jem.20011658
NR 50
TC 34
Z9 47
U1 0
U2 7
PU SPRINGER
PI NEW YORK
PA 233 SPRING ST, NEW YORK, NY 10013 USA
SN 0340-7004
EI 
J9 CANCER IMMUNOL IMMUN
JI Cancer Immunol. Immunother.
PD FEB 15
PY 2011
VL 60
IS 2
BP 173
EP 186
DI 10.1007/s00262-010-0928-8
PG 14
WC Oncology; Immunology
SC Oncology; Immunology
GA 709TD
UT WOS:000286463400003
PM 20972785
DA 2025-02-17
ER

PT J
AU Onishi, H
   Morisaki, T
   Baba, E
   Nakamura, M
   Inaba, S
   Kuroki, H
   Matsumoto, K
   Katano, M
AF Onishi, Hideya
   Morisaki, Takashi
   Baba, Eishi
   Nakamura, Mitsunari
   Inaba, Syoichi
   Kuroki, Hideo
   Matsumoto, Kotaro
   Katano, Mitsuo
TI Long-term Vaccine Therapy with Autologous Whole Tumor Cell-pulsed Dendritic Cells for a Patient with Recurrent Rectal Carcinoma
SO ANTICANCER RESEARCH
LA English
DT Article
DE DC; vaccine; whole tumor cell; IFN-gamma; ELISPOT
ID colorectal-cancer patients; malignant glioma; apoptotic cells; immune-response; messenger-rna; t-cells; lysate; immunotherapy; peptide; induction
AB We performed continuous dendritic cells (DCs) vaccination to treat a patient with chemotherapy-resistant recurrent rectal carcinoma and lung and bone metastases. A patient has received a total of 66 DC vaccinations at 14-day intervals for 3 years until his death. Necrotic whole tumor. cells (WTC) were selected as the tumor-associated antigen source because they showed a greater capacity for DC maturation and interleukin-12 secretion than both necrotic tumor lysate alone and necrotic tumor cell fragment alone. After the sixth vaccination, both skin test and interferon-gamma (IFN-gamma) enzyme-linked immunospot (ELISPOT) response by peripheral blood T-cells to WTC-pulsed DCs were positive. Importantly, T-cell responses were positive towards DCs pulsed with several synthetic peptides including Carcinoembryonic antigen (CEA), Melanoma associated antigen (MAGE)1 and MAGE3. A biopsy specimen collected from the pelvic bone metastasis after the 6th vaccination showed marked necrotic change of the carcinoma cells, with many infiltrating mononuclear cells. The patient did not show any particular adverse reactions to vaccination such as autoimmune phenomena. Our experience of this case suggests that continuous long-term vaccination with autologous WTC-pulsed DCs can elicit in vivo T-cell response against multiple tumor-associated antigens and induce tumor regression in disease that has proven resistant to intensive chemo- or radiation therapy.
C1 [Onishi, Hideya; Kuroki, Hideo; Matsumoto, Kotaro; Katano, Mitsuo] Kyushu Univ, Dept Canc Therapy & Res, Grad Sch Med Sci, Higashi Ku, Fukuoka 8128582, Japan.
   [Baba, Eishi] Kyushu Univ, Dept Internal Med 1, Grad Sch Med Sci, Higashi Ku, Fukuoka 8128582, Japan.
   [Morisaki, Takashi] Fukuoka Gen Canc Clin, Fukuoka, Japan.
   [Nakamura, Mitsunari] Nishibaru Clin, Kumamoto, Japan.
   [Inaba, Syoichi] Japanese Red Cross Soc, Kanagawa, Japan.
C3 Kyushu University; Kyushu University
RP Onishi, H (通讯作者)，Kyushu Univ, Dept Canc Therapy & Res, Grad Sch Med Sci, Higashi Ku, 3-1-1 Maidashi, Fukuoka 8128582, Japan.
EM ohnishi@surgl.med.kyushu-u.ac.jp
FU Ministry of Education, Culture, Sports and Technology of Japan [23591894]; Grants-in-Aid for Scientific Research [23591894] Funding Source: KAKEN
CR Asavaroengchai W, 2002, P NATL ACAD SCI USA, V99, P931, DOI 10.1073/pnas.022634999
   BARNETT T, 1988, GENOMICS, V3, P59, DOI 10.1016/0888-7543(88)90160-7
   Berard F, 2000, J EXP MED, V192, P1535, DOI 10.1084/jem.192.11.1535
   Boczkowski D, 1996, J EXP MED, V184, P465, DOI 10.1084/jem.184.2.465
   Celluzzi CM, 1996, J EXP MED, V183, P283, DOI 10.1084/jem.183.1.283
   CHOMCZYNSKI P, 1987, ANAL BIOCHEM, V162, P156, DOI 10.1016/0003-2697(87)90021-2
   Dhodapkar MV, 1999, J CLIN INVEST, V104, P173, DOI 10.1172/JCI6909
   Fong L, 2000, ANNU REV IMMUNOL, V18, P245, DOI 10.1146/annurev.immunol.18.1.245
   Fontana R, 2009, BLOOD, V113, P1651, DOI 10.1182/blood-2008-07-168666
   Kim JH, 2007, CLIN IMMUNOL, V125, P257, DOI 10.1016/j.clim.2007.07.014
   Krähn G, 2001, EUR J CANCER, V37, P251, DOI 10.1016/S0959-8049(00)00364-6
   Lesterhuis WJ, 2010, ANTICANCER RES, V30, P5091
   Liu KJ, 2004, CLIN CANCER RES, V10, P2645, DOI 10.1158/1078-0432.CCR-03-0430
   Manickan E, 1997, J LEUKOCYTE BIOL, V61, P125, DOI 10.1002/jlb.61.2.125
   Mashino K, 2001, BRIT J CANCER, V85, P713, DOI 10.1054/bjoc.2001.1974
   Nestle FO, 2001, NAT MED, V7, P761, DOI 10.1038/89863
   ONEILL GP, 1993, FEBS LETT, V330, P156, DOI 10.1016/0014-5793(93)80263-T
   Onishi H, 2005, ANTICANCER RES, V25, P3445
   Onishi H, 2004, CANCER IMMUNOL IMMUN, V53, P1093, DOI 10.1007/s00262-004-0568-y
   Onishi H, 2002, CLIN IMMUNOL, V105, P286, DOI 10.1006/clim.2002.5293
   Palmer DH, 2009, HEPATOLOGY, V49, P124, DOI 10.1002/hep.22626
   Rogel A, 2011, CANCER IMMUNOL IMMUN, V60, P327, DOI 10.1007/s00262-010-0938-6
   Sauter B, 2000, J EXP MED, V191, P423, DOI 10.1084/jem.191.3.423
   Schuler-Thurner B, 2002, J EXP MED, V195, P1279, DOI 10.1084/jem.20012100
   Steinman RM, 2000, J EXP MED, V191, P411, DOI 10.1084/jem.191.3.411
   Steinman RM, 2001, INT J CANCER, V94, P459, DOI 10.1002/ijc.1503
   Tamir A, 2007, CANCER IMMUNOL IMMUN, V56, P2003, DOI 10.1007/s00262-007-0299-y
   Toh HC, 2009, CLIN CANCER RES, V15, P7726, DOI 10.1158/1078-0432.CCR-09-1537
   Wierecky J, 2006, CANCER IMMUNOL IMMUN, V55, P63, DOI 10.1007/s00262-005-0673-6
   Yu JS, 2001, CANCER RES, V61, P842
   Yu JS, 2004, CANCER RES, V64, P4973, DOI 10.1158/0008-5472.CAN-03-3505
   Zhang H, 2000, CLIN EXP METASTAS, V18, P343
NR 32
TC 12
Z9 13
U1 0
U2 8
PU INT INST ANTICANCER RESEARCH
PI ATHENS
PA EDITORIAL OFFICE 1ST KM KAPANDRITIOU-KALAMOU RD KAPANDRITI, PO BOX 22, ATHENS 19014, GREECE
SN 0250-7005
EI 
J9 ANTICANCER RES
JI Anticancer Res.
PD NOV 15
PY 2011
VL 31
IS 11
BP 3995
EP 4005
DI 
PG 11
WC Oncology
SC Oncology
GA 854GC
UT WOS:000297482000051
PM 22110233
DA 2025-02-17
ER

PT J
AU MacDonald, TJ
   Aguilera, D
   Kramm, CM
AF MacDonald, T. J.
   Aguilera, D.
   Kramm, C. M.
TI Treatment of high-grade glioma in children and adolescents
SO NEURO-ONCOLOGY
LA English
DT Review
DE glioblastoma; integrins; molecular targeted therapy; pediatrics; pontine glioma
ID brain-stem glioma; pediatric malignant gliomas; high-dose chemotherapy; gross total resection; bone-marrow rescue; phase-i trial; tumor consortium; glioblastoma-multiforme; idh1 mutations; expression
AB Pediatric high-grade gliomas (HGGs)-including glioblastoma multiforme, anaplastic astrocytoma, and diffuse intrinsic pontine glioma-are difficult to treat and are associated with an extremely poor prognosis. There are no effective chemotherapeutic regimens for the treatment of pediatric HGG, but many new treatment options are in active investigation. There are crucial molecular differences between adult and pediatric HGG such that results from adult clinical trials cannot simply be extrapolated to children. Molecular markers overexpressed in pediatric HGG include PDGFR alpha and P53. Amplification of EGFR is observed, but to a lesser degree than in adult HGG. Potential molecular targets and new therapies in development for pediatric HGG are described in this review. Research into bevacizumab in pediatric HGG indicates that its activity is less than that observed in adult HGG. Similarly, tipifarnib was found to have minimal activity in pediatric HGG, whereas gefitinib has shown greater effects. After promising phase I findings in children with primary CNS tumors, the integrin inhibitor cilengitide is being investigated in a phase II trial in pediatric HGG. Studies are also ongoing in pediatric HGG with 2 EGFR inhibitors: cetuximab and nimotuzumab. Other novel treatment modalities under investigation include dendritic cell-based vaccinations, boron neutron capture therapy, and telomerase inhibition. While the results of these trials are keenly awaited, the current belief is that multimodal therapy holds the greatest promise. Research efforts should be directed toward building multitherapeutic regimens that are well tolerated and that offer the greatest antitumor activity in the setting of pediatric HGG.
C1 [MacDonald, T. J.; Aguilera, D.] Emory Univ, Sch Med, Emory Childrens Ctr, Aflac Canc Ctr, Atlanta, GA 30322 USA.
   [MacDonald, T. J.; Aguilera, D.] Emory Univ, Sch Med, Blood Disorders Serv, Childrens Healthcare Atlanta, Atlanta, GA 30322 USA.
   [Kramm, C. M.] Univ Halle Wittenberg, Univ Childrens Hosp, Halle, Germany.
C3 Emory University; Emory University; Children's Healthcare of Atlanta (CHOA); Martin Luther University Halle Wittenberg
RP MacDonald, TJ (通讯作者)，Emory Univ, Sch Med, Emory Childrens Ctr, Aflac Canc Ctr, 2015 Uppergate Dr,Suite 442, Atlanta, GA 30322 USA.
EM tobey.macdonald@emory.edu
FU Merck KGaA, Darmstadt, Germany; Merck KGaA; Celgene
CR Aaberg-Jessen C, 2009, J NEURO-ONCOL, V95, P117, DOI 10.1007/s11060-009-9910-8
   Angelini P, 2011, J NEURO-ONCOL, V101, P75, DOI 10.1007/s11060-010-0224-7
   Antonelli M, 2010, J NEURO-ONCOL, V99, P209, DOI 10.1007/s11060-010-0129-5
   Ardon H, 2010, PEDIATR BLOOD CANCER, V54, P519, DOI 10.1002/pbc.22319
   Barrow J, 2011, NEURO-ONCOLOGY, V13, P212, DOI 10.1093/neuonc/noq158
   Baruchel S, 2006, EUR J CANCER, V42, P2335, DOI 10.1016/j.ejca.2006.03.023
   Bax DA, 2010, CLIN CANCER RES, V16, P3368, DOI 10.1158/1078-0432.CCR-10-0438
   Bax DA, 2009, CLIN CANCER RES, V15, P5753, DOI 10.1158/1078-0432.CCR-08-3210
   Bode U, 2008, J CLIN ONCOL, V26, P0, DOI 10.1200/jco.2008.26.15_suppl.2058
   Bode U, 2006, J CLIN ONCOL S18, V24, P1522
   Bodey B, 2006, IN VIVO, V20, P511
   Broniscer A, 2006, J NEURO-ONCOL, V76, P313, DOI 10.1007/s11060-005-7409-5
   Broniscer A, 2004, ONCOLOGIST, V9, P197, DOI 10.1634/theoncologist.9-2-197
   Broniscer A, 2008, CANCER, V113, P566, DOI 10.1002/cncr.23584
   Broniscer A, 2007, CLIN CANCER RES, V13, P6712, DOI 10.1158/1078-0432.CCR-07-1016
   Broniscer A, 2009, CLIN CANCER RES, V15, P701, DOI 10.1158/1078-0432.CCR-08-1923
   Chintagumpala MM, 2006, J NEURO-ONCOL, V77, P193, DOI 10.1007/s11060-005-9024-x
   Cohen KJ, 2011, NEURO-ONCOLOGY, V13, P410, DOI 10.1093/neuonc/noq205
   Cohen KJ, 2011, NEURO-ONCOLOGY, V13, P317, DOI 10.1093/neuonc/noq191
   Desgrosellier JS, 2010, NAT REV CANCER, V10, P9, DOI 10.1038/nrc2748
   Donson AM, 2007, PEDIATR BLOOD CANCER, V48, P403, DOI 10.1002/pbc.20803
   Dunkel IJ, 1998, J NEURO-ONCOL, V37, P67, DOI 10.1023/A:1005874508975
   Faury D, 2007, J CLIN ONCOL, V25, P1196, DOI 10.1200/JCO.2006.07.8626
   FINLAY JL, 1995, J CLIN ONCOL, V13, P112, DOI 10.1200/JCO.1995.13.1.112
   Finlay JL, 2008, PEDIATR BLOOD CANCER, V51, P806, DOI 10.1002/pbc.21732
   Fouladi M, 2003, CANCER-AM CANCER SOC, V98, P1243, DOI 10.1002/cncr.11637
   Fouladi M, 2007, CANCER-AM CANCER SOC, V110, P2535, DOI 10.1002/cncr.23078
   Ganigi PM, 2005, PEDIATR NEUROSURG, V41, P292, DOI 10.1159/000088731
   Geyer JR, 2010, EUR J CANCER, V46, P3287, DOI 10.1016/j.ejca.2010.07.005
   GEYER JR, 1995, CANCER-AM CANCER SOC, V75, P1045, DOI 10.1002/1097-0142(19950215)75:4<1045::AID-CNCR2820750422>3.0.CO;2-K
   Gilbertson RJ, 2003, CLIN CANCER RES, V9, P3620
   Gu J, 2009, EUR J PEDIATR, V168, P705, DOI 10.1007/s00431-008-0828-5
   Gururangan S, 2010, J CLIN ONCOL, V28, P3069, DOI 10.1200/JCO.2009.26.8789
   Haas-Kogan D, 1998, CURR BIOL, V8, P1195, DOI 10.1016/S0960-9822(07)00493-9
   Hargrove D, 2006, LANCET ONCOL, V7, P241, DOI 10.1016/S1470-2045(06)70615-5
   Hegi ME, 2005, NEW ENGL J MED, V352, P997, DOI 10.1056/NEJMoa043331
   Kaatsch P, 2001, CANCER-AM CANCER SOC, V92, P3155, DOI 10.1002/1097-0142(20011215)92:12<3155::AID-CNCR10158>3.0.CO;2-C
   Khatua S, 2003, CANCER RES, V63, P1865
   Kramm CM, 2006, ANTICANCER RES, V26, P3773
   Liang ML, 2008, J NEURO-ONCOL, V87, P247, DOI 10.1007/s11060-007-9513-1
   Liau LM, 2005, CLIN CANCER RES, V11, P5515, DOI 10.1158/1078-0432.CCR-05-0464
   Louis DN, 2007, ACTA NEUROPATHOL, V114, P547, DOI 10.1007/s00401-007-0278-6
   MacDonald TJ, 2005, CANCER-AM CANCER SOC, V104, P2862, DOI 10.1002/cncr.21593
   MacDonald Tobey J, 2007, METHODS MOL BIOL, V377, P203
   MacDonald TJ, 2008, J CLIN ONCOL, V26, P919, DOI 10.1200/JCO.2007.14.1812
   Masoudi A, 2008, ANTICANCER RES, V28, P2437
   Montagut C, 2009, CANCER LETT, V283, P125, DOI 10.1016/j.canlet.2009.01.022
   Narayana A, 2010, NEURO-ONCOLOGY, V12, P985, DOI 10.1093/neuonc/noq033
   Nicholson HS, 2007, CANCER, V110, P1542, DOI 10.1002/cncr.22961
   Paugh BS, 2010, J CLIN ONCOL, V28, P3061, DOI 10.1200/JCO.2009.26.7252
   Pollack IF, 2007, NEURO-ONCOLOGY, V9, P145, DOI 10.1215/15228517-2006-031
   Pollack IF, 2006, J NEUROSURG, V105, P418, DOI 10.3171/ped.2006.105.5.418
   Pollack IF, 2006, J CLIN ONCOL, V24, P3431, DOI 10.1200/JCO.2006.05.7265
   Pollack IF, 2011, CHILD NERV SYST, V27, P87, DOI 10.1007/s00381-010-1264-1
   Pollack IF, 2010, PEDIATR BLOOD CANCER, V55, P1066, DOI 10.1002/pbc.22634
   Pollack IF, 2010, J NEURO-ONCOL, V99, P155, DOI 10.1007/s11060-010-0297-3
   Pollack IF, 2002, NEW ENGL J MED, V346, P420, DOI 10.1056/NEJMoa012224
   Pollack IF, 2001, CANCER RES, V61, P7404
   Purow BW, 2005, CANCER RES, V65, P2353, DOI 10.1158/0008-5472.CAN-04-1890
   Qaddoumi I, 2009, CANCER-AM CANCER SOC, V115, P5761, DOI 10.1002/cncr.24663
   Reddy AT, 2003, CANCER J, V9, P107, DOI 10.1097/00130404-200303000-00006
   Sanders RP, 2007, PEDIATR BLOOD CANCER, V49, P888, DOI 10.1002/pbc.21272
   Schiffman JD, 2010, CANCER RES, V70, P512, DOI 10.1158/0008-5472.CAN-09-1851
   Schlosser S, 2010, PEDIATR BLOOD CANCER, V54, P228, DOI 10.1002/pbc.22323
   Setty P, 2010, J MOL DIAGN, V12, P750, DOI 10.2353/jmoldx.2010.090237
   SPOSTO R, 1989, J NEURO-ONCOL, V7, P165, DOI 10.1007/BF00165101
   Stupp R, 2010, J CLIN ONCOL, V28, P2712, DOI 10.1200/JCO.2009.26.6650
   Thorarinsdottir HK, 2008, CLIN CANCER RES, V14, P3386, DOI 10.1158/1078-0432.CCR-07-1616
   Turner CD, 2007, J NEURO-ONCOL, V82, P95, DOI 10.1007/s11060-006-9251-9
   Wagner S, 2008, J NEURO-ONCOL, V86, P175, DOI 10.1007/s11060-007-9444-x
   Warren K, 2006, CANCER CHEMOTH PHARM, V58, P343, DOI 10.1007/s00280-005-0172-7
   Wheeler CJ, 2008, CANCER RES, V68, P5955, DOI 10.1158/0008-5472.CAN-07-5973
   Wolff JEA, 2008, J NEURO-ONCOL, V87, P155, DOI 10.1007/s11060-007-9495-z
   Wolff JEA, 2010, CANCER-AM CANCER SOC, V116, P705, DOI 10.1002/cncr.24730
   Zarghooni M, 2010, J CLIN ONCOL, V28, P1337, DOI 10.1200/JCO.2009.25.5463
   Zhang JG, 2008, J NEURO-ONCOL, V88, P65, DOI 10.1007/s11060-008-9534-4
NR 84
TC 106
Z9 113
U1 1
U2 27
PU OXFORD UNIV PRESS INC
PI CARY
PA JOURNALS DEPT, 2001 EVANS RD, CARY, NC 27513 USA
SN 1522-8517
EI 1523-5866
J9 NEURO-ONCOLOGY
JI Neuro-Oncology
PD OCT 15
PY 2011
VL 13
IS 10
BP 1049
EP 1058
DI 10.1093/neuonc/nor092
PG 10
WC Oncology; Clinical Neurology
SC Oncology; Neurosciences & Neurology
GA 835YB
UT WOS:000296071900001
PM 21784756
DA 2025-02-17
ER

PT J
AU Prins, RM
   Soto, H
   Konkankit, V
   Odesa, SK
   Eskin, A
   Yong, WH
   Nelson, SF
   Liau, LM
AF Prins, Robert M.
   Soto, Horacio
   Konkankit, Vera
   Odesa, Sylvia K.
   Eskin, Ascia
   Yong, William H.
   Nelson, Stanley F.
   Liau, Linda M.
TI Gene Expression Profile Correlates with T-Cell Infiltration and Relative Survival in Glioblastoma Patients Vaccinated with Dendritic Cell Immunotherapy
SO CLINICAL CANCER RESEARCH
LA English
DT Article
ID newly-diagnosed glioblastoma; glioma patients; adjuvant temozolomide; molecular subtypes; malignant gliomas; recurrent glioma; phase-iii; multiforme; responses; immune
AB Purpose: To assess the feasibility, safety, and toxicity of autologous tumor lysate-pulsed dendritic cell (DC) vaccination and toll-like receptor (TLR) agonists in patients with newly diagnosed and recurrent glioblastoma. Clinical and immune responses were monitored and correlated with tumor gene expression profiles. Experimental Design: Twenty-three patients with glioblastoma (WHO grade IV) were enrolled in this dose-escalation study and received three biweekly injections of glioma lysate-pulsed DCs followed by booster vaccinations with either imiquimod or poly-ICLC adjuvant every 3 months until tumor progression. Gene expression profiling, immunohistochemistry, FACS, and cytokine bead arrays were performed on patient tumors and peripheral blood mononuclear cells. Results: DC vaccinations are safe and not associated with any dose-limiting toxicity. The median overall survival from the time of initial surgical diagnosis of glioblastoma was 31.4 months, with a 1-, 2-, and 3-year survival rate of 91%, 55%, and 47%, respectively. Patients whose tumors had mesenchymal gene expression signatures exhibited increased survival following DC vaccination compared with historic controls of the same genetic subtype. Tumor samples with a mesenchymal gene expression signature had a higher number of CD3(+) and CD8(+) tumor-infiltrating lymphocytes compared with glioblastomas of other gene expression signatures (P = 0.006). Conclusion: Autologous tumor lysate-pulsed DC vaccination in conjunction with TLR agonists is safe as adjuvant therapy in newly diagnosed and recurrent glioblastoma patients. Our results suggest that the mesenchymal gene expression profile may identify an immunogenic subgroup of glioblastoma that may be more responsive to immune-based therapies. Clin Cancer Res; 17(6); 1603-15. (C) 2010 AACR.
C1 [Prins, Robert M.] Univ Calif Los Angeles, David Geffen Sch Med, Ctr Hlth Sci, Dept Neurosurg, Los Angeles, CA 90095 USA.
   [Prins, Robert M.; Nelson, Stanley F.; Liau, Linda M.] Univ Calif Los Angeles, David Geffen Sch Med, Brain Res Inst, Los Angeles, CA 90095 USA.
   [Prins, Robert M.; Nelson, Stanley F.; Liau, Linda M.] Univ Calif Los Angeles, David Geffen Sch Med, Jonsson Comprehens Canc Ctr, Los Angeles, CA 90095 USA.
   [Eskin, Ascia; Nelson, Stanley F.] Univ Calif Los Angeles, David Geffen Sch Med, Dept Human Genet, Los Angeles, CA 90095 USA.
   [Yong, William H.] Univ Calif Los Angeles, David Geffen Sch Med, Dept Pathol & Lab Med, Los Angeles, CA 90095 USA.
C3 University of California System; University of California Los Angeles; University of California Los Angeles Medical Center; David Geffen School of Medicine at UCLA; University of California System; University of California Los Angeles; University of California Los Angeles Medical Center; David Geffen School of Medicine at UCLA; UCLA Jonsson Comprehensive Cancer Center; University of California System; University of California Los Angeles; University of California Los Angeles Medical Center; David Geffen School of Medicine at UCLA; University of California System; University of California Los Angeles; University of California Los Angeles Medical Center; David Geffen School of Medicine at UCLA; University of California System; University of California Los Angeles; University of California Los Angeles Medical Center; David Geffen School of Medicine at UCLA
RP Prins, RM (通讯作者)，Univ Calif Los Angeles, David Geffen Sch Med, Ctr Hlth Sci, Dept Neurosurg, Room 74-145 CHS,10833 Le Conte Ave,Box 956901, Los Angeles, CA 90095 USA.
EM rprins@mednet.ucla.edu
FU NIH/NCI [K01-CA111402, RO1-CA123396, R01 CA 112358]; Philip R. and Kenneth A. Jonsson Foundations; Neidorf Family Foundation; Ben & Catherine Ivy Foundation; Northwest Biotherapeutics, Inc.; Howard Temin NCI Career Development award; STOP Cancer Career Development award; NIH [CA16042];  [M01-RR00865]; National Cancer Institute [P30CA016042] Funding Source: NIH RePORTER
CR Beetz C, 2006, INT J ONCOL, V29, P1183
   BIGNER DD, 1981, J NEUROSURG, V55, P32, DOI 10.3171/jns.1981.55.1.0032
   Camus M, 2009, CANCER RES, V69, P2685, DOI 10.1158/0008-5472.CAN-08-2654
   Cohen MH, 2009, ONCOLOGIST, V14, P1131, DOI 10.1634/theoncologist.2009-0121
   Day A, 2007, GENOME BIOL, V8, P0, DOI 10.1186/gb-2007-8-6-r112
   De Vleeschouwer S, 2008, CLIN CANCER RES, V14, P3098, DOI 10.1158/1078-0432.CCR-07-4875
   Deorah Sundeep, 2006, NEUROSURG FOCUS, V20, PE1, DOI 10.3171/foc.2006.20.4.E1
   Freije WA, 2004, CANCER RES, V64, P6503, DOI 10.1158/0008-5472.CAN-04-0452
   Galon J, 2006, SCIENCE, V313, P1960, DOI 10.1126/science.1129139
   Heimberger AB, 2008, NEURO-ONCOLOGY, V10, P98, DOI 10.1215/15228517-2007-046
   Kikuchi T, 2004, J IMMUNOTHER, V27, P452, DOI 10.1097/00002371-200411000-00005
   Lai A, 2008, INT J RADIAT ONCOL, V71, P1372, DOI 10.1016/j.ijrobp.2007.11.068
   Lee Y, 2008, BMC MED GENOMICS, V1, P0, DOI 10.1186/1755-8794-1-52
   Li A, 2009, CANCER RES, V69, P2091, DOI 10.1158/0008-5472.CAN-08-2100
   Liau LM, 2005, CLIN CANCER RES, V11, P5515, DOI 10.1158/1078-0432.CCR-05-0464
   Louis DN, 2007, ACTA NEUROPATHOL, V114, P547, DOI 10.1007/s00401-007-0278-6
   Mirimanoff RO, 2006, J CLIN ONCOL, V24, P2563, DOI 10.1200/JCO.2005.04.5963
   Mischel PS, 2003, ONCOGENE, V22, P2361, DOI 10.1038/sj.onc.1206344
   Nutt CL, 2003, CANCER RES, V63, P1602
   Phillips HS, 2006, CANCER CELL, V9, P157, DOI 10.1016/j.ccr.2006.02.019
   Prins RM, 2006, J IMMUNOL, V176, P157, DOI 10.4049/jimmunol.176.1.157
   Prins RM, 2008, NEW ENGL J MED, V359, P539, DOI 10.1056/NEJMc0804818
   Shai R, 2003, ONCOGENE, V22, P4918, DOI 10.1038/sj.onc.1206753
   Shirahata M, 2007, CLIN CANCER RES, V13, P7341, DOI 10.1158/1078-0432.CCR-06-2789
   Stupp R, 2005, NEW ENGL J MED, V352, P987, DOI 10.1056/NEJMoa043330
   Stupp R, 2009, LANCET ONCOL, V10, P459, DOI 10.1016/S1470-2045(09)70025-7
   Thumann P, 2003, J IMMUNOL METHODS, V277, P1, DOI 10.1016/S0022-1759(03)00102-9
   Verhaak RGW, 2010, CANCER CELL, V17, P98, DOI 10.1016/j.ccr.2009.12.020
   Walker DG, 2008, J CLIN NEUROSCI, V15, P114, DOI 10.1016/j.jocn.2007.08.007
   Wheeler CJ, 2008, CANCER RES, V68, P5955, DOI 10.1158/0008-5472.CAN-07-5973
   Wheeler CJ, 2004, CLIN CANCER RES, V10, P5316, DOI 10.1158/1078-0432.CCR-04-0497
   Yamanaka R, 2003, BRIT J CANCER, V89, P1172, DOI 10.1038/sj.bjc.6601268
   Yamanaka R, 2005, CLIN CANCER RES, V11, P4160, DOI 10.1158/1078-0432.CCR-05-0120
   Yang I, 2004, J NEUROSURG, V100, P310, DOI 10.3171/jns.2004.100.2.0310
   YANG I, 2010, J CLIN NEUROSCI, V0, P0
   Yang Meng-Yin, 2006, EXPERT REV NEUROTHER, V6, P1481, DOI 10.1586/14737175.6.10.1481
   Yu JS, 2001, CANCER RES, V61, P842
   Yu JS, 2004, CANCER RES, V64, P4973, DOI 10.1158/0008-5472.CAN-03-3505
   Zhu XM, 2007, J TRANSL MED, V5, P0, DOI 10.1186/1479-5876-5-10
NR 39
TC 341
Z9 378
U1 1
U2 53
PU AMER ASSOC CANCER RESEARCH
PI PHILADELPHIA
PA 615 CHESTNUT ST, 17TH FLOOR, PHILADELPHIA, PA 19106-4404 USA
SN 1078-0432
EI 1557-3265
J9 CLIN CANCER RES
JI Clin. Cancer Res.
PD MAR 15
PY 2011
VL 17
IS 6
BP 1603
EP 1615
DI 10.1158/1078-0432.CCR-10-2563
PG 13
WC Oncology
SC Oncology
GA 735RR
UT WOS:000288435300040
PM 21135147
DA 2025-02-17
ER

PT J
AU Hua, W
   Yao, Y
   Chu, YW
   Zhong, P
   Sheng, XF
   Xiao, BG
   Wu, JS
   Yang, BJ
   Mao, Y
   Zhou, LF
AF Hua, Wei
   Yao, Yu
   Chu, Yiwei
   Zhong, Ping
   Sheng, Xiaofang
   Xiao, Baoguo
   Wu, Jingsong
   Yang, Bojie
   Mao, Ying
   Zhou, Liangfu
TI The CD133+ tumor stem-like cell-associated antigen may elicit highly intense immune responses against human malignant glioma
SO JOURNAL OF NEURO-ONCOLOGY
LA English
DT Article
DE Malignant gliomas; Stem-like cell-associated antigens; Dendritic cells; Immunotherapy
ID identification; vaccination; expression; target; lines
AB To explore the immunogenicity of glioma stem-like cell-associated antigens (SAAs) from sorted or unsorted glioma tumor stem-like cells (TSCs) as well as irradiated TSCs. Two primary human malignant glioma lines (SHG62, SHG66) and U87 cell line were primarily cultured in the serum-free medium (SFM) supplemented with EGF/bFGF. TSCs were identified by their self-renewal, multi-lineage differentiation and tumorigenic activity. To prepare SAAs in vitro, CD133+ TSCs were sorted either by magnetic cell sorting or with irradiation (6 Gy).The cytotoxicity induced by autogenous myeloid dendritic cell (DC)-mediated SAA-specific cytotoxic T lymphocytes (CTLs) was assessed by the Just Another Method test. SHG62, SHG66, and U87 cells contained TSCs. CD133+ SAAs-specific CTLs were significantly more cytotoxic than effector cells loaded with unsorted SAA (P < 0.05). Effector cells loaded with irradiated SAAs were more cyotoxic than those with regular SAAs (P < 0.01). SAAs from CD133+ TSCs and irradiated TSCs provide highly immunogenic antigens. TSCs might be a novel source of antigens for DC vaccination against malignant gliomas.
C1 [Hua, Wei; Yao, Yu; Zhong, Ping; Wu, Jingsong; Yang, Bojie; Mao, Ying; Zhou, Liangfu] Fudan Univ, Huashan Hosp, Dept Neurosurg, Shanghai 200040, Peoples R China.
   [Chu, Yiwei] Fudan Univ, Shanghai Med Sch, Dept Immunol, Shanghai 200032, Peoples R China.
   [Sheng, Xiaofang] Shanghai Gamma Knife Hosp, Dept Radiotherapy, Shanghai 200235, Peoples R China.
   [Xiao, Baoguo] Fudan Univ, Inst Neurol, Huashan Hosp, Shanghai 200040, Peoples R China.
C3 Fudan University; Fudan University; Fudan University
RP Mao, Y (通讯作者)，Fudan Univ, Huashan Hosp, Dept Neurosurg, Shanghai 200040, Peoples R China.
EM yingmao168@hotmail.com; lfzhouc@online.sh.cn
FU China National Natural Science Foundation [81001115, 30772225]; China National Funds for Distinguished Young Scientists [81025013]
CR Bao SD, 2006, NATURE, V444, P756, DOI 10.1038/nature05236
   Chi DDJ, 1997, AM J PATHOL, V150, P2143
   Cho William C S, 2009, EXPERT REV MOL DIAGN, V9, P411, DOI 10.1586/erm.09.34
   Combs SE, 2007, INT J RADIAT ONCOL, V68, P873, DOI 10.1016/j.ijrobp.2007.03.002
   Dai Jie, 2003, CANCER IMMUN, V3, P1
   Di Tomaso T, 2010, CLIN CANCER RES, V16, P800, DOI 10.1158/1078-0432.CCR-09-2730
   Gonzalez J, 2005, CURR OPIN NEUROL, V18, P632, DOI 10.1097/01.wco.0000191510.14627.d2
   Imaizumi T, 1999, INT J CANCER, V83, P760, DOI 10.1002/(SICI)1097-0215(19991210)83:6<760::AID-IJC11>3.0.CO;2-R
   Lumniczky K, 2002, CANCER GENE THER, V9, P44
   McLendon RE, 2000, J HISTOCHEM CYTOCHEM, V48, P1103, DOI 10.1177/002215540004800807
   Nano R, 2005, FUNCT NEUROL, V20, P39
   Newcomb EW, 2006, CLIN CANCER RES, V12, P4730, DOI 10.1158/1078-0432.CCR-06-0593
   Okano F, 2002, CLIN CANCER RES, V8, P2851
   Parajuli P, 2007, EXPERT OPIN BIOL TH, V7, P439, DOI 10.1517/14712598.7.4.439
   Pellegatta S, 2006, CANCER RES, V66, P10247, DOI 10.1158/0008-5472.CAN-06-2048
   Prestegarden L, 2010, CANCER RES, V70, P4274, DOI 10.1158/0008-5472.CAN-09-3904
   Schmitz M, 2007, BRIT J CANCER, V96, P1293, DOI 10.1038/sj.bjc.6603696
   Schulenburg A, 2006, CANCER-AM CANCER SOC, V107, P2512, DOI 10.1002/cncr.22277
   Shafer JA, 2008, BIOL BLOOD MARROW TR, V14, P65, DOI 10.1016/j.bbmt.2007.12.186
   Singh SK, 2004, NATURE, V432, P396, DOI 10.1038/nature03128
   WEI H, 2009, CHIN J NEUROSURG, V25, P847
   Wu AH, 2007, J NEURO-ONCOL, V83, P121, DOI 10.1007/s11060-006-9265-3
   Xu QJ, 2009, STEM CELLS, V27, P1734, DOI 10.1002/stem.102
   Yamada Y, 2003, J NEUROSURG, V99, P738, DOI 10.3171/jns.2003.99.4.0738
   Yao Y, 2008, J NEURO-ONCOL, V89, P121, DOI 10.1007/s11060-008-9601-x
   Yu JS, 2001, CANCER RES, V61, P842
NR 26
TC 33
Z9 33
U1 0
U2 15
PU SPRINGER
PI NEW YORK
PA 233 SPRING ST, NEW YORK, NY 10013 USA
SN 0167-594X
EI 1573-7373
J9 J NEURO-ONCOL
JI J. Neuro-Oncol.
PD NOV 15
PY 2011
VL 105
IS 2
BP 149
EP 157
DI 10.1007/s11060-011-0572-y
PG 9
WC Oncology; Clinical Neurology
SC Oncology; Neurosciences & Neurology
GA 835VK
UT WOS:000296064200003
PM 21479962
DA 2025-02-17
ER

PT J
AU Wainwright, DA
   Balyasnikova, IV
   Han, Y
   Lesniak, MS
AF Wainwright, Derek A.
   Balyasnikova, Irina V.
   Han, Yu
   Lesniak, Maciej S.
TI The expression of BST2 in human and experimental mouse brain tumors
SO EXPERIMENTAL AND MOLECULAR PATHOLOGY
LA English
DT Article
DE BST2; Glioma; Glioblastoma; Immunotherapy; Gene therapy; Bone marrow stromal cell antigen; PDCA-1; CD137; HM1.24
ID multiple-myeloma; monoclonal-antibody; molecular-cloning; dendritic cells; antigen; hm1.24; gene; immunotherapy; glioblastoma; cancer
AB Glioblastoma multiforme (grade IV astrocytoma) is a highly malignant brain tumor with poor treatment options and an average lifespan of 15 months after diagnosis. Previous work has demonstrated that BST2 (bone marrow stromal cell antigen 2; also known as PDCA-1, CD137 and HM1.24) is expressed by multiple myeloma, endometrial cancer and primary lung cancer cells. BST2 is expressed on the plasma membrane, which makes it an ideal target for immunotherapy. Accordingly, several groups have shown BST2 mAb to be effective for targeting tumor cells. In this report, we hypothesized that BST2 is expressed in human and mouse brain tumors and plays a critical role in brain tumor progression. We show that BST2 expression is upregulated at both the mRNA and protein level in high grade when compared to low grade human astrocytoma (p<0.05). To test the relevance of BST2, we utilized the intracranially (IC)-injected GL261 cell-based malignant brain tumor mouse model. We show that BST2 mRNA expression is increased in mouse brain IC-injected with GL261 cells, when compared to mouse brain IC-injected with saline at 3 weeks postoperative (p<0.05). Furthermore, BST2 immunofluorescence predominantly localized to mouse brain tumor cells. Finally, mice IC-injected with GL261 cells transduced with shRNA for BST2 +/- preincubated with BST2 mAb show no difference in overall lifespan when compared to mice IC-injected with GL261 cells transduced with a scrambled shRNA +/- preincubated with BST2 mAb. Collectively, these data show that while BST2 expression increases during brain tumor progression in both human and mouse brain tumors, it has no apparent consequences to overall lifespan in an orthotopic mouse brain tumor model. (C) 2011 Elsevier Inc. All rights reserved.
C1 [Wainwright, Derek A.; Balyasnikova, Irina V.; Han, Yu; Lesniak, Maciej S.] Univ Chicago, Brain Tumor Ctr, Chicago, IL 60637 USA.
C3 University of Chicago
RP Lesniak, MS (通讯作者)，Univ Chicago, Brain Tumor Ctr, 5841 S Maryland Ave,MC 3026, Chicago, IL 60637 USA.
EM mlesniak@surgery.bsd.uchicago.edu
FU NIH [R01CA138587]
CR Blasius AL, 2006, J IMMUNOL, V177, P3260, DOI 10.4049/jimmunol.177.5.3260
   Cao W, 2009, J EXP MED, V206, P1603, DOI 10.1084/jem.20090547
   Chiriva-Internati M, 2003, BLOOD, V102, P3100, DOI 10.1182/blood-2002-11-3580
   GOTO T, 1994, BLOOD, V84, P1922
   ISHIKAWA J, 1995, GENOMICS, V26, P527, DOI 10.1016/0888-7543(95)80171-H
   Kawai S, 2008, CANCER SCI, V99, P2461, DOI 10.1111/j.1349-7006.2008.00968.x
   Neil SJD, 2008, NATURE, V451, P425, DOI 10.1038/nature06553
   Ohtomo T, 1999, BIOCHEM BIOPH RES CO, V258, P583, DOI 10.1006/bbrc.1999.0683
   Ozaki S, 1997, BLOOD, V90, P3179, DOI 10.1182/blood.V90.8.3179
   Stupp R, 2005, NEW ENGL J MED, V352, P987, DOI 10.1056/NEJMoa043330
   Szatmári T, 2006, CANCER SCI, V97, P546, DOI 10.1111/j.1349-7006.2006.00208.x
   Wainwright DA, 2010, PLOS ONE, V5, P0, DOI 10.1371/journal.pone.0015390
   Wang W, 2009, CANCER IMMUNOL IMMUN, V58, P967, DOI 10.1007/s00262-008-0612-4
   Wong YF, 2007, ONCOGENE, V26, P1971, DOI 10.1038/sj.onc.1209986
NR 14
TC 27
Z9 32
U1 0
U2 3
PU ACADEMIC PRESS INC ELSEVIER SCIENCE
PI SAN DIEGO
PA 525 B ST, STE 1900, SAN DIEGO, CA 92101-4495 USA
SN 0014-4800
EI 
J9 EXP MOL PATHOL
JI Exp. Mol. Pathol.
PD AUG 15
PY 2011
VL 91
IS 1
BP 440
EP 446
DI 10.1016/j.yexmp.2011.04.012
PG 7
WC Pathology
SC Pathology
GA 802ZE
UT WOS:000293548700017
PM 21565182
DA 2025-02-17
ER

PT J
AU Yamaguchi, Y
   Du, XY
   Zhao, L
   Morser, J
   Leung, LLK
AF Yamaguchi, Yasuto
   Du, Xiao-Yan
   Zhao, Lei
   Morser, John
   Leung, Lawrence L. K.
TI Proteolytic Cleavage of Chemerin Protein Is Necessary for Activation to the Active Form, Chem157S, Which Functions as a Signaling Molecule in Glioblastoma
SO JOURNAL OF BIOLOGICAL CHEMISTRY
LA English
DT Article
ID dendritic cells; receptor; inflammation; expression; proteases; adipokine; chemr23; ligand; adipogenesis; cascades
AB Chemerin is a chemoattractant involved in innate and adaptive immunity as well as an adipokine implicated in adipocyte differentiation. Chemerin circulates as an inactive precursor in blood whose bioactivity is closely regulated through proteolytic processing at its C terminus. We developed methodology for production of different recombinant chemerin isoforms (chem163S, chem157S, and chem155A) which allowed us to obtain large quantities of these proteins with purity of >95%. Chem158K was generated from chem163S by plasmin cleavage. Characterization by mass spectrometry and Edman degradation demonstrated that both the N and C termini were correct for weach isoform. Ca2+ mobilization assays showed that the EC50 values for chem163S and chem158K were 54.2 +/- 19.9 nM and 65.2 +/- 13.2 nM, respectively, whereas chem157S had a similar to 50-fold higher potency with an EC50 of 1.2 +/- 0.7 nM. Chem155A had no agonist activity and weak antagonist activity, causing a 50% reduction of chem157S activity at a molar ratio of 100:1. Similar results were obtained in a chemotaxis assay. Because chem158K is the dominant form in cerebrospinal fluid from patients with glioblastoma (GBM), we examined the significance of chemerin in GBM biology. In silico analysis showed chemerin mRNA was significantly increased in tissue from grade III and IV gliomas. Furthermore, U-87 MG cells, a human GBM line, express the chemerin receptors, chemokine-like receptor 1 and chemokine receptor-like 2, and chem157S triggered Ca2+ flux. This study emphasized the necessity of appropriate C-terminal proteolytic processing to generate the likely physiologic form of active chemerin, chem157S, and suggested a possible role in malignant GBM.
C1 [Yamaguchi, Yasuto; Du, Xiao-Yan; Zhao, Lei; Morser, John] Stanford Univ, Div Hematol, Dept Med, Sch Med, Stanford, CA 94305 USA.
   [Leung, Lawrence L. K.] Vet Affairs Palo Alto Hlth Care Syst, Palo Alto, CA 94304 USA.
C3 Stanford University; US Department of Veterans Affairs; Veterans Health Administration (VHA); VA Palo Alto Health Care System
RP Morser, J (通讯作者)，269 Campus Dr,CCSR 1155,MC5156, Stanford, CA 94305 USA.
EM jmorser@stanford.edu; lawrence.leung@stanford.edu
FU National Institutes of Health [HL057530, AI085268]
CR Arita M, 2005, J EXP MED, V201, P713, DOI 10.1084/jem.20042031
   Barnea G, 2008, P NATL ACAD SCI USA, V105, P64, DOI 10.1073/pnas.0710487105
   Benton T, 2002, CYTOTECHNOLOGY, V38, P43, DOI 10.1023/A:1021141712344
   Berahovich RD, 2005, J IMMUNOL, V174, P7341, DOI 10.4049/jimmunol.174.11.7341
   Bozaoglu K, 2007, ENDOCRINOLOGY, V148, P4687, DOI 10.1210/en.2007-0175
   Cash JL, 2008, J EXP MED, V205, P767, DOI 10.1084/jem.20071601
   Cash JL, 2010, J IMMUNOL, V184, P5315, DOI 10.4049/jimmunol.0903378
   Du XY, 2009, J BIOL CHEM, V284, P751, DOI 10.1074/jbc.M805000200
   Ernst MC, 2010, TRENDS ENDOCRIN MET, V21, P660, DOI 10.1016/j.tem.2010.08.001
   Fernandez-Ranvier GG, 2008, ARCH SURG-CHICAGO, V143, P841, DOI 10.1001/archsurg.143.9.841
   Goralski KB, 2007, J BIOL CHEM, V282, P28175, DOI 10.1074/jbc.M700793200
   Guillabert A, 2008, J LEUKOCYTE BIOL, V84, P1530, DOI 10.1189/jlb.0508322
   Luangsay S, 2009, J IMMUNOL, V183, P6489, DOI 10.4049/jimmunol.0901037
   Meder W, 2003, FEBS LETT, V555, P495, DOI 10.1016/S0014-5793(03)01312-7
   Miao ZH, 2007, J IMMUNOL, V178, P7395, DOI 10.4049/jimmunol.178.11.7395
   Mohr S, 2004, BIOCHIMIE, V86, P13, DOI 10.1016/j.biochi.2003.11.008
   Nagpal S, 1997, J INVEST DERMATOL, V109, P91, DOI 10.1111/1523-1747.ep12276660
   Roh SG, 2007, BIOCHEM BIOPH RES CO, V362, P1013, DOI 10.1016/j.bbrc.2007.08.104
   Shimamura K, 2009, PEPTIDES, V30, P1529, DOI 10.1016/j.peptides.2009.05.030
   Takahashi M, 2008, FEBS LETT, V582, P573, DOI 10.1016/j.febslet.2008.01.023
   Vermi W, 2005, J EXP MED, V201, P509, DOI 10.1084/jem.20041310
   Williams S, 2005, BMC BIOTECHNOL, V5, P0, DOI 10.1186/1472-6750-5-17
   Wittamer V, 2005, J IMMUNOL, V175, P487, DOI 10.4049/jimmunol.175.1.487
   Wittamer V, 2004, J BIOL CHEM, V279, P9956, DOI 10.1074/jbc.M313016200
   Wittamer V, 2003, J EXP MED, V198, P977, DOI 10.1084/jem.20030382
   Xiang D, 2010, PROTEIN EXPRES PURIF, V69, P153, DOI 10.1016/j.pep.2009.07.013
   Zabel BA, 2005, J BIOL CHEM, V280, P34661, DOI 10.1074/jbc.M504868200
   Zabel BA, 2005, J IMMUNOL, V174, P244, DOI 10.4049/jimmunol.174.1.244
   Zabel BA, 2008, J EXP MED, V205, P2207, DOI 10.1084/jem.20080300
   Zabel BA, 2006, EXP HEMATOL, V34, P1021, DOI 10.1016/j.exphem.2006.05.003
   Zhao L, 2011, J BIOL CHEM, V286, P39520, DOI 10.1074/jbc.M111.258954
NR 31
TC 59
Z9 67
U1 1
U2 3
PU AMER SOC BIOCHEMISTRY MOLECULAR BIOLOGY INC
PI BETHESDA
PA 9650 ROCKVILLE PIKE, BETHESDA, MD 20814-3996 USA
SN 
EI 1083-351X
J9 J BIOL CHEM
JI J. Biol. Chem.
PD NOV 11
PY 2011
VL 286
IS 45
BP 39510
EP 39519
DI 10.1074/jbc.M111.258921
PG 10
WC Biochemistry & Molecular Biology
SC Biochemistry & Molecular Biology
GA 844PO
UT WOS:000296759800068
PM 21949124
DA 2025-02-17
ER

PT J
AU Shirota, T
   Kasuya, H
   Kodera, Y
   Nishikawa, Y
   Shikano, T
   Sahin, TT
   Gewen, T
   Yamamura, K
   Fuhuda, S
   Kanzaki, A
   Yamada, S
   Fujii, T
   Sugimoto, H
   Nomoto, S
   Taheda, S
   Nakao, A
AF Shirota, Takashi
   Kasuya, Hideki
   Kodera, Yasuhiro
   Nishikawa, Yoko
   Shikano, Toshio
   Sahin, Tevfik Tolga
   Gewen, Tan
   Yamamura, Kazuo
   Fuhuda, Saori
   Kanzaki, Ahiyuki
   Yamada, Suguru
   Fujii, Tsutomu
   Sugimoto, Hiroyuki
   Nomoto, Shuji
   Taheda, Shin
   Nakao, Akimasa
TI Oncolytic Herpes Virus Induces Effective Anti-Cancer Immunity against Murine Colon Cancer
SO HEPATO-GASTROENTEROLOGY
LA English
DT Article
DE Colon cancer; 5-FU; Oncolytic herpes virus therapy; HSV; Anti-cancer immunity
ID active specific immunotherapy; tumor-cell apoptosis; simplex-virus; dendritic cells; phase-i; intratumoral injection; antitumor immunity; colorectal-cancer; suppressor-cells; malignant glioma
AB Background/Aims: Oncolytic virus therapy is becoming a promising anti-cancer therapy and oncolytic viruses have been shown to elicit anticancer immunity. We evaluated the anti-tumor immune responses elicited by the herpes oncolytic virus R3616 compared to a representative chemotherapy drug, 5-FU. Methodology: R3616 or 5-FU was directly injected into subcutaneous tumors of non-immunized mice. Additionally, complete adjuvant, R3616-infected MC26 cells or 5-FU plus MC26 cells were frozen, thawed and used to immunize mice. After 21 days of immunization, the adaptive immune response suppressed implanted tumor growth and prolonged survival rate. We monitored differences in the number of infiltrating CD8- and CD4-positive lymphocytes in implanted tumors by immunofluorescence. Results: R3616 induced a statistically greater number of infiltrating T cells (Thy1.2), macrophages (CD68) and dendritic cells (CD83) in injected tumors than 5-FU. The group immunized with R3616-infected MC26 cells had greater tumor suppression and longer survival rate than non-immunized mice and mice treated with 5-FU plus MC26 cells with statistically significant differences between these groups. The mice immunized with R3616-infected MC26 cells had a statistically greater number of infiltrating T cells in the implanted tumor than non-immunized and mice treated with 5-FU plus MC26 cells. Conclusions: These results indicate that oncolytic herpes virus R3616 can elicit more effective host anti-tumor immune responses than 5-FU against murine colon cancer model.
C1 [Kasuya, Hideki] Nagoya Univ, Dept Surg 2, Grad Sch Med, Showa Ku, Nagoya, Aichi 4668550, Japan.
C3 Nagoya University
RP Kasuya, H (通讯作者)，Nagoya Univ, Dept Surg 2, Grad Sch Med, Showa Ku, 65 Tsurumai Cho, Nagoya, Aichi 4668550, Japan.
EM kasuya@med.nagoya-u.ac.jp
FU Takeda Science Foundation in Japan; Ichihara International Scholar Foundation; Nitto Foundation
CR An WW, 2010, ANTICANCER RES, V30, P613
   Bennett CL, 2001, NAT GENET, V27, P20, DOI 10.1038/83713
   Bischoff JR, 1996, SCIENCE, V274, P373, DOI 10.1126/science.274.5286.373
   Bridle BW, 2010, CYTOKINE GROWTH F R, V21, P143, DOI 10.1016/j.cytogfr.2010.02.009
   Brunkow ME, 2001, NAT GENET, V27, P68, DOI 10.1038/83784
   Cerullo V, 2010, CANCER RES, V70, P4297, DOI 10.1158/0008-5472.CAN-09-3567
   Chang JH, 2009, CANCER BIOL THER, V8, P676, DOI 10.4161/cbt.8.8.7913
   Chang JWC, 2009, MELANOMA RES, V19, P309, DOI 10.1097/CMR.0b013e32832b2717
   Chen FX, 2009, INT J GYNECOL CANCER, V19, P1487, DOI 10.1111/IGC.0b013e3181bb70c6
   CUI J, 2010, INT J IMMUNOGENET, V0, P0
   Detta A, 2003, J GENE MED, V5, P681, DOI 10.1002/jgm.396
   Di Paolo NC, 2006, CANCER RES, V66, P960, DOI 10.1158/0008-5472.CAN-05-2388
   Diaz RM, 2007, CANCER RES, V67, P2840, DOI 10.1158/0008-5472.CAN-06-3974
   Dzojic H, 2006, PROSTATE, V66, P831, DOI 10.1002/pros.20344
   Endo T, 2002, CANCER GENE THER, V9, P142, DOI 10.1038/sj.cgt.7700407
   Fishman M, 2009, EXPERT OPIN BIOL TH, V9, P1565, DOI 10.1517/14712590903446921
   Fujimoto Y, 2006, ACTA OTO-LARYNGOL, V126, P1115, DOI 10.1080/00016480600702100
   Galivo F, 2010, GENE THER, V17, P158, DOI 10.1038/gt.2009.161
   Ganly I, 2000, CLIN CANCER RES, V6, P798
   Gil M, 2009, J IMMUNOL, V183, P6808, DOI 10.4049/jimmunol.0900364
   Gridelli C, 2009, ONCOLOGIST, V14, P909, DOI 10.1634/theoncologist.2009-0017
   Harrow S, 2004, GENE THER, V11, P1648, DOI 10.1038/sj.gt.3302289
   He J, 2009, CLIN CANCER RES, V15, P6871, DOI 10.1158/1078-0432.CCR-09-1499
   Ho VT, 2009, P NATL ACAD SCI USA, V106, P15825, DOI 10.1073/pnas.0908358106
   Hummel JL, 2005, MOL THER, V12, P1101, DOI 10.1016/j.ymthe.2005.07.533
   Iacopetta Barry, 2006, CRITICAL REVIEWS IN ONCOGENESIS, V12, P115
   Janke M, 2007, GENE THER, V14, P1639, DOI 10.1038/sj.gt.3303026
   Kaufman HL, 2010, ANN SURG ONCOL, V17, P718, DOI 10.1245/s10434-009-0809-6
   Kimata H, 2006, ANN SURG ONCOL, V13, P1078, DOI 10.1245/ASO.2006.08.035
   Kohno SI, 2007, CANCER GENE THER, V14, P918, DOI 10.1038/sj.cgt.7701070
   Kusmartsev S, 2003, J LEUKOCYTE BIOL, V74, P186, DOI 10.1189/jlb.0103010
   Lapteva N, 2009, MOL THER, V17, P1626, DOI 10.1038/mt.2009.111
   Lee JH, 2010, CANCER GENE THER, V17, P73, DOI 10.1038/cgt.2009.50
   Li HT, 2007, J GENE MED, V9, P161, DOI 10.1002/jgm.1005
   Li H, 2007, CLIN CANCER RES, V13, P316, DOI 10.1158/1078-0432.CCR-06-1625
   Liu QL, 2009, HEPATOB PANCREAT DIS, V8, P529
   Lubaroff DM, 2009, CLIN CANCER RES, V15, P7375, DOI 10.1158/1078-0432.CCR-09-1910
   Markert JM, 2009, MOL THER, V17, P199, DOI 10.1038/mt.2008.228
   MARKERT JM, 1993, NEUROSURGERY, V32, P597, DOI 10.1227/00006123-199304000-00016
   Markert JM, 2000, GENE THER, V7, P867, DOI 10.1038/sj.gt.3301205
   McNeel DG, 2009, J CLIN ONCOL, V27, P4047, DOI 10.1200/JCO.2008.19.9968
   Merrick AE, 2009, CURR OPIN INVEST DR, V10, P1372
   Miyazawa M, 2010, CANCER SCI, V101, P433, DOI 10.1111/j.1349-7006.2009.01416.x
   Nagaraj S, 2007, NAT MED, V13, P828, DOI 10.1038/nm1609
   Nakamori M, 2004, MOL THER, V9, P658, DOI 10.1016/j.ymthe.2004.02.019
   Nakao A, 2007, CURR CANCER DRUG TAR, V7, P169, DOI 10.2174/156800907780058808
   Nakao A, 2004, ANN ONCOL, V15, P988, DOI 10.1093/annonc/mdh225
   Ockert D, 1996, CLIN CANCER RES, V2, P21
   OHKUSUTSUKADA K, 2010, INT J CANC, V0, P0
   Papanastassiou V, 2002, GENE THER, V9, P398, DOI 10.1038/sj.gt.3301664
   Prestwich RJ, 2008, CLIN CANCER RES, V14, P7358, DOI 10.1158/1078-0432.CCR-08-0831
   Rech AJ, 2009, ANN NY ACAD SCI, V1174, P99, DOI 10.1111/j.1749-6632.2009.04939.x
   Rodriguez PC, 2005, J EXP MED, V202, P931, DOI 10.1084/jem.20050715
   Schierer S, 2008, INT J CANCER, V122, P219, DOI 10.1002/ijc.23074
   Schirrmacher V, 2000, INT J ONCOL, V16, P363
   Schirrmacher V, 1997, CLIN CANCER RES, V3, P1135
   SCHLAG P, 1992, CANCER IMMUNOL IMMUN, V35, P325, DOI 10.1007/BF01741145
   SIJENS PE, 1992, MAGN RESON IMAGING, V10, P385, DOI 10.1016/0730-725X(92)90509-X
   Sinkovics JG, 2008, ARCH IMMUNOL THER EX, V56, P3S, DOI 10.1007/s00005-008-0047-9
   SIVENDRAN S, 2010, EXPERT OPIN BIOL THE, V0, P0
   Temmink OH, 2004, NUCLEOS NUCLEOT NUCL, V23, P1491, DOI 10.1081/NCN-200027707
   Toda M, 1999, HUM GENE THER, V10, P385, DOI 10.1089/10430349950018832
   VERCAMMENGRANDJEAN AF, 1982, ANTICANCER RES, V2, P133
   Vincent J, 2010, CANCER RES, V70, P3052, DOI 10.1158/0008-5472.CAN-09-3690
   Weide B, 2009, J IMMUNOTHER, V32, P498, DOI 10.1097/CJI.0b013e3181a00068
   Wildin RS, 2001, NAT GENET, V27, P18, DOI 10.1038/83707
   Zhang YQ, 2010, MOL THER, V18, P692, DOI 10.1038/mt.2009.318
NR 67
TC 5
Z9 6
U1 0
U2 13
PU H G E UPDATE MEDICAL PUBLISHING S A
PI ATHENS
PA PO BOX 17257, ATHENS GR-10024, GREECE
SN 0172-6390
EI 
J9 HEPATO-GASTROENTEROL
JI Hepato-Gastroenterol.
PD SEP-OCT 15
PY 2011
VL 58
IS 110
BP 1482
EP 1489
DI 
PG 8
WC Gastroenterology & Hepatology; Surgery
SC Gastroenterology & Hepatology; Surgery
GA 855ZJ
UT WOS:000297604500013
PM 21940320
DA 2025-02-17
ER

PT J
AU Akasaki, Y
   Kikuchi, T
   Irie, M
   Yamamoto, Y
   Arai, T
   Tanaka, T
   Joki, T
   Abe, T
AF Akasaki, Yasuharu
   Kikuchi, Tetsuro
   Irie, Masaki
   Yamamoto, Yohei
   Arai, Takao
   Tanaka, Toshihide
   Joki, Tatsuhiro
   Abe, Toshiaki
TI Cotransfection of Poly(I:C) and siRNA of IL-10 Into Fusions of Dendritic and Glioma Cells Enhances Antitumor T Helper Type 1 Induction in Patients With Glioma
SO JOURNAL OF IMMUNOTHERAPY
LA English
DT Article
DE dendritic cell; glioma; Th1; polyriboinosinic polyribocytidylic acid; small interference RNA
ID double-stranded-rna; polycytidylic acid/cationic liposome; toll-like receptor-3; polyribocytidylic acid; adaptive immunity; activation; recognition; vaccination; responses; innate
AB Apart from generating T-helper (Th) effector responses, dendritic cells (DCs) are capable of initiating tolerance against the inciting antigens. Therefore, successful DC-based immunotherapy against malignant tumors requires an additional strategy to activate antigen-processing DCs. We studied the antitumor immune responses conferred by fusions of DCs and glioma cells in vitro. Fusion cells (FCs) were stimulated with polyriboinosinic polyribocytidylic acid [Poly(I:C)] and/or small interference RNA (siRNA) of IL-10 (IL-10-siRNA). Increased IFN-beta expression induced by Poly(I: C) transfection was accompanied by enhanced production of IL-10 and IL-12p70 in the FCs. We also found that the ability of Poly(I:C)-transfected FCs to produce IL-12p70, but not IFN-beta, was preserved when endogenous IL-10 was suppressed by IL-10-siRNA. To analyze the antigen-presenting function further, DCs, glioma cells, and peripheral lymphocytes were established from patients newly diagnosed with glioma. In this experiment, peripheral lymphocytes were stimulated with autologous FCs and restimulated with autologous glioma cells. CD4(+) T cells isolated from the stimulated lymphocytes were subjected to the ELISPOT and WST-1 assays, which revealed that the IL10-siRNA/Poly(I:C)-cotransfected FCs elicit an efficient tumor-specific Th1 response. These findings support the relevance of using Poly(I:C) and IL-10-siRNA in clinical immunotherapy protocols with an FC-based vaccine for patients with malignant glioma as a means of promoting Th1-induced tumor antigen presentation.
C1 [Akasaki, Yasuharu] Jikei Univ, Sch Med, Dept Neurosurg, Minato Ku, Tokyo 1058461, Japan.
   [Akasaki, Yasuharu; Kikuchi, Tetsuro; Irie, Masaki] Jikei Univ, Sch Med, Dept Oncol, Tokyo 1058461, Japan.
C3 Jikei University; Jikei University
RP Akasaki, Y (通讯作者)，Jikei Univ, Sch Med, Dept Neurosurg, Minato Ku, 3-25-8 Nishisinbashi, Tokyo 1058461, Japan.
EM akasaki@jikei.ac.jp
FU Ministry of Education, Science, and Technology of Japan [C-19591704]; Grants-in-Aid for Scientific Research [19591704] Funding Source: KAKEN
CR Akasaki Y, 2004, J IMMUNOL, V173, P4352, DOI 10.4049/jimmunol.173.7.4352
   Akasaki Y, 2001, J IMMUNOTHER, V24, P106, DOI 10.1097/00002371-200103000-00004
   Alexopoulou L, 2001, NATURE, V413, P732, DOI 10.1038/35099560
   Banchereau J, 1998, NATURE, V392, P245, DOI 10.1038/32588
   Bochtler P, 2008, J IMMUNOL, V181, P1633, DOI 10.4049/jimmunol.181.3.1633
   Butterfield LH, 2008, J IMMUNOTHER, V31, P89, DOI 10.1097/CJI.0b013e318158fce0
   Celluzzi CM, 1998, J IMMUNOL, V160, P3081
   Corinti S, 2001, J IMMUNOL, V166, P4312, DOI 10.4049/jimmunol.166.7.4312
   Fujimura T, 2006, EUR J IMMUNOL, V36, P3371, DOI 10.1002/eji.200636053
   Gately MK, 1998, ANNU REV IMMUNOL, V16, P495, DOI 10.1146/annurev.immunol.16.1.495
   Gautier G, 2005, J EXP MED, V201, P1435, DOI 10.1084/jem.20041964
   Gitlin L, 2006, P NATL ACAD SCI USA, V103, P8459, DOI 10.1073/pnas.0603082103
   Gong JL, 1997, NAT MED, V3, P558, DOI 10.1038/nm0597-558
   Gunzer M, 2001, SEMIN IMMUNOL, V13, P291, DOI 10.1006/smim.2001.0325
   Hirabayashi K, 1999, CANCER RES, V59, P4325
   Kato H, 2006, NATURE, V441, P101, DOI 10.1038/nature04734
   Kikuchi T, 2001, CANCER IMMUNOL IMMUN, V50, P337, DOI 10.1007/s002620100205
   Kikuchi T, 2004, J IMMUNOTHER, V27, P452, DOI 10.1097/00002371-200411000-00005
   Kortylewski M, 2009, CANCER RES, V69, P2497, DOI 10.1158/0008-5472.CAN-08-3031
   Lapteva N, 2007, CANCER RES, V67, P10528, DOI 10.1158/0008-5472.CAN-07-0833
   Lee HK, 2006, IMMUNITY, V24, P153, DOI 10.1016/j.immuni.2005.12.012
   Liu GT, 2004, EUR J IMMUNOL, V34, P1680, DOI 10.1002/eji.200425081
   Matsumoto M, 2003, J IMMUNOL, V171, P3154, DOI 10.4049/jimmunol.171.6.3154
   Matsumoto M, 2008, ADV DRUG DELIVER REV, V60, P805, DOI 10.1016/j.addr.2007.11.005
   Medzhitov R, 2000, IMMUNOL REV, V173, P89, DOI 10.1034/j.1600-065X.2000.917309.x
   Moore KW, 2001, ANNU REV IMMUNOL, V19, P683, DOI 10.1146/annurev.immunol.19.1.683
   Steinman RM, 2003, ANNU REV IMMUNOL, V21, P685, DOI 10.1146/annurev.immunol.21.120601.141040
   Trinchieri G, 2003, NAT REV IMMUNOL, V3, P133, DOI 10.1038/nri1001
   Tüting T, 1998, J IMMUNOL, V160, P1139
   Verdeil G, 2008, P NATL ACAD SCI USA, V105, P16683, DOI 10.1073/pnas.0805054105
   Verdijk RM, 1999, J IMMUNOL, V163, P57
   Yu JS, 2001, CANCER RES, V61, P842
   Zitvogel L, 1996, J EXP MED, V183, P87, DOI 10.1084/jem.183.1.87
NR 33
TC 11
Z9 12
U1 0
U2 13
PU LIPPINCOTT WILLIAMS & WILKINS
PI PHILADELPHIA
PA 530 WALNUT ST, PHILADELPHIA, PA 19106-3621 USA
SN 1524-9557
EI 
J9 J IMMUNOTHER
JI J. Immunother.
PD MAR 15
PY 2011
VL 34
IS 2
BP 121
EP 128
DI 10.1097/CJI.0b013e3181e5c278
PG 8
WC Oncology; Immunology; Medicine, Research & Experimental
SC Oncology; Immunology; Research & Experimental Medicine
GA 719FG
UT WOS:000287186200001
PM 21304408
DA 2025-02-17
ER

PT J
AU Wheeler, CJ
   Black, KL
AF Wheeler, Christopher J.
   Black, Keith L.
TI Vaccines for glioblastoma and high-grade glioma
SO EXPERT REVIEW OF VACCINES
LA English
DT Review
DE cancer vaccine; dendritic cell; immunotherapy; tumor antigen; vaccination
ID pulsed dendritic cells; gene transfected fibroblasts; newly-diagnosed glioblastoma; peptide-based vaccination; central-nervous-system; cytotoxic t-cells; i clinical-trial; phase-i/ii trial; malignant glioma; metastatic melanoma
AB Vaccination by administering tumor antigen plus cell-free or cellular adjuvant has garnered hope for more effective, less toxic therapy for patients with malignant brain tumors including glioblastoma multiforme. To determine if this approach demonstrates ample clinical promise, all published reports of vaccination for glioma were evaluated. These reports suggest vaccination is associated with low toxicity and favorable clinical outcomes. The possibility of selection bias is evident in many published vaccine trials, but several of the more recent ones appropriately attempt to account for bias. Effective induction of antitumor immunity is consistently observed, and, in the latest trials, correlates with significant clinical improvement.
C1 [Wheeler, Christopher J.; Black, Keith L.] Cedars Sinai Med Ctr, Maxine Dunitz Neurosurg Inst, Dept Neurosurg, Los Angeles, CA 90048 USA.
C3 Cedars Sinai Medical Center
RP Wheeler, CJ (通讯作者)，Cedars Sinai Med Ctr, Maxine Dunitz Neurosurg Inst, Dept Neurosurg, 110 N George Burns Rd,Davis 2097, Los Angeles, CA 90048 USA.
EM wheelerc@cshs.org
CR BIGNER DD, 1981, J NEUROSURG, V55, P32, DOI 10.3171/jns.1981.55.1.0032
   Bodey B, 2000, ANTICANCER RES, V20, P2665
   BURGER PC, 1983, APPL NEUROPHYSIOL, V46, P180
   Calzascia T, 2005, IMMUNITY, V22, P175, DOI 10.1016/j.immuni.2004.12.008
   Dandy WE, 1928, J AMER MED ASSOC, V90, P823, DOI 10.1001/jama.1928.02690380007003
   Davis FG, 2001, NEURO-ONCOLOGY, V3, P152, DOI 10.1093/neuonc/3.3.152
   De Vleeschouwer S, 2004, J NEUROSURG, V100, P492, DOI 10.3171/ped.2004.100.5.0492
   De Vleeschouwer S, 2008, CLIN CANCER RES, V14, P3098, DOI 10.1158/1078-0432.CCR-07-4875
   DeAngelis LM, 2001, NEW ENGL J MED, V344, P114, DOI 10.1056/NEJM200101113440207
   Diete S, 2001, J NEURO-ONCOL, V53, P47, DOI 10.1023/A:1011849411227
   Dudley ME, 2005, J CLIN ONCOL, V23, P2346, DOI 10.1200/JCO.2005.00.240
   Dudley ME, 2002, SCIENCE, V298, P850, DOI 10.1126/science.1076514
   Dudley ME, 2003, NAT REV CANCER, V3, P666, DOI 10.1038/nrc1167
   FEUN LG, 1984, CANC DRUG DEL, V1, P239, DOI 10.1089/cdd.1984.1.239
   FINE HA, 1993, CANCER, V71, P2585, DOI 10.1002/1097-0142(19930415)71:8<2585::AID-CNCR2820710825>3.0.CO;2-S
   Fong L, 2001, J IMMUNOL, V166, P4254, DOI 10.4049/jimmunol.166.6.4254
   Fong L, 2001, P NATL ACAD SCI USA, V98, P8809, DOI 10.1073/pnas.141226398
   Gong JL, 1997, NAT MED, V3, P558, DOI 10.1038/nm0597-558
   Holdhoff M, 2011, ONCOLOGIST, V16, P351, DOI 10.1634/theoncologist.2010-0335
   Höltl L, 1999, J UROLOGY, V161, P777, DOI 10.1016/S0022-5347(01)61767-1
   Hsu FJ, 1996, NAT MED, V2, P52, DOI 10.1038/nm0196-52
   Ichikawa T, 2000, CANCER GENE THER, V7, P74, DOI 10.1038/sj.cgt.7700086
   INABA K, 1990, J EXP MED, V172, P631, DOI 10.1084/jem.172.2.631
   Irvin DK, 2010, PLOS ONE, V5, P0, DOI 10.1371/journal.pone.0010974
   Ishikawa E, 2007, CANCER SCI, V98, P1226, DOI 10.1111/j.1349-7006.2007.00518.x
   KAPP JP, 1986, NEUROSURGERY, V19, P779, DOI 10.1227/00006123-198611000-00010
   Kikuchi T, 2001, CANCER IMMUNOL IMMUN, V50, P337, DOI 10.1007/s002620100205
   Kikuchi T, 2004, J IMMUNOTHER, V27, P452, DOI 10.1097/00002371-200411000-00005
   KRETH FW, 1993, J NEUROSURG, V78, P762, DOI 10.3171/jns.1993.78.5.0762
   Kugler A, 2000, NAT MED, V6, P332, DOI 10.1038/73193
   Lacroix M, 2001, J NEUROSURG, V95, P190, DOI 10.3171/jns.2001.95.2.0190
   Lake RA, 2005, NAT REV CANCER, V5, P397, DOI 10.1038/nrc1613
   Lee KH, 1999, J IMMUNOL, V163, P6292
   Liau LM, 2005, CLIN CANCER RES, V11, P5515, DOI 10.1158/1078-0432.CCR-05-0464
   Liau LM, 1999, J NEUROSURG, V90, P1115, DOI 10.3171/jns.1999.90.6.1115
   Lienard Danielle, 2004, CANCER IMMUN, V4, P4
   Marchand M, 2001, EXPERT OPIN BIOL TH, V1, P497, DOI 10.1517/14712598.1.3.497
   Matsui S, 1999, J IMMUNOL, V163, P184
   MAYORDOMO JI, 1995, NAT MED, V1, P1297, DOI 10.1038/nm1295-1297
   Morse MA, 2000, J CLIN ONCOL, V18, P3883, DOI 10.1200/JCO.2000.18.23.3883
   Murphy G, 1996, PROSTATE, V29, P371
   Murphy GP, 1999, PROSTATE, V38, P73
   Murphy GP, 1999, PROSTATE, V39, P54, DOI 10.1002/(SICI)1097-0045(19990401)39:1<54::AID-PROS9>3.0.CO;2-U
   Nestle FO, 1998, NAT MED, V4, P328, DOI 10.1038/nm0398-328
   Ni HT, 2001, J NEURO-ONCOL, V51, P1, DOI 10.1023/A:1006452726391
   Okada H, 2003, J NEURO-ONCOL, V64, P13, DOI 10.1007/BF02700016
   Okada H, 1998, INT J CANCER, V78, P196, DOI 10.1002/(SICI)1097-0215(19981005)78:2<196::AID-IJC13>3.0.CO;2-9
   Okada H, 2011, J CLIN ONCOL, V29, P330, DOI 10.1200/JCO.2010.30.7744
   Okada H, 2007, J TRANSL MED, V5, P0, DOI 10.1186/1479-5876-5-67
   OLDFIELD EH, 1987, CANCER RES, V47, P1962
   Panelli MC, 2000, J IMMUNOTHER, V23, P487, DOI 10.1097/00002371-200007000-00013
   Plautz GE, 2000, CLIN CANCER RES, V6, P2209
   Prins RM, 2001, CANCER IMMUNOL IMMUN, V50, P285, DOI 10.1007/s002620100202
   Prins RM, 2008, CANCER IMMUNOL IMMUN, V57, P1279, DOI 10.1007/s00262-008-0461-1
   Prins RM, 2011, CLIN CANCER RES, V17, P1603, DOI 10.1158/1078-0432.CCR-10-2563
   Reavey-Cantwell JF, 2001, J NEURO-ONCOL, V55, P195, DOI 10.1023/A:1013845004294
   ROMANI N, 1994, J EXP MED, V180, P83, DOI 10.1084/jem.180.1.83
   Romero P, 2004, CANCER IMMUNOL IMMUN, V53, P249, DOI 10.1007/s00262-003-0473-9
   Rosenberg SA, 1998, NAT MED, V4, P321, DOI 10.1038/nm0398-321
   Rosenberg SA, 1997, IMMUNOL TODAY, V18, P175, DOI 10.1016/S0167-5699(97)84664-6
   Rutkowski S, 2004, BRIT J CANCER, V91, P1656, DOI 10.1038/sj.bjc.6602195
   Sampson JH, 1996, P NATL ACAD SCI USA, V93, P10399, DOI 10.1073/pnas.93.19.10399
   SAMPSON JH, 2008, J CLIN ONCOL S, V26, P0
   Sampson JH, 2010, J CLIN ONCOL, V28, P4722, DOI 10.1200/JCO.2010.28.6963
   Sampson JH, 2009, MOL CANCER THER, V8, P2773, DOI 10.1158/1535-7163.MCT-09-0124
   Siesjo P, 1996, J IMMUNOTHER, V19, P334, DOI 10.1097/00002371-199609000-00003
   Stupp R, 2002, J CLIN ONCOL, V20, P1375, DOI 10.1200/JCO.20.5.1375
   Stupp R, 2005, NEW ENGL J MED, V352, P987, DOI 10.1056/NEJMoa043330
   STUPP R, 2003, J CLIN ONCOL, V1091, P779
   Terasaki M, 2011, J CLIN ONCOL, V29, P337, DOI 10.1200/JCO.2010.29.7499
   Toes REM, 1998, J IMMUNOL, V160, P4449
   Trakatelli M, 2006, CANCER IMMUNOL IMMUN, V55, P469, DOI 10.1007/s00262-005-0056-z
   Walker DG, 2008, J CLIN NEUROSCI, V15, P114, DOI 10.1016/j.jocn.2007.08.007
   Walker EB, 2004, CLIN CANCER RES, V10, P668, DOI 10.1158/1078-0432.CCR-0095-03
   Walker PR, 2000, J IMMUNOL, V165, P3128, DOI 10.4049/jimmunol.165.6.3128
   Wang JL, 1998, J IMMUNOL, V161, P5516
   Wheeler CJ, 2008, CANCER RES, V68, P5955, DOI 10.1158/0008-5472.CAN-07-5973
   Wheeler CJ, 2004, CLIN CANCER RES, V10, P5316, DOI 10.1158/1078-0432.CCR-04-0497
   Wheeler CJ, 2003, J IMMUNOL, V171, P4927, DOI 10.4049/jimmunol.171.9.4927
   Yamanaka R, 2003, BRIT J CANCER, V89, P1172, DOI 10.1038/sj.bjc.6601268
   Yamanaka R, 2005, CLIN CANCER RES, V11, P4160, DOI 10.1158/1078-0432.CCR-05-0120
   Yu JS, 2001, CANCER RES, V61, P842
   Yu JS, 2004, CANCER RES, V64, P4973, DOI 10.1158/0008-5472.CAN-03-3505
   Zitvogel L, 1996, J EXP MED, V183, P87, DOI 10.1084/jem.183.1.87
NR 85
TC 15
Z9 16
U1 0
U2 12
PU EXPERT REVIEWS
PI LONDON
PA UNITEC HOUSE, 3RD FL, 2 ALBERT PLACE, FINCHLEY CENTRAL, LONDON N3 1QB, ENGLAND
SN 1476-0584
EI 
J9 EXPERT REV VACCINES
JI Expert Rev. Vaccines
PD JUN 15
PY 2011
VL 10
IS 6
BP 875
EP 886
DI 10.1586/ERV.11.71
PG 12
WC Immunology
SC Immunology
GA 797HT
UT WOS:000293115800021
PM 21692706
DA 2025-02-17
ER

PT J
AU Fadul, CE
   Fisher, JL
   Hampton, TH
   Lallana, EC
   Li, ZZ
   Gui, J
   Szczepiorkowski, ZM
   Tosteson, TD
   Rhodes, CH
   Wishart, HA
   Lewis, LD
   Ernstoff, MS
AF Fadul, Camilo E.
   Fisher, Jan L.
   Hampton, Thomas H.
   Lallana, Enrico C.
   Li, Zhongze
   Gui, Jiang
   Szczepiorkowski, Zbigniew M.
   Tosteson, Tor D.
   Rhodes, C. Harker
   Wishart, Heather A.
   Lewis, Lionel D.
   Ernstoff, Marc S.
TI Immune Response in Patients With Newly Diagnosed Glioblastoma Multiforme Treated With Intranodal Autologous Tumor Lysate-dendritic Cell Vaccination After Radiation Chemotherapy
SO JOURNAL OF IMMUNOTHERAPY
LA English
DT Article
DE dendritic cells; glioblastoma; vaccine; immune response
ID regulatory t-cells; cervical lymph-nodes; phase-i/ii trial; malignant glioma; melanoma patients; cerebrospinal-fluid; recurrent glioma; clinical-trials; immunotherapy; temozolomide
AB Patients with glioblastoma multiforme (GBM) are profoundly immunosuppressed and may benefit from restoration of an antitumor immune response in combination with conventional radiation therapy and temozolomide (TMZ). The optimal strategies to evaluate clinically relevant immune responses to treatment have yet to be determined. The primary objective of our study was to determine immunologic response to cervical intranodal vaccination with autologous tumor lysate-loaded dendritic cells (DCs) in patients with GBM after radiation therapy and TMZ. We used a novel hierarchical clustering analysis of immune parameters measured before and after vaccination. Secondary objectives were to assess treatment feasibility and to correlate immune response with progression-free survival (PFS) and overall survival. Ten eligible patients received vaccination. Tumor-specific cytotoxic T-cell response measured after vaccination was enhanced for the precursor frequency of CD4(+) T and CD4(+) interferon gamma-producing cells. Hierarchical clustering analysis of multiple functional outcomes discerned 2 groups of patients according to their immune response, and additionally showed that patients in the top quintile for at least one immune function parameter had improved survival. There were no serious adverse events related to DC vaccination. All patients were alive at 6 months after diagnosis and the 6-month PFS was 90%. The median PFS was 9.5 months and overall survival was 28 months. In patients with GBM, immune therapy with DC vaccination after radiation and TMZ resulted in tumor-specific immune responses that were associated with prolonged survival. Our data suggest that DC vaccination in combination with radiation and chemotherapy in patients with GBM is feasible, safe, and may induce tumor-specific immune responses.
C1 [Fadul, Camilo E.] Dartmouth Hitchcock Med Ctr, Hematol Oncol Sect, Lebanon, NH 03756 USA.
   [Fadul, Camilo E.; Lallana, Enrico C.; Ernstoff, Marc S.] Dartmouth Med Sch, Dept Med, Hematol Oncol Sect, Lebanon, NH USA.
   [Lewis, Lionel D.] Dartmouth Med Sch, Clin Pharmacol Sect, Lebanon, NH USA.
   [Li, Zhongze; Gui, Jiang; Tosteson, Tor D.] Dartmouth Med Sch, Dept Community & Family Med, Sect Biostat & Epidemiol, Lebanon, NH USA.
   [Szczepiorkowski, Zbigniew M.; Rhodes, C. Harker] Dartmouth Med Sch, Dept Pathol, Lebanon, NH USA.
   [Wishart, Heather A.] Dartmouth Med Sch, Dept Radiol, Lebanon, NH USA.
   [Wishart, Heather A.] Dartmouth Med Sch, Dept Psychiat, Brain Imaging Lab, Lebanon, NH USA.
   [Fadul, Camilo E.; Fisher, Jan L.; Hampton, Thomas H.; Gui, Jiang; Ernstoff, Marc S.] Dartmouth Med Sch, Med Oncol Immunotherapy Program, Lebanon, NH USA.
   [Fadul, Camilo E.; Lallana, Enrico C.; Szczepiorkowski, Zbigniew M.; Lewis, Lionel D.] Dartmouth Med Sch, Neurooncol Program, Norris Cotton Canc Ctr, Lebanon, NH USA.
   [Hampton, Thomas H.] Dartmouth Med Sch, Dept Pharmacol & Toxicol, Lebanon, NH USA.
C3 Dartmouth College; Dartmouth College; Dartmouth College; Dartmouth College; Dartmouth College; Dartmouth College; Dartmouth College; Dartmouth College; Dartmouth College; Norris Cotton Cancer Center; Dartmouth College
RP Fadul, CE (通讯作者)，Dartmouth Hitchcock Med Ctr, Hematol Oncol Sect, 1 Med Ctr Dr, Lebanon, NH 03756 USA.
EM Camilo.E.Fadul@hitchcock.org
FU Norris Cotton Cancer Center; Medical Oncology Immunotherapy Program; The Burdick Foundation; The Skip Matthews Memorial Run [CCSG NCI- CA-23108, P42 ES00737, RO1CA095648]
CR Ardon H, 2010, J NEURO-ONCOL, V99, P261, DOI 10.1007/s11060-010-0131-y
   Banerjee DK, 2006, BLOOD, V108, P2655, DOI 10.1182/blood-2006-03-011353
   Bedrosian I, 2003, J CLIN ONCOL, V21, P3826, DOI 10.1200/JCO.2003.04.042
   Bercovici N, 2003, J IMMUNOL METHODS, V276, P5, DOI 10.1016/S0022-1759(03)00059-0
   Britten CM, 2008, CANCER IMMUNOL IMMUN, V57, P285, DOI 10.1007/s00262-007-0379-z
   Chiba Y, 2010, JPN J CLIN ONCOL, V40, P395, DOI 10.1093/jjco/hyp196
   Cho DY, 2009, NEURO-ONCOLOGY, V11, P882
   Dancey JE, 2010, CLIN CANCER RES, V16, P1745, DOI 10.1158/1078-0432.CCR-09-2167
   De Vleeschouwer S, 2008, CLIN CANCER RES, V14, P3098, DOI 10.1158/1078-0432.CCR-07-4875
   Disis ML, 2000, CLIN CANCER RES, V6, P1347
   El Andaloussi A, 2006, NEURO-ONCOLOGY, V8, P234, DOI 10.1215/15228517-2006-006
   Ernstoff MS, 2007, CLIN CANCER RES, V13, P733S, DOI 10.1158/1078-0432.CCR-06-2064
   Fecci PE, 2006, CANCER RES, V66, P3294, DOI 10.1158/0008-5472.CAN-05-3773
   Givan AL, 1999, J IMMUNOL METHODS, V230, P99, DOI 10.1016/S0022-1759(99)00136-2
   Givan Alice L, 2004, METHODS MOL BIOL, V263, P109
   Goldmann J, 2006, J LEUKOCYTE BIOL, V80, P797, DOI 10.1189/jlb.0306176
   Hatterer E, 2006, BLOOD, V107, P806, DOI 10.1182/blood-2005-01-0154
   Heimberger AB, 2008, CLIN CANCER RES, V14, P5166, DOI 10.1158/1078-0432.CCR-08-0320
   Heimberger AB, 2008, NEURO-ONCOLOGY, V10, P98, DOI 10.1215/15228517-2007-046
   Hughes MA, 2005, INT J RADIAT ONCOL, V62, P1423, DOI 10.1016/j.ijrobp.2004.12.085
   Janetzki S, 2008, CANCER IMMUNOL IMMUN, V57, P303, DOI 10.1007/s00262-007-0380-6
   Kalinski P, 1998, J IMMUNOL, V161, P2804
   Kammula US, 2000, J NATL CANCER I, V92, P1336, DOI 10.1093/jnci/92.16.1336
   Karman J, 2004, J IMMUNOL, V173, P2353, DOI 10.4049/jimmunol.173.4.2353
   Lambert LA, 2001, CANCER RES, V61, P641
   Liau LM, 2005, CLIN CANCER RES, V11, P5515, DOI 10.1158/1078-0432.CCR-05-0464
   MACDONALD DR, 1990, J CLIN ONCOL, V8, P1277, DOI 10.1200/JCO.1990.8.7.1277
   Rieser C, 1997, J EXP MED, V186, P1603, DOI 10.1084/jem.186.9.1603
   Rutkowski S, 2004, BRIT J CANCER, V91, P1656, DOI 10.1038/sj.bjc.6602195
   Sampson JH, 2007, J CLIN ONCOL, V25, P0
   Schwaab Thomas, 2007, IMMUNOL INVEST, V36, P649, DOI 10.1080/08820130701674760
   Schwaab T, 2009, CLIN CANCER RES, V15, P4986, DOI 10.1158/1078-0432.CCR-08-3240
   Stupp R, 2005, NEW ENGL J MED, V352, P987, DOI 10.1056/NEJMoa043330
   Su YB, 2004, J CLIN ONCOL, V22, P610, DOI 10.1200/JCO.2004.07.060
   Walker DG, 2008, J CLIN NEUROSCI, V15, P114, DOI 10.1016/j.jocn.2007.08.007
   Walter BA, 2006, NEUROPATH APPL NEURO, V32, P388, DOI 10.1111/j.1365-2990.2006.00737.x
   Weller M, 1995, BRAIN RES REV, V21, P128, DOI 10.1016/0165-0173(95)00010-0
   Weller R O, 2010, PATHOPHYSIOLOGY, V17, P295, DOI 10.1016/j.pathophys.2009.10.007
   Wheeler CJ, 2008, CANCER RES, V68, P5955, DOI 10.1158/0008-5472.CAN-07-5973
   Wheeler CJ, 2004, CLIN CANCER RES, V10, P5316, DOI 10.1158/1078-0432.CCR-04-0497
   Wheeler CJ, 2003, J IMMUNOL, V171, P4927, DOI 10.4049/jimmunol.171.9.4927
   Yamanaka R, 2003, BRIT J CANCER, V89, P1172, DOI 10.1038/sj.bjc.6601268
   Yamanaka R, 2005, CLIN CANCER RES, V11, P4160, DOI 10.1158/1078-0432.CCR-05-0120
   Yu JS, 2001, CANCER RES, V61, P842
   Yu JS, 2004, CANCER RES, V64, P4973, DOI 10.1158/0008-5472.CAN-03-3505
NR 45
TC 138
Z9 151
U1 0
U2 15
PU LIPPINCOTT WILLIAMS & WILKINS
PI PHILADELPHIA
PA 530 WALNUT ST, PHILADELPHIA, PA 19106-3621 USA
SN 1524-9557
EI 
J9 J IMMUNOTHER
JI J. Immunother.
PD MAY 15
PY 2011
VL 34
IS 4
BP 382
EP 389
DI 10.1097/CJI.0b013e318215e300
PG 8
WC Oncology; Immunology; Medicine, Research & Experimental
SC Oncology; Immunology; Research & Experimental Medicine
GA 752SE
UT WOS:000289713200007
PM 21499132
DA 2025-02-17
ER

PT J
AU Haque, A
   Banik, NL
   Ray, SK
AF Haque, Azizul
   Banik, Naren L.
   Ray, Swapan K.
TI Molecular Alterations in Glioblastoma: Potential Targets for Immunotherapy
SO BRAIN AS A DRUG TARGET
LA English
DT Review; Book Chapter
ID trans-retinoic acid; tumor-infiltrating lymphocytes; endothelial growth-factor; regulatory t-cells; stem-like cells; interferon-gamma; dendritic cells; glioma-cells; in-vitro; o6-methylguanine-dna methyltransferase
C1 [Haque, Azizul] Med Univ S Carolina, Dept Microbiol & Immunol, Charleston, SC 29425 USA.
   [Haque, Azizul] Med Univ S Carolina, Hollings Canc Ctr, Charleston, SC 29425 USA.
   [Haque, Azizul] Med Univ S Carolina, Childrens Res Inst, Charleston, SC 29425 USA.
   [Banik, Naren L.] Med Univ S Carolina, Dept Neurosci, Charleston, SC 29425 USA.
   [Ray, Swapan K.] Univ S Carolina, Sch Med, Dept Pathol Microbiol & Immunol, Columbia, SC USA.
C3 Medical University of South Carolina; Medical University of South Carolina; Medical University of South Carolina; Medical University of South Carolina; University of South Carolina System; University of South Carolina Columbia
RP Haque, A (通讯作者)，Med Univ S Carolina, Dept Microbiol & Immunol, Charleston, SC 29425 USA.
FU NCI NIH HHS [CA129560-S1, CA129560, R01 CA129560] Funding Source: Medline
CR Ahmed N, 2010, CLIN CANCER RES, V16, P474, DOI 10.1158/1078-0432.CCR-09-1322
   Amoureux MC, 2010, BMC CANCER, V10, P0, DOI 10.1186/1471-2407-10-91
   Amria S, 2008, LEUKEMIA LYMPHOMA, V49, P353, DOI 10.1080/10428190701814305
   Anderson Joshua C, 2008, EXPERT REVIEWS IN MOLECULAR MEDICINE, V10, P1, DOI 10.1017/S1462399408000768
   Annabi B, 2009, J NEUROINFLAMM, V6, P0, DOI 10.1186/1742-2094-6-8
   Aoki T, 2007, EXPERT OPIN PHARMACO, V8, P3133, DOI 10.1517/14656566.8.18.3133
   Avril T, 2010, J NEUROIMMUNOL, V225, P22, DOI 10.1016/j.jneuroim.2010.04.003
   Baj G, 1999, J BIOL REG HOMEOS AG, V13, P115
   Balik V, 2009, CELL MOL NEUROBIOL, V29, P845, DOI 10.1007/s10571-009-9366-6
   Banerjee T, 2008, ONCOGENE, V27, P2851, DOI 10.1038/sj.onc.1210939
   Barcia C, 2009, AM J PATHOL, V175, P786, DOI 10.2353/ajpath.2009.081034
   Barresi V, 2009, HUM PATHOL, V40, P1738, DOI 10.1016/j.humpath.2009.04.026
   Batchelor TT, 2010, J CLIN ONCOL, V28, P2817, DOI 10.1200/JCO.2009.26.3988
   Blank C, 2005, CANCER IMMUNOL IMMUN, V54, P307, DOI 10.1007/s00262-004-0593-x
   Bleeker FE, 2010, ACTA NEUROPATHOL, V119, P487, DOI 10.1007/s00401-010-0645-6
   Bruna A, 2007, CANCER CELL, V11, P147, DOI 10.1016/j.ccr.2006.11.023
   Carson-Walter EB, 2009, BMC CANCER, V9, P0, DOI 10.1186/1471-2407-9-417
   Chautard E, 2010, NEURO-ONCOLOGY, V12, P434, DOI 10.1093/neuonc/nop059
   Chen RH, 2010, CANCER CELL, V17, P362, DOI 10.1016/j.ccr.2009.12.049
   Cheng L, 2010, BIOCHEM PHARMACOL, V80, P654, DOI 10.1016/j.bcp.2010.04.035
   Chi JH, 2008, J NEUROSURG, V108, P299, DOI 10.3171/JNS/2008/108/2/0299
   Chinnaiyan P, 2006, SEMIN RADIAT ONCOL, V16, P59, DOI 10.1016/j.semradonc.2005.08.008
   Ciesielski MJ, 2008, CANCER IMMUNOL IMMUN, V57, P1827, DOI 10.1007/s00262-008-0510-9
   Clarke J, 2010, ARCH NEUROL-CHICAGO, V67, P279, DOI 10.1001/archneurol.2010.5
   Colin C, 2009, ACTA NEUROPATHOL, V118, P745, DOI 10.1007/s00401-009-0592-2
   Comincini S, 2009, J BIOMED BIOTECHNOL, V0, P0, DOI DOI 10.1155/2009/924565
   Crane CA, 2010, NEURO-ONCOLOGY, V12, P7, DOI 10.1093/neuonc/nop009
   Cui DM, 2010, J NEUROL SCI, V288, P156, DOI 10.1016/j.jns.2009.09.006
   Das A, 2009, NEUROCHEM RES, V34, P87, DOI 10.1007/s11064-008-9669-x
   Dasari VR, 2010, PLOS ONE, V5, P0, DOI 10.1371/journal.pone.0010350
   Demaria S, 2010, J IMMUNOTHER, V33, P335, DOI 10.1097/CJI.0b013e3181d32e74
   Doonan Bently Patrick, 2010, OPEN CANCER IMMUNOL J, V3, P1
   Dupont J, 2003, HORM METAB RES, V35, P740
   Ehtesham Moneeb, 2004, CANCER CONTROL, V11, P192
   El Andaloussi A, 2006, NEURO-ONCOLOGY, V8, P234, DOI 10.1215/15228517-2006-006
   El Andaloussi A, 2006, J NEUROSURG, V105, P430, DOI 10.3171/jns.2006.105.3.430
   Elsir T, 2010, J NEUROPATH EXP NEUR, V69, P129, DOI 10.1097/NEN.0b013e3181ca4767
   Emdad L, 2010, MOL CANCER THER, V9, P79, DOI 10.1158/1535-7163.MCT-09-0752
   Episkopou V, 2005, TRENDS NEUROSCI, V28, P219, DOI 10.1016/j.tins.2005.03.003
   Fan X, 2010, STEM CELLS, V28, P5, DOI 10.1002/stem.254
   Felsberg J, 2009, CLIN CANCER RES, V15, P6683, DOI 10.1158/1078-0432.CCR-08-2801
   Fukushima T, 2006, J NEUROPATH EXP NEUR, V65, P12, DOI 10.1097/01.jnen.0000196132.66464.96
   Gaetani P, 2010, TUMORI, V96, P97, DOI 10.1177/030089161009600116
   Gajewski TF, 2006, J IMMUNOTHER, V29, P233, DOI 10.1097/01.cji.0000199193.29048.56
   Galley HF, 1996, BRIT J ANAESTH, V77, P11, DOI 10.1093/bja/77.1.11
   GAUTHIER T, 1993, ACTA NEUROCHIR, V121, P199, DOI 10.1007/BF01809276
   George J, 2010, INT J BIOCHEM CELL B, V42, P1164, DOI 10.1016/j.biocel.2010.04.002
   Ghiringhelli F, 2005, J EXP MED, V202, P919, DOI 10.1084/jem.20050463
   Ghosh S, 2010, NEUROCHEM INT, V56, P194, DOI 10.1016/j.neuint.2009.10.003
   Gu J, 2009, EUR J PEDIATR, V168, P705, DOI 10.1007/s00431-008-0828-5
   Guillemin GJ, 2005, GLIA, V49, P15, DOI 10.1002/glia.20090
   Haque A, 2007, NEUROCHEM RES, V32, P2203, DOI 10.1007/s11064-007-9420-z
   Haque A, 2007, CANCER IMMUNOL IMMUN, V56, P615, DOI 10.1007/s00262-006-0219-6
   Hatfield P, 2008, J IMMUNOTHER, V31, P620, DOI 10.1097/CJI.0b013e31818213df
   Hirata E, 2009, CANCER SCI, V100, P1451, DOI 10.1111/j.1349-7006.2009.01189.x
   Hsu JY, 2009, BIODRUGS, V23, P289, DOI 10.2165/11317600-000000000-00000
   Huang PH, 2007, P NATL ACAD SCI USA, V104, P12867, DOI 10.1073/pnas.0705158104
   Jadus MR, 2003, CANCER GENE THER, V10, P411, DOI 10.1038/sj.cgt.7700583
   Jakubzick C, 2008, J IMMUNOL METHODS, V337, P121, DOI 10.1016/j.jim.2008.07.005
   Jarnicki AG, 2006, J IMMUNOL, V177, P896, DOI 10.4049/jimmunol.177.2.896
   Jenkinson SR, 2005, J IMMUNOL, V174, P3401, DOI 10.4049/jimmunol.174.6.3401
   Johannessen TCA, 2008, CANCER TREAT REV, V34, P558, DOI 10.1016/j.ctrv.2008.03.125
   Jung TY, 2010, ONCOL REP, V23, P1269, DOI 10.3892/or_00000760
   Juric-Sekhar G, 2009, TUMORI J, V95, P762
   Karmakar S, 2008, CANCER, V112, P596, DOI 10.1002/cncr.23223
   Katsetos CD, 2007, NEUROCHEM RES, V32, P1387, DOI 10.1007/s11064-007-9321-1
   Katsetos CD, 2009, J CELL PHYSIOL, V221, P514, DOI 10.1002/jcp.21884
   Kaur B, 2009, CANCER RES, V69, P1212, DOI 10.1158/0008-5472.CAN-08-1166
   Khasraw M, 2010, CURR ONCOL REP, V12, P26, DOI 10.1007/s11912-009-0077-4
   King C, 2009, NAT REV IMMUNOL, V9, P757, DOI 10.1038/nri2644
   Kioi M, 2010, J CLIN INVEST, V120, P694, DOI 10.1172/JCI40283
   Kolesnikova T, 2009, NEOPLASIA, V11, P77, DOI 10.1593/neo.81180
   Kosmaczewska A, 2008, ARCH IMMUNOL THER EX, V56, P181, DOI 10.1007/s00005-008-0018-1
   Kren L, 2010, J NEUROIMMUNOL, V220, P131, DOI 10.1016/j.jneuroim.2010.01.014
   Kumar R, 2006, ONCOL REP, V15, P1513
   Kume T, 2009, VASC CELL, V1, P0, DOI 10.1186/2040-2384-1-8
   Lalier L, 2007, ONCOGENE, V26, P4999, DOI 10.1038/sj.onc.1210303
   Li MO, 2006, ANNU REV IMMUNOL, V24, P99, DOI 10.1146/annurev.immunol.24.021605.090737
   Liang P, 1997, J CELL SCI, V110, P1431
   Liu FT, 2005, NAT REV CANCER, V5, P29, DOI 10.1038/nrc1527
   Liu SY, 2007, J PHYS-CONDENS MAT, V19, P0, DOI 10.1088/0953-8984/19/22/226004
   Liu TF, 2009, CLIN CANCER RES, V15, P160, DOI 10.1158/1078-0432.CCR-08-2151
   Lo HW, 2009, CANCER RES, V69, P6790, DOI 10.1158/0008-5472.CAN-09-0886
   Luptrawan A, 2008, REV RECENT CLIN TRIA, V3, P10, DOI 10.2174/157488708783330530
   Macchiarulo A, 2009, AMINO ACIDS, V37, P219, DOI 10.1007/s00726-008-0137-3
   MALEFYT RD, 1993, J IMMUNOL, V150, P0
   Martens T, 2006, CLIN CANCER RES, V12, P6144, DOI 10.1158/1078-0432.CCR-05-1418
   Marucci G, 2008, VIRCHOWS ARCH, V453, P599, DOI 10.1007/s00428-008-0685-7
   McCord AM, 2009, CLIN CANCER RES, V15, P5145, DOI 10.1158/1078-0432.CCR-09-0263
   Mellai M, 2008, ANTICANCER RES, V28, P109
   Méndez O, 2010, MOL CANCER, V9, P0, DOI 10.1186/1476-4598-9-133
   Merighi S, 2007, MOL PHARMACOL, V72, P162, DOI 10.1124/mol.106.031849
   Mertsch S, 2009, BMC CANCER, V9, P0, DOI 10.1186/1471-2407-9-302
   Morandi L, 2010, BMC CANCER, V10, P0, DOI 10.1186/1471-2407-10-48
   Nagarajan RP, 2009, SEMIN CANCER BIOL, V19, P188, DOI 10.1016/j.semcancer.2009.02.005
   Nakano Y, 2006, J NEUROSURG, V104, P574, DOI 10.3171/jns.2006.104.4.574
   Newcomb EW, 2000, HUM PATHOL, V31, P115, DOI 10.1016/S0046-8177(00)80207-5
   Nobusawa S, 2009, CLIN CANCER RES, V15, P6002, DOI 10.1158/1078-0432.CCR-09-0715
   Norden AD, 2009, NAT REV NEUROL, V5, P610, DOI 10.1038/nrneurol.2009.159
   Ohgaki H, 2007, AM J PATHOL, V170, P1445, DOI 10.2353/ajpath.2007.070011
   Palanichamy Kamalakannan, 2007, DISCOV MED, V7, P75
   Pan PY, 2008, BLOOD, V111, P219, DOI 10.1182/blood-2007-04-086835
   PANEK RB, 1995, J IMMUNOL, V154, P2846
   Paugh BS, 2009, J BIOL CHEM, V284, P3408, DOI 10.1074/jbc.M807170200
   Pellegatta S, 2010, NEURO-ONCOLOGY, V12, P377, DOI 10.1093/neuonc/nop024
   Puchades M, 2007, J PROTEOME RES, V6, P869, DOI 10.1021/pr060302l
   Razis E, 2009, CLIN CANCER RES, V15, P6258, DOI 10.1158/1078-0432.CCR-08-1867
   Ren Y, 2010, BMC CANCER, V10, P0, DOI 10.1186/1471-2407-10-27
   Righi V, 2010, INT J ONCOL, V36, P301, DOI 10.3892/ijo_00000500
   Roa W, 2010, CLIN INVEST MED, V33, P0
   Robins H Ian, 2007, CURR ONCOL REP, V9, P66, DOI 10.1007/BF02951428
   Rolle CE, 2010, NEUROSURG CLIN N AM, V21, P201, DOI 10.1016/j.nec.2009.08.002
   Roth P, 2010, CLIN CANCER RES, V16, P3851, DOI 10.1158/1078-0432.CCR-10-0705
   Rouas-Freiss N, 2007, SEMIN CANCER BIOL, V17, P413, DOI 10.1016/j.semcancer.2007.07.003
   Roussel E, 1996, CLIN EXP IMMUNOL, V105, P344, DOI 10.1046/j.1365-2249.1996.d01-753.x
   Salatino M, 2008, EXPERT OPIN BIOL TH, V8, P45, DOI 10.1517/14712598.8.1.45
   Samaras V, 2009, HUM IMMUNOL, V70, P391, DOI 10.1016/j.humimm.2009.03.011
   Sameshima T, 2000, CANCER LETT, V157, P177, DOI 10.1016/S0304-3835(00)00485-7
   Sampson JH, 2009, MOL CANCER THER, V8, P2773, DOI 10.1158/1535-7163.MCT-09-0124
   Santosh V, 2010, CANCER EPIDEM BIOMAR, V19, P1399, DOI 10.1158/1055-9965.EPI-09-1213
   Schilling SH, 2009, J BIOL CHEM, V284, P25160, DOI 10.1074/jbc.M109.012484
   Schwartzbaum JA, 2007, CANCER EPIDEM BIOMAR, V16, P2448, DOI 10.1158/1055-9965.EPI-07-0480
   Serafini P, 2008, CANCER RES, V68, P5439, DOI 10.1158/0008-5472.CAN-07-6621
   Sina A, 2009, CANCER LETT, V279, P171, DOI 10.1016/j.canlet.2009.01.032
   Son MJ, 2009, CELL STEM CELL, V4, P440, DOI 10.1016/j.stem.2009.03.003
   Sondergaard H, 2007, CANCER IMMUNOL IMMUN, V56, P1417, DOI 10.1007/s00262-007-0285-4
   Spiegl-Kreinecker S, 2010, NEURO-ONCOLOGY, V12, P28, DOI 10.1093/neuonc/nop003
   Stark AM, 2003, J NEUROL NEUROSUR PS, V74, P779, DOI 10.1136/jnnp.74.6.779
   Stassi G, 2003, CANCER RES, V63, P6784
   Staveley-OCarroll K, 1998, P NATL ACAD SCI USA, V95, P1178, DOI 10.1073/pnas.95.3.1178
   Sutherland CL, 2006, BLOOD, V108, P1313, DOI 10.1182/blood-2005-11-011320
   Ueda R, 2010, INT J CANCER, V126, P919, DOI 10.1002/ijc.24851
   Uhlmann K, 2003, INT J CANCER, V106, P52, DOI 10.1002/ijc.11175
   Umetani N, 2004, BRAIN PATHOL, V14, P224, DOI 10.1111/j.1750-3639.2004.tb00058.x
   Van Gool S, 2009, BRAIN PATHOL, V19, P694, DOI 10.1111/j.1750-3639.2009.00316.x
   Van Meir EG, 2010, CA-CANCER J CLIN, V60, P166, DOI 10.3322/caac.20069
   Verneris MR, 2004, BLOOD, V103, P3065, DOI 10.1182/blood-2003-06-2125
   Wang K, 2010, NEUROL RES, V32, P975, DOI 10.1179/016164110X12681290831360
   Waziri A, 2010, NEUROSURG CLIN N AM, V21, P31, DOI 10.1016/j.nec.2009.08.005
   Wei KC, 2010, ANTICANCER RES, V30, P253
   Wheeler CJ, 2009, EXPERT OPIN INV DRUG, V18, P509, DOI 10.1517/13543780902841951 
   Wiedemeyer WR, 2010, P NATL ACAD SCI USA, V107, P11501, DOI 10.1073/pnas.1001613107
   Wiencke JK, 2007, NEURO-ONCOLOGY, V9, P271, DOI 10.1215/15228517-2007-003
   Xia S, 2007, MOL CANCER RES, V5, P783, DOI 10.1158/1541-7786.MCR-06-0433
   Xia SL, 2005, CANCER RES, V65, P5248, DOI 10.1158/0008-5472.CAN-04-4332
   Xu Y, 2010, CANCER RES, V70, P2455, DOI 10.1158/0008-5472.CAN-09-2505
   Yamanaka R, 2008, TRENDS MOL MED, V14, P228, DOI 10.1016/j.molmed.2008.03.003
   Yan XJ, 2010, CELL IMMUNOL, V263, P172, DOI 10.1016/j.cellimm.2010.03.013
   Yu JJ, 2006, EXPERT OPIN BIOL TH, V6, P1255, DOI 10.1517/14712598.6.12.1255
   Yu JS, 2001, CANCER RES, V61, P842
   Zadeh G, 2010, J ONCOL, V2010, P0, DOI 10.1155/2010/659231
   Zawlik I, 2009, BRAIN PATHOL, V19, P188, DOI 10.1111/j.1750-3639.2008.00170.x
   Zhang JG, 2008, J NEURO-ONCOL, V88, P65, DOI 10.1007/s11060-008-9534-4
   Zhang JG, 2007, CLIN CANCER RES, V13, P566, DOI 10.1158/1078-0432.CCR-06-1576
   Zisakis A, 2007, CYTOKINE, V39, P99, DOI 10.1016/j.cyto.2007.05.012
   ZUBER P, 1988, EUR J IMMUNOL, V18, P1623, DOI 10.1002/eji.1830181023
NR 156
TC 24
Z9 26
U1 0
U2 5
PU ELSEVIER ACADEMIC PRESS INC
PI SAN DIEGO
PA 525 B STREET, SUITE 1900, SAN DIEGO, CA 92101-4495 USA
SN 1877-1173
EI 
J9 PROG MOL BIOL TRANSL
JI Prog. Molec. Biol. Transl. Sci.
PD JUN 15
PY 2011
VL 98
IS 
BP 187
EP 234
DI 10.1016/B978-0-12-385506-0.00005-3
PG 48
WC Biochemistry & Molecular Biology
SC Biochemistry & Molecular Biology
GA BTC88
UT WOS:000286531200005
PM 21199773
DA 2025-02-17
ER

PT J
AU Etminan, N
   Peters, C
   Lakbir, D
   Bünemann, E
   Börger, V
   Sabel, MC
   Hänggi, D
   Steiger, HJ
   Stummer, W
   Sorg, RV
AF Etminan, N.
   Peters, C.
   Lakbir, D.
   Buenemann, E.
   Boerger, V.
   Sabel, M. C.
   Haenggi, D.
   Steiger, H-J
   Stummer, W.
   Sorg, R. V.
TI Heat-shock protein 70-dependent dendritic cell activation by 5-aminolevulinic acid-mediated photodynamic treatment of human glioblastoma spheroids <i>in vitro</i>
SO BRITISH JOURNAL OF CANCER
LA English
DT Article
DE aminolevulinic acid; glioma; photodynamic therapy; dendritic cells; HSP-70
ID malignant glioma; phase-iii; immune-responses; therapy; brain; tumor; fluorescence; combination; expression; multiforme
AB BACKGROUND: T-cell responses contribute to the anti-tumoural effect of photodynamic therapy (PDT). For such responses to occur, dendritic cells (DCs) have to migrate to the tumour, take up tumour antigens and respond to danger signals with maturation, before they engage in T-cell activation. Here, we have studied the effect of 5-aminolevulinic acid (ALA)-mediated PDT on DCs in vitro in a human spheroid model of glioblastoma (GB). METHODS: Spheroids of the GB cell lines U87 and U251 were treated with ALA/PDT, and effects on attraction, uptake of tumour antigens and maturation of DCs were studied. To block heat-shock protein-70 (HSP-70) on the spheroids, neutralising antibodies were used. RESULTS: 5-Aminolevulinic acid /PDT-treated GB spheroids attracted DCs that acquired tumour antigens from the spheroids effectively. Moreover, co-culture with ALA/PDT-treated spheroids induced DC maturation as indicated by the upregulation of CD83 and co-stimulatory molecules as well as increased T-cell stimulatory activity of the DCs. Heat-shock protein-70 was upregulated on the spheroids after ALA/PDT treatment. Uptake of tumour antigens and DC maturation induced by the ALA/PDT-treated spheroids were inhibited when HSP-70 was blocked. CONCLUSION: ALA/PDT treatment of glioma spheroids promotes the three initial steps of the afferent phase of adaptive immunity, which is at least partially mediated by HSP-70. British Journal of Cancer (2011) 105, 961-969. doi:10.1038/bjc.2011.327 www.bjcancer.com Published online 23 August 2011 (C) 2011 Cancer Research UK
C1 [Etminan, N.; Peters, C.; Sabel, M. C.; Haenggi, D.; Steiger, H-J] Heinrich Heine Univ Hosp, Dept Neurosurg, D-40225 Dusseldorf, Germany.
   [Peters, C.; Lakbir, D.; Boerger, V.; Sorg, R. V.] Heinrich Heine Univ Hosp, Inst Transplantat Diagnost & Cell Therapeut, D-40225 Dusseldorf, Germany.
   [Buenemann, E.] Heinrich Heine Univ Hosp, Dept Dermatol, D-40225 Dusseldorf, Germany.
   [Stummer, W.] Univ Munster, Dept Neurosurg, D-48149 Munster, Germany.
C3 Heinrich Heine University Dusseldorf; Heinrich Heine University Dusseldorf Hospital; Heinrich Heine University Dusseldorf; Heinrich Heine University Dusseldorf Hospital; Heinrich Heine University Dusseldorf; Heinrich Heine University Dusseldorf Hospital; University of Munster
RP Etminan, N (通讯作者)，Heinrich Heine Univ Hosp, Dept Neurosurg, Bldg 13-71,Moorenstr 5, D-40225 Dusseldorf, Germany.
EM etminan@uni-duesseldorf.de
FU Research Committee of the Medical Faculty of the Heinrich-Heine-University, Dusseldorf, Germany; German Federation of Neurosurgery (DGNC)
CR Beck TJ, 2007, LASER SURG MED, V39, P386, DOI 10.1002/lsm.20507
   CANTI G, 1994, ANTI-CANCER DRUG, V5, P443, DOI 10.1097/00001813-199408000-00009
   Castano AP, 2006, NAT REV CANCER, V6, P535, DOI 10.1038/nrc1894
   deVree WJA, 1996, CANCER RES, V56, P2908
   Dolmans DEJGJ, 2003, NAT REV CANCER, V3, P380, DOI 10.1038/nrc1071
   Eljamel MS, 2008, LASER MED SCI, V23, P361, DOI 10.1007/s10103-007-0494-2
   Etminan N, 2011, J NEUROSURG, V115, P281, DOI 10.3171/2011.3.JNS10434
   Fisher JL, 2007, NEUROL CLIN, V25, P867, DOI 10.1016/j.ncl.2007.07.002
   Gollnick SO, 1997, CANCER RES, V57, P3904
   Gollnick SO, 2002, CANCER RES, V62, P1604
   Green DR, 2009, NAT REV IMMUNOL, V9, P353, DOI 10.1038/nri2545
   Hatterer E, 2008, PLOS ONE, V3, P0, DOI 10.1371/journal.pone.0003321
   Hendrzak-Henion JA, 1999, PHOTOCHEM PHOTOBIOL, V69, P575, DOI 10.1562/0031-8655(1999)069<0575:ROTISI>2.3.CO;2
   Hirschhaeuser F, 2010, J BIOTECHNOL, V148, P3, DOI 10.1016/j.jbiotec.2010.01.012
   Inoue H, 2007, J NEURO-ONCOL, V83, P223, DOI 10.1007/s11060-006-9325-8
   Jalili A, 2004, CLIN CANCER RES, V10, P4498, DOI 10.1158/1078-0432.CCR-04-0367
   Karman J, 2004, IMMUNOL LETT, V92, P107, DOI 10.1016/j.imlet.2003.10.017
   Karman J, 2004, J IMMUNOL, V173, P2353, DOI 10.4049/jimmunol.173.4.2353
   Korbelik M, 2005, CANCER RES, V65, P1018
   Korbelik M, 2006, CANCER IMMUNOL IMMUN, V55, P900, DOI 10.1007/s00262-005-0088-4
   Korbelik M, 1996, CANCER RES, V56, P5647
   Korbelik M, 1999, CANCER RES, V59, P1941
   Korbelik M, 1999, CANCER LETT, V137, P91, DOI 10.1016/S0304-3835(98)00349-8
   Krammer B, 2008, PHOTOCH PHOTOBIO SCI, V7, P283, DOI 10.1039/b712847a
   KROSL G, 1995, BRIT J CANCER, V71, P549, DOI 10.1038/bjc.1995.108
   Mroz P, 2010, PLOS ONE, V5, P0, DOI 10.1371/journal.pone.0015194
   Olzowy B, 2002, J NEUROSURG, V97, P970, DOI 10.3171/jns.2002.97.4.0970
   Preise D, 2009, CANCER IMMUNOL IMMUN, V58, P71, DOI 10.1007/s00262-008-0527-0
   Rapp M, 2006, J NEUROSURG, V105, P41, DOI 10.3171/jns.2006.105.1.41
   Saji H, 2006, CLIN CANCER RES, V12, P2568, DOI 10.1158/1078-0432.CCR-05-1986
   Sorg RV, 2001, EXP HEMATOL, V29, P1289, DOI 10.1016/S0301-472X(01)00735-4
   Steel CD, 2009, VIROLOGY, V387, P117, DOI 10.1016/j.virol.2009.01.032
   Stummer W, 2006, LANCET ONCOL, V7, P392, DOI 10.1016/S1470-2045(06)70665-9
   Stummer W, 2008, J NEURO-ONCOL, V87, P103, DOI 10.1007/s11060-007-9497-x
   Stupp R, 2009, LANCET ONCOL, V10, P459, DOI 10.1016/S1470-2045(09)70025-7
   Sur BW, 2008, PHOTOCHEM PHOTOBIOL, V84, P1257, DOI 10.1111/j.1751-1097.2008.00356.x
   SUTHERLAND RM, 1988, SCIENCE, V240, P177, DOI 10.1126/science.2451290
   Teng L, 2011, BRIT J CANCER, V104, P798, DOI 10.1038/bjc.2011.12
   Thong PSP, 2007, LANCET ONCOL, V8, P950, DOI 10.1016/S1470-2045(07)70318-2
   Tisch R, 2010, INT REV IMMUNOL, V29, P111, DOI 10.3109/08830181003602515
   Ueno H, 2010, IMMUNOL REV, V234, P199, DOI 10.1111/j.0105-2896.2009.00884.x
   Van Gool S, 2009, BRAIN PATHOL, V19, P694, DOI 10.1111/j.1750-3639.2009.00316.x
   Yuan SX, 2011, MED ONCOL, V28, PS453, DOI 10.1007/s12032-010-9713-y
   Zhou LJ, 1996, P NATL ACAD SCI USA, V93, P2588, DOI 10.1073/pnas.93.6.2588
   Zitvogel L, 2010, CELL, V140, P798, DOI 10.1016/j.cell.2010.02.015
   Zozulya AL, 2007, J IMMUNOL, V178, P520, DOI 10.4049/jimmunol.178.1.520
NR 46
TC 62
Z9 64
U1 0
U2 19
PU SPRINGERNATURE
PI LONDON
PA CAMPUS, 4 CRINAN ST, LONDON, N1 9XW, ENGLAND
SN 0007-0920
EI 1532-1827
J9 BRIT J CANCER
JI Br. J. Cancer
PD SEP 27
PY 2011
VL 105
IS 7
BP 961
EP 969
DI 10.1038/bjc.2011.327
PG 9
WC Oncology
SC Oncology
GA 826MI
UT WOS:000295357900014
PM 21863026
DA 2025-02-17
ER

PT J
AU Heimberger, AB
   Sampson, JH
AF Heimberger, Amy B.
   Sampson, John H.
TI Immunotherapy coming of age: What will it take to make it standard of care for glioblastoma?
SO NEURO-ONCOLOGY
LA English
DT Review
DE clinical trial; glioblastoma multiforme; immunotherapy; malignant gliomas
ID t-cell responses; central-nervous-system; recombinant interleukin-2 therapy; autologous tumor-cells; cervical lymph-nodes; long-term survival; metastatic melanoma; dendritic cells; peptide vaccination; cerebrospinal-fluid
AB With the recent approval by the FDA of an immunotherapy for prostate cancer and another positive immunotherapy trial in melanoma, immunotherapy may finally be coming of age. So what will it take for it to become part of the standard treatment for glioblastoma? To put this question into perspective, we summarize critical background information in neuro-immunology, address immunotherapy clinical trial design, and discuss a number of extrinsic factors that will impact the development of immunotherapy in neuro-oncology.
C1 [Heimberger, Amy B.] Univ Texas MD Anderson Canc Ctr, Dept Neurosurg, Houston, TX 77030 USA.
   [Sampson, John H.] Duke Univ, Med Ctr, Div Neurosurg, Dept Surg, Durham, NC 27710 USA.
   [Sampson, John H.] Duke Univ, Med Ctr, Preston Robert Tisch Brain Tumor Ctr, Durham, NC USA.
   [Sampson, John H.] Duke Univ, Med Ctr, Dept Pathol, Durham, NC 27710 USA.
C3 University of Texas System; UTMD Anderson Cancer Center; Duke University; Duke University; Duke University
RP Heimberger, AB (通讯作者)，Univ Texas MD Anderson Canc Ctr, Dept Neurosurg, Unit 442,FC7 3021, Houston, TX 77030 USA.
EM aheimber@mdanderson.org; john.sampson@duke.edu
FU NIH [5RO1-CA135272-02, 3RO1-CA135272-02S1, 5P50-CA108786-05, 5P50-CA127001-03, 1R25-NS065731-01, 5P50-NS020023-27, 5R21-CA132891-02, 3R21CA 132891-02S1, R01-CA097222, R01-CA097611, P50CA108786, R01-CA1208113, R43 AI 77225-01]; Golfers Against Cancer; National Brain Tumor Foundation; Neurosurgery Research and Education Foundation; Shawn Hansen/American Brain Tumor Association; Adam Sliger Research Fund; Goodwin Fund for Clinical Trials; National Brain Tumor Society; Dr Marnie Rose Foundation; Anthony Bullock III Foundation; PBTFUS; Brain Tumor Society; Congress of Neurological Surgeons; Southeastern Brain Tumor Foundation; Accelerate Brain Cancer Cure/American Brain Tumor Association; AANS/CNS; Chandran Research Award
CR Aloisi F, 2000, IMMUNOL TODAY, V21, P141, DOI 10.1016/S0167-5699(99)01512-1
   Altman JD, 1996, SCIENCE, V274, P94, DOI 10.1126/science.274.5284.94
   Atkins MB, 1999, J CLIN ONCOL, V17, P2105, DOI 10.1200/JCO.1999.17.7.2105
   Atkins MB, 2000, CANCER J SCI AM, V6, P0
   Attia P, 2005, J IMMUNOTHER, V28, P582, DOI 10.1097/01.cji.0000175468.19742.10
   BERD D, 1987, CANCER RES, V47, P3317
   Betts MR, 2006, EXPERT REV VACCINES, V5, P505, DOI 10.1586/14760584.5.4.505
   Betts MR, 2006, BLOOD, V107, P4781, DOI 10.1182/blood-2005-12-4818
   Betts MR, 2005, P NATL ACAD SCI USA, V102, P4512, DOI 10.1073/pnas.0408773102
   Boasberg PD, 2006, J INVEST DERMATOL, V126, P2658, DOI 10.1038/sj.jid.5700545
   Brown CE, 2009, CANCER RES, V69, P8886, DOI 10.1158/0008-5472.CAN-09-2687
   BULLARD DE, 1986, SEMIN ONCOL, V13, P94
   Butowski N, 2009, J NEURO-ONCOL, V91, P175, DOI 10.1007/s11060-008-9693-3
   Calzascia T, 2005, IMMUNITY, V22, P175, DOI 10.1016/j.immuni.2004.12.008
   Carro MS, 2010, NATURE, V463, P318, DOI 10.1038/nature08712
   CSERR HF, 1992, BRAIN PATHOL, V2, P269, DOI 10.1111/j.1750-3639.1992.tb00703.x
   CSERR HF, 1992, IMMUNOL TODAY, V13, P507, DOI 10.1016/0167-5699(92)90027-5
   Curiel TJ, 2004, NAT MED, V10, P942, DOI 10.1038/nm1093
   De Vleeschouwer S, 2008, CLIN CANCER RES, V14, P3098, DOI 10.1158/1078-0432.CCR-07-4875
   DEVRIES E, 2009, 11 INT C ST GALL SWI, V0, P0
   Dey M, 2006, LETT DRUG DES DISCOV, V3, P443, DOI 10.2174/157018006778194844
   Di Tomaso T, 2010, CLIN CANCER RES, V16, P800, DOI 10.1158/1078-0432.CCR-09-2730
   Disis ML, 2000, CLIN CANCER RES, V6, P1347
   Dunbar PR, 1998, CURR BIOL, V8, P413, DOI 10.1016/S0960-9822(98)70161-7
   El Andaloussi A, 2006, NEURO-ONCOLOGY, V8, P234, DOI 10.1215/15228517-2006-006
   El Andaloussi A, 2007, J NEURO-ONCOL, V83, P145, DOI 10.1007/s11060-006-9314-y
   FABRY Z, 1994, IMMUNOL TODAY, V15, P218, DOI 10.1016/0167-5699(94)90247-X
   Fakhrai H, 2006, CANCER GENE THER, V13, P1052, DOI 10.1038/sj.cgt.7700975
   Fecci PE, 2006, CANCER RES, V66, P3294, DOI 10.1158/0008-5472.CAN-05-3773
   Fecci PE, 2006, CLIN CANCER RES, V12, P4294, DOI 10.1158/1078-0432.CCR-06-0053
   Foss F, 2006, SEMIN ONCOL, V33, PS11, DOI 10.1053/j.seminoncol.2005.12.017
   Freije WA, 2004, CANCER RES, V64, P6503, DOI 10.1158/0008-5472.CAN-04-0452
   Furr M, 2002, J VET INTERN MED, V16, P588, DOI 10.1892/0891-6640(2002)016<0588:AAICFA>2.3.CO;2
   Gabrilovich D, 1998, BLOOD, V92, P4150, DOI 10.1182/blood.V92.11.4150.423k45_4150_4166
   GEHRMANN J, 1993, J NEUROIMMUNOL, V48, P189, DOI 10.1016/0165-5728(93)90191-Z
   GEHRMANN J, 1995, NEUROPATH APPL NEURO, V21, P277, DOI 10.1111/j.1365-2990.1995.tb01062.x
   GIGLIOTTI F, 1987, J INFECT DIS, V156, P394, DOI 10.1093/infdis/156.2.394
   Gogas H, 2006, NEW ENGL J MED, V354, P709, DOI 10.1056/NEJMoa053007
   Goldmann J, 2006, J LEUKOCYTE BIOL, V80, P797, DOI 10.1189/jlb.0306176
   Grossman SA, 2010, CLIN CANCER RES, V16, P2443, DOI 10.1158/1078-0432.CCR-09-3106
   Harling-Berg C, 2002, CURR TOP MICROBIOL, V265, P1
   Harling-Berg CJ, 1999, J NEUROIMMUNOL, V101, P111, DOI 10.1016/S0165-5728(99)00130-7
   HARLINGBERG C, 1989, J NEUROIMMUNOL, V25, P185, DOI 10.1016/0165-5728(89)90136-7
   He XS, 2006, J VIROL, V80, P11756, DOI 10.1128/JVI.01460-06
   Heimberger AB, 2003, CLIN CANCER RES, V9, P4247
   Heimberger AB, 2008, CLIN CANCER RES, V14, P5166, DOI 10.1158/1078-0432.CCR-08-0320
   HICKEY WF, 1991, J NEUROSCI RES, V28, P254, DOI 10.1002/jnr.490280213
   HICKEY WF, 1988, SCIENCE, V239, P290, DOI 10.1126/science.3276004
   Hodi FS, 2010, NEW ENGL J MED, V363, P711, DOI 10.1056/NEJMoa1003466
   HOOVER HC, 1984, CANCER RES, V44, P1671
   Hussain SF, 2006, NEURO-ONCOLOGY, V8, P261, DOI 10.1215/15228517-2006-008
   Irani DN, 1997, J IMMUNOL, V158, P2318
   Kaehler KC, 2009, MELANOMA RES, V19, P333, DOI 10.1097/CMR.0b013e32832e0bff
   KALLIONIEMI OP, 1991, INT J CANCER, V49, P650, DOI 10.1002/ijc.2910490504
   Khleif SN, 1999, J IMMUNOTHER, V22, P155, DOI 10.1097/00002371-199903000-00007
   Kirkwood JM, 2004, CLIN CANCER RES, V10, P1670, DOI 10.1158/1078-0432.CCR-1103-3
   Kong LY, 2008, CLIN CANCER RES, V14, P5759, DOI 10.1158/1078-0432.CCR-08-0377
   KONG LK, 2008, CANCER IMMUNOL IMMUN, V58, P1023
   Kortylewski M, 2005, NAT MED, V11, P1314, DOI 10.1038/nm1325
   Lang R, 2002, J IMMUNOL, V169, P2253, DOI 10.4049/jimmunol.169.5.2253
   Liau LM, 2005, CLIN CANCER RES, V11, P5515, DOI 10.1158/1078-0432.CCR-05-0464
   Lin T, 2004, BIOCHEM BIOPH RES CO, V321, P828, DOI 10.1016/j.bbrc.2004.07.039
   Lindenstrom T, 2009, J IMMUNOL, V182, P8047, DOI 10.4049/jimmunol.0801592
   LOWE J, 1989, J PATHOL, V159, P143, DOI 10.1002/path.1711590209
   Mackensen A, 1997, J MOL MED-JMM, V75, P290, DOI 10.1007/s001090050114
   Mantovani A, 2009, HUM IMMUNOL, V70, P325, DOI 10.1016/j.humimm.2009.02.008
   Maraveyas A, 1999, ANN ONCOL, V10, P817, DOI 10.1023/A:1008307821189
   Marchand M, 1999, INT J CANCER, V80, P219, DOI 10.1002/(SICI)1097-0215(19990118)80:2<219::AID-IJC10>3.0.CO;2-S
   Masson F, 2007, J IMMUNOL, V179, P845, DOI 10.4049/jimmunol.179.2.845
   Matyszak MK, 1999, EUR J IMMUNOL, V29, P3063, DOI 10.1002/(SICI)1521-4141(199910)29:10<3063::AID-IMMU3063>3.0.CO;2-G
   MCMENAMIN PG, 1999, DENDRITIC CELLS BIOL, V0, P205
   McNeel DG, 1999, BLOOD, V93, P2653, DOI 10.1182/blood.V93.8.2653.408k07_2653_2659
   MEDAWAR PB, 1948, BRIT J EXP PATHOL, V29, P58
   Mitchell D, 2007, NEURO-ONCOLOGY, V9, P509
   MOSMANN TR, 1989, ANNU REV IMMUNOL, V7, P145, DOI 10.1146/annurev.iy.07.040189.001045
   Munos B, 2009, NAT REV DRUG DISCOV, V8, P959, DOI 10.1038/nrd2961
   Murat A, 2008, J CLIN ONCOL, V26, P3015, DOI 10.1200/JCO.2007.15.7164
   Murat A, 2009, PLOS ONE, V4, P0, DOI 10.1371/journal.pone.0005947
   Nestle FO, 1998, NAT MED, V4, P328, DOI 10.1038/nm0398-328
   Nundy S, 2005, NEW ENGL J MED, V352, P1633, DOI 10.1056/NEJMp048361
   OFarrell AM, 1998, EMBO J, V17, P1006, DOI 10.1093/emboj/17.4.1006
   OREILLY KB, 2009, OUTSOURCING CLIN TRI, V0, P0
   Orgogozo JM, 2003, NEUROLOGY, V61, P46, DOI 10.1212/01.WNL.0000073623.84147.A8
   OWENS T, 1994, IMMUNOL TODAY, V15, P566, DOI 10.1016/0167-5699(94)90218-6
   Parney IF, 2000, NEUROSURGERY, V46, P778, DOI 10.1097/00006123-200004000-00002
   Parsa AT, 2007, NAT MED, V13, P84, DOI 10.1038/nm1517
   Pellegatta S, 2009, METHODS MOL BIOL, V568, P233, DOI 10.1007/978-1-59745-280-9_15
   Pestalozzi BC, 2009, ANN ONCOL, V20, P803, DOI 10.1093/annonc/mdp246
   Pestalozzi BC, 2000, J CLIN ONCOL, V18, P2350, DOI 10.1200/JCO.2000.18.11.2349
   Pittet MJ, 1999, J EXP MED, V190, P705, DOI 10.1084/jem.190.5.705
   Platten M, 2001, MICROSC RES TECHNIQ, V52, P401, DOI 10.1002/1097-0029(20010215)52:4<401::AID-JEMT1025>3.0.CO;2-C
   Pollard JW, 2004, NAT REV CANCER, V4, P71, DOI 10.1038/nrc1256
   Postel-Vinay S, 2009, BRIT J CANCER, V100, P1373, DOI 10.1038/sj.bjc.6605030
   Reynolds SR, 1997, INT J CANCER, V72, P972
   Rhee DJ, 2009, CLIN NEUROL NEUROSUR, V111, P748, DOI 10.1016/j.clineuro.2009.07.014
   Rizzuto GA, 2009, J EXP MED, V206, P849, DOI 10.1084/jem.20081382
   ROSENBERG SA, 1994, JAMA-J AM MED ASSOC, V271, P907, DOI 10.1001/jama.271.12.907
   ROSZMAN T, 1991, IMMUNOL TODAY, V12, P370, DOI 10.1016/0167-5699(91)90068-5
   Sakaguchi S, 2004, ANNU REV IMMUNOL, V22, P531, DOI 10.1146/annurev.immunol.21.120601.141122
   Sampson JH, 2008, J CLIN ONCOL, V26, P0, DOI 10.1200/jco.2008.26.15_suppl.2011
   Sampson JH, 2010, J CLIN ONCOL, V28, P4722, DOI 10.1200/JCO.2010.28.6963
   Sampson JH, 2009, MOL CANCER THER, V8, P2773, DOI 10.1158/1535-7163.MCT-09-0124
   Schatton T, 2010, CANCER RES, V70, P697, DOI 10.1158/0008-5472.CAN-09-1592
   Schmittel A, 1997, J IMMUNOL METHODS, V210, P167, DOI 10.1016/S0022-1759(97)00184-1
   Schreiber S, 1999, HUM GENE THER, V10, P983, DOI 10.1089/10430349950018382
   Seder RA, 2008, NAT REV IMMUNOL, V8, P247, DOI 10.1038/nri2274
   Serot JM, 1997, NEUROREPORT, V8, P1995, DOI 10.1097/00001756-199705260-00039
   Shahar T, 2009, NEUROSURGERY, V65, P425, DOI 10.1227/01.neu.0000358746.24788.29
   Sloan A E, 2000, NEUROSURG FOCUS, V9, P0
   Small EJ, 2006, J CLIN ONCOL, V24, P3089, DOI 10.1200/JCO.2005.04.5252
   Stemmler HJ, 2007, ANTI-CANCER DRUG, V18, P23, DOI 10.1097/01.cad.0000236313.50833.ee
   STEVENS A, 1988, CANCER-AM CANCER SOC, V61, P738, DOI 10.1002/1097-0142(19880215)61:4<738::AID-CNCR2820610417>3.0.CO;2-E
   Stupp R, 2005, NEW ENGL J MED, V352, P987, DOI 10.1056/NEJMoa043330
   Su YB, 2004, J CLIN ONCOL, V22, P610, DOI 10.1200/JCO.2004.07.060
   Suntharalingam G, 2006, NEW ENGL J MED, V355, P1018, DOI 10.1056/NEJMoa063842
   TADA M, 1993, J NEURO-ONCOL, V16, P25, DOI 10.1007/BF01324831
   Takeda K, 1999, IMMUNITY, V10, P39, DOI 10.1016/S1074-7613(00)80005-9
   Thurner B, 1999, J EXP MED, V190, P1669, DOI 10.1084/jem.190.11.1669
   Tirapu I, 2006, CANCER RES, V66, P2442, DOI 10.1158/0008-5472.CAN-05-1681
   ULVESTAD E, 1994, J LEUKOCYTE BIOL, V56, P732, DOI 10.1002/jlb.56.6.732
   Umemura N, 2008, J LEUKOCYTE BIOL, V83, P1136, DOI 10.1189/jlb.0907611
   Voigt H, 2006, CLIN EXP IMMUNOL, V143, P93, DOI 10.1111/j.1365-2249.2005.02972.x
   Wei J, 2010, CLIN CANCER RES, V16, P461, DOI 10.1158/1078-0432.CCR-09-1983
   Wei J, 2010, MOL CANCER THER, V9, P67, DOI 10.1158/1535-7163.MCT-09-0734
   Weller RO, 1996, BRAIN PATHOL, V6, P275, DOI 10.1111/j.1750-3639.1996.tb00855.x
   Wheeler CJ, 2008, CANCER RES, V68, P5955, DOI 10.1158/0008-5472.CAN-07-5973
   WIKSTRAND CJ, 1981, J NEUROIMMUNOL, V1, P249, DOI 10.1016/0165-5728(81)90029-1
   WILLIAMS K, 1993, J NEUROSCI RES, V36, P382, DOI 10.1002/jnr.490360404
   Wu A, 2010, NEURO-ONCOLOGY, V12, P1113, DOI 10.1093/neuonc/noq082
   Xu QJ, 2009, STEM CELLS, V27, P1734, DOI 10.1002/stem.102
   Yajima N, 2005, CLIN CANCER RES, V11, P5900, DOI 10.1158/1078-0432.CCR-05-0559
   Yee C, 1999, J IMMUNOL, V162, P2227
   Yu JS, 2004, CANCER RES, V64, P4973, DOI 10.1158/0008-5472.CAN-03-3505
   Yuan JD, 2008, P NATL ACAD SCI USA, V105, P20410, DOI 10.1073/pnas.0810114105
   Zhang JG, 2008, J NEURO-ONCOL, V88, P65, DOI 10.1007/s11060-008-9534-4
   Zhang YQ, 1997, J IMMUNOL, V158, P4734
   Zorn E, 2006, BLOOD, V108, P1571, DOI 10.1182/blood-2006-02-004747
   2006, 1900, V2010, V0, P0
NR 138
TC 75
Z9 88
U1 0
U2 4
PU OXFORD UNIV PRESS INC
PI CARY
PA JOURNALS DEPT, 2001 EVANS RD, CARY, NC 27513 USA
SN 1522-8517
EI 1523-5866
J9 NEURO-ONCOLOGY
JI Neuro-Oncology
PD JAN 15
PY 2011
VL 13
IS 1
BP 3
EP 13
DI 10.1093/neuonc/noq169
PG 11
WC Oncology; Clinical Neurology
SC Oncology; Neurosciences & Neurology
GA 708KQ
UT WOS:000286361100001
PM 21149252
DA 2025-02-17
ER

PT J
AU Bu, N
   Wu, HQ
   Sun, BZ
   Zhang, GL
   Zhan, SQ
   Zhang, R
   Zhou, L
AF Bu, Ning
   Wu, Haiqin
   Sun, Bingzhong
   Zhang, Guilian
   Zhan, Shuqin
   Zhang, Ru
   Zhou, Le
TI Exosome-loaded dendritic cells elicit tumor-specific CD8<SUP>+</SUP> cytotoxic T cells in patients with glioma
SO JOURNAL OF NEURO-ONCOLOGY
LA English
DT Article
DE Exosome; Glioma; Dendritic cells
ID malignant glioma; antigen; vaccination; immunotherapy; lymphocytes; responses; blood; trial
AB In this study, we demonstrate that tumor-derived exosome-loaded dendritic cells can elicit a specific CD8(+) cytotoxic T-lymphocyte (CTL) response against autologous tumor cells in patients with malignant glioma. Exosomes were purified by ultrafiltration centrifugation and sucrose gradient ultracentrifugation. Exosomes had antigen-presenting molecules (MHC-I, HSP70), tumor antigen (MAGE-1) and adherent molecule (ICAM-1). After incubation with exosomes, the dendritic cells (DCs) could activate the T lymphocytes to become glioma-specialized CTL. The CTL had vigorous cytotoxicity to glioma cells as opposed to autologous lymphoblast cells. These data demonstrate that tumor exosome-loaded DC can be an effective tool in inducing glioma-specific CD8(+) CTLs able to kill autologous glioma cells in vitro. In conclusion, exosomes are a natural and new source of tumor-rejection antigens, opening up new avenues for immunization against glioma.
C1 [Bu, Ning; Wu, Haiqin; Zhang, Guilian; Zhan, Shuqin; Zhang, Ru] Xi An Jiao Tong Univ, Dept Neurol, Affiliated Hosp 2, Xian 710049, Shaanxi, Peoples R China.
   [Sun, Bingzhong] Fourth Mil Med Univ, Dept Hematol, Xijing Hosp, Xian 710032, Shaanxi, Peoples R China.
   [Zhou, Le] Xi An Jiao Tong Univ, Dept Neurosurg, Affiliated Hosp 2, Xian 710049, Shaanxi, Peoples R China.
C3 Xi'an Jiaotong University; Air Force Military Medical University; Xi'an Jiaotong University
RP Bu, N (通讯作者)，Xi An Jiao Tong Univ, Dept Neurol, Affiliated Hosp 2, Xian 710049, Shaanxi, Peoples R China.
EM bnbu@163.com
FU Xi'an Jiaotong University [xjj2008021]
CR André F, 2004, J IMMUNOL, V172, P2126, DOI 10.4049/jimmunol.172.4.2126
   Andre F, 2002, LANCET, V360, P295, DOI 10.1016/S0140-6736(02)09552-1
   Biel SS, 2004, CLIN CHEM, V50, P306, DOI 10.1373/clinchem.2003.024539
   Chaput N, 2004, CANCER IMMUNOL IMMUN, V53, P234, DOI 10.1007/s00262-003-0472-x
   Heiser A, 2002, J CLIN INVEST, V109, P409, DOI 10.1172/JCI200214364
   KLEIJMEER MJ, 1995, J IMMUNOL, V154, P5715
   Kuramoto Terukazu, 1997, KURUME MEDICAL JOURNAL, V44, P43
   Lamparski HG, 2002, J IMMUNOL METHODS, V270, P211, DOI 10.1016/S0022-1759(02)00330-7
   Lu J, 2000, CANCER RES, V60, P5223
   O I, 2002, ANTICANCER RES, V22, P613
   PAN BT, 1985, J CELL BIOL, V101, P942, DOI 10.1083/jcb.101.3.942
   Raposo G, 1996, J EXP MED, V183, P1161, DOI 10.1084/jem.183.3.1161
   ROMANI N, 1994, J EXP MED, V180, P83, DOI 10.1084/jem.180.1.83
   SALLUSTO F, 1994, J EXP MED, V179, P1109, DOI 10.1084/jem.179.4.1109
   Skokos D, 2001, J IMMUNOL, V166, P868, DOI 10.4049/jimmunol.166.2.868
   Strome SE, 2002, CANCER RES, V62, P1884
   Théry C, 2002, NAT REV IMMUNOL, V2, P569, DOI 10.1038/nri855
   Théry C, 1999, J CELL BIOL, V147, P599, DOI 10.1083/jcb.147.3.599
   Tsai V, 1998, CRIT REV IMMUNOL, V18, P65, DOI 10.1615/CritRevImmunol.v18.i1-2.80
   VANDERBRUGGEN P, 1991, SCIENCE, V254, P1643, DOI 10.1126/science.1840703
   VERBIK DJ, 1995, BLOOD, V85, P1964, DOI 10.1182/blood.V85.7.1964.bloodjournal8571964
   Vermorken JB, 1999, LANCET, V353, P345, DOI 10.1016/S0140-6736(98)07186-4
   Wolfers J, 2001, NAT MED, V7, P297, DOI 10.1038/85438
   Yajima N, 2005, CLIN CANCER RES, V11, P5900, DOI 10.1158/1078-0432.CCR-05-0559
   Yamanaka R, 2003, BRIT J CANCER, V89, P1172, DOI 10.1038/sj.bjc.6601268
   Yu JS, 2001, CANCER RES, V61, P842
   Yu JS, 2004, CANCER RES, V64, P4973, DOI 10.1158/0008-5472.CAN-03-3505
   Zitvogel L, 1998, NAT MED, V4, P594, DOI 10.1038/nm0598-594
NR 28
TC 111
Z9 125
U1 2
U2 55
PU SPRINGER
PI NEW YORK
PA 233 SPRING ST, NEW YORK, NY 10013 USA
SN 0167-594X
EI 1573-7373
J9 J NEURO-ONCOL
JI J. Neuro-Oncol.
PD SEP 15
PY 2011
VL 104
IS 3
BP 659
EP 667
DI 10.1007/s11060-011-0537-1
PG 9
WC Oncology; Clinical Neurology
SC Oncology; Neurosciences & Neurology
GA 818FK
UT WOS:000294736700005
PM 21336773
DA 2025-02-17
ER

PT J
AU Pellegatta, S
   Cuppini, L
   Finocchiaro, G
AF Pellegatta, Serena
   Cuppini, Lucia
   Finocchiaro, Gaetano
TI Brain cancer immunoediting: novel examples provided by immunotherapy of malignant gliomas
SO EXPERT REVIEW OF ANTICANCER THERAPY
LA English
DT Review
DE cancer immunotherapy; EGFRvIII; escape; immunoediting; malignant glioma
ID regulatory t-cells; growth-factor receptor; pulsed dendritic cells; tumor-infiltrating lymphocytes; central-nervous-system; integrated genomic analysis; zeta-chain expression; variant-iii status; mhc class-ii; immune-responses
AB A number of studies in murine models have suggested that the immune system may edit different tumors by forcing their expression profiles so that they escape immune reactions and proliferate. Glioblastoma (GB), the most frequent and aggressive primary brain tumor, provides a good example of this, thanks to the production of numerous immunosuppressive molecules (with TGF-beta being of paramount importance), downregulation of the MHC complex and deregulation of the potential for antigen presentation by the surrounding microglia. Given that surgery, radiotherapy and chemotherapy with available protocols have limited effects on the survival of GB patients, different immunotherapy strategies have been developed, based on the use of dendritic cells, antibodies and peptide vaccination. Presently, bevacizumab, a humanized anti-VEGF antibody, provides the most successful example for immune-based treatment of GB, however, its action is limited in time, as the often tumor relapses due to still undefined immunoediting mechanisms. Altered function of EGF receptor-driven pathways is common in GB and is most frequently due to the presence of a deleted form named EGFRvIII, providing a unique cancer epitope that has been targeted by immunotherapy. A recent trial of GB immunotherapy based on vaccination with the EGFRvIII peptide has shown clinical benefit: interestingly most GBs at relapse were negative for EGFRvIII expression, a relevant, direct example of cancer immunoediting. Investigations on the mechanisms of GB immunoediting will lead to an increased understanding of the biology of this malignancy and hopefully provide novel therapeutic targets.
C1 [Pellegatta, Serena; Cuppini, Lucia; Finocchiaro, Gaetano] Fdn IRCCS Ist Neurol C Besta, I-20133 Milan, Italy.
C3 Fondazione IRCCS Istituto Neurologico Carlo Besta
RP Finocchiaro, G (通讯作者)，Fdn IRCCS Ist Neurol C Besta, Via Celoria 11, I-20133 Milan, Italy.
EM gaetano.finocchiaro@gmail.com
CR Al-Nedawi K, 2008, NAT CELL BIOL, V10, P619, DOI 10.1038/ncb1725
   Andreola G, 2002, J EXP MED, V195, P1303, DOI 10.1084/jem.20011624
   Anido J, 2010, CANCER CELL, V18, P655, DOI 10.1016/j.ccr.2010.10.023
   Unknown -, 1959, CELLULAR HUMORAL ASP, V0, P0
   Apetoh L, 2007, NAT MED, V13, P1050, DOI 10.1038/nm1622
   Badie B, 2002, J NEUROIMMUNOL, V133, P39, DOI 10.1016/S0165-5728(02)00350-8
   Badie B, 2001, J NEUROIMMUNOL, V120, P19, DOI 10.1016/S0165-5728(01)00361-7
   Banissi C, 2009, CANCER IMMUNOL IMMUN, V58, P1627, DOI 10.1007/s00262-009-0671-1
   BODMER S, 1989, J IMMUNOL, V143, P3222
   Bogdahn U, 2011, NEURO-ONCOLOGY, V13, P132, DOI 10.1093/neuonc/noq142
   Bredel M, 2011, NEW ENGL J MED, V364, P627, DOI 10.1056/NEJMoa1006312
   Buccoliero AM, 2006, CLIN NEUROPATHOL, V25, P59
   Burke S, 2010, TRENDS IMMUNOL, V31, P339, DOI 10.1016/j.it.2010.06.003
   BURNET M, 1957, BRIT MED J, V1, P779, DOI 10.1136/bmj.1.5022.779
   Calzascia T, 2005, IMMUNITY, V22, P175, DOI 10.1016/j.immuni.2004.12.008
   Calzascia T, 2003, J IMMUNOL, V171, P2187, DOI 10.4049/jimmunol.171.5.2187
   Caruso RA, 2002, ULTRASTRUCT PATHOL, V26, P315, DOI 10.1080/01913120290104593
   CASTELLI MG, 1989, CANCER RES, V49, P1505
   Chaput N, 2007, J IMMUNOL, V179, P4969, DOI 10.4049/jimmunol.179.8.4969
   Chin L, 2008, NATURE, V455, P1061, DOI 10.1038/nature07385
   Cho D, 2010, CLIN CANCER RES, V16, P3901, DOI 10.1158/1078-0432.CCR-10-0735
   Choi BD, 2009, BRAIN PATHOL, V19, P713, DOI 10.1111/j.1750-3639.2009.00318.x
   Clayton A, 2007, CANCER RES, V67, P7458, DOI 10.1158/0008-5472.CAN-06-3456
   COBBS CS, 1995, CANCER RES, V55, P727
   Colombo MP, 2007, NAT REV CANCER, V7, P880, DOI 10.1038/nrc2250
   CONSTAM DB, 1992, J IMMUNOL, V148, P1404
   Cresswell AC, 2001, MELANOMA RES, V11, P275, DOI 10.1097/00008390-200106000-00009
   Curiel TJ, 2004, NAT MED, V10, P942, DOI 10.1038/nm1093
   Czerniecki BJ, 2007, CANCER RES, V67, P1842, DOI 10.1158/0008-5472.CAN-06-4038
   De Vleeschouwer S, 2008, CLIN CANCER RES, V14, P3098, DOI 10.1158/1078-0432.CCR-07-4875
   De Vleeschouwer S, 2007, J NEURO-ONCOL, V84, P131, DOI 10.1007/s11060-007-9362-y
   de Vries IJM, 2003, CANCER RES, V63, P12
   de Vries IJM, 2003, CLIN CANCER RES, V9, P5091
   DESIMONE PA, 1980, HUM PATHOL, V11, P535
   Dhodapkar MV, 2010, CURR OPIN IMMUNOL, V22, P245, DOI 10.1016/j.coi.2010.01.011
   Di Tomaso T, 2010, CLIN CANCER RES, V16, P800, DOI 10.1158/1078-0432.CCR-09-2730
   Dix AR, 1999, J NEUROIMMUNOL, V100, P216, DOI 10.1016/S0165-5728(99)00203-9
   Dunn Gavin P, 2007, CANCER IMMUN, V7, P12
   Dunn GP, 2006, NAT REV IMMUNOL, V6, P836, DOI 10.1038/nri1961
   Dworacki G, 2001, CLIN CANCER RES, V7, P0
   Ehrlich P, 1957, COLLECTED PAPERS P E, V3, P302
   El Andaloussi A, 2006, NEURO-ONCOLOGY, V8, P234, DOI 10.1215/15228517-2006-006
   El Andaloussi A, 2007, J NEURO-ONCOL, V83, P145, DOI 10.1007/s11060-006-9314-y
   El Andaloussi A, 2006, J NEUROSURG, V105, P430, DOI 10.3171/jns.2006.105.3.430
   Engelhardt B, 2006, J NEURAL TRANSM, V113, P477, DOI 10.1007/s00702-005-0409-y
   Facoetti A, 2005, CLIN CANCER RES, V11, P8304, DOI 10.1158/1078-0432.CCR-04-2588
   Fecci PE, 2007, CLIN CANCER RES, V13, P2158, DOI 10.1158/1078-0432.CCR-06-2070
   Fecci PE, 2006, CLIN CANCER RES, V12, P4294, DOI 10.1158/1078-0432.CCR-06-0053
   Friedman HS, 2009, J CLIN ONCOL, V27, P4733, DOI 10.1200/JCO.2008.19.8721
   FUJII M, 1986, ACTA CYTOL, V30, P21
   Fukumori T, 2003, CANCER RES, V63, P8302
   Gabrilovich D, 1998, BLOOD, V92, P4150, DOI 10.1182/blood.V92.11.4150.423k45_4150_4166
   Gabrilovich DI, 1996, NAT MED, V2, P1096, DOI 10.1038/nm1096-1096
   Galea I, 2007, J EXP MED, V204, P2023, DOI 10.1084/jem.20070064
   Gan HK, 2009, J CLIN NEUROSCI, V16, P748, DOI 10.1016/j.jocn.2008.12.005
   Gilboa E, 2007, J CLIN INVEST, V117, P1195, DOI 10.1172/JCI31205
   Goldschneider I, 2003, TRENDS IMMUNOL, V24, P77, DOI 10.1016/S1471-4906(02)00038-8
   Gondek DC, 2005, J IMMUNOL, V174, P1783, DOI 10.4049/jimmunol.174.4.1783
   Graner MW, 2007, J NEUROSCI, V27, P11214, DOI 10.1523/JNEUROSCI.3588-07.2007
   Graner MW, 2009, FASEB J, V23, P1541, DOI 10.1096/fj.08-122184
   Grauer OM, 2008, J IMMUNOL, V181, P6720, DOI 10.4049/jimmunol.181.10.6720
   Grauer OM, 2008, INT J CANCER, V122, P1794, DOI 10.1002/ijc.23284
   Grauer OM, 2007, INT J CANCER, V121, P95, DOI 10.1002/ijc.22607
   Grauer OM, 2009, BRAIN PATHOL, V19, P674, DOI 10.1111/j.1750-3639.2009.00315.x
   Gray CP, 2003, CLIN CANCER RES, V9, P2551
   Grossman WJ, 2004, IMMUNITY, V21, P589, DOI 10.1016/j.immuni.2004.09.002
   Haynes NM, 2008, CURR OPIN IMMUNOL, V20, P545, DOI 10.1016/j.coi.2008.05.008
   Heddleston JM, 2010, BRIT J CANCER, V102, P789, DOI 10.1038/sj.bjc.6605551
   Hegardt P, 2000, CELL IMMUNOL, V200, P116, DOI 10.1006/cimm.2000.1625
   Heimberger AB, 2003, CLIN CANCER RES, V9, P4247
   Heimberger AB, 2002, NEUROSURGERY, V50, P158, DOI 10.1097/00006123-200201000-00024
   Heimberger AB, 2008, CLIN CANCER RES, V14, P5166, DOI 10.1158/1078-0432.CCR-08-0320
   Heimberger AB, 2008, NEURO-ONCOLOGY, V10, P98, DOI 10.1215/15228517-2007-046
   Heimberger AB, 2011, NEURO-ONCOLOGY, V13, P3, DOI 10.1093/neuonc/noq169
   HICKEY WF, 1991, J NEUROSCI RES, V28, P254, DOI 10.1002/jnr.490280213
   HISHII M, 1995, NEUROSURGERY, V37, P1160, DOI 10.1227/00006123-199512000-00016
   Hochmeister S, 2008, AM J PATHOL, V173, P1669, DOI 10.2353/ajpath.2008.080234
   Hodi FS, 2010, NEW ENGL J MED, V363, P711, DOI 10.1056/NEJMoa1003466
   Horvath S, 2006, P NATL ACAD SCI USA, V103, P17402, DOI 10.1073/pnas.0608396103
   Huang PH, 2007, P NATL ACAD SCI USA, V104, P12867, DOI 10.1073/pnas.0705158104
   Huettner C, 1997, ANTICANCER RES, V17, P3217
   Hussain SF, 2006, NEURO-ONCOLOGY, V8, P261, DOI 10.1215/15228517-2006-008
   Ichihara F, 2003, CLIN CANCER RES, V9, P4404
   Inda MD, 2010, GENE DEV, V24, P1731, DOI 10.1101/gad.1890510
   Jacobs JFM, 2010, J NEUROIMMUNOL, V225, P195, DOI 10.1016/j.jneuroim.2010.05.020
   Jacobs JFM, 2009, NEURO-ONCOLOGY, V11, P394, DOI 10.1215/15228517-2008-104
   Jonuleit H, 1997, EUR J IMMUNOL, V27, P3135, DOI 10.1002/eji.1830271209
   Jordan JT, 2008, CANCER IMMUNOL IMMUN, V57, P123, DOI 10.1007/s00262-007-0336-x
   Kalinski P, 2005, EXPERT OPIN BIOL TH, V5, P1303, DOI 10.1517/14712598.5.10.1303
   Karube K, 2004, BRIT J HAEMATOL, V126, P81, DOI 10.1111/j.1365-2141.2004.04999.x
   Kikuchi T, 2001, CANCER IMMUNOL IMMUN, V50, P337, DOI 10.1007/s002620100205
   Kikuchi T, 2004, J IMMUNOTHER, V27, P452, DOI 10.1097/00002371-200411000-00005
   Kim R, 2004, CANCER-AM CANCER SOC, V100, P2281, DOI 10.1002/cncr.20270
   Koebel CM, 2007, NATURE, V450, P903, DOI 10.1038/nature06309
   Kojima SI, 1998, ACTA CYTOL, V42, P1365, DOI 10.1159/000332169
   Korman AJ, 2006, ADV IMMUNOL, V90, P297, DOI 10.1016/S0065-2776(06)90008-X
   Kostianovsky AM, 2008, J IMMUNOL, V181, P5425, DOI 10.4049/jimmunol.181.8.5425
   Kumar PV, 2001, ACTA CYTOL, V45, P542, DOI 10.1159/000327862
   Lal A, 2002, CANCER RES, V62, P3335
   Liau LM, 2005, CLIN CANCER RES, V11, P5515, DOI 10.1158/1078-0432.CCR-05-0464
   Liyanage UK, 2002, J IMMUNOL, V169, P2756, DOI 10.4049/jimmunol.169.5.2756
   Lohr J, 2011, CLIN CANCER RES, V17, P4296, DOI 10.1158/1078-0432.CCR-10-2557
   Luciani F, 2004, JNCI-J NATL CANCER I, V96, P1702, DOI 10.1093/jnci/djh305
   Lucio-Eterovic AK, 2009, CLIN CANCER RES, V15, P4589, DOI 10.1158/1078-0432.CCR-09-0575
   Lugini L, 2006, CANCER RES, V66, P3629, DOI 10.1158/0008-5472.CAN-05-3204
   Lugini L, 2003, LAB INVEST, V83, P1555, DOI 10.1097/01.LAB.0000098425.03006.42
   Magnus N, 2010, BLOOD, V116, P815, DOI 10.1182/blood-2009-10-250639
   Magnus T, 2005, J NEUROSCI, V25, P2537, DOI 10.1523/JNEUROSCI.4794-04.2005
   Marshall NA, 2004, BLOOD, V103, P1755, DOI 10.1182/blood-2003-07-2594
   Masson F, 2007, J IMMUNOL, V179, P845, DOI 10.4049/jimmunol.179.2.845
   Mehling M, 2007, ACTA NEUROPATHOL, V114, P111, DOI 10.1007/s00401-007-0231-8
   Mishima K, 2001, CANCER RES, V61, P5349
   Mitchell DA, 2011, BLOOD, V118, P3003, DOI 10.1182/blood-2011-02-334565
   Mittelbronn M, 2007, J NEUROIMMUNOL, V189, P50, DOI 10.1016/j.jneuroim.2007.07.002
   Mizukami Y, 2008, INT J CANCER, V122, P2286, DOI 10.1002/ijc.23392
   NISHIKAWA R, 1994, P NATL ACAD SCI USA, V91, P7727, DOI 10.1073/pnas.91.16.7727
   NITTA T, 1994, BRAIN RES, V649, P122, DOI 10.1016/0006-8993(94)91055-3
   Ohm JE, 2003, BLOOD, V101, P4878, DOI 10.1182/blood-2002-07-1956
   Omuro AMP, 2008, NAT CLIN PRACT ONCOL, V5, P188, DOI 10.1038/ncponc1074
   Oyama T, 1998, J IMMUNOL, V160, P1224
   Park DM, 2010, NAT REV CLIN ONCOL, V7, P75, DOI 10.1038/nrclinonc.2009.221
   Parsa AT, 2007, NAT MED, V13, P84, DOI 10.1038/nm1517
   Parsons DW, 2008, SCIENCE, V321, P1807, DOI 10.1126/science.1164382
   Pellegatta S, 2006, CANCER RES, V66, P10247, DOI 10.1158/0008-5472.CAN-06-2048
   Pellegatta S, 2010, NEURO-ONCOLOGY, V12, P377, DOI 10.1093/neuonc/nop024
   Pelloski CE, 2007, J CLIN ONCOL, V25, P2288, DOI 10.1200/JCO.2006.08.0705
   Perrin G, 1999, INT IMMUNOL, V11, P1337, DOI 10.1093/intimm/11.8.1337
   Prins RM, 2011, CLIN CANCER RES, V17, P1603, DOI 10.1158/1078-0432.CCR-10-2563
   Ransohoff RM, 2003, NAT REV IMMUNOL, V3, P569, DOI 10.1038/nri1130
   Redjal N, 2006, CLIN CANCER RES, V12, P6765, DOI 10.1158/1078-0432.CCR-06-1372
   Reichert TE, 2002, CLIN CANCER RES, V8, P3137
   Romero JM, 2005, INT J CANCER, V113, P605, DOI 10.1002/ijc.20499
   ROSZMAN T, 1991, IMMUNOL TODAY, V12, P370, DOI 10.1016/0167-5699(91)90068-5
   Rutkowski S, 2004, BRIT J CANCER, V91, P1656, DOI 10.1038/sj.bjc.6602195
   Saas P, 1997, J CLIN INVEST, V99, P1173, DOI 10.1172/JCI119273
   Safaei R, 2005, MOL CANCER THER, V4, P1595, DOI 10.1158/1535-7163.MCT-05-0102
   Sahin Ö, 2009, FEBS LETT, V583, P1766, DOI 10.1016/j.febslet.2009.03.031
   Sampson JH, 2010, J CLIN ONCOL, V28, P4722, DOI 10.1200/JCO.2010.28.6963
   Sampson JH, 2009, MOL CANCER THER, V8, P2773, DOI 10.1158/1535-7163.MCT-09-0124
   Sasada T, 2003, CANCER-AM CANCER SOC, V98, P1089, DOI 10.1002/cncr.11618
   Satoh E, 2006, J NEUROSURG, V104, P264, DOI 10.3171/jns.2006.104.2.264
   Schartner JM, 2005, GLIA, V51, P279, DOI 10.1002/glia.20201
   Schmitz M, 2007, BRIT J CANCER, V96, P1293, DOI 10.1038/sj.bjc.6603696
   Shinohara H, 2000, CANCER RES, V60, P1766
   Shinojima N, 2003, CANCER RES, V63, P6962
   Skog J, 2008, NAT CELL BIOL, V10, P1470, DOI 10.1038/ncb1800
   Söderberg A, 2007, FREE RADICAL BIO MED, V43, P90, DOI 10.1016/j.freeradbiomed.2007.03.026
   Somasundaram R, 2002, CANCER RES, V62, P5267
   Stupp R, 2005, NEW ENGL J MED, V352, P987, DOI 10.1056/NEJMoa043330
   Stupp R, 2009, LANCET ONCOL, V10, P459, DOI 10.1016/S1470-2045(09)70025-7
   Thang NNT, 2010, CANCER RES, V70, P4829, DOI 10.1158/0008-5472.CAN-09-3074
   Ueda R, 2010, INT J CANCER, V126, P919, DOI 10.1002/ijc.24851
   Ueda R, 2009, P NATL ACAD SCI USA, V106, P10746, DOI 10.1073/pnas.0811817106
   Verhaak RGW, 2010, CANCER CELL, V17, P98, DOI 10.1016/j.ccr.2009.12.020
   Viguier M, 2004, J IMMUNOL, V173, P1444, DOI 10.4049/jimmunol.173.2.1444
   VONHANWEHR RI, 1984, J NEUROSURG, V60, P1138, DOI 10.3171/jns.1984.60.6.1138
   Vredenburgh JJ, 2007, J CLIN ONCOL, V25, P4722, DOI 10.1200/JCO.2007.12.2440
   Vredenburgh JJ, 2007, CLIN CANCER RES, V13, P1253, DOI 10.1158/1078-0432.CCR-06-2309
   Wei J, 2010, CLIN CANCER RES, V16, P461, DOI 10.1158/1078-0432.CCR-09-1983
   WEKERLE H, 1986, TRENDS NEUROSCI, V9, P271, DOI 10.1016/0166-2236(86)90077-9
   Weller M, 1995, BRAIN RES REV, V21, P128, DOI 10.1016/0165-0173(95)00010-0
   WELLER M, 1994, J CLIN INVEST, V94, P954, DOI 10.1172/JCI117462
   WELLER M, 1994, EUR J IMMUNOL, V24, P1293, DOI 10.1002/eji.1830240608
   Wheeler CJ, 2008, CANCER RES, V68, P5955, DOI 10.1158/0008-5472.CAN-07-5973
   Wheeler CJ, 2004, CLIN CANCER RES, V10, P5316, DOI 10.1158/1078-0432.CCR-04-0497
   Whiteside TL, 1999, CANCER IMMUNOL IMMUN, V48, P346, DOI 10.1007/s002620050585
   Whiteside TL, 2004, CANCER IMMUNOL IMMUN, V53, P865, DOI 10.1007/s00262-004-0521-0
   Wilmotte R, 2005, NEUROREPORT, V16, P1081, DOI 10.1097/00001756-200507130-00010
   Wintterle S, 2003, CANCER RES, V63, P7462
   Wischhusen J, 2005, J NEUROPATH EXP NEUR, V64, P523, DOI 10.1093/jnen/64.6.523
   Wolf AM, 2003, CLIN CANCER RES, V9, P606
   Woo EY, 2001, CANCER RES, V61, P4766
   Xu H, 2009, CANCER RES, V69, P6275, DOI 10.1158/0008-5472.CAN-08-4517
   Yamanaka R, 2003, BRIT J CANCER, V89, P1172, DOI 10.1038/sj.bjc.6601268
   Yamanaka R, 2005, CLIN CANCER RES, V11, P4160, DOI 10.1158/1078-0432.CCR-05-0120
   Yu JS, 2001, CANCER RES, V61, P842
   Yu JS, 2004, CANCER RES, V64, P4973, DOI 10.1158/0008-5472.CAN-03-3505
   Zagzag D, 2005, LAB INVEST, V85, P328, DOI 10.1038/labinvest.3700233
   Zitvogel L, 2006, NAT REV IMMUNOL, V6, P715, DOI 10.1038/nri1936
   Zou WP, 2005, NAT REV CANCER, V5, P263, DOI 10.1038/nrc1586
NR 181
TC 22
Z9 26
U1 0
U2 10
PU TAYLOR & FRANCIS LTD
PI ABINGDON
PA 2-4 PARK SQUARE, MILTON PARK, ABINGDON OR14 4RN, OXON, ENGLAND
SN 1473-7140
EI 1744-8328
J9 EXPERT REV ANTICANC
JI Expert Rev. Anticancer Ther
PD NOV 15
PY 2011
VL 11
IS 11
BP 1759
EP 1774
DI 10.1586/ERA.11.102
PG 16
WC Oncology
SC Oncology
GA 863MO
UT WOS:000298168700021
PM 22050025
DA 2025-02-17
ER

PT J
AU Cantini, G
   Pisati, F
   Mastropietro, A
   Frattini, V
   Iwakura, Y
   Finocchiaro, G
   Pellegatta, S
AF Cantini, Gabriele
   Pisati, Federica
   Mastropietro, Alfonso
   Frattini, Veronique
   Iwakura, Yoichiro
   Finocchiaro, Gaetano
   Pellegatta, Serena
TI A critical role for regulatory T cells in driving cytokine profiles of Th17 cells and their modulation of glioma microenvironment
SO CANCER IMMUNOLOGY IMMUNOTHERAPY
LA English
DT Article
DE Th17 cells; Regulatory T cells; Glioma microenvironment; IL-17A
ID growth-factor-beta; tumor-growth; dendritic cells; infiltrating lymphocytes; ovarian-cancer; helper type-1; ror-gamma; differentiation; t(h)17; il-17
AB IL-17A, produced by Th17 cells, may play a dual role in antitumor immunity. Using the GL261-glioma model, we investigated the effects of Th17 cells on tumor growth and microenvironment. Th17 cells infiltrate mouse gliomas, increase significantly in a time-dependent manner similarly to Treg and do not express Foxp3. To characterize the direct effects of Th17 cells on GL261 murine gliomas and on tumor microenvironment, we isolated IL-17-producing cells enriched from splenocytes derived from na < ve (nTh17) or glioma-bearing mice (gTh17) and pre-stimulated in vitro with or without TGF-beta. Spleen-derived Th17 cells co-expressing IL-17, IFN-gamma and IL-10, but not Treg marker Foxp3, were co-injected intracranially with GL261 in immune-competent mice. Mice co-injected with GL261 and nTh17 survived significantly longer than gTh17 (P < 0.006) and gliomas expressed high level of IFN-gamma and TNF-alpha, low levels of IL-10 and TGF-beta. In vitro IL-17 per se did not exert effects on GL261 proliferation; in vivo gliomas grew equally well intracranially in IL-17 deficient and wild-type mice. We further analyzed relationship between Th17 cells and Treg. Treg were significantly higher in splenocytes from glioma-bearing than na < ve mice (P = 0.01) and gTh17 produced more IL-10 than IFN-gamma (P = 0.002). In vitro depletion of Treg using PC61 in splenocytes from glioma-bearing mice causes increased IL-17/IFN-gamma cells (P = 0.007) and decreased IL-17/IL-10 cells (P = 0.03). These results suggest that Th17 polarization may be induced by Treg and that Th17 cells in gliomas modulate tumor growth depending on locally produced cytokines.
C1 [Cantini, Gabriele; Pisati, Federica; Frattini, Veronique; Finocchiaro, Gaetano; Pellegatta, Serena] Fdn IRCCS, Ist Neurol C Besta, Unit Mol Neurooncol, I-20133 Milan, Italy.
   [Cantini, Gabriele; Pisati, Federica; Frattini, Veronique; Finocchiaro, Gaetano; Pellegatta, Serena] IFOM IEO Campus, Dept Expt Oncol, I-20139 Milan, Italy.
   [Mastropietro, Alfonso] Fdn IRCCS, Ist Neurol C Besta, Unit Sci Direct Expt Magnet Resonance, I-20133 Milan, Italy.
   [Iwakura, Yoichiro] Univ Tokyo, Inst Med Sci, Ctr Expt Med & Syst Biol, Tokyo, Japan.
C3 Fondazione IRCCS Istituto Neurologico Carlo Besta; IRCCS European Institute of Oncology (IEO); IFOM - FIRC Institute of Molecular Oncology; Fondazione IRCCS Istituto Neurologico Carlo Besta; University of Tokyo
RP Pellegatta, S (通讯作者)，Fdn IRCCS, Ist Neurol C Besta, Unit Mol Neurooncol, Via Celoria 11, I-20133 Milan, Italy.
EM serenapellegatta@gmail.com
FU Il Fondo di Gio; Italian Minister of Health
CR Acosta-Rodriguez EV, 2007, NAT IMMUNOL, V8, P942, DOI 10.1038/ni1496
   Bettelli E, 2006, NATURE, V441, P235, DOI 10.1038/nature04753
   Boniface K, 2010, J IMMUNOL, V185, P679, DOI 10.4049/jimmunol.1000366
   Das J, 2009, J EXP MED, V206, P2407, DOI 10.1084/jem.20082286
   Derhovanessian E, 2009, INT J CANCER, V125, P1372, DOI 10.1002/ijc.24497
   Galon J, 2006, SCIENCE, V313, P1960, DOI 10.1126/science.1129139
   Gorelik L, 2002, J EXP MED, V195, P1499, DOI 10.1084/jem.20012076
   Gounaris E, 2009, CANCER RES, V69, P5490, DOI 10.1158/0008-5472.CAN-09-0304
   Harrington LE, 2005, NAT IMMUNOL, V6, P1123, DOI 10.1038/ni1254
   He DG, 2010, J IMMUNOL, V184, P2281, DOI 10.4049/jimmunol.0902574
   Hirahara N, 2001, ONCOLOGY-BASEL, V61, P79, DOI 10.1159/000055357
   Ifergan I, 2008, BRAIN, V131, P785, DOI 10.1093/brain/awm295
   Kehlen A, 1999, J NEUROIMMUNOL, V101, P1, DOI 10.1016/S0165-5728(99)00111-3
   Kryczek I, 2007, J IMMUNOL, V178, P6730, DOI 10.4049/jimmunol.178.11.6730
   Kryczek I, 2009, BLOOD, V114, P1141, DOI 10.1182/blood-2009-03-208249
   Kryczek I, 2009, BLOOD, V114, P357, DOI 10.1182/blood-2008-09-177360
   Laurence A, 2007, IMMUNITY, V26, P371, DOI 10.1016/j.immuni.2007.02.009
   Manel N, 2008, NAT IMMUNOL, V9, P641, DOI 10.1038/ni.1610
   Martin-Orozco N, 2009, IMMUNITY, V31, P787, DOI 10.1016/j.immuni.2009.09.014
   McGeachy MJ, 2008, IMMUNITY, V28, P445, DOI 10.1016/j.immuni.2008.03.001
   Miyahara Y, 2008, P NATL ACAD SCI USA, V105, P15505, DOI 10.1073/pnas.0710686105
   Mucida D, 2007, SCIENCE, V317, P256, DOI 10.1126/science.1145697
   Muranski P, 2008, BLOOD, V112, P362, DOI 10.1182/blood-2007-11-120998
   Nam JS, 2008, CANCER RES, V68, P3915, DOI 10.1158/0008-5472.CAN-08-0206
   Ngiow SF, 2010, BLOOD, V115, P2554, DOI 10.1182/blood-2009-11-254607
   Numasaki M, 2003, BLOOD, V101, P2620, DOI 10.1182/blood-2002-05-1461
   Numasaki M, 2005, J IMMUNOL, V175, P6177, DOI 10.4049/jimmunol.175.9.6177
   Pasare C, 2003, SCIENCE, V299, P1033, DOI 10.1126/science.1078231
   Pellegatta S, 2010, NEURO-ONCOLOGY, V12, P377, DOI 10.1093/neuonc/nop024
   Sato E, 2005, P NATL ACAD SCI USA, V102, P18538, DOI 10.1073/pnas.0509182102
   Sfanos KS, 2008, CLIN CANCER RES, V14, P3254, DOI 10.1158/1078-0432.CCR-07-5164
   Steinman L, 2007, NAT MED, V13, P139, DOI 10.1038/nm1551
   Stockinger B, 2007, CURR OPIN IMMUNOL, V19, P281, DOI 10.1016/j.coi.2007.04.005
   Su XM, 2010, J IMMUNOL, V184, P1630, DOI 10.4049/jimmunol.0902813
   Suryani S, 2007, J NEUROIMMUNOL, V183, P96, DOI 10.1016/j.jneuroim.2006.11.023
   Veldhoen M, 2006, IMMUNITY, V24, P179, DOI 10.1016/j.immuni.2006.01.001
   Viaud S, 2011, CANCER RES, V71, P661, DOI 10.1158/0008-5472.CAN-10-1259
   Volpe E, 2008, NAT IMMUNOL, V9, P650, DOI 10.1038/ni.1613
   Wainwright DA, 2010, PLOS ONE, V5, P0, DOI 10.1371/journal.pone.0015390
   Weaver CT, 2009, NAT REV IMMUNOL, V9, P883, DOI 10.1038/nri2660
   Wilson NJ, 2007, NAT IMMUNOL, V8, P950, DOI 10.1038/ni1497
   Yang XXO, 2008, IMMUNITY, V28, P29, DOI 10.1016/j.immuni.2007.11.016
   Zhang B, 2008, BIOCHEM BIOPH RES CO, V374, P533, DOI 10.1016/j.bbrc.2008.07.060
NR 43
TC 37
Z9 41
U1 0
U2 10
PU SPRINGER
PI NEW YORK
PA 233 SPRING ST, NEW YORK, NY 10013 USA
SN 0340-7004
EI 
J9 CANCER IMMUNOL IMMUN
JI Cancer Immunol. Immunother.
PD DEC 15
PY 2011
VL 60
IS 12
BP 1739
EP 1750
DI 10.1007/s00262-011-1069-4
PG 12
WC Oncology; Immunology
SC Oncology; Immunology
GA 852FX
UT WOS:000297342400008
PM 21779877
DA 2025-02-17
ER

PT J
AU Perren, F
   Fankhauser, L
   Thiévent, B
   Pache, JC
   Delavelle, J
   Rochat, T
   Landis, T
   Chizzolini, C
AF Perren, F.
   Fankhauser, L.
   Thievent, B.
   Pache, J-C
   Delavelle, J.
   Rochat, T.
   Landis, T.
   Chizzolini, C.
TI Late adult onset of Langerhans cell histiocytosis mimicking glioblastoma multiforme
SO JOURNAL OF THE NEUROLOGICAL SCIENCES
LA English
DT Article
DE Langerhans cell histiocytosis; Mycophenolate mofetil; CNS involvement; Alien hand
ID dendritic cells; disease; therapy
AB Langerhans cell histiocytosis (LCH) with multiple organ involvement is a rare disorder in adults. Extrapituitary involvement of the central nervous system (CNS) is uncommon. We report the unusual case of a 55-year-old woman presenting with a left-sided hemiataxia-hemiparesis, left hemisensory loss and short-lasting episodes of an alien left hand due to lesions of the internal capsule and the right thalamus, extending into the mesencephalon associated with extensive surrounding edema, without pituitary involvement. The neuroradiological image suggested glioblastoma multiforme. Brain biopsy revealed inflammatory tissue and "pseudotumoral" multiple sclerosis was suspected. Biopsy of concomitant lung and bone lesions disclosed Langerhans cell histiocytosis. The treatment with pulsed steroids in association with mycophenolate mofetil led to a sustained, clinical neurological remission. (C) 2010 Elsevier B.V. All rights reserved.
C1 [Perren, F.; Fankhauser, L.; Landis, T.] Univ Hosp Geneva, Dept Neurol, HUG, CH-1211 Geneva 14, Switzerland.
   [Perren, F.; Fankhauser, L.; Pache, J-C; Delavelle, J.; Rochat, T.; Landis, T.; Chizzolini, C.] Med Fac Geneva, CH-1211 Geneva 14, Switzerland.
   [Pache, J-C] Univ Hosp Geneva, Dept Pathol, CH-1211 Geneva 14, Switzerland.
   [Delavelle, J.] Univ Hosp Geneva, Dept Neuroradiol, CH-1211 Geneva 14, Switzerland.
   [Chizzolini, C.] Univ Hosp Geneva, Dept Immunol & Allergol, CH-1211 Geneva 14, Switzerland.
   [Rochat, T.] Univ Hosp Geneva, Dept Pneumonol, CH-1211 Geneva 14, Switzerland.
   [Thievent, B.] Hosp Jura, Div Internal Med, Porrentruy, Switzerland.
C3 University of Geneva; University of Geneva; University of Geneva; University of Geneva; University of Geneva; University of Geneva
RP Perren, F (通讯作者)，Univ Hosp Geneva, Dept Neurol, HUG, Rue Gabrielle Perret Gentil 4, CH-1211 Geneva 14, Switzerland.
EM Fabienne.Perren@hcuge.ch
CR Baumgartner I, 1997, MED PEDIATR ONCOL, V28, P9, DOI 10.1002/(SICI)1096-911X(199701)28:1<9::AID-MPO3>3.0.CO;2-P
   Broadbent V, 1998, HEMATOL ONCOL CLIN N, V12, P327, DOI 10.1016/S0889-8588(05)70513-X
   Favara BE, 1997, MED PEDIATR ONCOL, V29, P157, DOI 10.1002/(SICI)1096-911X(199709)29:3<157::AID-MPO1>3.0.CO;2-C
   Grois N, 2005, BRAIN, V128, P829, DOI 10.1093/brain/awh403
   Grois NG, 1998, HEMATOL ONCOL CLIN N, V12, P287, DOI 10.1016/S0889-8588(05)70511-6
   Hund E, 1999, J NEUROL SCI, V171, P145, DOI 10.1016/S0022-510X(99)00258-0
   LAHEY ME, 1981, AM J PEDIAT HEMATOL, V3, P57
   MAHMOUD HH, 1991, BLOOD, V77, P721
   Malpas JS, 1996, MED PEDIATR ONCOL, V27, P540
   Mehling A, 2000, J IMMUNOL, V165, P2374, DOI 10.4049/jimmunol.165.5.2374
   Nicholson HS, 1998, HEMATOL ONCOL CLIN N, V12, P379, DOI 10.1016/S0889-8588(05)70517-7
   Pardanani A, 2003, MAYO CLIN PROC, V78, P301, DOI 10.4065/78.3.301
   Prayer D, 2004, AM J NEURORADIOL, V25, P880
   Tazi A, 1999, J IMMUNOL, V163, P3511
   WILLMAN CL, 1994, NEW ENGL J MED, V331, P154, DOI 10.1056/NEJM199407213310303
   Yagci B, 2008, PEDIATR HEMAT ONCOL, V25, P399, DOI 10.1080/08880010802107356
NR 16
TC 7
Z9 8
U1 0
U2 1
PU ELSEVIER SCIENCE BV
PI AMSTERDAM
PA PO BOX 211, 1000 AE AMSTERDAM, NETHERLANDS
SN 0022-510X
EI 
J9 J NEUROL SCI
JI J. Neurol. Sci.
PD FEB 15
PY 2011
VL 301
IS 1-2
BP 96
EP 99
DI 10.1016/j.jns.2010.11.006
PG 4
WC Clinical Neurology; Neurosciences
SC Neurosciences & Neurology
GA 773SK
UT WOS:000291330500020
PM 21131007
DA 2025-02-17
ER

PT J
AU King, GD
   Muhammad, AKMG
   Larocque, D
   Kelson, KR
   Xiong, WD
   Liu, CY
   Sanderson, NSR
   Kroeger, KM
   Castro, MG
   Lowenstein, PR
AF King, Gwendalyn D.
   Muhammad, A. K. M. Ghulam
   Larocque, Daniel
   Kelson, Kyle R.
   Xiong, Weidong
   Liu, Chunyan
   Sanderson, Nicholas S. R.
   Kroeger, Kurt M.
   Castro, Maria G.
   Lowenstein, Pedro R.
TI Combined Flt3L/TK Gene Therapy Induces Immunological Surveillance Which Mediates an Immune Response Against a Surrogate Brain Tumor Neoantigen
SO MOLECULAR THERAPY
LA English
DT Article
ID glioblastoma-multiforme patients; newly-diagnosed glioblastoma; integrated genomic analysis; dendritic cell vaccination; malignant glioma; clinical-trials; msh6 mutations; t-cells; immunotherapy; temozolomide
AB Glioblastoma multiforme (GBM) is a primary brain tumor with a median survival of 14.6 months postdiagnosis. The infiltrative nature of GBM prevents complete resection and residual brain tumor cells give rise to recurrent GBM, a hallmark of this disease. Recurrent GBMs are known to harbor numerous mutations/gene rearrangements when compared to the primary tumor, which leads to the potential expression of novel proteins that could serve as tumor neoantigens. We have developed a combined immune-based gene therapeutic approach for GBM using adenoviral (Ads) mediated gene delivery of Herpes Simplex Virus Type 1-thymidine kinase (TK) into the tumor mass to induce tumor cells' death combined with an adenovirus expressing fms-like tyrosine kinase 3 ligand (Flt3L) to recruit dendritic cells (DCs) into the tumor microenvironment. This leads to the induction of specific anti-brain tumor immunity and immunological memory. In a model of GBM recurrence, we demonstrate that Flt3L/TK mediated immunological memory is capable of recognizing brain tumor neoantigens absent from the original treated tumor. These data demonstrate that the Flt3L/TK gene therapeutic approach can induce systemic immunological memory capable of recognizing a brain tumor neoantigen in a model of recurrent GBM. Received 23 December 2010; accepted 23 March 2011; published online 19 April 2011. doi:10.1038/mt.2011.77
C1 [Lowenstein, Pedro R.] Univ Calif Los Angeles, Cedars Sinai Med Ctr, Gene Therapeut Res Inst, Dept Biomed Sci,Dept Med, Los Angeles, CA 90048 USA.
   [King, Gwendalyn D.; Muhammad, A. K. M. Ghulam; Larocque, Daniel; Kelson, Kyle R.; Xiong, Weidong; Liu, Chunyan; Sanderson, Nicholas S. R.; Kroeger, Kurt M.; Castro, Maria G.; Lowenstein, Pedro R.] Univ Calif Los Angeles, David Geffen Sch Med, Dept Med, Los Angeles, CA 90095 USA.
   [King, Gwendalyn D.; Muhammad, A. K. M. Ghulam; Larocque, Daniel; Kelson, Kyle R.; Xiong, Weidong; Liu, Chunyan; Sanderson, Nicholas S. R.; Kroeger, Kurt M.; Castro, Maria G.; Lowenstein, Pedro R.] Univ Calif Los Angeles, David Geffen Sch Med, Dept Mol & Med Pharmacol, Los Angeles, CA 90095 USA.
   [Castro, Maria G.; Lowenstein, Pedro R.] Univ Calif Los Angeles, Brain Res Inst, Los Angeles, CA 90024 USA.
   [Castro, Maria G.; Lowenstein, Pedro R.] Univ Calif Los Angeles, Jonsson Comprehens Canc Ctr, Los Angeles, CA 90024 USA.
C3 University of California System; University of California Los Angeles; Cedars Sinai Medical Center; University of California System; University of California Los Angeles; University of California Los Angeles Medical Center; David Geffen School of Medicine at UCLA; University of California System; University of California Los Angeles; University of California Los Angeles Medical Center; David Geffen School of Medicine at UCLA; University of California System; University of California Los Angeles; UCLA Jonsson Comprehensive Cancer Center; University of California System; University of California Los Angeles
RP Lowenstein, PR (通讯作者)，Univ Calif Los Angeles, Cedars Sinai Med Ctr, Gene Therapeut Res Inst, Dept Biomed Sci,Dept Med, 8700 Beverly Blvd,Davis Bldg Res Pavilion,Room 50, Los Angeles, CA 90048 USA.
EM lowensteinpedro@gmail.com
FU National Institutes of Health/National Institute of Neurological Disorders & Stroke (NIH/NINDS) [1R21-NS054143, 1UO1 NS052465, 1RO1-NS057711, 1RO1-NS 054193, 1RO1-NS061107, F32NS0503034]; The Linda Tallen & David Paul Kane Foundation; The Drown Foundation; Board of Governors at CSMC; The Bram and Elaine Goldsmith and the Medallions Group Endowed Chairs in Gene Therapeutics
CR Ali S, 2004, MOL THER, V10, P1071, DOI 10.1016/j.ymthe.2004.08.025
   Ali S, 2005, CANCER RES, V65, P7194, DOI 10.1158/0008-5472.CAN-04-3434
   Beckhove P, 2010, J CLIN INVEST, V120, P2230, DOI 10.1172/JCI37646
   Black C A, 1999, DERMATOL ONLINE J, V5, P7
   Brenner MK, 2010, CURR OPIN IMMUNOL, V22, P251, DOI 10.1016/j.coi.2010.01.020
   Candolfi M, 2009, CURR GENE THER, V9, P409, DOI 10.2174/156652309789753301
   Candolfi M, 2009, CLIN CANCER RES, V15, P4401, DOI 10.1158/1078-0432.CCR-09-0155
   Caton AJ, 1998, IMMUNOL RES, V17, P23, DOI 10.1007/BF02786427
   Curtin JF, 2008, PLOS ONE, V3, P0, DOI 10.1371/journal.pone.0001983
   Curtin JF, 2006, J IMMUNOL, V176, P3566, DOI 10.4049/jimmunol.176.6.3566
   Curtin JF, 2009, PLOS MED, V6, P83, DOI 10.1371/journal.pmed.1000010
   de Groot JF, 2010, NEURO-ONCOLOGY, V12, P233, DOI 10.1093/neuonc/nop027
   De Vleeschouwer S, 2008, CLIN CANCER RES, V14, P3098, DOI 10.1158/1078-0432.CCR-07-4875
   Dewey RA, 1999, NAT MED, V5, P1256, DOI 10.1038/15207
   Grossman SA, 2010, CLIN CANCER RES, V16, P2443, DOI 10.1158/1078-0432.CCR-09-3106
   Heimberger AB, 2008, NEURO-ONCOLOGY, V10, P98, DOI 10.1215/15228517-2007-046
   Heimberger AB, 2009, EXPERT OPIN BIOL TH, V9, P1087, DOI 10.1517/14712590903124346
   Hunter C, 2006, CANCER RES, V66, P3987, DOI 10.1158/0008-5472.CAN-06-0127
   King GD, 2008, MOL THER, V16, P682, DOI 10.1038/mt.2008.18
   King GD, 2008, NEURO-ONCOLOGY, V10, P19, DOI 10.1215/15228517-2007-045
   KURPAD SN, 1995, GLIA, V15, P244, DOI 10.1002/glia.440150306
   Larocque D, 2010, P NATL ACAD SCI USA, V107, P14443, DOI 10.1073/pnas.0913496107
   Liau LM, 2005, CLIN CANCER RES, V11, P5515, DOI 10.1158/1078-0432.CCR-05-0464
   Lowenstein PR, 2010, J CLIN ONCOL, V28, P4670, DOI 10.1200/JCO.2010.32.1117
   Lowenstein PR, 2002, TRENDS IMMUNOL, V23, P23, DOI 10.1016/S1471-4906(01)02063-4
   Mitchell DA, 2008, NEURO-ONCOLOGY, V10, P10, DOI 10.1215/15228517-2007-035
   Muhammad AKMG, 2009, CLIN CANCER RES, V15, P6113, DOI 10.1158/1078-0432.CCR-09-1087
   Parsons DW, 2008, SCIENCE, V321, P1807, DOI 10.1126/science.1164382
   Prins RM, 2008, CANCER IMMUNOL IMMUN, V57, P1279, DOI 10.1007/s00262-008-0461-1
   Prins RM, 2011, CLIN CANCER RES, V17, P1603, DOI 10.1158/1078-0432.CCR-10-2563
   Puntel Mariana, 2010, CURR PROTOC NEUROSCI, VChapter 4, P0, DOI 10.1002/0471142301.ns0424s50
   Saikali S, 2007, J NEURO-ONCOL, V81, P139, DOI 10.1007/s11060-006-9220-3
   Sampson JH, 2011, NEURO-ONCOLOGY, V13, P324, DOI 10.1093/neuonc/noq157
   Sampson JH, 2010, J CLIN ONCOL, V28, P4722, DOI 10.1200/JCO.2010.28.6963
   Sampson JH, 2009, MOL CANCER THER, V8, P2773, DOI 10.1158/1535-7163.MCT-09-0124
   Sampson JH, 2008, SEMIN IMMUNOL, V20, P267, DOI 10.1016/j.smim.2008.04.001
   Schmittling RJ, 2008, J IMMUNOL METHODS, V339, P74, DOI 10.1016/j.jim.2008.08.004
   Southgate T, 2008, CURR PROTOC NEUROSCI, V0, P0
   Stark AM, 2003, J NEUROL NEUROSUR PS, V74, P779, DOI 10.1136/jnnp.74.6.779
   Stupp R, 2005, NEW ENGL J MED, V352, P987, DOI 10.1056/NEJMoa043330
   Verhaak RGW, 2010, CANCER CELL, V17, P98, DOI 10.1016/j.ccr.2009.12.020
   Walker DG, 2008, J CLIN NEUROSCI, V15, P114, DOI 10.1016/j.jocn.2007.08.007
   Walker PR, 2003, BRAIN RES REV, V42, P97, DOI 10.1016/S0165-0173(03)00141-3
   Wheeler CJ, 2008, CANCER RES, V68, P5955, DOI 10.1158/0008-5472.CAN-07-5973
   Wheeler CJ, 2009, EXPERT OPIN INV DRUG, V18, P509, DOI 10.1517/13543780902841951 
   Wheeler CJ, 2004, CLIN CANCER RES, V10, P5316, DOI 10.1158/1078-0432.CCR-04-0497
   Yamanaka R, 2005, CLIN CANCER RES, V11, P4160, DOI 10.1158/1078-0432.CCR-05-0120
   Yang J, 2010, P NATL ACAD SCI USA, V107, P4716, DOI 10.1073/pnas.0911587107
   Yip S, 2009, CLIN CANCER RES, V15, P4622, DOI 10.1158/1078-0432.CCR-08-3012
   Yu JS, 2004, CANCER RES, V64, P4973, DOI 10.1158/0008-5472.CAN-03-3505
NR 50
TC 37
Z9 45
U1 0
U2 6
PU NATURE PUBLISHING GROUP
PI NEW YORK
PA 75 VARICK ST, 9TH FLR, NEW YORK, NY 10013-1917 USA
SN 1525-0016
EI 
J9 MOL THER
JI Mol. Ther.
PD OCT 15
PY 2011
VL 19
IS 10
BP 1793
EP 1801
DI 10.1038/mt.2011.77
PG 9
WC Biotechnology & Applied Microbiology; Genetics & Heredity; Medicine, Research & Experimental
SC Biotechnology & Applied Microbiology; Genetics & Heredity; Research & Experimental Medicine
GA 832SW
UT WOS:000295828900007
PM 21505426
DA 2025-02-17
ER

PT J
AU Daga, A
   Bottino, C
   Castriconi, R
   Gangemi, R
   Ferrini, S
AF Daga, Antonio
   Bottino, Cristina
   Castriconi, Roberta
   Gangemi, Rosaria
   Ferrini, Silvano
TI New Perspectives in Glioma Immunotherapy
SO CURRENT PHARMACEUTICAL DESIGN
LA English
DT Review
DE Glioblastoma; immune regulation; interleukin; interferon; T cells; NK cells; dendritic cells; vaccines; monoclonal antibodies
ID growth-factor receptor; natural-killer-cell; cytotoxic t-lymphocytes; recurrent glioblastoma-multiforme; phase-ii trial; human nk cells; recombinant human interleukin-21; peripheral-blood lymphocytes; inhibits cytokine production; antitumor immune-response
AB Glioblastoma (GBM) is a deadly tumor, which in spite of surgery and radio/chemotherapy frequently undergoes relapses related to the infiltration of the normal parenchyma and to resistance to cytotoxic and radiation therapy. Immunotherapy may represent a promising approach, which may complement existing therapies with the aim of eliminating residual tumor cells, through their selective targeting by immune effector cells or antibodies. This goal can be achieved through different approaches, based either on the induction of an immune response of the host, or by the injection of in vitro generated effector cells or monoclonal antibodies. Recent advances in the immunobiology of GBM and of its stem cell compartment will help in the development of more effective immunotherapy protocols. To this aim, the identification of antigens and receptors involved in GBM/immune cell interactions and of GBM immune escape mechanisms will provide new targets and tools. In this review we will discuss active immunotherapy approaches, including molecular-defined, GBM cell-based and dendritic-cell based vaccines. In addition, cytokines such as interferons and several interleukins can be used to enhance the immune response, both as recombinant molecules and by gene transfer technologies. Monoclonal antibodies or other ligands specific for GBM- or neovasculature-associated targets are now available in different genetically modified formats and can be used as such or for the targeted delivery of active compounds. Finally the in vitro activation and expansion of specific or innate immunity effector cells endowed with anti-GBM properties may provide an additional weapon for adoptive imunotherapy approaches.
C1 [Bottino, Cristina; Castriconi, Roberta; Ferrini, Silvano] Univ Genoa, Dept Expt Med Di Me S, I-16132 Genoa, Italy.
   [Bottino, Cristina] Giannina Gaslini Inst, I-16147 Genoa, Italy.
   [Daga, Antonio] Ist Nazl Ric Canc, Immunotherapy Unit, Dept Translat Oncol, I-16132 Genoa, Italy.
C3 University of Genoa; University of Genoa; IRCCS Istituto Giannina Gaslini; University of Genoa; IRCCS AOU San Martino IST
RP Daga, A (通讯作者)，Ist Nazl Ric Canc, Immunotherapy Unit, Dept Translat Oncol, CBA Torre C2 Largo R Benzi 10, I-16132 Genoa, Italy.
EM silvano.ferrini@istge.it
FU Associazione Italiana per la Ricerca sul Cancro (A.I.R.C.) [10643, 8915, 9962]; Ministero dell'Istruzione, dell'Universita e della Ricerca (M.I.U.R); Ministero della Salute, Istituto Superiore di Sanita; Compagnia di San Paolo
CR Abounader R, 2005, NEURO-ONCOLOGY, V7, P436, DOI 10.1215/S1152851705000050
   Agaugué S, 2008, BLOOD, V112, P1776, DOI 10.1182/blood-2008-02-135871
   Ahmed N, 2010, CLIN CANCER RES, V16, P474, DOI 10.1158/1078-0432.CCR-09-1322
   Akasaki Y, 2004, J IMMUNOL, V173, P4352, DOI 10.4049/jimmunol.173.7.4352
   Akasaki Y, 2001, J IMMUNOTHER, V24, P106, DOI 10.1097/00002371-200103000-00004
   Alizadeh D, 2010, CLIN CANCER RES, V16, P3399, DOI 10.1158/1078-0432.CCR-09-3087
   Allavena P, 1998, EUR J IMMUNOL, V28, P359, DOI 10.1002/(SICI)1521-4141(199801)28:01<359::AID-IMMU359>3.0.CO;2-4
   ALLEN J, 1991, J CLIN ONCOL, V9, P783, DOI 10.1200/JCO.1991.9.5.783
   Andersen MH, 2001, CANCER RES, V61, P5964
   Annunziato F, 2010, EUR J IMMUNOL, V40, P3312, DOI 10.1002/eji.201041145
   AOKI T, 1992, P NATL ACAD SCI USA, V89, P3850, DOI 10.1073/pnas.89.9.3850
   Arigami T, 2010, ANN SURG, V252, P1044, DOI 10.1097/SLA.0b013e3181f1939d
   Armulik A, 2010, NATURE, V468, P557, DOI 10.1038/nature09522
   Asselin-Paturel C, 1998, INT J CANCER, V77, P7, DOI 10.1002/(SICI)1097-0215(19980703)77:1<7::AID-IJC2>3.0.CO;2-Y
   Atkins MB, 1999, J CLIN ONCOL, V17, P2105, DOI 10.1200/JCO.1999.17.7.2105
   Avril T, 2010, J NEUROIMMUNOL, V225, P22, DOI 10.1016/j.jneuroim.2010.04.003
   Banissi C, 2009, CANCER IMMUNOL IMMUN, V58, P1627, DOI 10.1007/s00262-009-0671-1
   Bao L, 2007, J IMMUNOTHER, V30, P557, DOI 10.1097/CJI.0b013e31803b945b
   Baratelli F, 2005, J IMMUNOL, V175, P1483, DOI 10.4049/jimmunol.175.3.1483
   BARBA D, 1989, J NEUROSURG, V70, P175, DOI 10.3171/jns.1989.70.2.0175
   BARNUM SR, 1994, J IMMUNOL, V152, P765
   Basse P H, 2001, INT REV IMMUNOL, V20, P439, DOI 10.3109/08830180109054416
   Belardelli F, 2002, CYTOKINE GROWTH F R, V13, P119, DOI 10.1016/S1359-6101(01)00022-3
   Bellora F, 2010, P NATL ACAD SCI US, V0, P0
   Benedetti S, 2000, NAT MED, V6, P447, DOI 10.1038/74710
   Benedetti S, 1999, CANCER RES, V59, P645
   Benson DM, 2010, BLOOD, V116, P2286, DOI 10.1182/blood-2010-02-271874
   BHONDELEY MK, 1988, J NEUROSURG, V68, P589, DOI 10.3171/jns.1988.68.4.0589
   Bibeau F, 2009, J CLIN ONCOL, V27, P1122, DOI 10.1200/JCO.2008.18.0463
   Blank C, 2005, CANCER IMMUNOL IMMUN, V54, P307, DOI 10.1007/s00262-004-0593-x
   Bohnenkamp HR, 2003, CYTOTECHNOLOGY, V42, P121, DOI 10.1023/B:CYTO.0000015833.34696.03
   Boldorini R, 2003, PATHOLOGY, V35, P248, DOI 10.1080/0031302031000123245
   Bottino C, 2003, J EXP MED, V198, P557, DOI 10.1084/jem.20030788
   Bottino C, 2005, TRENDS IMMUNOL, V26, P221, DOI 10.1016/j.it.2005.02.007
   BOULIANNE GL, 1984, NATURE, V312, P643, DOI 10.1038/312643a0
   BOURDON MA, 1983, CANCER RES, V43, P2796
   Bracci L, 2007, CLIN CANCER RES, V13, P644, DOI 10.1158/1078-0432.CCR-06-1209
   BRADBURY MWB, 1993, EXP PHYSIOL, V78, P453, DOI 10.1113/expphysiol.1993.sp003698
   Brandt CS, 2009, J EXP MED, V206, P1495, DOI 10.1084/jem.20090681
   Brantley EC, 2008, MOL CANCER RES, V6, P675, DOI 10.1158/1541-7786.MCR-07-2180
   Brassard DL, 2002, J LEUKOCYTE BIOL, V71, P565
   Bronte V, 2005, NAT REV IMMUNOL, V5, P641, DOI 10.1038/nri1668
   Brown JR, 2004, CLIN CANCER RES, V10, P4266S, DOI 10.1158/1078-0432.CCR-040014
   Bryceson YT, 2008, EUR J IMMUNOL, V38, P2957, DOI 10.1002/eji.200838833
   Buckner JC, 2001, CANCER-AM CANCER SOC, V92, P420, DOI 10.1002/1097-0142(20010715)92:2<420::AID-CNCR1338>3.0.CO;2-3
   Bullain SS, 2009, J NEURO-ONCOL, V94, P373, DOI 10.1007/s11060-009-9889-1
   Butowski N, 2009, J NEURO-ONCOL, V91, P175, DOI 10.1007/s11060-008-9693-3
   Calabrò L, 2010, SEMIN ONCOL, V37, P460, DOI 10.1053/j.seminoncol.2010.09.006
   Caligiuri MA, 2008, BLOOD, V112, P461, DOI 10.1182/blood-2007-09-077438
   Carlsten M, 2009, J IMMUNOL, V183, P4921, DOI 10.4049/jimmunol.0901226
   Carnemolla B, 2002, BLOOD, V99, P1659, DOI 10.1182/blood.V99.5.1659
   Carnemolla B, 1999, AM J PATHOL, V154, P1345, DOI 10.1016/S0002-9440(10)65388-6
   Carpentier A, 2006, NEURO-ONCOLOGY, V8, P60, DOI 10.1215/S1522851705000475
   Carpentier A, 2010, NEURO-ONCOLOGY, V12, P401, DOI 10.1093/neuonc/nop047
   Casacó A, 2008, CANCER BIOL THER, V7, P333, DOI 10.4161/cbt.7.3.5414
   CASTELLANI P, 1995, ACTA NEUROCHIR, V136, P44, DOI 10.1007/BF01411434
   Castellani P, 2002, AM J PATHOL, V161, P1695, DOI 10.1016/S0002-9440(10)64446-X
   CASTELLANI P, 1994, INT J CANCER, V59, P612, DOI 10.1002/ijc.2910590507
   Castriconi R, 2004, CANCER RES, V64, P9180, DOI 10.1158/0008-5472.CAN-04-2682
   Castriconi R, 2004, P NATL ACAD SCI USA, V101, P12640, DOI 10.1073/pnas.0405025101
   Castriconi R, 2003, P NATL ACAD SCI USA, V100, P4120, DOI 10.1073/pnas.0730640100
   Castriconi R, 2007, EUR J IMMUNOL, V37, P3190, DOI 10.1002/eji.200737546
   Castriconi R, 2007, CANCER IMMUNOL IMMUN, V56, P1733, DOI 10.1007/s00262-007-0317-0
   Castriconi R, 2009, J IMMUNOL, V182, P3530, DOI 10.4049/jimmunol.0802845
   CAUX C, 1994, INT IMMUNOL, V6, P1177, DOI 10.1093/intimm/6.8.1177
   Chang CC, 2007, CANCER IMMUNOL IMMUN, V56, P227, DOI 10.1007/s00262-006-0183-1
   Chavin G, 2009, CLIN CANCER RES, V15, P2174, DOI 10.1158/1078-0432.CCR-08-2262
   Chen WJ, 2003, J EXP MED, V198, P1875, DOI 10.1084/jem.20030152
   Chen WJ, 2003, CYTOKINE GROWTH F R, V14, P85, DOI 10.1016/S1359-6101(03)00003-0
   Chi DDJ, 1997, AM J PATHOL, V150, P2143
   Chi JH, 2008, J NEUROSURG, V108, P299, DOI 10.3171/JNS/2008/108/2/0299
   Chiba Y, 2010, BRAIN TUMOR PATHOL, V27, P29, DOI 10.1007/s10014-010-0265-9
   Chiu TL, 2009, INT J ONCOL, V35, P1361, DOI 10.3892/ijo_00000454
   Choi C, 2002, J NEURO-ONCOL, V56, P13, DOI 10.1023/A:1014467626314
   Clay TM, 1999, J IMMUNOL, V163, P507
   Cobbs CS, 2002, CANCER RES, V62, P3347
   Colombo F, 2005, CANCER GENE THER, V12, P835, DOI 10.1038/sj.cgt.7700851
   Combs SE, 2008, ASCO M, V26, P2077
   Combs SE, 2006, BMC CANCER, V6, P0, DOI 10.1186/1471-2407-6-133
   Comes A, 2006, J IMMUNOL, V176, P1750, DOI 10.4049/jimmunol.176.3.1750
   Comes A, 2002, EUR J IMMUNOL, V32, P1914, DOI 10.1002/1521-4141(200207)32:7<1914::AID-IMMU1914>3.0.CO;2-P
   Cooper MA, 2004, TRENDS IMMUNOL, V25, P47, DOI 10.1016/j.it.2003.10.012
   Coughlin CM, 1998, IMMUNITY, V9, P25, DOI 10.1016/S1074-7613(00)80585-3
   Crane CA, 2010, NEURO-ONCOLOGY, V12, P7, DOI 10.1093/neuonc/nop009
   Daga A, 2007, INT J CANCER, V121, P1756, DOI 10.1002/ijc.22901
   Daneman R, 2010, NATURE, V468, P562, DOI 10.1038/nature09513
   Davies DC, 2002, J ANAT, V200, P639, DOI 10.1046/j.1469-7580.2002.00065.x
   Davis ID, 2007, CLIN CANCER RES, V13, P3630, DOI 10.1158/1078-0432.CCR-07-0410
   Davis ID, 2009, CLIN CANCER RES, V15, P2123, DOI 10.1158/1078-0432.CCR-08-2663
   de Kruijf EM, 2010, J IMMUNOL, V185, P7452, DOI 10.4049/jimmunol.1002629
   De Palma M, 2008, CANCER CELL, V14, P299, DOI 10.1016/j.ccr.2008.09.004
   Del Valle L, 2002, NEUROLOGY, V58, P895, DOI 10.1212/WNL.58.6.895
   Del Vecchio M, 2007, CLIN CANCER RES, V13, P4677, DOI 10.1158/1078-0432.CCR-07-0776
   Della Chiesa M, 2006, BLOOD, V108, P4118, DOI 10.1182/blood-2006-06-006700
   DeMasters BKK, 1997, AM J CLIN PATHOL, V107, P548
   DESBAILLETS I, 1994, INT J CANCER, V58, P240, DOI 10.1002/ijc.2910580216
   DeSmedt T, 1997, EUR J IMMUNOL, V27, P1229, DOI 10.1002/eji.1830270526
   di Carlo E, 2007, CANCER IMMUNOL IMMUN, V56, P1323, DOI 10.1007/s00262-007-0326-z
   Dillman RO, 2004, J IMMUNOTHER, V27, P398, DOI 10.1097/00002371-200409000-00009
   Dillman RO, 2009, J IMMUNOTHER, V32, P914, DOI 10.1097/CJI.0b013e3181b2910f
   Dix AR, 1999, J NEUROIMMUNOL, V100, P216, DOI 10.1016/S0165-5728(99)00203-9
   Dong YZ, 2003, HUM IMMUNOL, V64, P802, DOI 10.1016/S0198-8859(03)00093-4
   DROLLER MJ, 1987, J UROLOGY, V137, P202, DOI 10.1016/S0022-5347(17)43953-X
   Dummer W, 1996, INT J CANCER, V66, P607, DOI 10.1002/(SICI)1097-0215(19960529)66:5<607::AID-IJC4>3.0.CO;2-X
   Dunn GP, 2006, NAT REV IMMUNOL, V6, P836, DOI 10.1038/nri1961
   Eagle RA, 2007, NAT REV IMMUNOL, V7, P737, DOI 10.1038/nri2144
   Ehtesham M, 2002, CANCER RES, V62, P5657
   EKSTRAND AJ, 1991, CANCER RES, V51, P2164
   Eller JL, 2005, NEUROSURGERY, V56, P155, DOI 10.1227/01.NEU.0000145865.25689.55
   Eller JL, 2002, NEUROSURGERY, V51, P1005, DOI 10.1227/01.NEU.0000029020.56466.17
   Engel MA, 2010, CURR MED CHEM, V17, P3303
   Eshhar Z, 2001, J IMMUNOL METHODS, V248, P67, DOI 10.1016/S0022-1759(00)00343-4
   EWEL CH, 1992, CANCER RES, V52, P3005
   Facoetti A, 2005, CLIN CANCER RES, V11, P8304, DOI 10.1158/1078-0432.CCR-04-2588
   Falco M, 2004, EUR J IMMUNOL, V34, P1663, DOI 10.1002/eji.200424886
   Fecci PE, 2007, CLIN CANCER RES, V13, P2158, DOI 10.1158/1078-0432.CCR-06-2070
   Ferlazzo G, 2003, EUR J IMMUNOL, V33, P306, DOI 10.1002/immu.200310004
   Ferletta M, 2007, MOL CANCER RES, V5, P891, DOI 10.1158/1541-7786.MCR-07-0113
   Ferrara N, 2004, NAT REV DRUG DISCOV, V3, P391, DOI 10.1038/nrd1381
   Ferrara N, 2004, ENDOCR REV, V25, P581, DOI 10.1210/er.2003-0027
   FERRINI S, 1987, J IMMUNOL, V138, P1297
   FETELL MR, 1990, CANCER-AM CANCER SOC, V65, P78, DOI 10.1002/1097-0142(19900101)65:1<78::AID-CNCR2820650117>3.0.CO;2-5
   FIORENTINO DF, 1989, J EXP MED, V170, P2081, DOI 10.1084/jem.170.6.2081
   FIORENTINO DF, 1991, J IMMUNOL, V147, P3815
   Forbes E, 2010, IMMUNOL CELL BIOL, V88, P240, DOI 10.1038/icb.2009.101
   Friedman HS, 2009, J CLIN ONCOL, V27, P4733, DOI 10.1200/JCO.2008.19.8721
   Friese MA, 2004, CANCER RES, V64, P7596, DOI 10.1158/0008-5472.CAN-04-1627
   Frumento Guido, 2006, ENDOCRINE METABOLIC & IMMUNE DISORDERS-DRUG TARGETS, V6, P223, DOI 10.2174/187153006778250019
   Fujita M, 2010, CLIN CANCER RES, V16, P3409, DOI 10.1158/1078-0432.CCR-10-0644
   Gabrilovich D, 1998, BLOOD, V92, P4150, DOI 10.1182/blood.V92.11.4150.423k45_4150_4166
   Gabrilovich DI, 1996, NAT MED, V2, P1096, DOI 10.1038/nm1096-1096
   Gabrilovich DI, 1999, CLIN CANCER RES, V5, P2963
   Galea I, 2007, TRENDS IMMUNOL, V28, P12, DOI 10.1016/j.it.2006.11.004
   Gallimore AM, 2008, ONCOGENE, V27, P5886, DOI 10.1038/onc.2008.269
   Gangemi RMR, 2009, STEM CELLS, V27, P40, DOI 10.1634/stemcells.2008-0493
   Gately S, 2004, SEMIN ONCOL, V31, P2, DOI 10.1053/j.seminoncol.2004.03.040
   Gattinoni L, 2009, NAT MED, V15, P808, DOI 10.1038/nm.1982
   Gerosa F, 2002, J EXP MED, V195, P327, DOI 10.1084/jem.20010938
   Ghiringhelli F, 2007, CANCER IMMUNOL IMMUN, V56, P641, DOI 10.1007/s00262-006-0225-8
   GILL GN, 1984, J BIOL CHEM, V259, P7755
   Gousias K, 2010, J NEUROIMMUNOL, V226, P136, DOI 10.1016/j.jneuroim.2010.05.027
   GRAYSON G, 1992, CELL IMMUNOL, V139, P18, DOI 10.1016/0008-8749(92)90096-8
   GREENMAN L, 1994, NEW STATESMAN SOC, V7, P13, DOI 10.1038/ng0594-13
   Gregorio A, 2008, HISTOPATHOLOGY, V53, P73, DOI 10.1111/j.1365-2559.2008.03070.x
   Groves MD, 2009, BRIT J CANCER, V101, P615, DOI 10.1038/sj.bjc.6605189
   Guiducci C, 2005, CANCER RES, V65, P3437, DOI 10.1158/0008-5472.CAN-04-4262
   Gunnarsson S, 2010, J NEUROIMMUNOL, V218, P140, DOI 10.1016/j.jneuroim.2009.10.017
   Harding J, 2005, DRUG TODAY, V41, P107, DOI 10.1358/dot.2005.41.2.882662
   Hashiba T, 2007, NEUROL MED-CHIR, V47, P165, DOI 10.2176/nmc.47.165
   Hasselbalch B, 2010, NEURO-ONCOLOGY, V12, P508, DOI 10.1093/neuonc/nop063
   Hayashi A, 2009, CANCER SCI, V100, P1991, DOI 10.1111/j.1349-7006.2009.01271.x
   HAYES RL, 1995, CANCER-AM CANCER SOC, V76, P840, DOI 10.1002/1097-0142(19950901)76:5<840::AID-CNCR2820760519>3.0.CO;2-R
   Haynes NM, 2002, J IMMUNOL, V169, P5780, DOI 10.4049/jimmunol.169.10.5780
   Hegi ME, 2005, NEW ENGL J MED, V352, P997, DOI 10.1056/NEJMoa043331
   Heimberger AB, 2005, CLIN CANCER RES, V11, P1462, DOI 10.1158/1078-0432.CCR-04-1737
   Heimberger AB, 2003, CLIN CANCER RES, V9, P4247
   Heimberger AB, 2000, J NEUROIMMUNOL, V103, P16, DOI 10.1016/S0165-5728(99)00172-1
   HILDEBRAND J, 1994, NEUROLOGY, V44, P1479, DOI 10.1212/WNL.44.8.1479
   Hirano F, 2005, CANCER RES, V65, P1089
   Hodi FS, 2010, NEW ENGL J MED, V363, P711, DOI 10.1056/NEJMoa1003466
   Hombach A, 2001, J IMMUNOL, V167, P6123, DOI 10.4049/jimmunol.167.11.6123
   Hu JW, 2006, CANCER RES, V66, P8887, DOI 10.1158/0008-5472.CAN-05-3448
   HUANG M, 1995, CANCER RES, V55, P3847
   Huang M, 1996, J IMMUNOL, V157, P5512
   Huang RC, 2002, CANCER RES, V62, P2806
   Hull MA, 2004, MOL CANCER THER, V3, P1031
   Ikushima H, 2009, CELL STEM CELL, V5, P504, DOI 10.1016/j.stem.2009.08.018
   Imai K, 2000, LANCET, V356, P1795, DOI 10.1016/S0140-6736(00)03231-1
   Imaizumi T, 1999, INT J CANCER, V83, P760, DOI 10.1002/(SICI)1097-0215(19991210)83:6<760::AID-IJC11>3.0.CO;2-R
   Irani DN, 1996, J IMMUNOL, V157, P4333
   Ishigami S, 2000, CANCER LETT, V159, P103, DOI 10.1016/S0304-3835(00)00542-5
   Iyer S, 2005, CANCER BIOL THER, V4, P261, DOI 10.4161/cbt.4.3.1566
   Izumoto S, 2008, J NEUROSURG, V108, P963, DOI 10.3171/JNS/2008/108/5/0963
   Jacobs JFM, 2010, J NEUROIMMUNOL, V225, P195, DOI 10.1016/j.jneuroim.2010.05.020
   Jacobs JFM, 2009, NEURO-ONCOLOGY, V11, P394, DOI 10.1215/15228517-2008-104
   JACOBS SK, 1986, J NEUROSURG, V64, P743, DOI 10.3171/jns.1986.64.5.0743
   Jarboe JS, 2007, CANCER RES, V67, P7983, DOI 10.1158/0008-5472.CAN-07-1493
   Johns TG, 2002, INT J CANCER, V98, P398, DOI 10.1002/ijc.10189
   Jordan JT, 2008, CANCER IMMUNOL IMMUN, V57, P123, DOI 10.1007/s00262-007-0336-x
   Joshi BH, 2000, CANCER RES, V60, P1168
   Joshi BH, 2001, CANCER RES, V61, P8058
   Kahlon KS, 2004, CANCER RES, V64, P9160, DOI 10.1158/0008-5472.CAN-04-0454
   Kantoff PW, 2010, NEW ENGL J MED, V363, P411, DOI 10.1056/NEJMoa1001294
   Katoh M, 2003, J NEURO-ONCOL, V64, P71, DOI 10.1023/A:1024942127462
   Kawai T, 2010, NAT IMMUNOL, V11, P373, DOI 10.1038/ni.1863
   KEHRL JH, 1986, J EXP MED, V163, P1037, DOI 10.1084/jem.163.5.1037
   Keilholz U, 2009, BLOOD, V113, P6541, DOI 10.1182/blood-2009-02-202598
   Kempuraj D, 2004, INT J IMMUNOPATH PH, V17, P57, DOI 10.1177/039463200401700108
   Kenter GG, 2009, NEW ENGL J MED, V361, P1838, DOI 10.1056/NEJMoa0810097
   Kikuchi T, 2001, CANCER IMMUNOL IMMUN, V50, P337, DOI 10.1007/s002620100205
   Kikuchi T, 2004, J IMMUNOTHER, V27, P452, DOI 10.1097/00002371-200411000-00005
   Kim HS, 2006, IMMUNOL LETT, V103, P142, DOI 10.1016/j.imlet.2005.10.021
   KIM J, 1995, J IMMUNOL, V155, P2240
   Kim R, 2004, CANCER-AM CANCER SOC, V100, P2281, DOI 10.1002/cncr.20270
   Kim YJ, 2010, CLIN CANCER RES, V16, P2131, DOI 10.1158/1078-0432.CCR-09-3323
   KITAHARA T, 1987, J NEURO-ONCOL, V4, P329
   KOHLER G, 1975, NATURE, V256, P495, DOI 10.1038/256495a0
   Kolumam GA, 2005, J EXP MED, V202, P637, DOI 10.1084/jem.20050821
   Komata T, 2002, ONCOGENE, V21, P656, DOI 10.1038/sj.onc.1205072
   Kordes U, 2006, J NEURO-ONCOL, V80, P151, DOI 10.1007/s11060-006-9180-7
   Kouhata T, 2001, J NEUROSURG, V95, P96, DOI 10.3171/jns.2001.95.1.0096
   KREIDER JW, 1972, J NATL CANCER I, V49, P1303
   Kreisl TN, 2009, J CLIN ONCOL, V27, P740, DOI 10.1200/JCO.2008.16.3055
   Kren L, 2010, J NEUROIMMUNOL, V220, P131, DOI 10.1016/j.jneuroim.2010.01.014
   KRISTIANSEN K, 1981, CANCER-AM CANCER SOC, V47, P649, DOI 10.1002/1097-0142(19810215)47:4<649::AID-CNCR2820470405>3.0.CO;2-W
   Kruse CA, 1997, CANCER IMMUNOL IMMUN, V45, P77, DOI 10.1007/s002620050405
   Kurts C, 2010, NAT REV IMMUNOL, V10, P403, DOI 10.1038/nri2780
   LADISCH S, 1984, J CLIN INVEST, V74, P2074, DOI 10.1172/JCI111631
   Lai A, 2011, J CLIN ONCOL, V29, P142, DOI 10.1200/JCO.2010.30.2729
   Lanier LL, 2008, NAT IMMUNOL, V9, P495, DOI 10.1038/ni1581
   Lanzavecchia A, 2001, CELL, V106, P263, DOI 10.1016/S0092-8674(01)00455-X
   Laouar Y, 2005, NAT IMMUNOL, V6, P600, DOI 10.1038/ni1197
   Le Bon A, 2001, IMMUNITY, V14, P461, DOI 10.1016/S1074-7613(01)00126-1
   Lee JC, 2004, J IMMUNOL, V172, P7335, DOI 10.4049/jimmunol.172.12.7335
   Leon SP, 1996, CANCER-AM CANCER SOC, V77, P362, DOI 10.1002/(SICI)1097-0142(19960115)77:2<362::AID-CNCR20>3.0.CO;2-Z
   LEPRINI A, 1994, PERSPECT DEV NEUROBI, V2, P117
   LEVIN VA, 1990, INT J RADIAT ONCOL, V18, P321, DOI 10.1016/0360-3016(90)90096-3
   LEVY HB, 1969, P NATL ACAD SCI USA, V62, P357, DOI 10.1073/pnas.62.2.357
   Li LN, 2010, J NEUROSURG, V113, P192, DOI 10.3171/2010.2.JNS091211
   Li Y, 2005, NAT BIOTECHNOL, V23, P349, DOI 10.1038/nbt1070
   Li-Weber M, 2003, SEMIN IMMUNOL, V15, P145, DOI 10.1016/S1044-5323(03)00030-7
   Liau LM, 2005, CLIN CANCER RES, V11, P5515, DOI 10.1158/1078-0432.CCR-05-0464
   Liau LM, 1999, J NEUROSURG, V90, P1115, DOI 10.3171/jns.1999.90.6.1115
   LIBERMANN TA, 1984, CANCER RES, V44, P753
   Lichtor T, 2002, CANCER GENE THER, V9, P464, DOI 10.1038/sj.cgt.7700459
   Lilja A, 2001, INT J ONCOL, V19, P495
   Liu FH, 2006, CANCER RES, V66, P10815, DOI 10.1158/0008-5472.CAN-06-1408
   Liu G, 2004, CANCER RES, V64, P4980, DOI 10.1158/0008-5472.CAN-03-3504
   Locatelli F, 2009, CLIN IMMUNOL, V133, P171, DOI 10.1016/j.clim.2009.04.009
   Loeffler S, 2005, INT J CANCER, V115, P202, DOI 10.1002/ijc.20871
   Long EO, 2008, IMMUNOL REV, V224, P70, DOI 10.1111/j.1600-065X.2008.00660.x
   López-Botet M, 2000, SEMIN IMMUNOL, V12, P109, DOI 10.1006/smim.2000.0213
   López-Botet M, 2001, IMMUNOL REV, V181, P193, DOI 10.1034/j.1600-065X.2001.1810116.x
   LOTZE MT, 1986, JAMA-J AM MED ASSOC, V256, P3117, DOI 10.1001/jama.256.22.3117
   Lozupone F, 2003, EUR J IMMUNOL, V33, P556, DOI 10.1002/immu.200310032
   Luft T, 1998, J IMMUNOL, V161, P1947
   Ma CS, 2007, ANNU REV IMMUNOL, V25, P337, DOI 10.1146/annurev.immunol.25.022106.141651
   MAHALEY MS, 1983, J NEUROSURG, V59, P201, DOI 10.3171/jns.1983.59.2.0201
   MAHALEY MS, 1989, J NEUROSURG, V71, P639, DOI 10.3171/jns.1989.71.5.0639
   Mailliard RB, 2005, J EXP MED, V202, P941, DOI 10.1084/hem.20050128
   Mailliard RB, 2004, CANCER RES, V64, P5934, DOI 10.1158/0008-5472.CAN-04-1261
   MALEFYT RD, 1991, J EXP MED, V174, P1209
   Mann JR, 2004, CANCER J, V10, P145, DOI 10.1097/00130404-200405000-00001
   Mantovani A, 2008, NATURE, V454, P436, DOI 10.1038/nature07205
   Marcenaro E, 2009, BLOOD, V114, P4108, DOI 10.1182/blood-2009-05-222265
   Marie JC, 2005, J EXP MED, V201, P1061, DOI 10.1084/jem.20042276
   Matsuda M, 2010, J NEUROONCOL, V0, P0
   McCarty JH, 2005, ASSAY DRUG DEV TECHN, V3, P89, DOI 10.1089/adt.2005.3.89
   Meager A, 2005, CYTOKINE, V31, P109, DOI 10.1016/j.cyto.2005.04.003
   Menetrier-Caux C, 1998, BLOOD, V92, P4778, DOI 10.1182/blood.V92.12.4778
   Meng YX, 2005, INT J CANCER, V116, P992, DOI 10.1002/ijc.21131
   Menier C, 2010, TISSUE ANTIGENS, V75, P201, DOI 10.1111/j.1399-0039.2009.01438.x
   MERCHANT RE, 1992, J NEURO-ONCOL, V12, P75
   MERCHANT RE, 1988, CANCER-AM CANCER SOC, V62, P665, DOI 10.1002/1097-0142(19880815)62:4<665::AID-CNCR2820620403>3.0.CO;2-O
   MERRITT WD, 1984, CELL IMMUNOL, V89, P1, DOI 10.1016/0008-8749(84)90191-6
   Mineo JF, 2007, J NEURO-ONCOL, V85, P281, DOI 10.1007/s11060-007-9424-1
   Mittelbronn M, 2007, J NEUROIMMUNOL, V189, P50, DOI 10.1016/j.jneuroim.2007.07.002
   Moffett-King A, 2002, NAT REV IMMUNOL, V2, P656, DOI 10.1038/nri886
   Moretta A, 2008, CELL DEATH DIFFER, V15, P226, DOI 10.1038/sj.cdd.4402170
   Moretta A, 2005, TRENDS IMMUNOL, V26, P668, DOI 10.1016/j.it.2005.09.008
   Moretta A, 2002, NAT REV IMMUNOL, V2, P957, DOI 10.1038/nri956
   Moretta A, 2001, ANNU REV IMMUNOL, V19, P197, DOI 10.1146/annurev.immunol.19.1.197
   Moretta A, 2008, IMMUNOL REV, V224, P58, DOI 10.1111/j.1600-065X.2008.00651.x
   Morgan RA, 2006, SCIENCE, V314, P126, DOI 10.1126/science.1129003
   Morimoto K, 2008, ONCOGENE, V27, P264, DOI 10.1038/sj.onc.1210645
   Mosser DM, 2008, NAT REV IMMUNOL, V8, P958, DOI 10.1038/nri2448
   Mrass P, 2006, IMMUNOL REV, V213, P195, DOI 10.1111/j.1600-065X.2006.00433.x
   Munn DH, 1998, SCIENCE, V281, P1191, DOI 10.1126/science.281.5380.1191
   Munn DH, 1999, J EXP MED, V189, P1363, DOI 10.1084/jem.189.9.1363
   Muragaki Y, 2010, J CLIN ONCOL, V28, P0, DOI 10.1200/jco.2010.28.15_suppl.2069
   Murayama K, 2000, J IMMUNOTHER, V23, P511, DOI 10.1097/00002371-200009000-00001
   Nair S, 2003, J IMMUNOL, V171, P6275, DOI 10.4049/jimmunol.171.11.6275
   Nakabayashi H, 2007, CANCER LETT, V246, P182, DOI 10.1016/j.canlet.2006.02.021
   Nakashima M, 1999, NAT MED, V5, P938, DOI 10.1038/11383
   Natsume A, 2008, INT J CANCER, V122, P2542, DOI 10.1002/ijc.23407
   Nawashiro Hiroshi, 2005, BRAIN TUMOR PATHOL, V22, P89, DOI 10.1007/s10014-005-0188-z
   Nefedova Y, 2005, CANCER RES, V65, P9525, DOI 10.1158/0008-5472.CAN-05-0529
   Neufert C, 2007, EUR J IMMUNOL, V37, P1809, DOI 10.1002/eji.200636896
   NEUWELT EA, 1978, ANN NEUROL, V4, P307, DOI 10.1002/ana.410040404
   Neyns B, 2009, ANN ONCOL, V20, P1596, DOI 10.1093/annonc/mdp032
   Ni HT, 2001, J NEURO-ONCOL, V51, P1, DOI 10.1023/A:1006452726391
   Nonaka Y, 2002, TISSUE ANTIGENS, V60, P319, DOI 10.1034/j.1399-0039.2002.600406.x
   Oelke M, 2000, CLIN CANCER RES, V6, P1997
   Ohno M, 2009, MOL CANCER RES, V7, P2022, DOI 10.1158/1541-7786.MCR-09-0319
   Oi S, 2009, J NEURO-ONCOL, V92, P15, DOI 10.1007/s11060-008-9732-0
   Oji Y, 2004, CANCER SCI, V95, P822, DOI 10.1111/j.1349-7006.2004.tb02188.x
   Oka Y, 2000, IMMUNOGENETICS, V51, P99, DOI 10.1007/s002510050018
   Oka Y, 2002, CURR CANCER DRUG TAR, V2, P45, DOI 10.2174/1568009023334088
   Okada H, 1996, GENE THER, V3, P957
   Okada H, 2010, J CLIN ONCOL, V0, P0
   Okada H, 2011, J CLIN ONCOL, V29, P330, DOI 10.1200/JCO.2010.30.7744
   Old L J, 2001, CANCER IMMUN, V1, P1
   Olson JJ, 2008, J NEURO-ONCOL, V90, P293, DOI 10.1007/s11060-008-9660-z
   Oppmann B, 2000, IMMUNITY, V13, P715, DOI 10.1016/S1074-7613(00)00070-4
   Oyama T, 1998, J IMMUNOL, V160, P1224
   Ozaki K, 2002, SCIENCE, V298, P1630, DOI 10.1126/science.1077002
   Palù G, 1999, GENE THER, V6, P330, DOI 10.1038/sj.gt.3300805
   Pardridge William M, 2005, NEURORX, V2, P3
   Parham P, 2008, SEMIN IMMUNOL, V20, P311, DOI 10.1016/j.smim.2008.10.002
   Parker JN, 2000, P NATL ACAD SCI USA, V97, P2208, DOI 10.1073/pnas.040557897
   Parmar Simrit, 2003, CURRENT OPINION IN ONCOLOGY, V15, P431, DOI 10.1097/00001622-200311000-00005
   Parney IF, 2000, NEUROSURGERY, V46, P1169, DOI 10.1097/00006123-200005000-00030
   Parney IF, 2000, NEUROSURGERY, V46, P1177
   Parolini S, 2007, BLOOD, V109, P3625, DOI 10.1182/blood-2006-08-038844
   Parrish-Novak J, 2000, NATURE, V408, P57, DOI 10.1038/35040504
   Parry RG, 2001, EXP NEPHROL, V9, P275
   PASTAN I, 1992, ANNU REV BIOCHEM, V61, P331, DOI 10.1146/annurev.bi.61.070192.001555
   Pedretti M, 2010, BRIT J CANCER, V103, P827, DOI 10.1038/sj.bjc.6605832
   Pellegatta S, 2006, NEUROL RES, V28, P527, DOI 10.1179/016164106X116809
   Pellegatta S, 2006, CANCER RES, V66, P10247, DOI 10.1158/0008-5472.CAN-06-2048
   Peluso I, 2007, J IMMUNOL, V178, P732, DOI 10.4049/jimmunol.178.2.732
   Pende D, 2006, BLOOD, V107, P2030, DOI 10.1182/blood-2005-07-2696
   Pende D, 2001, EUR J IMMUNOL, V31, P1076, DOI 10.1002/1521-4141(200104)31:4<1076::AID-IMMU1076>3.0.CO;2-Y
   Perera RM, 2005, CLIN CANCER RES, V11, P6390, DOI 10.1158/1078-0432.CCR-04-2653
   Pflanz S, 2002, IMMUNITY, V16, P779, DOI 10.1016/S1074-7613(02)00324-2
   Pichlmeier U, 2008, NEURO-ONCOLOGY, V10, P1025, DOI 10.1215/15228517-2008-052
   Pizzato M, 1998, GENE THER, V5, P1003, DOI 10.1038/sj.gt.3300670
   Powell DJ, 2006, J IMMUNOL, V177, P6527, DOI 10.4049/jimmunol.177.9.6527
   Pratt Bruce M, 1997, CYTOKINE AND GROWTH FACTOR REVIEWS, V8, P267, DOI 10.1016/S1359-6101(97)00018-X
   Prins RM, 2008, NEW ENGL J MED, V359, P539, DOI 10.1056/NEJMc0804818
   PURI RK, 1994, INT J CANCER, V58, P574, DOI 10.1002/ijc.2910580421
   Quattrocchi KB, 1999, J NEURO-ONCOL, V45, P141, DOI 10.1023/A:1006293606710
   Rabinovich GA, 2007, ANNU REV IMMUNOL, V25, P267, DOI 10.1146/annurev.immunol.25.022106.141609
   Rahaman SO, 2005, CANCER RES, V65, P2956, DOI 10.1158/0008-5472.CAN-04-3592
   Rahaman SO, 2002, CANCER RES, V62, P1103
   Ramos TC, 2006, CANCER BIOL THER, V5, P375
   Reardon DA, 2002, J CLIN ONCOL, V20, P1389, DOI 10.1200/JCO.20.5.1389
   Reboldi A, 2009, NAT IMMUNOL, V10, P514, DOI 10.1038/ni.1716
   Ren H, 2003, J NEURO-ONCOL, V64, P147, DOI 10.1023/A:1024979103780
   Repovic P, 2003, ONCOGENE, V22, P8117, DOI 10.1038/sj.onc.1206922
   RETTENMAIER MA, 1986, GYNECOL ONCOL, V24, P359, DOI 10.1016/0090-8258(86)90313-6
   Rich JN, 2005, CANCER RES, V65, P4051, DOI 10.1158/0008-5472.CAN-04-3936
   RIECHMANN L, 1988, NATURE, V332, P323, DOI 10.1038/332323a0
   RIMOLDI D, 1993, INT J CANCER, V54, P527, DOI 10.1002/ijc.2910540329
   Roca H, 2009, J BIOL CHEM, V284, P34342, DOI 10.1074/jbc.M109.042671
   Rochman Y, 2009, NAT REV IMMUNOL, V9, P480, DOI 10.1038/nri2580
   Rodrigues JC, 2010, NEURO-ONCOLOGY, V12, P351, DOI 10.1093/neuonc/nop023
   Rogge L, 1997, J EXP MED, V185, P825, DOI 10.1084/jem.185.5.825
   ROSENBERG SA, 1985, NEW ENGL J MED, V313, P1485, DOI 10.1056/NEJM198512053132327
   Rosenfeld MR, 2010, NEURO-ONCOLOGY, V12, P1071, DOI 10.1093/neuonc/noq071
   Sahin U, 2000, CLIN CANCER RES, V6, P3916
   Salazar AM, 1996, NEUROSURGERY, V38, P1096, DOI 10.1097/00006123-199606000-00006
   Salcedo R, 2000, BLOOD, V96, P34, DOI 10.1182/blood.V96.1.34.013a49_34_40
   Sallusto F, 2000, IMMUNOL REV, V177, P134, DOI 10.1034/j.1600-065X.2000.17717.x
   Samaras V, 2009, HUM IMMUNOL, V70, P391, DOI 10.1016/j.humimm.2009.03.011
   Sampson JH, 2000, P NATL ACAD SCI USA, V97, P7503, DOI 10.1073/pnas.130166597
   Sampson JH, 2010, J CLIN ONCOL, V28, P4722, DOI 10.1200/JCO.2010.28.6963
   SARIS SC, 1988, J NEUROSURG, V69, P29, DOI 10.3171/jns.1988.69.1.0029
   SARIS SC, 1989, J NEUROSURG, V71, P169, DOI 10.3171/jns.1989.71.2.0169
   Sasaki M, 2001, CANCER RES, V61, P4809
   Scheurer ME, 2008, ACTA NEUROPATHOL, V116, P79, DOI 10.1007/s00401-008-0359-1
   Schmitz M, 2007, BRIT J CANCER, V96, P1293, DOI 10.1038/sj.bjc.6603696
   Schneider SW, 2004, ACTA NEUROPATHOL, V107, P272, DOI 10.1007/s00401-003-0810-2
   Schreiber TH, 2010, SEMIN IMMUNOL, V22, P105, DOI 10.1016/j.smim.2010.02.001
   Sciumè G, 2010, J NEUROIMMUNOL, V224, P8, DOI 10.1016/j.jneuroim.2010.05.019
   Sharma S, 2005, CANCER RES, V65, P5211, DOI 10.1158/0008-5472.CAN-05-0141
   Shin DM, 2001, CLIN CANCER RES, V7, P1204
   Shirai K, 2009, J NEURO-ONCOL, V91, P353, DOI 10.1007/s11060-008-9720-4
   Sica A, 2008, CANCER LETT, V267, P204, DOI 10.1016/j.canlet.2008.03.028
   SIDKY YA, 1987, CANCER RES, V47, P5155
   Simpson AJG, 2005, NAT REV CANCER, V5, P615, DOI 10.1038/nrc1669
   Sivori S, 2004, P NATL ACAD SCI USA, V101, P10116, DOI 10.1073/pnas.0403744101
   Sloan KE, 2005, CANCER RES, V65, P10930, DOI 10.1158/0008-5472.CAN-05-1890
   Sloan KE, 2004, BMC CANCER, V4, P0, DOI 10.1186/1471-2407-4-73
   Söling A, 2007, INT J ONCOL, V30, P123
   Söling A, 2001, MOL MED, V7, P659, DOI 10.1007/BF03401956
   Solomon DA, 2008, CANCER RES, V68, P8657, DOI 10.1158/0008-5472.CAN-08-2084
   Sonabend AM, 2008, ANTI-CANCER DRUG, V19, P133, DOI 10.1097/CAD.0b013e3282f24017
   Spörri R, 2005, NAT IMMUNOL, V6, P163, DOI 10.1038/ni1162
   Steinbrink K, 1997, J IMMUNOL, V159, P4772
   Stupp R, 2002, J CLIN ONCOL, V20, P1375, DOI 10.1200/JCO.20.5.1375
   Stupp R, 2005, NEW ENGL J MED, V352, P987, DOI 10.1056/NEJMoa043330
   Stupp R, 2009, LANCET ONCOL, V10, P459, DOI 10.1016/S1470-2045(09)70025-7
   SUGAWA N, 1990, P NATL ACAD SCI USA, V87, P8602, DOI 10.1073/pnas.87.21.8602
   TALMADGE JE, 1985, CANCER RES, V45, P1058
   Tchirkov A, 2007, BRIT J CANCER, V96, P474, DOI 10.1038/sj.bjc.6603586
   Thomas DA, 2005, CANCER CELL, V8, P369, DOI 10.1016/j.ccr.2005.10.012
   Thompson JA, 2008, J CLIN ONCOL, V26, P2034, DOI 10.1200/JCO.2007.14.5193
   Tough DF, 1996, SCIENCE, V272, P1947, DOI 10.1126/science.272.5270.1947
   Trapani JA, 2005, CANCER CELL, V8, P349, DOI 10.1016/j.ccr.2005.10.018
   Trinchieri G, 2003, IMMUNITY, V19, P641, DOI 10.1016/S1074-7613(03)00296-6
   Tseng SH, 1997, J IMMUNOTHER, V20, P334, DOI 10.1097/00002371-199709000-00002
   Tsuboi K, 2003, CLIN CANCER RES, V9, P3294
   Tsuda N, 2002, BRIT J CANCER, V87, P1006, DOI 10.1038/sj.bjc.6600593
   Tzartos JS, 2008, AM J PATHOL, V172, P146, DOI 10.2353/ajpath.2008.070690
   Ueda R, 2004, ONCOGENE, V23, P1420, DOI 10.1038/sj.onc.1207252
   Ueda R, 2007, INT J CANCER, V120, P1704, DOI 10.1002/ijc.22472
   Ueda Ryo, 2004, BRAIN TUMOR PATHOL, V21, P35, DOI 10.1007/BF02482175
   Ueno T, 2000, CLIN CANCER RES, V6, P3282
   Van Tendeloo VFI, 2001, BLOOD, V98, P49, DOI 10.1182/blood.V98.1.49
   VANPEL A, 1995, IMMUNOL REV, V145, P229, DOI 10.1111/j.1600-065X.1995.tb00084.x
   VAQUERO J, 1991, ACTA NEUROCHIR, V109, P42, DOI 10.1007/BF01405696
   VENTIMIGLIA JB, 1992, J NEUROIMMUNOL, V36, P41, DOI 10.1016/0165-5728(92)90029-K
   Vicari AP, 2002, SEMIN CANCER BIOL, V12, P33, DOI 10.1006/scbi.2001.0400
   Vicente R, 2010, SEMIN IMMUNOL, V22, P270, DOI 10.1016/j.smim.2010.04.016
   Vitale M, 2005, BLOOD, V106, P566, DOI 10.1182/blood-2004-10-4035
   Vonderheide RH, 2001, CLIN CANCER RES, V7, P3343
   Vredenburgh JJ, 2007, CLIN CANCER RES, V13, P1253, DOI 10.1158/1078-0432.CCR-06-2309
   Wakabayashi T, 2011, J NEUROONCOL, V0, P0
   WALKER MD, 1978, J NEUROSURG, V49, P333, DOI 10.3171/jns.1978.49.3.0333
   WALKER MD, 1980, NEW ENGL J MED, V303, P1323, DOI 10.1056/NEJM198012043032303
   Walker PR, 1997, J IMMUNOL, V158, P4521
   Walzer T, 2005, BLOOD, V106, P2252, DOI 10.1182/blood-2005-03-1154
   Wang H, 2009, STEM CELLS, V27, P2393, DOI 10.1002/stem.188
   Wang XQ, 2009, ANNU REV IMMUNOL, V27, P29, DOI 10.1146/annurev.immunol.24.021605.090616
   Weissenberger J, 2004, ONCOGENE, V23, P3308, DOI 10.1038/sj.onc.1207455
   Welte S, 2006, NAT IMMUNOL, V7, P1334, DOI 10.1038/ni1402
   Wemmert S, 2009, INT J ONCOL, V34, P1743, DOI 10.3892/ijo_00000305
   Wheeler CJ, 2008, CANCER RES, V68, P5955, DOI 10.1158/0008-5472.CAN-07-5973
   WHISLER RL, 1980, J IMMUNOL, V125, P2106
   Wiendl H, 2002, J IMMUNOL, V168, P4772, DOI 10.4049/jimmunol.168.9.4772
   Williams RF, 2010, ANTICANCER RES, V30, P3301
   Willimsky G, 2007, IMMUNOL REV, V220, P102, DOI 10.1111/j.1600-065X.2007.00578.x
   Wilmotte R, 2005, NEUROREPORT, V16, P1081, DOI 10.1097/00001756-200507130-00010
   WINTER G, 1994, ANNU REV IMMUNOL, V12, P433, DOI 10.1146/annurev.iy.12.040194.002245
   Wintterle S, 2003, CANCER RES, V63, P7462
   Wischhusell J, 2007, SEMIN CANCER BIOL, V17, P459, DOI 10.1016/j.semcancer.2007.07.005
   Wischhusen J, 2002, CANCER RES, V62, P2592
   Witte K, 2010, CYTOKINE GROWTH F R, V21, P237, DOI 10.1016/j.cytogfr.2010.04.002
   Wolchok JD, 2010, LANCET ONCOL, V11, P155, DOI 10.1016/S1470-2045(09)70334-1
   WONG AJ, 1992, P NATL ACAD SCI USA, V89, P2965, DOI 10.1073/pnas.89.7.2965
   Wu A, 2010, NEURO-ONCOLOGY, V12, P1113, DOI 10.1093/neuonc/noq082
   Wykosky J, 2005, MOL CANCER RES, V3, P541, DOI 10.1158/1541-7786.MCR-05-0056
   Yamanaka R, 2001, J NEUROSURG, V94, P474, DOI 10.3171/jns.2001.94.3.0474
   Yamato I, 2009, BRIT J CANCER, V101, P1709, DOI 10.1038/sj.bjc.6605375
   Yang I, 2004, J NEUROSURG, V100, P310, DOI 10.3171/jns.2004.100.2.0310
   Yang JC, 2007, J IMMUNOTHER, V30, P825, DOI 10.1097/CJI.0b013e318156e47e
   Yang L, 2010, TRENDS IMMUNOL, V31, P220, DOI 10.1016/j.it.2010.04.002
   Yawata T, 2010, MOL CARCINOGEN, V49, P532, DOI 10.1002/mc.20614
   Yee C, 2002, P NATL ACAD SCI USA, V99, P16168, DOI 10.1073/pnas.242600099
   Yoshino A, 2009, INT J ONCOL, V35, P139, DOI 10.3892/ijo_00000322
   YOUNG H, 1977, CANCER-AM CANCER SOC, V40, P1037, DOI 10.1002/1097-0142(197709)40:3<1037::AID-CNCR2820400311>3.0.CO;2-9
   Yu JS, 2001, CANCER RES, V61, P842
   YU JS, 1993, CANCER RES, V53, P3125
   Yuan XP, 2006, CANCER RES, V66, P2630, DOI 10.1158/0008-5472.CAN-05-1682
   Zhang JG, 2007, CLIN CANCER RES, V13, P566, DOI 10.1158/1078-0432.CCR-06-1576
   Zhang L, 2006, J NEUROSURG, V105, P119, DOI 10.3171/jns.2006.105.1.119
   Zhao B, 2009, DNA CELL BIOL, V28, P335, DOI 10.1089/dna.2008.0845
   Zhou YH, 2003, CLIN CANCER RES, V9, P3369
NR 440
TC 18
Z9 18
U1 0
U2 33
PU BENTHAM SCIENCE PUBL LTD
PI SHARJAH
PA EXECUTIVE STE Y-2, PO BOX 7917, SAIF ZONE, 1200 BR SHARJAH, U ARAB EMIRATES
SN 1381-6128
EI 1873-4286
J9 CURR PHARM DESIGN
JI Curr. Pharm. Design
PD AUG 15
PY 2011
VL 17
IS 23
BP 2439
EP 2467
DI 10.2174/138161211797249206
PG 29
WC Pharmacology & Pharmacy
SC Pharmacology & Pharmacy
GA 883IG
UT WOS:000299626900008
PM 21827420
DA 2025-02-17
ER

PT J
AU Akasaki, Y
   Kikuchi, T
   Irie, M
   Yamamoto, Y
   Arai, T
   Tanaka, T
   Joki, T
   Abe, T
AF Akasaki, Yasuharu
   Kikuchi, Tetsuro
   Irie, Masaki
   Yamamoto, Yohei
   Arai, Takao
   Tanaka, Toshihide
   Joki, Tatsuhiro
   Abe, Toshiaki
TI Cotransfection of Poly(I:C) and siRNA of IL-10 Into Fusions of Dendritic and Glioma Cells Enhances Antitumor T Helper Type 1 Induction in Patients With Glioma
SO JOURNAL OF IMMUNOTHERAPY
LA English
DT Article
DE dendritic cell; glioma; Th1; polyriboinosinic polyribocytidylic acid; small interference RNA
ID double-stranded-rna; polycytidylic acid/cationic liposome; toll-like receptor-3; polyribocytidylic acid; adaptive immunity; activation; recognition; vaccination; responses; innate
AB Apart from generating T-helper (Th) effector responses, dendritic cells (DCs) are capable of initiating tolerance against the inciting antigens. Therefore, successful DC-based immunotherapy against malignant tumors requires an additional strategy to activate antigen-processing DCs. We studied the antitumor immune responses conferred by fusions of DCs and glioma cells in vitro. Fusion cells (FCs) were stimulated with polyriboinosinic polyribocytidylic acid [Poly(I: C)] and/or small interference RNA (siRNA) of IL-10 (IL-10-siRNA). Increased IFN-beta expression induced by Poly(I: C) transfection was accompanied by enhanced production of IL-10 and IL-12p70 in the FCs. We also found that the ability of Poly(I: C)-transfected FCs to produce IL-12p70, but not IFN-beta, was preserved when endogenous IL-10 was suppressed by IL-10-siRNA. To analyze the antigen-presenting function further, DCs, glioma cells, and peripheral lymphocytes were established from patients newly diagnosed with glioma. In this experiment, peripheral lymphocytes were stimulated with autologous FCs and restimulated with autologous glioma cells. CD4(+) T cells isolated from the stimulated lymphocytes were subjected to the ELISPOT and WST-1 assays, which revealed that the IL10- siRNA/Poly(I: C)-cotransfected FCs elicit an efficient tumor-specific Th1 response. These findings support the relevance of using Poly(I: C) and IL-10-siRNA in clinical immunotherapy protocols with an FC-based vaccine for patients with malignant glioma as a means of promoting Th1-induced tumor antigen presentation.
C1 [Akasaki, Yasuharu] Jikei Univ, Sch Med, Dept Neurosurg, Minato Ku, Tokyo 1058461, Japan.
   [Akasaki, Yasuharu; Kikuchi, Tetsuro; Irie, Masaki] Jikei Univ, Sch Med, Dept Oncol, Tokyo 1058461, Japan.
C3 Jikei University; Jikei University
RP Akasaki, Y (通讯作者)，Jikei Univ, Sch Med, Dept Neurosurg, Minato Ku, 3-25-8 Nishisinbashi, Tokyo 1058461, Japan.
EM akasaki@jikei.ac.jp
FU Ministry of Education, Science, and Technology of Japan [C-19591704]; Grants-in-Aid for Scientific Research [19591704] Funding Source: KAKEN
CR Akasaki Y, 2004, J IMMUNOL, V173, P4352, DOI 10.4049/jimmunol.173.7.4352
   Akasaki Y, 2001, J IMMUNOTHER, V24, P106, DOI 10.1097/00002371-200103000-00004
   Alexopoulou L, 2001, NATURE, V413, P732, DOI 10.1038/35099560
   Banchereau J, 1998, NATURE, V392, P245, DOI 10.1038/32588
   Bochtler P, 2008, J IMMUNOL, V181, P1633, DOI 10.4049/jimmunol.181.3.1633
   Butterfield LH, 2008, J IMMUNOTHER, V31, P89, DOI 10.1097/CJI.0b013e318158fce0
   Celluzzi CM, 1998, J IMMUNOL, V160, P3081
   Corinti S, 2001, J IMMUNOL, V166, P4312, DOI 10.4049/jimmunol.166.7.4312
   Fujimura T, 2006, EUR J IMMUNOL, V36, P3371, DOI 10.1002/eji.200636053
   Gately MK, 1998, ANNU REV IMMUNOL, V16, P495, DOI 10.1146/annurev.immunol.16.1.495
   Gautier G, 2005, J EXP MED, V201, P1435, DOI 10.1084/jem.20041964
   Gitlin L, 2006, P NATL ACAD SCI USA, V103, P8459, DOI 10.1073/pnas.0603082103
   Gong JL, 1997, NAT MED, V3, P558, DOI 10.1038/nm0597-558
   Gunzer M, 2001, SEMIN IMMUNOL, V13, P291, DOI 10.1006/smim.2001.0325
   Hirabayashi K, 1999, CANCER RES, V59, P4325
   Kato H, 2006, NATURE, V441, P101, DOI 10.1038/nature04734
   Kikuchi T, 2001, CANCER IMMUNOL IMMUN, V50, P337, DOI 10.1007/s002620100205
   Kikuchi T, 2004, J IMMUNOTHER, V27, P452, DOI 10.1097/00002371-200411000-00005
   Kortylewski M, 2009, CANCER RES, V69, P2497, DOI 10.1158/0008-5472.CAN-08-3031
   Lapteva N, 2007, CANCER RES, V67, P10528, DOI 10.1158/0008-5472.CAN-07-0833
   Lee HK, 2006, IMMUNITY, V24, P153, DOI 10.1016/j.immuni.2005.12.012
   Liu GT, 2004, EUR J IMMUNOL, V34, P1680, DOI 10.1002/eji.200425081
   Matsumoto M, 2003, J IMMUNOL, V171, P3154, DOI 10.4049/jimmunol.171.6.3154
   Matsumoto M, 2008, ADV DRUG DELIVER REV, V60, P805, DOI 10.1016/j.addr.2007.11.005
   Medzhitov R, 2000, IMMUNOL REV, V173, P89, DOI 10.1034/j.1600-065X.2000.917309.x
   Moore KW, 2001, ANNU REV IMMUNOL, V19, P683, DOI 10.1146/annurev.immunol.19.1.683
   Steinman RM, 2003, ANNU REV IMMUNOL, V21, P685, DOI 10.1146/annurev.immunol.21.120601.141040
   Trinchieri G, 2003, NAT REV IMMUNOL, V3, P133, DOI 10.1038/nri1001
   Tüting T, 1998, J IMMUNOL, V160, P1139
   Verdeil G, 2008, P NATL ACAD SCI USA, V105, P16683, DOI 10.1073/pnas.0805054105
   Verdijk RM, 1999, J IMMUNOL, V163, P57
   Yu JS, 2001, CANCER RES, V61, P842
   Zitvogel L, 1996, J EXP MED, V183, P87, DOI 10.1084/jem.183.1.87
NR 33
TC 0
Z9 0
U1 0
U2 4
PU LIPPINCOTT WILLIAMS & WILKINS
PI PHILADELPHIA
PA 530 WALNUT ST, PHILADELPHIA, PA 19106-3621 USA
SN 1524-9557
EI 
J9 J IMMUNOTHER
JI J. Immunother.
PD MAR 15
PY 2011
VL 34
IS 2
BP 129
EP 136
DI 
PG 8
WC Oncology; Immunology; Medicine, Research & Experimental
SC Oncology; Immunology; Research & Experimental Medicine
GA 719FG
UT WOS:000287186200002
DA 2025-02-17
ER

PT J
AU Xiong, ZM
   Ohlfest, JR
AF Xiong, Zhengming
   Ohlfest, John R.
TI Topical Imiquimod has Therapeutic and Immunomodulatory Effects Against Intracranial Tumors
SO JOURNAL OF IMMUNOTHERAPY
LA English
DT Article
DE imiquimod; Toll-like receptor; vaccine; glioma; immunotherapy
ID immunotherapy; glioblastoma; survival; agonist; decade; tlr7
AB Topical imiquimod cream (trade name: Aldara) is a Toll-like receptor (TLR) 7 agonist that is approved for the treatment of cutaneous tumors. Aldara is also used as a vaccine adjuvant in clinical trials in patients with glioma and other tumors. The main mechanism of action ascribed to Aldara has been the local activation of TLR7(+) cells near the application site. Here we report the unexpected finding that Aldara has therapeutic and immunomodulatory activity as a single agent in mice bearing intracranial tumors. Repeated administration of Aldara onto the skin significantly increased the survival of mice bearing intracranial GL261 glioma and EMT6 breast carcinoma. Aldara treatment was associated with a reduction in the number CD4(+) Foxp3(+) regulatory T cells in the blood and brain tumor site. Mice treated with Aldara exhibited a generalized lymphopenia in the blood amidst an increase in brain tumor infiltrating CD4(+) and CD8(+) T cells and dendritic cells. Brain-infiltrating CD8(+) T cells were tumor reactive as demonstrated by degranulation and interferon-g secretion in a GL261-dependent manner. In addition, soluble imiquimod directly inhibited the proliferation of GL261 cells in a TLR7-independent manner. This is the first report demonstrating that topical application of imiquimod can enhance T-cell responses to intracranial tumors as a single agent. The results must be interpreted with caution considering anatomical and biological differences between mice and humans. Nevertheless, Aldara that is being used as a vaccine adjuvant in clinical trials may have direct antitumor effects that are independent of exogenous antigen. Further studies in humans are warranted.
C1 [Xiong, Zhengming; Ohlfest, John R.] Univ Minnesota, Dept Pediat, Minneapolis, MN 55455 USA.
   [Ohlfest, John R.] Univ Minnesota, Dept Neurosurg, Minneapolis, MN 55455 USA.
C3 University of Minnesota System; University of Minnesota Twin Cities; University of Minnesota System; University of Minnesota Twin Cities
RP Ohlfest, JR (通讯作者)，Univ Minnesota, Dept Pediat, 420 Delaware St SE,MMC 366, Minneapolis, MN 55455 USA.
EM ohlfe001@umn.edu
FU National Institutes of Health (NIH) [IR21-NS055738]; Dana Foundation; American Cancer Society [RSG-09-189-01-LIB]; Minnesota Partnership for Biotechnology and Medical Genomics; Randy Shaver Cancer Research and Community Fund; Children's Cancer Research fund; Minnesota Futures Grant Program
CR Broomfield SA, 2009, J IMMUNOL, V182, P5217, DOI 10.4049/jimmunol.0803826
   Gaspari AA, 2009, J DRUGS DERMATOL, V8, P467
   Harrison LI, 2004, ARCH DERMATOL RES, V296, P6, DOI 10.1007/s00403-004-0465-4
   Jacobson KA, 2006, NAT REV DRUG DISCOV, V5, P247, DOI 10.1038/nrd1983
   Lamoreaux L, 2006, NAT PROTOC, V1, P1507, DOI 10.1038/nprot.2006.268
   Li Vincent W, 2005, J DRUGS DERMATOL, V4, P708
   Mahto M, 2010, INT J STD AIDS, V21, P8, DOI 10.1258/ijsa.2009.009309
   Meyer T, 2003, BRIT J DERMATOL, V149, P9, DOI 10.1046/j.0366-077X.2003.05632.x
   Mohty M, 2003, J IMMUNOL, V171, P3385, DOI 10.4049/jimmunol.171.7.3385
   Ohlfest JR, 2005, MOL THER, V12, P778, DOI 10.1016/j.ymthe.2005.07.689
   Prins RM, 2006, J IMMUNOL, V176, P157, DOI 10.4049/jimmunol.176.1.157
   Schön M, 2007, CURR MED CHEM, V14, P681, DOI 10.2174/092986707780059625
   Smits ELJM, 2008, ONCOLOGIST, V13, P859, DOI 10.1634/theoncologist.2008-0097
   Wu A, 2007, CANCER GENE THER, V14, P550, DOI 10.1038/sj.cgt.7701045
   Wu A, 2007, J IMMUNOTHER, V30, P789, DOI 10.1097/CJI.0b013e318155a0f6
   Xiong ZM, 2008, CLIN CANCER RES, V14, P5484, DOI 10.1158/1078-0432.CCR-07-4139
NR 16
TC 37
Z9 44
U1 0
U2 14
PU LIPPINCOTT WILLIAMS & WILKINS
PI PHILADELPHIA
PA TWO COMMERCE SQ, 2001 MARKET ST, PHILADELPHIA, PA 19103 USA
SN 1524-9557
EI 1537-4513
J9 J IMMUNOTHER
JI J. Immunother.
PD APR 15
PY 2011
VL 34
IS 3
BP 264
EP 269
DI 10.1097/CJI.0b013e318209eed4
PG 6
WC Oncology; Immunology; Medicine, Research & Experimental
SC Oncology; Immunology; Research & Experimental Medicine
GA 733CO
UT WOS:000288238200004
PM 21389872
DA 2025-02-17
ER

PT J
AU Bao, L
   Dunham, K
   Lucas, K
AF Bao, Lei
   Dunham, Kimberly
   Lucas, Kenneth
TI MAGE-A1, MAGE-A3, and NY-ESO-1 can be upregulated on neuroblastoma cells to facilitate cytotoxic T lymphocyte-mediated tumor cell killing
SO CANCER IMMUNOLOGY IMMUNOTHERAPY
LA English
DT Article
DE Cancer-testis antigens; Decitabine; Interferon-gamma; Neuroblastoma; MHC molecules
ID hla class-i; cancer-testis antigens; dendritic cells; gamma-interferon; dna methylation; retinoic acid; ifn-gamma; phase-i; expression; melanoma
AB Approximately half of patients with stage IV neuroblastoma are expected to relapse despite current therapy, and when this occurs, there is little likelihood of achieving a cure. Very few clinical trials have been conducted to determine whether cellular immune responses could be harnessed to fight this tumor, largely because potential tumor antigens for cytotoxic T lymphocytes (CTL) are limited. MAGE-A1, MAGE-A3, and NY-ESO-1 are cancer-testis (CT) antigens expressed on a number of malignant solid tumors, including neuroblastoma, but many tumor cell lines down-regulate the expression of CT antigens as well as major histocompatibility (MHC) antigens, precluding recognition by antigen-specific T cells. If expression of cancer antigens on neuroblastoma could be enhanced pharmacologically, CT antigen-specific immunotherapy could be considered for this tumor. We have demonstrated that the expression of MAGE-A1, MAGE-A3, and NY-ESO-1 can be upregulated on neuroblastoma cells following exposure to pharmacologic levels of the demethylating agent 5-aza-2'-deoxycytidine (decitabine, DAC). Expression of NY-ESO-1, MAGE-A1, or MAGE-A3 was induced in 10/10 neuroblastoma cell lines after 5 days of exposure to DAC. Culture of neuroblastoma cell lines with IFN-gamma was also associated with an increased expression of either MHC Class I or II by cytofluorometry, as reported by other groups. MAGE-A1, MAGE-A3, and NY-ESO-1-specific CTL were cultured from volunteer donors by stimulating peripheral blood mononuclear cells with dendritic cells pulsed with overlapping peptide mixes derived from full-length proteins, and these CTL preferentially lysed HLA partially matched, DAC-treated neuroblastoma and glioblastoma cell lines. These studies show that demethylating chemotherapy can be combined with IFN-gamma to increase the expression of CT antigens and MHC molecules on neuroblastoma cells, and pre-treatment with these agents makes tumor cell lines more susceptible to CTL-mediated killing. These data provide a basis to consider the use of demethylating chemotherapy in neuroblastoma patients, in conjunction with immune therapies that facilitate the expansion of CT antigen-specific CTL.
C1 [Bao, Lei; Dunham, Kimberly; Lucas, Kenneth] Penn State Hershey Childrens Hosp, Dept Pediat, Div Hematol Oncol & Stem Cell Transplantat, Hershey, PA 17033 USA.
C3 Pennsylvania Commonwealth System of Higher Education (PCSHE); Pennsylvania State University; Penn State Health
RP Bao, L (通讯作者)，Penn State Hershey Childrens Hosp, Dept Pediat, Div Hematol Oncol & Stem Cell Transplantat, 500 Univ Dr,C7830, Hershey, PA 17033 USA.
EM Lbao@psu.edu
FU Pennsylvania State University College of Medicine
CR Adair SJ, 2009, CANCER IMMUNOL IMMUN, V58, P589, DOI 10.1007/s00262-008-0582-6
   Barrow C, 2006, CLIN CANCER RES, V12, P764, DOI 10.1158/1078-0432.CCR-05-1544
   Bender Armin, 2007, CANCER IMMUN, V7, P16
   BOON T, 1994, ANNU REV IMMUNOL, V12, P337, DOI 10.1146/annurev.iy.12.040194.002005
   Brodeur GM, 2003, NAT REV CANCER, V3, P203, DOI 10.1038/nrc1014
   Carrasco J, 2008, J IMMUNOL, V180, P3585, DOI 10.4049/jimmunol.180.5.3585
   Chen Qiyuan, 2005, CANCER IMMUN, V5, P5
   Chen YT, 1997, P NATL ACAD SCI USA, V94, P1914, DOI 10.1073/pnas.94.5.1914
   Chianese-Bullock KA, 2005, J IMMUNOL, V174, P3080, DOI 10.4049/jimmunol.174.5.3080
   Davis ID, 2004, P NATL ACAD SCI USA, V101, P10697, DOI 10.1073/pnas.0403572101
   Fulda S, 2006, ONCOGENE, V25, P5125, DOI 10.1038/sj.onc.1209518
   Garcia-Manero G, 2005, SEMIN HEMATOL, V42, PS50, DOI 10.1053/j.seminhematol.2005.05.004
   GAUGLER B, 1994, J EXP MED, V179, P921, DOI 10.1084/jem.179.3.921
   GROSS N, 1987, INT J CANCER, V39, P521, DOI 10.1002/ijc.2910390420
   GROSS N, 1990, CANCER RES, V50, P7532
   Ho WY, 2006, J IMMUNOL METHODS, V310, P40, DOI 10.1016/j.jim.2005.11.023
   Issa JPJ, 2005, J CLIN ONCOL, V23, P3948, DOI 10.1200/JCO.2005.11.981
   Jäger E, 2000, P NATL ACAD SCI USA, V97, P12198, DOI 10.1073/pnas.220413497
   Jungbluth AA, 2001, INT J CANCER, V94, P252, DOI 10.1002/ijc.1451
   Levine BL, 2002, NAT MED, V8, P47, DOI 10.1038/nm0102-47
   Mackensen A, 2000, INT J CANCER, V86, P385, DOI 10.1002/(SICI)1097-0215(20000501)86:3<385::AID-IJC13>3.3.CO;2-K
   MERLO A, 1995, NAT MED, V1, P686, DOI 10.1038/nm0795-686
   Miller CHT, 2009, ANN NY ACAD SCI, V1182, P69, DOI 10.1111/j.1749-6632.2009.05069.x
   Natsume A, 2008, INT J CANCER, V122, P2542, DOI 10.1002/ijc.23407
   Ploegh HL, 1998, SCIENCE, V280, P248, DOI 10.1126/science.280.5361.248
   PONZONI M, 1991, CELL MOL NEUROBIOL, V11, P397, DOI 10.1007/BF00711421
   PONZONI M, 1993, INT J CANCER, V55, P817, DOI 10.1002/ijc.2910550521
   Ramakrishnan R, 2010, J CLIN INVEST, V120, P1111, DOI 10.1172/JCI40269
   RAZIN A, 1980, SCIENCE, V210, P604, DOI 10.1126/science.6254144
   RIDDELL SR, 1990, J IMMUNOL METHODS, V128, P189, DOI 10.1016/0022-1759(90)90210-M
   Rodolfo M, 2003, CANCER RES, V63, P6948
   Samlowski WE, 2005, J CLIN ONCOL, V23, P3897, DOI 10.1200/JCO.2005.06.118
   Scanlan Matthew J, 2004, CANCER IMMUN, V4, P1
   Schrump DS, 2006, CLIN CANCER RES, V12, P5777, DOI 10.1158/1078-0432.CCR-06-0669
   Serrano A, 2001, INT J CANCER, V94, P243, DOI 10.1002/ijc.1452
   Sigalotti L, 2003, BLOOD, V101, P4644, DOI 10.1182/blood-2002-11-3458
   Su S, 1997, BIOTECHNIQUES, V22, P1107, DOI 10.2144/97226st02
   Sun Q, 2000, J IMMUNOL, V165, P4105, DOI 10.4049/jimmunol.165.7.4105
   Tajima K, 2003, LUNG CANCER-J IASLC, V42, P23, DOI 10.1016/S0169-5002(03)00244-7
   Teitz T, 2000, NAT MED, V6, P529, DOI 10.1038/75007
   Thurner B, 1999, J EXP MED, V190, P1669, DOI 10.1084/jem.190.11.1669
   Vaughan HA, 2004, CLIN CANCER RES, V10, P8396, DOI 10.1158/1078-0432.CCR-04-0809
   Wölfl M, 2005, CANCER IMMUNOL IMMUN, V54, P400, DOI 10.1007/s00262-004-0603-z
   Wolfl M, 2007, BLOOD, V110, P201, DOI 10.1182/blood-2006-11-056168
   Yang H, 2005, LEUKEMIA RES, V29, P739, DOI 10.1016/j.leukres.2004.11.022
NR 45
TC 70
Z9 78
U1 0
U2 6
PU SPRINGER
PI NEW YORK
PA 233 SPRING ST, NEW YORK, NY 10013 USA
SN 0340-7004
EI 
J9 CANCER IMMUNOL IMMUN
JI Cancer Immunol. Immunother.
PD SEP 15
PY 2011
VL 60
IS 9
BP 1299
EP 1307
DI 10.1007/s00262-011-1037-z
PG 9
WC Oncology; Immunology
SC Oncology; Immunology
GA 811MQ
UT WOS:000294215600009
PM 21626030
DA 2025-02-17
ER

PT J
AU Olah, M
   Biber, K
   Vinet, J
   Boddeke, HWGM
AF Olah, M.
   Biber, K.
   Vinet, J.
   Boddeke, H. W. G. M.
TI Microglia Phenotype Diversity
SO CNS & NEUROLOGICAL DISORDERS-DRUG TARGETS
LA English
DT Article
DE Microglia; aging; gliomas; white matter; grey matter; inflammation
ID central-nervous-system; monocyte chemoattractant protein-1; brain dendritic cells; necrosis-factor-alpha; white-matter changes; leukemia inhibitory factor; neural precursor cells; mhc class-ii; rat-brain; in-vivo
AB Microglia, the tissue macrophages of the brain, have under healthy conditions a resting phenotype that is characterized by a ramified morphology. With their fine processes microglia are continuously scanning their environment. Upon any homeostatic disturbance microglia rapidly change their phenotype and contribute to processes including inflammation, tissue remodeling, and neurogenesis. In this review, we will address functional phenotypes of microglia in diverse brain regions and phenotypes associated with neuroinflammation, neurogenesis, brain tumor homeostasis, and aging.
C1 [Olah, M.; Biber, K.; Vinet, J.; Boddeke, H. W. G. M.] Univ Groningen, Univ Med Ctr Groningen, Dept Neurosci, Sect Med Physiol, NL-9713 AV Groningen, Netherlands.
   [Biber, K.] Univ Freiburg, Dept Psychiat & Psychotherapy, D-7800 Freiburg, Germany.
C3 University of Groningen; University of Freiburg
RP Boddeke, HWGM (通讯作者)，Univ Groningen, Univ Med Ctr Groningen, Dept Neurosci, Sect Med Physiol, Antonius Deusinglaan 1, NL-9713 AV Groningen, Netherlands.
EM h.w.g.m.boddeke@med.umcg.nl
CR Aarum J, 2003, P NATL ACAD SCI USA, V100, P15983, DOI 10.1073/pnas.2237050100
   Alldinger S, 1996, ACTA NEUROPATHOL, V92, P273, DOI 10.1007/s004010050518
   ALTERMAN RL, 1994, MOL CHEM NEUROPATHOL, V21, P177, DOI 10.1007/BF02815350
   Anderson AC, 2007, SCIENCE, V318, P1141, DOI 10.1126/science.1148536
   Unknown -, 1932, CYTOLOGY CELLULAR PA, V0, P0
   Ayoub AE, 2003, J NEUROSCI, V23, P7759
   Badie B, 2002, J NEUROIMMUNOL, V133, P39, DOI 10.1016/S0165-5728(02)00350-8
   Balasubramaniam B, 2009, EXP EYE RES, V89, P757, DOI 10.1016/j.exer.2009.06.019
   Battista D, 2006, EUR J NEUROSCI, V23, P83, DOI 10.1111/j.1460-9568.2005.04539.x
   Bernstein HG, 2009, EXPERT REV NEUROTHER, V9, P1059, DOI 10.1586/ERN.09.59
   Bettinger I, 2002, ACTA NEUROPATHOL, V103, P351, DOI 10.1007/s00401-001-0472-x
   Biber K, 2007, TRENDS NEUROSCI, V30, P596, DOI 10.1016/j.tins.2007.08.007
   Bo L, 2009, ACTA NEUROL SCAND, V120, P51, DOI 10.1111/j.1600-0404.2009.01216.x
   Boillée S, 2006, NEURON, V52, P39, DOI 10.1016/j.neuron.2006.09.018
   Bonde S, 2006, EUR J NEUROSCI, V23, P965, DOI 10.1111/j.1460-9568.2006.04635.x
   Brink BP, 2005, J NEUROPATH EXP NEUR, V64, P147, DOI 10.1093/jnen/64.2.147
   Brown CE, 2007, J IMMUNOL, V179, P3332, DOI 10.4049/jimmunol.179.5.3332
   Bulloch K, 2008, J COMP NEUROL, V508, P687, DOI 10.1002/cne.21668
   Butovsky O, 2006, J CLIN INVEST, V116, P905, DOI 10.1172/JCI26836
   Butovsky O, 2006, MOL CELL NEUROSCI, V31, P149, DOI 10.1016/j.mcn.2005.10.006
   Butovsky O, 2007, MOL CELL NEUROSCI, V35, P490, DOI 10.1016/j.mcn.2007.04.009
   Cacci E, 2005, J NEUROSCI RES, V80, P789, DOI 10.1002/jnr.20531
   Cacci E, 2008, GLIA, V56, P412, DOI 10.1002/glia.20616
   Cardona AE, 2006, NAT NEUROSCI, V9, P917, DOI 10.1038/nn1715
   Carson MJ, 2007, NEUROTHERAPEUTICS, V4, P571, DOI 10.1016/j.nurt.2007.07.002
   Chang A, 2008, BRAIN, V131, P2366, DOI 10.1093/brain/awn157
   Choi SH, 2008, NEURON, V59, P568, DOI 10.1016/j.neuron.2008.07.033
   Colton CA, 2009, J NEUROIMMUNE PHARM, V4, P399, DOI 10.1007/s11481-009-9164-4
   Conde JR, 2006, J NEUROPATH EXP NEUR, V65, P199, DOI 10.1097/01.jnen.0000202887.22082.63
   CONSTAM DB, 1992, J IMMUNOL, V148, P1404
   Das S, 2008, J NEUROSCI RES, V86, P1199, DOI 10.1002/jnr.21585
   De Haas AH, 2008, GLIA, V56, P888, DOI 10.1002/glia.20663
   De Haas AH, 2007, GLIA, V55, P1374, DOI 10.1002/glia.20554
   Deckert M, 2006, ACTA NEUROPATHOL, V111, P548, DOI 10.1007/s00401-006-0062-z
   DESBAILLETS I, 1994, INT J CANCER, V58, P240, DOI 10.1002/ijc.2910580216
   DiPatre PL, 1997, J NEUROPATH EXP NEUR, V56, P143, DOI 10.1097/00005072-199702000-00004
   Du YZ, 2003, DEV NEUROSCI-BASEL, V25, P116, DOI 10.1159/000072261
   Ehninger D, 2003, CEREB CORTEX, V13, P845, DOI 10.1093/cercor/13.8.845
   Ekdahl CT, 2009, NEUROSCIENCE, V158, P1021, DOI 10.1016/j.neuroscience.2008.06.052
   Ekdahl CT, 2003, P NATL ACAD SCI USA, V100, P13632, DOI 10.1073/pnas.2234031100
   El Khoury J, 1998, NEUROBIOL AGING, V19, PS81, DOI 10.1016/S0197-4580(98)00036-0
   Färber K, 2005, MOL CELL NEUROSCI, V29, P128, DOI 10.1016/j.mcn.2005.01.003
   Felger JC, 2010, BRAIN BEHAV IMMUN, V24, P724, DOI 10.1016/j.bbi.2009.11.002
   Fischer HG, 2001, J IMMUNOL, V166, P2717, DOI 10.4049/jimmunol.166.4.2717
   Fischer HG, 2000, J IMMUNOL, V164, P4826, DOI 10.4049/jimmunol.164.9.4826
   Flanary BE, 2003, J ANTI-AGING MED, V6, P299, DOI 10.1089/109454503323028894
   FLATTEN M, 2003, ANN NEUROL, V54, P388
   Galasso JM, 2000, EXP NEUROL, V161, P85, DOI 10.1006/exnr.1999.7249
   GEHRMANN J, 1993, J NEUROIMMUNOL, V48, P189, DOI 10.1016/0165-5728(93)90191-Z
   Giometto B, 1996, ACTA NEUROCHIR, V138, P50, DOI 10.1007/BF01411724
   Godbout JP, 2005, FASEB J, V19, P1329, DOI 10.1096/fj.05-3776fje
   GONCALVES MB, 2010, BR J PHARM, V0, P0
   Gordon SM, 2008, EUR J IMMUNOL, V38, P3257, DOI 10.1002/eji.200838855
   Goswami S, 1998, J NEUROCHEM, V71, P1837
   Gottfried-Blackmore A, 2009, P NATL ACAD SCI USA, V106, P20918, DOI 10.1073/pnas.0911509106
   Gould E, 2007, NAT REV NEUROSCI, V8, P481, DOI 10.1038/nrn2147
   Gowing G, 2008, J NEUROSCI, V28, P10234, DOI 10.1523/JNEUROSCI.3494-08.2008
   GRAEBER MB, 1994, NEUROPATH APPL NEURO, V20, P406, DOI 10.1111/j.1365-2990.1994.tb00987.x
   Graeber MB, 2002, GLIA, V40, P252, DOI 10.1002/glia.10147
   Grathwohl SA, 2009, NAT NEUROSCI, V12, P1361, DOI 10.1038/nn.2432
   Gross CG, 2000, NAT REV NEUROSCI, V1, P67, DOI 10.1038/35036235
   Guo L, 2001, NEUROBIOL AGING, V22, P975, DOI 10.1016/S0197-4580(01)00295-0
   Halfter H, 1998, J NEURO-ONCOL, V39, P1, DOI 10.1023/A:1005901423332
   Halfter H, 1998, GROWTH FACTORS, V15, P135, DOI 10.3109/08977199809117189
   Hanisch UK, 2007, NAT NEUROSCI, V10, P1387, DOI 10.1038/nn1997
   Hao CH, 2002, ACTA NEUROPATHOL, V103, P171
   Holmberg KH, 2006, BRAIN RES, V1075, P26, DOI 10.1016/j.brainres.2005.12.103
   Huettner C, 1997, ANTICANCER RES, V17, P3217
   Hurley SD, 2003, EXP NEUROL, V184, P659, DOI 10.1016/S0014-4886(03)00273-5
   Hussain SF, 2006, NEURO-ONCOLOGY, V8, P261, DOI 10.1215/15228517-2006-008
   Jakubs K, 2008, J NEUROSCI, V28, P12477, DOI 10.1523/JNEUROSCI.3240-08.2008
   Ji KA, 2008, GLIA, V56, P1039, DOI 10.1002/glia.20677
   Jiang-Shieh YF, 2003, J PINEAL RES, V35, P45, DOI 10.1034/j.1600-079X.2003.00054.x
   Jordan JT, 2008, CANCER IMMUNOL IMMUN, V57, P123, DOI 10.1007/s00262-007-0336-x
   Kempermann G, 2004, TRENDS NEUROSCI, V27, P447, DOI 10.1016/j.tins.2004.05.013
   Kielian T, 2002, J NEURO-ONCOL, V56, P1, DOI 10.1023/A:1014495613455
   Kim BJ, 2009, J NEUROL SCI, V279, P70, DOI 10.1016/j.jns.2008.12.025
   Kim WG, 2000, J NEUROSCI, V20, P6309, DOI 10.1523/JNEUROSCI.20-16-06309.2000
   Krady JK, 2008, J NEUROSCI RES, V86, P1538, DOI 10.1002/jnr.21620
   Kraft AD, 2009, NEUROTOXICOLOGY, V30, P785, DOI 10.1016/j.neuro.2009.07.001
   Kreutzberg GW, 1996, TRENDS NEUROSCI, V19, P312, DOI 10.1016/0166-2236(96)10049-7
   Kullberg S, 2001, BRAIN RES, V899, P169, DOI 10.1016/S0006-8993(01)02222-3
   Ladeby R, 2005, GLIA, V50, P121, DOI 10.1002/glia.20159
   Lalancette-Hébert M, 2007, J NEUROSCI, V27, P2596, DOI 10.1523/JNEUROSCI.5360-06.2007
   LAWSON LJ, 1990, NEUROSCIENCE, V39, P151, DOI 10.1016/0306-4522(90)90229-W
   LAWSON LJ, 1992, NEUROSCIENCE, V48, P405, DOI 10.1016/0306-4522(92)90500-2
   Ledeboer A, 2000, GLIA, V30, P134, DOI 10.1002/(SICI)1098-1136(200004)30:2<134::AID-GLIA3>3.0.CO;2-3
   Letiembre M, 2007, NEUROSCIENCE, V146, P248, DOI 10.1016/j.neuroscience.2007.01.004
   Leung SY, 1997, ACTA NEUROPATHOL, V93, P518, DOI 10.1007/s004010050647
   Liao H, 2008, J NEUROSCI RES, V86, P27, DOI 10.1002/jnr.21454
   Liu YP, 2005, BRAIN RES, V1054, P152, DOI 10.1016/j.brainres.2005.06.085
   Lopes KO, 2008, GLIA, V56, P1048, DOI 10.1002/glia.20678
   MANDER TH, 1995, CELL TISSUE RES, V280, P665, DOI 10.1007/s004410050394
   Mantovani A, 2008, EUR J IMMUNOL, V38, P3269, DOI 10.1002/eji.200838918
   Markovic DS, 2009, P NATL ACAD SCI USA, V106, P12530, DOI 10.1073/pnas.0804273106
   Markovic DS, 2005, J NEUROPATH EXP NEUR, V64, P754, DOI 10.1097/01.jnen.0000178445.33972.a9
   Marques CP, 2004, GLIA, V47, P358, DOI 10.1002/glia.20045
   Marshall GP, 2008, GLIA, V56, P1799, DOI 10.1002/glia.20730
   Martinez FO, 2009, ANNU REV IMMUNOL, V27, P451, DOI 10.1146/annurev.immunol.021908.132532
   Matyszak MK, 1996, NEUROSCIENCE, V74, P599, DOI 10.1016/0306-4522(96)00160-1
   Mausberg AK, 2009, GLIA, V57, P1341, DOI 10.1002/glia.20853
   McGeer PL, 2006, J ALZHEIMERS DIS, V9, P271
   Miller KR, 2007, NEURON GLIA BIOL, V3, P245, DOI 10.1017/S1740925X08000136
   Milner R, 2003, J IMMUNOL, V170, P3850, DOI 10.4049/jimmunol.170.7.3850
   Mittelbronn M, 2001, ACTA NEUROPATHOL, V101, P249
   Monje ML, 2003, SCIENCE, V302, P1760, DOI 10.1126/science.1088417
   Mosser DM, 2008, NAT REV IMMUNOL, V8, P958, DOI 10.1038/nri2448
   Müller N, 2007, NERVENARZT, V78, P1261, DOI 10.1007/s00115-007-2311-3
   MURPHY GM, 1995, NEUROSCI LETT, V196, P153, DOI 10.1016/0304-3940(95)11862-Q
   Nakanishi M, 2007, EUR J NEUROSCI, V25, P649, DOI 10.1111/j.1460-9568.2007.05309.x
   Neumann H, 2007, J NEUROIMMUNOL, V184, P92, DOI 10.1016/j.jneuroim.2006.11.032
   Nishie A, 1999, CLIN CANCER RES, V5, P1107
   Nishie A, 2001, CLIN CANCER RES, V7, P2145
   OGURA K, 1994, NEUROREPORT, V5, P1224, DOI 10.1097/00001756-199406020-00016
   Olah M, 2009, GLIA, V57, P1046, DOI 10.1002/glia.20828
   OLOFSSON A, 1992, J BIOL CHEM, V267, P19482
   Olsen ML, 2007, J NEUROPHYSIOL, V98, P786, DOI 10.1152/jn.00340.2007
   ONG WY, 1995, J BRAIN RES, V36, P553
   PERRY VH, 1993, GLIA, V7, P60, DOI 10.1002/glia.440070111
   PETERS A, 1991, ANAT REC, V229, P384, DOI 10.1002/ar.1092290311
   Peters A, 2002, CEREB CORTEX, V12, P27, DOI 10.1093/cercor/12.1.27
   Platten M, 2003, ANN NEUROL, V54, P388, DOI 10.1002/ana.10679
   Pocock JM, 2007, TRENDS NEUROSCI, V30, P527, DOI 10.1016/j.tins.2007.07.007
   Ponomarev ED, 2007, J NEUROSCI, V27, P10714, DOI 10.1523/JNEUROSCI.1922-07.2007
   Qian L, 2008, J IMMUNOL, V181, P660, DOI 10.4049/jimmunol.181.1.660
   Rahpeymai Y, 2006, EMBO J, V25, P1364, DOI 10.1038/sj.emboj.7601004
   Ranaivo HR, 2006, J NEUROSCI, V26, P662, DOI 10.1523/JNEUROSCI.4652-05.2006
   Ransohoff RM, 2009, ANNU REV IMMUNOL, V27, P119, DOI 10.1146/annurev.immunol.021908.132528
   Rao JS, 2003, NAT REV CANCER, V3, P489, DOI 10.1038/nrc1121
   Reichmann G, 2002, J NEUROIMMUNOL, V129, P125, DOI 10.1016/S0165-5728(02)00184-4
   Remington LT, 2007, AM J PATHOL, V170, P1713, DOI 10.2353/ajpath.2007.060783
   Ren LQ, 1999, MOL BRAIN RES, V65, P198, DOI 10.1016/S0169-328X(99)00016-9
   Repovic P, 2003, ONCOGENE, V22, P8117, DOI 10.1038/sj.onc.1206922
   Ribes S, 2010, GLIA, V58, P367, DOI 10.1002/glia.20929
   Sanchez-Guajardo V, 2010, PLOS ONE, V5, P0, DOI 10.1371/journal.pone.0008784
   Santambrogio L, 2001, P NATL ACAD SCI USA, V98, P6295, DOI 10.1073/pnas.111152498
   SASAKI A, 1992, NEUROPATH APPL NEURO, V18, P13, DOI 10.1111/j.1365-2990.1992.tb00761.x
   Savchenko VL, 2000, NEUROSCIENCE, V96, P195, DOI 10.1016/S0306-4522(99)00538-2
   Schlüter D, 1998, J NEUROIMMUNOL, V81, P38, DOI 10.1016/S0165-5728(97)00156-2
   Sedgwick JD, 1998, J IMMUNOL, V160, P5320
   Sheffield LG, 1998, NEUROBIOL AGING, V19, P47, DOI 10.1016/S0197-4580(97)00168-1
   Sheng JG, 1998, ACTA NEUROPATHOL, V95, P229, DOI 10.1007/s004010050792
   Si QS, 2000, EXP NEUROL, V162, P89, DOI 10.1006/exnr.2000.7334
   Sierra A, 2007, GLIA, V55, P412, DOI 10.1002/glia.20468
   Simard AR, 2004, NEUROREPORT, V15, P2305, DOI 10.1097/00001756-200410250-00001
   Sloane JA, 1999, NEUROBIOL AGING, V20, P395, DOI 10.1016/S0197-4580(99)00066-4
   Soltys Z, 2005, J NEUROSCI METH, V146, P50, DOI 10.1016/j.jneumeth.2005.01.009
   Spulber S, 2008, EUR J NEUROSCI, V27, P549, DOI 10.1111/j.1460-9568.2008.06050.x
   Steinman RM, 2007, NATURE, V449, P419, DOI 10.1038/nature06175
   Stenzel W, 2009, AM J PATHOL, V174, P486, DOI 10.2353/ajpath.2009.080598
   Streit WJ, 2004, GLIA, V45, P208, DOI 10.1002/glia.10319
   Streit WJ, 2002, GLIA, V40, P133, DOI 10.1002/glia.10154
   STREIT WJ, 1993, GLIA, V7, P68, DOI 10.1002/glia.440070112
   Streit WJ, 2008, FRONT BIOSCI-LANDMRK, V13, P3423
   Streit WJ, 2006, TRENDS NEUROSCI, V29, P506, DOI 10.1016/j.tins.2006.07.001
   STYREN SD, 1990, EXP NEUROL, V110, P93, DOI 10.1016/0014-4886(90)90054-V
   Suh H, 2009, ANNU REV CELL DEV BI, V25, P253, DOI 10.1146/annurev.cellbio.042308.113256
   TAKESHIMA H, 1994, J NEUROSURG, V80, P1056, DOI 10.3171/jns.1994.80.6.1056
   Thored P, 2009, GLIA, V57, P835, DOI 10.1002/glia.20810
   TRAN CT, 1981, NEUROPATHOL APPL NEU, V24, P293
   Turrin NP, 2006, MOL NEUROBIOL, V34, P221, DOI 10.1385/MN:34:3:221
   VAN MEIR E, 1990, CANCER RES, V50, P6683
   van Rossum D, 2004, METAB BRAIN DIS, V19, P393, DOI 10.1023/B:MEBR.0000043984.73063.d8
   VAUGHAN DW, 1974, J NEUROCYTOL, V3, P405, DOI 10.1007/BF01098730
   Vincent AJ, 2008, DEV DYNAM, V237, P1449, DOI 10.1002/dvdy.21495
   Wachs FP, 2006, J NEUROPATH EXP NEUR, V65, P358, DOI 10.1097/01.jnen.0000218444.53405.f0
   Wakita H, 1998, BRAIN RES, V792, P105, DOI 10.1016/S0006-8993(98)00126-7
   WAKITA H, 1994, ACTA NEUROPATHOL, V87, P484
   WAKITA H, 1995, STROKE, V26, P1415, DOI 10.1161/01.STR.26.8.1415
   Walton NM, 2006, GLIA, V54, P815, DOI 10.1002/glia.20419
   Watters JJ, 2005, J NEUROSCI RES, V81, P447, DOI 10.1002/jnr.20485
   Wei RT, 1999, J NEUROIMMUNOL, V95, P8, DOI 10.1016/S0165-5728(98)00248-3
   Whitney NP, 2009, J NEUROCHEM, V108, P1343, DOI 10.1111/j.1471-4159.2009.05886.x
   Wu CH, 1997, NEUROSCI RES, V28, P67, DOI 10.1016/S0168-0102(97)01178-4
   Xie Z, 2003, EXP NEUROL, V182, P135, DOI 10.1016/S0014-4886(03)00057-8
   Ye SM, 1999, J NEUROIMMUNOL, V93, P139, DOI 10.1016/S0165-5728(98)00217-3
   Zhao TZ, 2009, NEUROL SCI, V30, P379, DOI 10.1007/s10072-009-0123-x
   Zhu PX, 2008, FASEB J, V22, P3866, DOI 10.1096/fj.08-105908
   Ziv Y, 2006, NAT NEUROSCI, V9, P268, DOI 10.1038/nn1629
NR 179
TC 188
Z9 221
U1 6
U2 49
PU BENTHAM SCIENCE PUBL
PI BUSUM
PA PO BOX 294, BUSUM, 1400 AG, NETHERLANDS
SN 1871-5273
EI 1996-3181
J9 CNS NEUROL DISORD-DR
JI CNS Neurol. Disord.-Drug Targets
PD FEB 15
PY 2011
VL 10
IS 1
BP 108
EP 118
DI 10.2174/187152711794488575
PG 11
WC Neurosciences; Pharmacology & Pharmacy
SC Neurosciences & Neurology; Pharmacology & Pharmacy
GA 715HE
UT WOS:000286872800009
PM 21143141
DA 2025-02-17
ER

PT J
AU Castro, MG
   Candolfi, M
   Kroeger, KM
   King, GD
   Curtin, JF
   Yagiz, K
   Mineharu, Y
   Assi, H
   Wibowo, M
   Muhammad, AKMG
   Foulad, D
   Puntel, M
   Lowenstein, PR
AF Castro, Maria G.
   Candolfi, Marianela
   Kroeger, Kurt M.
   King, Gwendalyn D.
   Curtin, James F.
   Yagiz, Kader
   Mineharu, Yohei
   Assi, Hikmat
   Wibowo, Mia
   Muhammad, A. K. M. Ghulam
   Foulad, David
   Puntel, Mariana
   Lowenstein, Pedro R.
TI Gene Therapy and Targeted Toxins for Glioma
SO CURRENT GENE THERAPY
LA English
DT Review
DE Glioma; gene therapy; dendritic cells; CD4T cells; CD8T cells; immunotherapy; cytokines; Flt3L; HSV1-TK
ID herpes-simplex-virus; thymidine-kinase gene; convection-enhanced delivery; human-malignant glioma; hsv-tk gene; wild-type p53; recurrent glioblastoma-multiforme; plasminogen-activator receptor; phase-i trial; conditionally replicative adenovirus
AB The most common primary brain tumor in adults is glioblastoma. These tumors are highly invasive and aggressive with a mean survival time of 15-18 months from diagnosis to death. Current treatment modalities are unable to significantly prolong survival in patients diagnosed with glioblastoma. As such, glioma is an attractive target for developing novel therapeutic approaches utilizing gene therapy. This review will examine the available preclinical models for glioma including xenograft, syngeneic and genetic models. Several promising therapeutic targets are currently being pursued in preclinical investigations. These targets will be reviewed by mechanism of action, i.e., conditional cytotoxic, targeted toxins, oncolytic viruses, tumor suppressors/oncogenes, and immune stimulatory approaches. Preclinical gene therapy paradigms aim to determine which strategies will provide rapid tumor regression and long-term protection from recurrence. While a wide range of potential targets are being investigated preclinically, only the most efficacious are further transitioned into clinical trial paradigms. Clinical trials reported to date are summarized including results from conditionally cytotoxic, targeted toxins, oncolytic viruses and oncogene targeting approaches. Clinical trial results have not been as robust as preclinical models predicted; this could be due to the limitations of the GBM models employed. Once this is addressed, and we develop effective gene therapies in models that better replicate the clinical scenario, gene therapy will provide a powerful approach to treat and manage brain tumors.
C1 [Castro, Maria G.] Univ Calif Los Angeles, Cedars Sinai Med Ctr, Therapeut Res Inst, Los Angeles, CA 90048 USA.
   Univ Calif Los Angeles, Dept Mol & Med Pharmacol, Los Angeles, CA 90048 USA.
   Univ Calif Los Angeles, Dept Med, David Geffen Sch Med, Los Angeles, CA 90048 USA.
C3 University of California System; University of California Los Angeles; Cedars Sinai Medical Center; University of California System; University of California Los Angeles; University of California System; University of California Los Angeles; University of California Los Angeles Medical Center; David Geffen School of Medicine at UCLA
RP Castro, MG (通讯作者)，Univ Calif Los Angeles, Cedars Sinai Med Ctr, Therapeut Res Inst, 8700 Beverly Blvd,Davis Bldg Res Pavil,Room 5090, Los Angeles, CA 90048 USA.
EM mariagcastro2010@gmail.com; lowensteinpedro@gmail.com
FU National Institutes of Health/National Institute of Neurological Disorders & Stroke (NIH/NINDS) [1UO1 NS052465.01, 1RO1-NS057711, 1RO1-NS074387, 1R21-NS054143, 1RO1-NS 054193, 1RO1-NS061107, 1F32 NS058156, F32NS053034]; Drown Foundation; Linda Tallen & David Paul Kane Foundation; Board of Governors at CSMC
CR ABRAMOVITCH R, 1995, CANCER RES, V55, P1956
   Aghi M, 1998, J NATL CANCER I, V90, P370, DOI 10.1093/jnci/90.5.370
   Aghi M, 2006, JNCI-J NATL CANCER I, V98, P38, DOI 10.1093/jnci/djj003
   Aghi M, 2000, J GENE MED, V2, P148, DOI 10.1002/(SICI)1521-2254(200005/06)2:3<148::AID-JGM105>3.0.CO;2-Q
   AKBASAK A, 1991, J NEUROSURG, V75, P922, DOI 10.3171/jns.1991.75.6.0922
   ALBRIGHT L, 1975, CANCER RES, V35, P658
   Ali S, 2004, MOL THER, V10, P1071, DOI 10.1016/j.ymthe.2004.08.025
   Ali S, 2005, CANCER RES, V65, P7194, DOI 10.1158/0008-5472.CAN-04-3434
   *ARK THER, 2009, CER PHAS 3 TRIAL UPD, V0, P0
   ASAI A, 1994, J NEURO-ONCOL, V19, P259, DOI 10.1007/BF01053280
   Assanah M, 2006, J NEUROSCI, V26, P6781, DOI 10.1523/JNEUROSCI.0514-06.2006
   BADIE B, 1995, NEUROL RES, V17, P209, DOI 10.1080/01616412.1995.11740314
   Badie B, 1998, J NEURO-ONCOL, V37, P217, DOI 10.1023/A:1005924925149
   Barth RF, 1998, J NEURO-ONCOL, V36, P91, DOI 10.1023/A:1005805203044
   Benedetti S, 1997, HUM GENE THER, V8, P1345, DOI 10.1089/hum.1997.8.11-1345
   Bi WL, 1997, CANCER GENE THER, V4, P246
   Biglari A, 2004, CANCER GENE THER, V11, P721, DOI 10.1038/sj.cgt.7700783
   Bischoff JR, 1996, SCIENCE, V274, P373, DOI 10.1126/science.274.5286.373
   Boudreau CR, 2005, SURG NEUROL, V64, P286, DOI 10.1016/j.surneu.2005.03.033
   BOVIATSIS EJ, 1994, CANCER RES, V54, P5745
   BOVIATSIS EJ, 1994, GENE THER, V1, P323
   Burton E C, 2000, CURR TREAT OPTIONS ONCOL, V1, P459, DOI 10.1007/s11864-000-0073-2
   Burton Eric, 1999, CURRENT OPINION IN ONCOLOGY, V11, P157, DOI 10.1097/00001622-199905000-00003
   CANDOLFI M, 2011, ANTICANCER IN PRESS, V0, P0
   Candolfi M, 2007, J NEURO-ONCOL, V85, P133, DOI 10.1007/s11060-007-9400-9
   Candolfi M, 2010, P NATL ACAD SCI USA, V107, P20021, DOI 10.1073/pnas.1008261107
   Candolfi M, 2009, CURR GENE THER, V9, P409, DOI 10.2174/156652309789753301
   Candolfi M, 2009, CLIN CANCER RES, V15, P4401, DOI 10.1158/1078-0432.CCR-09-0155
   CARUSO M, 1993, P NATL ACAD SCI USA, V90, P7024, DOI 10.1073/pnas.90.15.7024
   Chamberlain MC, 2010, CANCER-AM CANCER SOC, V116, P3988, DOI 10.1002/cncr.25256
   Chang JW, 2000, NEUROSURGERY, V47, P931, DOI 10.1097/00006123-200010000-00026
   CHANG TKH, 1993, CANCER RES, V53, P5629
   CHEN CY, 1995, HUM GENE THER, V6, P1467, DOI 10.1089/hum.1995.6.11-1467
   Chen J, 1996, ONCOGENE, V13, P1395
   CHEN L, 1995, CANCER RES, V55, P581
   Chen QR, 2001, MOL GENET METAB, V74, P120, DOI 10.1006/mgme.2001.3223
   CHEN SH, 1994, P NATL ACAD SCI USA, V91, P3054, DOI 10.1073/pnas.91.8.3054
   Chiocca EA, 2003, CANCER J, V9, P167, DOI 10.1097/00130404-200305000-00005
   Chiocca EA, 2004, MOL THER, V10, P958, DOI 10.1016/j.ymthe.2004.07.021
   Chiu TL, 2009, INT J ONCOL, V35, P1361, DOI 10.3892/ijo_00000454
   Cirielli C, 1999, J NEURO-ONCOL, V43, P99, DOI 10.1023/A:1006289505801
   COBB LM, 1969, BIOCHEM PHARMACOL, V18, P1519, DOI 10.1016/0006-2952(69)90267-6
   Coffey MC, 1998, SCIENCE, V282, P1332, DOI 10.1126/science.282.5392.1332
   Colombo F, 1997, STEREOT FUNCT NEUROS, V68, P245, DOI 10.1159/000099933
   CONNORS TA, 1966, NATURE, V210, P866, DOI 10.1038/210866b0
   Conrad C, 2005, CANCER GENE THER, V12, P284, DOI 10.1038/sj.cgt.7700750
   Cowen RL, 2002, CANCER GENE THER, V9, P897, DOI 10.1038/sj.cgt.7700514
   Cowsill C, 2000, GENE THER, V7, P679, DOI 10.1038/sj.gt.3301147
   Curtin JF, 2008, PLOS ONE, V3, P0, DOI 10.1371/journal.pone.0001983
   Curtin JF, 2006, J IMMUNOL, V176, P3566, DOI 10.4049/jimmunol.176.6.3566
   Curtin JF, 2009, PLOS MED, V6, P83, DOI 10.1371/journal.pmed.1000010
   Dachs GU, 2005, ANTI-CANCER DRUG, V16, P349, DOI 10.1097/00001813-200504000-00001
   DARNELL RB, 1993, LANCET, V341, P21, DOI 10.1016/0140-6736(93)92485-C
   De Palma M, 2008, CANCER CELL, V14, P299, DOI 10.1016/j.ccr.2008.09.004
   Debinski W, 1999, CLIN CANCER RES, V5, P985
   Debinski W, 1998, NAT BIOTECHNOL, V16, P449, DOI 10.1038/nbt0598-449
   Debinski W, 1995, CLIN CANCER RES, V1, P1253
   Debinski W, 1996, J BIOL CHEM, V271, P22428, DOI 10.1074/jbc.271.37.22428
   DEBINSKI W, 1995, J BIOL CHEM, V270, P16775, DOI 10.1074/jbc.270.28.16775
   DEBINSKI W, 1994, BIOCONJUGATE CHEM, V5, P40, DOI 10.1021/bc00025a006
   Debinski W, 2000, MOL MED, V6, P440, DOI 10.1007/BF03401786
   Debinski W, 2000, J NEURO-ONCOL, V48, P103, DOI 10.1023/A:1006446426611
   Dewey RA, 1999, NAT MED, V5, P1256, DOI 10.1038/15207
   Dilber MS, 1997, CANCER RES, V57, P1523
   Dilber MS, 1996, BLOOD, V88, P2192, DOI 10.1182/blood.V88.6.2192.bloodjournal8862192
   DOMIN BA, 1993, BIOCHEM PHARMACOL, V46, P503, DOI 10.1016/0006-2952(93)90527-4
   Dorigo O, 1998, J NEUROSURG, V88, P535, DOI 10.3171/jns.1998.88.3.0535
   Edwards SJ, 2002, J VIROL, V76, P12483, DOI 10.1128/JVI.76.24.12483-12490.2002
   Ehtesham M, 2002, CANCER GENE THER, V9, P925, DOI 10.1038/sj.cgt.7700516
   Elshami AA, 1996, GENE THER, V3, P85
   Fischer HG, 2001, J IMMUNOL, V166, P2717, DOI 10.4049/jimmunol.166.4.2717
   Fischer HG, 2000, J IMMUNOL, V164, P4826, DOI 10.4049/jimmunol.164.9.4826
   Fischer U, 2005, ONCOGENE, V24, P1231, DOI 10.1038/sj.onc.1208290
   Floeth FW, 2001, CANCER GENE THER, V8, P843, DOI 10.1038/sj.cgt.7700382
   Fomchenko EI, 2006, CLIN CANCER RES, V12, P5288, DOI 10.1158/1078-0432.CCR-06-0438
   Forsyth P, 2008, MOL THER, V16, P627, DOI 10.1038/sj.mt.6300403
   Frank S, 2002, CANCER GENE THER, V9, P178, DOI 10.1038/sj.cgt.7700422
   FREEMAN SM, 1993, CANCER RES, V53, P5274
   Freije WA, 2004, CANCER RES, V64, P6503, DOI 10.1158/0008-5472.CAN-04-0452
   Friedman HS, 2009, J CLIN ONCOL, V27, P4733, DOI 10.1200/JCO.2008.19.8721
   Fueyo J, 2000, ONCOGENE, V19, P2, DOI 10.1038/sj.onc.1203251
   Fueyo J, 2003, J NATL CANCER I, V95, P652, DOI 10.1093/jnci/95.9.652
   Fueyo J, 1998, NAT MED, V4, P685, DOI 10.1038/nm0698-685
   Gadi VK, 2003, J PHARMACOL EXP THER, V304, P1280, DOI 10.1124/jpet.102.044743
   Ge K, 1997, INT J CANCER, V71, P675, DOI 10.1002/(SICI)1097-0215(19970516)71:4<675::AID-IJC26>3.3.CO;2-J
   Geoerger B, 2003, BRIT J CANCER, V89, P577, DOI 10.1038/sj.bjc.6601102
   Germano IM, 2003, J NEURO-ONCOL, V65, P279, DOI 10.1023/B:NEON.0000003657.95085.56
   Giannini C, 2005, NEURO-ONCOLOGY, V7, P164, DOI 10.1215/S1152851704000821
   Giantonio BJ, 2007, J CLIN ONCOL, V25, P1539, DOI 10.1200/JCO.2006.09.6305
   Gjerset RA, 1995, MOL CARCINOGEN, V14, P275, DOI 10.1002/mc.2940140408
   Gondi CS, 2006, MOL CANCER THER, V5, P3197, DOI 10.1158/1535-7163.MCT-05-0531
   Gondi CS, 2004, ONCOGENE, V23, P8486, DOI 10.1038/sj.onc.1207879
   Gondi CS, 2004, CANCER RES, V64, P4069, DOI 10.1158/0008-5472.CAN-04-1243
   Goverdhana S, 2005, MOL THER, V12, P189, DOI 10.1016/j.ymthe.2005.03.022
   Gray R, 2009, J CLIN ONCOL, V27, P4966, DOI 10.1200/JCO.2008.21.6630
   Greco O, 2001, J CELL PHYSIOL, V187, P22, DOI 10.1002/1097-4652(2001)9999:9999<::AID-JCP1060>3.0.CO;2-H
   GREENFIELD L, 1987, SCIENCE, V238, P536, DOI 10.1126/science.3498987
   Grossman SA, 2009, ASCO ANN M, V0, P0
   Grossman SA, 2010, CLIN CANCER RES, V16, P2443, DOI 10.1158/1078-0432.CCR-09-3106
   HALL WA, 1992, J NEUROSURG, V76, P838, DOI 10.3171/jns.1992.76.5.0838
   Hambardzumyan D, 2008, GENE DEV, V22, P436, DOI 10.1101/gad.1627008
   Hann B, 2003, J VIROL, V77, P11588, DOI 10.1128/JVI.77.21.11588-11595.2003
   Harland J, 2002, GENE THER, V9, P1194, DOI 10.1038/sj.gt.3301782
   Harrow S, 2004, GENE THER, V11, P1648, DOI 10.1038/sj.gt.3302289
   Harsh GR, 2000, J NEUROSURG, V92, P804, DOI 10.3171/jns.2000.92.5.0804
   He B, 1997, P NATL ACAD SCI USA, V94, P843, DOI 10.1073/pnas.94.3.843
   Hegi ME, 2004, CLIN CANCER RES, V10, P1871, DOI 10.1158/1078-0432.CCR-03-0384
   Hegi ME, 2005, NEW ENGL J MED, V352, P997, DOI 10.1056/NEJMoa043331
   Heidenreich R, 2004, INT J CANCER, V111, P348, DOI 10.1002/ijc.20260
   Heimberger AB, 2008, NEURO-ONCOLOGY, V10, P98, DOI 10.1215/15228517-2007-046
   Heimberger AB, 2009, EXPERT OPIN BIOL TH, V9, P1087, DOI 10.1517/14712590903124346
   Heise C, 1997, NAT MED, V3, P639, DOI 10.1038/nm0697-639
   Hellums EK, 2005, NEURO-ONCOLOGY, V7, P213, DOI 10.1215/S1152851705000074
   Hiraoka K, 2007, CANCER RES, V67, P5345, DOI 10.1158/0008-5472.CAN-06-4673
   Holland EC, 1998, P NATL ACAD SCI USA, V95, P1218, DOI 10.1073/pnas.95.3.1218
   Holland EC, 1998, GENE DEV, V12, P3675, DOI 10.1101/gad.12.23.3675
   Hong JS, 2004, CANCER RES, V64, P6610, DOI 10.1158/0008-5472.CAN-04-0012
   Horton HM, 1999, P NATL ACAD SCI USA, V96, P1553, DOI 10.1073/pnas.96.4.1553
   Huang JH, 2010, MOL THER, V18, P264, DOI 10.1038/mt.2009.205
   Huang ZQ, 2000, CANCER GENE THER, V7, P1034, DOI 10.1038/sj.cgt.7700200
   HUBER BE, 1994, P NATL ACAD SCI USA, V91, P8302, DOI 10.1073/pnas.91.17.8302
   Hunter C, 2006, CANCER RES, V66, P3987, DOI 10.1158/0008-5472.CAN-06-0127
   Hurwitz H, 2004, NEW ENGL J MED, V350, P2335, DOI 10.1056/NEJMoa032691
   Husain SR, 2001, INT J CANCER, V92, P168, DOI 10.1002/1097-0215(200102)9999:9999<::AID-IJC1182>3.0.CO;2-N
   Huse JT, 2009, BRAIN PATHOL, V19, P132, DOI 10.1111/j.1750-3639.2008.00234.x
   Ichikawa T, 2000, CANCER GENE THER, V7, P74, DOI 10.1038/sj.cgt.7700086
   Iizuka Y, 2006, INT J CANCER, V118, P942, DOI 10.1002/ijc.21432
   Immonen A, 2004, MOL THER, V10, P967, DOI 10.1016/j.ymthe.2004.08.002
   Ito S, 2010, CANCER GENE THER, V17, P299, DOI 10.1038/cgt.2009.80
   Izquierdo M, 1997, ADV STER F, V12, P111
   Izquierdo M, 1996, GENE THER, V3, P491
   IZQUIERDO M, 1995, GENE THER, V2, P66
   Jespersen T, 1999, GENE, V239, P227, DOI 10.1016/S0378-1119(99)00402-3
   Jiang H, 2005, NEOPLASIA, V7, P48, DOI 10.1593/neo.04391
   Jiang H, 2009, CURR GENE THER, V9, P422, DOI 10.2174/156652309789753356
   JOHNSON VG, 1989, J NEUROSURG, V70, P240, DOI 10.3171/jns.1989.70.2.0240
   JOHNSON VG, 1988, J BIOL CHEM, V263, P1295
   Jongmans W, 2003, UROLOGY, V62, P559, DOI 10.1016/S0090-4295(03)00378-9
   Jounaidi Y, 2000, CANCER RES, V60, P3761
   Kambara H, 2002, CANCER GENE THER, V9, P840, DOI 10.1038/sj.cgt.7700506
   Kane A, 2010, NEUROSURG CLIN N AM, V21, P77, DOI 10.1016/j.nec.2009.08.011
   Kawakami K, 2004, J NEUROSURG, V101, P1004, DOI 10.3171/jns.2004.101.6.1004
   Kemp TJ, 2003, J IMMUNOL, V171, P212, DOI 10.4049/jimmunol.171.1.212
   KIM CH, 2006, CANCER IMMUNOL IMMUN, V0, P1
   Kim SH, 1997, J NEURO-ONCOL, V33, P189, DOI 10.1023/A:1005764324900
   King GD, 2008, MOL THER, V16, P682, DOI 10.1038/mt.2008.18
   King GD, 2008, J VIROL, V82, P4680, DOI 10.1128/JVI.00232-08
   King GD, 2008, NEURO-ONCOLOGY, V10, P19, DOI 10.1215/15228517-2007-045
   Kirsch M, 1998, CANCER RES, V58, P4654
   Kirsch M, 2000, J NEURO-ONCOL, V50, P149, DOI 10.1023/A:1006487412567
   Klatzmann D, 1998, HUM GENE THER, V9, P2595, DOI 10.1089/10430349850019436
   KLEIHUES P, 1970, Z NEUROL, V198, P65, DOI 10.1007/BF00316136
   Kock H, 1996, INT J CANCER, V67, P808
   Kramm CM, 2002, NEUROPEDIATRICS, V33, P6, DOI 10.1055/s-2002-23592
   KRUSE CA, 1994, J NEURO-ONCOL, V22, P191, DOI 10.1007/BF01052919
   Kunwar S, 2003, ACT NEUR S, V88, P105
   Kunwar Sandeep, 2006, NEUROSURG FOCUS, V20, P0
   Kunwar S, 2007, J CLIN ONCOL, V25, P837, DOI 10.1200/JCO.2006.08.1117
   Kunwar S, 2010, NEURO-ONCOLOGY, V12, P871, DOI 10.1093/neuonc/nop054
   Kurozumi K, 2004, J NEURO-ONCOL, V66, P117, DOI 10.1023/B:NEON.0000013494.98345.80
   Lamfers MLM, 2005, CANCER RES, V65, P9398, DOI 10.1158/0008-5472.CAN-04-4264
   Lamfers MLM, 2002, CANCER RES, V62, P5736
   Lampson LA, 2001, J NEURO-ONCOL, V53, P275, DOI 10.1023/A:1012230113527
   Lang FF, 2003, J CLIN ONCOL, V21, P2508, DOI 10.1200/JCO.2003.21.13.2508
   Laouar Y, 2000, IMMUNITY, V13, P291, DOI 10.1016/S1074-7613(00)00029-7
   Laske DW, 1997, NAT MED, V3, P1362, DOI 10.1038/nm1297-1362
   Lee SH, 2000, INT J MOL MED, V6, P559
   Lee YS, 2006, CLIN CANCER RES, V12, P5859, DOI 10.1158/1078-0432.CCR-06-0935
   Lefranc F, 2005, J CLIN ONCOL, V23, P2411, DOI 10.1200/JCO.2005.03.089
   Li CB, 2002, PROTEIN ENG, V15, P419, DOI 10.1093/protein/15.5.419
   Li HW, 1999, CLIN CANCER RES, V5, P637
   Liau LM, 2005, CLIN CANCER RES, V11, P5515, DOI 10.1158/1078-0432.CCR-05-0464
   Lichtor T, 2003, J NEURO-ONCOL, V65, P247, DOI 10.1023/B:NEON.0000003654.83272.4a
   Liu TF, 2005, CLIN CANCER RES, V11, P329
   Liu TF, 2003, BIOCONJUGATE CHEM, V14, P1107, DOI 10.1021/bc034111+
   Liu YH, 2002, CANCER GENE THER, V9, P9, DOI 10.1038/sj/cgt/7700399
   Logg CR, 2001, J VIROL, V75, P6989, DOI 10.1128/JVI.75.15.6989-6998.2001
   Long ZF, 1998, HUM GENE THER, V9, P1165, DOI 10.1089/hum.1998.9.8-1165
   Long ZF, 1999, HUM GENE THER, V10, P733, DOI 10.1089/10430349950018490
   LORENCE RM, 1994, CANCER RES, V54, P6017
   LOUIS DN, 1994, J NEUROPATH EXP NEUR, V53, P11, DOI 10.1097/00005072-199401000-00002
   Lowenstein PR, 2002, TRENDS IMMUNOL, V23, P23, DOI 10.1016/S1471-4906(01)02063-4
   Lund EL, 2000, CLIN CANCER RES, V6, P971
   Lynch DH, 1997, NAT MED, V3, P625, DOI 10.1038/nm0697-625
   Ma HI, 2002, GENE THER, V9, P2, DOI 10.1038/sj.gt.3301616
   Machein MR, 1999, HUM GENE THER, V10, P1117, DOI 10.1089/10430349950018111
   Madhankumar AB, 2004, NEOPLASIA, V6, P15, DOI 10.1016/S1476-5586(04)80049-6
   Maher EA, 2001, GENE DEV, V15, P1311, DOI 10.1101/gad.891601
   Manome Y, 1996, GENE THER, V3, P513
   Marais R, 1996, CANCER RES, V56, P4735
   Marconi P, 2000, MOL THER, V1, P71, DOI 10.1006/mthe.1999.0008
   Markert JM, 2009, MOL THER, V17, P199, DOI 10.1038/mt.2008.228
   Markert JM, 2000, GENE THER, V7, P867, DOI 10.1038/sj.gt.3301205
   MARTELL LA, 1993, CANCER RES, V53, P1348
   Marumoto T, 2009, NAT MED, V15, P110, DOI 10.1038/nm.1863
   McMenamin PG, 1999, J COMP NEUROL, V405, P553, DOI 10.1002/(SICI)1096-9861(19990322)405:4<553::AID-CNE8>3.0.CO;2-6
   Mercapide J, 2010, INT J CANCER, V126, P1206, DOI 10.1002/ijc.24809
   Merlo A, 2003, NEUROSURG REV, V26, P145, DOI 10.1007/s10143-003-0267-8
   Mesnil M, 1996, P NATL ACAD SCI USA, V93, P1831, DOI 10.1073/pnas.93.5.1831
   Miller K, 2007, NEW ENGL J MED, V357, P2666, DOI 10.1056/NEJMoa072113
   MINETA T, 1995, NAT MED, V1, P938, DOI 10.1038/nm0995-938
   MINETA T, 1994, CANCER RES, V54, P3963
   Mintz A, 2003, J NEURO-ONCOL, V64, P117, DOI 10.1007/BF02700026
   Mintz A, 2002, NEOPLASIA, V4, P388, DOI 10.1038/sj.neo.7900234
   Mischel PS, 2004, NAT REV NEUROSCI, V5, P782, DOI 10.1038/nrn1518
   Mitchell P, 2010, NAT BIOTECHNOL, V28, P183, DOI 10.1038/nbt0310-183
   Mizuno M, 1998, JPN J CANCER RES, V89, P76, DOI 10.1111/j.1349-7006.1998.tb00482.x
   MONTESANO R, 1986, P NATL ACAD SCI USA, V83, P7297, DOI 10.1073/pnas.83.19.7297
   MOOLTEN FL, 1986, CANCER RES, V46, P5276
   Mori T, 2000, J NEURO-ONCOL, V46, P115, DOI 10.1023/A:1006339717748
   Moriuchi S, 1998, CANCER RES, V58, P5731
   Msaouel P, 2009, CURR OPIN MOL THER, V11, P43
   Muhammad AKMG, 2010, CLIN PHARMACOL THER, V88, P204, DOI 10.1038/clpt.2009.260
   Muhammad AKMG, 2009, CLIN CANCER RES, V15, P6113, DOI 10.1158/1078-0432.CCR-09-1087
   Nagane Motoo, 2001, CANCER LETTERS, V162, PS17, DOI 10.1016/S0304-3835(00)00648-0
   Nagarajan RP, 2009, NEUROTHERAPEUTICS, V6, P436, DOI 10.1016/j.nurt.2009.04.002
   NAGEL GA, 1971, EUR J CANCER, V7, P41, DOI 10.1016/0014-2964(71)90093-4
   Nakahara N, 2003, CANCER GENE THER, V10, P549, DOI 10.1038/sj.cgt.7700598
   Nanda D, 2001, CANCER RES, V61, P8743
   Natsume A, 2000, J NEURO-ONCOL, V47, P117, DOI 10.1023/A:1006441030976
   Nestler U, 2004, J NEURO-ONCOL, V67, P177, DOI 10.1023/B:NEON.0000021897.53969.ca
   Niranjan A, 2003, MOL THER, V8, P530, DOI 10.1016/S1525-0016(03)00232-6
   Niranjan A, 2000, MOL THER, V2, P114, DOI 10.1006/mthe.2000.0101
   OShea CC, 2004, CANCER CELL, V6, P611, DOI 10.1016/j.ccr.2004.11.012
   Ohlfest JR, 2005, CURR GENE THER, V5, P629, DOI 10.2174/156652305774964749
   Okada H, 2000, HUM GENE THER, V11, P637
   Okada H, 2001, HUM GENE THER, V12, P575
   Okada H, 2008, J NEURO-ONCOL, V88, P245, DOI 10.1007/s11060-008-9566-9
   OREILLY MS, 1994, CELL, V79, P315, DOI 10.1016/0092-8674(94)90200-3
   OReilly MS, 1997, CELL, V88, P277, DOI 10.1016/S0092-8674(00)81848-6
   Osborne R, 2008, NAT BIOTECHNOL, V26, P1057, DOI 10.1038/nbt1008-1057
   Owens GC, 1998, CANCER RES, V58, P2020
   Packer RJ, 2000, J NEUROSURG, V92, P249, DOI 10.3171/jns.2000.92.2.0249
   Palù G, 1999, GENE THER, V6, P330, DOI 10.1038/sj.gt.3300805
[truncated: 41,033 more chars]
