# Supplementary material for: Research progress on the role of dendritic cells in glioma during 1992-2024: a bibliometric analysis
Source: Front Immunol. 2025 Jun 20;16:1510549. doi: 10.3389/fimmu.2025.1510549 (PMC12226567; doi:10.3389/fimmu.2025.1510549)
Supplement: Supplementary file 1 [file DataSheet1.zip › download2012u50.txt]

PT J
AU Qin, K
   Tian, G
   Li, P
   Chen, Q
   Zhang, R
   Ke, YQ
   Xiao, ZC
   Jiang, XD
AF Qin, Kun
   Tian, Ge
   Li, Peng
   Chen, Qiang
   Zhang, Run
   Ke, Yi-quan
   Xiao, Zhi-cheng
   Jiang, Xiao-dan
TI Anti-glioma response of autologous T cells stimulated by autologous dendritic cells electrofused with CD133<SUP>+</SUP> or CD133<SUP>-</SUP> glioma cells
SO JOURNAL OF NEUROIMMUNOLOGY
LA English
DT Article
DE Glioma stem like cells; CD133; Dentritic cells; Cell fusion; Tumor vaccine
ID cancer stem-cells; initiating cells; vaccination; biology; mouse
AB Glioma, the most common tumor of the central nervous system (CNS), currently results in a high rate of morbidity and mortality. The expression of CD133, a stem-like cell marker expressed in the glioma cells, is believed to lead to tumorigenesis in the human brain. Thus, it is necessary to find a proper method to specifically kill the CD133(+) glioma cells. Dendritic cell (DC)/tumor hybrids are proven to be able to induce an effective immune response, leading to killing of glioma cells in vitro. We isolated CD133(+) cells from a population of primary glioma cells, and cultured autologous DCs and T cells at the same time. Next, we electrofused the DCs with the CD133(+) glioma cells and with CD133 - ones, in order to explore a new strategy for glioma therapy. We then exposed the T cells to five separate groups of cells: DC/CD133(+) hybrids, DC/CD133(-) hybrids, DCs alone, unsorted glioma cells alone and mixed DCs-glioma cells. A cytotoxicity assay showed that T cells stimulated by either type of hybrid were able to kill cultured autologous glioma cells significantly more effectively than those stimulated by the other three cell types (P<0.05). The amounts of IFN-gamma secreted by T cells stimulated by the two types of fused cells were obviously increased compared to those stimulated by the other three cell types (P<0.05). However, no significant differences were noted between the effects of the two hybrids, neither in the cytotoxicity assay nor in the IFN-gamma release assay (P > 0.05). Therefore, both DC/CD133(+) and DC/CD133(-) hybrids can cause significant T cell immune responses in vitro. There were no significant differences between the immune responses caused by the two types of hybrids. (C) 2011 Elsevier B.V. All rights reserved.
C1 [Qin, Kun; Li, Peng; Chen, Qiang; Zhang, Run; Ke, Yi-quan; Jiang, Xiao-dan] So Med Univ, Zhujiang Hosp, Inst Neurosurg, Key Lab Brain Funct Repair & Regenerat Guangdong, Guangzhou 510282, Guangdong, Peoples R China.
   [Tian, Ge] So Med Univ, Nanfang Hosp, Dept Neurol, Guangzhou 510515, Guangdong, Peoples R China.
   [Xiao, Zhi-cheng] Monash Univ, MISCL, Clayton, Vic 3800, Australia.
C3 Southern Medical University - China; Southern Medical University - China; Monash University
RP Jiang, XD (通讯作者)，So Med Univ, Zhujiang Hosp, Neurosurg Inst Guangdong, Guangzhou 510282, Guangdong, Peoples R China.
EM jiangxiao_dan@163.com
FU Natural Science Foundation of China [81171179]; Funds for Key Sci-Tech Research Projects of Guangdong Province [YUECAIJIAO (2008) 258-2008A030201019, YUE KEJIBAN (2007) 05/06-7005206]; Funds for Key Sci-Tech Research Projects of Guangzhou [SUIKETIAOZI (2008)3-2008A1-E4011-6, 09B52120112-2009J1-C418-2]
CR Ahmed S, 2009, J CELL BIOCHEM, V106, P1, DOI 10.1002/jcb.21972
   Bao SD, 2006, NATURE, V444, P756, DOI 10.1038/nature05236
   Bauer N, 2008, CELLS TISSUES ORGANS, V188, P127, DOI 10.1159/000112847
   Baumann M, 2008, NAT REV CANCER, V8, P545, DOI 10.1038/nrc2419
   Clément V, 2009, INT J CANCER, V125, P244, DOI 10.1002/ijc.24352
   Elkord E, 2010, EXPERT OPIN BIOL TH, V10, P1573, DOI 10.1517/14712598.2010.529126
   Folkins C, 2009, CANCER RES, V69, P7243, DOI 10.1158/0008-5472.CAN-09-0167
   Gilboa E, 2007, J CLIN INVEST, V117, P1195, DOI 10.1172/JCI31205
   Golovina TN, 2010, CANCER J, V16, P342, DOI 10.1097/PPO.0b013e3181eb336d
   Gong JL, 2000, P NATL ACAD SCI USA, V97, P2715, DOI 10.1073/pnas.050587197
   Hadjipanayis CG, 2009, J MOL MED, V87, P363, DOI 10.1007/s00109-009-0440-9
   Hemmati HD, 2003, P NATL ACAD SCI USA, V100, P15178, DOI 10.1073/pnas.2036535100
   Jordan CT, 2006, NEW ENGL J MED, V355, P1253, DOI 10.1056/NEJMra061808
   Koido S, 2010, J BIOMED BIOTECHNOL, V0, P0, DOI DOI 10.1155/2010/752381
   Koido S, 2009, CLIN DEV IMMUNOL, V0, P0, DOI DOI 10.1155/2009/657369
   Kondo T, 2004, P NATL ACAD SCI USA, V101, P781, DOI 10.1073/pnas.0307618100
   Korkaya H, 2010, NAT CELL BIOL, V12, P419, DOI 10.1038/ncb0510-419
   Llaguno SA, 2008, COLD SH Q B, V73, P421, DOI 10.1101/sqb.2008.73.005
   Mizrak D, 2008, J PATHOL, V214, P3, DOI 10.1002/path.2283
   Mougiakakos D, 2010, ADV CANCER RES, V107, P57, DOI 10.1016/S0065-230X(10)07003-X
   Nakano I, 2008, CANCER CELL, V13, P3, DOI 10.1016/j.ccr.2007.12.018
   Nishikawa H, 2010, INT J CANCER, V127, P759, DOI 10.1002/ijc.25429
   Ogden AT, 2008, NEUROSURGERY, V62, P505, DOI 10.1227/01.neu.0000316019.28421.95
   Reya T, 2001, NATURE, V414, P105, DOI 10.1038/35102167
   Shmelkov SV, 2005, INT J BIOCHEM CELL B, V37, P715, DOI 10.1016/j.biocel.2004.08.010
   Siders WM, 2003, MOL THER, V7, P498, DOI 10.1016/S1525-0016(03)00044-3
   Singh SK, 2004, NATURE, V432, P396, DOI 10.1038/nature03128
   Steinman RM, 2007, NATURE, V449, P419, DOI 10.1038/nature06175
   Temple S, 2001, NATURE, V414, P112, DOI 10.1038/35102174
   Trevor KT, 2004, CANCER IMMUNOL IMMUN, V53, P705, DOI 10.1007/s00262-004-0512-1
   Wang J, 2008, INT J CANCER, V122, P761, DOI 10.1002/ijc.23130
   Wei J, 2010, CLIN CANCER RES, V16, P461, DOI 10.1158/1078-0432.CCR-09-1983
   Yamanaka R, 2005, CLIN CANCER RES, V11, P4160, DOI 10.1158/1078-0432.CCR-05-0120
   Yamanaka R, 2009, NEUROSURG REV, V32, P265, DOI 10.1007/s10143-009-0189-1
   Yu JS, 2004, CANCER RES, V64, P4973, DOI 10.1158/0008-5472.CAN-03-3505
NR 35
TC 8
Z9 8
U1 0
U2 16
PU ELSEVIER
PI AMSTERDAM
PA RADARWEG 29, 1043 NX AMSTERDAM, NETHERLANDS
SN 0165-5728
EI 1872-8421
J9 J NEUROIMMUNOL
JI J. Neuroimmunol.
PD JAN 18
PY 2012
VL 242
IS 1-2
BP 9
EP 15
DI 10.1016/j.jneuroim.2011.11.001
PG 7
WC Immunology; Neurosciences
SC Immunology; Neurosciences & Neurology
GA 915RV
UT WOS:000302046000002
PM 22123613
DA 2025-02-17
ER

PT J
AU Iwami, K
   Shimato, S
   Ohno, M
   Okada, H
   Nakahara, N
   Sato, Y
   Yoshida, J
   Suzuki, S
   Nishikawa, H
   Shiku, H
   Natsume, A
   Wakabayashi, T
AF Iwami, Kenichiro
   Shimato, Shinji
   Ohno, Masasuke
   Okada, Hideho
   Nakahara, Norimoto
   Sato, Yuichiro
   Yoshida, Jun
   Suzuki, Satoshi
   Nishikawa, Hiroyoshi
   Shiku, Hiroshi
   Natsume, Atsushi
   Wakabayashi, Toshihiko
TI Peptide-pulsed dendritic cell vaccination targeting interleukin-13 receptor α2 chain in recurrent malignant glioma patients with HLA-A*24/A*02 allele
SO CYTOTHERAPY
LA English
DT Article
DE dendritic cell; interleukin-13 receptor alpha 2 chain; malignant glioma; vaccination
ID restrictive receptor; melanoma patients; tumor-antigens; ovarian-cancer; phase-i; expression; pseudoprogression; identification; immunotherapy; radiotherapy
AB Background aims. Dendritic cell (DC)-based vaccination targeting tumor-associated antigens is an attractive approach to overcoming the limitations of current treatments for malignant gliomas (MG). Interleukin-13 receptor alpha 2 chain (IL-13R alpha 2) is a promising target because of its abundant and specific expression in MG. We conducted a phase I trial of DC vaccination in patients with recurrent MG using two IL-13R alpha 2-derived peptides restricted to HLA-A*0201 and -A*2402. The objective was to evaluate the safety and clinical and immunologic responses. Methods. Eight recurrent MG patients were enrolled. DC were generated from peripheral blood and pulsed with HLA-matched peptide; 1 x 10(7) DC were administered every 2 weeks for a maximum of six immunizations. The T-cell response in peripheral blood was evaluated by tetramer and ELISPOT assays in HLA-A*2402 patients. Results. All enrolled patients except one completed at least four DC vaccinations. No severe adverse events were observed. A positive T-cell response was detected in two out of three evaluable HLA-A*2402 patients. One patient achieved stable disease for 16 months and another patient showed a dramatic regression for one lesion for 4 months. Conclusions. The regimen was feasible and safe, and the HLA-A*24-restricted peptide exhibited a capacity to induce immune responses. These results warrant further studies to evaluate whether add-on regimens to post-operative chemoradiotherapy delays recurrence in newly diagnosed MG patients.
C1 [Natsume, Atsushi] Nagoya Univ, Sch Med, Dept Neurosurg, Showa Ku, Nagoya, Aichi 4668550, Japan.
   [Okada, Hideho] Univ Pittsburgh, Dept Neurol Surg, Pittsburgh, PA 15260 USA.
   [Suzuki, Satoshi] Nagoya Univ Hosp, Ctr Adv Med & Clin Res, Nagoya, Aichi, Japan.
   [Nishikawa, Hiroyoshi] Osaka Univ, Dept Expt Immunol, Immunol Frontier Res Ctr, Osaka, Japan.
   [Shiku, Hiroshi] Mie Univ, Sch Med, Dept Canc Vaccine, Tsu, Mie 514, Japan.
C3 Nagoya University; Pennsylvania Commonwealth System of Higher Education (PCSHE); University of Pittsburgh; Nagoya University; Osaka University; Mie University
RP Natsume, A (通讯作者)，Nagoya Univ, Sch Med, Dept Neurosurg, Showa Ku, 65 Tsurumai Cho, Nagoya, Aichi 4668550, Japan.
EM anatsume@med.nagoya-u.ac.jp
FU Japan Society for the Promotion of Science; Nagoya University Hospital; Grants-in-Aid for Scientific Research [23300354] Funding Source: KAKEN
CR Appay V, 2006, J IMMUNOL, V177, P1670, DOI 10.4049/jimmunol.177.3.1670
   Ardon H, 2010, J NEURO-ONCOL, V99, P261, DOI 10.1007/s11060-010-0131-y
   Boon T, 1997, IMMUNOL TODAY, V18, P267, DOI 10.1016/S0167-5699(97)80020-5
   Bozinov O, 2010, NEUROL MED-CHIR, V50, P617, DOI 10.2176/nmc.50.617
   Brandes AA, 2008, J CLIN ONCOL, V26, P2192, DOI 10.1200/JCO.2007.14.8163
   Brandsma D, 2008, LANCET ONCOL, V9, P453, DOI 10.1016/S1470-2045(08)70125-6
   Celis E, 1995, SEMIN CANCER BIOL, V6, P329, DOI 10.1016/1044-579X(95)90002-0
   Chamberlain MC, 2007, J NEURO-ONCOL, V82, P81, DOI 10.1007/s11060-006-9241-y
   Date Y, 1996, TISSUE ANTIGENS, V47, P93, DOI 10.1111/j.1399-0039.1996.tb02520.x
   Debinski W, 1999, INT J ONCOL, V15, P481
   Debinski W, 1999, CLIN CANCER RES, V5, P985
   Debinski W, 2000, MOL MED, V6, P440, DOI 10.1007/BF03401786
   Debinski W, 2000, J NEURO-ONCOL, V48, P103, DOI 10.1023/A:1006446426611
   Diefenbach CSM, 2008, CLIN CANCER RES, V14, P2740, DOI 10.1158/1078-0432.CCR-07-4619
   Heimberger AB, 2000, J NEUROIMMUNOL, V103, P16, DOI 10.1016/S0165-5728(99)00172-1
   Höltl L, 1999, J UROLOGY, V161, P777, DOI 10.1016/S0022-5347(01)61767-1
   Imanishi T, 1991, ALLELE HAPLOTYPE FRE, V0, P0
   Kang HC, 2011, J NEURO-ONCOL, V102, P157, DOI 10.1007/s11060-010-0305-7
   Kawaguchi S, 2005, J TRANSL MED, V3, P1, DOI 10.1186/1479-5876-3-1
   Liau LM, 2005, CLIN CANCER RES, V11, P5515, DOI 10.1158/1078-0432.CCR-05-0464
   Liau LM, 1999, J NEUROSURG, V90, P1115, DOI 10.3171/jns.1999.90.6.1115
   Liau LM, 2000, NEUROSURG FOCUS, V0, P9e8
   Louis DN, 2007, ACTA NEUROPATHOL, V114, P547, DOI 10.1007/s00401-007-0278-6
   Mailliard RB, 2004, CANCER RES, V64, P5934, DOI 10.1158/0008-5472.CAN-04-1261
   Marchand M, 1999, INT J CANCER, V80, P219, DOI 10.1002/(SICI)1097-0215(19990118)80:2<219::AID-IJC10>3.0.CO;2-S
   Mintz A, 2003, J NEURO-ONCOL, V64, P117, DOI 10.1007/BF02700026
   Morse MA, 1999, CLIN CANCER RES, V5, P1331
   Nestle FO, 1998, NAT MED, V4, P328, DOI 10.1038/nm0398-328
   Nishikawa H, 2006, J CLIN INVEST, V116, P1946, DOI 10.1172/JCI28045
   Ogden AT, 2006, NEUROSURGERY, V59, P902, DOI 10.1227/01.NEU.0000233907.03070.7B
   Okada H, 1998, INT J CANCER, V78, P196, DOI 10.1002/(SICI)1097-0215(19981005)78:2<196::AID-IJC13>3.0.CO;2-9
   Okada H, 2011, J CLIN ONCOL, V29, P330, DOI 10.1200/JCO.2010.30.7744
   Okada H, 2009, CRIT REV IMMUNOL, V29, P1
   Okano F, 2002, CLIN CANCER RES, V8, P2851
   Okugawa T, 2000, EUR J IMMUNOL, V30, P3338, DOI 10.1002/1521-4141(200011)30:11<3338::AID-IMMU3338>3.0.CO;2-3
   Prins RM, 2011, CLIN CANCER RES, V17, P1603, DOI 10.1158/1078-0432.CCR-10-2563
   Ribas A, 2009, CLIN CANCER RES, V15, P6267, DOI 10.1158/1078-0432.CCR-09-1254
   Ridolfi L, 2010, CLIN DEV IMMUNOL, V0, P0, DOI DOI 10.1155/2010/504979
   Rodrigues JC, 2010, NEURO-ONCOLOGY, V12, P351, DOI 10.1093/neuonc/nop023
   Rosenberg SA, 1998, NAT MED, V4, P321, DOI 10.1038/nm0398-321
   Rosenberg SA, 1999, IMMUNITY, V10, P281, DOI 10.1016/S1074-7613(00)80028-X
   Shimato S, 2008, J NEUROSURG, V109, P117, DOI 10.3171/JNS/2008/109/7/0117
   Stupp R, 2005, NEW ENGL J MED, V352, P987, DOI 10.1056/NEJMoa043330
   Taal W, 2008, CANCER, V113, P405, DOI 10.1002/cncr.23562
   Terasaki M, 2011, J CLIN ONCOL, V29, P337, DOI 10.1200/JCO.2010.29.7499
   Topkan E, 2011, AM J CLIN ONCOL 0310, V0, P0
   Trepiakas R, 2010, CYTOTHERAPY, V12, P721, DOI 10.3109/14653241003774045
   Von Euw EM, 2008, J TRANSL MED, V6, P0, DOI 10.1186/1479-5876-6-6
   Watchmaker PB, 2010, J IMMUNOL, V184, P591, DOI 10.4049/jimmunol.0902062
   Wykosky J, 2008, CLIN CANCER RES, V14, P199, DOI 10.1158/1078-0432.CCR-07-1990
   Yamanaka R, 2003, INT J ONCOL, V23, P5
   Zou WP, 2005, NAT REV CANCER, V5, P263, DOI 10.1038/nrc1586
NR 52
TC 49
Z9 54
U1 0
U2 5
PU ELSEVIER SCI LTD
PI OXFORD
PA THE BOULEVARD, LANGFORD LANE, KIDLINGTON, OXFORD OX5 1GB, OXON, ENGLAND
SN 1465-3249
EI 1477-2566
J9 CYTOTHERAPY
JI Cytotherapy
PD JUL 15
PY 2012
VL 14
IS 6
BP 733
EP 742
DI 10.3109/14653249.2012.666633
PG 10
WC Cell & Tissue Engineering; Biotechnology & Applied Microbiology; Cell Biology; Hematology; Medicine, Research & Experimental
SC Cell Biology; Biotechnology & Applied Microbiology; Hematology; Research & Experimental Medicine
GA 956UQ
UT WOS:000305115100012
PM 22424217
DA 2025-02-17
ER

PT J
AU See, AP
   Han, JE
   Phallen, J
   Binder, Z
   Gallia, G
   Pan, F
   Jinasena, D
   Jackson, C
   Belcaid, Z
   Jeong, SJ
   Gottschalk, C
   Zeng, J
   Ruzevick, J
   Nicholas, S
   Kim, Y
   Albesiano, E
   Pardoll, DM
   Lim, M
AF See, Alfred P.
   Han, James E.
   Phallen, Jillian
   Binder, Zev
   Gallia, Gary
   Pan, Fan
   Jinasena, Dilini
   Jackson, Christopher
   Belcaid, Zineb
   Jeong, Sung Jin
   Gottschalk, Chelsea
   Zeng, Jing
   Ruzevick, Jacob
   Nicholas, Sarah
   Kim, Young
   Albesiano, Emilia
   Pardoll, Drew M.
   Lim, Michael
TI The role of STAT3 activation in modulating the immune microenvironment of GBM
SO JOURNAL OF NEURO-ONCOLOGY
LA English
DT Article
DE Glioblastoma multiforme (GBM); Signal transducer and activator of transcription 3 (STAT3); Small molecule inhibitor; Immunotherapy
ID regulatory t-cells; small-molecule inhibitor; epidermal-growth-factor; dendritic cells; glioblastoma-multiforme; constitutive activation; tumor microenvironment; signal transducers; malignant glioma; gene-expression
AB Glioblastoma multiforme (GBM) modulates the immune system to engance its malignant potential. Signal transducer and activator of transcription 3 (STAT3) activation is a regulatory node in modulating the immune microenvironment in several human tumors, including GBM. To investigate whether STAT3 inhibition might enhance anti-tumor responses, we inhibited STAT3 signaling using small interfering RNA against STAT3. We tested the human GBM cell lines U87, U251, and HS683, which are known to constitutively express high levels of phospho-STAT3. STAT3 inhibition resulted in enhanced expression of several pro-inflammatory cytokines and chemokines and supernatants from STAT3-silenced human GBM cell lines increased lipopolysaccharide-induced dendritic cell activation in vitro. We obtained comparable results when STAT3 activity was suppressed with specific small molecule inhibitors. Our results support the hypothesis that activated STAT3 contributes to the immunosuppressive microenvironment in GBM and support previous studies implicating STAT3 as a potential target for immunotherapy.
C1 [Han, James E.; Phallen, Jillian; Belcaid, Zineb; Jeong, Sung Jin; Gottschalk, Chelsea; Nicholas, Sarah; Lim, Michael] Johns Hopkins Univ, Sch Med, Dept Neurosurg, Johns Hopkins Hosp, Baltimore, MD 21287 USA.
   [Binder, Zev; Gallia, Gary] Johns Hopkins Univ, Sch Med, Ludwig Collaborat Lab, Dept Neurosurg, Baltimore, MD 21231 USA.
   [Binder, Zev] Johns Hopkins Univ, Johns Hopkins Phys Sci Oncol Ctr, Baltimore, MD 21218 USA.
   [Binder, Zev] Johns Hopkins Univ, Inst NanoBioTechnol, Baltimore, MD 21218 USA.
   [Pan, Fan; Jinasena, Dilini; Albesiano, Emilia; Pardoll, Drew M.] Johns Hopkins Univ, Sch Med, Immunol & Hematopoiesis Div,Dept Oncol & Med, Sidney Kimmel Comprehens Canc Ctr, Baltimore, MD 21231 USA.
   [Zeng, Jing] Johns Hopkins Univ, Dept Radiat Oncol & Mol Radiat Sci, Sidney Kimmel Comprehens Canc Ctr, Baltimore, MD 21231 USA.
   [Kim, Young] Johns Hopkins Univ, Sch Med, Dept Otolaryngol Head & Neck Surg, Baltimore, MD 21231 USA.
C3 Johns Hopkins University; Johns Hopkins Medicine; Johns Hopkins University; Johns Hopkins University; Johns Hopkins University; Johns Hopkins University; Johns Hopkins Medicine; Johns Hopkins University; Johns Hopkins Medicine; Johns Hopkins University
RP Lim, M (通讯作者)，Johns Hopkins Univ, Sch Med, Dept Neurosurg, Johns Hopkins Hosp, Phipps Bldg,Room 123,600 N Wolfe St, Baltimore, MD 21287 USA.
EM mlim3@jhmi.edu
FU Johns Hopkins School of Medicine Dean's Year of Research Program; W. W. Smith Charitable Trust Medical Research Grant; Association for Academic Surgery Joel J. Roslyn Faculty Research Award; Neurosurgery Research and Education Foundation (NREF)
CR Akasaki Y, 2004, J IMMUNOL, V173, P4352, DOI 10.4049/jimmunol.173.7.4352
   Albesiano E, 2010, CANCER RES, V70, P6467, DOI 10.1158/0008-5472.CAN-09-4058
   Burdelya L, 2005, J IMMUNOL, V174, P3925, DOI 10.4049/jimmunol.174.7.3925
   De Vleeschouwer S, 2008, CLIN CANCER RES, V14, P3098, DOI 10.1158/1078-0432.CCR-07-4875
   Fernandes A, 1999, INT J CANCER, V83, P564, DOI 10.1002/(SICI)1097-0215(19991112)83:4<564::AID-IJC20>3.0.CO;2-Q
   Fujita M, 2008, J IMMUNOL, V180, P2089, DOI 10.4049/jimmunol.180.4.2089
   Garcia R, 1997, CELL GROWTH DIFFER, V8, P1267
   Grandis JR, 1998, J CLIN INVEST, V102, P1385, DOI 10.1172/JCI3785
   Herbeuval JP, 2004, J IMMUNOL, V172, P4630, DOI 10.4049/jimmunol.172.7.4630
   Hoentjen F, 2005, BLOOD, V105, P689, DOI 10.1182/blood-2004-04-1309
   Hussain SF, 2007, CANCER RES, V67, P9630, DOI 10.1158/0008-5472.CAN-07-1243
   Jacobs JFM, 2010, J NEUROIMMUNOL, V225, P195, DOI 10.1016/j.jneuroim.2010.05.020
   Jacobs JFM, 2009, NEURO-ONCOLOGY, V11, P394, DOI 10.1215/15228517-2008-104
   Kinjyo I, 2006, J EXP MED, V203, P1021, DOI 10.1084/jem.20052333
   Kortylewski M, 2005, CANCER METAST REV, V24, P315, DOI 10.1007/s10555-005-1580-1
   Kostianovsky AM, 2008, J IMMUNOL, V181, P5425, DOI 10.4049/jimmunol.181.8.5425
   Liau LM, 2005, CLIN CANCER RES, V11, P5515, DOI 10.1158/1078-0432.CCR-05-0464
   Liu J, 2011, J EXP CLIN CANC RES, V30, P0, DOI 10.1186/1756-9966-30-80
   Livak KJ, 2001, METHODS, V25, P402, DOI 10.1006/meth.2001.1262
   Ma XT, 2004, WORLD J GASTROENTERO, V10, P1569, DOI 10.3748/wjg.v10.i11.1569
   Matsumura Y, 2007, J IMMUNOL, V179, P2170, DOI 10.4049/jimmunol.179.4.2170
   Mizoguchi M, 2006, J NEUROPATH EXP NEUR, V65, P1181, DOI 10.1097/01.jnen.0000248549.14962.b2
   Ogura H, 2008, IMMUNITY, V29, P628, DOI 10.1016/j.immuni.2008.07.018
   Parsa AT, 2007, NAT MED, V13, P84, DOI 10.1038/nm1517
   Prasad Gautam, 2004, CURRENT MEDICINAL CHEMISTRY - ANTI-CANCER AGENTS, V4, P347, DOI 10.2174/1568011043352911
   Rahaman SO, 2002, ONCOGENE, V21, P8404, DOI 10.1038/sj.onc.1206047
   Sato T, 2011, AM J CANCER RES, V1, P347
   Schust J, 2006, CHEM BIOL, V13, P1235, DOI 10.1016/j.chembiol.2006.09.018
   Siddiquee K, 2007, P NATL ACAD SCI USA, V104, P7391, DOI 10.1073/pnas.0609757104
   Takeda K, 1999, IMMUNITY, V10, P39, DOI 10.1016/S1074-7613(00)80005-9
   Wang JM, 2007, J IMMUNOL, V178, P6777, DOI 10.4049/jimmunol.178.11.6777
   Wang TH, 2004, NAT MED, V10, P48, DOI 10.1038/nm976
   WATSON CJ, 1995, BRIT J CANCER, V71, P840, DOI 10.1038/bjc.1995.162
   Wheeler CJ, 2008, CANCER RES, V68, P5955, DOI 10.1158/0008-5472.CAN-07-5973
   Yamanaka R, 2005, CLIN CANCER RES, V11, P4160, DOI 10.1158/1078-0432.CCR-05-0120
   YU CL, 1995, SCIENCE, V269, P81, DOI 10.1126/science.7541555
   Yu H, 2007, NAT REV IMMUNOL, V7, P41, DOI 10.1038/nri1995
   Yu H, 2009, NAT REV CANCER, V9, P798, DOI 10.1038/nrc2734
   Yu JS, 2004, CANCER RES, V64, P4973, DOI 10.1158/0008-5472.CAN-03-3505
   Zagzag D, 2005, LAB INVEST, V85, P328, DOI 10.1038/labinvest.3700233
   ZHONG Z, 1994, SCIENCE, V264, P95, DOI 10.1126/science.8140422
   Zou WP, 2006, NAT REV IMMUNOL, V6, P295, DOI 10.1038/nri1806
NR 42
TC 52
Z9 58
U1 0
U2 13
PU SPRINGER
PI NEW YORK
PA 233 SPRING ST, NEW YORK, NY 10013 USA
SN 0167-594X
EI 
J9 J NEURO-ONCOL
JI J. Neuro-Oncol.
PD DEC 15
PY 2012
VL 110
IS 3
BP 359
EP 368
DI 10.1007/s11060-012-0981-6
PG 10
WC Oncology; Clinical Neurology
SC Oncology; Neurosciences & Neurology
GA 038XV
UT WOS:000311208300006
PM 23096132
DA 2025-02-17
ER

PT J
AU Yamanaka, R
   Kajiwara, K
AF Yamanaka, Ryuya
   Kajiwara, Koji
TI DENDRITIC CELL VACCINES
SO GLIOMA: IMMUNOTHERAPEUTIC APPROACHES
LA English
DT Article; Book Chapter
ID central-nervous-system; cytotoxic t-lymphocytes; blood-brain-barrier; phase-i/ii trial; malignant glioma; in-vivo; glioblastoma-multiforme; antitumor immunity; cancer-immunotherapy; recurrent glioma
AB Despite progress in brain tumor therapy, the prognosis of malignant glioma patients remains dismal. Among the new treatments currently being investigated, immunotherapy is theoretically very attractive since it offers the potential for high tumor-specific cytotoxicity. Increasing numbers of reports demonstrate that systemic immunotherapy using dendritic cells is capable of inducing an antiglioma response. Therefore, dendritic cell-based immunotherapy could be a new treatment modality for patients with glioma. In this chapter, we will discuss the implications of these findings for glioma therapy, reviewing current literature on dendritic cell-based glioma immunotherapy. We will overview the role of dendritic cells in immunobiology, the central nervous system and tumor immunology, before outlining dendritic cell therapy results in clinical trials and future directions. Dendritic cell-based immunotherapy strategies appear promising as an approach to successfully induce an antitumor immune response in patients with glioma, where it seems to be safe and without major side effects. The development of methods for manipulating dendritic cells for the purpose of vaccination will enhance the clinical usefulness of these cells for biotherapy. Its efficacy should be further determined in randomized, controlled clinical trials.
C1 [Yamanaka, Ryuya] Kyoto Prefectural Univ Med, Kyoto, Japan.
   [Kajiwara, Koji] Yamaguchi Univ, Sch Med, Ube, Yamaguchi 755, Japan.
C3 Kyoto Prefectural University of Medicine; Yamaguchi University
RP Yamanaka, R (通讯作者)，Kyoto Prefectural Univ Med, Kyoto, Japan.
EM ryaman@cmt.kpu-m.ac.jp
CR Amano T, 2007, J NEUROSURG, V106, P638, DOI 10.3171/jns.2007.106.4.638
   Aoki H, 2001, CANCER IMMUNOL IMMUN, V50, P463, DOI 10.1007/s002620100220
   Arthur JF, 1997, CANCER GENE THER, V4, P17
   Ashley DM, 1997, J EXP MED, V186, P1177, DOI 10.1084/jem.186.7.1177
   Banchereau J, 2000, ANNU REV IMMUNOL, V18, P767, DOI 10.1146/annurev.immunol.18.1.767
   Barratt-Boyes SM, 2000, J IMMUNOL, V164, P2487, DOI 10.4049/jimmunol.164.5.2487
   Bax M, 2007, J IMMUNOL, V179, P8216, DOI 10.4049/jimmunol.179.12.8216
   Boczkowski D, 1996, J EXP MED, V184, P465, DOI 10.1084/jem.184.2.465
   Celluzzi CM, 1996, J EXP MED, V183, P283, DOI 10.1084/jem.183.1.283
   CHEN QY, 1994, INT J CANCER, V56, P755, DOI 10.1002/ijc.2910560524
   CONSTAM DB, 1992, J IMMUNOL, V148, P1404
   CONSTANT S, 1995, J IMMUNOL, V154, P4915
   CSERR HF, 1992, IMMUNOL TODAY, V13, P507, DOI 10.1016/0167-5699(92)90027-5
   De Vleeschouwer S, 2008, CLIN CANCER RES, V14, P3098, DOI 10.1158/1078-0432.CCR-07-4875
   de Vries IJM, 2003, CLIN CANCER RES, V9, P5091
   Dhodapkar MV, 2002, BLOOD, V100, P174, DOI 10.1182/blood.V100.1.174
   Dietz AB, 2000, BIOCHEM BIOPH RES CO, V275, P731, DOI 10.1006/bbrc.2000.3372
   DRANOFF G, 1993, P NATL ACAD SCI USA, V90, P3539, DOI 10.1073/pnas.90.8.3539
   Facoetti A, 2005, CLIN CANCER RES, V11, P8304, DOI 10.1158/1078-0432.CCR-04-2588
   Fong L, 2000, ANNU REV IMMUNOL, V18, P245, DOI 10.1146/annurev.immunol.18.1.245
   Gabrilovich DI, 1999, CLIN CANCER RES, V5, P2963
   Gong JL, 1997, NAT MED, V3, P558, DOI 10.1038/nm0597-558
   Gong JL, 2000, P NATL ACAD SCI USA, V97, P2715, DOI 10.1073/pnas.050587197
   Gourmala NG, 1997, J NEUROIMMUNOL, V74, P35, DOI 10.1016/S0165-5728(96)00203-2
   Grabbe S, 2000, IMMUNOL TODAY, V21, P431, DOI 10.1016/S0167-5699(00)01694-7
   Grauer OM, 2007, INT J CANCER, V121, P95, DOI 10.1002/ijc.22607
   Hartmann G, 1999, P NATL ACAD SCI USA, V96, P9305, DOI 10.1073/pnas.96.16.9305
   Heimberger AB, 2000, J NEUROIMMUNOL, V103, P16, DOI 10.1016/S0165-5728(99)00172-1
   Henderson RA, 1996, CANCER RES, V56, P3763
   JOO F, 1994, MICROSC RES TECHNIQ, V27, P507, DOI 10.1002/jemt.1070270605
   Kikuchi T, 2001, CANCER IMMUNOL IMMUN, V50, P337, DOI 10.1007/s002620100205
   Kikuchi T, 2004, J IMMUNOTHER, V27, P452, DOI 10.1097/00002371-200411000-00005
   Knutson KL, 2005, CANCER IMMUNOL IMMUN, V54, P721, DOI 10.1007/s00262-004-0653-2
   LEVIN D, 1993, J IMMUNOL, V151, P6742
   Liau LM, 2005, CLIN CANCER RES, V11, P5515, DOI 10.1158/1078-0432.CCR-05-0464
   Liau LM, 1999, J NEUROSURG, V90, P1115, DOI 10.3171/jns.1999.90.6.1115
   LIAU LM, 2007, P AN M AM SOC CLIN, V25, P2021
   Lipscomb MF, 2002, PHYSIOL REV, V82, P97, DOI 10.1152/physrev.00023.2001
   Liu GT, 2006, EXPERT REV VACCINES, V5, P233, DOI 10.1586/14760584.5.2.233
   Liu GT, 2005, ONCOGENE, V24, P5226, DOI 10.1038/sj.onc.1208519
   Marzo AL, 2000, J IMMUNOL, V165, P6047, DOI 10.4049/jimmunol.165.11.6047
   Matyszak MK, 1996, NEUROSCIENCE, V74, P599, DOI 10.1016/0306-4522(96)00160-1
   MAYORDOMO JI, 1995, NAT MED, V1, P1297, DOI 10.1038/nm1295-1297
   MCMENAMIN PG, 1999, DENDRITIC CELLS BIOL, V0, P205
   MEDAWAR PB, 1948, BRIT J EXP PATHOL, V29, P58
   Mesri M, 1994, IMMUNOLOGY, V83, P52
   Miyagishi R, 1997, J NEUROIMMUNOL, V77, P17, DOI 10.1016/S0165-5728(97)00040-4
   Morioka J, 2004, NEUROSURGERY, V54, P182, DOI 10.1227/01.NEU.0000097517.22018.3C
   Parney IF, 2000, NEUROSURGERY, V46, P778, DOI 10.1097/00006123-200004000-00002
   PORGADOR A, 1995, J EXP MED, V182, P255, DOI 10.1084/jem.182.1.255
   Reeves ME, 1996, CANCER RES, V56, P5672
   Rowland LP, 1985, PRINCIPLES NEURAL SC, V0, P837
   Rutkowski S, 2004, BRIT J CANCER, V91, P1656, DOI 10.1038/sj.bjc.6602195
   Sampson JH, 1996, P NATL ACAD SCI USA, V93, P10399, DOI 10.1073/pnas.93.19.10399
   Satoh J, 1995, BRAIN RES, V704, P92, DOI 10.1016/0006-8993(95)01177-3
   Sedgwick JD, 1997, IMMUNOLOGY OF THE NERVOUS SYSTEM, V0, P364
   Serot JM, 1997, NEUROREPORT, V8, P1995, DOI 10.1097/00001756-199705260-00039
   Söling A, 2001, MOL MED, V7, P659, DOI 10.1007/BF03401956
   Sonabend AM, 2008, ANTICANCER RES, V28, P1143
   SOUSA CRE, 1993, J EXP MED, V178, P509, DOI 10.1084/jem.178.2.509
   Steiner HH, 2004, J CLIN ONCOL, V22, P4272, DOI 10.1200/JCO.2004.09.038
   STEINMAN RM, 1991, ANNU REV IMMUNOL, V9, P271, DOI 10.1146/annurev.iy.09.040191.001415
   Steinman RM, 2000, J EXP MED, V191, P411, DOI 10.1084/jem.191.3.411
   Steinman RM, 1997, IMMUNOL REV, V156, P25, DOI 10.1111/j.1600-065X.1997.tb00956.x
   Szabolcs P, 1997, BLOOD, V90, P2160
   Toes REM, 1999, J EXP MED, V189, P753, DOI 10.1084/jem.189.5.753
   Wakkach A, 2003, IMMUNITY, V18, P605, DOI 10.1016/S1074-7613(03)00113-4
   Weiner GJ, 1997, P NATL ACAD SCI USA, V94, P10833, DOI 10.1073/pnas.94.20.10833
   Wheeler CJ, 2008, CANCER RES, V68, P5955, DOI 10.1158/0008-5472.CAN-07-5973
   Wheeler CJ, 2004, CLIN CANCER RES, V10, P5316, DOI 10.1158/1078-0432.CCR-04-0497
   Yamanaka R, 2003, BRIT J CANCER, V89, P1172, DOI 10.1038/sj.bjc.6601268
   Yamanaka R, 2005, CLIN CANCER RES, V11, P4160, DOI 10.1158/1078-0432.CCR-05-0120
   Yamanaka R, 2001, J NEUROSURG, V94, P474, DOI 10.3171/jns.2001.94.3.0474
   Yamanaka R, 2008, TRENDS MOL MED, V14, P228, DOI 10.1016/j.molmed.2008.03.003
   Yu JS, 2001, CANCER RES, V61, P842
   Yu JS, 2004, CANCER RES, V64, P4973, DOI 10.1158/0008-5472.CAN-03-3505
NR 76
TC 12
Z9 15
U1 0
U2 6
PU SPRINGER-VERLAG BERLIN
PI BERLIN
PA HEIDELBERGER PLATZ 3, D-14197 BERLIN, GERMANY
SN 0065-2598
EI 
J9 ADV EXP MED BIOL
JI Adv.Exp.Med.Biol.
PD JUN 15
PY 2012
VL 746
IS 
BP 187
EP 200
DI 
PG 14
WC Immunology; Medicine, Research & Experimental
SC Immunology; Research & Experimental Medicine
GA BA3FD
UT WOS:000334177700016
PM 22639169
DA 2025-02-17
ER

PT J
AU Shimoda, M
   Tomimaru, Y
   Charpentier, KP
   Safran, H
   Carlson, RI
   Wands, J
AF Shimoda, Masafumi
   Tomimaru, Yoshito
   Charpentier, Kevin P.
   Safran, Howard
   Carlson, Rolf I.
   Wands, Jack
TI Tumor progression-related transmembrane protein aspartate-β-hydroxylase is a target for immunotherapy of hepatocellular carcinoma
SO JOURNAL OF HEPATOLOGY
LA English
DT Article
DE Hepatocellular carcinoma; Immunotherapy; Dendritic cells; Aspartate-beta-hydroxylase; CD4+cells
ID cd4(+) t-cells; alpha-fetoprotein; dendritic cells; human glioma; responses; overexpression; vaccination; peptide; expression; antigen
AB Background & Aims: Hepatocellular carcinoma (HCC) has a poor survival rate due to recurrent intrahepatic metastases and lack of effective adjuvant therapy. Aspartate-p-hydroxylase (ASPH) is an attractive cellular target since it is a highly conserved transmembrane protein overexpressed in both murine and human HCC tumors, and promotes a malignant phenotype as characterized by enhanced tumor cell migration and invasion. Methods: Dendritic cells (DCs), expanded and isolated from the spleen, were incubated with a cytokine cocktail to optimize IL-12 secretion and co-stimulatory molecule expression, then subsequently loaded with ASPH protein for immunization. Mice were injected with syngeneic BNL HCC tumor cells followed by subcutaneous inoculation with 5-10 x 10(5) ASPH loaded DCs using a prophylactic and therapeutic experimental approach. Tumor infiltrating lymphocytes (TILs) were characterized, and their role in producing anti-tumor effects determined. The immunogenicity of ASPH protein with respect to activating antigen specific CD4+ T cells derived from human peripheral blood mononuclear cells (PBMGs) was also explored. Results: We found that immunotherapy with ASPH-loaded DCs suppressed and delayed established HCC and tumor growth when administered prophylactically. Ex-vivo re-stimulation experiments and in vivo depletion studies demonstrated that both CD4+ and CD8+ cells contributed to anti-tumor effects. Using PBMCs derived from healthy volunteers and HCC patients, we showed that ASPH stimulation led to significant development of antigen-specific CD4+ T-cells. Conclusions: Immunization with ASPH-loaded DCs has substantial anti-tumor effects which could reduce the risk of HCC recurrence. (C) 2012 European Association for the Study of the Liver. Published by Elsevier B.V. All rights reserved.
C1 [Shimoda, Masafumi; Tomimaru, Yoshito; Carlson, Rolf I.; Wands, Jack] Brown Univ, Rhode Isl Hosp, Liver Res Ctr, Providence, RI 02903 USA.
   [Shimoda, Masafumi; Tomimaru, Yoshito; Charpentier, Kevin P.; Safran, Howard; Carlson, Rolf I.; Wands, Jack] Brown Univ, Warren Alpert Med Sch, Providence, RI 02903 USA.
   [Charpentier, Kevin P.] Brown Univ, Rhode Isl Hosp, Dept Surg, Providence, RI 02903 USA.
   [Safran, Howard] Brown Univ, Rhode Isl Hosp, Dept Med, Providence, RI 02903 USA.
C3 Lifespan Health Rhode Island; Rhode Island Hospital; Brown University; Brown University; Lifespan Health Rhode Island; Rhode Island Hospital; Brown University; Lifespan Health Rhode Island; Rhode Island Hospital; Brown University
RP Wands, J (通讯作者)，Brown Univ, Rhode Isl Hosp, Liver Res Ctr, 55 Claverick St, Providence, RI 02903 USA.
EM jack_wands_md@brown.edu
FU National Institutes of Health [CA-123544]; Grants-in-Aid for Scientific Research [11J04995] Funding Source: KAKEN
CR Alisa A, 2005, CLIN CANCER RES, V11, P6686, DOI 10.1158/1078-0432.CCR-05-0382
   BANCHEREAU J, 1994, ANNU REV IMMUNOL, V12, P881, DOI 10.1146/annurev.iy.12.040194.004313
   Bricard G, 2005, J IMMUNOL, V174, P1709, DOI 10.4049/jimmunol.174.3.1709
   Butterfield LH, 2003, CLIN CANCER RES, V9, P5902
   Cantarini MC, 2006, HEPATOLOGY, V44, P446, DOI 10.1002/hep.21272
   Chattopadhyay PK, 2005, NAT MED, V11, P1113, DOI 10.1038/nm1293
   Davila E, 2003, CANCER RES, V63, P3281
   de la Monte SM, 2006, J HEPATOL, V44, P971, DOI 10.1016/j.jhep.2006.01.038
   den Haan JMM, 2007, J IMMUNOL, V178, P5429, DOI 10.4049/jimmunol.178.9.5429
   Ding FX, 2009, HEPATOLOGY, V49, P1492, DOI 10.1002/hep.22816
   Fong Y, 1999, ANN SURG, V229, P790
   Frentsch M, 2005, NAT MED, V11, P1118, DOI 10.1038/nm1292
   Garcia M, 2007, GLOBAL CANCER FACTS AND FIGURES 2007, V0, P0
   Gehring S, 2008, J IMMUNOL METHODS, V332, P18, DOI 10.1016/j.jim.2007.12.007
   Goldbrunner RH, 1996, ANTICANCER RES, V16, P3679
   Grizzi F, 2007, J TRANSL MED, V5, P0, DOI 10.1186/1479-5876-5-3
   Harada Y, 2012, FRONT BIOSCI, V17, P2233
   Hertl M, 2005, ONCOLOGIST, V10, P269, DOI 10.1634/theoncologist.10-4-269
   Hildner K, 2008, SCIENCE, V322, P1097, DOI 10.1126/science.1164206
   Hung K, 1998, J EXP MED, V188, P2357, DOI 10.1084/jem.188.12.2357
   Ince N, 2000, CANCER RES, V60, P1261
   JIA S, 1992, J BIOL CHEM, V267, P14322
   Kennedy R, 2008, IMMUNOL REV, V222, P129, DOI 10.1111/j.1600-065X.2008.00616.x
   Komori H, 2006, CLIN CANCER RES, V12, P2689, DOI 10.1158/1078-0432.CCR-05-2267
   Ku GY, 2010, CANCER-AM CANCER SOC, V116, P1767, DOI 10.1002/cncr.24951
   Kuang M, 2004, CLIN CANCER RES, V10, P1574, DOI 10.1158/1078-0432.CCR-03-0071
   Lavaissiere L, 1996, J CLIN INVEST, V98, P1313, DOI 10.1172/JCI118918
   Lee WC, 2005, J IMMUNOTHER, V28, P496, DOI 10.1097/01.cji.0000171291.72039.e2
   Longato L, 2009, HEPATOLOGY, V49, P1935, DOI 10.1002/hep.22856
   Maeda T, 2003, J HEPATOL, V38, P615, DOI 10.1016/S0168-8278(03)00052-7
   MERZAK A, 1995, CELL ADHES COMMUN, V3, P27, DOI 10.3109/15419069509081276
   Mizukoshi E, 2006, HEPATOLOGY, V43, P1284, DOI 10.1002/hep.21203
   Mizukoshi E, 2011, HEPATOLOGY, V53, P1206, DOI 10.1002/hep.24149
   Moser JM, 2010, J IMMUNOL METHODS, V353, P8, DOI 10.1016/j.jim.2009.11.006
   Motomura Y, 2006, CANCER RES, V66, P2414, DOI 10.1158/0008-5472.CAN-05-2090
   Muranski P, 2009, CURR OPIN IMMUNOL, V21, P200, DOI 10.1016/j.coi.2009.02.004
   PATEK PQ, 1978, NATURE, V276, P510, DOI 10.1038/276510a0
   Peggs KS, 2006, CURR OPIN IMMUNOL, V18, P206, DOI 10.1016/j.coi.2006.01.011
   Schwartz JD, 2002, LANCET ONCOL, V3, P593, DOI 10.1016/S1470-2045(02)00873-2
   Schwartzentruber DJ, 2011, NEW ENGL J MED, V364, P2119, DOI 10.1056/NEJMoa1012863
   Shang XY, 2004, CLIN CANCER RES, V10, P6946, DOI 10.1158/1078-0432.CCR-04-0502
   SHIMODA M, 2012, BLUMGARTS S IN PRESS, V0, P0
   Toldbod HE, 2003, SCAND J IMMUNOL, V58, P43, DOI 10.1046/j.1365-3083.2003.01267.x
   Tucker RP, 2007, INT J BIOCHEM CELL B, V39, P292, DOI 10.1016/j.biocel.2006.09.012
   Valmori D, 2007, P NATL ACAD SCI USA, V104, P8947, DOI 10.1073/pnas.0703395104
   Wang K, 2010, HEPATOLOGY, V52, P164, DOI 10.1002/hep.23650
   Xian ZH, 2006, MODERN PATHOL, V19, P280, DOI 10.1038/modpathol.3800530
   Yeung YA, 2007, HUMAN ANTIBODIES, V16, P163
   Yoon H, 2011, TOHOKU J EXP MED, V224, P41, DOI 10.1620/tjem.224.41
NR 49
TC 34
Z9 39
U1 0
U2 12
PU ELSEVIER
PI AMSTERDAM
PA RADARWEG 29, 1043 NX AMSTERDAM, NETHERLANDS
SN 0168-8278
EI 1600-0641
J9 J HEPATOL
JI J. Hepatol.
PD JUN 15
PY 2012
VL 56
IS 5
BP 1129
EP 1135
DI 10.1016/j.jhep.2011.12.016
PG 7
WC Gastroenterology & Hepatology
SC Gastroenterology & Hepatology
GA 928KE
UT WOS:000302980800019
PM 22245894
DA 2025-02-17
ER

PT J
AU Alvarez-Breckenridge, CA
   Yu, JH
   Price, R
   Wojton, J
   Pradarelli, J
   Mao, HY
   Wei, M
   Wang, Y
   He, S
   Hardcastle, J
   Fernandez, SA
   Kaur, B
   Lawler, SE
   Vivier, E
   Mandelboim, O
   Moretta, A
   Caligiuri, MA
   Chiocca, EA
AF Alvarez-Breckenridge, Christopher A.
   Yu, Jianhua
   Price, Richard
   Wojton, Jeffrey
   Pradarelli, Jason
   Mao, Hsiaoyin
   Wei, Min
   Wang, Yan
   He, Shun
   Hardcastle, Jayson
   Fernandez, Soledad A.
   Kaur, Balveen
   Lawler, Sean E.
   Vivier, Eric
   Mandelboim, Ofer
   Moretta, Alessandro
   Caligiuri, Michael A.
   Chiocca, E. Antonio
TI NK cells impede glioblastoma virotherapy through NKp30 and NKp46 natural cytotoxicity receptors
SO NATURE MEDICINE
LA English
DT Article
ID herpes-simplex-virus; vesicular stomatitis-virus; human dendritic cells; killer-cells; tumor microenvironment; dependent mechanisms; triggering receptor; glioma virotherapy; oncolytic virus; immune-responses
AB The role of the immune response to oncolytic Herpes simplex viral (oHSV) therapy for glioblastoma is controversial because it might enhance or inhibit efficacy. We found that within hours of oHSV infection of glioblastomas in mice, activated natural killer (NK) cells are recruited to the site of infection. This response substantially diminished the efficacy of glioblastoma virotherapy. oHSV-activated NK cells coordinated macrophage and microglia activation within tumors. In vitro, human NK cells preferentially lysed oHSV-infected human glioblastoma cell lines. This enhanced killing depended on the NK cell natural cytotoxicity receptors (NCRs) NKp30 and NKp46, whose ligands are upregulated in oHSV-infected glioblastoma cells. We found that HSV titers and oHSV efficacy are increased in Ncr1(-/-) mice and a Ncr1(-/-) NK cell adoptive transfer model of glioma, respectively. These results demonstrate that glioblastoma virotherapy is limited partially by an antiviral NK cell response involving specific NCRs, uncovering new potential targets to enhance cancer virotherapy.
C1 [Alvarez-Breckenridge, Christopher A.; Price, Richard; Wojton, Jeffrey; Pradarelli, Jason; Wang, Yan; Hardcastle, Jayson; Kaur, Balveen; Lawler, Sean E.; Chiocca, E. Antonio] Ohio State Univ, Med Ctr, Dept Neurol Surg, Dardinger Lab Neurooncol & Neurosci, Columbus, OH 43210 USA.
   [Alvarez-Breckenridge, Christopher A.; Yu, Jianhua; Price, Richard; Wojton, Jeffrey; Pradarelli, Jason; Mao, Hsiaoyin; Wei, Min; Wang, Yan; He, Shun; Hardcastle, Jayson; Fernandez, Soledad A.; Kaur, Balveen; Lawler, Sean E.; Caligiuri, Michael A.; Chiocca, E. Antonio] James Canc Hosp, Columbus, OH USA.
   [Alvarez-Breckenridge, Christopher A.; Yu, Jianhua; Price, Richard; Wojton, Jeffrey; Pradarelli, Jason; Mao, Hsiaoyin; Wei, Min; Wang, Yan; He, Shun; Hardcastle, Jayson; Fernandez, Soledad A.; Kaur, Balveen; Lawler, Sean E.; Caligiuri, Michael A.; Chiocca, E. Antonio] Solove Res Inst, Columbus, OH USA.
   [Alvarez-Breckenridge, Christopher A.; Price, Richard] Ohio State Univ, Med Ctr, Med Scientist Training Program, Columbus, OH 43210 USA.
   [Yu, Jianhua; Caligiuri, Michael A.] Ohio State Univ, Med Ctr, Div Hematol, Columbus, OH 43210 USA.
   [Yu, Jianhua; Mao, Hsiaoyin; Wei, Min; He, Shun; Fernandez, Soledad A.; Kaur, Balveen; Caligiuri, Michael A.; Chiocca, E. Antonio] Ohio State Univ, Med Ctr, Ctr Comprehens Canc, Columbus, OH 43210 USA.
   [Fernandez, Soledad A.] Ohio State Univ, Med Ctr, Ctr Biostat, Columbus, OH 43210 USA.
   [Vivier, Eric] Univ Aix Marseille 2, INSERM, U631, Ctr Immunol Marseille Luminy, Marseille, France.
   [Mandelboim, Ofer] Hebrew Univ Jerusalem, Hadassah Med Sch, Lautenberg Ctr Gen & Tumor Immunol, Inst Med Res Israel Canada, IL-91010 Jerusalem, Israel.
   [Moretta, Alessandro] Univ Genoa, Dipartimento Med Sperimentale, Genoa, Italy.
   [Moretta, Alessandro] Univ Genoa, Ctr Eccellenza Ric Biomed, Genoa, Italy.
   [Chiocca, E. Antonio] Harvard Univ, Brigham & Womens Hosp, Dana Farber Canc Inst, Sch Med,Dept Neurosurg, Boston, MA 02115 USA.
C3 University System of Ohio; Ohio State University; James Cancer Hospital & Solove Research Institute; University System of Ohio; Ohio State University; James Cancer Hospital & Solove Research Institute; University System of Ohio; Ohio State University; University System of Ohio; Ohio State University; James Cancer Hospital & Solove Research Institute; University System of Ohio; Ohio State University; University System of Ohio; Ohio State University; Institut National de la Sante et de la Recherche Medicale (Inserm); Aix-Marseille Universite; Hebrew University of Jerusalem; University of Genoa; University of Genoa; Harvard University; Harvard University Medical Affiliates; Brigham & Women's Hospital; Harvard Medical School; Dana-Farber Cancer Institute
RP Chiocca, EA (通讯作者)，Ohio State Univ, Med Ctr, Dept Neurol Surg, Dardinger Lab Neurooncol & Neurosci, Columbus, OH 43210 USA.
EM michael.caligiuri@osumc.edu; eachiocca@partners.org
FU US National Institutes of Health [7U01NS061811, CA069246, CA068458, CA095426, TL1RR025753, CA163205]; American Medical Association Foundation Seed Grant; Dardinger Neuro-oncology Laboratory
CR Aghi M, 2008, ONCOGENE, V27, P4249, DOI 10.1038/onc.2008.53
   Altomonte J, 2009, CANCER GENE THER, V16, P266, DOI 10.1038/cgt.2008.74
   Altomonte J, 2008, MOL THER, V16, P146, DOI 10.1038/sj.mt.6300343
   Arnon TI, 2006, SEMIN CANCER BIOL, V16, P348, DOI 10.1016/j.semcancer.2006.07.005
   Arnon TI, 2005, NAT IMMUNOL, V6, P515, DOI 10.1038/ni1190
   Bloushtain N, 2004, J IMMUNOL, V173, P2392, DOI 10.4049/jimmunol.173.4.2392
   Brandt CS, 2009, J EXP MED, V206, P1495, DOI 10.1084/jem.20090681
   Castriconi R, 2009, J IMMUNOL, V182, P3530, DOI 10.4049/jimmunol.0802845
   Chiocca EA, 2008, CURR OPIN MOL THER, V10, P38
   Chiocca EA, 2002, NAT REV CANCER, V2, P938, DOI 10.1038/nrc948
   Chisholm SE, 2007, J INFECT DIS, V195, P1160, DOI 10.1086/512862
   DALTON DK, 1993, SCIENCE, V259, P1739, DOI 10.1126/science.8456300
   Degli-Esposti MA, 2005, NAT REV IMMUNOL, V5, P112, DOI 10.1038/nri1549
   DeRubertis BG, 2007, CANCER GENE THER, V14, P590, DOI 10.1038/sj.cgt.7701053
   Errington F, 2008, J IMMUNOL, V180, P6018, DOI 10.4049/jimmunol.180.9.6018
   Farrell CJ, 2008, CLIN CANCER RES, V14, P7711, DOI 10.1158/1078-0432.CCR-08-1364
   Ferlazzo G, 2002, J EXP MED, V195, P343, DOI 10.1084/jem.20011149
   Friedman A, 2006, CANCER RES, V66, P2314, DOI 10.1158/0008-5472.CAN-05-2661
   Fulci G, 2007, CANCER RES, V67, P9398, DOI 10.1158/0008-5472.CAN-07-1063
   Fulci G, 2006, P NATL ACAD SCI USA, V103, P12873, DOI 10.1073/pnas.0605496103
   Galivo F, 2010, GENE THER, V17, P158, DOI 10.1038/gt.2009.161
   Galivo F, 2010, HUM GENE THER, V21, P439, DOI 10.1089/hum.2009.143
   Gazit R, 2006, NAT IMMUNOL, V7, P517, DOI 10.1038/ni1322
   Ghiasi H, 2000, ANTIVIR RES, V45, P33, DOI 10.1016/S0166-3542(99)00075-3
   Giannini C, 2005, NEURO-ONCOLOGY, V7, P164, DOI 10.1215/S1152851704000821
   Hayakawa Y, 2006, J IMMUNOL, V176, P1517, DOI 10.4049/jimmunol.176.3.1517
   Hellums EK, 2005, NEURO-ONCOLOGY, V7, P213, DOI 10.1215/S1152851705000074
   Ikeda K, 1999, NAT MED, V5, P881, DOI 10.1038/11320
   Kambara H, 2005, CANCER RES, V65, P2832, DOI 10.1158/0008-5472.CAN-04-3227
   Kottke T, 2008, MOL THER, V16, P1910, DOI 10.1038/mt.2008.212
   Kottke T, 2009, CLIN CANCER RES, V15, P561, DOI 10.1158/1078-0432.CCR-08-1688
   Kurozumi K, 2007, JNCI-J NATL CANCER I, V99, P1768, DOI 10.1093/jnci/djm229
   Lundberg P, 2003, J VIROL, V77, P11661, DOI 10.1128/JVI.77.21.11661-11673.2003
   Markert JM, 2009, MOL THER, V17, P199, DOI 10.1038/mt.2008.228
   Marques CP, 2008, J IMMUNOL, V181, P6417, DOI 10.4049/jimmunol.181.9.6417
   Marques CP, 2006, VIRUS RES, V121, P1, DOI 10.1016/j.virusres.2006.03.009
   Orange JS, 2006, CURR OPIN ALLERGY CL, V6, P399, DOI 10.1097/ACI.0b013e3280106b65
   Prestwich RJ, 2009, HUM GENE THER, V20, P1119, DOI 10.1089/hum.2009.135
   Prestwich RJ, 2009, J IMMUNOL, V183, P4312, DOI 10.4049/jimmunol.0901074
   Randolph GJ, 2008, CURR OPIN IMMUNOL, V20, P52, DOI 10.1016/j.coi.2007.10.010
   Reilly KM, 2000, NAT GENET, V26, P109, DOI 10.1038/79075
   Savarin C, 2008, CURR OPIN PHARMACOL, V8, P472, DOI 10.1016/j.coph.2008.05.002
   Shultz LD, 2005, J IMMUNOL, V174, P6477, DOI 10.4049/jimmunol.174.10.6477
   Sivori S, 1999, EUR J IMMUNOL, V29, P1656, DOI 10.1002/(SICI)1521-4141(199905)29:05<1656::AID-IMMU1656>3.0.CO;2-1
   Stanford MM, 2008, CURR OPIN MOL THER, V10, P32
   Taylor MA, 2002, EUR J IMMUNOL, V32, P793, DOI 10.1002/1521-4141(200203)32:3<793::AID-IMMU793>3.0.CO;2-M
   Todo T, 2001, P NATL ACAD SCI USA, V98, P6396, DOI 10.1073/pnas.101136398
   Trotta R, 1998, J IMMUNOL, V161, P6648
   Varghese S, 2006, CLIN CANCER RES, V12, P2919, DOI 10.1158/1078-0432.CCR-05-1187
   Vitale M, 2005, BLOOD, V106, P566, DOI 10.1182/blood-2004-10-4035
   von Strandmann EP, 2007, IMMUNITY, V27, P965, DOI 10.1016/j.immuni.2007.10.010
   Wakimoto H, 2004, GENE THER, V11, P214, DOI 10.1038/sj.gt.3302143
   Walzer T, 2007, P NATL ACAD SCI USA, V104, P3384, DOI 10.1073/pnas.0609692104
   Weiner NE, 1999, J NEUROPATH EXP NEUR, V58, P54, DOI 10.1097/00005072-199901000-00007
   Wen PY, 2008, NEW ENGL J MED, V359, P492, DOI 10.1056/NEJMra0708126
   Wu AH, 2007, J NEURO-ONCOL, V83, P121, DOI 10.1007/s11060-006-9265-3
   Yoshino H, 2000, BONE MARROW TRANSPL, V26, P1211, DOI 10.1038/sj.bmt.1702702
   Yu JH, 2011, J CLIN INVEST, V121, P1456, DOI 10.1172/JCI43242
   Yu JH, 2010, BLOOD, V115, P274, DOI 10.1182/blood-2009-04-215491
NR 59
TC 161
Z9 182
U1 0
U2 36
PU NATURE PUBLISHING GROUP
PI NEW YORK
PA 75 VARICK ST, 9TH FLR, NEW YORK, NY 10013-1917 USA
SN 1078-8956
EI 
J9 NAT MED
JI Nat. Med.
PD DEC 15
PY 2012
VL 18
IS 12
BP 1827
EP +
DI 10.1038/nm.3013
PG 10
WC Biochemistry & Molecular Biology; Cell Biology; Medicine, Research & Experimental
SC Biochemistry & Molecular Biology; Cell Biology; Research & Experimental Medicine
GA 049QZ
UT WOS:000311999800031
PM 23178246
DA 2025-02-17
ER

PT J
AU Kohanbash, G
   Ishikawa, E
   Fujita, M
   Ikeura, M
   McKaveney, K
   Zhu, JZ
   Sakaki, M
   Sarkar, SN
   Okada, H
AF Kohanbash, Gary
   Ishikawa, Eiichi
   Fujita, Mitsugu
   Ikeura, Maki
   McKaveney, Kayla
   Zhu, Jianzhong
   Sakaki, Masashi
   Sarkar, Saumendra N.
   Okada, Hideho
TI Differential activity of interferon-α8 promoter is regulated by Oct-1 and a SNP that dictates prognosis of glioma
SO ONCOIMMUNOLOGY
LA English
DT Article
DE SNPs; IFNA8; type-1 interferons; Oct-1; glioma
ID transcription factor oct-1; dendritic cells; gene; glioblastoma; polymorphisms; expression; responses; survival; receptor; dna
AB We have previously reported that the single nucleotide polymorphism (SNP) rs12553612 in IFNA8 is associated with better overall survival of glioma patients with the AA-genotype compared with patients with the AC-genotype. As rs12553612 is located in the IFNA8 promoter, we hypothesized that the A-allele allows for an enhanced IFNA8 promoter activity compared with the C-allele. Reporter assays in the human monocyte derived THP-1 cell line demonstrated a superior promoter activity of the A-allele compared with the C-allele. Electrophoretic mobility shift assays (EMSA) further demonstrated that the A-genotype specifically binds to more nuclear proteins than the C-genotype, including the transcription factor Oct-1. Further, co-transfection of plasmids encoding Oct-1 and the reporter constructs revealed that Oct-1 enhanced the promoter activity with the A-but not the C-allele. Taken together, our data demonstrate that the A-allele in the rs12553612 SNP, which is associated with better glioma patient survival, allows for IFNA8 transcription by allowing for Oct-1 binding, which is absent in patients with C allele, and suggests a molecular mechanism of IFNA8 mediated immune-surveillance of glioma progression.
C1 [Kohanbash, Gary; Fujita, Mitsugu; Ikeura, Maki; McKaveney, Kayla; Sakaki, Masashi; Okada, Hideho] Univ Pittsburgh, Inst Canc, Brain Tumor Program, Pittsburgh, PA USA.
   [Zhu, Jianzhong; Sarkar, Saumendra N.] Univ Pittsburgh, Inst Canc, Canc Virol Program, Pittsburgh, PA 15260 USA.
   [Fujita, Mitsugu; Sakaki, Masashi; Okada, Hideho] Univ Pittsburgh, Sch Med, Dept Neurol Surg, Pittsburgh, PA 15261 USA.
   [Zhu, Jianzhong; Sarkar, Saumendra N.] Univ Pittsburgh, Sch Med, Dept Microbiol & Mol Genet, Pittsburgh, PA USA.
   [Okada, Hideho] Univ Pittsburgh, Sch Med, Dept Surg, Pittsburgh, PA USA.
   [Okada, Hideho] Univ Pittsburgh, Sch Med, Dept Immunol, Pittsburgh, PA USA.
   [Kohanbash, Gary] Univ Pittsburgh, Grad Sch Publ Hlth, Pittsburgh, PA USA.
   [Ishikawa, Eiichi] Univ Tsukuba, Grad Sch Comprehens Human Sci, Dept Neurosurg, Ibaraki, Japan.
C3 Pennsylvania Commonwealth System of Higher Education (PCSHE); University of Pittsburgh; Pennsylvania Commonwealth System of Higher Education (PCSHE); University of Pittsburgh; Pennsylvania Commonwealth System of Higher Education (PCSHE); University of Pittsburgh; Pennsylvania Commonwealth System of Higher Education (PCSHE); University of Pittsburgh; Pennsylvania Commonwealth System of Higher Education (PCSHE); University of Pittsburgh; Pennsylvania Commonwealth System of Higher Education (PCSHE); University of Pittsburgh; Pennsylvania Commonwealth System of Higher Education (PCSHE); University of Pittsburgh; University of Tsukuba
RP Sarkar, SN (通讯作者)，Univ Pittsburgh, Inst Canc, Canc Virol Program, Pittsburgh, PA 15260 USA.
EM saumen@pitt.edu
FU National Institute of Health [2R01NS055140, 2P01 NS40923, 2P01-NS40923]; Musella Foundation for Brain Tumor Research and Information
CR Apetoh L, 2007, NAT MED, V13, P1050, DOI 10.1038/nm1622
   Barnes BJ, 2003, J BIOL CHEM, V278, P16630, DOI 10.1074/jbc.M212609200
   Colonna M, 2007, EUR J IMMUNOL, V37, P306, DOI 10.1002/eji.200637009
   Dhiman N, 2008, VACCINE, V26, P1731, DOI 10.1016/j.vaccine.2008.01.017
   Diamond MS, 2011, J EXP MED, V208, P1989, DOI 10.1084/jem.20101158
   Dunn GP, 2006, NAT REV IMMUNOL, V6, P836, DOI 10.1038/nri1961
   Fuertes MB, 2011, J EXP MED, V208, P2005, DOI 10.1084/jem.20101159
   Fujita M, 2010, CLIN CANCER RES, V16, P3409, DOI 10.1158/1078-0432.CCR-10-0644
   Heinemeyer T, 1998, NUCLEIC ACIDS RES, V26, P362, DOI 10.1093/nar/26.1.362
   Hervas-Stubbs S, 2011, CLIN CANCER RES, V17, P2619, DOI 10.1158/1078-0432.CCR-10-1114
   Maes W, 2011, CANCER IMMUNOL IMMUN, V60, P153, DOI 10.1007/s00262-010-0946-6
   Mesplede T, 2005, MOL CELL BIOL, V25, P8717, DOI 10.1128/MCB.25.19.8717-8731.2005
   Okada H, 2011, J CLIN ONCOL, V29, P330, DOI 10.1200/JCO.2010.30.7744
   Okada H, 2009, CRIT REV IMMUNOL, V29, P1
   Préfontaine GG, 1998, MOL CELL BIOL, V18, P3416, DOI 10.1128/MCB.18.6.3416
   ROBERTS SB, 1991, SCIENCE, V253, P1022, DOI 10.1126/science.1887216
   Rodero M, 2008, J CLIN ONCOL, V26, P5957, DOI 10.1200/JCO.2008.17.2833
   Scheurer ME, 2008, CLIN CANCER RES, V14, P6640, DOI 10.1158/1078-0432.CCR-07-4681
   Schwartzbaum JA, 2007, CANCER EPIDEM BIOMAR, V16, P2448, DOI 10.1158/1055-9965.EPI-07-0480
   Shastry BS, 2009, METHODS MOL BIOL, V578, P3, DOI 10.1007/978-1-60327-411-1_1
   Wang PX, 2010, BMC CELL BIOL, V11, P0, DOI 10.1186/1471-2121-11-56
   Yanai Y, 2002, CANCER LETT, V185, P173, DOI 10.1016/S0304-3835(02)00277-X
   Yang ZL, 2008, NEW ENGL J MED, V359, P1456, DOI 10.1056/NEJMoa0802437
   Zhao HC, 2000, CANCER RES, V60, P6276
   Zhu XM, 2010, CANCER IMMUNOL IMMUN, V59, P1401, DOI 10.1007/s00262-010-0876-3
NR 25
TC 11
Z9 12
U1 0
U2 1
PU LANDES BIOSCIENCE
PI AUSTIN
PA 1806 RIO GRANDE ST, AUSTIN, TX 78702 USA
SN 2162-4011
EI 
J9 ONCOIMMUNOLOGY
JI OncoImmunology
PD JUL 15
PY 2012
VL 1
IS 4
BP 
EP 
DI 10.4161/onci.19964
PG 6
WC Oncology; Immunology
SC Oncology; Immunology
GA 108AX
UT WOS:000316264200010
PM 22754767
DA 2025-02-17
ER

PT J
AU Feng, ES
   Gao, HL
   Su, W
   Yu, CJ
AF Feng, Enshan
   Gao, Haili
   Su, Wei
   Yu, Chunjiang
TI Immunotherapy of rat glioma without accumulation of CD4<SUP>+</SUP>CD25<SUP>+</SUP>FOXP3<SUP>+</SUP> regulatory T cells
SO NEURAL REGENERATION RESEARCH
LA English
DT Article
DE glioma; dendritic cell; adoptive T cell; combined immunotherapy; CD4(+)CD25(+)FOXP3(+) regulatory T cell
ID dendritic cells; cancer-immunotherapy; adjuvant; glioblastoma; infiltration; suppression; depletion; efficacy; immunity; receptor
AB Immunotherapy may be used for the treatment of glioblastoma multiforme; however, the induced immune response is inadequate when either T cells or dendritic cells are used alone. In this study, we established a novel vaccine procedure in rats, using dendritic cells pulsed with C6 tumor cell lysates in combination with adoptive transfer of T lymphocytes from syngenic donors. On day 21 after tumor inoculation, all the rats were sacrificed, the brains were harvested for calculation of glioma volume, cytolytic T lymphocyte responses were measured by cytotoxic assay, and the frequency of regulatory T lymphocytes (CD4(+)CD25(+)FOXP3(+)) in the peripheral blood was investigated by flow cytometric analysis. The survival rate of rats bearing C6 glioma was observed. Results showed that the co-immunization strategy had significant anti-tumor potential against the pre-established C6 glioma, and induced a strong cytolytic T lymphocyte response in rats. The frequency of peripheral blood CD4(+)CD25(+)FOXP3(+) regulatory T lymphocytes was significantly decreased following the combination therapy, and the rats survived for a longer period. Experimental findings indicate that the combined imnnunotherapy of glioma cell lysate-pulsed dendritic cell vaccination following adoptive transfer of T cells can effectively inhibit the growth of gliomas in rats, boost anti-tumor immunity and produce a sustained immune response while avoiding the accumulation of CD4(+)CD25(+)FOXP3(+) regulatory T lymphocytes.
C1 [Feng, Enshan; Yu, Chunjiang] Capital Med Univ, Fuxing Hosp, Beijing 100038, Peoples R China.
   [Gao, Haili; Su, Wei] Capital Med Univ, Beijing Ditan Hosp, Beijing 100015, Peoples R China.
C3 Capital Medical University; Capital Medical University
RP Yu, CJ (通讯作者)，Capital Med Univ, Fuxing Hosp, Beijing 100038, Peoples R China.
EM cjyu1955@sina.com
FU National Natural Science Foundation of China [30872647]
CR Alyanakian MA, 2003, P NATL ACAD SCI USA, V100, P15806, DOI 10.1073/pnas.2636971100
   Behin A, 2003, LANCET, V361, P323, DOI 10.1016/S0140-6736(03)12328-8
   Biollaz G, 2009, EUR J IMMUNOL, V39, P1323, DOI 10.1002/eji.200838921
   Bui JD, 2006, CANCER RES, V66, P7301, DOI 10.1158/0008-5472.CAN-06-0556
   Burchill MA, 2008, IMMUNITY, V28, P112, DOI 10.1016/j.immuni.2007.11.022
   Calzascia T, 2005, IMMUNITY, V22, P175, DOI 10.1016/j.immuni.2004.12.008
   Chang AE, 2002, CLIN CANCER RES, V8, P1021
   ChenWoan M, 1996, J LEUKOCYTE BIOL, V59, P196, DOI 10.1002/jlb.59.2.196
   Curiel TJ, 2008, CURR OPIN IMMUNOL, V20, P241, DOI 10.1016/j.coi.2008.04.008
   Curtin JF, 2008, PLOS ONE, V3, P0, DOI 10.1371/journal.pone.0001983
   De Vleeschouwer S, 2008, CLIN CANCER RES, V14, P3098, DOI 10.1158/1078-0432.CCR-07-4875
   Dudley ME, 2003, NAT REV CANCER, V3, P666, DOI 10.1038/nrc1167
   El Andaloussi A, 2007, J NEURO-ONCOL, V83, P145, DOI 10.1007/s11060-006-9314-y
   Fecci PE, 2006, CANCER RES, V66, P3294, DOI 10.1158/0008-5472.CAN-05-3773
   Fontenot JD, 2003, NAT IMMUNOL, V4, P330, DOI 10.1038/ni904
   Gallimore A, 2008, IMMUNOLOGY, V123, P157, DOI 10.1111/j.1365-2567.2007.02748.x
   Georger TC, 2003, EUR J IMMUNOL, V33, P502, DOI 10.1002/immu.200310026
   Ghiringhelli F, 2006, IMMUNOL REV, V214, P229, DOI 10.1111/j.1600-065X.2006.00445.x
   Hori S, 2003, SCIENCE, V299, P1057, DOI 10.1126/science.1079490
   Hussain SF, 2006, NEURO-ONCOLOGY, V8, P261, DOI 10.1215/15228517-2006-008
   Jiang XB, 2009, VACCINE, V27, P6210, DOI 10.1016/j.vaccine.2009.08.002
   Jordan JT, 2008, CANCER IMMUNOL IMMUN, V57, P123, DOI 10.1007/s00262-007-0336-x
   Khattri R, 2003, NAT IMMUNOL, V4, P337, DOI 10.1038/ni909
   Lim HW, 2005, J IMMUNOL, V175, P4180, DOI 10.4049/jimmunol.175.7.4180
   Lio CWJQ, 2008, IMMUNITY, V28, P100, DOI 10.1016/j.immuni.2007.11.021
   Melief CJM, 2008, IMMUNITY, V29, P372, DOI 10.1016/j.immuni.2008.08.004
   Nestle FO, 2001, NAT MED, V7, P761, DOI 10.1038/89863
   Ohgaki H, 2005, ACTA NEUROPATHOL, V109, P93, DOI 10.1007/s00401-005-0991-y
   Okada H, 2009, CRIT REV IMMUNOL, V29, P1
   Papewalis C, 2006, CLIN ENDOCRINOL, V65, P215, DOI 10.1111/j.1365-2265.2006.02576.x
   Piersma SJ, 2008, HUM IMMUNOL, V69, P241, DOI 10.1016/j.humimm.2008.02.005
   Rozková D, 2009, CLIN IMMUNOL, V131, P1, DOI 10.1016/j.clim.2009.01.001
   Ruter J, 2009, FRONT BIOSCI-LANDMRK, V14, P1761, DOI 10.2741/3338
   Sonabend AM, 2008, ANTICANCER RES, V28, P1143
   Stupp R, 2009, LANCET ONCOL, V10, P459, DOI 10.1016/S1470-2045(09)70025-7
   Tadokoro CE, 2006, J EXP MED, V203, P505, DOI 10.1084/jem.20050783
   Tang QZ, 2006, NAT IMMUNOL, V7, P83, DOI 10.1038/ni1289
   TANIGUCHI T, 1993, CELL, V73, P5, DOI 10.1016/0092-8674(93)90152-G
   The Ministry of Science and Technology of the Peoples Republic of China, 2006, GUID SUGG CAR US LAB, V0, P0
   Tran DQ, 2009, HUM IMMUNOL, V70, P294, DOI 10.1016/j.humimm.2009.02.007
   Van Gool S, 2009, BRAIN PATHOL, V19, P694, DOI 10.1111/j.1750-3639.2009.00316.x
   Wildin RS, 2001, NAT GENET, V27, P18, DOI 10.1038/83707
   Wong SBJ, 2008, J IMMUNOL, V180, P3122, DOI 10.4049/jimmunol.180.5.3122
   Yi HF, 2006, CELL MOL IMMUNOL, V3, P189
   Yu P, 2005, J EXP MED, V201, P779, DOI 10.1084/jem.20041684
   Zhou G, 2006, BLOOD, V107, P628, DOI 10.1182/blood-2005-07-2737
   Zhu XM, 2005, J NEURO-ONCOL, V74, P9, DOI 10.1007/s11060-004-3339-x
   Zitvogel L, 2008, NAT REV IMMUNOL, V8, P59, DOI 10.1038/nri2216
NR 48
TC 2
Z9 2
U1 0
U2 10
PU WOLTERS KLUWER MEDKNOW PUBLICATIONS
PI MUMBAI
PA WOLTERS KLUWER INDIA PVT LTD , A-202, 2ND FLR, QUBE, C T S  NO 1498A-2 VILLAGE MAROL, ANDHERI EAST, MUMBAI, 400059, INDIA
SN 1673-5374
EI 1876-7958
J9 NEURAL REGEN RES
JI Neural Regen. Res.
PD JUL 15
PY 2012
VL 7
IS 19
BP 1498
EP 1506
DI 10.3969/j.issn.1673-5374.2012.19.009
PG 9
WC Cell Biology; Neurosciences
SC Cell Biology; Neurosciences & Neurology
GA 986DE
UT WOS:000307320300009
PM 25657686
DA 2025-02-17
ER

PT J
AU Cantini, G
   Pisati, F
   Pessina, S
   Finocchiaro, G
   Pellegatta, S
AF Cantini, Gabriele
   Pisati, Federica
   Pessina, Sara
   Finocchiaro, Gaetano
   Pellegatta, Serena
TI Immunotherapy against the radial glia marker GLAST effectively triggers specific antitumor effectors without autoimmunity
SO ONCOIMMUNOLOGY
LA English
DT Article
DE immunotherapy; glioblastoma; GLAST; peptides; radial glia; chemokines
ID gene transfected fibroblasts; dendritic cell vaccination; nk cells; t-cells; adjuvant temozolomide; interferon-gamma; immune-response; stem-cells; tgf-beta; glioblastoma
AB The glutamate-aspartate transporter GLAST is a radial glia marker that is highly expressed in GL261 stem-like cells (GSCs). To target GLAST, we treated glioma-bearing mice with three subcutaneous injections of four GLAST peptides emulsified with Montanide ISA-51 in association with granulocyte macrophage colony-stimulating factor (GM-CSF) injections. Vaccination with GLAST peptides significantly prolonged survival, effectively enhanced systemic T-cell and NK-cell responses and promoted robust antitumor cytotoxicity. GLAST expression significantly decreased in gliomas from immunized mice, as evaluated by histological analysis and real-time PCR (RT-PCR). Moreover, the immunization protocol led to the upregulation of interferon gamma (IFN gamma) and tumor necrosis factor alpha (TNF alpha) as well as to the downregulation of transforming growth factor (TGF) beta 1 and beta 2 in the tumor. Beyond these changes, gliomas from immunized mice exhibited an increased recruitment of NK cells and antigen-specific CD8(+) T cells expressing the tumor homing molecule VLA-4, as well as a local chemotactic gradient featuring expression of CXCL10 (which may be responsible for the recruitment of CTLs), CCL3, CC L4 and CCL5 (which are involved in NK-cell migration), and NKG2D ligand on glioma cells. Importantly, although GLAST is expressed in the central nervous system, autoimmune reactions were not observed in immunized mice. Altogether, these results support the contention that GLAST may constitute a glioma antigen against which immune responses can be efficiently induced without major safety concerns.
C1 [Pellegatta, Serena] Neurol Inst C Besta, Unit Mol Neurooncol, Milan, Italy.
   European Inst Oncol, Dept Expt Oncol, Milan, Italy.
C3 Fondazione IRCCS Istituto Neurologico Carlo Besta; IRCCS European Institute of Oncology (IEO)
RP Pellegatta, S (通讯作者)，Neurol Inst C Besta, Unit Mol Neurooncol, Milan, Italy.
EM serenapellegatta@gmail.com
FU Associazione Italiana per la Ricerca sul Cancro (AIRC); Il Fondo di Gio
CR Appay V, 2000, INT IMMUNOL, V12, P1173, DOI 10.1093/intimm/12.8.1173
   Avril T, 2012, BRAIN PATHOL, V22, P159, DOI 10.1111/j.1750-3639.2011.00515.x
   Calzascia T, 2005, IMMUNITY, V22, P175, DOI 10.1016/j.immuni.2004.12.008
   Castriconi R, 2009, J IMMUNOL, V182, P3530, DOI 10.4049/jimmunol.0802845
   COCCHI F, 1995, SCIENCE, V270, P1811, DOI 10.1126/science.270.5243.1811
   Conforti R, 2010, CANCER RES, V70, P490, DOI 10.1158/0008-5472.CAN-09-1890
   Conti P, 1997, J PATHOL, V183, P352, DOI 10.1002/(SICI)1096-9896(199711)183:3<352::AID-PATH938>3.0.CO;2-L
   Crane CA, 2010, NEURO-ONCOLOGY, V12, P7, DOI 10.1093/neuonc/nop009
   DANBOLT NC, 1992, NEUROSCIENCE, V51, P295, DOI 10.1016/0306-4522(92)90316-T
   de la Rosa G, 2003, J LEUKOCYTE BIOL, V73, P639, DOI 10.1189/jlb.1002516
   De Vleeschouwer S, 2008, CLIN CANCER RES, V14, P3098, DOI 10.1158/1078-0432.CCR-07-4875
   Di Tomaso T, 2010, CLIN CANCER RES, V16, P800, DOI 10.1158/1078-0432.CCR-09-2730
   Ehlers S, 2001, J EXP MED, V194, P1847, DOI 10.1084/jem.194.12.1847
   Eisele G, 2006, BRAIN, V129, P2416, DOI 10.1093/brain/awl205
   Flórido M, 2002, IMMUNOLOGY, V106, P590, DOI 10.1046/j.1365-2567.2002.01459.x
   Friese MA, 2004, CANCER RES, V64, P7596, DOI 10.1158/0008-5472.CAN-04-1627
   Galli R, 2004, CANCER RES, V64, P7011, DOI 10.1158/0008-5472.CAN-04-1364
   Galluzzi L, 2012, NAT REV DRUG DISCOV, V11, P215, DOI 10.1038/nrd3626
   Gascoyne DM, 2009, NAT IMMUNOL, V10, P1118, DOI 10.1038/ni.1787
   Hadida F, 1999, J IMMUNOL, V163, P1105
   Jordan JT, 2008, CANCER IMMUNOL IMMUN, V57, P123, DOI 10.1007/s00262-007-0336-x
   KAMEYOSHI Y, 1992, J EXP MED, V176, P587, DOI 10.1084/jem.176.2.587
   Kikuchi T, 2004, J IMMUNOTHER, V27, P452, DOI 10.1097/00002371-200411000-00005
   Liau LM, 2005, CLIN CANCER RES, V11, P5515, DOI 10.1158/1078-0432.CCR-05-0464
   Merkle FT, 2004, P NATL ACAD SCI USA, V101, P17528, DOI 10.1073/pnas.0407893101
   Okada H, 2003, J NEURO-ONCOL, V64, P13, DOI 10.1007/BF02700016
   Okada H, 2011, J CLIN ONCOL, V29, P330, DOI 10.1200/JCO.2010.30.7744
   Okada H, 2007, J TRANSL MED, V5, P0, DOI 10.1186/1479-5876-5-67
   Pellegatta S, 2006, CANCER RES, V66, P10247, DOI 10.1158/0008-5472.CAN-06-2048
   Pellegatta S, 2011, EXPERT REV ANTICANC, V11, P1759, DOI 10.1586/ERA.11.102
   Roth SJ, 1995, EUR J IMMUNOL, V25, P3482, DOI 10.1002/eji.1830251241
   Salem ML, 2006, VACCINE, V24, P5119, DOI 10.1016/j.vaccine.2006.04.010
   Sampson JH, 2010, J CLIN ONCOL, V28, P4722, DOI 10.1200/JCO.2010.28.6963
   Sampson JH, 2009, MOL CANCER THER, V8, P2773, DOI 10.1158/1535-7163.MCT-09-0124
   Sasaki K, 2007, CANCER RES, V67, P6451, DOI 10.1158/0008-5472.CAN-06-3280
   SCHALL TJ, 1990, NATURE, V347, P669, DOI 10.1038/347669a0
   Schreiber RD, 2011, SCIENCE, V331, P1565, DOI 10.1126/science.1203486
   SHASHIDHARAN P, 1993, BIOCHIM BIOPHYS ACTA, V1216, P161, DOI 10.1016/0167-4781(93)90057-K
   Singh SK, 2003, CANCER RES, V63, P5821
   Singh SK, 2004, NATURE, V432, P396, DOI 10.1038/nature03128
   Stupp R, 2005, NEW ENGL J MED, V352, P987, DOI 10.1056/NEJMoa043330
   Stupp R, 2009, LANCET ONCOL, V10, P459, DOI 10.1016/S1470-2045(09)70025-7
   TAUB DD, 1995, J IMMUNOL, V155, P3877
   Taub DD, 1996, J LEUKOCYTE BIOL, V59, P81, DOI 10.1002/jlb.59.1.81
   Tunici P, 2004, MOL CANCER, V3, P0, DOI 10.1186/1476-4598-3-25
   Wheeler CJ, 2008, CANCER RES, V68, P5955, DOI 10.1158/0008-5472.CAN-07-5973
   Yamanaka R, 2005, CLIN CANCER RES, V11, P4160, DOI 10.1158/1078-0432.CCR-05-0120
   Zhu XM, 2007, J TRANSL MED, V5, P0, DOI 10.1186/1479-5876-5-10
   Zitvogel L, 2008, NAT REV IMMUNOL, V8, P59, DOI 10.1038/nri2216
NR 49
TC 17
Z9 19
U1 0
U2 3
PU TAYLOR & FRANCIS INC
PI PHILADELPHIA
PA 530 WALNUT STREET, STE 850, PHILADELPHIA, PA 19106 USA
SN 2162-402X
EI 
J9 ONCOIMMUNOLOGY
JI OncoImmunology
PD SEP 15
PY 2012
VL 1
IS 6
BP 884
EP 893
DI 10.4161/onci.20637
PG 10
WC Oncology; Immunology
SC Oncology; Immunology
GA 108FE
UT WOS:000316276400011
PM 23162756
DA 2025-02-17
ER

PT J
AU Lu, JQ
   Wilson, BA
   Yong, VW
   Pugh, J
   Mehta, V
AF Lu, Jian-Qiang
   Wilson, Beverly A.
   Yong, V. Wee
   Pugh, Jeffrey
   Mehta, Vivek
TI Immune Cell Infiltrates in Atypical Teratoid/Rhabdoid Tumors
SO CANADIAN JOURNAL OF NEUROLOGICAL SCIENCES
LA English
DT Article
ID dendritic cells; t-cells; lymphocytes; macrophages; progression; astrocytes; microglia; antigens; helper; brain
AB Objective: Atypical teratoid/rhabdoid tumor (AT/RT) is a highly malignant tumor of the central nervous system. Its pathogenesis remains unknown. Like glioblastomas, AT/RTs contain brain cancer stem cells (CSCs) that suppress the immunity of patients and are resistant to conventional chemotherapy and radiation therapy. Considerable infiltration of immune cells, including macrophages/microglia, dendritic cells and I-cells, has been noted in glioblastomas, which correlates with poor prognosis. The present study examines the significance of infiltrating immune cells in four cases of AT/RT; including one associated with an autoimmune disease, Henoch-Schonlein purpura. Methods: Tumor tissues from four patients with AT/RT were analyzed and compared with those from four patients with glioblastomas. The frequency of immune cells, including CD68+. CD4+, and CD8+ cells, was assessed by scoring for statistical analysis. Results: The infiltration of immune cells was identified in the case of AT/RT associated with HSP and three other cases of infratentorial AT/RTs. Moderate infiltration of CD68+ macrophages/microglia and CD4+ cells was noted in AT/RTs with no significant difference from that in glioblastomas (p > 0.05). However, the infiltration of CD8+ T-cells was significantly higher in AT/RTs than that in glioblastomas (p < 0.05); CD4+/CD8+ ratio was significantly lower in AT/RTs than that in glioblastomas (p < 0.05). In addition, eosinophils were found in all AT/RTs, but not in glioblastomas. Conclusions: These findings suggest an immune microenvironment of AT/RTs with more immune effectors than glioblastomas. Our observation contributes to understanding the growth environment of AT/RTs for which adjuvant immunotherapy may be potentially beneficial.
C1 [Lu, Jian-Qiang] Univ Alberta, WCM Hlth Sci Ctr 5B2 24, Dept Lab Med & Pathol, Neuropathol Sect, Edmonton, AB T6G 2B7, Canada.
   [Wilson, Beverly A.] Univ Alberta, Dept Pediat, Edmonton, AB T6G 2B7, Canada.
   [Pugh, Jeffrey; Mehta, Vivek] Univ Alberta, Dept Surg, Edmonton, AB T6G 2B7, Canada.
   [Yong, V. Wee] Univ Calgary, Dept Oncol & Clin Neurosci, Calgary, AB, Canada.
C3 University of Alberta; University of Alberta; University of Alberta; University of Calgary
RP Lu, JQ (通讯作者)，Univ Alberta, WCM Hlth Sci Ctr 5B2 24, Dept Lab Med & Pathol, Neuropathol Sect, 8440-112 St, Edmonton, AB T6G 2B7, Canada.
EM jian-qiang.lu@ualberta.ca
FU Canadian Institutes of Health Research
CR Aloisi F, 1999, EUR J IMMUNOL, V29, P2705, DOI 10.1002/(SICI)1521-4141(199909)29:09<2705::AID-IMMU2705>3.0.CO;2-1
   Aloisi F, 1998, J IMMUNOL, V160, P4671
   Bingle L, 2002, J PATHOL, V196, P254, DOI 10.1002/path.1027
   BOON T, 1994, ANNU REV IMMUNOL, V12, P337, DOI 10.1146/annurev.iy.12.040194.002005
   BROOKS WH, 1978, ANN NEUROL, V4, P219, DOI 10.1002/ana.410040305
   Chi SN, 2009, J CLIN ONCOL, V27, P385, DOI 10.1200/JCO.2008.18.7724
   Chiou SH, 2008, PLOS ONE, V3, P0, DOI 10.1371/journal.pone.0002090
   Colonna M, 2004, NAT IMMUNOL, V5, P1219, DOI 10.1038/ni1141
   Correale J, 2004, NEUROLOGY, V63, P2363, DOI 10.1212/01.WNL.0000148481.80152.BF
   COURAUD PO, 1994, J LEUKOCYTE BIOL, V56, P407, DOI 10.1002/jlb.56.3.407
   Deckert M, 2010, CRIT REV IMMUNOL, V30, P311, DOI 10.1615/CritRevImmunol.v30.i4.10
   Dunn Gavin P, 2007, CANCER IMMUN, V7, P12
   Watanabe MAE, 2010, CANCER METAST REV, V29, P569, DOI 10.1007/s10555-010-9247-y
   Fadul CE, 2011, NEURO-ONCOLOGY, V13, P393, DOI 10.1093/neuonc/noq204
   Fathallah-Shaykh HM, 1998, INT J CANCER, V75, P266, DOI 10.1002/(SICI)1097-0215(19980119)75:2<266::AID-IJC16>3.0.CO;2-B
   Finkelstein-Shechter T, 2010, J PEDIAT HEMATOL ONC, V32, PE182, DOI 10.1097/MPH.0b013e3181dce1a2
   Gleich GJ, 2000, J ALLERGY CLIN IMMUN, V105, P651, DOI 10.1067/mai.2000.105712
   González LM, 2009, INT J DERMATOL, V48, P1157, DOI 10.1111/j.1365-4632.2009.04162.x
   Han SJ, 2010, NEUROSURG CLIN N AM, V21, P1, DOI 10.1016/j.nec.2009.08.001
   HOLLADAY FP, 1994, J NEUROSURG, V80, P90, DOI 10.3171/jns.1994.80.1.0090
   Hussain SF, 2006, NEURO-ONCOLOGY, V8, P261, DOI 10.1215/15228517-2006-008
   Ji JF, 2010, NEUROSURG CLIN N AM, V21, P159, DOI 10.1016/j.nec.2009.08.006
   Krug A, 2003, J EXP MED, V197, P899, DOI 10.1084/jem.20021091
   KURPAD SN, 1995, GLIA, V15, P244, DOI 10.1002/glia.440150306
   Liau LM, 2002, CANCER RES, V62, P2287
   Louis DN, 2007, WHO CLASSIFICATION T, V0, P0
   Murphy KM, 2002, NAT REV IMMUNOL, V2, P933, DOI 10.1038/nri954
   Navarro S, 2010, J NEUROIMMUNOL, V227, P60, DOI 10.1016/j.jneuroim.2010.06.012
   Nicolaides T, 2010, J NEURO-ONCOL, V98, P117, DOI 10.1007/s11060-009-0071-6
   Özkaya O, 2007, CLIN RHEUMATOL, V26, P1729, DOI 10.1007/s10067-006-0485-x
   Rorke LB, 1996, J NEUROSURG, V85, P56, DOI 10.3171/jns.1996.85.1.0056
   ROSZMAN TL, 1985, J IMMUNOL, V134, P1545
   Saulsbury FT, 2010, CURR OPIN RHEUMATOL, V22, P598, DOI 10.1097/BOR.0b013e32833af608
   Shu SY, 1997, JAMA-J AM MED ASSOC, V278, P1972, DOI 10.1001/jama.278.22.1972
   Suri V, 2009, NEURO-ONCOLOGY, V11, P274, DOI 10.1215/15228517-2008-092
   Tahan F, 2007, RHEUMATOL INT, V27, P955, DOI 10.1007/s00296-007-0332-7
   Wu A, 2010, NEURO-ONCOLOGY, V12, P1113, DOI 10.1093/neuonc/noq082
   Yang I, 2011, J NEUROSURG, V115, P505, DOI 10.3171/2011.4.JNS101172
   Yang I, 2010, J CLIN NEUROSCI, V17, P6, DOI 10.1016/j.jocn.2009.05.006
NR 39
TC 19
Z9 19
U1 1
U2 4
PU CAMBRIDGE UNIV PRESS
PI NEW YORK
PA 32 AVENUE OF THE AMERICAS, NEW YORK, NY 10013-2473 USA
SN 0317-1671
EI 2057-0155
J9 CAN J NEUROL SCI
JI Can. J. Neurol. Sci.
PD SEP 15
PY 2012
VL 39
IS 5
BP 605
EP 612
DI 10.1017/S031716710001533X
PG 8
WC Clinical Neurology
SC Neurosciences & Neurology
GA 015FP
UT WOS:000309432100013
PM 22931701
DA 2025-02-17
ER

PT J
AU Li, ZH
   Lee, JW
   Mukherjee, D
   Ji, JF
   Jeswani, SP
   Black, KL
   Yu, JS
AF Li, Zhenhua
   Lee, Jang-Won
   Mukherjee, Debraj
   Ji, Jianfei
   Jeswani, Sunil P.
   Black, Keith L.
   Yu, John S.
TI Immunotherapy targeting glioma stem cells - insights and perspectives
SO EXPERT OPINION ON BIOLOGICAL THERAPY
LA English
DT Review
DE dendritic cell; glioma cancer stem cell; immunotherapy; nanotechnology
ID pulsed dendritic cells; adhesion molecule l1; zinc-finger protein; recurrent malignant glioma; phase-ii trial; t-cells; glioblastoma-multiforme; progenitor cells; growth-factor; brain-tumors
AB Introduction: Glioblastoma multiforme (GBM) is the most aggressive and lethal primary malignant brain tumor. Although progress has been made in current conventional therapies for GBM patients, the effect of these advances on clinical outcomes has been disappointing. Recent research into the origin of cancers suggest that GBM cancer stem cells (GSC) are the source of initial tumor formation, resistance to current conventional therapeutics and eventual patient relapse. Currently, there are very few studies that apply immunotherapy to target GSC. Areas covered: CD133, a cell surface protein, is used extensively as a surface marker to identify and isolate GSC in malignant glioma. We discuss biomarkers such as CD133, L1-cell adhesion molecule (L1-CAM), and A20 of GSC. We review developing novel treatment modalities, including immunotherapy strategies, to target GSC. Expert opinion: There are very few reports of preclinical studies targeting GSC. Identification and validation of unique molecular signatures and elucidation of signaling pathways involved in survival, proliferation and differentiation of GSC will significantly advance this field and provide a framework for the rational design of a new generation of antigen-specific, anti-GSC immunotherapy-and nanotechnology-based targeted therapyies. Combined with other therapeutic avenues, GSC-targeting therapies may represent a new paradigm to treat GBM patients.
C1 [Li, Zhenhua; Lee, Jang-Won; Mukherjee, Debraj; Ji, Jianfei; Jeswani, Sunil P.; Black, Keith L.; Yu, John S.] Cedars Sinai Med Ctr, Maxine Dunitz Neurosurg Inst, Los Angeles, CA 90048 USA.
C3 Cedars Sinai Medical Center
RP Yu, JS (通讯作者)，Cedars Sinai Med Ctr, Maxine Dunitz Neurosurg Inst, 8361 W 3rd St,Suite 800 E, Los Angeles, CA 90048 USA.
EM John.Yu@cshs.org
CR Ahmed N, 2010, CLIN CANCER RES, V16, P474, DOI 10.1158/1078-0432.CCR-09-1322
   Akasaki Yasuharu, 2005, EXPERT REV NEUROTHER, V5, P497, DOI 10.1586/14737175.5.4.497
   Al-Hajj M, 2004, CURR OPIN GENET DEV, V14, P43, DOI 10.1016/j.gde.2003.11.007
   Al-Hajj M, 2003, P NATL ACAD SCI USA, V100, P3983, DOI 10.1073/pnas.0530291100
   Asadi-Moghaddam K, 2010, EXPERT REV ANTICANC, V10, P1753, DOI 10.1586/era.10.168
   Avril T, 2012, BRAIN PATHOL, V22, P159, DOI 10.1111/j.1750-3639.2011.00515.x
   Bao SD, 2008, CANCER RES, V68, P6043, DOI 10.1158/0008-5472.CAN-08-1079
   Bao SD, 2006, NATURE, V444, P756, DOI 10.1038/nature05236
   Bao SD, 2006, CANCER RES, V66, P7843, DOI 10.1158/0008-5472.CAN-06-1010
   Bar EE, 2007, STEM CELLS, V25, P2524, DOI 10.1634/stemcells.2007-0166
   Barcelos LS, 2009, CIRC RES, V104, P1095, DOI 10.1161/CIRCRESAHA.108.192138
   Beier D, 2008, BRAIN PATHOL, V18, P370, DOI 10.1111/j.1750-3639.2008.00130.x
   Beier D, 2007, CANCER RES, V67, P4010, DOI 10.1158/0008-5472.CAN-06-4180
   Bidlingmaier S, 2008, J MOL MED, V86, P1025, DOI 10.1007/s00109-008-0357-8
   Bonnet D, 1997, NAT MED, V3, P730, DOI 10.1038/nm0797-730
   Boon T, 1997, IMMUNOL TODAY, V18, P267, DOI 10.1016/S0167-5699(97)80020-5
   Boone DL, 2004, NAT IMMUNOL, V5, P1052, DOI 10.1038/ni1110
   Calabrese C, 2007, CANCER CELL, V11, P69, DOI 10.1016/j.ccr.2006.11.020
   Casacó A, 2008, CANCER BIOL THER, V7, P333, DOI 10.4161/cbt.7.3.5414
   Cheng JX, 2009, CANCER TREAT REV, V35, P403, DOI 10.1016/j.ctrv.2009.03.002
   Choi C, 2002, J NEURO-ONCOL, V56, P13, DOI 10.1023/A:1014467626314
   Clarke Michael F, 2006, CANCER RES, V66, P9339, DOI 10.1158/0008-5472.CAN-06-3126
   Colleoni F, 2008, CANCER LETT, V272, P1, DOI 10.1016/j.canlet.2008.05.046
   Collins AT, 2005, CANCER RES, V65, P10946, DOI 10.1158/0008-5472.CAN-05-2018
   Croker AK, 2008, J CELL MOL MED, V12, P374, DOI 10.1111/j.1582-4934.2007.00211.x
   Deonarain MP, 2009, MABS-AUSTIN, V1, P12, DOI 10.4161/mabs.1.1.7347
   Di Tomaso T, 2010, CLIN CANCER RES, V16, P800, DOI 10.1158/1078-0432.CCR-09-2730
   Dunning NL, 2011, CANCER IMMUNOL IMMUN, V60, P1181, DOI 10.1007/s00262-011-1065-8
   Elbashir SM, 2001, NATURE, V411, P494, DOI 10.1038/35078107
   Flores DG, 2009, CURR STEM CELL RES T, V4, P306, DOI 10.2174/157488809789649214
   Folkins C, 2007, CANCER RES, V67, P3560, DOI 10.1158/0008-5472.CAN-06-4238
   Friedman HS, 2009, J CLIN ONCOL, V27, P4733, DOI 10.1200/JCO.2008.19.8721
   Galli R, 2004, CANCER RES, V64, P7011, DOI 10.1158/0008-5472.CAN-04-1364
   Ghods AJ, 2007, STEM CELLS, V25, P1645, DOI 10.1634/stemcells.2006-0624
   Gilboa E, 2007, J CLIN INVEST, V117, P1195, DOI 10.1172/JCI31205
   Ginestier C, 2007, CELL STEM CELL, V1, P555, DOI 10.1016/j.stem.2007.08.014
   Grauer OM, 2008, INT J CANCER, V122, P1794, DOI 10.1002/ijc.23284
   Guo QD, 2009, EXPERT OPIN THER TAR, V13, P733, DOI 10.1517/14728220903045018
   Gutwein P, 2002, FASEB J, V16, P292, DOI 10.1096/fj.02-0430fje
   Hermann PC, 2007, CELL STEM CELL, V1, P313, DOI 10.1016/j.stem.2007.06.002
   Herrera MB, 2006, STEM CELLS, V24, P2840, DOI 10.1634/stemcells.2006-0114
   Herrlinger U, 1997, CANCER GENE THER, V4, P345
   Hjelmeland AB, 2010, PLOS BIOL, V8, P0, DOI 10.1371/journal.pbio.1000319
   Holmstrom K, 2010, HUM IMMUNOL, V71, P67, DOI 10.1016/j.humimm.2009.10.001
   Honma K, 2009, BLOOD, V114, P2467, DOI 10.1182/blood-2008-12-194852
   Hortsch M, 2000, MOL CELL NEUROSCI, V15, P1, DOI 10.1006/mcne.1999.0809
   Hsu FJ, 1996, NAT MED, V2, P52, DOI 10.1038/nm0196-52
   Hung K, 1998, J EXP MED, V188, P2357, DOI 10.1084/jem.188.12.2357
   Huntly BJP, 2005, NAT REV CANCER, V5, P311, DOI 10.1038/nrc1592
   Ignatova TN, 2002, GLIA, V39, P193, DOI 10.1002/glia.10094
   Ji JF, 2010, NEUROSURG CLIN N AM, V21, P159, DOI 10.1016/j.nec.2009.08.006
   Kemper K, 2010, CANCER RES, V70, P719, DOI 10.1158/0008-5472.CAN-09-1820
   Kershaw MH, 2002, NAT BIOTECHNOL, V20, P1221, DOI 10.1038/nbt756
   Kondo T, 2004, P NATL ACAD SCI USA, V101, P781, DOI 10.1073/pnas.0307618100
   Kota J, 2009, CELL, V137, P1005, DOI 10.1016/j.cell.2009.04.021
   KRIKOS A, 1992, J BIOL CHEM, V267, P17971
   Lee DY, 2007, EXPERT REV ANTICANC, V7, P1581, DOI 10.1586/14737140.7.11.1581
   Liu GT, 2006, MOL CANCER, V5, P0, DOI 10.1186/1476-4598-5-67
   Lobo NA, 2007, ANNU REV CELL DEV BI, V23, P675, DOI 10.1146/annurev.cellbio.22.010305.104154
   Luptrawan A, 2008, REV RECENT CLIN TRIA, V3, P10, DOI 10.2174/157488708783330530
   Maes W, 2009, NEURO-ONCOLOGY, V11, P529, DOI 10.1215/15228517-2009-004
   Maher S, 2002, IMMUNOL CELL BIOL, V80, P131, DOI 10.1046/j.1440-1711.2002.01068.x
   Maness PF, 2007, NAT NEUROSCI, V10, P19, DOI 10.1038/nn1827
   Mechtersheimer S, 2001, J CELL BIOL, V155, P661, DOI 10.1083/jcb.200101099
   Mimeault M, 2007, ANN ONCOL, V18, P1605, DOI 10.1093/annonc/mdm070
   Miraglia S, 1997, BLOOD, V90, P5013, DOI 10.1182/blood.V90.12.5013.5013_5013_5021
   Montgomery AMP, 1996, J CELL BIOL, V132, P475, DOI 10.1083/jcb.132.3.475
   MOOS M, 1988, NATURE, V334, P701, DOI 10.1038/334701a0
   OBrien CA, 2007, NATURE, V445, P106, DOI 10.1038/nature05372
   Ohnishi T, 1998, CANCER RES, V58, P2935
   Ohno M, 2010, CANCER SCI, V101, P2518, DOI 10.1111/j.1349-7006.2010.01734.x
   OPIPARI AW, 1990, J BIOL CHEM, V265, P14705
   Papapetrou EP, 2009, J CLIN INVEST, V119, P157, DOI 10.1172/JCI37216
   Paulino AC, 2005, NEW ENGL J MED, V352, P2350
   Pellegatta S, 2006, CANCER RES, V66, P10247, DOI 10.1158/0008-5472.CAN-06-2048
   RATHJEN FG, 1984, EMBO J, V3, P1
   Reardon DA, 2008, EXPERT OPIN BIOL TH, V8, P541, DOI 10.1517/14712598.8.4.541
   Reya T, 2001, NATURE, V414, P105, DOI 10.1038/35102167
   Ricci-Vitiani L, 2007, NATURE, V445, P111, DOI 10.1038/nature05384
   Ricci-Vitiani L, 2010, NATURE, V468, P824, DOI 10.1038/nature09557
   Rossig C, 2004, MOL THER, V10, P5, DOI 10.1016/j.ymthe.2004.04.014
   Sagar D, 2012, J NEUROIMMUNE PHARM, V7, P74, DOI 10.1007/s11481-011-9302-7
   SARMA V, 1995, J BIOL CHEM, V270, P12343, DOI 10.1074/jbc.270.21.12343
   Sathornsumetee S, 2010, NEURO-ONCOLOGY, V12, P1300, DOI 10.1093/neuonc/noq099
   Singh SK, 2003, CANCER RES, V63, P5821
   Singh SK, 2004, NATURE, V432, P396, DOI 10.1038/nature03128
   SOBOL RE, 1995, GENE THER, V2, P164
   Soeda A, 2008, J BIOL CHEM, V283, P10958, DOI 10.1074/jbc.M704205200
   Stockhausen MT, 2010, NEURO-ONCOLOGY, V12, P199, DOI 10.1093/neuonc/nop022
   Stupp R, 2005, ONKOLOGIE, V28, P315, DOI 10.1159/000085575
   Tchirkov A, 2007, BRIT J CANCER, V96, P474, DOI 10.1038/sj.bjc.6603586
   Tsuzuki T, 1998, J CLIN PATHOL, V51, P13, DOI 10.1136/jcp.51.1.13
   Vassilopoulos A, 2008, INT J BIOL SCI, V4, P133, DOI 10.7150/ijbs.4.133
   Vereecke L, 2009, TRENDS IMMUNOL, V30, P383, DOI 10.1016/j.it.2009.05.007
   Vermeulen L, 2008, P NATL ACAD SCI USA, V105, P13427, DOI 10.1073/pnas.0805706105
   Vredenburgh JJ, 2007, J CLIN ONCOL, V25, P4722, DOI 10.1200/JCO.2007.12.2440
   Vredenburgh JJ, 2007, CLIN CANCER RES, V13, P1253, DOI 10.1158/1078-0432.CCR-06-2309
   Waldmann TA, 2003, NAT MED, V9, P269, DOI 10.1038/nm0303-269
   WANG CH, 2010, NANOMEDICINE, V7, P69
   Wang H, 2009, STEM CELLS, V27, P2393, DOI 10.1002/stem.188
   Wang J, 2008, INT J CANCER, V122, P761, DOI 10.1002/ijc.23130
   Wang JP, 2012, MOL BIOL REP, V39, P2497, DOI 10.1007/s11033-011-1001-1
   Wang R, 2010, NATURE, V468, P829, DOI 10.1038/nature09624
   Weaver M, 2003, J NEURO-ONCOL, V65, P3, DOI 10.1023/A:1026246500788
   Wertz IE, 2004, NATURE, V430, P694, DOI 10.1038/nature02794
   Wheeler CJ, 2008, CANCER RES, V68, P5955, DOI 10.1158/0008-5472.CAN-07-5973
   Wheeler CJ, 2004, CLIN CANCER RES, V10, P5316, DOI 10.1158/1078-0432.CCR-04-0497
   Woodward WA, 2008, CANCER METAST REV, V27, P459, DOI 10.1007/s10555-008-9130-2
   Xu QJ, 2009, STEM CELLS, V27, P1734, DOI 10.1002/stem.102
   Yan XW, 2011, P NATL ACAD SCI USA, V108, P1591, DOI 10.1073/pnas.1018696108
   Yin AH, 1997, BLOOD, V90, P5002, DOI 10.1182/blood.V90.12.5002.5002_5002_5012
   Yu JS, 2001, CANCER RES, V61, P842
   Yuan XP, 2004, ONCOGENE, V23, P9392, DOI 10.1038/sj.onc.1208311
NR 113
TC 10
Z9 13
U1 0
U2 11
PU TAYLOR & FRANCIS LTD
PI ABINGDON
PA 2-4 PARK SQUARE, MILTON PARK, ABINGDON OR14 4RN, OXON, ENGLAND
SN 1471-2598
EI 1744-7682
J9 EXPERT OPIN BIOL TH
JI Expert Opin. Biol. Ther.
PD FEB 15
PY 2012
VL 12
IS 2
BP 165
EP 178
DI 10.1517/14712598.2012.648180
PG 14
WC Biotechnology & Applied Microbiology; Medicine, Research & Experimental
SC Biotechnology & Applied Microbiology; Research & Experimental Medicine
GA 874PL
UT WOS:000298970500004
PM 22200324
DA 2025-02-17
ER

PT J
AU Xue, ZT
   Sjögren, HO
   Salford, LG
   Widegren, B
AF Xue, Zhong-Tian
   Sjogren, Hans-Olov
   Salford, Leif G.
   Widegren, Bengt
TI An epigenetic mechanism for high, synergistic expression of indoleamine 2,3-dioxygenase 1 (IDO1) by combined treatment with zebularine and IFN-γ: Potential therapeutic use in autoimmune diseases
SO MOLECULAR IMMUNOLOGY
LA English
DT Article
DE IDO1 gene promoter; Human and rat; DNA methylation; Zebularine; IFN-gamma; Transcription factors
ID t-cell proliferation; dna methyltransferase inhibitors; interferon regulatory factor-1; collagen-induced arthritis; dendritic cells; tryptophan catabolism; gene-expression; immune suppression; human glioblastoma; protein-kinase
AB IDO1 can be induced by interferon gamma (IFN-gamma) in multiple cell types. We have earlier described that the DNA methyltransferase inhibitor zebularine also induces IDO1 in several rat cell clones. We now describe a synergistic induction of IDO1 expression by IFN-gamma and zebularine. To elucidate the mechanism of the IDO1 induction we have studied the methylation status in the promoter region of the IDO1 gene from both human monocytic THP-1 cells and H1 D2 rat colon cancer cells. Interestingly, the IDO1 promoter is hypermethylated and IFN-gamma is shown to induce a significant demethylation. The synergism in effect of zebularine and IFN-gamma on IDO1 expression is paralleled by a similar synergistic effect on expression of two other IFN-gamma-responsive genes, the transcription factors STAT1 and IRF1 with binding sites in the IDO1 promoter region. The demonstrated synergistic activation of IDO1 expression has implications in relation to therapeutic induction of immunosuppression in autoimmunity and chronic inflammation. (c) 2012 Elsevier Ltd. All rights reserved.
C1 [Xue, Zhong-Tian; Sjogren, Hans-Olov; Salford, Leif G.; Widegren, Bengt] Lund Univ, Dept Clin Sci, Div Neurosurg, Rausing Lab, SE-22184 Lund, Sweden.
C3 Lund University
RP Widegren, B (通讯作者)，Lund Univ, Dept Clin Sci, Div Neurosurg, Rausing Lab, BMC C14, SE-22184 Lund, Sweden.
EM bengt.widegren@cob.lu.se
FU Hans and Marit Rausing Charitable Foundation; Lexner Foundation; Swedish Children's Cancer Foundation
CR Baban B, 2005, INT IMMUNOL, V17, P909, DOI 10.1093/intimm/dxh271
   Ball HJ, 2009, INT J BIOCHEM CELL B, V41, P467, DOI 10.1016/j.biocel.2008.01.005
   Ball HJ, 2007, GENE, V396, P203, DOI 10.1016/j.gene.2007.04.010
   Belladonna M, 2009, EPIGENETICS AUTOIMMU, V0, P102
   Braun D, 2005, BLOOD, V106, P2375, DOI 10.1182/blood-2005-03-0979
   Bruniquel D, 2003, NAT IMMUNOL, V4, P235, DOI 10.1038/ni887
   Chen W, 2008, J IMMUNOL, V181, P5396, DOI 10.4049/jimmunol.181.8.5396
   Cheng JC, 2003, J NATL CANCER I, V95, P399, DOI 10.1093/jnci/95.5.399
   Cheng JC, 2004, MOL CELL BIOL, V24, P1270, DOI 10.1128/MCB.24.3.1270-1278.2004
   Cheng JC, 2004, CANCER CELL, V6, P151, DOI 10.1016/j.ccr.2004.06.023
   Chon SY, 1996, J BIOL CHEM, V271, P17247, DOI 10.1074/jbc.271.29.17247
   DAI W, 1990, J BIOL CHEM, V265, P19871
   Dammann R, 2000, NAT GENET, V25, P315, DOI 10.1038/77083
   Fallarino F, 2006, EUR J IMMUNOL, V36, P8, DOI 10.1002/eji.200535667
   Fallarino F, 2002, INT IMMUNOL, V14, P65, DOI 10.1093/intimm/14.1.65
   Fallarino F, 2006, J IMMUNOL, V176, P6752, DOI 10.4049/jimmunol.176.11.6752
   Feinberg AP, 2006, NAT REV GENET, V7, P21, DOI 10.1038/nrg1748
   Ferber IA, 1996, J IMMUNOL, V156, P5
   Frumento G, 2001, TRANSPLANT P, V33, P428, DOI 10.1016/S0041-1345(00)02078-9
   Fujigaki H, 2006, J BIOCHEM, V139, P655, DOI 10.1093/jb/mvj072
   Fujigaki S, 2001, EUR J IMMUNOL, V31, P2313, DOI 10.1002/1521-4141(200108)31:8<2313::AID-IMMU2313>3.0.CO;2-S
   Grohmann U, 2002, NAT IMMUNOL, V3, P1097, DOI 10.1038/ni846
   Guillonneau C, 2007, J CLIN INVEST, V117, P1096, DOI 10.1172/JCI28801
   Hegardt P, 2001, CANCER IMMUNOL IMMUN, V50, P491, DOI 10.1007/s002620100230
   Hou DY, 2007, CANCER RES, V67, P792, DOI 10.1158/0008-5472.CAN-06-2925
   Hwu P, 2000, J IMMUNOL, V164, P3596, DOI 10.4049/jimmunol.164.7.3596
   Jain N, 2009, INT J BIOCHEM CELL B, V41, P72, DOI 10.1016/j.biocel.2008.10.006
   Janson PC, 2008, PLOS ONE, V20, P0
   Jeltsch A, 2002, CHEMBIOCHEM, V3, P275, DOI 10.1002/1439-7633(20020402)3:4<274::AID-CBIC274>3.0.CO;2-S
   Jones PA, 2002, NAT REV GENET, V3, P415, DOI 10.1038/nrg816
   Kim YH, 2009, J LEUKOCYTE BIOL, V85, P817, DOI 10.1189/jlb.0408246
   Kitazawa R, 2007, MOL ENDOCRINOL, V21, P148, DOI 10.1210/me.2006-0205
   Komiyama Y, 2006, J IMMUNOL, V177, P566, DOI 10.4049/jimmunol.177.1.566
   Konan KV, 1996, J BIOL CHEM, V271, P19140, DOI 10.1074/jbc.271.32.19140
   Kudo Y, 2001, J PHYSIOL-LONDON, V535, P207, DOI 10.1111/j.1469-7793.2001.00207.x
   Ling C, 2009, DIABETES, V58, P2718, DOI 10.2337/db09-1003
   Liu G, 2004, CANCER RES, V64, P4980, DOI 10.1158/0008-5472.CAN-03-3504
   Liu H, 2007, CANCER LETT, V257, P107, DOI 10.1016/j.canlet.2007.07.013
   Lu Q, 2007, J IMMUNOL, V179, P6352, DOI 10.4049/jimmunol.179.9.6352
   Lyko F, 2005, JNCI-J NATL CANCER I, V97, P1498, DOI 10.1093/jnci/dji311
   ManourySchwartz B, 1997, J IMMUNOL, V158, P5501
   Meador JA, 2010, CARCINOGENESIS, V31, P184, DOI 10.1093/carcin/bgp284
   Mellor AL, 1999, IMMUNOL TODAY, V20, P469, DOI 10.1016/S0167-5699(99)01520-0
   Mellor AL, 2004, NAT REV IMMUNOL, V4, P762, DOI 10.1038/nri1457
   Metz R, 2007, CANCER RES, V67, P7082, DOI 10.1158/0008-5472.CAN-07-1872
   Muller AJ, 2007, CURR CANCER DRUG TAR, V7, P31, DOI 10.2174/156800907780006896
   Munn DH, 1998, SCIENCE, V281, P1191, DOI 10.1126/science.281.5380.1191
   Munn DH, 2004, J CLIN INVEST, V114, P280, DOI 10.1172/JCI200421583
   Munn DH, 1999, J EXP MED, V189, P1363, DOI 10.1084/jem.189.9.1363
   Munn DH, 2004, TRENDS MOL MED, V10, P15, DOI 10.1016/j.molmed.2003.11.003
   Pallotta MT, 2011, NAT IMMUNOL, V12, P870, DOI 10.1038/ni.2077
   PALUMBO A, 1984, BLOOD, V64, P1059
   Polansky JK, 2008, EUR J IMMUNOL, V38, P1654, DOI 10.1002/eji.200838105
   Puccetti P, 2007, NAT REV IMMUNOL, V7, P817, DOI 10.1038/nri2163
   Robinson CM, 2005, J INTERF CYTOK RES, V25, P20, DOI 10.1089/jir.2005.25.20
   Robinson CM, 2003, J INTERF CYTOK RES, V23, P413, DOI 10.1089/107999003322277829
   SAKAI T, 1991, AM J HUM GENET, V48, P880
   Schindler C, 2007, J BIOL CHEM, V282, P20059, DOI 10.1074/jbc.R700016200
   Stresemann C, 2006, CANCER RES, V66, P2794, DOI 10.1158/0008-5472.CAN-05-2821
   Tas SW, 2007, BLOOD, V110, P1540, DOI 10.1182/blood-2006-11-056010
   Uyttenhove C, 2003, NAT MED, V9, P1269, DOI 10.1038/nm934
   van Engeland M, 2002, ONCOGENE, V21, P3792, DOI 10.1038/sj.onc.1205466
   Vermeire K, 1997, J IMMUNOL, V158, P5507
   Wan B, 2006, J IMMUNOL, V177, P8844, DOI 10.4049/jimmunol.177.12.8844
   White GP, 2002, J IMMUNOL, V168, P2820, DOI 10.4049/jimmunol.168.6.2820
   Wingender G, 2006, EUR J IMMUNOL, V36, P12, DOI 10.1002/eji.200535602
   Zhang JW, 2007, J CLIN INVEST, V117, P871, DOI 10.1172/JCI31860
NR 67
TC 29
Z9 30
U1 1
U2 14
PU PERGAMON-ELSEVIER SCIENCE LTD
PI OXFORD
PA THE BOULEVARD, LANGFORD LANE, KIDLINGTON, OXFORD OX5 1GB, ENGLAND
SN 0161-5890
EI 
J9 MOL IMMUNOL
JI Mol. Immunol.
PD JUN 15
PY 2012
VL 51
IS 2
BP 101
EP 111
DI 10.1016/j.molimm.2012.01.006
PG 11
WC Biochemistry & Molecular Biology; Immunology
SC Biochemistry & Molecular Biology; Immunology
GA 950YJ
UT WOS:000304687500001
PM 22424783
DA 2025-02-17
ER

PT J
AU Jadus, MR
   Natividad, J
   Mai, A
   Yi, OY
   Lambrecht, N
   Szabo, S
   Ge, LS
   Hoa, N
   Dacosta-Iyer, MG
AF Jadus, Martin R.
   Natividad, Josephine
   Mai, Anthony
   Yi Ouyang
   Lambrecht, Nils
   Szabo, Sandor
   Ge, Lisheng
   Hoa, Neil
   Dacosta-Iyer, Maria G.
TI Lung Cancer: A Classic Example of Tumor Escape and Progression While Providing Opportunities for Immunological Intervention
SO CLINICAL & DEVELOPMENTAL IMMUNOLOGY
LA English
DT Review
ID endothelial growth-factor; aryl-hydrocarbon receptor; major histocompatibility complex; leukocyte-antigen-g; regulatory t-cells; activated killer-cells; suppressor-cells; dendritic cells; factor-beta; phase-ii
AB Lung cancers remain one of the most common and deadly cancers in the world today (12.5% of newly diagnosed cancers) despite current advances in chemo- and radiation therapies. Often, by the time these tumors are diagnosed, they have already metastasized. These tumors demonstrate the classic hallmarks of cancer in that they have advanced defensive strategies allowing them to escape various standard oncological treatments. Immunotherapy is making inroads towards effectively treating other fatal cancers, such as melanoma, glioblastoma multiforme, and castrate-resistant prostate cancers. This paper will cover the escape mechanisms of bronchogenic lung cancer thatmust be overcome before they can be successfully treated. We also review the history of immunotherapy directed towards lung cancers.
C1 [Jadus, Martin R.; Natividad, Josephine; Mai, Anthony; Yi Ouyang; Lambrecht, Nils; Ge, Lisheng; Hoa, Neil; Dacosta-Iyer, Maria G.] VA Long Beach Healthcare Syst, Res Serv, Long Beach, CA 90822 USA.
   [Jadus, Martin R.; Yi Ouyang; Szabo, Sandor; Dacosta-Iyer, Maria G.] Univ Calif Irvine, Dept Pathol & Lab Med, Irvine, CA 92697 USA.
   [Jadus, Martin R.] Univ Calif Irvine, UC Irvine Sch Med, Chao Family Comprehens Canc Ctr, Orange, CA 92868 USA.
   [Jadus, Martin R.; Szabo, Sandor] VA Long Beach Healthcare Syst, Hlth Care Grp, Dept Diagnost & Mol Med, Pathol & Lab Med Serv, Long Beach, CA 90822 USA.
C3 US Department of Veterans Affairs; Veterans Health Administration (VHA); VA Long Beach Healthcare System; University of California System; University of California Irvine; University of California System; University of California Irvine; US Department of Veterans Affairs; Veterans Health Administration (VHA); VA Long Beach Healthcare System
RP Jadus, MR (通讯作者)，VA Long Beach Healthcare Syst, Res Serv, 5901 E 7th St, Long Beach, CA 90822 USA.
EM martin.jadus@va.gov
CR Acres B, 2009, J CLIN ONCOL, V27, P0
   Al-Moundhri M, 1998, BRIT J CANCER, V78, P282, DOI 10.1038/bjc.1998.486
   Aladin F, 2007, CANCER IMMUNOL IMMUN, V56, P1143, DOI 10.1007/s00262-006-0263-2
   Allard M, 2011, PLOS ONE, V6, P0, DOI 10.1371/journal.pone.0021118
   Ambrosini G, 1997, NAT MED, V3, P917, DOI 10.1038/nm0897-917
   Angelastro JM, 2010, MOL CANCER RES, V8, P1105, DOI 10.1158/1541-7786.MCR-09-0383
   Antonia SJ, 2006, CLIN CANCER RES, V12, P878, DOI 10.1158/1078-0432.CCR-05-2013
   Apolinario RM, 1997, J CLIN ONCOL, V15, P2456, DOI 10.1200/JCO.1997.15.6.2456
   Arnould L, 2006, BRIT J CANCER, V94, P259, DOI 10.1038/sj.bjc.6602930
   Astigiano S, 2005, NEOPLASIA, V7, P390, DOI 10.1593/neo.04658
   Baba T, 2007, CANCER SCI, V98, P1795, DOI 10.1111/j.1349-7006.2007.00586.x
   Baglole CJ, 2008, J BIOL CHEM, V283, P28944, DOI 10.1074/jbc.M800685200
   Bao SD, 2006, NATURE, V444, P756, DOI 10.1038/nature05236
   Barker RN, 1999, PATHOBIOLOGY, V67, P302, DOI 10.1159/000028085
   Barve M, 2008, J CLIN ONCOL, V26, P4418, DOI 10.1200/JCO.2008.16.6462
   Ben-Sasson SZ, 2009, P NATL ACAD SCI USA, V106, P7119, DOI 10.1073/pnas.0902745106
   Bertolini G, 2009, P NATL ACAD SCI USA, V106, P16281, DOI 10.1073/pnas.0905653106
   Bierie B, 2006, NAT REV CANCER, V6, P506, DOI 10.1038/nrc1926
   Boniface K, 2009, J EXP MED, V206, P535, DOI 10.1084/jem.20082293
   Brambilla E, 1998, CLIN CANCER RES, V4, P1609
   Brambilla E, 1996, AM J PATHOL, V149, P1941
   Brandau S, 2011, J LEUKOCYTE BIOL, V89, P311, DOI 10.1189/jlb.0310162
   Brichard VG, 2007, VACCINE, V25, PB61, DOI 10.1016/j.vaccine.2007.06.038
   Brown JA, 2003, J IMMUNOL, V170, P1257, DOI 10.4049/jimmunol.170.3.1257
   Cao Y, 2002, J CELL PHYSIOL, V190, P279, DOI 10.1002/jcp.10068
   Chang JHT, 2007, CLIN CANCER RES, V13, P38, DOI 10.1158/1078-0432.CCR-06-1166
   Chaput N, 2004, J IMMUNOL, V172, P2137, DOI 10.4049/jimmunol.172.4.2137
   Chen HL, 1996, NAT GENET, V13, P210, DOI 10.1038/ng0696-210
   Chen HL, 1996, INT J CANCER, V67, P756, DOI 10.1002/(SICI)1097-0215(19960917)67:6<756::AID-IJC2>3.0.CO;2-Q
   Chiappori AA, 2010, EXPERT OPIN BIOL TH, V10, P983, DOI 10.1517/14712598.2010.484801
   Chizzolini C, 2008, BLOOD, V112, P3696, DOI 10.1182/blood-2008-05-155408
   Choi IH, 2003, J IMMUNOL, V171, P4650, DOI 10.4049/jimmunol.171.9.4650
   CHOI KL, 1988, CELL IMMUNOL, V112, P271, DOI 10.1016/0008-8749(88)90297-3
   Ciernik IF, 1996, CLIN CANCER RES, V2, P877
   CORRALIZA IM, 1995, BIOCHEM BIOPH RES CO, V206, P667, DOI 10.1006/bbrc.1995.1094
   DAMSTRUP L, 1993, BRIT J CANCER, V67, P1015, DOI 10.1038/bjc.1993.186
   Dannull J, 2005, J CLIN INVEST, V115, P3623, DOI 10.1172/JCI25947
   deJonge RR, 1997, ONCOL RES, V9, P89
   Delmotte P, 2002, REV MAL RESPIR, V19, P577
   Dohadwala M, 2001, J BIOL CHEM, V276, P20809, DOI 10.1074/jbc.C100140200
   Dohadwala M, 2002, J BIOL CHEM, V277, P50828, DOI 10.1074/jbc.M210707200
   Dong HD, 2002, NAT MED, V8, P793, DOI 10.1038/nm730
   DOYLE A, 1985, J EXP MED, V161, P1135, DOI 10.1084/jem.161.5.1135
   DRANOFF G, 1993, P NATL ACAD SCI USA, V90, P3539, DOI 10.1073/pnas.90.8.3539
   Dudley ME, 2005, J CLIN ONCOL, V23, P2346, DOI 10.1200/JCO.2005.00.240
   Fadok VA, 1998, J CLIN INVEST, V101, P890, DOI 10.1172/JCI1112
   Fine A, 2000, AM J PHYSIOL-LUNG C, V279, PL423, DOI 10.1152/ajplung.2000.279.3.L423
   FISCHER JR, 1994, EUR J CANCER, V30A, P2125, DOI 10.1016/0959-8049(94)00364-B
   Fonseca C, 2008, CLIN CANCER RES, V14, P1603, DOI 10.1158/1078-0432.CCR-07-2245
   Forero A, 2005, CANCER BIOTHER RADIO, V20, P467, DOI 10.1089/cbr.2005.20.467
   Friberg M, 2002, INT J CANCER, V101, P151, DOI 10.1002/ijc.10645
   Funk CD, 2001, SCIENCE, V294, P1871, DOI 10.1126/science.294.5548.1871
   Gabrilovich DI, 1996, NAT MED, V2, P1096, DOI 10.1038/nm1096-1096
   Gabrilovich DI, 2009, NAT REV IMMUNOL, V9, P162, DOI 10.1038/nri2506
   Garrido C, 2011, CANCER IMMUNOL IMMUN, V60, P1257, DOI 10.1007/s00262-011-1027-1
   Gattinoni L, 2006, NAT REV IMMUNOL, V6, P383, DOI 10.1038/nri1842
   Ge LS, 2010, CLIN DEV IMMUNOL, V0, P0, DOI DOI 10.1155/2010/296453
   Giaccone G, 2005, NAT CLIN PRACT ONCOL, V2, P554, DOI 10.1038/ncponc0341
   Gohara R, 2002, J IMMUNOTHER, V25, P439, DOI 10.1097/00002371-200209000-00008
   Gomez GG, 2006, GENE THER MOL BIOL, V10A, P133
   Gomi S, 1999, J IMMUNOL, V163, P4994
   González G, 2007, HUM VACCINES, V3, P8, DOI 10.4161/hv.3.1.3537
   Grant SC, 1999, CLIN CANCER RES, V5, P1319
   Granville CA, 2009, PLOS ONE, V4, P0, DOI 10.1371/journal.pone.0005061
   Griguer CE, 2008, PLOS ONE, V3, P0, DOI 10.1371/journal.pone.0003655
   GRIMM EA, 1982, J EXP MED, V155, P1823, DOI 10.1084/jem.155.6.1823
   Groh V, 1999, P NATL ACAD SCI USA, V96, P6879, DOI 10.1073/pnas.96.12.6879
   Gulley JL, 2011, CLIN CANCER RES, V17, P3884, DOI 10.1158/1078-0432.CCR-10-2656
   Hamai A, 2012, CANCER RES, V72, P1
   Hariu H, 2005, CLIN CANCER RES, V11, P1000
   Hasegawa Y, 2001, CANCER-AM CANCER SOC, V91, P964, DOI 10.1002/1097-0142(20010301)91:5<964::AID-CNCR1086>3.0.CO;2-O
   Hata AN, 2004, PHARMACOL THERAPEUT, V103, P147, DOI 10.1016/j.pharmthera.2004.06.003
   Hecht SS, 1999, JNCI-J NATL CANCER I, V91, P1194, DOI 10.1093/jnci/91.14.1194
   Hickey MJ, 2010, J TRANSL MED, V8, P0, DOI 10.1186/1479-5876-8-100
   Hirano F, 2005, CANCER RES, V65, P1089
   Hirschmann-Jax C, 2004, P NATL ACAD SCI USA, V101, P14228, DOI 10.1073/pnas.0400067101
   Hirschowitz EA, 2004, J CLIN ONCOL, V22, P2808, DOI 10.1200/JCO.2004.01.074
   Hirschowitz EA, 2007, LUNG CANCER, V57, P365, DOI 10.1016/j.lungcan.2007.04.002
   Ho PP, 2008, CELL RES, V18, P605, DOI 10.1038/cr.2008.63
   Hodi FS, 2010, NEW ENGL J MED, V363, P711, DOI 10.1056/NEJMoa1003466
   Hollingsworth MA, 2004, NAT REV CANCER, V4, P45, DOI 10.1038/nrc1251
   HOLLINSHEAD A, 1987, CANCER-AM CANCER SOC, V60, P1249, DOI 10.1002/1097-0142(19870915)60:6<1249::AID-CNCR2820600616>3.0.CO;2-I
   Hörig H, 2000, CANCER IMMUNOL IMMUN, V49, P504, DOI 10.1007/s002620000146
   Hougaard S, 1999, BRIT J CANCER, V79, P1005, DOI 10.1038/sj.bjc.6690161
   Huang M, 1998, CANCER RES, V58, P1208
   HUANG M, 1995, CANCER RES, V55, P3847
   Huang M, 1996, J IMMUNOL, V157, P5512
   Hurt EM, 2009, CANC STEM CELLS, V0, P1
   Inamura K, 2009, MODERN PATHOL, V22, P508, DOI 10.1038/modpathol.2009.2
   Iwai Y, 2002, P NATL ACAD SCI USA, V99, P12293, DOI 10.1073/pnas.192461099
   JADUS MR, 1986, J IMMUNOL, V136, P783
   Jain RK, 2006, NAT CLIN PRACT ONCOL, V3, P24, DOI 10.1038/ncponc0403
   JAKOWLEW SB, 1995, CELL GROWTH DIFFER, V6, P465
   Janmaat ML, 2003, CLIN CANCER RES, V9, P2316
   JANSEN HM, 1978, THORAX, V33, P429, DOI 10.1136/thx.33.4.429
   Ji YQ, 2010, CANCER IMMUNOL IMMUN, V59, P979, DOI 10.1007/s00262-010-0849-6
   Johnsen A, 1998, CANCER RES, V58, P3660
   Joseph B, 2000, ANN NY ACAD SCI, V926, P204
   Joseph B, 1999, BIOCHEM BIOPH RES CO, V262, P381, DOI 10.1006/bbrc.1999.1191
   Kajita T, 2001, BRIT J CANCER, V85, P255, DOI 10.1054/bjoc.2001.1882
   KAMMER GM, 1988, IMMUNOL TODAY, V9, P222, DOI 10.1016/0167-5699(88)91220-0
   Kang HG, 2006, LUNG CANCER, V52, P1, DOI 10.1016/j.lungcan.2005.11.016
   Karanikas V, 2007, CANCER BIOL THER, V6, P1258
   KAUFMANN M, 1985, J THORAC CARDIOV SUR, V89, P842
   Kepp O, 2011, CANCER METAST REV, V30, P61, DOI 10.1007/s10555-011-9273-4
   Kikuchi E, 2007, CANCER SCI, V98, P1424, DOI 10.1111/j.1349-7006.2007.00558.x
   Kikuchi Eiki, 2008, CANCER IMMUN, V8, P13
   Kim JI, 2010, MOL. CANCER RES, V8, P569, DOI 10.1158/1541-7786.MCR-09-0511.PUBMED:20353998
   Kim TK, 2001, LUNG CANCER-J IASLC, V31, P181, DOI 10.1016/S0169-5002(00)00169-0
   Konishi J, 2004, CLIN CANCER RES, V10, P5094, DOI 10.1158/1078-0432.CCR-04-0428
   Kosaka T, 2004, CANCER RES, V64, P8919, DOI 10.1158/0008-5472.CAN-04-2818
   Krysan K, 2004, CANCER RES, V64, P6359, DOI 10.1158/0008-5472.CAN-04-1681
   Krysan K, 2005, CANCER RES, V65, P6275, DOI 10.1158/0008-5472.CAN-05-0216
   Lagadec C, 2010, BREAST CANCER RES, V12, P0, DOI 10.1186/bcr2479
   LAMM DL, 1980, J UROLOGY, V124, P38, DOI 10.1016/S0022-5347(17)55282-9
   Leach DR, 1996, SCIENCE, V271, P1734, DOI 10.1126/science.271.5256.1734
   Lee SJ, 2005, CANCER EPIDEM BIOMAR, V14, P571, DOI 10.1158/1055-9965.EPI-04-0472
   Lee WW, 2010, BLOOD, V115, P530, DOI 10.1182/blood-2009-08-236521
   Letterio JJ, 1998, ANNU REV IMMUNOL, V16, P137, DOI 10.1146/annurev.immunol.16.1.137
   Lin AF, 2011, LUNG CANCER, V74, P504, DOI 10.1016/j.lungcan.2011.04.006
   Liu GT, 2006, MOL CANCER, V5, P0, DOI 10.1186/1476-4598-5-67
   Liu YQ, 2003, J IMMUNOL, V170, P5064, DOI 10.4049/jimmunol.170.10.5064
   Löb S, 2009, CANCER IMMUNOL IMMUN, V58, P153, DOI 10.1007/s00262-008-0513-6
   Lopez MV, 2005, J IMMUNOL, V175, P5885, DOI 10.4049/jimmunol.175.9.5885
   Madan RA, 2011, J CLIN ONCOLOGY S, V9, P0
   Mahaffey CM, 2012, J THORAC ONCOL, V7, P34, DOI 10.1097/JTO.0b013e318233d753
   Mahnke K, 2007, INT J CANCER, V120, P2723, DOI 10.1002/ijc.22617
   Hernández AM, 2008, J IMMUNOL, V181, P6625, DOI 10.4049/jimmunol.181.9.6625
   MARLEY GM, 1989, CANCER RES, V49, P6232
   Martey CA, 2005, AM J PHYSIOL-LUNG C, V289, PL391, DOI 10.1152/ajplung.00062.2005
   Martin-Orozco N, 2009, IMMUNITY, V31, P787, DOI 10.1016/j.immuni.2009.09.014
   MCLEMORE TL, 1988, CANCER RES, V48, P3140
   Melioli G, 1996, J IMMUNOTHER, V19, P224, DOI 10.1097/00002371-199605000-00007
   META M, 1995, CANCER IMMUNOL IMMUN, V40, P235
   MILLAR JW, 1982, THORAX, V37, P57, DOI 10.1136/thx.37.1.57
   Miotto D, 2010, LUNG CANCER, V69, P355, DOI 10.1016/j.lungcan.2009.12.012
   Mocellin S, 2005, J LEUKOCYTE BIOL, V78, P1043, DOI 10.1189/jlb.0705358
   MODOLELL M, 1995, EUR J IMMUNOL, V25, P1101, DOI 10.1002/eji.1830250436
   Montero AJ, 2012, J IMMUNOTHER, V35, P107, DOI 10.1097/CJI.0b013e318242169f
   Monzó M, 1999, J CLIN ONCOL, V17, P2100, DOI 10.1200/JCO.1999.17.7.2100
   Nagata S, 1997, CELL, V88, P355, DOI 10.1016/S0092-8674(00)81874-7
   Nakajima J, 2010, EUR J CARDIO-THORAC, V37, P1191, DOI 10.1016/j.ejcts.2009.11.051
   Nemunaitis J, 2006, CANCER GENE THER, V13, P555, DOI 10.1038/sj.cgt.7700922
   Nemunaitis J, 2004, J NATL CANCER I, V96, P326, DOI 10.1093/jnci/djh028
   Nemunaitis J, 2006, J CLIN ONCOL, V24, P4721, DOI 10.1200/JCO.2005.05.5335
   Vinageras EN, 2008, J CLIN ONCOL, V26, P1452, DOI 10.1200/JCO.2007.11.5980
   Nguyen NT, 2010, P NATL ACAD SCI USA, V107, P19961, DOI 10.1073/pnas.1014465107
   Niehans GA, 1997, CANCER RES, V57, P1007
   OBrien MER, 2004, ANN ONCOL, V15, P906, DOI 10.1093/annonc/mdh220
   Ochoa AC, 2007, CLIN CANCER RES, V13, P721S, DOI 10.1158/1078-0432.CCR-06-2197
   Oji Y, 2002, INT J CANCER, V100, P297, DOI 10.1002/ijc.10476
   Oka Y, 2004, P NATL ACAD SCI USA, V101, P13885, DOI 10.1073/pnas.0405884101
   Olie RA, 2000, CANCER RES, V60, P2805
   Ostrand-Rosenberg S, 2009, J IMMUNOL, V182, P4499, DOI 10.4049/jimmunol.0802740
   Paez JG, 2004, SCIENCE, V304, P1497, DOI 10.1126/science.1099314
   Palmer M, 2001, CLIN LUNG CANCER, V3, P49, DOI 10.3816/CLC.2001.n.018
   Pangault C, 2002, HUM IMMUNOL, V63, P83, DOI 10.1016/S0198-8859(01)00373-1
   Pardoll D, 2012, J EXP MED, V209, P201, DOI 10.1084/jem.20112275
   Patard JJ, 1998, UROL RES, V26, P155, DOI 10.1007/s002400050039
   Pelosi G, 2002, J PATHOL, V198, P100, DOI 10.1002/path.1166
   Perrot I, 2007, J IMMUNOL, V178, P2763, DOI 10.4049/jimmunol.178.5.2763
   Petersen RP, 2006, CANCER-AM CANCER SOC, V107, P2866, DOI 10.1002/cncr.22282
   PEZZELLA F, 1993, NEW ENGL J MED, V329, P690, DOI 10.1056/NEJM199309023291003
   Pietra G, 2010, J BIOMED BIOTECHNOL, V0, P0, DOI DOI 10.1155/2010/907092
   Pine SR, 2011, JNCI-J NATL CANCER I, V103, P1112, DOI 10.1093/jnci/djr216
   Pitti RM, 1998, NATURE, V396, P699, DOI 10.1038/25387
   Prendergast GC, 2008, ONCOGENE, V27, P3889, DOI 10.1038/onc.2008.35
   Prins RM, 2011, CLIN CANCER RES, V17, P1603, DOI 10.1158/1078-0432.CCR-10-2563
   Prudhomme GJ, 2007, LAB INVEST, V87, P1077, DOI 10.1038/labinvest.3700669
   Raez LE, 2004, J CLIN ONCOL, V22, P2800, DOI 10.1200/JCO.2004.10.197
   Ramlau R, 2008, J THORAC ONCOL, V3, P735, DOI 10.1097/JTO.0b013e31817c6b4f
   Rech AJ, 2010, J CLIN ONCOL, V28, P0, DOI 10.1200/jco.2010.28.15_suppl.2508
   Restifo NP, 2000, NAT MED, V6, P493, DOI 10.1038/74955
   Ristich V, 2005, EUR J IMMUNOL, V35, P1133, DOI 10.1002/eji.200425741
   Rodriguez PC, 2005, J EXP MED, V202, P931, DOI 10.1084/jem.20050715
   ROSENBERG SA, 1993, JNCI-J NATL CANCER I, V85, P622, DOI 10.1093/jnci/85.8.622
   ROSENBERG SA, 1985, NEW ENGL J MED, V313, P1485, DOI 10.1056/NEJM198512053132327
   ROSENBERG SA, 1986, SCIENCE, V233, P1318, DOI 10.1126/science.3489291
   Rouas-Freiss N, 2005, CANCER RES, V65, P10139, DOI 10.1158/0008-5472.CAN-05-0097
   RUFF MR, 1986, P NATL ACAD SCI USA, V83, P6613, DOI 10.1073/pnas.83.17.6613
   Ruffini E, 2009, ANN THORAC SURG, V87, P365, DOI 10.1016/j.athoracsur.2008.10.067
   Salgia R, 2003, J CLIN ONCOL, V21, P624, DOI 10.1200/JCO.2003.03.091
   Salven P, 1997, CLIN CANCER RES, V3, P647
   Salven P, 1998, INT J CANCER, V79, P144, DOI 10.1002/(SICI)1097-0215(19980417)79:2<144::AID-IJC8>3.0.CO;2-T
   Sauter B, 2000, J EXP MED, V191, P423, DOI 10.1084/jem.191.3.423
   Schabath MB, 2006, CANCER EPIDEM BIOMAR, V15, P158, DOI 10.1158/1055-9965.EPI-05-0622
   SCHILLER JH, 1995, AM J CLIN ONCOL-CANC, V18, P47, DOI 10.1097/00000421-199502000-00010
   SCHREINEMACHERS DM, 1994, EPIDEMIOLOGY, V5, P138, DOI 10.1097/00001648-199403000-00003
   Schütt P, 2010, HUM IMMUNOL, V71, P489, DOI 10.1016/j.humimm.2010.02.015
   SCUDELETTI M, 1993, CANCER IMMUNOL IMMUN, V37, P119, DOI 10.1007/BF01517044
   Segura E, 2005, BLOOD CELL MOL DIS, V35, P89, DOI 10.1016/j.bcmd.2005.05.003
   Shak S, 1999, SEMIN ONCOL, V26, P71
   Sharma MD, 2009, BLOOD, V113, P6102, DOI 10.1182/blood-2008-12-195354
   Sharma S, 2005, CANCER RES, V65, P5211, DOI 10.1158/0008-5472.CAN-05-0141
   Sharma S, 1999, J IMMUNOL, V163, P5020
   Sharma SV, 2007, NAT REV CANCER, V7, P169, DOI 10.1038/nrc2088
   Sheng HM, 1998, CANCER RES, V58, P362
   Shivapurkar N, 2002, ONCOGENE, V21, P8510, DOI 10.1038/sj.onc.1205941
   Shivapurkar N, 2002, CANCER BIOL THER, V1, P65, DOI 10.4161/cbt.1.1.45
   Sienel W, 2004, EUR J CARDIO-THORAC, V25, P131, DOI 10.1016/j.ejcts.2003.09.015
   Singal DP, 1996, INT J CANCER, V68, P629, DOI 10.1002/(SICI)1097-0215(19961127)68:5<629::AID-IJC13>3.0.CO;2-X
   Sinha P, 2007, CANCER RES, V67, P4507, DOI 10.1158/0008-5472.CAN-06-4174
   Stanford JL, 2008, EUR J CANCER, V44, P224, DOI 10.1016/j.ejca.2007.08.021
   Steinman RM, 2000, J EXP MED, V191, P411, DOI 10.1084/jem.191.3.411
   Sullivan JP, 2010, CANCER RES, V70, P9937, DOI 10.1158/0008-5472.CAN-10-0881
   Sun S, 2007, NAT REV CANCER, V7, P778, DOI 10.1038/nrc2190
   Sun YP, 2006, LUNG CANCER-J IASLC, V53, P143, DOI 10.1016/j.lungcan.2006.05.012
   Talmadge JE, 2007, INT IMMUNOPHARMACOL, V7, P140, DOI 10.1016/j.intimp.2006.09.021
   Tanno S, 2004, LUNG CANCER, V46, P11, DOI 10.1016/j.lungcan.2004.03.006
   Tomasini P, 2012, THER ADV MED ONCOL, V4, P43, DOI 10.1177/1758834011431718
   Traversari C, 1997, GENE THER, V4, P1029, DOI 10.1038/sj.gt.3300489
   Triller N, 2006, LUNG CANCER, V54, P235, DOI 10.1016/j.lungcan.2006.06.019
   Ullrich E, 2008, CELL DEATH DIFFER, V15, P21, DOI 10.1038/sj.cdd.4402266
   Um SJ, 2010, LUNG CANCER, V70, P188, DOI 10.1016/j.lungcan.2010.02.006
   Umemura N, 2008, J LEUKOCYTE BIOL, V83, P1136, DOI 10.1189/jlb.0907611
   Urosevic M, 2001, AM J PATHOL, V159, P817, DOI 10.1016/S0002-9440(10)61756-7
   Uyttenhove C, 2003, NAT MED, V9, P1269, DOI 10.1038/nm934
   Vansteenkiste J, 2007, J CLIN ONCOLOGY S, V25, P0
   Viaud S, 2010, CANCER RES, V70, P1281, DOI 10.1158/0008-5472.CAN-09-3276
   Voll RE, 1997, NATURE, V390, P350, DOI 10.1038/37022
   Volm M, 1997, INT J CANCER, V74, P64, DOI 10.1002/(SICI)1097-0215(19970220)74:1<64::AID-IJC11>3.0.CO;2-I
   WATSON J, 1975, J EXP MED, V141, P97, DOI 10.1084/jem.141.1.97
   Wójcik E, 2010, ANTICANCER RES, V30, P1773
   Wolff H, 1998, CANCER RES, V58, P4997
   Wong DWS, 2009, CANCER-AM CANCER SOC, V115, P1723, DOI 10.1002/cncr.24181
   Woo EY, 2002, J IMMUNOL, V168, P4272, DOI 10.4049/jimmunol.168.9.4272
   Woo EY, 2001, CANCER RES, V61, P4766
   Wrobel P, 2007, SCAND J IMMUNOL, V66, P320, DOI 10.1111/j.1365-3083.2007.01963.x
   Yang L, 2003, J CLIN INVEST, V111, P727, DOI 10.1172/JCI200316492
   Yie SM, 2007, LUNG CANCER, V58, P267, DOI 10.1016/j.lungcan.2007.06.011
   Young LC, 2001, CLIN CANCER RES, V7, P1798
   Young LC, 1999, CLIN CANCER RES, V5, P673
   Zhang YL, 2009, J IMMUNOL, V182, P3801, DOI 10.4049/jimmunol.0801548
   Zheng SG, 2004, J IMMUNOL, V172, P5213, DOI 10.4049/jimmunol.172.9.5213
   Zhou Q, 2008, CLIN EXP IMMUNOL, V153, P392, DOI 10.1111/j.1365-2249.2008.03724.x
   Zitvogel L, 1998, NAT MED, V4, P594, DOI 10.1038/nm0598-594
   Zöchbauer-Müller S, 2002, ANNU REV PHYSIOL, V64, P681, DOI 10.1146/annurev.physiol.64.081501.155828
NR 238
TC 37
Z9 46
U1 0
U2 5
PU HINDAWI LTD
PI LONDON
PA ADAM HOUSE, 3RD FLR, 1 FITZROY SQ, LONDON, W1T 5HF, ENGLAND
SN 1740-2522
EI 1740-2530
J9 CLIN DEV IMMUNOL
JI Clin. Dev. Immunol.
PD JUN 15
PY 2012
VL 0
IS 
BP 
EP 
DI 10.1155/2012/160724
PG 21
WC Immunology
SC Immunology
GA 997WR
UT WOS:000308199100001
PM 22899945
DA 2025-02-17
ER

PT J
AU Ge, LS
   Hoa, NT
   Cornforth, AN
   Bota, DA
   Mai, A
   Kim, DI
   Chiou, SK
   Hickey, MJ
   Kruse, CA
   Jadus, MR
AF Ge, Lisheng
   Hoa, Neil T.
   Cornforth, Andrew N.
   Bota, Daniela A.
   Mai, Anthony
   Kim, Dong In
   Chiou, Shiun-Kwei
   Hickey, Michelle J.
   Kruse, Carol A.
   Jadus, Martin R.
TI Glioma Big Potassium Channel Expression in Human Cancers and Possible T Cell Epitopes for Their Immunotherapy
SO JOURNAL OF IMMUNOLOGY
LA English
DT Article
ID ca2+-activated k+ channels; bk channel; chloride channels; ion channels; conductance; death; proliferation; migration; mitochondria; activation
AB Big potassium (BK) ion channels have several spliced variants. One spliced variant initially described within human glioma cells is the glioma BK (gBK) channel. This isoform consists of 34 aa inserted into the intracellular region of the basic BK ion channel. PCR primers specific for this inserted region confirmed that human glioma cell lines and freshly resected surgical tissues from glioblastoma multiforme patients strongly expressed gBK mRNA. Normal human brain tissue very weakly expressed this transcript. An Ab specific for this gBK isoform confirmed that human glioma cells displayed this protein in the cell membrane, mitochondria, Golgi, and endoplasmic reticulum. Within the gBK region, two putative epitopes (gBK1 and gBK2) are predicted to bind to the HLA-A*0201 molecule. HLA-A*0201-restricted human CTLs were generated in vitro using gBK peptide-pulsed dendritic cells. Both gBK1 and gBK2 peptide-specific CTLs killed HLA-A2(+)/gBK(+) gliomas, but they failed to kill non-HLA-A2-expressing but gBK(+) target cells in cytolytic assays. T2 cells loaded with exogenous gBK peptides, but not with the influenza M1 control peptide, were only killed by their respective CTLs. The gBK-specific CTLs also killed a variety of other HLA-A*0201(+) cancer cells that possess gBK, as well as HLA-A2(+) HEK cells transfected with the gBK gene. Of clinical relevance, we found that T cells derived from glioblastoma multiforme patients that were sensitized to the gBK peptide could also kill target cells expressing gBK. This study shows that peptides derived from cancer-associated ion channels maybe useful targets for T cell-mediated immunotherapy. The Journal of Immunology, 2012, 189: 2625-2634.
C1 [Ge, Lisheng; Hoa, Neil T.; Mai, Anthony; Kim, Dong In; Jadus, Martin R.] Long Beach Vet Affairs Med Ctr, Diagnost & Mol Hlth Care Grp, Long Beach, CA 90822 USA.
   [Ge, Lisheng; Hoa, Neil T.; Chiou, Shiun-Kwei; Jadus, Martin R.] Res Hlth Care Grp, Long Beach, CA 90822 USA.
   [Ge, Lisheng; Hoa, Neil T.; Chiou, Shiun-Kwei; Jadus, Martin R.] Hoag Mem Presbyterian Hosp, Ctr Comprehens Canc, Newport Beach, CA 92658 USA.
   [Bota, Daniela A.] Univ Calif Irvine, Sch Med, Chao Family Comprehens Canc Ctr, Dept Neurol & Neurol Surg, Orange, CA 92868 USA.
   [Hickey, Michelle J.; Kruse, Carol A.] Univ Calif Los Angeles, David Geffen Sch Med, Dept Neurosurg, Los Angeles, CA 90095 USA.
   [Jadus, Martin R.] Univ Calif Irvine, Chao Comprehens Canc Ctr, Neurooncol Program, Orange, CA 92868 USA.
C3 US Department of Veterans Affairs; Veterans Health Administration (VHA); VA Long Beach Healthcare System; University of California System; University of California Irvine; University of California System; University of California Los Angeles; University of California Los Angeles Medical Center; David Geffen School of Medicine at UCLA; University of California System; University of California Irvine
RP Jadus, MR (通讯作者)，Long Beach Vet Affairs Med Ctr, Diagnost & Mol Hlth Care Grp, Box 113,5901 E 7th St, Long Beach, CA 90822 USA.
EM martin.jadus@va.gov
FU Veterans Affairs Merit Review award; National Institutes of Health [R01 CA154256]
CR Abdullaev IF, 2010, PLOS ONE, V5, P0, DOI 10.1371/journal.pone.0012304
   ADELMAN JP, 1992, NEURON, V9, P209, DOI 10.1016/0896-6273(92)90160-F
   Basrai D, 2002, NEUROREPORT, V13, P403, DOI 10.1097/00001756-200203250-00008
   Bentzen BH, 2009, PFLUG ARCH EUR J PHY, V457, P979, DOI 10.1007/s00424-008-0583-5
   Bloch M, 2007, ONCOGENE, V26, P2525, DOI 10.1038/sj.onc.1210036
   Bordey A, 2000, J MEMBRANE BIOL, V176, P31, DOI 10.1007/s002320001073
   Bredesen DE, 2006, NATURE, V443, P796, DOI 10.1038/nature05293
   CASSEL D, 1986, J BIOL CHEM, V261, P5460
   Chen LN, 2005, J BIOL CHEM, V280, P21418, DOI 10.1074/jbc.M413955200
   Coiret G, 2007, MOL PHARMACOL, V71, P843, DOI 10.1124/mol.106.028290
   Colman H, 2010, NEURO-ONCOLOGY, V12, P49, DOI 10.1093/neuonc/nop007
   Debska G, 2003, BIOCHEM PHARMACOL, V65, P1827, DOI 10.1016/S0006-2952(03)00180-1
   Debska G, 2001, ACTA BIOCHIM POL, V48, P137
   Ernest NJ, 2005, AM J PHYSIOL-CELL PH, V288, PC1451, DOI 10.1152/ajpcell.00503.2004
   Ge L, 2011, PLOS ONE IN PRESS, V0, P0
   Greenwood IA, 2002, J BIOL CHEM, V277, P22119, DOI 10.1074/jbc.C200215200
   Grunnet M, 2005, BBA-BIOMEMBRANES, V1714, P114, DOI 10.1016/j.bbamem.2005.05.012
   Hayashi Y, 2007, NEOPLASIA, V9, P777, DOI 10.1593/neo.07454
   Hewawasam P, 2003, BIOORG MED CHEM LETT, V13, P1695, DOI 10.1016/S0960-894X(03)00296-8
   Hoa N, 2009, PLOS ONE, V4, P0, DOI 10.1371/journal.pone.0004631
   Jambrina E, 2003, J BIOL CHEM, V278, P14134, DOI 10.1074/jbc.M211388200
   Körper S, 2003, EXP HEMATOL, V31, P815, DOI 10.1016/S0301-472X(03)00199-1
   Kraft R, 2003, PFLUG ARCH EUR J PHY, V446, P248, DOI 10.1007/s00424-003-1012-4
   Liu XJ, 2002, J NEUROSCI, V22, P1840, DOI 10.1523/JNEUROSCI.22-05-01840.2002
   McFerrin MB, 2006, NEURON GLIA BIOL, V2, P39, DOI 10.1017/S1740925X06000044
   Nardi A, 2008, CURR MED CHEM, V15, P1126, DOI 10.2174/092986708784221412
   Parkhurst MR, 1996, J IMMUNOL, V157, P2539
   Ransom CB, 2002, GLIA, V38, P281, DOI 10.1002/glia.10064
   Ransom CB, 2001, J NEUROPHYSIOL, V85, P790, DOI 10.1152/jn.2001.85.2.790
   Ransom CB, 2001, J NEUROSCI, V21, P7674, DOI 10.1523/JNEUROSCI.21-19-07674.2001
   Rao RV, 2004, CELL DEATH DIFFER, V11, P372, DOI 10.1038/sj.cdd.4401378
   SALTER RD, 1986, EMBO J, V5, P943, DOI 10.1002/j.1460-2075.1986.tb04307.x
   Schneider D, 2004, CELL DEATH DIFFER, V11, P760, DOI 10.1038/sj.cdd.4401377
   Schwartz PH, 2003, J NEUROSCI RES, V74, P838, DOI 10.1002/jnr.10854
   Shipston MJ, 2001, TRENDS CELL BIOL, V11, P353, DOI 10.1016/S0962-8924(01)02068-2
   Sontheimer H, 2003, TRENDS NEUROSCI, V26, P543, DOI 10.1016/j.tins.2003.08.007
   Sontheimer H, 2008, EXP BIOL MED, V233, P779, DOI 10.3181/0711-MR-308
   Sperandio S, 2000, P NATL ACAD SCI USA, V97, P14376, DOI 10.1073/pnas.97.26.14376
   Spergel DJ, 1996, NEUROENDOCRINOLOGY, V63, P101, DOI 10.1159/000126946
   T Hoa N, 2007, LAB INVEST, V87, P115, DOI 10.1038/labinvest.3700506
   Trojan A, 2001, CANCER RES, V61, P4761
   TSENGCRANK J, 1994, NEURON, V13, P1315, DOI 10.1016/0896-6273(94)90418-9
   Weaver AK, 2004, J NEUROSCI RES, V78, P224, DOI 10.1002/jnr.20240
   Zhang JG, 2007, CLIN CANCER RES, V13, P566, DOI 10.1158/1078-0432.CCR-06-1576
   Zhao HC, 2008, CELL RES, V18, P871, DOI 10.1038/cr.2008.88
NR 45
TC 22
Z9 23
U1 0
U2 9
PU AMER ASSOC IMMUNOLOGISTS
PI BETHESDA
PA 9650 ROCKVILLE PIKE, BETHESDA, MD 20814 USA
SN 0022-1767
EI 1550-6606
J9 J IMMUNOL
JI J. Immunol.
PD SEP 1
PY 2012
VL 189
IS 5
BP 2625
EP 2634
DI 10.4049/jimmunol.1102965
PG 10
WC Immunology
SC Immunology
GA 996JZ
UT WOS:000308083600063
PM 22844111
DA 2025-02-17
ER

PT J
AU Fong, B
   Jin, R
   Wang, XY
   Safaee, M
   Lisiero, DN
   Yang, I
   Li, G
   Liau, LM
   Prins, RM
AF Fong, Brendan
   Jin, Richard
   Wang, Xiaoyan
   Safaee, Michael
   Lisiero, Dominique N.
   Yang, Isaac
   Li, Gang
   Liau, Linda M.
   Prins, Robert M.
TI Monitoring of Regulatory T Cell Frequencies and Expression of CTLA-4 on T Cells, before and after DC Vaccination, Can Predict Survival in GBM Patients
SO PLOS ONE
LA English
DT Article
ID pulsed dendritic cells; glioma patients; adjuvant temozolomide; recurrent glioma; immune-responses; cd127 expression; murine glioma; sipuleucel-t; glioblastoma; immunotherapy
AB Purpose:Dendritic cell (DC) vaccines have recently emerged as an innovative therapeutic option for glioblastoma patients. To identify novel surrogates of anti-tumor immune responsiveness, we studied the dynamic expression of activation and inhibitory markers on peripheral blood lymphocyte (PBL) subsets in glioblastoma patients treated with DC vaccination at UCLA. Experimental Design: Pre-treatment and post-treatment PBL from 24 patients enrolled in two Phase I clinical trials of dendritic cell immunotherapy were stained and analyzed using flow cytometry. A univariate Cox proportional hazards model was utilized to investigate the association between continuous immune monitoring variables and survival. Finally, the immune monitoring variables were dichotomized and a recursive partitioning survival tree was built to obtain cut-off values predictive of survival. Results: The change in regulatory T cell (CD3(+)CD4(+)CD25(+)CD127(low)) frequency in PBL was significantly associated with survival (p = 0.0228; hazard ratio = 3.623) after DC vaccination. Furthermore, the dynamic expression of the negative co-stimulatory molecule, CTLA-4, was also significantly associated with survival on CD3(+)CD4(+) T cells (p =0.0191; hazard ratio = 2.840) and CD3(+)CD8(+) T cells (p = 0.0273; hazard ratio = 2.690), while that of activation markers (CD25, CD69) was not. Finally, a recursive partitioning tree algorithm was utilized to dichotomize the post/pre fold change immune monitoring variables. The resultant cut-off values from these immune monitoring variables could effectively segregate these patients into groups with significantly different overall survival curves. Conclusions: Our results suggest that monitoring the change in regulatory T cell frequencies and dynamic expression of the negative co-stimulatory molecules on peripheral blood T cells, before and after DC vaccination, may predict survival. The cut-off point generated from these data can be utilized in future prospective immunotherapy trials to further evaluate its predictive validity.
C1 [Fong, Brendan; Jin, Richard; Safaee, Michael; Lisiero, Dominique N.; Yang, Isaac; Liau, Linda M.; Prins, Robert M.] Univ Calif Los Angeles, David Geffen Sch Med, Dept Neurosurg, Los Angeles, CA 90095 USA.
   [Wang, Xiaoyan; Li, Gang] Univ Calif Los Angeles, David Geffen Sch Med, Dept Biostat, Los Angeles, CA 90095 USA.
   [Yang, Isaac] Univ Calif Los Angeles, David Geffen Sch Med, Jonsson Comprehens Canc Ctr, Los Angeles, CA 90095 USA.
   [Liau, Linda M.; Prins, Robert M.] Univ Calif Los Angeles, David Geffen Sch Med, Brain Res Inst, Los Angeles, CA 90095 USA.
   [Prins, Robert M.] Univ Calif Los Angeles, David Geffen Sch Med, Inst Mol Med, Los Angeles, CA 90095 USA.
C3 University of California System; University of California Los Angeles; University of California Los Angeles Medical Center; David Geffen School of Medicine at UCLA; University of California System; University of California Los Angeles; University of California Los Angeles Medical Center; David Geffen School of Medicine at UCLA; University of California System; University of California Los Angeles; University of California Los Angeles Medical Center; David Geffen School of Medicine at UCLA; UCLA Jonsson Comprehensive Cancer Center; University of California System; University of California Los Angeles; University of California Los Angeles Medical Center; David Geffen School of Medicine at UCLA; University of California System; University of California Los Angeles; University of California Los Angeles Medical Center; David Geffen School of Medicine at UCLA
RP Fong, B (通讯作者)，Univ Calif Los Angeles, David Geffen Sch Med, Dept Neurosurg, Los Angeles, CA 90095 USA.
EM rprins@mednet.ucla.edu
FU NIH/NCI [K01-CA111402, RO1-CA123396, R01 CA 112358]; Brad Kaminsky Foundation; Cranium Crusaders; Miles for Hope Foundation; Northwest Biotherapeutics, Inc.; Eli & Edyth Broad Center of Regenerative Medicine and Stem Cell Research at UCLA; STOP Cancer Foundation; Ben & Catherine Ivy Foundation; American Brain Tumor Association; NIH [CA16042]; National Cancer Institute [P30CA016042] Funding Source: NIH RePORTER
CR Ardon H, 2010, J IMMUNOL METHODS, V352, P169, DOI 10.1016/j.jim.2009.10.007
   Ardon H, 2010, J NEURO-ONCOL, V99, P261, DOI 10.1007/s11060-010-0131-y
   Burton E C, 2000, CURR TREAT OPTIONS ONCOL, V1, P459, DOI 10.1007/s11864-000-0073-2
   Cheever MA, 2011, CLIN CANCER RES, V17, P3520, DOI 10.1158/1078-0432.CCR-10-3126
   Curran MA, 2011, PLOS ONE, V6, P0, DOI 10.1371/journal.pone.0019499
   Curtin JF, 2008, PLOS ONE, V3, P0, DOI 10.1371/journal.pone.0001983
   De Vleeschouwer S, 2008, CLIN CANCER RES, V14, P3098, DOI 10.1158/1078-0432.CCR-07-4875
   El Andaloussi A, 2006, NEURO-ONCOLOGY, V8, P234, DOI 10.1215/15228517-2006-006
   El Andaloussi A, 2007, J NEURO-ONCOL, V83, P145, DOI 10.1007/s11060-006-9314-y
   El Andaloussi A, 2006, J NEUROSURG, V105, P430, DOI 10.3171/jns.2006.105.3.430
   Fecci PE, 2007, CLIN CANCER RES, V13, P2158, DOI 10.1158/1078-0432.CCR-06-2070
   Fecci PE, 2006, CLIN CANCER RES, V12, P4294, DOI 10.1158/1078-0432.CCR-06-0053
   Grauer OM, 2008, INT J CANCER, V122, P1794, DOI 10.1002/ijc.23284
   Grauer OM, 2007, INT J CANCER, V121, P95, DOI 10.1002/ijc.22607
   Heimberger AB, 2008, NEURO-ONCOLOGY, V10, P98, DOI 10.1215/15228517-2007-046
   Hodi FS, 2010, NEW ENGL J MED, V363, P711, DOI 10.1056/NEJMoa1003466
   Jackson C, 2011, CLIN DEV IMMUNOL, V0, P0, DOI DOI 10.1155/2011/732413
   Kantoff PW, 2010, NEW ENGL J MED, V363, P411, DOI 10.1056/NEJMoa1001294
   Kikuchi T, 2004, J IMMUNOTHER, V27, P452, DOI 10.1097/00002371-200411000-00005
   Lee AW, 2002, VACCINE, V20, PA8, DOI 10.1016/S0264-410X(02)00382-1
   Liau LM, 2005, CLIN CANCER RES, V11, P5515, DOI 10.1158/1078-0432.CCR-05-0464
   Liu WH, 2006, J EXP MED, V203, P1701, DOI 10.1084/jem.20060772
   Maes W, 2009, NEURO-ONCOLOGY, V11, P529, DOI 10.1215/15228517-2009-004
   Mitchell DA, 2011, BLOOD, V0, P0
   Nieder C, 2002, J CLIN ONCOL, V20, P3179, DOI 10.1200/JCO.2002.20.14.3179
   Okada H, 2011, J CLIN ONCOL, V29, P330, DOI 10.1200/JCO.2010.30.7744
   Pedicord VA, 2011, P NATL ACAD SCI USA, V108, P266, DOI 10.1073/pnas.1016791108
   Peggs KS, 2009, J EXP MED, V206, P1717, DOI 10.1084/jem.20082492
   Prins RM, 2008, NEW ENGL J MED, V359, P539, DOI 10.1056/NEJMc0804818
   Prins RM, 2011, CLIN CANCER RES, V17, P1603, DOI 10.1158/1078-0432.CCR-10-2563
   Quezada SA, 2008, J EXP MED, V205, P2125, DOI 10.1084/jem.20080099
   Quezada SA, 2011, IMMUNOL REV, V241, P104, DOI 10.1111/j.1600-065X.2011.01007.x
   Salama AK, 2011, CLIN CANC RES, V0, P0
   Stupp R, 2005, NEW ENGL J MED, V352, P987, DOI 10.1056/NEJMoa043330
   Stupp R, 2009, LANCET ONCOL, V10, P459, DOI 10.1016/S1470-2045(09)70025-7
   Surawicz TS, 1998, J NEURO-ONCOL, V40, P151, DOI 10.1023/A:1006091608586
   Traynor K, 2011, AM J HEALTH-SYST PH, V68, P768, DOI 10.2146/news110025
   Wainwright DA, 2011, NEUROONCOLOGY, V0, P0
   Walker DG, 2008, J CLIN NEUROSCI, V15, P114, DOI 10.1016/j.jocn.2007.08.007
   Wheeler CJ, 2008, CANCER RES, V68, P5955, DOI 10.1158/0008-5472.CAN-07-5973
   Yamanaka R, 2003, BRIT J CANCER, V89, P1172, DOI 10.1038/sj.bjc.6601268
   Yamanaka R, 2005, CLIN CANCER RES, V11, P4160, DOI 10.1158/1078-0432.CCR-05-0120
   Yang Meng-Yin, 2006, EXPERT REV NEUROTHER, V6, P1481, DOI 10.1586/14737175.6.10.1481
   Yu JS, 2001, CANCER RES, V61, P842
   Yu JS, 2004, CANCER RES, V64, P4973, DOI 10.1158/0008-5472.CAN-03-3505
   Yuan J, 2011, CANC IMMUNOL IMMUNOT, V0, P0
NR 46
TC 85
Z9 95
U1 0
U2 6
PU PUBLIC LIBRARY SCIENCE
PI SAN FRANCISCO
PA 1160 BATTERY STREET, STE 100, SAN FRANCISCO, CA 94111 USA
SN 1932-6203
EI 
J9 PLOS ONE
JI PLoS One
PD APR 2
PY 2012
VL 7
IS 4
BP 
EP 
DI 10.1371/journal.pone.0032614
PG 9
WC Multidisciplinary Sciences
SC Science & Technology - Other Topics
GA 952GU
UT WOS:000304780500010
PM 22485134
DA 2025-02-17
ER

PT J
AU Yin, FQ
   Xu, ZH
   Wang, ZF
   Yao, H
   Shen, Z
   Yu, F
   Tang, YP
   Fu, DL
   Lin, S
   Lu, G
   Kung, HF
   Poon, WS
   Huang, YC
   Lin, MCM
AF Yin, Fengqiong
   Xu, Zhenhua
   Wang, Zifeng
   Yao, Hong
   Shen, Zan
   Yu, Fang
   Tang, Yiping
   Fu, Dengli
   Lin, Sheng
   Lu, Gang
   Kung, Hsiang-fu
   Poon, Wai Sang
   Huang, Yunchao
   Lin, Marie Chia-mi
TI Elevated chemokine CC-motif receptor-like 2 (CCRL2) promotes cell migration and invasion in glioblastoma
SO BIOCHEMICAL AND BIOPHYSICAL RESEARCH COMMUNICATIONS
LA English
DT Article
DE CCRL2; Glioblastoma; Tumor migration; Tumor invasion; Glioma dissemination
ID glioma-cells; expression; cxcr4; cancer; proliferation; classification; metastasis; inhibition; activation; cloning
AB Chemokine CC-motif receptor-like 2 (CCRL2) is a 7-transmembrane G protein-coupled receptor which plays a key role in lung dendritic cell trafficking to peripheral lymph nodes. The function and expression of CCRL2 in cancer is not understood at present. Here we report that CCRL2 expression level is elevated in human glioma patient samples and cell lines. The magnitude of increase is positively associated with increasing tumor grade, with the highest level observed in grade IV glioblastoma. By gain-of-function and loss-of-function studies, we further showed that CCRL2 did not regulate the growth of human glioblatoma U87 and U373 cells. Importantly, we demonstrated that over-expression of CCRL2 significantly enhanced the migration rate and invasiveness of the glioblastoma cells. Taken together, these results suggest for the first time that elevated CCRL2 in glioma promotes cell migration and invasion. The potential roles of CCRL2 as a novel therapeutic target and biomarker warrant further investigations. (C) 2012 Elsevier Inc. All rights reserved.
C1 [Wang, Zifeng; Lu, Gang; Poon, Wai Sang; Lin, Marie Chia-mi] Chinese Univ Hong Kong, Prince Wales Hosp, Brain Tumor Ctr, Fac Med, Shatin, Hong Kong, Peoples R China.
   [Wang, Zifeng; Lu, Gang; Poon, Wai Sang; Lin, Marie Chia-mi] Chinese Univ Hong Kong, Prince Wales Hosp, Fac Med, Div Neurosurg,Dept Surg, Shatin, Hong Kong, Peoples R China.
   [Yin, Fengqiong; Huang, Yunchao; Lin, Marie Chia-mi] Kunming Med Univ, Affiliated Hosp 3, Dept Cardiothorac Surg, Kunming, Yunnan, Peoples R China.
   [Yin, Fengqiong; Tang, Yiping; Fu, Dengli] Kunming Med Univ, Affiliated Hosp 2, Dept Neurol & Oncol, Kunming, Yunnan, Peoples R China.
   [Xu, Zhenhua; Yao, Hong; Kung, Hsiang-fu] Chinese Univ Hong Kong, Ctr Emerging Infect Dis, Sch Biomed Sci, Shatin, Hong Kong, Peoples R China.
   [Shen, Zan] Shanghai Jiao Tong Univ, Affiliated Peoples Hosp 6, Dept Oncol, Shanghai 200233, Peoples R China.
   [Yu, Fang] Zhejiang Univ, Sch Med, Sir Run Run Shaw Hosp, Dept Pathol, Hangzhou 310003, Zhejiang, Peoples R China.
   [Lin, Sheng] Shenzhen Res Inst Populat & Family Planning, Med Genet Lab, Shenzhen, Peoples R China.
C3 Chinese University of Hong Kong; Prince of Wales Hospital; Chinese University of Hong Kong; Prince of Wales Hospital; Kunming Medical University; Kunming Medical University; Chinese University of Hong Kong; Shanghai Jiao Tong University; Zhejiang University
RP Lin, MCM (通讯作者)，Chinese Univ Hong Kong, Prince Wales Hosp, Brain Tumor Ctr, Fac Med, Shatin, Hong Kong, Peoples R China.
EM huangych2001@yahoo.com.cn; mcllin@surgery.cuhk.edu.hk
FU National Basic Research Program of China (973 Program) [2010CB529400, 2010CB912800]; National Natural Science Foundation of China [PC: 81001023, 81201641]; Research Grants Council of Hong Kong [467109]; Yunnan Provincial Application Basic Research Foundation (Yunnan Province, China) [2011FB191]
CR Agudelo-Garcia PA, 2011, NEOPLASIA, V13, P831, DOI 10.1593/neo.11612
   Bajetto A, 2006, NEUROCHEM INT, V49, P423, DOI 10.1016/j.neuint.2006.03.003
   Biber K, 2003, J LEUKOCYTE BIOL, V74, P243, DOI 10.1189/jlb.0802415
   DeVries ME, 2006, J IMMUNOL, V176, P401, DOI 10.4049/jimmunol.176.1.401
   Ehtesham M, 2009, CANCER LETT, V274, P305, DOI 10.1016/j.canlet.2008.09.034
   Fan P, 1998, BIOCHEM BIOPH RES CO, V243, P264, DOI 10.1006/bbrc.1997.7981
   Friedl P, 2003, NAT REV CANCER, V3, P362, DOI 10.1038/nrc1075
   Galligan CL, 2004, ARTHRITIS RHEUM-US, V50, P1806, DOI 10.1002/art.20275
   Ghobrial IM, 2004, MAYO CLIN PROC, V79, P318, DOI 10.4065/79.3.318
   Homey B, 2002, NAT REV IMMUNOL, V2, P175, DOI 10.1038/nri748
   Kakinuma T, 2006, J LEUKOCYTE BIOL, V79, P639, DOI 10.1189/jlb.1105633
   Kwiatkowska A, 2013, ADV EXP MED BIOL, V986, P121, DOI 10.1007/978-94-007-4719-7_7
   Liang ZX, 2004, CANCER RES, V64, P4302, DOI 10.1158/0008-5472.CAN-03-3958
   Louis DN, 2007, ACTA NEUROPATHOL, V114, P547, DOI 10.1007/s00401-007-0278-6
   Maho A, 1999, CYTOGENET CELL GENET, V87, P265, DOI 10.1159/000015443
   Migeotte I, 2002, EUR J IMMUNOL, V32, P494, DOI 10.1002/1521-4141(200202)32:2<494::AID-IMMU494>3.0.CO;2-Y
   Müller A, 2001, NATURE, V410, P50, DOI 10.1038/35065016
   Murakami T, 2002, CANCER RES, V62, P7328
   Onishi M, 2011, BRAIN TUMOR PATHOL, V28, P13, DOI 10.1007/s10014-010-0007-z
   Otero K, 2010, BLOOD, V116, P2942, DOI 10.1182/blood-2009-12-259903
   Raport CJ, 1996, J BIOL CHEM, V271, P17161, DOI 10.1074/jbc.271.29.17161
   Rempel SA, 2000, CLIN CANCER RES, V6, P102
   Rollins BJ, 1997, BLOOD, V90, P909, DOI 10.1182/blood.V90.3.909.909_909_928
   Schimanski CC, 2005, CLIN CANCER RES, V11, P1743, DOI 10.1158/1078-0432.CCR-04-1195
   Sehgal A, 1998, J SURG ONCOL, V69, P99, DOI 10.1002/(SICI)1096-9098(199810)69:2<99::AID-JSO10>3.3.CO;2-D
   Smith MCP, 2004, CANCER RES, V64, P8604, DOI 10.1158/0008-5472.CAN-04-1844
   Takanami I, 2003, INT J CANCER, V105, P186, DOI 10.1002/ijc.11063
   Tysnes BB, 2001, J NEURO-ONCOL, V53, P129
   Ward SG, 1998, IMMUNITY, V9, P1, DOI 10.1016/S1074-7613(00)80583-X
   Wiley HE, 2001, J NATL CANCER I, V93, P1638, DOI 10.1093/jnci/93.21.1638
   Xia HP, 2009, BRAIN RES, V1269, P158, DOI 10.1016/j.brainres.2009.02.037
   Yang SX, 2005, BIOCHEM BIOPH RES CO, V335, P523, DOI 10.1016/j.bbrc.2005.07.113
   Zabel BA, 2008, J EXP MED, V205, P2207, DOI 10.1084/jem.20080300
   Zhou Y, 2002, J BIOL CHEM, V277, P49481, DOI 10.1074/jbc.M206222200
   Zlotnik A, 2003, E SCHERING RES FDN W, V45, P53
   Zlotnik A, 2000, IMMUNITY, V12, P121, DOI 10.1016/S1074-7613(00)80165-X
   Zuurman MW, 2003, GLIA, V41, P327, DOI 10.1002/glia.10156
NR 37
TC 23
Z9 23
U1 0
U2 11
PU ACADEMIC PRESS INC ELSEVIER SCIENCE
PI SAN DIEGO
PA 525 B ST, STE 1900, SAN DIEGO, CA 92101-4495 USA
SN 0006-291X
EI 1090-2104
J9 BIOCHEM BIOPH RES CO
JI Biochem. Biophys. Res. Commun.
PD DEC 14
PY 2012
VL 429
IS 3-4
BP 168
EP 172
DI 10.1016/j.bbrc.2012.10.120
PG 5
WC Biochemistry & Molecular Biology; Biophysics
SC Biochemistry & Molecular Biology; Biophysics
GA 056TL
UT WOS:000312514200008
PM 23142225
DA 2025-02-17
ER

PT J
AU Xu, X
   Stockhammer, F
   Schmitt, M
AF Xu, Xun
   Stockhammer, Florian
   Schmitt, Michael
TI Cellular-Based Immunotherapies for Patients with Glioblastoma Multiforme
SO CLINICAL & DEVELOPMENTAL IMMUNOLOGY
LA English
DT Review
ID pulsed dendritic cells; activated killer-cells; tumor-infiltrating lymphocytes; gene transfected fibroblasts; newly-diagnosed glioblastoma; cytotoxic t-lymphocytes; high-grade gliomas; stem-like cells; term-follow-up; recurrent glioblastoma
AB Treatment of patients with glioblastoma multiforme (GBM) remains to be a challenge with a median survival of 14.6 months following diagnosis. Standard treatment options include surgery, radiation therapy, and systemic chemotherapy with temozolomide. Despite the fact that the brain constitutes an immunoprivileged site, recent observations after immunotherapies with lysate from autologous tumor cells pulsed on dendritic cells (DCs), peptides, protein, messenger RNA, and cytokines suggest an immunological and even clinical response from immunotherapies. Given this plethora of immunomodulatory therapies, this paper gives a structure overview of the state-of-the art in the field. Particular emphasis was also put on immunogenic antigens as potential targets for a more specific stimulation of the immune system against GBM.
C1 [Schmitt, Michael] Heidelberg Univ, Dept Internal Med Hematol Oncol & Rheumatol 5, D-69120 Heidelberg, Germany.
   [Xu, Xun] Helmholtz Zentrum Geesthacht, Polymer Res Inst, Ctr Biomat Dev, D-14513 Teltow, Germany.
   [Xu, Xun] Helmholtz Zentrum Geesthacht, Polymer Res Inst, Berlin Brandenburg Ctr Regenerat Therapies, D-14513 Teltow, Germany.
   [Stockhammer, Florian] Univ Gottingen, Dept Neurosurg, D-37073 Gottingen, Germany.
C3 Ruprecht Karls University Heidelberg; Helmholtz Association; Helmholtz-Zentrum Hereon; Berlin Institute of Health; Free University of Berlin; Humboldt University of Berlin; Charite Universitatsmedizin Berlin; Helmholtz Association; Helmholtz-Zentrum Hereon; University of Gottingen
RP Schmitt, M (通讯作者)，Heidelberg Univ, Dept Internal Med Hematol Oncol & Rheumatol 5, D-69120 Heidelberg, Germany.
EM michael.schmitt@med.uni-heidelberg.de
FU German Jose Carreras Leukemia Foundation (DJCLS) [R09/14, R10/03]
CR Abdouh M, 2009, J NEUROSCI, V29, P8884, DOI 10.1523/JNEUROSCI.0968-09.2009
   Andrews DW, 2001, J CLIN ONCOL, V19, P2189, DOI 10.1200/JCO.2001.19.8.2189
   Annovazzi L, 2011, CANCER GENOM PROTEOM, V8, P139
   Annunziato F, 2008, INT IMMUNOL, V20, P1361, DOI 10.1093/intimm/dxn106
   Ardon H, 2010, J NEURO-ONCOL, V99, P261, DOI 10.1007/s11060-010-0131-y
   Ardon H, 2010, PEDIATR BLOOD CANCER, V54, P519, DOI 10.1002/pbc.22319
   Banchereau J, 2000, ANNU REV IMMUNOL, V18, P767, DOI 10.1146/annurev.immunol.18.1.767
   Bao L, 2008, BIOL BLOOD MARROW TR, V14, P1156, DOI 10.1016/j.bbmt.2008.07.014
   Bao L, 2007, J IMMUNOTHER, V30, P557, DOI 10.1097/CJI.0b013e31803b945b
   Bao L, 2011, CANCER IMMUNOL IMMUN, V60, P1299, DOI 10.1007/s00262-011-1037-z
   Bao SD, 2006, NATURE, V444, P756, DOI 10.1038/nature05236
   BARBA D, 1989, J NEUROSURG, V70, P175, DOI 10.3171/jns.1989.70.2.0175
   Barbagallo GMV, 2008, BRIT J NEUROSURG, V22, P452, DOI 10.1080/02688690802182256
   BLANCHER A, 1993, EUR CYTOKINE NETW, V4, P331
   BOIARDI A, 1994, CANCER IMMUNOL IMMUN, V39, P193, DOI 10.1007/BF01533386
   Bourquin C, 2006, INT J CANCER, V118, P2790, DOI 10.1002/ijc.21681
   Brandes AA, 2006, BRIT J CANCER, V95, P1155, DOI 10.1038/sj.bjc.6603376
   Caruso DA, 2004, NEURO-ONCOLOGY, V6, P236, DOI 10.1215/S1152851703000668
   Cheng L, 2011, BIOCHEM BIOPH RES CO, V406, P643, DOI 10.1016/j.bbrc.2011.02.123
   Clavreul A, 2010, J CLIN NEUROSCI, V17, P842, DOI 10.1016/j.jocn.2009.11.017
   Cloughesy T, 2010, LANCET ONCOL, V11, P1120, DOI 10.1016/S1470-2045(10)70269-2
   Cobbs CS, 2002, CANCER RES, V62, P3347
   Combs SE, 2008, J NEURO-ONCOL, V89, P205, DOI 10.1007/s11060-008-9607-4
   Cui DM, 2010, J NEUROL SCI, V288, P156, DOI 10.1016/j.jns.2009.09.006
   De Vleeschouwer S, 2008, CLIN CANCER RES, V14, P3098, DOI 10.1158/1078-0432.CCR-07-4875
   Dillman RO, 2004, J IMMUNOTHER, V27, P398, DOI 10.1097/00002371-200409000-00009
   Dillman RO, 2009, J IMMUNOTHER, V32, P914, DOI 10.1097/CJI.0b013e3181b2910f
   Driggers L, 2010, J NEURO-ONCOL, V97, P159, DOI 10.1007/s11060-009-0016-0
   El Andaloussi A, 2006, NEURO-ONCOLOGY, V8, P234, DOI 10.1215/15228517-2006-006
   Elsir T, 2010, J NEUROPATH EXP NEUR, V69, P129, DOI 10.1097/NEN.0b013e3181ca4767
   Fadul CE, 2011, J IMMUNOTHER, V34, P382, DOI 10.1097/CJI.0b013e318215e300
   Fecci PE, 2006, CANCER RES, V66, P3294, DOI 10.1158/0008-5472.CAN-05-3773
   Ferletta M, 2007, MOL CANCER RES, V5, P891, DOI 10.1158/1541-7786.MCR-07-0113
   Fernandez NC, 1999, NAT MED, V5, P405, DOI 10.1038/7403
   Fleury A, 1997, CANCER, V79, P1195, DOI 10.1002/(SICI)1097-0142(19970315)79:6<1195::AID-CNCR19>3.0.CO;2-V
   Fontenot JD, 2005, NAT IMMUNOL, V6, P1142, DOI 10.1038/ni1263
   Friedman HS, 2009, J CLIN ONCOL, V27, P4733, DOI 10.1200/JCO.2008.19.8721
   Geiger KD, 2011, ONCOL REP, V26, P13, DOI 10.3892/or.2011.1265
   Ghebeh Hazem, 2008, HEMATOL ONCOL STEM CELL THER, V1, P1
   Gomez GG, 2006, GENE THER MOL BIOL, V10A, P133
   Gondi CS, 2004, ONCOGENE, V23, P8486, DOI 10.1038/sj.onc.1207879
   Grasbon-Frodl EM, 2007, INT J CANCER, V121, P2458, DOI 10.1002/ijc.23020
   Hatano M, 2005, NEOPLASIA, V7, P717, DOI 10.1593/neo.05277
   Hau P, 2003, CANCER, V98, P2678, DOI 10.1002/cncr.11845
   Hau P, 2007, NEUROLOGY, V68, P688, DOI 10.1212/01.wnl.0000255937.27012.ee
   HAYES RL, 1995, CANCER-AM CANCER SOC, V76, P840, DOI 10.1002/1097-0142(19950901)76:5<840::AID-CNCR2820760519>3.0.CO;2-R
   Hayes RL, 2001, CRIT REV ONCOL HEMAT, V39, P31, DOI 10.1016/S1040-8428(01)00122-6
   Hegi ME, 2005, NEW ENGL J MED, V352, P997, DOI 10.1056/NEJMoa043331
   Heimberger AB, 2008, CLIN CANCER RES, V14, P5166, DOI 10.1158/1078-0432.CCR-08-0320
   Holladay FP, 1996, J NEURO-ONCOL, V27, P179
   Hong S, 1999, J EXP MED, V190, P1197, DOI 10.1084/jem.190.9.1197
   Ishikawa E, 2007, CANCER SCI, V98, P1226, DOI 10.1111/j.1349-7006.2007.00518.x
   Ishiwata T, 2011, ONCOL REP, V26, P91, DOI 10.3892/or.2011.1267
   JACOBS SK, 1986, CANCER RES, V46, P2101
   JEFFES EWB, 1993, J NEURO-ONCOL, V15, P141, DOI 10.1007/BF01053935
   Jin F, 2010, BRAIN RES, V1336, P103, DOI 10.1016/j.brainres.2010.04.005
   Kakino S, 1996, CYTOMETRY, V24, P49, DOI 10.1002/(SICI)1097-0320(19960501)24:1<49::AID-CYTO6>3.0.CO;2-D
   Kanaly C, 2010, NEUROSURG CLIN N AM, V21, P95, DOI 10.1016/j.nec.2009.09.001
   Kikuchi T, 2004, J IMMUNOTHER, V27, P452, DOI 10.1097/00002371-200411000-00005
   Kim CH, 2007, IMMUNOLOGY, V122, P615, DOI 10.1111/j.1365-2567.2007.02680.x
   Kitange GJ, 2010, J NEURO-ONCOL, V100, P177, DOI 10.1007/s11060-010-0186-9
   Kogiku M, 2008, J CLIN NEUROSCI, V15, P1198, DOI 10.1016/j.jocn.2007.11.012
   KRETH FW, 1993, J NEUROSURG, V78, P762, DOI 10.3171/jns.1993.78.5.0762
   Kreth FW, 2001, ACTA NEUROCHIR, V143, P539, DOI 10.1007/s007010170058
   Kronik N, 2008, CANCER IMMUNOL IMMUN, V57, P425, DOI 10.1007/s00262-007-0387-z
   Kruse CA, 1997, CANCER IMMUNOL IMMUN, V45, P77, DOI 10.1007/s002620050405
   Kuan CT, 2010, BMC CANCER, V10, P0, DOI 10.1186/1471-2407-10-468
   Lake RA, 2005, NAT REV CANCER, V5, P397, DOI 10.1038/nrc1613
   Lewis-Tuffin LJ, 2010, PLOS ONE, V5, P0, DOI 10.1371/journal.pone.0013665
   Liau LM, 2005, CLIN CANCER RES, V11, P5515, DOI 10.1158/1078-0432.CCR-05-0464
   Ligon KL, 2004, J NEUROPATH EXP NEUR, V63, P499, DOI 10.1093/jnen/63.5.499
   LILLEHEI KO, 1991, NEUROSURGERY, V28, P16, DOI 10.1227/00006123-199101000-00003
   Liu G, 2004, CANCER RES, V64, P4980, DOI 10.1158/0008-5472.CAN-03-3504
   Liu GT, 2006, MOL CANCER, V5, P0, DOI 10.1186/1476-4598-5-67
   Liu GT, 2004, J IMMUNOTHER, V27, P220, DOI 10.1097/00002371-200405000-00006
   Mandl ES, 2008, SURG NEUROL, V69, P506, DOI 10.1016/j.surneu.2007.03.043
   Menei P, 2010, ANN SURG ONCOL, V17, P1740, DOI 10.1245/s10434-010-1081-5
   Mennel HD, 2005, CLIN NEUROPATHOL, V24, P13
   MERCHANT RE, 1988, CANCER-AM CANCER SOC, V62, P665, DOI 10.1002/1097-0142(19880815)62:4<665::AID-CNCR2820620403>3.0.CO;2-O
   Mirimanoff RO, 2006, J CLIN ONCOL, V24, P2563, DOI 10.1200/JCO.2005.04.5963
   Mitchell DA, 2008, NEURO-ONCOLOGY, V10, P10, DOI 10.1215/15228517-2007-035
   Muranski P, 2008, BLOOD, V112, P362, DOI 10.1182/blood-2007-11-120998
   Okada H, 2003, J NEURO-ONCOL, V64, P13, DOI 10.1007/BF02700016
   Okada H, 2011, J CLIN ONCOL, V29, P330, DOI 10.1200/JCO.2010.30.7744
   Okada H, 2007, J TRANSL MED, V5, P0, DOI 10.1186/1479-5876-5-67
   Okada H, 2009, CRIT REV IMMUNOL, V29, P1
   Orzan F, 2011, NEUROPATH APPL NEURO, V37, P381, DOI 10.1111/j.1365-2990.2010.01132.x
   Parney IF, 2006, J NEURO-ONCOL, V78, P71, DOI 10.1007/s11060-005-9058-0
   Pellegatta S, 2006, CANCER RES, V66, P10247, DOI 10.1158/0008-5472.CAN-06-2048
   Perry JR, 2008, CANCER, V113, P2152, DOI 10.1002/cncr.23813
   Persson O, 2010, J NEURO-ONCOL, V97, P207, DOI 10.1007/s11060-009-0013-3
   Plautz GE, 1998, J NEUROSURG, V89, P42, DOI 10.3171/jns.1998.89.1.0042
   Plautz GE, 2000, CLIN CANCER RES, V6, P2209
   Prestegarden L, 2010, CANCER RES, V70, P4274, DOI 10.1158/0008-5472.CAN-09-3904
   Prins RM, 2008, NEW ENGL J MED, V359, P539, DOI 10.1056/NEJMc0804818
   Prins RM, 2011, CLIN CANCER RES, V17, P1603, DOI 10.1158/1078-0432.CCR-10-2563
   Quattrocchi KB, 1999, J NEURO-ONCOL, V45, P141, DOI 10.1023/A:1006293606710
   Raychaudhuri B, 2011, NEURO-ONCOLOGY, V13, P591, DOI 10.1093/neuonc/nor042
   Ricci-Vitiani L, 2010, NATURE, V468, P824, DOI 10.1038/nature09557
   Rodrigues JC, 2010, NEURO-ONCOLOGY, V12, P351, DOI 10.1093/neuonc/nop023
   Rosenberg SA, 1997, IMMUNOL TODAY, V18, P175, DOI 10.1016/S0167-5699(97)84664-6
   Rossi M, 2011, CANCER BIOL THER, V11, P753, DOI 10.4161/cbt.11.8.14894
   Saikali S, 2007, J NEURO-ONCOL, V81, P139, DOI 10.1007/s11060-006-9220-3
   Sampson JH, 2009, MOL CANCER THER, V8, P2773, DOI 10.1158/1535-7163.MCT-09-0124
   Sankhla SK, 1996, J NEURO-ONCOL, V27, P133
   Scarcella DL, 1999, CLIN CANCER RES, V5, P335
   Schmitt A, 2011, TRANSFUSION, V51, P591, DOI 10.1111/j.1537-2995.2010.02940.x
   Schmitz M, 2005, J IMMUNOL, V174, P4127, DOI 10.4049/jimmunol.174.7.4127
   Schmitz M, 2007, CANCER LETT, V245, P331, DOI 10.1016/j.canlet.2006.01.014
   Schneider T, 2001, J NEURO-ONCOL, V53, P39, DOI 10.1023/A:1011856406683
   Senetta R, 2011, NEURO-ONCOLOGY, V13, P176, DOI 10.1093/neuonc/noq160
   Shono T, 2001, CANCER RES, V61, P4375
   Singh SK, 2003, CANCER RES, V63, P5821
   SIVAPARVATHI M, 1995, CLIN EXP METASTAS, V13, P49, DOI 10.1007/BF00144018
   Sloan A E, 2000, NEUROSURG FOCUS, V9, P0
   SOBOL RE, 1995, GENE THER, V2, P164
   Steiner HH, 2004, J CLIN ONCOL, V22, P4272, DOI 10.1200/JCO.2004.09.038
   Steinman RM, 2007, NATURE, V449, P419, DOI 10.1038/nature06175
   Stockhammer F, 2010, J NEURO-ONCOL, V100, P407, DOI 10.1007/s11060-010-0192-y
   Stockhammer F, 2009, ACTA NEUROCHIR, V151, P1377, DOI 10.1007/s00701-009-0462-7
   Stummer W, 2006, LANCET ONCOL, V7, P392, DOI 10.1016/S1470-2045(06)70665-9
   Stummer W, 2008, NEUROSURGERY, V62, P564, DOI 10.1227/01.NEU.0000346230.80425.3A
   Stupp R, 2005, NEW ENGL J MED, V352, P987, DOI 10.1056/NEJMoa043330
   Stupp R, 2009, LANCET ONCOL, V10, P459, DOI 10.1016/S1470-2045(09)70025-7
   Thara E, 2011, MATURITAS, V69, P296, DOI 10.1016/j.maturitas.2011.04.012
   Tuyaerts S, 2007, CANCER IMMUNOL IMMUN, V56, P1513, DOI 10.1007/s00262-007-0334-z
   Ueda R, 2007, J TRANSL MED, V5, P0, DOI 10.1186/1479-5876-5-68
   Villavicencio AT, 2009, NEUROSURG REV, V32, P417, DOI 10.1007/s10143-009-0212-6
   Vredenburgh JJ, 2007, J CLIN ONCOL, V25, P4722, DOI 10.1200/JCO.2007.12.2440
   Vredenburgh JJ, 2007, CLIN CANCER RES, V13, P1253, DOI 10.1158/1078-0432.CCR-06-2309
   Wainwright DA, 2010, PLOS ONE, V5, P0, DOI 10.1371/journal.pone.0015390
   Wan YY, 2009, J MOL CELL BIOL, V1, P20, DOI 10.1093/jmcb/mjp001
   Wang RF, 2001, TRENDS IMMUNOL, V22, P269, DOI 10.1016/S1471-4906(01)01896-8
   Wang R, 2010, NATURE, V468, P829, DOI 10.1038/nature09624
   Wehner R, 2009, INT J CANCER, V124, P358, DOI 10.1002/ijc.23962
   Westphal M, 2006, ACTA NEUROCHIR, V148, P269, DOI 10.1007/s00701-005-0707-z
   Wheeler CJ, 2008, CANCER RES, V68, P5955, DOI 10.1158/0008-5472.CAN-07-5973
   Wheeler CJ, 2004, CLIN CANCER RES, V10, P5316, DOI 10.1158/1078-0432.CCR-04-0497
   Wheeler CJ, 2003, J IMMUNOL, V171, P4927, DOI 10.4049/jimmunol.171.9.4927
   Wick A, 2007, J CLIN ONCOL, V25, P3357, DOI 10.1200/JCO.2007.10.7722
   Wood GW, 2000, J NEURO-ONCOL, V48, P113, DOI 10.1023/A:1006456421177
   Wykosky J, 2005, MOL CANCER RES, V3, P541, DOI 10.1158/1541-7786.MCR-05-0056
   Wykosky J, 2008, CLIN CANCER RES, V14, P199, DOI 10.1158/1078-0432.CCR-07-1990
   Xu QJ, 2009, STEM CELLS, V27, P1734, DOI 10.1002/stem.102
   Xu X, 1900, V40, V0, P764
   Yamamoto H, 2000, CANCER RES, V60, P134
   Yamanaka R, 2003, BRIT J CANCER, V89, P1172, DOI 10.1038/sj.bjc.6601268
   Yamanaka R, 2005, CLIN CANCER RES, V11, P4160, DOI 10.1158/1078-0432.CCR-05-0120
   Yao JX, 2008, CLIN INFECT DIS, V46, PE96, DOI 10.1086/587749
   Yu JS, 2001, CANCER RES, V61, P842
   Yu JS, 2004, CANCER RES, V64, P4973, DOI 10.1158/0008-5472.CAN-03-3505
   Zhang JG, 2008, J NEURO-ONCOL, V88, P65, DOI 10.1007/s11060-008-9534-4
   Zhang JG, 2007, CLIN CANCER RES, V13, P566, DOI 10.1158/1078-0432.CCR-06-1576
NR 153
TC 16
Z9 18
U1 0
U2 0
PU HINDAWI LTD
PI LONDON
PA ADAM HOUSE, 3RD FLR, 1 FITZROY SQ, LONDON, W1T 5HF, ENGLAND
SN 1740-2522
EI 1740-2530
J9 CLIN DEV IMMUNOL
JI Clin. Dev. Immunol.
PD JUN 15
PY 2012
VL 0
IS 
BP 
EP 
DI 10.1155/2012/764213
PG 15
WC Immunology
SC Immunology
GA 905GX
UT WOS:000301261400001
PM 22474481
DA 2025-02-17
ER

PT J
AU Xu, QJ
   Yuan, XP
   Yu, JS
AF Xu, Qijin
   Yuan, Xiangpeng
   Yu, John S.
TI GLIOMA STEM CELL RESEARCH FOR THE DEVELOPMENT OF IMMUNOTHERAPY
SO GLIOMA: IMMUNOTHERAPEUTIC APPROACHES
LA English
DT Article; Book Chapter
ID neural progenitor cells; tumor-initiating cells; malignant glioma; dendritic cells; in-vivo; intracranial glioma; immune-response; breast-cancer; brain-tumors; vaccination
AB Malignant gliomas are characterized by its invasiveness and dissemination, resulting in frequent tumor recurrence after surgical resection and/or conventional chemotherapy and radiation therapy. Various strategies of active and passive immunotherapy in developing stages have shown promise to increase patient survival time with little severe side effects. In recent years, glioma stem cells had been isolated from patient tumor specimens. Biochemical and biological characterization of these cancer-initiating cells implicated their critical roles in cancer growth, malignancy and resistance to conventional treatments. In this chapter, we review recent research progress in targeting brain cancer using neural stem cells-delivered cytotoxic factors and immune regulation factor, dendritic cell-based vaccination, with special emphasis on targeting glioma stem cells. We present evidence supporting the notion that glioma stem cells may be preferred therapeutic targets not only for conventional therapies, but also for immunotherapies. Future progress in glioma stem cell research may fundamentally improve the prospect of malignant glioma treatments.
C1 [Xu, Qijin; Yuan, Xiangpeng; Yu, John S.] Cedars Sinai Med Ctr, Maxine Dunitz Neurosurg Inst, Los Angeles, CA 90048 USA.
C3 Cedars Sinai Medical Center
RP Yu, JS (通讯作者)，Cedars Sinai Med Ctr, Maxine Dunitz Neurosurg Inst, Los Angeles, CA 90048 USA.
EM John.Yu@cshs.org
FU NINDS NIH HHS [NS048879, NS048959] Funding Source: Medline
CR Aboody KS, 2000, P NATL ACAD SCI USA, V97, P12846, DOI 10.1073/pnas.97.23.12846
   Bachoo RM, 2002, CANCER CELL, V1, P269, DOI 10.1016/S1535-6108(02)00046-6
   Backman SA, 2004, P NATL ACAD SCI USA, V101, P1725, DOI 10.1073/pnas.0308217100
   Bao SD, 2006, NATURE, V444, P756, DOI 10.1038/nature05236
   Benedetti S, 2000, NAT MED, V6, P447, DOI 10.1038/74710
   Bruggeman SWM, 2007, CANCER CELL, V12, P328, DOI 10.1016/j.ccr.2007.08.032
   Choe G, 2003, CANCER RES, V63, P2742
   Clement V, 2007, CURR BIOL, V17, P165, DOI 10.1016/j.cub.2006.11.033
   Cully M, 2004, P NATL ACAD SCI USA, V101, P15358, DOI 10.1073/pnas.0406613101
   Dahmane N, 2001, DEVELOPMENT, V128, P5201
   Dirks PB, 2001, J NEURO-ONCOL, V53, P203, DOI 10.1023/A:1012273922478
   Ehtesham M, 2004, NEOPLASIA, V6, P287, DOI 10.1593/neo.03427
   Ehtesham M, 2002, CANCER RES, V62, P7170
   Ehtesham M, 2002, CANCER RES, V62, P5657
   Fan QW, 2006, CANCER CELL, V9, P341, DOI 10.1016/j.ccr.2006.03.029
   Folkins C, 2007, CANCER RES, V67, P3560, DOI 10.1158/0008-5472.CAN-06-4238
   Furnari FB, 1995, CANCER SURV, V25, P233
   Garcia-Hernandez MD, 2008, CANCER RES, V68, P861, DOI 10.1158/0008-5472.CAN-07-0445
   Heisel SM, 2008, PLOS ONE, V3, P0, DOI 10.1371/journal.pone.0002164
   Hu JW, 2006, CANCER RES, V66, P8887, DOI 10.1158/0008-5472.CAN-05-3448
   Jackson EL, 2006, NEURON, V51, P187, DOI 10.1016/j.neuron.2006.06.012
   Karnoub AE, 2007, NATURE, V449, P557, DOI 10.1038/nature06188
   Katayama M, 2002, J NEURO-ONCOL, V59, P107, DOI 10.1023/A:1019660421216
   Lee EJ, 2005, MOL ENDOCRINOL, V19, P964, DOI 10.1210/me.2004-0034
   Lee J, 2006, CANCER CELL, V9, P391, DOI 10.1016/j.ccr.2006.03.030
   Liao MJ, 2007, CANCER RES, V67, P8131, DOI 10.1158/0008-5472.CAN-06-4493
   Liau L M, 2000, NEUROSURG FOCUS, V9, P0
   Ligon KL, 2007, NEURON, V53, P503, DOI 10.1016/j.neuron.2007.01.009
   Liu GT, 2005, ONCOGENE, V24, P5226, DOI 10.1038/sj.onc.1208519
   Luptrawan A, 2008, REV RECENT CLIN TRIA, V3, P10, DOI 10.2174/157488708783330530
   Manzo G, 2001, MED HYPOTHESES, V56, P724, DOI 10.1054/mehy.2000.1179
   Mellinghoff IK, 2005, NEW ENGL J MED, V353, P2012, DOI 10.1056/NEJMoa051918
   OBrien CA, 2007, NATURE, V445, P106, DOI 10.1038/nature05372
   Odeberg J, 2005, J NEUROIMMUNOL, V161, P1, DOI 10.1016/j.jneuroim.2004.11.016
   Okada H, 2007, J TRANSL MED, V5, P0, DOI 10.1186/1479-5876-5-67
   Okumura K, 2005, P NATL ACAD SCI USA, V102, P2703, DOI 10.1073/pnas.0409370102
   Pellegatta S, 2006, CANCER RES, V66, P10247, DOI 10.1158/0008-5472.CAN-06-2048
   Phillips HS, 2006, CANCER CELL, V9, P157, DOI 10.1016/j.ccr.2006.02.019
   Piccirillo SGM, 2006, NATURE, V444, P761, DOI 10.1038/nature05349
   Ricci-Vitiani L, 2007, NATURE, V445, P111, DOI 10.1038/nature05384
   Shmelkov SV, 2008, J CLIN INVEST, V118, P2111, DOI 10.1172/JCI34401
   Singh SK, 2004, NATURE, V432, P396, DOI 10.1038/nature03128
   Spisek R, 2007, J EXP MED, V204, P831, DOI 10.1084/jem.20062387
   Wicha MS, 2008, BREAST CANCER RES, V10, P0, DOI 10.1186/bcr1990
   Wright MH, 2008, BREAST CANCER RES, V10, P0, DOI 10.1186/bcr1855
   Xu QJ, 2009, STEM CELLS, V27, P1734, DOI 10.1002/stem.102
   Xu QJ, 2008, STEM CELLS, V26, P3018, DOI 10.1634/stemcells.2008-0459
   Yamanaka R, 2008, TRENDS MOL MED, V14, P228, DOI 10.1016/j.molmed.2008.03.003
   Yu JS, 2001, CANCER RES, V61, P842
   Yu JS, 2004, CANCER RES, V64, P4973, DOI 10.1158/0008-5472.CAN-03-3505
   Yuan XP, 2006, CANCER RES, V66, P2630, DOI 10.1158/0008-5472.CAN-05-1682
   Yuan XP, 2004, ONCOGENE, V23, P9392, DOI 10.1038/sj.onc.1208311
NR 52
TC 5
Z9 6
U1 0
U2 4
PU SPRINGER-VERLAG BERLIN
PI BERLIN
PA HEIDELBERGER PLATZ 3, D-14197 BERLIN, GERMANY
SN 0065-2598
EI 
J9 ADV EXP MED BIOL
JI Adv.Exp.Med.Biol.
PD JUN 15
PY 2012
VL 746
IS 
BP 216
EP 225
DI 
PG 10
WC Immunology; Medicine, Research & Experimental
SC Immunology; Research & Experimental Medicine
GA BA3FD
UT WOS:000334177700018
PM 22639171
DA 2025-02-17
ER

PT J
AU Kajiwara, A
   Doi, H
   Eguchi, J
   Ishii, S
   Hiraide-Sasagawa, A
   Sakaki, M
   Omori, R
   Hiroishi, K
   Imawari, M
AF Kajiwara, Atsushi
   Doi, Hiroyoshi
   Eguchi, Junichi
   Ishii, Shigeaki
   Hiraide-Sasagawa, Ayako
   Sakaki, Masashi
   Omori, Risa
   Hiroishi, Kazumasa
   Imawari, Michio
TI Interleukin-4 and CpG oligonucleotide therapy suppresses the outgrowth of tumors by activating tumor-specific Th1-type immune responses
SO ONCOLOGY REPORTS
LA English
DT Article
DE interleukin-4; CpG; Th1; cytotoxic T lymphocyte; colorectal cancer
ID phosphate-guanosine oligodeoxynucleotides; interferon-alpha; gene-therapy; in-vitro; t-cells; established tumors; malignant gliomas; dendritic cells; cancer; growth
AB Because IL-4 and CpG oligodeoxynucleotides (CpG-ODNs) are immune stimulants, we evaluated the antitumor effects of IL-4 gene therapy and CpG-ODN treatment in a poorly immunogenic murine cancer model. We used a murine colorectal cancer MC38 cell line overexpressing the IL-4 gene (MC38-IL4). Incubation with MC38-IL4 and CpG-ODN enhanced bone marrow-derived dendritic cell (DC) maturation in vitro. In addition, interferon (IFN)-gamma production was significantly increased in naive splenocytes after they were coincubated with MC38-IL4 and CpG-ODN. When mice bearing MC38 wild-type tumors were inoculated subcutaneously with MC38-IL4 cells and CpG-ODN, the outgrowth of established parental tumors was significantly suppressed compared to those in the MC38-IL4-treated group (IL-4 vs. IL-4 + CpG-ODN, P=0.015). A marked infiltration of CD8(+) cells in the established parental tumors of mice treated with MC38-IL4 and CpG-ODN was confirmed by immunohistochemical analyses (MC38-IL4, 2.8 +/- 1.9 cells/field vs. MC38-IL4 + CpG-ODN, 20.7 +/- 15.3 cells/field, P=0.027). Significant tumor-specific cytolysis was detected when splenocytes of MC38-IL4 + CpG-ODN-treated mice were stimulated by gamma-irradiated MC38-IL4 cells and CpG-ODN twice weekly in vitro and used as effector cells in a chromium-release assay (32.2 +/- 3.5% for MC38 cells vs. 3.2 +/- 1.1% for YAC-1 cells; at an effector to target ratio of 40). These results suggest that IL-4 and CpG-ODN treatment promotes potent Th1-type antitumor immune responses. Therefore, the combination of IL-4 gene therapy and CpG-ODN treatment for cancer should be evaluated in clinical trials.
C1 [Hiroishi, Kazumasa] Showa Univ, Div Gastroenterol, Dept Med, Sch Med,Shinagawa Ku, Tokyo 1428666, Japan.
C3 Showa University
RP Hiroishi, K (通讯作者)，Showa Univ, Div Gastroenterol, Dept Med, Sch Med,Shinagawa Ku, 1-5-8 Hatanodai, Tokyo 1428666, Japan.
EM hiroishi@med.showa-u.ac.jp
FU Ministry of Health, Labor, and Welfare of Japan; Ministry of Education, Culture, Sports, Science, and Technology of Japan
CR Allen JE, 1997, IMMUNOL TODAY, V18, P387, DOI 10.1016/S0167-5699(97)01102-X
   Benedetti S, 1997, HUM GENE THER, V8, P1345, DOI 10.1089/hum.1997.8.11-1345
   Eguchi J, 2005, J IMMUNOL, V174, P7194, DOI 10.4049/jimmunol.174.11.7194
   Eguchi J, 2005, GENE THER, V12, P733, DOI 10.1038/sj.gt.3302401
   Eguchi J, 2003, CANCER IMMUNOL IMMUN, V52, P378, DOI 10.1007/s00262-002-0367-2
   Fabricius D, 2011, LEUKEMIA, V25, P1111, DOI 10.1038/leu.2011.87
   Fitzner N, 2011, INT IMMUNOPHARMACOL, V11, P1789, DOI 10.1016/j.intimp.2011.07.006
   Hiraide A, 2006, ANTICANCER RES, V26, P211
   Hiraide A, 2008, CANCER SCI, V99, P1663, DOI 10.1111/j.1349-7006.2008.00858.x
   Hiroishi K, 2000, J IMMUNOL, V164, P567, DOI 10.4049/jimmunol.164.2.567
   Hiroishi K, 1999, GENE THER, V6, P1988, DOI 10.1038/sj.gt.3301034
   HSIEH CS, 1992, P NATL ACAD SCI USA, V89, P6065, DOI 10.1073/pnas.89.13.6065
   Ishii S, 2006, GENE THER, V13, P78, DOI 10.1038/sj.gt.3302608
   Kienzle N, 2005, J IMMUNOL, V174, P2021, DOI 10.4049/jimmunol.174.4.2021
   Kurtz DM, 2007, LEUKEMIA LYMPHOMA, V48, P1290, DOI 10.1080/10428190701355028
   Li ZG, 2008, CANCER RES, V68, P8687, DOI 10.1158/0008-5472.CAN-08-0449
   Li ZG, 2009, CELL MOL IMMUNOL, V6, P415, DOI 10.1038/cmi.2009.53
   Noffz G, 1998, J IMMUNOL, V160, P345
   OBIRI NI, 1993, J CLIN INVEST, V91, P88, DOI 10.1172/JCI116205
   Okada H, 2007, J TRANSL MED, V5, P0, DOI 10.1186/1479-5876-5-67
   PAUL WE, 1987, FASEB J, V1, P456, DOI 10.1096/fasebj.1.6.3315808
   PEAR WS, 1993, P NATL ACAD SCI USA, V90, P8392, DOI 10.1073/pnas.90.18.8392
   ROSENMAN SJ, 1995, J IMMUNOL, V154, P1888
   Saleh M, 1999, J NATL CANCER I, V91, P438, DOI 10.1093/jnci/91.5.438
   Schüler T, 1999, J EXP MED, V189, P803, DOI 10.1084/jem.189.5.803
   SEDER RA, 1992, J EXP MED, V176, P1091, DOI 10.1084/jem.176.4.1091
   SHER A, 1992, ANNU REV IMMUNOL, V10, P385, DOI 10.1146/annurev.iy.10.040192.002125
   TOI M, 1992, CANCER RES, V52, P275
   Triozzi PL, 2010, VACCINE, V28, P7837, DOI 10.1016/j.vaccine.2010.09.086
   Volpert OV, 1998, J EXP MED, V188, P1039, DOI 10.1084/jem.188.6.1039
   YU JS, 1993, CANCER RES, V53, P3125
NR 31
TC 7
Z9 10
U1 0
U2 6
PU SPANDIDOS PUBL LTD
PI ATHENS
PA POB 18179, ATHENS, 116 10, GREECE
SN 1021-335X
EI 
J9 ONCOL REP
JI Oncol. Rep.
PD JUN 15
PY 2012
VL 27
IS 6
BP 1765
EP 1771
DI 10.3892/or.2012.1723
PG 7
WC Oncology
SC Oncology
GA 939BY
UT WOS:000303783100010
PM 22426807
DA 2025-02-17
ER

PT J
AU Kanai, R
   Zaupa, C
   Sgubin, D
   Antoszczyk, SJ
   Martuza, RL
   Wakimoto, H
   Rabkin, SD
AF Kanai, Ryuichi
   Zaupa, Cecile
   Sgubin, Donatella
   Antoszczyk, Slawomir J.
   Martuza, Robert L.
   Wakimoto, Hiroaki
   Rabkin, Samuel D.
TI Effect of γ34.5 Deletions on Oncolytic Herpes Simplex Virus Activity in Brain Tumors
SO JOURNAL OF VIROLOGY
LA English
DT Article
ID cancer stem-cells; mutant expressing icp34.5; malignant glioma; gamma(1)34.5 protein; nuclear antigen; null mutants; autophagy; type-1; replication; growth
AB The ICP34.5 protein of herpes simplex virus (HSV) is involved in many aspects of viral pathogenesis; promoting neurovirulence, inhibiting interferon-induced shutoff of protein synthesis, interacting with PCNA and TBK1, inhibiting dendritic cell (DC) maturation, and binding to Beclin 1 to interfere with autophagy. Because of its key role in neuropathogenicity, the gamma 34.5 gene is deleted in all oncolytic HSVs (oHSVs) currently in clinical trial for treating malignant gliomas. Unfortunately, deletion of gamma 34.5 attenuates virus replication in cancer cells, especially human glioblastoma stem cells (GSCs). To develop new oHSVs for use in the brain and that replicate in GSCs, we explored the effect of deleting the gamma 34.5 Beclin 1 binding domain (BBD). To ensure cancer selectivity and safety, we inactivated the ICP6 gene (UL39, large subunit of ribonucleotide reductase), constructing ICP6 mutants with different gamma 34.5 genotypes: Delta 68HR-6, intact gamma 34.5; Delta 68H-6, gamma 34.5 BBD deleted; and 1716-6, gamma 34.5 deleted. Multimutated Delta 68H-6 exhibited minimal neuropathogenicity in HSV-1-susceptible mice, as opposed to Delta 68H and Delta 68HR-6. It replicated well in human glioma cell lines and GSCs, effectively killing cells in vitro and prolonging survival of mice bearing orthotopic brain tumors. In contrast, 1716 and 1716-6 barely replicated in GSCs. Infection of glioma cells with Delta 68H-6 and 1716-6 induced autophagy and increased phosphorylation of eIF2 alpha, while inhibition of autophagy, by Beclin 1 short hairpin RNA (shRNA) knockdown or pharmacological inhibition, had no effect on virus replication or phosphorylated eIF2 alpha (p-eIF2 alpha) levels. Thus, Delta 68H-6 represents a new oHSV vector that is safe and effective against a variety of brain tumor models.
C1 [Rabkin, Samuel D.] Massachusetts Gen Hosp, Dept Neurosurg, Brain Tumor Res Ctr, Boston, MA 02114 USA.
   Harvard Univ, Sch Med, Boston, MA USA.
C3 Harvard University; Harvard University Medical Affiliates; Massachusetts General Hospital; Harvard University; Harvard Medical School
RP Rabkin, SD (通讯作者)，Massachusetts Gen Hosp, Dept Neurosurg, Brain Tumor Res Ctr, Boston, MA 02114 USA.
EM rabkin@helix.mgh.harvard.edu
FU Public Health Service from NINDS [NS-032677]; Department of Defense [W81XWH-07-1-0359]
CR Alexander DE, 2007, J VIROL, V81, P12128, DOI 10.1128/JVI.01356-07
   Alonso MM, 2008, MOL THER, V16, P487, DOI 10.1038/sj.mt.6300400
   Andreansky S, 1997, CANCER RES, V57, P1502
   Andreansky SS, 1996, P NATL ACAD SCI USA, V93, P11313, DOI 10.1073/pnas.93.21.11313
   Barnholtz-Sloan JS, 2003, J NEUROSURG, V99, P458, DOI 10.3171/jns.2003.99.3.0458
   BROWN SM, 1994, J GEN VIROL, V75, P3679, DOI 10.1099/0022-1317-75-12-3679
   BROWN SM, 1994, J GEN VIROL, V75, P2367, DOI 10.1099/0022-1317-75-9-2367
   Brown SM, 1997, J VIROL, V71, P9442, DOI 10.1128/JVI.71.12.9442-9449.1997
   CAMERON JM, 1988, J GEN VIROL, V69, P2607, DOI 10.1099/0022-1317-69-10-2607
   Campbell SA, 2007, J VIROL, V81, P791, DOI 10.1128/JVI.00714-06
   Cattaneo R, 2008, NAT REV MICROBIOL, V6, P529, DOI 10.1038/nrmicro1927
   Cheng GF, 2003, J VIROL, V77, P10154, DOI 10.1128/JVI.77.18.10154-10161.2003
   Cheng L, 2010, BIOCHEM PHARMACOL, V80, P654, DOI 10.1016/j.bcp.2010.04.035
   CHOU J, 1990, SCIENCE, V250, P1262, DOI 10.1126/science.2173860
   CHOU J, 1994, P NATL ACAD SCI USA, V91, P5247, DOI 10.1073/pnas.91.12.5247
   English L, 2009, NAT IMMUNOL, V10, P480, DOI 10.1038/ni.1720
   Harland J, 2003, J NEUROVIROL, V9, P477, DOI 10.1080/13550280390218788
   He B, 1997, P NATL ACAD SCI USA, V94, P843, DOI 10.1073/pnas.94.3.843
   He CC, 2009, ANNU REV GENET, V43, P67, DOI 10.1146/annurev-genet-102808-114910
   Ito H, 2006, JNCI-J NATL CANCER I, V98, P625, DOI 10.1093/jnci/djj161
   Jiang H, 2011, J VIROL, V85, P4720, DOI 10.1128/JVI.02032-10
   Jing XH, 2004, J VIROL, V78, P7653, DOI 10.1128/JVI.78.14.7653-7666.2004
   Kambara H, 2005, CANCER RES, V65, P2832, DOI 10.1158/0008-5472.CAN-04-3227
   Kanai R, 2011, CLIN CANCER RES, V17, P3686, DOI 10.1158/1078-0432.CCR-10-3142
   Kanal R, 2007, HUM GENE THER, V18, P63, DOI 10.1089/hum.2006.107
   Kang R, 2011, CELL DEATH DIFFER, V18, P571, DOI 10.1038/cdd.2010.191
   Kaufman HL, 2010, FUTURE ONCOL, V6, P941, DOI 10.2217/FON.10.66
   Kimura S, 2009, METHOD ENZYMOL, V452, P1, DOI 10.1016/S0076-6879(08)03601-X
   Kroemer G, 2010, MOL CELL, V40, P280, DOI 10.1016/j.molcel.2010.09.023
   Lee J, 2006, CANCER CELL, V9, P391, DOI 10.1016/j.ccr.2006.03.030
   Leib DA, 2000, P NATL ACAD SCI USA, V97, P6097, DOI 10.1073/pnas.100415697
   Leib DA, 2009, J VIROL, V83, P12164, DOI 10.1128/JVI.01676-09
   Li AG, 2008, MOL CANCER RES, V6, P21, DOI 10.1158/1541-7786.MCR-07-0280
   Li YP, 2011, J BIOL CHEM, V286, P24785, DOI 10.1074/jbc.M111.232439
   Lin LT, 2010, VIROLOGY, V402, P1, DOI 10.1016/j.virol.2010.03.026
   Liu BL, 2003, GENE THER, V10, P292, DOI 10.1038/sj.gt.3301885
   LOPEZ C, 1975, NATURE, V258, P152, DOI 10.1038/258152a0
   MACLEAN AR, 1991, J GEN VIROL, V72, P631, DOI 10.1099/0022-1317-72-3-631
   Markert JM, 2000, GENE THER, V7, P867, DOI 10.1038/sj.gt.3301205
   MARTUZA RL, 1991, SCIENCE, V252, P854, DOI 10.1126/science.1851332
   McKie EA, 1996, BRIT J CANCER, V74, P745, DOI 10.1038/bjc.1996.431
   MINETA T, 1995, NAT MED, V1, P938, DOI 10.1038/nm0995-938
   Mizushima N, 2010, CELL, V140, P313, DOI 10.1016/j.cell.2010.01.028
   Mohr I, 1996, EMBO J, V15, P4759, DOI 10.1002/j.1460-2075.1996.tb00853.x
   Mohr I, 2001, J VIROL, V75, P5189, DOI 10.1128/JVI.75.11.5189-5196.2001
   Mulvey M, 1999, J VIROL, V73, P3375, DOI 10.1128/JVI.73.4.3375-3385.1999
   Orvedahl A, 2007, CELL HOST MICROBE, V1, P23, DOI 10.1016/j.chom.2006.12.001
   Pandita A, 2004, GENE CHROMOSOME CANC, V39, P29, DOI 10.1002/gcc.10300
   Rabkin S, 2011, ALPHAHERPESVIRUSES: MOLECULAR VIROLOGY, V0, P401
   Rampling R, 2000, GENE THER, V7, P859, DOI 10.1038/sj.gt.3301184
   Rodriguez-Rocha H, 2011, VIROLOGY, V416, P9, DOI 10.1016/j.virol.2011.04.017
   Shah AC, 2007, GENE THER, V14, P1045, DOI 10.1038/sj.gt.3302942
   Singh SK, 2004, NATURE, V432, P396, DOI 10.1038/nature03128
   Tallóczy Z, 2002, P NATL ACAD SCI USA, V99, P190, DOI 10.1073/pnas.012485299
   Talloczy Z, 2006, AUTOPHAGY, V2, P24, DOI 10.4161/auto.2176
   Taneja S, 2001, P NATL ACAD SCI USA, V98, P8804, DOI 10.1073/pnas.161011798
   Todo T, 1999, HUM GENE THER, V10, P2741, DOI 10.1089/10430349950016483
   Todo T, 2001, P NATL ACAD SCI USA, V98, P6396, DOI 10.1073/pnas.101136398
   Trgovcich J, 2002, J VIROL, V76, P6974, DOI 10.1128/JVI.76.14.6974-6986.2002
   Ulasov IV, 2009, BRIT J CANCER, V100, P1154, DOI 10.1038/sj.bjc.6604969
   Varghese S, 2002, CANCER GENE THER, V9, P967, DOI 10.1038/sj.cgt.7700537
   Verpooten D, 2009, J BIOL CHEM, V284, P1097, DOI 10.1074/jbc.M805905200
   Visvader JE, 2008, NAT REV CANCER, V8, P755, DOI 10.1038/nrc2499
   Wakimoto H, 2012, NEURO-ONCOLOGY, V14, P132, DOI 10.1093/neuonc/nor195
   Wakimoto H, 2009, CANCER RES, V69, P3472, DOI 10.1158/0008-5472.CAN-08-3886
   Walsh D, 2006, GENE DEV, V20, P461, DOI 10.1101/gad.1375006
   Wen PY, 2008, NEW ENGL J MED, V359, P492, DOI 10.1056/NEJMra0708126
   White E, 2009, CLIN CANCER RES, V15, P5308, DOI 10.1158/1078-0432.CCR-07-5023
   YAMADA Y, 1991, J INFECT DIS, V164, P1091, DOI 10.1093/infdis/164.6.1091
   Yokoyama T, 2008, GENE THER, V15, P1233, DOI 10.1038/gt.2008.98
   Zemp FJ, 2010, CYTOKINE GROWTH F R, V21, P103, DOI 10.1016/j.cytogfr.2010.04.001
NR 71
TC 82
Z9 101
U1 0
U2 10
PU AMER SOC MICROBIOLOGY
PI WASHINGTON
PA 1752 N ST NW, WASHINGTON, DC 20036-2904 USA
SN 0022-538X
EI 1098-5514
J9 J VIROL
JI J. Virol.
PD APR 15
PY 2012
VL 86
IS 8
BP 4420
EP 4431
DI 10.1128/JVI.00017-12
PG 12
WC Virology
SC Virology
GA 917NU
UT WOS:000302185400036
PM 22345479
DA 2025-02-17
ER

PT J
AU Wainwright, DA
   Nigam, P
   Thaci, B
   Dey, M
   Lesniak, MS
AF Wainwright, Derek A.
   Nigam, Pragati
   Thaci, Bart
   Dey, Mahua
   Lesniak, Maciej S.
TI Recent developments on immunotherapy for brain cancer
SO EXPERT OPINION ON EMERGING DRUGS
LA English
DT Review
DE CTLA-4; glioblastoma; glioma; IDO; PD-1; rindopepimut; TGF-beta; treg
ID growth-factor receptor; regulatory t-cells; plasminogen-activator receptor; plasmacytoid dendritic cells; newly-diagnosed glioblastoma; toll-like receptor-9; phase-ii trial; malignant glioma; gene-therapy; indoleamine 2,3-dioxygenase
AB Introduction: Brain tumors are a unique class of cancers since they are anatomically shielded from normal immunosurveillance by the blood-brain barrier, lack a normal lymphatic drainage system and reside in a potently immunosuppressive environment. Of the primary brain cancers, glioblastoma multiforme (GBM) is the most common and aggressive in adults. Although treatment options include surgery, radiation and chemotherapy, the average lifespan of GBM patients remains at only 14.6 months post-diagnosis. Areas covered: A review of key cellular and molecular immune system mediators in the context of brain tumors including TGF-beta, cytotoxic T cells, Tregs, CTLA-4, PD-1 and IDO is discussed. In addition, prognostic factors, currently utilized immunotherapeutic strategies, ongoing clinical trials and a discussion of new or potential immunotherapies for brain tumor patients are considered. Expert opinion: Current drugs that improve the quality of life and overall survival in patients with brain tumors, especially for GBM, are poorly effective. This disease requires a reanalysis of currently accepted treatment strategies, as well as newly designed approaches. Here, we review the fundamental aspects of immunosuppression in brain tumors, new and promising immunotherapeutic drugs as well as combinatorial strategies that focus on the simultaneous inhibition of immunosuppressive hubs, both in immune and brain tumor cells, which is critical to consider for achieving future success for the treatment of this devastating disease.
C1 [Lesniak, Maciej S.] Univ Chicago, Sect Neurol Surg, Pritzker Sch Med, Chicago, IL 60637 USA.
C3 University of Chicago
RP Lesniak, MS (通讯作者)，Univ Chicago, Sect Neurol Surg, Pritzker Sch Med, 5841 S Maryland Ave,MC3026 Chicago, Chicago, IL 60637 USA.
FU NIH [R01 CA138587, NIH R01 CA122930, NIH U01 NS069997, ACS RSG-07-276-01, F32 NS073366]
CR Aghi M, 2005, ONCOGENE, V24, P7802, DOI 10.1038/sj.onc.1209037
   Ahmed AU, 2010, MOL THER, V18, P1846, DOI 10.1038/mt.2010.131
   Ali S, 2004, MOL THER, V10, P1071, DOI 10.1016/j.ymthe.2004.08.025
   Allt G, 2001, CELLS TISSUES ORGANS, V169, P1, DOI 10.1159/000047855
   Amarnath S, 2011, SCI TRANSL MED, V3, P0, DOI 10.1126/scitranslmed.3003130
   Unknown -, 2011, CANCER FACTS AND FIGURES 2011, V0, P0
   Armulik A, 2005, CIRC RES, V97, P512, DOI 10.1161/01.RES.0000182903.16652.d7
   Avril T, 2010, J NEUROIMMUNOL, V225, P22, DOI 10.1016/j.jneuroim.2010.04.003
   Banissi C, 2009, CANCER IMMUNOL IMMUN, V58, P1627, DOI 10.1007/s00262-009-0671-1
   Bao SD, 2006, NATURE, V444, P756, DOI 10.1038/nature05236
   BHONDELEY MK, 1988, J NEUROSURG, V68, P589, DOI 10.3171/jns.1988.68.4.0589
   BLACK KL, 1992, J NEUROSURG, V77, P120, DOI 10.3171/jns.1992.77.1.0120
   Bleau AM, 2009, CELL STEM CELL, V4, P226, DOI 10.1016/j.stem.2009.01.007
   Brahmer JR, 2010, J CLIN ONCOL, V28, P3167, DOI 10.1200/JCO.2009.26.7609
   Brantley EC, 2008, MOL CANCER RES, V6, P675, DOI 10.1158/1541-7786.MCR-07-2180
   Bruna A, 2007, CANCER CELL, V11, P147, DOI 10.1016/j.ccr.2006.11.023
   BUCKNER JC, 1995, J NEUROSURG, V82, P430, DOI 10.3171/jns.1995.82.3.0430
   Castro MG, 2011, CURR GENE THER, V11, P155
   Chang CN, 2011, J CLIN NEUROSCI, V18, P1048, DOI 10.1016/j.jocn.2010.11.034
   Chira C, 2011, J NEURO-ONCOL, V105, P401, DOI 10.1007/s11060-011-0607-4
   Cho DY, 2011, WORLD NEUROSURG, V0, P0
   Chung DJ, 2009, BLOOD, V114, P555, DOI 10.1182/blood-2008-11-191197
   CLARK WC, 1988, J NEUROSURG, V68, P920, DOI 10.3171/jns.1988.68.6.0920
   Cohen AD, 2010, PLOS ONE, V5, P0, DOI 10.1371/journal.pone.0010436
   Curiel TJ, 2004, NAT MED, V10, P942, DOI 10.1038/nm1093
   Curti A, 2007, BLOOD, V109, P2871, DOI 10.1182/blood-2006-07-036863
   Curtin JF, 2008, PLOS ONE, V3, P0, DOI 10.1371/journal.pone.0001983
   Curtin JF, 2006, J IMMUNOL, V176, P3566, DOI 10.4049/jimmunol.176.6.3566
   Braganca KC, 2010, J NEURO-ONCOL, V100, P443, DOI 10.1007/s11060-010-0200-2
   Debinski W, 1999, INT J ONCOL, V15, P481
   Debinski W, 1995, CLIN CANCER RES, V1, P1253
   Del Vecchio CA, 2010, CURR OPIN MOL THER, V12, P741
   DEMICCO C, 1989, B CANCER, V76, P17
   Dillman RO, 2001, NEURO-ONCOLOGY, V3, P35, DOI 10.1093/neuonc/3.1.35
   Droemann D, 2005, RESP RES, V6, P0, DOI 10.1186/1465-9921-6-1
   El Andaloussi A, 2006, NEURO-ONCOLOGY, V8, P234, DOI 10.1215/15228517-2006-006
   El Andaloussi A, 2006, GLIA, V54, P526, DOI 10.1002/glia.20401
   El Andaloussi A, 2006, J NEUROSURG, V105, P430, DOI 10.3171/jns.2006.105.3.430
   Fadul CE, 2011, J IMMUNOTHER, V34, P382, DOI 10.1097/CJI.0b013e318215e300
   Fadul CE, 2011, NEURO-ONCOLOGY, V13, P393, DOI 10.1093/neuonc/noq204
   Fecci PE, 2006, CANCER RES, V66, P3294, DOI 10.1158/0008-5472.CAN-05-3773
   Fecci PE, 2007, CLIN CANCER RES, V13, P2158, DOI 10.1158/1078-0432.CCR-06-2070
   Ferrara N, 2005, ONCOLOGY-BASEL, V69, P11, DOI 10.1159/000088479
   Fourcade J, 2012, CANC RES, V0, P0
   Francisco LM, 2009, J EXP MED, V206, P3015, DOI 10.1084/jem.20090847
   Friedman HS, 2009, J CLIN ONCOL, V27, P4733, DOI 10.1200/JCO.2008.19.8721
   Gorlia T, 2008, LANCET ONCOL, V9, P29, DOI 10.1016/S1470-2045(07)70384-4
   Grauer OM, 2008, J IMMUNOL, V181, P6720, DOI 10.4049/jimmunol.181.10.6720
   Grauer OM, 2008, INT J CANCER, V122, P1794, DOI 10.1002/ijc.23284
   Grauer OM, 2007, INT J CANCER, V121, P95, DOI 10.1002/ijc.22607
   Groves MD, 2009, BRIT J CANCER, V101, P615, DOI 10.1038/sj.bjc.6605189
   Hau P, 2007, OLIGONUCLEOTIDES, V17, P201, DOI 10.1089/oli.2006.0053
   Hau P, 2009, EXPERT REV ANTICANC, V9, P1663, DOI 10.1586/era.09.138
   Hegi ME, 2005, NEW ENGL J MED, V352, P997, DOI 10.1056/NEJMoa043331
   Heimberger AB, 2005, CLIN CANCER RES, V11, P1462, DOI 10.1158/1078-0432.CCR-04-1737
   Heimberger AB, 2002, NEUROSURGERY, V50, P158, DOI 10.1097/00006123-200201000-00024
   Heimberger AB, 2000, J NEUROIMMUNOL, V103, P16, DOI 10.1016/S0165-5728(99)00172-1
   Heimberger AB, 2008, CLIN CANCER RES, V14, P5166, DOI 10.1158/1078-0432.CCR-08-0320
   Heimberger AB, 2008, NEURO-ONCOLOGY, V10, P98, DOI 10.1215/15228517-2007-046
   Heimberger AB, 2011, NEURO-ONCOLOGY, V13, P3, DOI 10.1093/neuonc/noq169
   Heimberger Amy B, 2009, CLIN NEUROSURG, V56, P98
   Heimberger AB, 2009, EXPERT OPIN BIOL TH, V9, P1087, DOI 10.1517/14712590903124346
   Huang H, 2002, CELL IMMUNOL, V217, P12, DOI 10.1016/S0008-8749(02)00508-7
   Huang L, 2010, INT REV IMMUNOL, V29, P133, DOI 10.3109/08830180903349669
   Huettner C, 1997, ANTICANCER RES, V17, P3217
   HUETTNER C, 1995, AM J PATHOL, V146, P317
   HUETTNER C, 1994, VERH DEUT G, V78, P418
   Hussain SF, 2007, CANCER RES, V67, P9630, DOI 10.1158/0008-5472.CAN-07-1243
   Ilvesaro JM, 2008, MOL CANCER RES, V6, P1534, DOI 10.1158/1541-7786.MCR-07-2005
   Ilvesaro JM, 2007, PROSTATE, V67, P774, DOI 10.1002/pros.20562
   Jacobs C, 2011, INT J CANCER, V128, P897, DOI 10.1002/ijc.25399
   Jacobs JFM, 2010, J NEUROIMMUNOL, V225, P195, DOI 10.1016/j.jneuroim.2010.05.020
   JACOBS S K, 1986, NEUROLOGICAL RESEARCH, V8, P81
   JACOBS SK, 1986, J NEUROSURG, V64, P743, DOI 10.3171/jns.1986.64.5.0743
   JACOBS SK, 1986, CANCER RES, V46, P2101
   Jain RK, 2007, NAT REV NEUROSCI, V8, P610, DOI 10.1038/nrn2175
   JANZER RC, 1987, NATURE, V325, P253, DOI 10.1038/325253a0
   Jordan JT, 2008, CANCER IMMUNOL IMMUN, V57, P123, DOI 10.1007/s00262-007-0336-x
   Joshi BH, 2002, BRIT J CANCER, V86, P285, DOI 10.1038/sj.bjc.6600034
   Joshi BH, 2001, CANCER RES, V61, P8058
   Jung Y, 2012, INT J ONCOL, V40, P1122, DOI 10.3892/ijo.2011.1302
   Khan RB, 2002, NEURO-ONCOLOGY, V4, P39, DOI 10.1093/neuonc/4.1.39
   KIEFER R, 1994, NEUROSCI LETT, V166, P161, DOI 10.1016/0304-3940(94)90475-8
   King GD, 2008, MOL THER, V16, P682, DOI 10.1038/mt.2008.18
   King GD, 2008, NEURO-ONCOLOGY, V10, P19, DOI 10.1215/15228517-2007-045
   KITAHARA T, 1987, J NEURO-ONCOL, V4, P329
   Kong LY, 2009, CANCER IMMUNOL IMMUN, V58, P1023, DOI 10.1007/s00262-008-0618-y
   Kreisl TN, 2011, NEURO-ONCOLOGY, V13, P1143, DOI 10.1093/neuonc/nor091
   Kunwar S, 2007, J CLIN ONCOL, V25, P837, DOI 10.1200/JCO.2006.08.1117
   Kunwar S, 2010, NEURO-ONCOLOGY, V12, P871, DOI 10.1093/neuonc/nop054
   Kutikova L, 2004, J CLIN ONCOL, V22, P0
   Leng LG, 2012, J CLIN NEUROSCI, V19, P75, DOI 10.1016/j.jocn.2011.03.037
   Li LN, 2010, J NEUROSURG, V113, P192, DOI 10.3171/2010.2.JNS091211
   Li YM, 2010, TOXINS, V2, P2645, DOI 10.3390/toxins2112645
   Liau LM, 2005, CLIN CANCER RES, V11, P5515, DOI 10.1158/1078-0432.CCR-05-0464
   Lohr J, 2011, CLIN CANCER RES, V17, P4296, DOI 10.1158/1078-0432.CCR-10-2557
   LOWE D, 1975, RES EXP MED, V166, P97, DOI 10.1007/BF01851178
   Maes W, 2009, NEURO-ONCOLOGY, V11, P529, DOI 10.1215/15228517-2009-004
   Mariotto AB, 2011, JNCI-J NATL CANCER I, V103, P117, DOI 10.1093/jnci/djq495
   McLendon R, 2008, NATURE, V455, P1061
   Mellor AL, 2002, J IMMUNOL, V168, P3771, DOI 10.4049/jimmunol.168.8.3771
   Meng YX, 2005, INT J CANCER, V116, P992, DOI 10.1002/ijc.21131
   Merrell MA, 2006, MOL CANCER RES, V4, P437, DOI 10.1158/1541-7786.MCR-06-0007
   Mineharu Y, 2011, CLIN CANCER RES, V17, P4705, DOI 10.1158/1078-0432.CCR-11-0915
   Mitchell DA, 2011, BLOOD, V118, P3003, DOI 10.1182/blood-2011-02-334565
   MIYATAKE S, 1986, J NEURO-ONCOL, V4, P55, DOI 10.1007/BF02158003
   Miyazaki T, 2009, J NEUROSURG, V111, P230, DOI 10.3171/2008.10.JNS081141
   MOHANAM S, 1994, J NEURO-ONCOL, V22, P153, DOI 10.1007/BF01052890
   MORIMURA T, 1990, ACTA NEUROPATHOL, V80, P287, DOI 10.1007/BF00294647
   Mueller S, 2011, J NEURO-ONCOL, V101, P267, DOI 10.1007/s11060-010-0255-0
   Muhammad AKMG, 2009, CLIN CANCER RES, V15, P6113, DOI 10.1158/1078-0432.CCR-09-1087
   Murat A, 2008, J CLIN ONCOL, V26, P3015, DOI 10.1200/JCO.2007.15.7164
   Nagane M, 1996, CANCER RES, V56, P5079
   Niranjan A, 2000, MOL THER, V2, P114, DOI 10.1006/mthe.2000.0101
   NISHIKAWA R, 1994, P NATL ACAD SCI USA, V91, P7727, DOI 10.1073/pnas.91.16.7727
   NITTA T, 1994, BRAIN RES, V649, P122, DOI 10.1016/0006-8993(94)91055-3
   Nogueira L, 2011, ONCOTARGET, V2, P646, DOI 10.18632/oncotarget.322
   Okada H, 2000, HUM GENE THER, V11, P637
   Okada H, 2011, J CLIN ONCOL, V29, P330, DOI 10.1200/JCO.2010.30.7744
   Olson JJ, 2008, J NEURO-ONCOL, V90, P293, DOI 10.1007/s11060-008-9660-z
   Pallotta MT, 2011, NAT IMMUNOL, V12, P870, DOI 10.1038/ni.2077
   Patterson H, 2007, FINANCIAL IMPACT BRA, V0, P0
   Pistollato F, 2010, STEM CELLS, V28, P851, DOI 10.1002/stem.415
   Prieto PA, 2012, CLIN CANC RES, V0, P0
   Puri RK, 2001, METH MOL B, V166, P155
   Puri RK, 1999, TOXICOL PATHOL, V27, P53, DOI 10.1177/019262339902700111
   Rahaman SO, 2002, CANCER RES, V62, P1103
   Rand RW, 2000, CLIN CANCER RES, V6, P2157
   Raychaudhuri B, 2011, NEURO-ONCOLOGY, V13, P591, DOI 10.1093/neuonc/nor042
   Reardon DA, 2008, EXPERT OPIN BIOL TH, V8, P541, DOI 10.1517/14712598.8.4.541
   Reardon DA, 2006, ONCOLOGIST, V11, P152, DOI 10.1634/theoncologist.11-2-152
   Riva M, 2006, NEUROL SCI, V27, P345, DOI 10.1007/s10072-006-0708-6
   Rolle CE, 2010, NEUROSURG CLIN N AM, V21, P201, DOI 10.1016/j.nec.2009.08.002
   ROSSLER K, 1992, J NEUROSCI RES, V31, P365, DOI 10.1002/jnr.490310219
   Rustamzadeh E, 2006, INT J CANCER, V118, P2594, DOI 10.1002/ijc.21647
   Rustamzadeh E, 2003, J NEURO-ONCOL, V65, P63, DOI 10.1023/A:1026238331739
   Rustamzadeh E, 2006, J NEURO-ONCOL, V77, P257, DOI 10.1007/s11060-005-9051-7
   Rustamzadeh E, 2007, INT J CANCER, V120, P411, DOI 10.1002/ijc.22278
   Salmaggi A, 2003, J NEURO-ONCOL, V62, P297, DOI 10.1023/A:1023367223575
   Sampson JH, 2003, J NEURO-ONCOL, V65, P27, DOI 10.1023/A:1026290315809
   Sampson JH, 2010, J CLIN ONCOL, V28, P4722, DOI 10.1200/JCO.2010.28.6963
   Sampson JH, 2009, MOL CANCER THER, V8, P2773, DOI 10.1158/1535-7163.MCT-09-0124
   Sawamura Y, 1990, ADV TECH STAND NEUROSURG, V17, P3
   SAWAMURA Y, 1988, J NEUROSURG, V69, P745, DOI 10.3171/jns.1988.69.5.0745
   Schlingensiepen K-H, 2008, V177, V0, P137
   Schmausser B, 2005, INT J MED MICROBIOL, V295, P179, DOI 10.1016/j.ijmm.2005.02.009
   Schmidt NO, 1999, INT J CANCER, V84, P10, DOI 10.1002/(SICI)1097-0215(19990219)84:1<10::AID-IJC3>3.0.CO;2-L
   Schuler G, 2003, CURR OPIN IMMUNOL, V15, P138, DOI 10.1016/S0952-7915(03)00015-3
   Sengupta S, 2010, NEOPLASIA, V12, P837, DOI 10.1593/neo.10662
   Seoane J, 2004, CELL, V117, P211, DOI 10.1016/S0092-8674(04)00298-3
   Sharma MD, 2007, J CLIN INVEST, V117, P2570, DOI 10.1172/JCI31911
   Shinojima N, 2003, CANCER RES, V63, P6962
   Spence AM, 2008, CLIN CANCER RES, V14, P2623, DOI 10.1158/1078-0432.CCR-07-4995
   STAVROU D, 1977, J NEUROL SCI, V33, P275, DOI 10.1016/0022-510X(77)90200-3
   STEWART PA, 1987, MICROVASC RES, V33, P270, DOI 10.1016/0026-2862(87)90022-7
   Stupp R, 2005, NEW ENGL J MED, V352, P987, DOI 10.1056/NEJMoa043330
   Thang NNT, 2010, CANCER RES, V70, P4829, DOI 10.1158/0008-5472.CAN-09-3074
   Todhunter DA, 2004, PROTEIN ENG DES SEL, V17, P157, DOI 10.1093/protein/gzh023
   Topalian SL, 2012, CURR OPIN IMMUNOL, V0, P0
   Tran TT, 2007, NEURO-ONCOLOGY, V9, P259, DOI 10.1215/15228517-2007-010
   Turnis ME, 2012, CANC RES, V0, P0
   Urry Z, 2009, J CLIN INVEST, V119, P387, DOI 10.1172/JCI32354
   Vallera DA, 2002, J NATL CANCER I, V94, P597
   Van Meir EG, 2010, CA-CANCER J CLIN, V60, P166, DOI 10.3322/caac.20069
   Veeravagu A, 2008, CLIN CANCER RES, V14, P7330, DOI 10.1158/1078-0432.CCR-08-0797
   Verhaak RGW, 2010, CANCER CELL, V17, P98, DOI 10.1016/j.ccr.2009.12.020
   Vredenburgh JJ, 2007, CLIN CANCER RES, V13, P1253, DOI 10.1158/1078-0432.CCR-06-2309
   Wainwright DA, 2011, NEURO-ONCOLOGY, V13, P1308, DOI 10.1093/neuonc/nor134
   Wainwright DA, 2010, PLOS ONE, V5, P0, DOI 10.1371/journal.pone.0015390
   Wang C, 2010, BMC CANCER, V10, P0, DOI 10.1186/1471-2407-10-415
   Wei J, 2010, CLIN CANCER RES, V16, P461, DOI 10.1158/1078-0432.CCR-09-1983
   Wen PY, 2008, NEW ENGL J MED, V359, P492, DOI 10.1056/NEJMra0708126
   Wheeler CJ, 2004, CLIN CANCER RES, V10, P5316, DOI 10.1158/1078-0432.CCR-04-0497
   Wing K, 2011, TRENDS IMMUNOL, V32, P428, DOI 10.1016/j.it.2011.06.002
   Wu AH, 2003, NEURO-ONCOLOGY, V5, P179, DOI 10.1215/S1152851702000510
   Wynn ML, 2012, ADV EXP MED BIOL, V736, P179, DOI 10.1007/978-1-4419-7210-1_9
   YAMAMOTO M, 1994, CANCER RES, V54, P3656
   YOSHIDA S, 1988, CANCER RES, V48, P5011
   Zhang M, 2011, CANCER RES, V71, P7155, DOI 10.1158/0008-5472.CAN-11-1212
   Zhang MX, 2011, NEOPLASIA, V13, P537, DOI 10.1593/neo.11258
   Zhou YH, 2003, CLIN CANCER RES, V9, P3369
NR 181
TC 55
Z9 59
U1 0
U2 28
PU TAYLOR & FRANCIS LTD
PI ABINGDON
PA 2-4 PARK SQUARE, MILTON PARK, ABINGDON OR14 4RN, OXON, ENGLAND
SN 1472-8214
EI 1744-7623
J9 EXPERT OPIN EMERG DR
JI Expert Opin Emerg. Drugs
PD JUN 15
PY 2012
VL 17
IS 2
BP 181
EP 202
DI 10.1517/14728214.2012.679929
PG 22
WC Pharmacology & Pharmacy
SC Pharmacology & Pharmacy
GA 947TB
UT WOS:000304452400006
PM 22533851
DA 2025-02-17
ER

PT J
AU Kohanbash, G
   Okada, H
AF Kohanbash, Gary
   Okada, Hideho
TI Myeloid-derived Suppressor Cells (MDSCs) in Gliomas and Glioma-Development
SO IMMUNOLOGICAL INVESTIGATIONS
LA English
DT Article
DE MWSC; Gliomas; IL4R alpha; Arginase; TAM; Malignancy; Immunosuppression; CD11b; Gr1
ID t-regulatory cells; in-vitro; histidine-decarboxylase; cancer-patients; hepatocellular-carcinoma; gemtuzumab ozogamicin; immune suppression; antigen-expression; kinase inhibitor; dendritic cells
AB Myeloid derived suppressor cells (MDSCs) are a heterogeneous population of cells that inhibit anti-tumor immunity through a variety of mechanisms. Malignant gliomas are heavily infiltrated by myeloid cells, some of which appear to share biological functions of MDSCs. Our data with mouse de novo gliomas indicate critical roles of these cells in glioma development. This review summarizes the current understanding of MDSC biology in gliomas and discusses therapeutic interventions that can safely reverse the suppressive effects of MDSCs. The insight gained from these findings may lead to the development of novel immunotherapeutic strategies for gliomas.
C1 [Kohanbash, Gary] Univ Pittsburgh, Grad Sch Publ Hlth, Dept Infect Dis & Microbiol, Pittsburgh, PA 15261 USA.
   [Kohanbash, Gary; Okada, Hideho] Univ Pittsburgh, Inst Canc, Brain Tumor Program, Hillman Canc Ctr G12A, Pittsburgh, PA 15218 USA.
   [Okada, Hideho] Univ Pittsburgh, Sch Med, Dept Neurol Surg, Pittsburgh, PA 15213 USA.
   [Okada, Hideho] Univ Pittsburgh, Sch Med, Dept Surg, Pittsburgh, PA 15213 USA.
   [Okada, Hideho] Univ Pittsburgh, Sch Med, Dept Immunol, Pittsburgh, PA 15213 USA.
C3 Pennsylvania Commonwealth System of Higher Education (PCSHE); University of Pittsburgh; Pennsylvania Commonwealth System of Higher Education (PCSHE); University of Pittsburgh; Pennsylvania Commonwealth System of Higher Education (PCSHE); University of Pittsburgh; Pennsylvania Commonwealth System of Higher Education (PCSHE); University of Pittsburgh; Pennsylvania Commonwealth System of Higher Education (PCSHE); University of Pittsburgh
RP Okada, H (通讯作者)，Hillman Canc Ctr, 1-19E Res Pavil,5117 Ctr Ave, Pittsburgh, PA 15213 USA.
EM okadah@upmc.edu
FU National Institutes of Health [2R01NS055140, 2P01 NS40923, 1P01CA132714, P3CA047904]; Musella Foundation
CR Almand B, 2001, J IMMUNOL, V166, P678, DOI 10.4049/jimmunol.166.1.678
   Baggio R, 1999, J PHARMACOL EXP THER, V290, P1409
   Berkowitz DE, 2003, CIRCULATION, V108, P2000, DOI 10.1161/01.CIR.0000092948.04444.C7
   Bernsen HJJA, 1999, J NEURO-ONCOL, V44, P129, DOI 10.1023/A:1006363215260
   Bierie B, 2010, CYTOKINE GROWTH F R, V21, P49, DOI 10.1016/j.cytogfr.2009.11.008
   Cao MD, 2011, LAB INVEST, V91, P598, DOI 10.1038/labinvest.2010.205
   Condamine T, 2011, TRENDS IMMUNOL, V32, P19, DOI 10.1016/j.it.2010.10.002
   Deininger MH, 2001, J NEURO-ONCOL, V55, P141, DOI 10.1023/A:1013805915224
   Dhandapani KM, 2007, J NEUROCHEM, V102, P522, DOI 10.1111/j.1471-4159.2007.04633.x
   Dunn GP, 2006, NAT REV IMMUNOL, V6, P836, DOI 10.1038/nri1961
   Elenkov IJ, 1998, J IMMUNOL, V161, P2586
   Ercan-Sencicek AG, 2010, NEW ENGL J MED, V362, P1901, DOI 10.1056/NEJMoa0907006
   Fidler MJ, 2008, CLIN CANCER RES, V14, P2088, DOI 10.1158/1078-0432.CCR-07-4013
   Filipazzi P, 2007, J CLIN ONCOL, V25, P2546, DOI 10.1200/JCO.2006.08.5829
   Finke JH, 2008, CLIN CANCER RES, V14, P6674, DOI 10.1158/1078-0432.CCR-07-5212
   FORD AL, 1995, J IMMUNOL, V154, P4309
   Fricke I, 2006, IMMUNOL INVEST, V35, P459, DOI 10.1080/08820130600803429
   Fujita M, 2011, CANCER RES, V71, P2664, DOI 10.1158/0008-5472.CAN-10-3055
   Fujita M, 2010, CLIN CANCER RES, V16, P3409, DOI 10.1158/1078-0432.CCR-10-0644
   Gabrilovich DI, 2012, NAT REV IMMUNOL, V12, P253, DOI 10.1038/nri3175
   Gabrilovich DI, 2009, NAT REV IMMUNOL, V9, P162, DOI 10.1038/nri2506
   Gebhardt C, 2006, BIOCHEM PHARMACOL, V72, P1622, DOI 10.1016/j.bcp.2006.05.017
   Giglio Pierre, 2004, AM J THER, V11, P141, DOI 10.1097/00045391-200403000-00009
   Grossman SA, 2001, J CLIN ONCOL, V19, P3260, DOI 10.1200/JCO.2001.19.13.3260
   Halder SK, 2005, NEOPLASIA, V7, P509, DOI 10.1593/neo.04640
   Hanbali A, 2007, AM J HEALTH-SYST PH, V64, P1401, DOI 10.2146/ajhp060612
   Hau P, 2007, ONCOLOGY-BASEL, V73, P21, DOI 10.1159/000120028
   Hernández-Caselles T, 2006, J LEUKOCYTE BIOL, V79, P46, DOI 10.1189/jlb.0205096
   Hervas-Stubbs S, 2011, CLIN CANCER RES, V17, P2619, DOI 10.1158/1078-0432.CCR-10-1114
   HESTDAL K, 1991, J IMMUNOL, V147, P22
   Highfill SL, 2010, BLOOD, V116, P5738, DOI 10.1182/blood-2010-06-287839
   Higuchi S, 2001, FEBS LETT, V505, P217, DOI 10.1016/S0014-5793(01)02823-X
   Hipp MM, 2008, BLOOD, V111, P5610, DOI 10.1182/blood-2007-02-075945
   Hjelmeland MD, 2004, MOL CANCER THER, V3, P737
   Hoechst B, 2008, GASTROENTEROLOGY, V135, P234, DOI 10.1053/j.gastro.2008.03.020
   Hoechst B, 2009, HEPATOLOGY, V50, P799, DOI 10.1002/hep.23054
   Huang B, 2006, CANCER RES, V66, P1123, DOI 10.1158/0008-5472.CAN-05-1299
   Hussain SF, 2006, NEURO-ONCOLOGY, V8, P261, DOI 10.1215/15228517-2006-008
   Jutel M, 2001, NATURE, V413, P420, DOI 10.1038/35096564
   Kees T, 2012, NEURO-ONCOLOGY, V14, P64, DOI 10.1093/neuonc/nor182
   Klink M, 2012, IMMUNOL INVEST, V41, P382, DOI 10.3109/08820139.2011.640376
   KLOEN P, 1994, EUR J CANCER, V30A, P678, DOI 10.1016/0959-8049(94)90544-4
   Ko JS, 2010, CANCER RES, V70, P3526, DOI 10.1158/0008-5472.CAN-09-3278
   Ko JS, 2009, CLIN CANCER RES, V15, P2148, DOI 10.1158/1078-0432.CCR-08-1332
   Kohanbash G, 2012, ONCOIMMUNOL IN PRESS, V0, P0
   Kohanbash G, 2012, SEMIN CANCER BIOL, V22, P70, DOI 10.1016/j.semcancer.2011.12.010
   Lam TL, 2011, PIGM CELL MELANOMA R, V24, P366, DOI 10.1111/j.1755-148X.2010.00798.x
   Laterra JJ, 2004, NEURO-ONCOLOGY, V6, P15, DOI 10.1215/S1152851703000127
   Li HQ, 2009, J IMMUNOL, V182, P240, DOI 10.4049/jimmunol.182.1.240
   Liu CY, 2010, J CANCER RES CLIN, V136, P35, DOI 10.1007/s00432-009-0634-0
   Luyckx A, 2012, CLIN IMMUNOL, V143, P83, DOI 10.1016/j.clim.2012.01.011
   Mandruzzato S, 2009, J IMMUNOL, V182, P6562, DOI 10.4049/jimmunol.0803831
   Mantovani A, 2002, TRENDS IMMUNOL, V23, P549, DOI 10.1016/S1471-4906(02)02302-5
   Morris SM, 2009, BRIT J PHARMACOL, V157, P922, DOI 10.1111/j.1476-5381.2009.00278.x
   Movahedi K, 2008, BLOOD, V111, P4233, DOI 10.1182/blood-2007-07-099226
   Murat A, 2009, PLOS ONE, V4, P0, DOI 10.1371/journal.pone.0005947
   Ochoa AC, 2007, CLIN CANCER RES, V13, P721S, DOI 10.1158/1078-0432.CCR-06-2197
   Ohtsu H, 2001, FEBS LETT, V502, P53, DOI 10.1016/S0014-5793(01)02663-1
   Ohtsu H, 2003, BIOCHEM BIOPH RES CO, V305, P443, DOI 10.1016/S0006-291X(03)00696-X
   Okada H, 2011, J CLIN ONCOL, V29, P330, DOI 10.1200/JCO.2010.30.7744
   Okada H, 2009, CRIT REV IMMUNOL, V29, P1
   Ostrand-Rosenberg S, 2010, CANCER IMMUNOL IMMUN, V59, P1593, DOI 10.1007/s00262-010-0855-8
   Ostrand-Rosenberg S, 2009, J IMMUNOL, V182, P4499, DOI 10.4049/jimmunol.0802740
   PAK AS, 1995, CANCER RES, V55, P885
   Pan PY, 2010, CANCER RES, V70, P99, DOI 10.1158/0008-5472.CAN-09-1882
   Parney IF, 2009, J NEUROSURG, V110, P572, DOI 10.3171/2008.7.JNS08475
   Perry MC, 2010, MOL NUTR FOOD RES, V54, P1192, DOI 10.1002/mnfr.200900277
   Poschke I, 2010, CANCER RES, V70, P4335, DOI 10.1158/0008-5472.CAN-09-3767
   Prizment AE, 2007, CANCER EPIDEM BIOMAR, V16, P2357, DOI 10.1158/1055-9965.EPI-07-0468
   Raychaudhuri B, 2011, NEURO-ONCOLOGY, V13, P591, DOI 10.1093/neuonc/nor042
   Reardon DA, 2005, CANCER-AM CANCER SOC, V103, P329, DOI 10.1002/cncr.20776
   Reardon DA, 2011, J NEURO-ONCOL, V105, P621, DOI 10.1007/s11060-011-0631-4
   Rodrigues JC, 2010, NEURO-ONCOLOGY, V12, P351, DOI 10.1093/neuonc/nop023
   Rodriguez PC, 2007, BLOOD, V109, P1568, DOI 10.1182/blood-2006-06-031856
   Rodriguez PC, 2005, J EXP MED, V202, P931, DOI 10.1084/jem.20050715
   Rodriguez PC, 2003, J IMMUNOL, V171, P1232, DOI 10.4049/jimmunol.171.3.1232
   Roth F, 2012, CANCER RES, V72, P1373, DOI 10.1158/0008-5472.CAN-11-2772
   Santhanam L, 2008, J APPL PHYSIOL, V105, P1632, DOI 10.1152/japplphysiol.90627.2008
   Sasaguri Y, 2005, CIRC RES, V96, P974, DOI 10.1161/01.RES.0000166325.00383.ed
   Scheurer ME, 2008, CANCER EPIDEM BIOMAR, V17, P1277, DOI 10.1158/1055-9965.EPI-07-2621
   Scheurer ME, 2011, INT J CANCER, V129, P2290, DOI 10.1002/ijc.25883
   Schmielau J, 2001, CANCER RES, V61, P4756
   Serafini P, 2008, CANCER RES, V68, P5439, DOI 10.1158/0008-5472.CAN-07-6621
   Sica A, 2007, J CLIN INVEST, V117, P1155, DOI 10.1172/JCI31422
   Sievers EL, 2001, J CLIN ONCOL, V19, P3244, DOI 10.1200/JCO.2001.19.13.3244
   Sinha P, 2007, CANCER RES, V67, P4507, DOI 10.1158/0008-5472.CAN-06-4174
   Sippel TR, 2011, CLIN CANCER RES, V17, P6992, DOI 10.1158/1078-0432.CCR-11-1107
   Sivak-Sears NR, 2004, AM J EPIDEMIOL, V159, P1131, DOI 10.1093/aje/kwh153
   Solomon SD, 2008, CIRCULATION, V117, P2104, DOI 10.1161/CIRCULATIONAHA.108.764530
   Sparvero LJ, 2009, J TRANSL MED, V7, P0, DOI 10.1186/1479-5876-7-17
   Srivastava MK, 2008, CANCER IMMUNOL IMMUN, V57, P1493, DOI 10.1007/s00262-008-0490-9
   Srivastava MK, 2010, CANCER RES, V70, P68, DOI 10.1158/0008-5472.CAN-09-2587
   Sun JT, 2010, CELL MOL IMMUNOL, V7, P77, DOI 10.1038/cmi.2009.105
   Tadmor T, 2011, BRIT J HAEMATOL, V153, P557, DOI 10.1111/j.1365-2141.2011.08678.x
   Terabe M, 2003, J EXP MED, V198, P1741, DOI 10.1084/jem.20022227
   Tu SP, 2012, CANCER PREV RES, V5, P205, DOI 10.1158/1940-6207.CAPR-11-0247
   Uhl M, 2004, CANCER RES, V64, P7954, DOI 10.1158/0008-5472.CAN-04-1013
   UHM JR, 1993, IMMUNOL INVEST, V22, P375, DOI 10.3109/08820139309063416
   Umemura N, 2008, J LEUKOCYTE BIOL, V83, P1136, DOI 10.1189/jlb.0907611
   Vajdic CM, 2009, CANCER RES, V69, P6482, DOI 10.1158/0008-5472.CAN-08-4372
   van der Pouw Kraan TCTM, 1998, J CLIN INVEST, V102, P1866, DOI 10.1172/JCI3692
   Varga G, 2008, J LEUKOCYTE BIOL, V84, P644, DOI 10.1189/jlb.1107768
   Waight JD, 2011, PLOS ONE, V6, P0, DOI 10.1371/journal.pone.0027690
   Wu LY, 2011, AM J PATHOL, V179, P2131, DOI 10.1016/j.ajpath.2011.06.028
   Yang L, 2008, CANCER CELL, V13, P23, DOI 10.1016/j.ccr.2007.12.004
   Yang XD, 2002, PHARMACEUT RES, V19, P825, DOI 10.1023/A:1016132200104
   Yang XD, 2011, NAT MED, V17, P87, DOI 10.1038/nm.2278
   YOSHIMURA T, 1989, J EXP MED, V169, P1449, DOI 10.1084/jem.169.4.1449
   Youn JI, 2008, J IMMUNOL, V181, P5791, DOI 10.4049/jimmunol.181.8.5791
   Youn JI, 2010, EUR J IMMUNOL, V40, P2969, DOI 10.1002/eji.201040895
   Zea AH, 2005, CANCER RES, V65, P3044, DOI 10.1158/0008-5472.CAN-04-4505
   Zhu XM, 2007, J TRANSL MED, V5, P0, DOI 10.1186/1479-5876-5-10
   Zhu XM, 2011, J NEURO-ONCOL, V104, P83, DOI 10.1007/s11060-010-0473-5
   Zoglmeier C, 2011, CLIN CANCER RES, V17, P1765, DOI 10.1158/1078-0432.CCR-10-2672
   Zwadlo-Klarwasser G, 1998, INFLAMM RES, V47, P434, DOI 10.1007/s000110050357
NR 115
TC 54
Z9 60
U1 0
U2 13
PU TAYLOR & FRANCIS INC
PI PHILADELPHIA
PA 530 WALNUT STREET, STE 850, PHILADELPHIA, PA 19106 USA
SN 0882-0139
EI 1532-4311
J9 IMMUNOL INVEST
JI Immunol. Invest.
PD JUN 15
PY 2012
VL 41
IS 6-7
BP 658
EP 679
DI 10.3109/08820139.2012.689591
PG 22
WC Immunology
SC Immunology
GA 015LS
UT WOS:000309448100008
PM 23017140
DA 2025-02-17
ER

PT J
AU Hunn, MK
   Farrand, KJ
   Broadley, KWR
   Weinkove, R
   Ferguson, P
   Miller, RJ
   Field, CS
   Petersen, T
   McConnell, MJ
   Hermans, IF
AF Hunn, Martin K.
   Farrand, Kathryn J.
   Broadley, Kate W. R.
   Weinkove, Robert
   Ferguson, Peter
   Miller, Rose J.
   Field, Cameron S.
   Petersen, Troels
   McConnell, Melanie J.
   Hermans, Ian F.
TI Vaccination with Irradiated Tumor Cells Pulsed with an Adjuvant That Stimulates NKT Cells Is an Effective Treatment for Glioma
SO CLINICAL CANCER RESEARCH
LA English
DT Article
ID killer t-cells; dendritic cells; antigen presentation; invariant nkt; murine glioma; in-vivo; immunity; innate; cd4(+); ligand
AB Purpose: The prognosis for patients with glioblastoma multiforme (GBM) remains extremely poor despite recent treatment advances. There is an urgent need to develop novel therapies for this disease. Experimental Design: We used the implantable GL261 murine glioma model to investigate the therapeutic potential of a vaccine consisting of intravenous injection of irradiated whole tumor cells pulsed with the immuno-adjuvant alpha-galactosylceramide (alpha-GalCer). Results: Vaccine treatment alone was highly effective in a prophylactic setting. In a more stringent therapeutic setting, administration of one dose of vaccine combined with depletion of regulatory T cells (Treg) resulted in 43% long-term survival and the disappearance of mass lesions detected by MRI. Mechanistically, the alpha-GalCer component was shown to act by stimulating "invariant" natural killer-like T cells (iNKT cells) in a CD1d-restricted manner, which in turn supported the development of a CD4(+) T-cell-mediated adaptive immune response. Pulsing alpha-GalCer onto tumor cells avoided the profound iNKT cell anergy induced by free alpha-GalCer. To investigate the potential for clinical application of this vaccine, the number and function of iNKT cells was assessed in patients with GBM and shown to be similar to age-matched healthy volunteers. Furthermore, irradiated GBM tumor cells pulsed with alpha-GalCer were able to stimulate iNKT cells and augment a T-cell response in vitro. Conclusions: Injection of irradiated tumor cells loaded with alpha-GalCer is a simple procedure that could provide effective immunotherapy for patients with high-grade glioma. Clin Cancer Res; 18(23); 6446-59. (C) 2012 AACR.
C1 [Hunn, Martin K.; Farrand, Kathryn J.; Broadley, Kate W. R.; Weinkove, Robert; Ferguson, Peter; Field, Cameron S.; Petersen, Troels; McConnell, Melanie J.; Hermans, Ian F.] Malaghan Inst Med Res, Wellington 6242, New Zealand.
   [Miller, Rose J.] Univ Otago, Dept Pathol & Mol Med, Wellington, New Zealand.
   [Hermans, Ian F.] Victoria Univ Wellington, Sch Biol Sci, Wellington, New Zealand.
C3 Victoria University Wellington; Malaghan Institute; University of Otago; Victoria University Wellington
RP Hunn, MK (通讯作者)，Malaghan Inst Med Res, POB 7060, Wellington 6242, New Zealand.
EM mhunn@malaghan.org.nz; ihermans@malaghan.org.nz
FU Cancer Society of New Zealand [08/10]; Neurological Foundation of New Zealand; Wellington Medical Research Foundation Inc.; New Zealand Health Research Council Clinical Fellowship; Royal Australasian College of Surgeons; Surgical Research Trust
CR Albesiano E, 2010, NEUROSURG CLIN N AM, V21, P17, DOI 10.1016/j.nec.2009.08.008
   Asano K, 2011, IMMUNITY, V34, P85, DOI 10.1016/j.immuni.2010.12.011
   Barral P, 2010, NAT IMMUNOL, V11, P303, DOI 10.1038/ni.1853
   BASTIDA E, 1984, BLOOD, V64, P177
   BROOKS WH, 1977, CLIN EXP IMMUNOL, V29, P61
   Carnaud C, 1999, J IMMUNOL, V163, P4647
   Casares N, 2005, J EXP MED, V202, P1691, DOI 10.1084/jem.20050915
   Cerundolo V, 2009, NAT REV IMMUNOL, V9, P28, DOI 10.1038/nri2451
   Chen YH, 1997, IMMUNITY, V6, P459, DOI 10.1016/S1074-7613(00)80289-7
   Chung Y, 2007, BLOOD, V110, P2013, DOI 10.1182/blood-2006-12-061309
   Crough T, 2004, BRIT J CANCER, V91, P1880, DOI 10.1038/sj.bjc.6602218
   del Rio ML, 2007, J IMMUNOL, V178, P6861, DOI 10.4049/jimmunol.178.11.6861
   Dhodapkar KM, 2004, INT J CANCER, V109, P893, DOI 10.1002/ijc.20050
   Exley MA, 2001, J IMMUNOL, V167, P5531, DOI 10.4049/jimmunol.167.10.5531
   Farrand KJ, 2009, J IMMUNOL, V183, P7732, DOI 10.4049/jimmunol.0902707
   Fecci PE, 2006, CLIN CANCER RES, V12, P4294, DOI 10.1158/1078-0432.CCR-06-0053
   Fernandes RS, 2006, J THROMB HAEMOST, V4, P1546, DOI 10.1111/j.1538-7836.2006.01985.x
   Fujii S, 2003, J EXP MED, V198, P267, DOI 10.1084/jem.20030324
   Giaccone G, 2002, CLIN CANCER RES, V8, P3702
   Gonzalez-Aseguinolaza G, 2002, J EXP MED, V195, P617, DOI 10.1084/jem.20011889
   Grauer OM, 2008, INT J CANCER, V122, P1794, DOI 10.1002/ijc.23284
   Grauer OM, 2007, INT J CANCER, V121, P95, DOI 10.1002/ijc.22607
   Hayakawa Y, 2002, BLOOD, V100, P1728
   Hermans IF, 2003, J IMMUNOL, V171, P5140, DOI 10.4049/jimmunol.171.10.5140
   Hong C, 2006, J IMMUNOL, V177, P6747, DOI 10.4049/jimmunol.177.10.6747
   Iyoda T, 2002, J EXP MED, V195, P1289, DOI 10.1084/jem.20020161
   Jakubzick C, 2008, J IMMUNOL METHODS, V337, P121, DOI 10.1016/j.jim.2008.07.005
   Jiang SP, 2005, EUR J IMMUNOL, V35, P1193, DOI 10.1002/eji.200425899
   Johansson U, 2004, BRIT J HAEMATOL, V125, P400, DOI 10.1111/j.1365-2141.2004.04896.x
   Kaneno R, 2011, CELL ONCOL, V34, P97, DOI 10.1007/s13402-010-0005-5
   Kawano T, 1997, SCIENCE, V278, P1626, DOI 10.1126/science.278.5343.1626
   Kissenpfennig A, 2005, MOL CELL BIOL, V25, P88, DOI 10.1128/MCB.25.1.88-99.2005
   Kitamura H, 1999, J EXP MED, V189, P1121, DOI 10.1084/jem.189.7.1121
   Kobayashi E, 1995, ONCOL RES, V7, P529
   KONTGEN F, 1993, INT IMMUNOL, V5, P957, DOI 10.1093/intimm/5.8.957
   Lee A, 2006, CARBOHYD RES, V341, P2785, DOI 10.1016/j.carres.2006.09.006
   MACDONALD HR, 1995, J EXP MED, V182, P633, DOI 10.1084/jem.182.3.633
   Maes W, 2009, NEURO-ONCOLOGY, V11, P529, DOI 10.1215/15228517-2009-004
   Melief CJM, 2008, IMMUNITY, V29, P372, DOI 10.1016/j.immuni.2008.08.004
   Nishimura T, 2000, INT IMMUNOL, V12, P987, DOI 10.1093/intimm/12.7.987
   Parekh VV, 2005, J CLIN INVEST, V115, P2572, DOI 10.1172/JCI24762
   Peralbo E, 2007, EXP GERONTOL, V42, P703, DOI 10.1016/j.exger.2007.05.002
   Petersen TR, 2010, IMMUNOL CELL BIOL, V88, P596, DOI 10.1038/icb.2010.9
   Qiu CH, 2009, J IMMUNOL, V182, P4127, DOI 10.4049/jimmunol.0803364
   Quezada SA, 2010, J EXP MED, V207, P637, DOI 10.1084/jem.20091918
   Reeves JP, 2001, CURR PROTOC IMMUNOL, V10, P1
   Schneiders FL, 2011, CLIN IMMUNOL, V140, P130, DOI 10.1016/j.clim.2010.11.010
   Shimizu K, 2007, J EXP MED, V204, P2641, DOI 10.1084/jem.20070458
   Shimizu K, 2007, J IMMUNOL, V178, P2853, DOI 10.4049/jimmunol.178.5.2853
   Silk JD, 2004, J CLIN INVEST, V114, P1800, DOI 10.1172/JCI200422046
   Steinman RM, 2000, J EXP MED, V191, P411, DOI 10.1084/jem.191.3.411
   Stupp R, 2009, LANCET ONCOL, V10, P459, DOI 10.1016/S1470-2045(09)70025-7
   Tomura M, 1999, J IMMUNOL, V163, P93
   van den Heuvel MJ, 2011, TRENDS MOL MED, V17, P65, DOI 10.1016/j.molmed.2010.10.007
   VANKAER L, 1992, CELL, V71, P1205, DOI 10.1016/S0092-8674(05)80068-6
   Vauleon E, 2010, CLIN DEV IMMUNOL, V0, P0, DOI DOI 10.1155/2010/689171
   Villeneuve J, 2008, BRAIN PATHOL, V18, P401, DOI 10.1111/j.1750-3639.2008.00139.x
   Volovitz I, 2011, J IMMUNOL, V187, P5452, DOI 10.4049/jimmunol.1003946
   Zhou LJ, 1996, P NATL ACAD SCI USA, V93, P2588, DOI 10.1073/pnas.93.6.2588
   Zitvogel L, 2010, CELL, V140, P798, DOI 10.1016/j.cell.2010.02.015
NR 60
TC 44
Z9 50
U1 1
U2 16
PU AMER ASSOC CANCER RESEARCH
PI PHILADELPHIA
PA 615 CHESTNUT ST, 17TH FLOOR, PHILADELPHIA, PA 19106-4404 USA
SN 1078-0432
EI 1557-3265
J9 CLIN CANCER RES
JI Clin. Cancer Res.
PD DEC 1
PY 2012
VL 18
IS 23
BP 6446
EP 6459
DI 10.1158/1078-0432.CCR-12-0704
PG 14
WC Oncology
SC Oncology
GA 050AU
UT WOS:000312025600008
PM 23147997
DA 2025-02-17
ER

PT J
AU Jie, X
   Hua, L
   Jiang, W
   Feng, F
   Feng, G
   Hua, Z
AF Jie, X.
   Hua, L.
   Jiang, W.
   Feng, F.
   Feng, G.
   Hua, Z.
TI Clinical Application of a Dendritic Cell Vaccine Raised Against Heat-Shocked Glioblastoma
SO CELL BIOCHEMISTRY AND BIOPHYSICS
LA English
DT Article
DE Dendritic cell; Glioblastoma multiforme; Heat-shock protein; Immunotherapy; Thymus dependent lymphocyte
ID nervous-system tumor; malignant glioma; t-cells; in-vivo; immunotherapy; immunization; carcinoma; melanoma; antigens; immunity
AB Establishment of a detection platform for glioblastoma-dendritic cell (DC) vaccine preparation and to determine the efficacy of the vaccine in a clinical trial. Autologous glioblastoma-DC vaccine was prepared from a glioblast specimen procured from surgical resection. The specimen was used to enrich the vaccine with peripherally blood-derived DCs after heat-shock induced, glioblastoma apoptosis. The control group received conventional treatment of surgery and radio-chemotherapy post-operation. The therapeutic group received a combination of glioblastoma-DC vaccine and conventional therapy. A comparison of the functional immune parameters, including tumor control, rate live time, Karnofsky scores, and complications occurring in each group were observed and recorded. The proportions of peripheral CD3(+), CD3(+)CD4(+), CD4(+)/CD8(+), and NK cells were significantly higher after DC vaccination than the control group (P < 0.05). Serum levels of IL-2, IL-12, and IFN-gamma were significantly higher after DC vaccination than in the control group (P < 0.05). Nine months after vaccination, tumor control rate is significantly improved in the DC group compared with the control group (P < 0.05); survival rate was significantly higher in DC group than in control group (P < 0.05) and the time to relapse was significantly longer in DC group than that in control group (P < 0.05). Karnofsky scores were better in DC vaccination group 6 and 9 months post-treatment compared with the control group (P < 0.05). The combination of glioma DC vaccine and radiotherapy/chemotherapy post-operatively enhances the immune function of patients, increases the tumor control rate, prolongs the survival time and relapse duration, improves the quality of life, and therefore provides a more effective intervention of treating glioblastoma.
C1 [Jie, X.; Hua, L.; Jiang, W.; Feng, F.; Feng, G.; Hua, Z.] Wuxi Integrat Hosp Chinese Tradit & Western Med, Dept Neurosurg, Wuxi 214041, Jiangsu, Peoples R China.
C3 Jiangnan University
RP Hua, L (通讯作者)，Wuxi Integrat Hosp Chinese Tradit & Western Med, Dept Neurosurg, 585 Yuanbei Rd, Wuxi 214041, Jiangsu, Peoples R China.
EM ewaixu@sina.com
CR Berntsen A, 2008, J IMMUNOTHER, V31, P771, DOI 10.1097/CJI.0b013e3181833818
   Broder H, 2003, J NEURO-ONCOL, V64, P21, DOI 10.1007/BF02700017
   Caruso DA, 2004, NEURO-ONCOLOGY, V6, P236, DOI 10.1215/S1152851703000668
   De Vleeschouwer S, 2008, CLIN CANCER RES, V14, P3098, DOI 10.1158/1078-0432.CCR-07-4875
   Heimberger AB, 2002, NEUROSURGERY, V50, P158, DOI 10.1097/00006123-200201000-00024
   Hildenbrand B, 2007, PROSTATE, V67, P500, DOI 10.1002/pros.20539
   Jiang Nan, 2009, ZHONGHUA ZHONGLIU ZAZHI, V31, P405, DOI 10.3760/cma.j.issn.0253-3766.2009.06.002
   Karnofsky DA, 1949, EVALUATION CHEMOTHER, V0, P196
   Liau LM, 2005, CLIN CANCER RES, V11, P5515, DOI 10.1158/1078-0432.CCR-05-0464
   Liau LM, 1999, J NEUROSURG, V90, P1115, DOI 10.3171/jns.1999.90.6.1115
   Liu GT, 2006, EXPERT REV VACCINES, V5, P233, DOI 10.1586/14760584.5.2.233
   Niu H, 2004, CHIN GER J CLIN ONCO, V3, P147
   Okada H, 2001, CANCER RES, V61, P2625
   OKEN MM, 1982, AM J CLIN ONCOL-CANC, V5, P649, DOI 10.1097/00000421-198212000-00014
   Plautz GE, 2000, J IMMUNOL, V165, P3656, DOI 10.4049/jimmunol.165.7.3656
   Plautz GE, 2000, CLIN CANCER RES, V6, P2209
   Preston-Martin S, 2001, BRAIN TUMOR IMMUNOTHERAPY, V0, P47
   Ribas A, 2009, CLIN CANCER RES, V15, P6267, DOI 10.1158/1078-0432.CCR-09-1254
   Schneider T, 2001, J NEURO-ONCOL, V53, P39, DOI 10.1023/A:1011856406683
   Sikorski CW, 2005, NEUROL RES, V27, P703, DOI 10.1179/016164105X49481
   Soleimani A, 2009, SCAND J IMMUNOL, V70, P481, DOI 10.1111/j.1365-3083.2009.02322.x
   Therasse P, 2000, J NATL CANCER I, V92, P205, DOI 10.1093/jnci/92.3.205
   Wheeler CJ, 2010, EXPERT REV NEUROTHER, V10, P483, DOI 10.1586/ERN.10.26
   Wheeler CJ, 2003, J IMMUNOL, V171, P4927, DOI 10.4049/jimmunol.171.9.4927
   Winn R, 2009, YOUMANS NEUROLOGICAL, V0, P0
   Yamanaka R, 2005, CLIN CANCER RES, V11, P4160, DOI 10.1158/1078-0432.CCR-05-0120
   Yu JS, 2001, CANCER RES, V61, P842
   Yu JS, 2004, CANCER RES, V64, P4973, DOI 10.1158/0008-5472.CAN-03-3505
NR 28
TC 67
Z9 68
U1 0
U2 9
PU HUMANA PRESS INC
PI TOTOWA
PA 999 RIVERVIEW DRIVE SUITE 208, TOTOWA, NJ 07512 USA
SN 1085-9195
EI 
J9 CELL BIOCHEM BIOPHYS
JI Cell Biochem. Biophys.
PD JAN 15
PY 2012
VL 62
IS 1
BP 91
EP 99
DI 10.1007/s12013-011-9265-6
PG 9
WC Biochemistry & Molecular Biology; Biophysics; Cell Biology
SC Biochemistry & Molecular Biology; Biophysics; Cell Biology
GA 875SS
UT WOS:000299055700014
PM 21909820
DA 2025-02-17
ER

PT J
AU Mineharu, Y
   Muhammad, AKMG
   Yagiz, K
   Candolfi, M
   Kroeger, KM
   Xiong, WD
   Puntel, M
   Liu, CY
   Levy, E
   Lugo, C
   Kocharian, A
   Allison, JP
   Curran, MA
   Lowenstein, PR
   Castro, MG
AF Mineharu, Yohei
   Muhammad, A. K. M. Ghulam
   Yagiz, Kader
   Candolfi, Marianela
   Kroeger, Kurt M.
   Xiong, Weidong
   Puntel, Mariana
   Liu, Chunyan
   Levy, Eva
   Lugo, Claudia
   Kocharian, Adrina
   Allison, James P.
   Curran, Michael A.
   Lowenstein, Pedro R.
   Castro, Maria G.
TI Gene Therapy-Mediated Reprogramming Tumor Infiltrating T Cells Using IL-2 and Inhibiting NF-κB Signaling Improves the Efficacy of Immunotherapy in a Brain Cancer Model
SO NEUROTHERAPEUTICS
LA English
DT Article
DE Glioblastoma; immunotherapy; adenoviral vectors; gene therapy; HSV1-TK
ID human-malignant glioma; replication-deficient retrovirus; immunocompetent animal-models; polarized dendritic cells; phase-i trial; glioblastoma-multiforme; nuclear-factor; recurrent glioma; adenovirus; memory
AB Immune-mediated gene therapy using adenovirus expressing Flt3 ligand and thymidine kinase followed by ganciclovir administration (Flt3/TK) effectively elicits tumor regression in preclinical glioma models. Herein, we assessed new strategies to optimize Flt3L/TK therapeutic efficacy in a refractory RG2 orthotopic glioblastoma model. Specifically, we aimed to optimize the therapeutic efficacy of Flt3L/TK treatment in the RG2 model by overexpressing the following genes within the brain tumor microenvironment: 1) a TK mutant with enhanced cytotoxicity (SR39 mutant TK), 2) Flt3L-IgG fusion protein that has a longer half-life, 3) CD40L to stimulate DC maturation, 4) T helper cell type 1 polarizing dendritic cell cytokines interleukin-12 or C-X-C motif ligand 10 chemokine (CXCL)-10, 5) C-C motif ligand 2 chemokine (CCL2) or C-C motif ligand 3 chemokine (CCL3) to enhance dendritic cell recruitment into the tumor microenvironment, 6) T helper cell type 1 cytokines interferon-gamma or interleukin-2 to enhance effector T-cell functions, and 7) I kappa B alpha or p65RHD (nuclear factor kappa-B [NF-kappa B] inhibitors) to suppress the function of Foxp3+ Tregs and enhanced effector T-cell functions. Anti-tumor immunity and tumor specific effector T-cell functions were assessed by cytotoxic T lymphocyte assay and intracellular IFN-gamma staining. Our data showed that overexpression of interferon-gamma or interleukin-2, or inhibition of the nuclear factor kappa-B within the tumor microenvironment, enhanced cytotoxic T lymphocyte-mediated immune responses and successfully extended the median survival of rats bearing intracranial RG2 when combined with Flt3L/TK. These findings indicate that enhancement of T-cell functions constitutes a critical therapeutic target to overcome immune evasion and enhance therapeutic efficacy for brain cancer. In addition, our study provides novel targets to be used in combination with immune-therapeutic strategies for glioblastoma, which are currently being tested in the clinic.
C1 [Lowenstein, Pedro R.; Castro, Maria G.] Univ Michigan, Sch Med, Dept Neurosurg, Ann Arbor, MI 48109 USA.
   [Allison, James P.; Curran, Michael A.] Mem Sloan Kettering Canc Ctr, Howard Hughes Med Inst, Dept Immunol, New York, NY 10065 USA.
   [Lowenstein, Pedro R.; Castro, Maria G.] Univ Michigan, Sch Med, Dept Cell & Dev Biol, Ann Arbor, MI 48109 USA.
   [Mineharu, Yohei; Muhammad, A. K. M. Ghulam; Yagiz, Kader; Candolfi, Marianela; Kroeger, Kurt M.; Xiong, Weidong; Puntel, Mariana; Liu, Chunyan; Levy, Eva; Lugo, Claudia; Kocharian, Adrina; Lowenstein, Pedro R.; Castro, Maria G.] Cedars Sinai Med Ctr, Gene Therapeut Res Inst, Los Angeles, CA 90095 USA.
   [Mineharu, Yohei; Muhammad, A. K. M. Ghulam; Yagiz, Kader; Candolfi, Marianela; Kroeger, Kurt M.; Xiong, Weidong; Puntel, Mariana; Liu, Chunyan; Levy, Eva; Lugo, Claudia; Kocharian, Adrina; Lowenstein, Pedro R.; Castro, Maria G.] Univ Calif Los Angeles, David Geffen Sch Med, Dept Med, Los Angeles, CA 90095 USA.
   [Mineharu, Yohei; Muhammad, A. K. M. Ghulam; Yagiz, Kader; Candolfi, Marianela; Kroeger, Kurt M.; Xiong, Weidong; Puntel, Mariana; Liu, Chunyan; Levy, Eva; Lugo, Claudia; Kocharian, Adrina; Lowenstein, Pedro R.; Castro, Maria G.] Univ Calif Los Angeles, David Geffen Sch Med, Dept Mol & Med Pharmacol, Los Angeles, CA 90095 USA.
C3 University of Michigan System; University of Michigan; Howard Hughes Medical Institute; Memorial Sloan Kettering Cancer Center; University of Michigan System; University of Michigan; Cedars Sinai Medical Center; University of California System; University of California Los Angeles; University of California Los Angeles Medical Center; David Geffen School of Medicine at UCLA; University of California System; University of California Los Angeles; University of California Los Angeles Medical Center; David Geffen School of Medicine at UCLA
RP Castro, MG (通讯作者)，Univ Michigan, Sch Med, Dept Neurosurg, Ann Arbor, MI 48109 USA.
EM mariacas@umich.edu
FU National Institutes of Health/National Institute of Neurological Disorders & Stroke (NIH/NINDS) [1UO1 NS052465, UO1-NS052465-04S1, 1RO1-NS057711, 1RO1-NS074387, 1RO1-NS 054193, 1RO1-NS061107, 1F32 NS058156]; National Council of Science and Technology (CONICET, Argentina); Uehara Memorial Foundation
CR Ahmed N, 2010, CLIN CANCER RES, V16, P474, DOI 10.1158/1078-0432.CCR-09-1322
   Ali S, 2005, CANCER RES, V65, P7194, DOI 10.1158/0008-5472.CAN-04-3434
   Almeida ARM, 2002, J IMMUNOL, V169, P4850, DOI 10.4049/jimmunol.169.9.4850
   Barron L, 2010, J IMMUNOL, V185, P6426, DOI 10.4049/jimmunol.0903940
   Barth RF, 2009, J NEURO-ONCOL, V94, P299, DOI 10.1007/s11060-009-9875-7
   Berger C, 2008, J CLIN INVEST, V118, P294, DOI 10.1172/JCI32103
   Berger C, 2009, CURR OPIN IMMUNOL, V21, P224, DOI 10.1016/j.coi.2009.02.010
   Bettelli E, 2005, P NATL ACAD SCI USA, V102, P5138, DOI 10.1073/pnas.0501675102
   Bevan MJ, 2004, NAT REV IMMUNOL, V4, P595, DOI 10.1038/nri1413
   Blachère NE, 2006, J IMMUNOL, V176, P7288, DOI 10.4049/jimmunol.176.12.7288
   Black ME, 2001, CANCER RES, V61, P3022
   Borges L, 1999, J IMMUNOL, V163, P1289
   Brenner MK, 2010, CURR OPIN IMMUNOL, V22, P251, DOI 10.1016/j.coi.2010.01.020
   Candolfi M, 2006, MOL THER, V14, P371, DOI 10.1016/j.ymthe.2006.05.006
   Candolfi M, 2010, P NATL ACAD SCI USA, V107, P20021, DOI 10.1073/pnas.1008261107
   Candolfi M, 2009, CLIN CANCER RES, V15, P4401, DOI 10.1158/1078-0432.CCR-09-0155
   Chiocca EA, 2011, J CLIN ONCOL, V29, P3611, DOI 10.1200/JCO.2011.35.5222
   Chiocca EA, 2004, MOL THER, V10, P958, DOI 10.1016/j.ymthe.2004.07.021
   Colombo F, 2005, CANCER GENE THER, V12, P835, DOI 10.1038/sj.cgt.7700851
   Curran MA, 2009, CANCER RES, V69, P7747, DOI 10.1158/0008-5472.CAN-08-3289
   Curtin JF, 2009, PLOS MED, V6, P83, DOI 10.1371/journal.pmed.1000010
   Dietrich PY, 2010, CURR OPIN ONCOL, V22, P604, DOI 10.1097/CCO.0b013e32833dead8
   Dohnal AM, 2009, J CELL MOL MED, V13, P1741, DOI 10.1111/j.1582-4934.2008.00584.x
   Dudley ME, 2005, J CLIN ONCOL, V23, P2346, DOI 10.1200/JCO.2005.00.240
   Eck SL, 2001, HUM GENE THER, V12, P97
   Eckerstorfer P, 2010, MOL IMMUNOL, V47, P2094, DOI 10.1016/j.molimm.2010.04.002
   El Andaloussi A, 2007, J NEURO-ONCOL, V83, P145, DOI 10.1007/s11060-006-9314-y
   Fujita M, 2009, CANCER RES, V69, P1587, DOI 10.1158/0008-5472.CAN-08-2915
   Furtado GC, 2002, J EXP MED, V196, P851, DOI 10.1084/jem.20020190
   Germano IM, 2003, J NEURO-ONCOL, V65, P279, DOI 10.1023/B:NEON.0000003657.95085.56
   Grossman SA, 2010, CLIN CANCER RES, V16, P2443, DOI 10.1158/1078-0432.CCR-09-3106
   He J, 2006, CYTOKINE, V36, P296, DOI 10.1016/j.cyto.2007.02.010
   Heimberger AB, 2008, NEURO-ONCOLOGY, V10, P98, DOI 10.1215/15228517-2007-046
   Heimberger AB, 2011, NEURO-ONCOLOGY, V13, P3, DOI 10.1093/neuonc/noq169
   Heslop HE, 2010, BLOOD, V115, P925, DOI 10.1182/blood-2009-08-239186
   Hokey DA, 2005, CANCER RES, V65, P10059, DOI 10.1158/0008-5472.CAN-05-1692
   Horckmans M, 2006, FEBS LETT, V580, P747, DOI 10.1016/j.febslet.2005.12.091
   Immonen A, 2004, MOL THER, V10, P967, DOI 10.1016/j.ymthe.2004.08.002
   INGE TH, 1992, J IMMUNOL, V148, P3847
   Ingram W, 2009, CANCER IMMUNOL IMMUN, V58, P1679, DOI 10.1007/s00262-009-0679-6
   Isomura I, 2009, J EXP MED, V206, P3001, DOI 10.1084/jem.20091411
   Jean WC, 2004, J NEURO-ONCOL, V66, P39, DOI 10.1023/B:NEON.0000013477.94568.0f
   Jiang H, 2009, CURR GENE THER, V9, P422, DOI 10.2174/156652309789753356
   Kalinski P, 1999, IMMUNOL TODAY, V20, P561, DOI 10.1016/S0167-5699(99)01547-9
   Kim CY, 2011, EXP MOL MED, V43, P580, DOI 10.3858/emm.2011.43.10.065
   Klebanoff CA, 2005, P NATL ACAD SCI USA, V102, P9571, DOI 10.1073/pnas.0503726102
   Kremer JM, 2003, NEW ENGL J MED, V349, P1907, DOI 10.1056/NEJMoa035075
   Lang FF, 2003, J CLIN ONCOL, V21, P2508, DOI 10.1200/JCO.2003.21.13.2508
   Leen AM, 2006, NAT MED, V12, P1160, DOI 10.1038/nm1475
   Liau LM, 2005, CLIN CANCER RES, V11, P5515, DOI 10.1158/1078-0432.CCR-05-0464
   Long MX, 2009, IMMUNITY, V31, P921, DOI 10.1016/j.immuni.2009.09.022
   Lun XQ, 2010, MOL THER, V18, P1927, DOI 10.1038/mt.2010.183
   Lun XQ, 2010, CANCER RES, V70, P598, DOI 10.1158/0008-5472.CAN-09-1510
   Määttä AM, 2009, CURR GENE THER, V9, P356, DOI 10.2174/156652309789753365
   Matsukado K, 1996, NEUROSURGERY, V39, P125, DOI 10.1097/00006123-199607000-00025
   Mescher MF, 2006, IMMUNOL REV, V211, P81, DOI 10.1111/j.0105-2896.2006.00382.x
   Meyers CA, 2006, J CLIN ONCOL, V24, P1305, DOI 10.1200/JCO.2005.04.6086
   Mihara M, 2000, J CLIN INVEST, V106, P91, DOI 10.1172/JCI9244
   Mineharu Y, 2011, CLIN CANCER RES, V17, P4705, DOI 10.1158/1078-0432.CCR-11-0915
   Mitchell DM, 2010, J IMMUNOL, V184, P6719, DOI 10.4049/jimmunol.0904089
   Muhammad AKMG, 2009, CLIN CANCER RES, V15, P6113, DOI 10.1158/1078-0432.CCR-09-1087
   Okada H, 2011, J CLIN ONCOL, V29, P330, DOI 10.1200/JCO.2010.30.7744
   Oshiro S, 2001, NEUROL RES, V23, P359, DOI 10.1179/016164101101198569
   Prins RM, 2011, CLIN CANCER RES, V17, P1603, DOI 10.1158/1078-0432.CCR-10-2563
   Pulkkanen KJ, 2005, MOL THER, V12, P585, DOI 10.1016/j.ymthe.2005.07.357
   Puumalainen AM, 1998, HUM GENE THER, V9, P1769, DOI 10.1089/hum.1998.9.12-1769
   Rainov NG, 2011, ANTI-CANCER AGENT ME, V11, P739
   Ramakrishna E, 2009, CANCER RES, V69, P1448, DOI 10.1158/0008-5472.CAN-08-1160
   Robinson SN, 2003, BONE MARROW TRANSPL, V31, P361, DOI 10.1038/sj.bmt.1703816
   Ruan QG, 2009, IMMUNITY, V31, P932, DOI 10.1016/j.immuni.2009.10.006
   Sampson JH, 2010, J CLIN ONCOL, V28, P4722, DOI 10.1200/JCO.2010.28.6963
   Sampson JH, 2008, SEMIN IMMUNOL, V20, P267, DOI 10.1016/j.smim.2008.04.001
   Sandmair AM, 2000, HUM GENE THER, V11, P2197, DOI 10.1089/104303400750035726
   Sanlioglu AD, 2006, CANCER GENE THER, V13, P21, DOI 10.1038/sj.cgt.7700877
   Sanlioglu S, 2001, CANCER GENE THER, V8, P897, DOI 10.1038/sj.cgt.7700394
   Schmittling RJ, 2008, J IMMUNOL METHODS, V339, P74, DOI 10.1016/j.jim.2008.08.004
   Sibenaller Zita A, 2005, NEUROSURG FOCUS, V19, P0
   Smith CM, 2004, NAT IMMUNOL, V5, P1143, DOI 10.1038/ni1129
   Tas SW, 2009, CURR GENE THER, V9, P160, DOI 10.2174/156652309788488569
   Tran DQ, 2009, J IMMUNOL, V182, P2929, DOI 10.4049/jimmunol.0803827
   Tsuboi Y, 2009, J NEUROSURG, V110, P594, DOI 10.3171/2008.8.JNS17648
   Vauleon E, 2010, CLIN DEV IMMUNOL, V0, P0, DOI DOI 10.1155/2010/689171
   Vecchi A, 1999, J LEUKOCYTE BIOL, V66, P489, DOI 10.1002/jlb.66.3.489
   Walker DG, 2008, J CLIN NEUROSCI, V15, P114, DOI 10.1016/j.jocn.2007.08.007
   Weitzner MA, 1997, PSYCHO-ONCOL, V6, P169, DOI 10.1002/(SICI)1099-1611(199709)6:3<169::AID-PON269>3.0.CO;2-#
   WEIZSACKER M, 1982, EUR J CANCER CLIN ON, V18, P891, DOI 10.1016/0277-5379(82)90200-0
   Wheeler CJ, 2004, CLIN CANCER RES, V10, P5316, DOI 10.1158/1078-0432.CCR-04-0497
   Williams MA, 2006, NATURE, V441, P890, DOI 10.1038/nature04790
   Wilson EB, 2008, J IMMUNOL, V181, P7445, DOI 10.4049/jimmunol.181.11.7445
   Yamanaka R, 2005, CLIN CANCER RES, V11, P4160, DOI 10.1158/1078-0432.CCR-05-0120
   Yang WQ, 2004, CLIN CANCER RES, V10, P8561, DOI 10.1158/1078-0432.CCR-04-0940
   Yu JS, 2004, CANCER RES, V64, P4973, DOI 10.1158/0008-5472.CAN-03-3505
NR 92
TC 27
Z9 29
U1 1
U2 14
PU SPRINGER
PI NEW YORK
PA ONE NEW YORK PLAZA, SUITE 4600, NEW YORK, NY, UNITED STATES
SN 1933-7213
EI 1878-7479
J9 NEUROTHERAPEUTICS
JI Neurotherapeutics
PD OCT 15
PY 2012
VL 9
IS 4
BP 827
EP 843
DI 10.1007/s13311-012-0144-7
PG 17
WC Clinical Neurology; Neurosciences; Pharmacology & Pharmacy
SC Neurosciences & Neurology; Pharmacology & Pharmacy
GA 027AU
UT WOS:000310325000013
PM 22996231
DA 2025-02-17
ER

PT J
AU Nava, S
   Dossena, M
   Pogliani, S
   Pellegatta, S
   Antozzi, C
   Baggi, F
   Gellera, C
   Pollo, B
   Parati, EA
   Finocchiaro, G
   Frigerio, S
AF Nava, Sara
   Dossena, Marta
   Pogliani, Simona
   Pellegatta, Serena
   Antozzi, Carlo
   Baggi, Fulvio
   Gellera, Cinzia
   Pollo, Bianca
   Parati, Eugenio A.
   Finocchiaro, Gaetano
   Frigerio, Simona
TI An Optimized Method for Manufacturing a Clinical Scale Dendritic Cell-Based Vaccine for the Treatment of Glioblastoma
SO PLOS ONE
LA English
DT Article
ID antitumor immunity; malignant gliomas; tumor; cancer; generation; immunotherapy; antigen; induce; mice; vivo
AB Immune-based treatments represent a promising new class of therapy designed to boost the immune system to specifically eradicate malignant cells. Immunotherapy may generate specific anti-tumor immune responses, and dendritic cells (DC), professional antigen-presenting cells, are widely used in experimental cancer immunotherapy. Several reports describe methods for the generation of mature, antigen-pulsed DC for clinical use. Improved quality and standardization are desirable to obtain GMP-compliant protocols. In this study we describe the generation of DC from 31 Glioblastoma (GB) patients starting from their monocytes isolated by immunomagnetic CD14 selection using the CliniMACS (R) device. Upon differentiation of CD14+ with IL-4 and GM-CSF, DC were induced to maturation with TNF-alpha, PGE(2), IL-1 beta, and IL-6. Whole tumor lysate was obtained, for the first time, in a closed system using the semi-automated dissociator GentleMACS (R). The yield of proteins improved by 130% compared to the manual dissociation method. Interestingly the Mean Fluorescence Intensity for CD83 increased significantly in DC pulsed with "new method" lysate compared to DC pulsed with "classical method" lysate. Our results indicate that immunomagnetic isolation of CD14(+) monocytes using the CliniMACS (R) device and their pulsing with whole tumor lysate proteins is a suitable method for clinical-scale generation of high quality, functional DC under GMP-grade conditions.
C1 [Nava, Sara; Dossena, Marta; Pogliani, Simona; Parati, Eugenio A.; Frigerio, Simona] Fdn IRCCS Ist Neurol Carlo Besta, Cell Therapy Prod Unit UPTC, Milan, Italy.
   [Pellegatta, Serena; Finocchiaro, Gaetano] Fdn IRCCS Ist Neurol Carlo Besta, Unit Mol Neurooncol, Milan, Italy.
   [Gellera, Cinzia] Fdn IRCCS Ist Neurol Carlo Besta, Dept Genet Neurodegenerat & Metab Dis, Milan, Italy.
   [Pollo, Bianca] Fdn IRCCS Ist Neurol Carlo Besta, Neuropathol Unit, Milan, Italy.
C3 Fondazione IRCCS Istituto Neurologico Carlo Besta; Fondazione IRCCS Istituto Neurologico Carlo Besta; Fondazione IRCCS Istituto Neurologico Carlo Besta; Fondazione IRCCS Istituto Neurologico Carlo Besta
RP Frigerio, S (通讯作者)，Fdn IRCCS Ist Neurol Carlo Besta, Cell Therapy Prod Unit UPTC, Milan, Italy.
EM uptc@istituto-besta.it
FU Italian Ministry of Health; Regione Lombardia; "il Fondo di Gio", a charity affiliated to the International Brain Tumor Alliance
CR Ardeshna KM, 2000, VOX SANG, V79, P46
   Ardon H, 2012, CANC IMMUNOL IMMUNOT, V0, P0
   Ashley DM, 1997, J EXP MED, V186, P1177, DOI 10.1084/jem.186.7.1177
   Babatz J, 2003, J HEMATOTH STEM CELL, V12, P515, DOI 10.1089/152581603322448222
   Bauer C, 2011, CANCER IMMUNOL IMMUN, V60, P1097, DOI 10.1007/s00262-011-1023-5
   Bohnenkamp HR, 2003, CYTOTECHNOLOGY, V42, P121, DOI 10.1023/B:CYTO.0000015833.34696.03
   Daga A, 2011, CURR PHARM DESIGN, V17, P2439, DOI 10.2174/138161211797249206
   Dauer M, 2008, J IMMUNOL METHODS, V337, P97, DOI 10.1016/j.jim.2008.07.003
   de Heusch M, 2004, EUR J IMMUNOL, V34, P1861, DOI 10.1002/eji.200424878
   Dhodapkar MV, 2001, J EXP MED, V193, P233, DOI 10.1084/jem.193.2.233
   Gilboa E, 2007, J CLIN INVEST, V117, P1195, DOI 10.1172/JCI31205
   Höltl L, 1998, LANCET, V352, P1358, DOI 10.1016/S0140-6736(05)60748-9
   Iwamoto M, 2003, INT J CANCER, V104, P92, DOI 10.1002/ijc.10915
   Kim W, 2010, NEUROSURG CLIN N AM, V21, P139, DOI 10.1016/j.nec.2009.09.005
   Lee JJ, 2008, J LEUKOCYTE BIOL, V84, P319, DOI 10.1189/jlb.1107737
   Liau L M, 2000, NEUROSURG FOCUS, V9, P0
   Liau LM, 2005, CLIN CANCER RES, V11, P5515, DOI 10.1158/1078-0432.CCR-05-0464
   MAYORDOMO JI, 1995, NAT MED, V1, P1297, DOI 10.1038/nm1295-1297
   Pellegatta S, 2006, NEUROL RES, V28, P527, DOI 10.1179/016164106X116809
   Pellegatta S, 2006, CANCER RES, V66, P10247, DOI 10.1158/0008-5472.CAN-06-2048
   Pellegatta S, 2009, METHODS MOL BIOL, V568, P233, DOI 10.1007/978-1-59745-280-9_15
   Reardon DA, 2006, J CLIN ONCOL, V24, P1253, DOI 10.1200/JCO.2005.04.5302
   SALLUSTO F, 1994, J EXP MED, V179, P1109, DOI 10.1084/jem.179.4.1109
   Shakar G, 2004, J IMMUNOL METHODS, V285, P293
   STEINMAN RM, 1978, P NATL ACAD SCI USA, V75, P5132, DOI 10.1073/pnas.75.10.5132
   Tan JKH, 2005, J LEUKOCYTE BIOL, V78, P319, DOI 10.1189/jlb.1104664
   Thurner B, 1999, J IMMUNOL METHODS, V223, P1, DOI 10.1016/S0022-1759(98)00208-7
   Tittarelli A, 2012, CANC IMMUNOL IMMUNOT, V0, P0
   Wen PY, 2008, NEW ENGL J MED, V359, P492, DOI 10.1056/NEJMra0708126
   Wheeler Christopher J, 2004, CLIN NEUROSURG, V51, P132
   Yamanaka R, 2008, TRENDS MOL MED, V14, P228, DOI 10.1016/j.molmed.2008.03.003
NR 31
TC 32
Z9 36
U1 0
U2 12
PU PUBLIC LIBRARY SCIENCE
PI SAN FRANCISCO
PA 1160 BATTERY STREET, STE 100, SAN FRANCISCO, CA 94111 USA
SN 1932-6203
EI 
J9 PLOS ONE
JI PLoS One
PD DEC 20
PY 2012
VL 7
IS 12
BP 
EP 
DI 10.1371/journal.pone.0052301
PG 7
WC Multidisciplinary Sciences
SC Science & Technology - Other Topics
GA 060RA
UT WOS:000312794500140
PM 23284979
DA 2025-02-17
ER

PT J
AU Ge, LS
   Cornforth, AN
   Hoa, NT
   Delgado, C
   Chiou, SK
   Zhou, YH
   Jadus, MR
AF Ge, Lisheng
   Cornforth, Andrew N.
   Hoa, Neil T.
   Delgado, Christina
   Chiou, Shiun Kwei
   Zhou, Yi Hong
   Jadus, Martin R.
TI Differential Glioma-Associated Tumor Antigen Expression Profiles of Human Glioma Cells Grown in Hypoxia
SO PLOS ONE
LA English
DT Article
ID potential targets; glioblastoma; vaccination; identification; immunotherapy; angiogenesis; survival; vaccines; complex; protein
AB Human U251 and D54 glioma cells were tested for expression of 25 glioma-associated tumor antigen precursor proteins (TAPP) under hypoxic (1% O-2) or normoxic (21% O-2) conditions. Hypoxic glioma cell lines increased their mRNA expression for nine TAPP (Aim2, Art-4, EphA2, EZH2, Fosl1, PTH-rP, Sox 11, Whsc2 and YKL-40), as assessed by quantitative reverse transcriptase real-time/polymerase chain reaction (qRT-PCR). Increased differences with three hypoxic-induced TAPP: EZH2, Whsc2 and YKL-40 were shown at the protein levels by fluorescent antibody staining and quantitative electrophoretic analysis. Two TAPP (MRP3 and Trp1) were down-regulated by hypoxia in glioma cell lines. Growing the glioma cells under hypoxia for 13 days, followed by returning them back to normoxic conditions for 7 days, and restored the original normoxic TAPP profile. Thus, hypoxia was an environmental factor that stimulated the transient expression of these antigens. Intracranial xenografts grown in nude mice derived from U251 cells that had been cultured under neurosphere stem cell conditions showed increased expression of Whsc2 or YKL-40, demonstrating that these in vitro properties of glioma also occur in vivo. Whsc2-specific cytotoxic T lymphocytes killed the hypoxic U251 glioma cells better than normoxic glioma cells. The antigens expressed by hypoxic tumor cells may be a better source of starting tumor material for loading dendritic cells for novel immunotherapy of glioma using tumor-associated antigens.
C1 [Ge, Lisheng; Hoa, Neil T.; Delgado, Christina; Jadus, Martin R.] Vet Affairs Med Ctr, Diagnost & Mol Hlth Care Grp, Long Beach, CA USA.
   [Cornforth, Andrew N.] Calif Stem Cell Inc, Irvine, CA USA.
   [Hoa, Neil T.; Delgado, Christina; Chiou, Shiun Kwei; Jadus, Martin R.] Vet Affairs Med Ctr, Res Serv Healthcare Grp, Long Beach, CA USA.
   [Zhou, Yi Hong; Jadus, Martin R.] Univ Calif Irvine, Chao Comprehens Canc Ctr, Neurooncol Program, Orange, CA 92668 USA.
   [Zhou, Yi Hong] Univ Calif Irvine, Dept Neurol Surg, Irvine, CA USA.
   [Zhou, Yi Hong] Univ Calif Irvine, Dept Biol Chem, Irvine, CA 92717 USA.
C3 US Department of Veterans Affairs; Veterans Health Administration (VHA); VA Long Beach Healthcare System; US Department of Veterans Affairs; Veterans Health Administration (VHA); VA Long Beach Healthcare System; University of California System; University of California Irvine; University of California System; University of California Irvine; University of California System; University of California Irvine
RP Ge, LS (通讯作者)，Vet Affairs Med Ctr, Diagnost & Mol Hlth Care Grp, Long Beach, CA USA.
EM martin.jadus@va.gov
FU Veterans Affairs Medical Cente; University of California, Irvine, School of Medicine and Committee on Research Award
CR Bar EE, 2011, BRAIN PATHOL, V21, P119, DOI 10.1111/j.1750-3639.2010.00460.x
   Bertout JA, 2008, NAT REV CANCER, V8, P967, DOI 10.1038/nrc2540
   Brat DJ, 2004, CANCER RES, V64, P920, DOI 10.1158/0008-5472.CAN-03-2073
   Chi JT, 2006, PLOS MED, V3, P395, DOI 10.1371/journal.pmed.0030047
   Chouaib S, 2012, FRONT IMMUNOL, V3, P0, DOI 10.3389/fimmu.2012.00021
   Collingridge DR, 1999, RADIOTHER ONCOL, V53, P127, DOI 10.1016/S0167-8140(99)00121-8
   Dutoit V, 2012, BRAIN, V135, P1042, DOI 10.1093/brain/aws042
   Evans SM, 2004, CANCER RES, V64, P1886, DOI 10.1158/0008-5472.CAN-03-2424
   Evans SM, 2004, CLIN CANCER RES, V10, P8177, DOI 10.1158/1078-0432.CCR-04-1081
   Faibish M, 2011, MOL CANCER THER, V10, P742, DOI 10.1158/1535-7163.MCT-10-0868
   FINCH CA, 1972, NEW ENGL J MED, V286, P407, DOI 10.1056/NEJM197202242860806
   Ge LS, 2010, CLIN DEV IMMUNOL, V0, P0, DOI DOI 10.1155/2010/296453
   Grauer OM, 2009, BRAIN PATHOL, V19, P674, DOI 10.1111/j.1750-3639.2009.00315.x
   Griguer CE, 2005, J NEURO-ONCOL, V74, P123, DOI 10.1007/s11060-004-6404-6
   Griguer CE, 2006, CANCER RES, V66, P2257, DOI 10.1158/0008-5472.CAN-05-3364
   Haque A, 2011, PROG MOL BIOL TRANSL, V98, P187, DOI 10.1016/B978-0-12-385506-0.00005-3
   Harrison LB, 2002, ONCOLOGIST, V7, P492, DOI 10.1634/theoncologist.7-6-492
   Heimberger AB, 2011, NEURO-ONCOLOGY, V13, P3, DOI 10.1093/neuonc/noq169
   Hickey MJ, 2010, J TRANSL MED, V8, P0, DOI 10.1186/1479-5876-8-100
   Hoa N, 2010, J IMMUNOL, V185, P4793, DOI 10.4049/jimmunol.1001526
   Höckel M, 2001, JNCI-J NATL CANCER I, V93, P266, DOI 10.1093/jnci/93.4.266
   Ito M, 2001, CANCER RES, V61, P2038
   Izumoto S, 2012, ADV EXP MED BIOL, V746, P166, DOI 10.1007/978-1-4614-3146-6_13
   Jackson C, 2011, CLIN DEV IMMUNOL, V0, P0, DOI DOI 10.1155/2011/732413
   Jarboe JS, 2007, CANCER RES, V67, P7983, DOI 10.1158/0008-5472.CAN-07-1493
   Jensen RL, 2009, J NEURO-ONCOL, V92, P317, DOI 10.1007/s11060-009-9827-2
   Jiang BH, 1996, AM J PHYSIOL-CELL PH, V271, PC1172, DOI 10.1152/ajpcell.1996.271.4.C1172
   Kim W, 2010, NEUROSURG CLIN N AM, V21, P139, DOI 10.1016/j.nec.2009.09.005
   Kruse CA, 2001, BRAIN TUMOR IMMUNOTHERAPY, V0, P149
   Kruse CA, 1997, CANCER IMMUNOL IMMUN, V45, P77, DOI 10.1007/s002620050405
   Lee Y, 2008, BMC MED GENOMICS, V1, P0, DOI 10.1186/1755-8794-1-52
   Li A, 2009, CANCER RES, V69, P2091, DOI 10.1158/0008-5472.CAN-08-2100
   Li J, 2008, NEURO-ONCOLOGY, V10, P45, DOI 10.1215/15228517-2007-036
   Liau LM, 2005, CLIN CANCER RES, V11, P5515, DOI 10.1158/1078-0432.CCR-05-0464
   Little SE, 2012, CANCER RES, V72, P1614, DOI 10.1158/0008-5472.CAN-11-4069
   Narita T, 2003, MOL CELL BIOL, V23, P1863, DOI 10.1128/MCB.23.6.1863-1873.2003
   Niu YM, 2009, CANCER SCI, V100, P2167, DOI 10.1111/j.1349-7006.2009.01298.x
   Nutt CL, 2005, CLIN CANCER RES, V11, P2258, DOI 10.1158/1078-0432.CCR-04-1601
   Okada H, 2011, J CLIN ONCOL, V29, P330, DOI 10.1200/JCO.2010.30.7744
   Orzan F, 2011, NEUROPATH APPL NEURO, V37, P381, DOI 10.1111/j.1365-2990.2010.01132.x
   Parney IF, 2012, ADV EXP MED BIOL, V746, P42, DOI 10.1007/978-1-4614-3146-6_4
   Pelloski CE, 2005, CLIN CANCER RES, V11, P3326, DOI 10.1158/1078-0432.CCR-04-1765
   Pfaffl MW, 2001, NUCLEIC ACIDS RES, V29, P0, DOI 10.1093/nar/29.9.e45
   Phillips HS, 2006, CANCER CELL, V9, P157, DOI 10.1016/j.ccr.2006.02.019
   Prins RM, 2011, CLIN CANCER RES, V17, P1603, DOI 10.1158/1078-0432.CCR-10-2563
   Sathornsumetee S, 2008, J CLIN ONCOL, V26, P271, DOI 10.1200/JCO.2007.13.3652
   Suvà ML, 2009, CANCER RES, V69, P9211, DOI 10.1158/0008-5472.CAN-09-1622
   Toda M, 2012, ADV EXP MED BIOL, V746, P77, DOI 10.1007/978-1-4614-3146-6_6
   Yajima N, 2005, CLIN CANCER RES, V11, P5900, DOI 10.1158/1078-0432.CCR-05-0559
   Yamaguchi Y, 1999, CELL, V97, P41, DOI 10.1016/S0092-8674(00)80713-8
   Yamanaka R, 2012, ADV EXP MED BIOL, V746, P187, DOI 10.1007/978-1-4614-3146-6_15
   Yu JS, 2001, CANCER RES, V61, P842
   Yu JS, 2004, CANCER RES, V64, P4973, DOI 10.1158/0008-5472.CAN-03-3505
   Zhang JG, 2008, J NEURO-ONCOL, V88, P65, DOI 10.1007/s11060-008-9534-4
   Zhang JG, 2007, CLIN CANCER RES, V13, P566, DOI 10.1158/1078-0432.CCR-06-1576
NR 55
TC 14
Z9 14
U1 0
U2 7
PU PUBLIC LIBRARY SCIENCE
PI SAN FRANCISCO
PA 1160 BATTERY STREET, STE 100, SAN FRANCISCO, CA 94111 USA
SN 1932-6203
EI 
J9 PLOS ONE
JI PLoS One
PD SEP 5
PY 2012
VL 7
IS 9
BP 
EP 
DI 10.1371/journal.pone.0042661
PG 11
WC Multidisciplinary Sciences
SC Science & Technology - Other Topics
GA 001MC
UT WOS:000308463800015
PM 22957023
DA 2025-02-17
ER

PT J
AU Petrosiute, A
   Auletta, JJ
   Lazarus, HM
AF Petrosiute, Agne
   Auletta, Jeffery J.
   Lazarus, Hillard M.
TI Achieving graft-versus-tumor effect in brain tumor patients: from autologous progenitor cell transplant to active immunotherapy
SO IMMUNOTHERAPY
LA English
DT Review
DE brain tumor; dendritic cell; glioblastoma multiforme; graft-versus-tumor; immunomodulation; immunotherapy; medulloblastoma; mesenchymal stromal cell; NK cell; regulatory T cell; stem cell transplantation
ID early lymphocyte recovery; mesenchymal stem-cells; regulatory t-cells; glioma-infiltrating microglia/macrophages; high-dose chemotherapy; natural-killer-cells; bone-marrow rescue; myeloablative chemotherapy; prolonged survival; nk cells
AB Success in treating aggressive brain tumors like glioblastoma multiforme and medulloblastoma remains challenging, in part because these malignancies overcome CNS immune surveillance. New insights into brain tumor immunology have led to a rational development of immunotherapeutic strategies, including cytotoxic T-lymphocyte therapies and dendritic cell vaccines. However, these therapies are most effective when applied in a setting of minimal residual disease, so require prior use of standard cytotoxic therapies or cytoreduction by surgery. Myeloablative chemotherapy with autologous hematopoietic cell transplantation (autoHCT) can offer a platform upon which different cellular therapies can be effectively instituted. Specifically, this approach provides an inherent 'chemical debulking' through high-dose chemotherapy and a graft-versus-tumor effect through an autologous T-cell replete graft. Furthermore, autoHCT may be beneficial in 'resetting' the body's immune system, potentially 'breaking' tumor tolerance, and in providing a 'boost' of immune effector cells (NK cells or cytotoxic T lymphocytes), which could augment desired anti-tumor effects. As literature on the use of autoHCT in brain tumors is scarce, aspects of immunotherapies applied in non-CNS malignancies are reviewed as potential therapies that could be used in conjunction with autoHCT to eradicate brain tumors.
C1 [Petrosiute, Agne; Auletta, Jeffery J.] Case Western Reserve Univ, Dept Pediat, Rainbow Babies & Childrens Hosp, Cleveland, OH 44106 USA.
   [Auletta, Jeffery J.] Case Western Reserve Univ, Dept Pathol, Cleveland, OH 44106 USA.
   [Auletta, Jeffery J.] Case Western Reserve Univ, Dept Regenerat Med, Cleveland, OH 44106 USA.
   [Auletta, Jeffery J.; Lazarus, Hillard M.] Case Western Reserve Univ, Natl Ctr Regenerat Med, Cleveland, OH 44106 USA.
   [Lazarus, Hillard M.] Case Western Reserve Univ, Dept Med, Cleveland, OH 44106 USA.
C3 University Hospitals of Cleveland; Rainbow Babies & Children's Hospital; University System of Ohio; Case Western Reserve University; Case Western Reserve University Hospital; University System of Ohio; Case Western Reserve University; University System of Ohio; Case Western Reserve University; University System of Ohio; Case Western Reserve University; University System of Ohio; Case Western Reserve University
RP Petrosiute, A (通讯作者)，Case Western Reserve Univ, Dept Pediat, Rainbow Babies & Childrens Hosp, 11100 Euclid Ave,Mailstop 6054, Cleveland, OH 44106 USA.
EM agne.petrosiute2@uhhospitals.org
FU National Center for Regenerative Medicine at Case Western Reserve University; St. Baldrick's Foundation; NIH/NIAID [AI57801]; National Center for Regenerative Medicine
CR Aboody KS, 2008, GENE THER, V15, P739, DOI 10.1038/gt.2008.41
   Aboody KS, 2000, P NATL ACAD SCI USA, V97, P12846, DOI 10.1073/pnas.97.23.12846
   AGAH R, 1989, J IMMUNOL, V143, P3093
   AGAH R, 1989, CANCER RES, V49, P5959
   Ahmed N, 2007, CANCER RES, V67, P5957, DOI 10.1158/0008-5472.CAN-06-4309
   Ahmed N, 2010, CLIN CANCER RES, V16, P474, DOI 10.1158/1078-0432.CCR-09-1322
   Akasaki Yasuharu, 2005, EXPERT REV NEUROTHER, V5, P497, DOI 10.1586/14737175.5.4.497
   Andoniou CE, 2005, NAT IMMUNOL, V6, P1011, DOI 10.1038/ni1244
   Antony PA, 2005, J IMMUNOTHER, V28, P120, DOI 10.1097/01.cji.0000155049.26787.45
   Ardon H, 2010, J NEURO-ONCOL, V99, P261, DOI 10.1007/s11060-010-0131-y
   Ardon H, 2010, PEDIATR BLOOD CANCER, V54, P519, DOI 10.1002/pbc.22319
   Auletta JJ, 2010, BIOL BLOOD MARROW TR, V16, P891, DOI 10.1016/j.bbmt.2009.12.005
   Baird K, 2012, BIOL BLOOD MARROW TR, V18, P698, DOI 10.1016/j.bbmt.2011.08.020
   Banissi C, 2009, CANCER IMMUNOL IMMUN, V58, P1627, DOI 10.1007/s00262-009-0671-1
   Baxevanis CN, 2009, CANCER IMMUNOL IMMUN, V58, P317, DOI 10.1007/s00262-008-0576-4
   Binello E, 2012, NEURO-ONCOLOGY, V14, P256, DOI 10.1093/neuonc/nor204
   Blaser BW, 2006, BEST PRACT RES CL HA, V19, P281, DOI 10.1016/j.beha.2005.11.004
   Boyman O, 2012, NAT REV IMMUNOL, V12, P180, DOI 10.1038/nri3156
   Brandes AA, 2001, CANCER INVEST, V19, P41, DOI 10.1081/CNV-100000084
   Bullain SS, 2009, J NEURO-ONCOL, V94, P373, DOI 10.1007/s11060-009-9889-1
   Casiraghi F, 2013, STEM CELL REV REP, V9, P65, DOI 10.1007/s12015-011-9345-4
   Castriconi R, 2007, EUR J IMMUNOL, V37, P3190, DOI 10.1002/eji.200737546
   Chang CN, 2011, J CLIN NEUROSCI, V18, P1048, DOI 10.1016/j.jocn.2010.11.034
   Charles NA, 2011, GLIA, V59, P1169, DOI 10.1002/glia.21136
   Chow KKH, 2011, IMMUNOTHERAPY-UK, V3, P423, DOI 10.2217/IMT.10.110
   Ciavarella S, 2011, STEM CELLS DEV, V20, P1, DOI 10.1089/scd.2010.0223
   Daga A, 2011, CURR PHARM DESIGN, V17, P2439, DOI 10.2174/138161211797249206
   Dey M, 2006, LETT DRUG DES DISCOV, V3, P443, DOI 10.2174/157018006778194844
   Didenko VV, 2002, J NEUROSURG, V96, P580, DOI 10.3171/jns.2002.96.3.0580
   Dillman RO, 2009, J IMMUNOTHER, V32, P914, DOI 10.1097/CJI.0b013e3181b2910f
   Ehtesham Moneeb, 2004, CANCER CONTROL, V11, P192
   Fagnoni FF, 2003, BONE MARROW TRANSPL, V31, P31, DOI 10.1038/sj.bmt.1703782
   Farag SS, 2003, EXPERT OPIN BIOL TH, V3, P237, DOI 10.1517/eobt.3.2.237.21152
   Fehniger TA, 2001, BLOOD, V97, P14, DOI 10.1182/blood.V97.1.14
   Finlay JL, 2008, PEDIATR BLOOD CANCER, V51, P806, DOI 10.1002/pbc.21732
   Finocchiaro G, 2011, CURR OPIN NEUROL, V24, P641, DOI 10.1097/WCO.0b013e32834cbb17
   Foreman NK, 2005, J NEURO-ONCOL, V71, P181, DOI 10.1007/s11060-004-1366-2
   Gabrilovich DI, 1996, NAT MED, V2, P1096, DOI 10.1038/nm1096-1096
   Gardner SL, 2004, PEDIATR TRANSPLANT, V8, P28, DOI 10.1111/j.1398-2265.2004.00202.x
   Gomez GG, 2006, GENE THER MOL BIOL, V10A, P133
   Graeber MB, 2002, GLIA, V40, P252, DOI 10.1002/glia.10147
   Grauer OM, 2007, INT J CANCER, V121, P95, DOI 10.1002/ijc.22607
   Hallett WHD, 2004, CELL MOL IMMUNOL, V1, P12
   Hamada H, 2005, CANCER SCI, V96, P149, DOI 10.1111/j.1349-7006.2005.00032.x
   Hayes RL, 2001, CRIT REV ONCOL HEMAT, V39, P31, DOI 10.1016/S1040-8428(01)00122-6
   Haynes NM, 2008, CURR OPIN IMMUNOL, V20, P545, DOI 10.1016/j.coi.2008.05.008
   Held-Feindt J, 2010, EXP CELL RES, V316, P1553, DOI 10.1016/j.yexcr.2010.02.018
   Hentschke P, 2003, BONE MARROW TRANSPL, V31, P253, DOI 10.1038/sj.bmt.1703811
   Hofman FM, 2010, ANTI-CANCER AGENT ME, V10, P462
   Hussain SF, 2006, NEURO-ONCOLOGY, V8, P261, DOI 10.1215/15228517-2006-008
   Ishikawa E, 2004, ANTICANCER RES, V24, P1861
   Kahlon KS, 2004, CANCER RES, V64, P9160, DOI 10.1158/0008-5472.CAN-04-0454
   Kim W, 2010, NEUROSURG CLIN N AM, V21, P139, DOI 10.1016/j.nec.2009.09.005
   Klingemann H, 2008, HORM METAB RES, V40, P122, DOI 10.1055/s-2007-1004576
   Kosztowski T, 2009, EXPERT REV ANTICANC, V9, P597, DOI 10.1586/ERA.09.22
   Kronik N, 2008, CANCER IMMUNOL IMMUN, V57, P425, DOI 10.1007/s00262-007-0387-z
   Lake RA, 2005, NAT REV CANCER, V5, P397, DOI 10.1038/nrc1613
   Lammering G, 2004, CLIN CANCER RES, V10, P6732, DOI 10.1158/1078-0432.CCR-04-0393
   Leary SES, 2012, CURR OPIN PEDIATR, V24, P33, DOI 10.1097/MOP.0b013e32834ec106
   Li ZH, 2012, EXPERT OPIN BIOL TH, V12, P165, DOI 10.1517/14712598.2012.648180
   Liau L, 2012, STUDY DRUG DCVAX L T, V0, P0
   LUNDBERG JH, 1992, J NEURO-ONCOL, V13, P151
   Luptrawan A, 2008, REV RECENT CLIN TRIA, V3, P10, DOI 10.2174/157488708783330530
   Marachelian A, 2008, BONE MARROW TRANSPL, V41, P167, DOI 10.1038/sj.bmt.1705953
   Massimino M, 2010, PEDIATR BLOOD CANCER, V54, P641, DOI 10.1002/pbc.22375
   Masson F, 2007, J IMMUNOL, V179, P845, DOI 10.4049/jimmunol.179.2.845
   Meehan KR, 2010, CYTOTHERAPY, V12, P1013, DOI 10.3109/14653249.2010.515580
   Mehling M, 2007, ACTA NEUROPATHOL, V114, P111, DOI 10.1007/s00401-007-0231-8
   Miller JS, 2005, BLOOD, V105, P3051, DOI 10.1182/blood-2004-07-2974
   Moretta L, 2006, IMMUNOL REV, V214, P219, DOI 10.1111/j.1600-065X.2006.00450.x
   Müller T, 2008, CANCER IMMUNOL IMMUN, V57, P411, DOI 10.1007/s00262-007-0383-3
   Nagler A, 2010, J IMMUNOTHER, V33, P326, DOI 10.1097/CJI.0b013e3181c810b6
   Nakamizo A, 2005, CANCER RES, V65, P3307, DOI 10.1158/0008-5472.CAN-04-1874
   Ogbomo H, 2011, TRENDS MOL MED, V17, P433, DOI 10.1016/j.molmed.2011.03.004
   Okada H, 2011, J CLIN ONCOL, V29, P330, DOI 10.1200/JCO.2010.30.7744
   Parajuli P, 2007, EXPERT OPIN BIOL TH, V7, P439, DOI 10.1517/14712598.7.4.439
   Plautz GE, 2000, CLIN CANCER RES, V6, P2209
   Plosker GL, 2003, DRUGS, V63, P803, DOI 10.2165/00003495-200363080-00005
   Porrata LF, 2001, BLOOD, V98, P579, DOI 10.1182/blood.V98.3.579
   Porrata LF, 2002, LEUKEMIA, V16, P1311, DOI 10.1038/sj.leu.2402503
   Porrata LF, 2001, BONE MARROW TRANSPL, V28, P865, DOI 10.1038/sj.bmt.1703236
   Porrata LF, 2010, CLIN DEV IMMUNOL, V0, P0, DOI DOI 10.1155/2010/914945
   Portnow J, 2012, PILOT FEASIBILITY ST, V0, P0
   Rasku MA, 2008, J TRANSL MED, V6, P0, DOI 10.1186/1479-5876-6-12
   Renga M, 2003, ANN ONCOL, V14, P1177, DOI 10.1093/annonc/mdg317
   Roger M, 2012, INT J PHARMACEUT, V423, P63, DOI 10.1016/j.ijpharm.2011.04.058
   Salsman VS, 2011, PLOS ONE, V6, P0, DOI 10.1371/journal.pone.0020267
   Schrama JG, 2003, BONE MARROW TRANSPL, V31, P141, DOI 10.1038/sj.bmt.1703801
   Secondino S, 2008, BONE MARROW TRANSPL, V42, P131, DOI 10.1038/bmt.2008.86
   Sentman CL, 2006, ADV CANCER RES, V95, P249, DOI 10.1016/S0065-230X(06)95007-6
   Sonabend AM, 2008, ANTICANCER RES, V28, P1143
   Sosman JA, 2001, J CLIN ONCOL, V19, P634, DOI 10.1200/JCO.2001.19.3.634
   Sung KW, 2011, PEDIATR BLOOD CANCER, V57, P660, DOI 10.1002/pbc.23035
   Tsuboi K, 2003, CLIN CANCER RES, V9, P3294
   Uherek C, 2002, BLOOD, V100, P1265, DOI 10.1182/blood.V100.4.1265.h81602001265_1265_1273
   van der Most RG, 2008, CELL DEATH DIFFER, V15, P13, DOI 10.1038/sj.cdd.4402255
   van der Most RG, 2006, CANCER RES, V66, P601, DOI 10.1158/0008-5472.CAN-05-2967
   van der Most RG, 2009, CANCER IMMUNOL IMMUN, V58, P1219, DOI 10.1007/s00262-008-0628-9
   Vauleon E, 2010, CLIN DEV IMMUNOL, V0, P0, DOI DOI 10.1155/2010/689171
   Vivier E, 2011, SCIENCE, V331, P0, DOI 10.1126/science.1198687
   von Bahr L, 2012, BIOL BLOOD MARROW TR, V18, P557, DOI 10.1016/j.bbmt.2011.07.023
   Voskens CJ, 2010, J EXP CLIN CANC RES, V29, P0, DOI 10.1186/1756-9966-29-134
   Walker DG, 2006, J NEUROIMMUNOL, V175, P59, DOI 10.1016/j.jneuroim.2006.03.006
   Wei J, 2010, CLIN CANCER RES, V16, P461, DOI 10.1158/1078-0432.CCR-09-1983
   Wu AH, 2007, J NEURO-ONCOL, V83, P121, DOI 10.1007/s11060-006-9265-3
   Yang I, 2010, J CLIN NEUROSCI, V17, P6, DOI 10.1016/j.jocn.2009.05.006
   Yu AL, 2010, NEW ENGL J MED, V363, P1324, DOI 10.1056/NEJMoa0911123
   Zagzag D, 2005, LAB INVEST, V85, P328, DOI 10.1038/labinvest.3700233
NR 109
TC 3
Z9 3
U1 0
U2 11
PU FUTURE MEDICINE LTD
PI LONDON
PA UNITEC HOUSE, 3RD FLOOR, 2 ALBERT PLACE, FINCHLEY CENTRAL, LONDON, N3 1QB, ENGLAND
SN 1750-743X
EI 1750-7448
J9 IMMUNOTHERAPY-UK
JI Immunotherapy
PD NOV 15
PY 2012
VL 4
IS 11
BP 1139
EP 1151
DI 10.2217/IMT.12.96
PG 13
WC Immunology
SC Immunology
GA 039SM
UT WOS:000311266800012
PM 23194364
DA 2025-02-17
ER

PT J
AU Orozco-Morales, M
   Sánchez-García, FJ
   Guevara-Salazar, P
   Arrieta, O
   Hernández-Pedro, NY
   Sánchez-García, A
   Perez-Madrigal, R
   Rangel-López, E
   Pineda, B
   Sotelo, J
AF Orozco-Morales, Mario
   Sanchez-Garcia, Francisco-Javier
   Guevara-Salazar, Patricia
   Arrieta, Oscar
   Hernandez-Pedro, Norma Y.
   Sanchez-Garcia, Aurora
   Perez-Madrigal, Rodolfo
   Rangel-Lopez, Edgar
   Pineda, Benjamin
   Sotelo, Julio
TI Adjuvant immunotherapy of C6 glioma in rats with pertussis toxin
SO JOURNAL OF CANCER RESEARCH AND CLINICAL ONCOLOGY
LA English
DT Article
DE Pertussis toxin; Glioblastoma multiforme; Immunotherapeutic; Regulatory T cells; C6 glioma
ID regulatory t-cells; experimental autoimmune encephalomyelitis; tumor-infiltrating lymphocytes; bordetella-pertussis; immune-responses; peripheral-blood; dendritic cells; nervous-system; ovarian-cancer; brain-tumors
AB Purpose In spite of the recent advances in surgery and antitumor drugs, the brain tumors, like glioblastoma, have shown a poor prognosis. The aim of this study was to determine the effect of pertussis toxin (PTx) as immunomodulatory molecule on glial tumors induced by C6 glioma cells. Methods Given the pleiotropic effect of PTx on the immune system, we analyzed the effect of PTx on CD4+/CD25+/FoxP3+ (Treg) cells like as immunotherapeutic adjuvant. Thirty rats with a glial tumor of 1.5 cm in diameter were separated in two groups: the first group was treated with PTx and the second group was non-treated (controls). Tumoral volume was measured weekly; tumor, blood and spleen were taken for analysis of subpopulations of T cells, apoptotic index and cytokine contents, in both groups. Results We observed a significant decrease in tumor volume in the PTx group; this was associated with a decreased in the number of Treg cells, in both spleen and tumor. The percentage of apoptotic cells was increased as compared with that of controls. The production of proinflammatory cytokines was increased in mRNA for IL-6 as well as a small increase in the mRNA expression of perforin and granzime in tumors from rats treated with PTx. No changes were found in the mRNA expression of MCP-1 and MIP-1 alpha. Conclusion These results suggest that PTx could be an immunotherapeutic adjuvant in the integral therapy against glial tumors.
C1 [Orozco-Morales, Mario; Guevara-Salazar, Patricia; Perez-Madrigal, Rodolfo; Rangel-Lopez, Edgar; Pineda, Benjamin; Sotelo, Julio] Inst Nacl Neurol & Neurocirugia INNN, Neuroimmunol Unit, Mexico City 14269, DF, Mexico.
   [Orozco-Morales, Mario; Sanchez-Garcia, Francisco-Javier] Inst Politecn Nacl, Immunoregulat Unit, Mexico City, DF, Mexico.
   [Arrieta, Oscar; Hernandez-Pedro, Norma Y.] Inst Nacl Cancerol INCan, Expt Oncol Lab, Mexico City, DF, Mexico.
   [Sanchez-Garcia, Aurora] Inst Nacl Neurol & Neurocirugia INNN, Pathol Unit, Mexico City 14269, DF, Mexico.
C3 Instituto Politecnico Nacional - Mexico; Instituto Nacional de Cancerologia (INCAN)
RP Pineda, B (通讯作者)，Inst Nacl Neurol & Neurocirugia INNN, Neuroimmunol Unit, Insurgentes Sur 3877, Mexico City 14269, DF, Mexico.
EM benpio76@hotmail.com
FU CONACyT-Mexico [90550]; ICyTDF [PICSA10-143]
CR Agarwal RK, 2002, J NEUROIMMUNOL, V129, P133, DOI 10.1016/S0165-5728(02)00203-5
   Alt C, 2002, EUR J IMMUNOL, V32, P2133, DOI 10.1002/1521-4141(200208)32:8<2133::AID-IMMU2133>3.0.CO;2-W
   Arrieta O, 1998, EUR J CANCER, V34, P2101, DOI 10.1016/S0959-8049(98)00244-5
   BACKLUND PS, 1985, P NATL ACAD SCI USA, V82, P2637, DOI 10.1073/pnas.82.9.2637
   Barnett B, 2005, AM J REPROD IMMUNOL, V54, P369, DOI 10.1111/j.1600-0897.2005.00330.x
   BENDA P, 1968, SCIENCE, V161, P370, DOI 10.1126/science.161.3839.370
   Brückener KE, 2003, J CELL SCI, V116, P1837, DOI 10.1242/jcs.00378
   Buckner JC, 2003, SEMIN ONCOL, V30, P10, DOI 10.1053/j.seminoncol.2003.11.031
   Cassan C, 2006, J IMMUNOL, V177, P1552, DOI 10.4049/jimmunol.177.3.1552
   Chattopadhyay S, 2005, CANCER IMMUNOL IMMUN, V54, P1153, DOI 10.1007/s00262-005-0699-9
   Chen X, 2006, EUR J IMMUNOL, V36, P671, DOI 10.1002/eji.200535353
   Chen X, 2007, J IMMUNOL, V178, P6123, DOI 10.4049/jimmunol.178.10.6123
   Curiel TJ, 2004, NAT MED, V10, P942, DOI 10.1038/nm1093
   CYSTER JG, 1995, J EXP MED, V182, P581, DOI 10.1084/jem.182.2.581
   Darabi K, 2004, J IMMUNOL, V173, P92, DOI 10.4049/jimmunol.173.1.92
   Deorah Sundeep, 2006, NEUROSURG FOCUS, V20, PE1, DOI 10.3171/foc.2006.20.4.E1
   El Andaloussi A, 2006, NEURO-ONCOLOGY, V8, P234, DOI 10.1215/15228517-2006-006
   El Andaloussi A, 2007, J NEURO-ONCOL, V83, P145, DOI 10.1007/s11060-006-9314-y
   El Andaloussi A, 2006, J NEUROSURG, V105, P430, DOI 10.3171/jns.2006.105.3.430
   Fecci PE, 2006, CANCER RES, V66, P3294, DOI 10.1158/0008-5472.CAN-05-3773
   Garcia-Lora A, 2003, J CELL PHYSIOL, V195, P346, DOI 10.1002/jcp.10290
   Golgher D, 2002, EUR J IMMUNOL, V32, P3267, DOI 10.1002/1521-4141(200211)32:11<3267::AID-IMMU3267>3.0.CO;2-1
   Guevara P, 1999, J NEURO-ONCOL, V44, P91, DOI 10.1023/A:1006112422132
   HART MN, 1987, J NEUROPATH EXP NEUR, V46, P511, DOI 10.1097/00005072-198709000-00001
   He JP, 2000, J EXP MED, V191, P1605, DOI 10.1084/jem.191.9.1605
   Hofstetter HH, 2002, J IMMUNOL, V169, P117, DOI 10.4049/jimmunol.169.1.117
   Hou WQ, 2003, J IMMUNOL, V170, P1728, DOI 10.4049/jimmunol.170.4.1728
   Ichihara F, 2003, CLIN CANCER RES, V9, P4404
   Jäger D, 2001, J CLIN PATHOL, V54, P669, DOI 10.1136/jcp.54.9.669
   KOHNO S, 1983, J IMMUNOL, V130, P2675
   Li M, 2011, TECHNOL CANCER RES T, V10, P95, DOI 10.7785/tcrt.2012.500183
   Linehan DC, 2005, IMMUNOL RES, V32, P155, DOI 10.1385/IR:32:1-3:155
   LINTHICUM DS, 1982, J EXP MED, V156, P31, DOI 10.1084/jem.156.1.31
   LINTHICUM DS, 1982, IMMUNOBIOLOGY, V162, P211, DOI 10.1016/S0171-2985(11)80001-X
   Liyanage UK, 2002, J IMMUNOL, V169, P2756, DOI 10.4049/jimmunol.169.5.2756
   Lopez-Gonzalez MA, 2000, SURG NEUROL, V53, P157, DOI 10.1016/S0090-3019(99)00177-9
   Mascart F, 2003, J IMMUNOL, V170, P1504, DOI 10.4049/jimmunol.170.3.1504
   Mielcarek N, 2001, CELL MICROBIOL, V3, P181, DOI 10.1046/j.1462-5822.2001.00106.x
   MUNOZ JJ, 1984, CELL IMMUNOL, V83, P92, DOI 10.1016/0008-8749(84)90228-4
   NENCIONI L, 1991, INFECT IMMUN, V59, P4732, DOI 10.1128/IAI.59.12.4732-4734.1991
   Onizuka S, 1999, CANCER RES, V59, P3128
   Papaspyridonos M, 2008, ARTERIOSCL THROM VAS, V28, P433, DOI 10.1161/ATVBAHA.107.159160
   Pineda B, 2005, J EXP CLIN CANC RES, V24, P575
   Ryan M, 1998, INT IMMUNOL, V10, P651, DOI 10.1093/intimm/10.5.651
   Shimizu J, 1999, J IMMUNOL, V163, P5211
   Shive CL, 2000, EUR J IMMUNOL, V30, P2422, DOI 10.1002/1521-4141(2000)30:8<2422::AID-IMMU2422>3.0.CO;2-H
   Strojnik T, 2009, ANTICANCER RES, V29, P3269
   Stupp R, 2005, NEW ENGL J MED, V352, P987, DOI 10.1056/NEJMoa043330
   TOMAYKO MM, 1989, CANCER CHEMOTH PHARM, V24, P148, DOI 10.1007/BF00300234
   Tonon S, 2002, EUR J IMMUNOL, V32, P3118, DOI 10.1002/1521-4141(200211)32:11<3118::AID-IMMU3118>3.0.CO;2-B
   Velásquez-Pérez L, 2003, ARCH PATHOL LAB MED, V127, P187
   Woo EY, 2001, CANCER RES, V61, P4766
   Zhu XM, 2005, J NEURO-ONCOL, V74, P9, DOI 10.1007/s11060-004-3339-x
NR 53
TC 14
Z9 14
U1 0
U2 5
PU SPRINGER
PI NEW YORK
PA 233 SPRING ST, NEW YORK, NY 10013 USA
SN 0171-5216
EI 
J9 J CANCER RES CLIN
JI J. Cancer Res. Clin. Oncol.
PD JAN 15
PY 2012
VL 138
IS 1
BP 23
EP 33
DI 10.1007/s00432-011-1069-y
PG 11
WC Oncology
SC Oncology
GA 893GO
UT WOS:000300344500003
PM 21947268
DA 2025-02-17
ER

PT J
AU Grekova, SP
   Raykov, Z
   Zawatzky, R
   Rommelaere, J
   Koch, U
AF Grekova, S. P.
   Raykov, Z.
   Zawatzky, R.
   Rommelaere, J.
   Koch, U.
TI Activation of a glioma-specific immune response by oncolytic parvovirus Minute Virus of Mice infection
SO CANCER GENE THERAPY
LA English
DT Article
DE adaptive immune response; cancer virotherapy; glioma; parvovirus
ID colony-stimulating factor; dendritic cells; tumor-model; death; glioblastoma; vaccination; therapy; vector; h-1
AB Rodent autonomous parvoviruses (PVs) are endowed with oncotropic properties and represent virotherapeutics with inherent oncolytic features. This work aimed to evaluate the capacity of Minute Virus of Mice (MVMp) to act as an adjuvant stimulating a mouse glioblastoma-specific immune response. MVMp was shown to induce cell death through apoptosis in glioma GL261 cells. Antigen-presenting cells (APCs) provide the initial cue for innate and adaptive immune responses, and thus MVMp-infected GL261 cells were tested for their ability to activate dendritic cells (DCs) and microglia (MG), two distinct cell types that are able to act as APCs. MG and discrete DC subsets were activated after co-culture with MVMp-infected glioma GL261 cells, as evidenced by upregulation of specific activation markers (CD80, CD86) and release of proinflammatory cytokines (tumor necrosis factor-a and interleukin-6). The in vivo analysis of immunodeficient and immunocompetent mice revealed a clear difference in their susceptibility to MVMp-mediated tumor suppression. Immunocompetent mice were fully protected from tumor outgrowth of GL261 cells infected ex vivo with MVMp. In contrast, immunodeficient animals were less competent for MVMp-dependent tumor inhibition, with only 20% of the recipients being protected, arguing for an additional immune component to allow full tumor suppression. In keeping with this conclusion, immunocompetent mice engrafted with MVMp-infected glioma cells developed a level of anti-tumor immunity with isolated splenocytes producing elevated levels of interferon-gamma. In rechallenge experiments using uninfected GL261 cells, we could show complete protection against the tumor, arguing for the induction of a T-cell-mediated, tumor-specific, long-term memory response. These findings indicate that the anticancer effect of PVs can be traced back not only for their direct oncolytic effect, but also to their ability to break tumor tolerance.
C1 [Koch, U.] Ecole Polytech Fed Lausanne, Swiss Inst Expt Canc Res ISREC, CH-1015 Lausanne, Switzerland.
   [Grekova, S. P.; Raykov, Z.; Rommelaere, J.] German Canc Res Ctr, Infect & Canc Program, Dept F010, Heidelberg, Germany.
   [Grekova, S. P.; Raykov, Z.; Rommelaere, J.] Inst Natl Sante & Rech Med INSERM, Unite 701, Heidelberg, Germany.
   [Zawatzky, R.] German Canc Res Ctr, Div F030, Dept Viral Transformat Mech, D-6900 Heidelberg, Germany.
C3 Swiss Federal Institutes of Technology Domain; Ecole Polytechnique Federale de Lausanne; Swiss Institute Experimental Cancer Research; Helmholtz Association; German Cancer Research Center (DKFZ); Institut National de la Sante et de la Recherche Medicale (Inserm); Helmholtz Association; German Cancer Research Center (DKFZ)
RP Koch, U (通讯作者)，Ecole Polytech Fed Lausanne, Swiss Inst Expt Canc Res ISREC, Stn 19, CH-1015 Lausanne, Switzerland.
EM ute.koch@epfl.ch
FU German Cancer Aid (Deutsche Krebshilfe) [10-2183-Mo-1]
CR Abschuetz A, 2006, CELL TISSUE RES, V325, P423, DOI 10.1007/s00441-006-0199-z
   Burudi EME, 1999, GLIA, V25, P44, DOI 10.1002/(SICI)1098-1136(19990101)25:1<44::AID-GLIA5>3.0.CO;2-C
   Cole Geoffrey A, 2005, METHODS MOL BIOL, V302, P191
   Di Piazza M, 2007, J VIROL, V81, P4186, DOI 10.1128/JVI.02601-06
   DRANOFF G, 1993, P NATL ACAD SCI USA, V90, P3539, DOI 10.1073/pnas.90.8.3539
   FEINBERG AP, 1983, ANAL BIOCHEM, V132, P6, DOI 10.1016/0003-2697(83)90418-9
   Geletneky K, 2010, NEURO-ONCOLOGY, V12, P804, DOI 10.1093/neuonc/noq023
   Giese NA, 2002, CANCER GENE THER, V9, P432, DOI 10.1038/sj.cgt.7700457
   Kaur G, 2010, NEUROSURG CLIN N AM, V21, P43, DOI 10.1016/j.nec.2009.08.009
   Lumniczky K, 2002, CANCER GENE THER, V9, P44
   Mach N, 2000, CANCER RES, V60, P3239
   Mellman I, 2001, CELL, V106, P255, DOI 10.1016/S0092-8674(01)00449-4
   Moehler MH, 2005, HUM GENE THER, V16, P996, DOI 10.1089/hum.2005.16.996
   Nestle FO, 2001, NAT MED, V7, P761, DOI 10.1038/89863
   Ran ZH, 1999, VIRUS RES, V65, P161, DOI 10.1016/S0168-1702(99)00115-X
   Raykov Z, 2007, ONCOL REP, V17, P1493
   ROMMELAERE J, 1991, J VIROL METHODS, V33, P233, DOI 10.1016/0166-0934(91)90024-T
   Rommelaere J, 2010, CYTOKINE GROWTH F R, V21, P185, DOI 10.1016/j.cytogfr.2010.02.011
   Steinman RM, 2007, NATURE, V449, P419, DOI 10.1038/nature06175
   Stummer W, 2006, LANCET ONCOL, V7, P392, DOI 10.1016/S1470-2045(06)70665-9
   Stupp R, 2005, NEW ENGL J MED, V352, P987, DOI 10.1056/NEJMoa043330
   Szatmári T, 2006, CANCER SCI, V97, P546, DOI 10.1111/j.1349-7006.2006.00208.x
   Tesniere A, 2008, CURR OPIN IMMUNOL, V20, P504, DOI 10.1016/j.coi.2008.05.007
   Zolotukhin S, 1999, GENE THER, V6, P973, DOI 10.1038/sj.gt.3300938
NR 24
TC 34
Z9 39
U1 0
U2 8
PU NATURE PUBLISHING GROUP
PI LONDON
PA MACMILLAN BUILDING, 4 CRINAN ST, LONDON N1 9XW, ENGLAND
SN 0929-1903
EI 
J9 CANCER GENE THER
JI Cancer Gene Ther.
PD JUL 15
PY 2012
VL 19
IS 7
BP 468
EP 475
DI 10.1038/cgt.2012.20
PG 8
WC Biotechnology & Applied Microbiology; Oncology; Genetics & Heredity; Medicine, Research & Experimental
SC Biotechnology & Applied Microbiology; Oncology; Genetics & Heredity; Research & Experimental Medicine
GA 961CR
UT WOS:000305442000004
PM 22539062
DA 2025-02-17
ER

PT J
AU Crane, CA
   Ahn, BJ
   Han, SJ
   Parsa, AT
AF Crane, Courtney A.
   Ahn, Brian J.
   Han, Seunggu J.
   Parsa, Andrew T.
TI Soluble factors secreted by glioblastoma cell lines facilitate recruitment, survival, and expansion of regulatory T cells: implications for immunotherapy
SO NEURO-ONCOLOGY
LA English
DT Article
DE glioma; immunotherapy; regulatory T cell; tumor microenvironment
ID tumor-development; dendritic cells; myeloid cells; glioma-cells; cancer; expression; infiltration; melanoma; model; mice
AB In patients with glioma, the tumor microenvironment can significantly impact pro-inflammatory immune cell functions. However, the mechanisms by which this occurs are poorly defined. Because immunosuppressive regulatory T cells (Treg) are over represented in the tumor microenvironment compared with peripheral blood, we hypothesized that the tumor may have an effect on Treg survival, migration, expansion, and/or induction of a regulatory phenotype from non-Treg conventional CD4 T cells. We defined the impact of soluble factors produced by tumor cells on Treg from healthy patients in vitro to determine mechanisms by which gliomas influence T cell populations. We found that tumor-derived soluble factors allowed for preferential proliferation and increased chemotaxis of Treg, compared with conventional T cells, indicating that these mechanisms may contribute to the increased Treg in the tumor microenvironment. Conventional T cells also exhibited a significantly increased expression of pro-apoptotic transcripts in the presence of tumor-derived factors, indicating that survival of Treg in the tumor site is driven by exposure to soluble factors produced by the tumor. Together, these data suggest that tumor burden may induce increased Treg infiltration, proliferation, and survival, negating productive anti-tumor immune responses in patients treated with immunotherapies. Collectively, our data indicate that several mechanisms of Treg recruitment and retention in the tumor microenvironment exist and may need to be addressed to improve the specificity of immunotherapies seeking to eliminate Treg in patients with glioma.
C1 [Crane, Courtney A.; Ahn, Brian J.; Han, Seunggu J.; Parsa, Andrew T.] Univ Calif San Francisco, Dept Neurol Surg, Ctr Comprehens Canc, Brain Tumor Res Ctr, San Francisco, CA 94143 USA.
C3 University of California System; University of California San Francisco; University of California San Francisco; UCSF Medical Center; UCSF Helen Diller Family Comprehensive Cancer Center
RP Parsa, AT (通讯作者)，Univ Calif San Francisco, Dept Neurol Surg, Ctr Comprehens Canc, Brain Tumor Res Ctr, 505 Parnassus Ave,M779, San Francisco, CA 94143 USA.
EM parsaa@neurosurg.ucsf.edu
FU Brain Tumor Special Program of Research Excellence Grant; Accelerated Brain Cancer Cure [CA097257-06]; National Cancer Institute [P50CA097257] Funding Source: NIH RePORTER
CR Almand B, 2001, J IMMUNOL, V166, P678, DOI 10.4049/jimmunol.166.1.678
   Badiga AV, 2011, PLOS ONE, V6, P0, DOI 10.1371/journal.pone.0020614
   BASTIDA E, 1984, BLOOD, V64, P177
   Coffelt SB, 2011, J IMMUNOL, V186, P4183, DOI 10.4049/jimmunol.1002802
   Curran CS, 2011, J IMMUNOL, V187, P1254, DOI 10.4049/jimmunol.1001965
   Curran MA, 2010, P NATL ACAD SCI USA, V107, P4275, DOI 10.1073/pnas.0915174107
   DIGHE AS, 1994, IMMUNITY, V1, P447, DOI 10.1016/1074-7613(94)90087-6
   Dunn GP, 2004, IMMUNITY, V21, P137, DOI 10.1016/j.immuni.2004.07.017
   FORD AL, 1995, J IMMUNOL, V154, P4309
   Heimberger AB, 2008, CLIN CANCER RES, V14, P5166, DOI 10.1158/1078-0432.CCR-08-0320
   Jacobs JFM, 2010, J NEUROIMMUNOL, V225, P195, DOI 10.1016/j.jneuroim.2010.05.020
   Jordan JT, 2008, CANCER IMMUNOL IMMUN, V57, P123, DOI 10.1007/s00262-007-0336-x
   Kavitha CV, 2011, PLOS ONE, V6, P0, DOI 10.1371/journal.pone.0022745
   Kennedy BC, 2009, BMC IMMUNOL, V10, P0, DOI 10.1186/1471-2172-10-11
   Klebanoff CA, 2011, IMMUNOL REV, V239, P27, DOI 10.1111/j.1600-065X.2010.00979.x
   Kryczek I, 2011, J IMMUNOL, V186, P4388, DOI 10.4049/jimmunol.1003251
   Lee H, 2010, J IMMUNOL, V185, P6698, DOI 10.4049/jimmunol.1001373
   Lemke D, 2012, CLIN CANCER RES, V18, P105, DOI 10.1158/1078-0432.CCR-11-0880
   Li GF, 2011, J BIOL CHEM, V286, P20251, DOI 10.1074/jbc.M110.211771
   Liao D, 2011, CANCER RES, V71, P5688, DOI 10.1158/0008-5472.CAN-11-1264
   Liu B, 2010, SCIENCE, V330, P521, DOI 10.1126/science.1193787
   Lohr J, 2011, CLIN CANCER RES, V17, P4296, DOI 10.1158/1078-0432.CCR-10-2557
   Lu Y, 2011, IMMUNOLOGY, V134, P50, DOI 10.1111/j.1365-2567.2011.03466.x
   Malyguine AM, 2012, CANCER IMMUNOL IMMUN, V61, P239, DOI 10.1007/s00262-011-1148-6
   Meyer C, 2011, P NATL ACAD SCI USA, V108, P17111, DOI 10.1073/pnas.1108121108
   Molina JR, 2012, ONCOGENE, V31, P1264, DOI 10.1038/onc.2011.324
   Oliveira VG, 2011, EUR J IMMUNOL, V41, P1249, DOI 10.1002/eji.201040896
   Pabst C, 2010, EXP MOL PATHOL, V89, P175, DOI 10.1016/j.yexmp.2010.06.011
   Païdassi H, 2011, GASTROENTEROLOGY, V141, P1813, DOI 10.1053/j.gastro.2011.06.076
   Paolini A, 2011, ANTICANCER RES, V31, P3727
   Parsa AT, 2007, NAT MED, V13, P84, DOI 10.1038/nm1517
   Pellegatta S, 2010, NEURO-ONCOLOGY, V12, P377, DOI 10.1093/neuonc/nop024
   Rodríguez-Escudero I, 2011, HUM MOL GENET, V20, P4132, DOI 10.1093/hmg/ddr337
   Rosenberg SA, 2004, NAT MED, V10, P909, DOI 10.1038/nm1100
   Rosenberg SA, 2005, J IMMUNOL, V175, P6169, DOI 10.4049/jimmunol.175.9.6169
   Sakaguchi S, 2005, NAT IMMUNOL, V6, P345, DOI 10.1038/ni1178
   Schreiber RD, 2011, SCIENCE, V331, P1565, DOI 10.1126/science.1203486
   Sharma MD, 2010, IMMUNITY, V33, P942, DOI 10.1016/j.immuni.2010.11.022
   Sippel TR, 2011, CLIN CANCER RES, V17, P6992, DOI 10.1158/1078-0432.CCR-11-1107
   STUTMAN O, 1974, SCIENCE, V183, P534, DOI 10.1126/science.183.4124.534
   Szajnik M, 2010, PLOS ONE, V5, P0, DOI 10.1371/journal.pone.0011469
   Terawaki S, 2011, J IMMUNOL, V186, P2772, DOI 10.4049/jimmunol.1003208
   Thang NNT, 2010, CANCER RES, V70, P4829, DOI 10.1158/0008-5472.CAN-09-3074
   Wainwright DA, 2011, NEURO-ONCOLOGY, V13, P1308, DOI 10.1093/neuonc/nor134
   Wakimoto H, 2012, NEURO-ONCOLOGY, V14, P132, DOI 10.1093/neuonc/nor195
   Watanabe A, 2011, P NATL ACAD SCI USA, V108, P12384, DOI 10.1073/pnas.0906930108
   Wei J, 2011, PLOS ONE, V6, P0, DOI 10.1371/journal.pone.0016195
   Wieckowski EU, 2009, J IMMUNOL, V183, P3720, DOI 10.4049/jimmunol.0900970
   Xu LS, 2011, J BIOL CHEM, V286, P36694, DOI 10.1074/jbc.M111.292540
   Ye JA, 2011, EUR J IMMUNOL, V41, P936, DOI 10.1002/eji.201040682
   Yuan JS, 2006, BMC BIOINFORMATICS, V7, P0, DOI 10.1186/1471-2105-7-85
   Zhu XM, 2011, J NEURO-ONCOL, V104, P83, DOI 10.1007/s11060-010-0473-5
NR 52
TC 120
Z9 135
U1 0
U2 16
PU OXFORD UNIV PRESS INC
PI CARY
PA JOURNALS DEPT, 2001 EVANS RD, CARY, NC 27513 USA
SN 1522-8517
EI 
J9 NEURO-ONCOLOGY
JI Neuro-Oncology
PD MAY 15
PY 2012
VL 14
IS 5
BP 584
EP 595
DI 10.1093/neuonc/nos014
PG 12
WC Oncology; Clinical Neurology
SC Oncology; Neurosciences & Neurology
GA 933BP
UT WOS:000303334500007
PM 22406925
DA 2025-02-17
ER

PT J
AU De Vleeschouwer, S
   Ardon, H
   Van Calenbergh, F
   Sciot, R
   Wilms, G
   van Loon, J
   Goffin, J
   Van Gool, S
AF De Vleeschouwer, Steven
   Ardon, Hilko
   Van Calenbergh, Frank
   Sciot, Raf
   Wilms, Guido
   van Loon, Johannes
   Goffin, Jan
   Van Gool, Stefaan
TI Stratification according to HGG-IMMUNO RPA model predicts outcome in a large group of patients with relapsed malignant glioma treated by adjuvant postoperative dendritic cell vaccination
SO CANCER IMMUNOLOGY IMMUNOTHERAPY
LA English
DT Article
DE Malignant glioma; Cancer vaccine; Dendritic cell; RPA
ID recursive partitioning analysis; newly-diagnosed glioblastoma; phase-ii trial; prognostic-factors; anaplastic astrocytoma; recurrent glioblastoma; clinical-trials; nervous-system; therapy; multiforme
AB Purpose Adult patients with relapsed high-grade glioma are a very heterogenous group with, however, an invariably dismal prognosis. We stratified patients with relapsed high-grade glioma treated with re-operation and postoperative dendritic cell (DC) vaccination according to a simple recursive partitioning analysis (RPA) model to predict outcome. Patients and methods Based on age, pathology, Karnofsky performance score, and mental status, 117 adult patients with relapsed malignant glioma, undergoing re-operation, and postoperative adjuvant dendritic cell (DC) vaccination were stratified into 4 classes. Kaplan-Meier survival estimates were generated for each class of this HGG-IMMUNO RPA model. Extent of resection was documented but not included in the prognostic model. Results Kaplan-Meier overall survival estimates revealed significant (p < 0.0001) differences among the 4 HGG-IMMUNO RPA classes. Long-term survivors, surviving more than 24 months after the re-operation and vaccination, are seen in 54.5, 26.7, 11.5, and 0 % for the classes I, II, III, and IV respectively. Conclusion This HGG-IMMUNO RPA classification is able to predict overall survival in a large group of adult patients with a relapsed malignant glioma, treated with re-operation and postoperative adjuvant DC vaccination in the HGG-IMMUNO-2003 cohort comparison trial. The model appears useful for prognostic patient counseling for patients participating in DC vaccination trials. A substantial number of long-term survivors after relapse are seen in class I to III, but not in class IV patients.
C1 [De Vleeschouwer, Steven; Ardon, Hilko; Van Calenbergh, Frank; van Loon, Johannes; Goffin, Jan] Katholieke Univ Leuven Hosp, Dept Neurosurg, B-3000 Louvain, Belgium.
   [De Vleeschouwer, Steven; Ardon, Hilko; Van Gool, Stefaan] Catholic Univ Louvain, Expt Immunol Lab, B-3000 Louvain, Belgium.
   [Sciot, Raf] Katholieke Univ Leuven Hosp, Dept Pathol, B-3000 Louvain, Belgium.
   [Wilms, Guido] Katholieke Univ Leuven Hosp, Dept Radiol, B-3000 Louvain, Belgium.
   [Van Gool, Stefaan] Katholieke Univ Leuven Hosp, Dept Child & Woman, B-3000 Louvain, Belgium.
C3 KU Leuven; University Hospital Leuven; Flanders Institute for Biotechnology (VIB); Universite Catholique Louvain; KU Leuven; University Hospital Leuven; Flanders Institute for Biotechnology (VIB); KU Leuven; University Hospital Leuven; Flanders Institute for Biotechnology (VIB); Flanders Institute for Biotechnology (VIB); KU Leuven; University Hospital Leuven
RP De Vleeschouwer, S (通讯作者)，Katholieke Univ Leuven Hosp, Dept Neurosurg, Herestr 49, B-3000 Louvain, Belgium.
EM steven.devleeschouwer@uzleuven.be
FU Olivia Hendrickx Research Fund; Herman Memorial Research Fund; James E. Kearney Foundation; TBM program of the IWT - Flanders; Belgian Foundation against Cancer; "Klinisch Onderzoeksfonds" from the University Hospitals Leuven; Stefaan Van Gool is Senior Clinical Investigator of the Fund for Scientific Research-Flanders (Belgium) (F.W.O.-Vlaanderen)
CR Ardon H, 2010, J NEURO-ONCOL, V99, P261, DOI 10.1007/s11060-010-0131-y
   Bauchet L, 2010, NEURO-ONCOLOGY, V12, P725, DOI 10.1093/neuonc/noq030
   Behin A, 2003, LANCET, V361, P323, DOI 10.1016/S0140-6736(03)12328-8
   Bilusic M, 2012, CANCER IMMUNOL IMMUN, V61, P109, DOI 10.1007/s00262-011-1141-0
   Brada M, 2001, ANN ONCOL, V12, P259, DOI 10.1023/A:1008382516636
   Butterfield LH, 2011, CLIN CANCER RES, V17, P3064, DOI 10.1158/1078-0432.CCR-10-2234
   CURRAN WJ, 1993, J NATL CANCER I, V85, P704, DOI 10.1093/jnci/85.9.704
   DA Karnofsky BJ, 1949, EVALUATION CHEMOTHER, V0, P191
   De Vleeschouwer S, 2004, J NEUROSURG, V100, P492, DOI 10.3171/ped.2004.100.5.0492
   De Vleeschouwer S, 2008, CLIN CANCER RES, V14, P3098, DOI 10.1158/1078-0432.CCR-07-4875
   de Vleeschouwer S, 2006, NEUROSURGERY, V59, P988, DOI 10.1227/01.NEU.0000245595.38957.3E
   Filippini G, 2008, NEURO-ONCOLOGY, V10, P79, DOI 10.1215/15228517-2007-038
   FOLSTEIN MF, 1975, J PSYCHIAT RES, V12, P189, DOI 10.1016/0022-3956(75)90026-6
   FRIEDMAN JH, 1977, IEEE T COMPUT, V26, P404, DOI 10.1109/TC.1977.1674849
   Grossman SA, 2007, J CLIN ONCOL, V25, P0, DOI 10.1200/JCO.2006.08.1661
   HARSH GR, 1987, NEUROSURGERY, V21, P615, DOI 10.1227/00006123-198711000-00002
   Kikuchi T, 2004, J IMMUNOTHER, V27, P452, DOI 10.1097/00002371-200411000-00005
   Kirkwood JM, 2009, CLIN CANCER RES, V15, P1443, DOI 10.1158/1078-0432.CCR-08-1231
   Kleihues P, 2002, J NEUROPATH EXP NEUR, V61, P215, DOI 10.1093/jnen/61.3.215
   Liau LM, 2005, CLIN CANCER RES, V11, P5515, DOI 10.1158/1078-0432.CCR-05-0464
   Mirimanoff RO, 2006, J CLIN ONCOL, V24, P2563, DOI 10.1200/JCO.2005.04.5963
   Miyatake SI, 2009, J NEURO-ONCOL, V91, P199, DOI 10.1007/s11060-008-9699-x
   Nghiemphu PL, 2009, NEUROLOGY, V72, P1217, DOI 10.1212/01.wnl.0000345668.03039.90
   Nieder C, 2000, CANCER TREAT REV, V26, P397, DOI 10.1053/ctrv.2000.0191
   Okada H, 2007, J TRANSL MED, V5, P0, DOI 10.1186/1479-5876-5-67
   Prins RM, 2011, CLIN CANCER RES, V17, P1603, DOI 10.1158/1078-0432.CCR-10-2563
   Ruberg SJ, 2010, CLIN TRIALS, V7, P574, DOI 10.1177/1740774510369350
   Rutkowski S, 2004, BRIT J CANCER, V91, P1656, DOI 10.1038/sj.bjc.6602195
   Sampson JH, 2009, MOL CANCER THER, V8, P2773, DOI 10.1158/1535-7163.MCT-09-0124
   SARKARIA JN, 1995, INT J RADIAT ONCOL, V32, P931, DOI 10.1016/0360-3016(94)00621-Q
   Scott CB, 1998, INT J RADIAT ONCOL, V40, P51, DOI 10.1016/S0360-3016(97)00485-9
   Sipos L, 1997, ACTA NEUROCHIR, V139, P99, DOI 10.1007/BF02747187
   Stupp R, 2002, J CLIN ONCOL, V20, P1375, DOI 10.1200/JCO.20.5.1375
   Taillibert S, 2009, NEUROLOGY, V72, P1601, DOI 10.1212/WNL.0b013e3181a413be
   Van Gool S, 2009, BRAIN PATHOL, V19, P694, DOI 10.1111/j.1750-3639.2009.00316.x
   Videtic GMM, 1999, INT J RADIAT ONCOL, V45, P687, DOI 10.1016/S0360-3016(99)00244-8
   Walker DG, 2008, J CLIN NEUROSCI, V15, P114, DOI 10.1016/j.jocn.2007.08.007
   Wheeler CJ, 2008, CANCER RES, V68, P5955, DOI 10.1158/0008-5472.CAN-07-5973
   Wolchok JD, 2009, CLIN CANCER RES, V15, P7412, DOI 10.1158/1078-0432.CCR-09-1624
   Yu JS, 2004, CANCER RES, V64, P4973, DOI 10.1158/0008-5472.CAN-03-3505
   Yung WKA, 1999, J CLIN ONCOL, V17, P2762, DOI 10.1200/JCO.1999.17.9.2762
NR 41
TC 23
Z9 25
U1 0
U2 6
PU SPRINGER
PI NEW YORK
PA 233 SPRING ST, NEW YORK, NY 10013 USA
SN 0340-7004
EI 
J9 CANCER IMMUNOL IMMUN
JI Cancer Immunol. Immunother.
PD NOV 15
PY 2012
VL 61
IS 11
BP 2105
EP 2112
DI 10.1007/s00262-012-1271-z
PG 8
WC Oncology; Immunology
SC Oncology; Immunology
GA 034QQ
UT WOS:000310888400019
PM 22565485
DA 2025-02-17
ER

PT J
AU Adams, S
   Braidy, N
   Bessesde, A
   Brew, BJ
   Grant, R
   Teo, C
   Guillemin, GJ
AF Adams, Seray
   Braidy, Nady
   Bessesde, Alban
   Brew, Bruce J.
   Grant, Ross
   Teo, Charlie
   Guillemin, Gilles J.
TI The Kynurenine Pathway in Brain Tumor Pathogenesis
SO CANCER RESEARCH
LA English
DT Review
ID central-nervous-system; regulatory t-cells; indoleamine 2,3-dioxygenase; picolinic-acid; quinolinic acid; tryptophan 2,3-dioxygenase; immune resistance; dendritic cells; rat liver; expression
AB Brain tumors are among the most common and most chemoresistant tumors. Despite treatment with aggressive treatment strategies, the prognosis for patients harboring malignant gliomas remains dismal. The kynurenine pathway (KP) is the principal route of L-tryptophan catabolism leading to the formation of the essential pyridine nucleotide, nicotinamide adenine dinucleotide (NAD(+)), and important neuroactive metabolites, including the neurotoxin, quinolinic acid (QUIN), the neuroprotective agent, picolinic acid (PIC), the T(H)17/Treg balance modulator, 3-hydroxyanthranilic acid (3-HAA), and the immunosuppressive agent, L-Kynurenine (KYN). This review provides a new perspective on KP dysregulation in defeating antitumor immune responses, specifically bringing light to the lower segment of the KP, particularly QUIN-induced neurotoxicity and downregulation of the enzyme alpha-amino-beta-carboxymuconate-epsilon-semialdehyde decarboxylase (ACMSD) as a potential mechanism of tumor progression. Given its immunosuppressive effects, 3-HAA produced from the KP may also play a role in suppressing antitumor immunity in human tumors. The enzyme indoleamine 2, 3-dioxygenase (IDO-1) initiates and regulates the first step of the KP in most cells. Mounting evidence directly implicates that the induction and overexpression of IDO-1 in various tumors is a crucial mechanism facilitating tumor immune evasion and persistence. Tryptophan 2, 3-dioxygenase (TDO-2), which initiates the same first step of the KP as IDO-1, has likewise recently been shown to be a mechanism of tumoral immune resistance. Further, it was also recently shown that TDO-2-dependent production of KYN by brain tumors might be a novel mechanism for suppressing antitumor immunity and supporting tumor growth through the activation of the Aryl hydrocarbon receptor (AhR). This newly identified TDO-2-KYN-AhR signaling pathway opens up exciting future research opportunities and may represent a novel therapeutic target in cancer therapy. Our discussion points to a number of KP components, namely TDO-2, IDO-1, and ACMSD, as important therapeutic targets for the treatment of brain cancer. Targeting the KP in brain tumors may represent a viable strategy likely to prevent QUIN-induced neurotoxicity and KYN and 3-HAA-mediated immune suppression. Cancer Res; 72(22); 5649-57. (C) 2012 AACR.
C1 [Braidy, Nady; Bessesde, Alban; Grant, Ross; Guillemin, Gilles J.] Univ New S Wales, Dept Pharmacol, Sch Med Sci, Sydney, NSW 2052, Australia.
   [Braidy, Nady] Univ New S Wales, Sch Psychiat, Sydney, NSW 2052, Australia.
   [Adams, Seray] St Vincents Clin Sch, Fac Med, Sydney, NSW, Australia.
   [Brew, Bruce J.] St Vincent Hosp, Dept Neurol, Worcester, MA 01604 USA.
   [Adams, Seray; Brew, Bruce J.; Guillemin, Gilles J.] St Vincent Hosp, St Vincents Ctr Appl Med Res, Worcester, MA 01604 USA.
   [Teo, Charlie] Prince Wales Private Hosp, Ctr Minimally Invas Neurosurg, Sydney, NSW, Australia.
   [Grant, Ross; Guillemin, Gilles J.] Australasian Res Inst, Wahroonga, NSW, Australia.
C3 University of New South Wales Sydney; University of New South Wales Sydney
RP Guillemin, GJ (通讯作者)，Univ New S Wales, Dept Pharmacol, Sch Med Sci, Wallace Wurth Bldg,High St, Sydney, NSW 2052, Australia.
EM g.guillemin@unsw.edu.au
CR Ball HJ, 2007, GENE, V396, P203, DOI 10.1016/j.gene.2007.04.010
   Belenky P, 2007, TRENDS BIOCHEM SCI, V32, P12, DOI 10.1016/j.tibs.2006.11.006
   BENINGER RJ, 1994, NEUROSCIENCE, V61, P603, DOI 10.1016/0306-4522(94)90438-3
   Braidy N, 2008, NEUROTOX RES, V13, P173, DOI 10.1007/BF03033501
   Britan A, 2006, CELL TISSUE RES, V324, P301, DOI 10.1007/s00441-005-0151-7
   Chen YQ, 2010, NEUROTOX RES, V18, P132, DOI 10.1007/s12640-009-9129-7
   Coggan SE, 2009, J NEUROCHEM, V108, P1220, DOI 10.1111/j.1471-4159.2009.05868.x
   Colabroy KL, 2005, J BACTERIOL, V187, P7866, DOI 10.1128/JB.187.22.7866-7869.2005
   de Vos AF, 2002, J IMMUNOL, V169, P5415, DOI 10.4049/jimmunol.169.10.5415
   DeAngelis LM, 2001, NEW ENGL J MED, V344, P114, DOI 10.1056/NEJM200101113440207
   Dix AR, 1999, J NEUROIMMUNOL, V100, P216, DOI 10.1016/S0165-5728(99)00203-9
   Dunn GP, 2004, IMMUNITY, V21, P137, DOI 10.1016/j.immuni.2004.07.017
   Fallarino F, 2003, ADV EXP MED BIOL, V527, P183
   Fallarino F, 2006, J IMMUNOL, V176, P6752, DOI 10.4049/jimmunol.176.11.6752
   Favre D, 2010, SCI TRANSL MED, V2, P0, DOI 10.1126/scitranslmed.3000632
   FERNANDEZPOL JA, 1977, CANCER RES, V37, P4276
   Forouzandeh F, 2008, MOL CELL BIOCHEM, V309, P1, DOI 10.1007/s11010-007-9635-y
   Frumento G, 2002, J EXP MED, V196, P459, DOI 10.1084/jem.20020121
   Grant RS, 2000, REDOX REP, V5, P101, DOI 10.1179/135100000101535357
   Grauer OM, 2009, BRAIN PATHOL, V19, P674, DOI 10.1111/j.1750-3639.2009.00315.x
   Guillemin GJ, 2007, J NEUROSCI, V27, P12884, DOI 10.1523/JNEUROSCI.4101-07.2007
   Guillemin GJ, 2012, FEBS J, V279, P1356, DOI 10.1111/j.1742-4658.2012.08485.x
   Guillemin GJ, 2005, GLIA, V49, P15, DOI 10.1002/glia.20090
   Guillemin GJ, 2002, REDOX REP, V7, P199, DOI 10.1179/135100002125000550
   HABER R, 1993, J NEUROCHEM, V60, P1159, DOI 10.1111/j.1471-4159.1993.tb03269.x
   HEYES MP, 1995, J NEUROL SCI, V133, P112, DOI 10.1016/0022-510X(95)00164-W
   Huang L, 2010, INT REV IMMUNOL, V29, P133, DOI 10.3109/08830180903349669
   IKEDA M, 1965, J BIOL CHEM, V240, P1395
   Jemal A, 2009, CA-CANCER J CLIN, V59, P225, DOI 10.3322/caac.20006
   Jhamandas KH, 2000, NEUROTOX RES, V2, P139, DOI 10.1007/BF03033790
   Juhász C, 2006, J CEREBR BLOOD F MET, V26, P345, DOI 10.1038/sj.jcbfm.9600199
   Katz JB, 2008, IMMUNOL REV, V222, P206, DOI 10.1111/j.1600-065X.2008.00610.x
   Kim MY, 2005, GENE DEV, V19, P1951, DOI 10.1101/gad.1331805
   KNOX WE, 1966, ENZYMOL BIOL CLIN, V7, P1
   Kwidzinski E, 2007, J MOL MED, V85, P1351, DOI 10.1007/s00109-007-0229-7
   Lampson LA, 2003, J NEURO-ONCOL, V64, P3, DOI 10.1007/BF02700015
   Lee GK, 2002, IMMUNOLOGY, V107, P452, DOI 10.1046/j.1365-2567.2002.01526.x
   LEUTHAUSER SWC, 1982, JNCI-J NATL CANCER I, V68, P123
   Martynowski D, 2006, BIOCHEMISTRY-US, V45, P10412, DOI 10.1021/bi060903q
   MELILLO G, 1994, J BIOL CHEM, V269, P8128
   Mellor AL, 2005, J IMMUNOL, V175, P5601, DOI 10.4049/jimmunol.175.9.5601
   Mellor AL, 2003, J IMMUNOL, V170, P5809, DOI 10.4049/jimmunol.170.12.5809
   Miller CL, 2004, NEUROBIOL DIS, V15, P618, DOI 10.1016/j.nbd.2003.12.015
   Minatogawa Y, 2003, ADV EXP MED BIOL, V527, P425
   Miyazaki T, 2009, J NEUROSURG, V111, P230, DOI 10.3171/2008.10.JNS081141
   Muller AJ, 2010, IMMUNOTHERAPY-UK, V2, P293, DOI 10.2217/IMT.10.22
   Munn DH, 2007, J CLIN INVEST, V117, P1147, DOI 10.1172/JCI31178
   Munn DH, 2005, IMMUNITY, V22, P633, DOI 10.1016/j.immuni.2005.03.013
   Munn DH, 1999, J EXP MED, V189, P1363, DOI 10.1084/jem.189.9.1363
   Nishikawa H, 2005, P NATL ACAD SCI USA, V102, P9253, DOI 10.1073/pnas.0503852102
   Noch E, 2009, CANCER BIOL THER, V8, P1791, DOI 10.4161/cbt.8.19.9762
   Oei SL, 2005, BIOCHEM CELL BIOL, V83, P263, DOI 10.1139/o05-039
   Opitz CA, 2011, NATURE, V478, P197, DOI 10.1038/nature10491
   Owe-Young R, 2008, J NEUROCHEM, V105, P1346, DOI 10.1111/j.1471-4159.2008.05241.x
   Perrin G, 1999, INT IMMUNOL, V11, P1337, DOI 10.1093/intimm/11.8.1337
   Peters J C, 1991, ADV EXP MED BIOL, V294, P345
   Pierallini A, 1998, NEURORADIOLOGY, V40, P150, DOI 10.1007/s002340050556
   Pilotte L, 2012, P NATL ACAD SCI USA, V109, P2497, DOI 10.1073/pnas.1113873109
   Prendergast GC, 2008, ONCOGENE, V27, P3889, DOI 10.1038/onc.2008.35
   Prendergast GC, 2011, CURR MED CHEM, V18, P2257, DOI 0929-8673/11 $58.00+.00
   Prendergast GC, 2011, NATURE, V478, P192, DOI 10.1038/478192a
   Pucci L, 2007, FEBS J, V274, P827, DOI 10.1111/j.1742-4658.2007.05635.x
   RUFFMANN R, 1987, DRUG EXP CLIN RES, V13, P607
   SALTER M, 1986, BIOCHEM J, V234, P635, DOI 10.1042/bj2340635
   SCHIMKE RT, 1965, J BIOL CHEM, V240, P322
   Smith SF, 2006, J NEURO-ONCOL, V80, P75, DOI 10.1007/s11060-006-9158-5
   Stohlman SA, 1998, J IMMUNOL, V160, P2896
   Stone TW, 2001, PROG NEUROBIOL, V64, P185, DOI 10.1016/S0301-0082(00)00032-0
   Stupp R, 2005, NEW ENGL J MED, V352, P987, DOI 10.1056/NEJMoa043330
   Suzuki S, 2001, BIOCHEM J, V355, P425, DOI 10.1042/0264-6021:3550425
   Teo C, 2008, CHILD NERV SYST, V24, P1307, DOI 10.1007/s00381-008-0647-z
   Uyttenhove C, 2003, NAT MED, V9, P1269, DOI 10.1038/nm934
   Walker PR, 2002, IMMUNOLOGY, V107, P28, DOI 10.1046/j.1365-2567.2002.01507.x
   Wogulis M, 2008, BIOCHEMISTRY-US, V47, P1608, DOI 10.1021/bi701172v
   Yang YP, 2004, NAT IMMUNOL, V5, P508, DOI 10.1038/ni1059
   Ye ZC, 1999, CANCER RES, V59, P4383
   Ying WH, 2007, FRONT BIOSCI-LANDMRK, V12, P1863, DOI 10.2741/2194
   Ying WH, 2006, FRONT BIOSCI-LANDMRK, V11, P3129, DOI 10.2741/2038
   Yuasa HJ, 2007, J MOL EVOL, V65, P705, DOI 10.1007/s00239-007-9049-1
   Zhou G, 2006, BLOOD, V107, P628, DOI 10.1182/blood-2005-07-2737
NR 82
TC 103
Z9 119
U1 0
U2 42
PU AMER ASSOC CANCER RESEARCH
PI PHILADELPHIA
PA 615 CHESTNUT ST, 17TH FLOOR, PHILADELPHIA, PA 19106-4404 USA
SN 0008-5472
EI 1538-7445
J9 CANCER RES
JI Cancer Res.
PD NOV 15
PY 2012
VL 72
IS 22
BP 5649
EP 5657
DI 10.1158/0008-5472.CAN-12-0549
PG 9
WC Oncology
SC Oncology
GA 037YB
UT WOS:000311141300001
PM 23144293
DA 2025-02-17
ER

PT J
AU Zhang, HT
   Tian, M
   Xiu, CM
   Wang, YB
   Tang, GT
AF Zhang, Hongtao
   Tian, Miao
   Xiu, Chunming
   Wang, Yunbo
   Tang, Guotai
TI Enhancement of Antitumor Activity by Combination of Tumor Lysate- Pulsed Dendritic Cells and Celecoxib in a Rat Glioma Model
SO ONCOLOGY RESEARCH
LA English
DT Article
DE Glioma; Dendritic cells (DCs); Celecoxib; Cyclooxygenase 2 (COX-2); Immunotherapy
ID malignant glioma; brain-tumors; glioblastoma-multiforme; intracranial gliomas; inhibitor celecoxib; immunotherapy; cancer; angiogenesis; astrocytoma; survival
AB Using dendritic cell (DC)-based vaccines for treatment of gliomas has emerged as a meaningful and feasible treatment approach for inducing long-term survival, but this approach so far has failed to generate significant clinical responses. In the present study, we demonstrated that glioma lysate-pulsed DCs in combination with celecoxib, a selective cyclooxygenase 2 (COX-2) inhibitor, showed more significantly enhanced antitumor activity with increased apoptosis of tumor cells, reduced neovascularization, and developed a strong cytotoxic T lymphocyte (CTL) response in tumor-bearing rats. Celecoxib may reduce production of prostaglandin E2 and modulate the balance between T helper 1 (Th1) cytokines and T helper 2 (Th2) cytokines by increasing the pivotal Th1 cytokine interleukin-12 and reducing Th2 cytokine interleukin-10. Taken together, our results demonstrated that selective inhibition of COX-2 using celecoxib combined with DC-based immunotherapy could act as an important novel strategy for improving future treatment of malignant gliomas.
C1 [Zhang, Hongtao; Xiu, Chunming; Wang, Yunbo; Tang, Guotai] Qingdao Univ, Sch Med, Yantai Yuhuangding Hosp, Dept Neurosurg, Yantai, Shandong, Peoples R China.
   [Tian, Miao] Qingdao Univ, Sch Med, Yantai Yuhuangding Hosp, Dept Cardiol, Yantai, Shandong, Peoples R China.
C3 Qingdao University; Qingdao University
RP Tian, M (通讯作者)，Qingdao Univ Sch, Yantai Yuhuangding Hosp, Dept Cardiol, 20 Yuhuangding East Rd, Yantai 264000, Shandong, Peoples R China.
EM doctorzht@163.com
FU Shandong Province's Natural Science Foundation [ZR2009CQ015]
CR Akasaki Y, 2004, J IMMUNOL, V173, P4352, DOI 10.4049/jimmunol.173.7.4352
   Chang CN, 2011, J CLIN NEUROSCI, V18, P1048, DOI 10.1016/j.jocn.2010.11.034
   Cho DY, 2009, CELL TRANSPLANT, V18, P977, DOI 10.3727/096368909X12483162196962
   Conroy H, 2012, CANCER IMMUNOL IMMUN, V61, P425, DOI 10.1007/s00262-011-1188-y
   El-Sayed M, 2011, TURK NEUROSURG, V21, P27
   Figdor CG, 2004, NAT MED, V10, P475, DOI 10.1038/nm1039
   Fujita M, 2011, CANCER RES, V71, P2664, DOI 10.1158/0008-5472.CAN-10-3055
   Giese A, 2001, J CANCER RES CLIN, V127, P217, DOI 10.1007/s004320000188
   Giglio Pierre, 2004, AM J THER, V11, P141, DOI 10.1097/00045391-200403000-00009
   Gomez GG, 2006, GENE THER MOL BIOL, V10A, P133
   Greenhough A, 2009, CARCINOGENESIS, V30, P377, DOI 10.1093/carcin/bgp014
   INABA K, 1992, J EXP MED, V176, P1693, DOI 10.1084/jem.176.6.1693
   Kang KB, 2007, INT J RADIAT ONCOL, V67, P888, DOI 10.1016/j.ijrobp.2006.09.055
   Kang SG, 2006, ONCOL REP, V15, P7
   Kardosh A, 2004, CANCER BIOL THER, V3, P55, DOI 10.4161/cbt.3.1.571
   Kim CH, 2006, CANCER IMMUNOL IMMUN, V55, P1309, DOI 10.1007/s00262-006-0134-x
   Kim R, 2007, IMMUNOLOGY, V121, P1, DOI 10.1111/j.1365-2567.2007.02587.x
   Kim TG, 2010, CLIN VACCINE IMMUNOL, V17, P143, DOI 10.1128/CVI.00292-09
   Kim W, 2010, NEUROSURG CLIN N AM, V21, P139, DOI 10.1016/j.nec.2009.09.005
   KONDZIOLKA D, 1992, NEUROSURGERY, V31, P280, DOI 10.1227/00006123-199208000-00013
   Kumar R, 2006, ONCOL REP, V15, P1513
   Lambert LA, 2001, CANCER RES, V61, P641
   Liau LM, 1999, J NEUROSURG, V90, P1115, DOI 10.3171/jns.1999.90.6.1115
   Liu Y, 2007, J NEURO-ONCOL, V81, P149, DOI 10.1007/s11060-006-9222-1
   Luptrawan A, 2008, REV RECENT CLIN TRIA, V3, P10, DOI 10.2174/157488708783330530
   Mattei TA, 2005, NEUROL INDIA, V53, P17, DOI 10.4103/0028-3886.15046
   Mitchell DA, 2009, NEUROTHERAPEUTICS, V6, P527, DOI 10.1016/j.nurt.2009.04.003
   Murphy AM, 2013, TRANSL RES, V161, P339, DOI 10.1016/j.trsl.2012.11.003
   Nam DH, 2004, ONCOL REP, V11, P263
   Okada H, 2009, CRIT REV IMMUNOL, V29, P1
   Patrignani P, 2005, BRAIN RES REV, V48, P352, DOI 10.1016/j.brainresrev.2004.12.024
   Rolle CE, 2012, ADV EXP MED BIOL, V746, P53, DOI 10.1007/978-1-4614-3146-6_5
   Rolle CE, 2010, NEUROSURG CLIN N AM, V21, P201, DOI 10.1016/j.nec.2009.08.002
   Ruzevick J, 2012, NEUROSURG CLIN N AM, V23, P459, DOI 10.1016/j.nec.2012.04.003
   Samaras V, 2007, MOL CELL BIOCHEM, V304, P343, DOI 10.1007/s11010-007-9517-3
   Sharma S, 2003, CLIN CANCER RES, V9, P961
   Vichchatorn P, 2005, J NEURO-ONCOL, V75, P111, DOI 10.1007/s11060-005-2317-2
   Wang D, 2006, GUT, V55, P115, DOI 10.1136/gut.2004.047100
   Zhu XM, 2005, J NEURO-ONCOL, V74, P9, DOI 10.1007/s11060-004-3339-x
   Zou WP, 2005, NAT REV CANCER, V5, P263, DOI 10.1038/nrc1586
NR 40
TC 15
Z9 21
U1 0
U2 3
PU COGNIZANT COMMUNICATION CORP
PI PUTNAM VALLEY
PA 18 PEEKSKILL HOLLOW RD, PO BOX 37, PUTNAM VALLEY, NY 10579 USA
SN 0965-0407
EI 1555-3906
J9 ONCOL RES
JI Oncol. Res.
PD JUN 15
PY 2012
VL 20
IS 10
BP 447
EP 455
DI 10.3727/096504013X13685487925176
PG 9
WC Oncology
SC Oncology
GA 276GQ
UT WOS:000328737400002
PM 24308155
DA 2025-02-17
ER

PT J
AU Jackson, C
   Ruzevick, J
   Amin, AG
   Lim, M
AF Jackson, Christopher
   Ruzevick, Jacob
   Amin, Anubhav G.
   Lim, Michael
TI Potential Role for STAT3 Inhibitors in Glioblastoma
SO NEUROSURGERY CLINICS OF NORTH AMERICA
LA English
DT Article
DE Glioblastoma multiforme; STAT3; Signal transducers and activators of transcription; Inhibitors
ID endothelial growth-factor; regulatory t-cells; primary intracranial tumors; stem-like cells; il-6-stat3 signaling pathway; dna-binding activity; high-grade gliomas; in-vivo; dendritic cells; brain-tumors
AB Glioblastoma multiforme (GBM) is the most common and aggressive primary brain tumor. Signal transducers and activators of transcription 3 (STAT3) is a transcription factor that translocates to the nucleus to modulate the expression of a variety of genes associated with cell survival, differentiation, proliferation, angiogenesis, and immune function. Several cancers induce constitutive STAT3 activation. Most studies have reported that STAT3 inhibition has antineoplastic activity; however, emerging evidence suggests that the role of STAT3 activity in GBM may be more nuanced than initially appreciated. The authors review the roles of STAT3 in GBM and discuss potential strategies for targeting STAT3.
C1 [Jackson, Christopher; Ruzevick, Jacob; Amin, Anubhav G.; Lim, Michael] Johns Hopkins Univ, Sch Med, Dept Neurosurg, Baltimore, MD 21287 USA.
   [Jackson, Christopher; Ruzevick, Jacob; Amin, Anubhav G.; Lim, Michael] Johns Hopkins Univ, Sch Med, Dept Oncol, Baltimore, MD 21287 USA.
   [Jackson, Christopher; Lim, Michael] Johns Hopkins Univ, Sch Med, Dept Neurol Surg, Baltimore, MD 21287 USA.
   [Ruzevick, Jacob] Johns Hopkins Univ, Sch Med, Dept Neurol Surg & Oncol, Baltimore, MD 21287 USA.
C3 Johns Hopkins University; Johns Hopkins University; Johns Hopkins University; Johns Hopkins University
RP Lim, M (通讯作者)，Johns Hopkins Univ, Sch Med, Dept Neurosurg, Phipps 123,600 N Wolfe St, Baltimore, MD 21287 USA.
EM mlim3@jhmi.edu
CR Aoki Y, 2003, BLOOD, V101, P1535, DOI 10.1182/blood-2002-07-2130
   Ball S, 2011, PLOS ONE, V6, P0, DOI 10.1371/journal.pone.0018820
   Battle TE, 2002, CURRENT MOLECULAR MEDICINE (HILVERSUM), V2, P381, DOI 10.2174/1566524023362456
   Birner P, 2010, J NEURO-ONCOL, V100, P339, DOI 10.1007/s11060-010-0195-8
   BODMER S, 1989, J IMMUNOL, V143, P3222
   Bonni A, 1997, SCIENCE, V278, P477, DOI 10.1126/science.278.5337.477
   Bowman T, 2000, ONCOGENE, V19, P2474, DOI 10.1038/sj.onc.1203527
   Brantley EC, 2008, CLIN CANCER RES, V14, P4694, DOI 10.1158/1078-0432.CCR-08-0618
   Brat DJ, 2004, CANCER RES, V64, P920, DOI 10.1158/0008-5472.CAN-03-2073
   Bromberg JF, 1998, MOL CELL BIOL, V18, P2553, DOI 10.1128/MCB.18.5.2553
   BROOKS WH, 1972, J EXP MED, V136, P1631, DOI 10.1084/jem.136.6.1631
   BROOKS WH, 1974, SURG NEUROL, V2, P419
   Calabrese C, 2007, CANCER CELL, V11, P69, DOI 10.1016/j.ccr.2006.11.020
   Cayre M, 2009, PROG NEUROBIOL, V88, P41, DOI 10.1016/j.pneurobio.2009.02.001
   Chearwae W, 2008, BRIT J CANCER, V99, P2044, DOI 10.1038/sj.bjc.6604786
   Chen LF, 2010, CLIN CANCER RES, V16, P2489, DOI 10.1158/1078-0432.CCR-09-2318
   Chen WJ, 2003, J EXP MED, V198, P1875, DOI 10.1084/jem.20030152
   Chen Z, 2006, P NATL ACAD SCI USA, V103, P8137, DOI 10.1073/pnas.0600666103
   Cho ML, 2006, J IMMUNOL, V176, P5652, DOI 10.4049/jimmunol.176.9.5652
   Cuevas P, 2006, NEUROL RES, V28, P127, DOI 10.1179/016164106X97982
   de la Iglesia N, 2008, GENE DEV, V22, P449, DOI 10.1101/gad.1606508
   de la Iglesia N, 2009, CURR MOL MED, V9, P580
   Ehrmann J, 2008, NEOPLASMA, V55, P482
   ELLIOTT LH, 1990, J CLIN INVEST, V86, P80, DOI 10.1172/JCI114719
   Epling-Burnette PK, 2001, J CLIN INVEST, V107, P351, DOI 10.1172/JCI9940
   Fischer I, 2005, BRAIN PATHOL, V15, P297
   Fletcher S, 2009, BIOCHEM CELL BIOL, V87, P825, DOI 10.1139/o09-044
   Friedman HS, 2009, J CLIN ONCOL, V27, P4733, DOI 10.1200/JCO.2008.19.8721
   Fuh B, 2009, BRIT J CANCER, V100, P106, DOI 10.1038/sj.bjc.6604793
   Fukada T, 1996, IMMUNITY, V5, P449, DOI 10.1016/S1074-7613(00)80501-4
   Fukuda S, 2007, MOL CELL BIOL, V27, P4931, DOI 10.1128/MCB.02435-06
   Gabrilovich DI, 1996, NAT MED, V2, P1096, DOI 10.1038/nm1096-1096
   Germain D, 2007, CLIN CANCER RES, V13, P5665, DOI 10.1158/1078-0432.CCR-06-2491
   Ghosh MK, 2005, ONCOGENE, V24, P7290, DOI 10.1038/sj.onc.1208894
   Gilbertson RJ, 2007, CANCER RES, V67, P5579, DOI 10.1158/0008-5472.CAN-07-0760
   Goodwin CR, 2010, NAT REV NEUROL, V6, P304, DOI 10.1038/nrneurol.2010.67
   Groner B, 2008, SEMIN CELL DEV BIOL, V19, P341, DOI 10.1016/j.semcdb.2008.06.005
   Harris TJ, 2007, J IMMUNOL, V179, P4313, DOI 10.4049/jimmunol.179.7.4313
   Haura EB, 2005, NAT CLIN PRACT ONCOL, V2, P315, DOI 10.1038/ncponc0195
   Heimberger AB, 2009, EXPERT OPIN BIOL TH, V9, P1087, DOI 10.1517/14712590903124346
   Heinrich PC, 1998, BIOCHEM J, V334, P297, DOI 10.1042/bj3340297
   HIBI M, 1990, CELL, V63, P1149, DOI 10.1016/0092-8674(90)90411-7
   Hirano T, 2000, ONCOGENE, V19, P2548, DOI 10.1038/sj.onc.1203551
   Jing N, 2005, ANTI-CANCER DRUG, V16, P601, DOI 10.1097/00001813-200507000-00002
   Johnston PA, 2011, MOL INTERV, V11, P18, DOI 10.1124/mi.11.1.4
   Jung JE, 2005, FASEB J, V19, P1296, DOI 10.1096/fj.04-3099fje
   Kang SH, 2010, NEUROSURGERY, V67, P1386, DOI 10.1227/NEU.0b013e3181f1c0cd
   Kaur B, 2004, J NEURO-ONCOL, V70, P229, DOI 10.1007/s11060-004-2752-5
   Keunen O, 2011, P NATL ACAD SCI USA, V108, P3749, DOI 10.1073/pnas.1014480108
   Kim SR, 2009, BIOCHEM BIOPH RES CO, V387, P342, DOI 10.1016/j.bbrc.2009.07.022
   Kisseleva T, 2002, GENE, V285, P1, DOI 10.1016/S0378-1119(02)00398-0
   Kortylewski M, 2005, NAT MED, V11, P1314, DOI 10.1038/nm1325
   Kortylewski M, 1999, ONCOGENE, V18, P3742, DOI 10.1038/sj.onc.1202708
   Kortylewski M, 2008, CURR OPIN IMMUNOL, V20, P228, DOI 10.1016/j.coi.2008.03.010
   Kryczek I, 2007, J IMMUNOL, V178, P6730, DOI 10.4049/jimmunol.178.11.6730
   Kudo M, 2009, J NEUROSURG, V111, P219, DOI 10.3171/2008.12.JNS081284
   Kwon CH, 2008, CANCER RES, V68, P3286, DOI 10.1158/0008-5472.CAN-07-6867
   Lee HS, 2010, J CELL SCI, V123, P1959, DOI 10.1242/jcs.063784
   Lee J, 2008, CANCER CELL, V13, P69, DOI 10.1016/j.ccr.2007.12.005
   Leeman RJ, 2006, EXPERT OPIN BIOL TH, V6, P231, DOI 10.1517/14712598.6.3.231
   Levy DE, 2002, NAT REV MOL CELL BIO, V3, P651, DOI 10.1038/nrm909
   Li RH, 2010, ONCOL REP, V23, P1553, DOI 10.3892/or_00000795
   Lin L, 2010, NEOPLASIA, V12, P39, DOI 10.1593/neo.91196
   Liu J, 2011, J EXP CLIN CANC RES, V30, P0, DOI 10.1186/1756-9966-30-80
   Liu QL, 2010, J NEURO-ONCOL, V100, P165, DOI 10.1007/s11060-010-0158-0
   Liu VC, 2007, J IMMUNOL, V178, P2883, DOI 10.4049/jimmunol.178.5.2883
   Lo HW, 2008, CLIN CANCER RES, V14, P6042, DOI 10.1158/1078-0432.CCR-07-4923
   Loeffler S, 2005, INT J CANCER, V115, P202, DOI 10.1002/ijc.20871
   Lucio-Eterovic AK, 2009, CLIN CANCER RES, V15, P4589, DOI 10.1158/1078-0432.CCR-09-0575
   Luo XR, 2007, P NATL ACAD SCI USA, V104, P2821, DOI 10.1073/pnas.0611646104
   LUTTICKEN C, 1994, SCIENCE, V263, P89, DOI 10.1126/science.8272872
   MAHALEY MS, 1977, J NEUROSURG, V46, P467, DOI 10.3171/jns.1977.46.4.0467
   Mannino M, 2011, MOL ONCOL, V5, P374, DOI 10.1016/j.molonc.2011.05.001
   Mathur AN, 2007, J IMMUNOL, V178, P4901, DOI 10.4049/jimmunol.178.8.4901
   McCord AM, 2009, CLIN CANCER RES, V15, P5145, DOI 10.1158/1078-0432.CCR-09-0263
   MENZIES CB, 1980, CLIN NEUROL NEUROSUR, V82, P157, DOI 10.1016/0303-8467(80)90033-5
   MURAKAMI M, 1993, SCIENCE, V260, P1808, DOI 10.1126/science.8511589
   Nakajima K, 1996, EMBO J, V15, P3651, DOI 10.1002/j.1460-2075.1996.tb00734.x
   Nishikawa H, 2005, J IMMUNOL, V175, P4433, DOI 10.4049/jimmunol.175.7.4433
   Niu GL, 2005, MOL CELL BIOL, V25, P7432, DOI 10.1128/MCB.25.17.7432-7440.2005
   Odajima J, 2000, J BIOL CHEM, V275, P24096, DOI 10.1074/jbc.M001606200
   Oliver L, 2009, CURR MOL PHARMACOL, V2, P263
   PLATE KH, 1992, NATURE, V359, P845, DOI 10.1038/359845a0
   Rahaman SO, 2002, ONCOGENE, V21, P8404, DOI 10.1038/sj.onc.1206047
   Rahaman SO, 2005, CANCER RES, V65, P2956, DOI 10.1158/0008-5472.CAN-04-3592
   Raizer JJ, 2010, CANCER-AM CANCER SOC, V116, P5297, DOI 10.1002/cncr.25462
   Reddy KR, 2011, PROSTATE, V71, P1796, DOI 10.1002/pros.21397
   Ren Y, 2010, BMC CANCER, V10, P0, DOI 10.1186/1471-2407-10-27
   Ricci-Vitiani L, 2010, NATURE, V468, P824, DOI 10.1038/nature09557
   Riolfi M, 2010, BRAIN PATHOL, V20, P481, DOI 10.1111/j.1750-3639.2009.00323.x
   ROSZMAN TL, 1980, CLIN EXP IMMUNOL, V39, P395
   Sato T, 2011, AM J CANCER RES, V1, P347
   Schaefer LK, 2002, ONCOGENE, V21, P2058, DOI 10.1038/sj.onc.1205263
   Senft C, 2011, J NEURO-ONCOL, V101, P393, DOI 10.1007/s11060-010-0273-y
   Shao H, 2003, CANCER RES, V63, P3923
   Sherry MM, 2009, STEM CELLS, V27, P2383, DOI 10.1002/stem.185
   Siegelin MD, 2010, NEUROSCI LETT, V478, P165, DOI 10.1016/j.neulet.2010.05.009
   Silva CM, 2004, ONCOGENE, V23, P8017, DOI 10.1038/sj.onc.1208159
   Sinibaldi D, 2000, ONCOGENE, V19, P5419, DOI 10.1038/sj.onc.1203947
   Soda Y, 2011, P NATL ACAD SCI USA, V108, P4274, DOI 10.1073/pnas.1016030108
   Spiotto MT, 2000, PROSTATE, V42, P88, DOI 10.1002/(SICI)1097-0045(20000201)42:2<88::AID-PROS2>3.0.CO;2-P
   Spiotto MT, 2000, PROSTATE, V42, P186, DOI 10.1002/(SICI)1097-0045(20000215)42:3<186::AID-PROS4>3.0.CO;2-E
   Stupp R, 2005, NEW ENGL J MED, V352, P987, DOI 10.1056/NEJMoa043330
   Su YH, 2008, CANCER BIOL THER, V7, P1243, DOI 10.4161/cbt.7.8.6263
   Tamura K, 2010, J NEUROSURG, V113, P310, DOI 10.3171/2010.2.JNS091607
   THIEL JH, 1976, INT J PSYCHOANAL, V57, P429
   THOMAS DGT, 1975, LANCET, V1, P1389
   Tran PT, 2008, CANCER BIOL THER, V7, P2004, DOI 10.4161/cbt.7.12.7191
   Turkson J, 1998, MOL CELL BIOL, V18, P2545, DOI 10.1128/MCB.18.5.2545
   Uhrbom L, 2002, CANCER RES, V62, P5551
   Veeriah S, 2009, P NATL ACAD SCI USA, V106, P9435, DOI 10.1073/pnas.0900571106
   Villalva C, 2011, INT J CANCER, V128, P826, DOI 10.1002/ijc.25416
   Vredenburgh JJ, 2007, CLIN CANCER RES, V13, P1253, DOI 10.1158/1078-0432.CCR-06-2309
   Wang L, 2009, J EXP MED, V206, P1457, DOI 10.1084/jem.20090207
   Wang R, 2010, NATURE, V468, P829, DOI 10.1038/nature09624
   Wang TH, 2004, NAT MED, V10, P48, DOI 10.1038/nm976
   Waziri A, 2010, NEUROSURG CLIN N AM, V21, P31, DOI 10.1016/j.nec.2009.08.005
   Wei DY, 2003, ONCOGENE, V22, P319, DOI 10.1038/sj.onc.1206122
   Wei J, 2011, PLOS ONE, V6, P0, DOI 10.1371/journal.pone.0016195
   Weissenberger J, 2004, ONCOGENE, V23, P3308, DOI 10.1038/sj.onc.1207455
   WEN ZL, 1995, CELL, V82, P241, DOI 10.1016/0092-8674(95)90311-9
   Williams L, 2004, J IMMUNOL, V172, P567, DOI 10.4049/jimmunol.172.1.567
   Yahata Y, 2003, J BIOL CHEM, V278, P40026, DOI 10.1074/jbc.M301866200
   Yamazaki S, 2003, J EXP MED, V198, P235, DOI 10.1084/jem.20030422
   Yamazaki S, 2007, BLOOD, V110, P4293, DOI 10.1182/blood-2007-05-088831
   Yang F, 2010, MOL CANCER THER, V9, P953, DOI 10.1158/1535-7163.MCT-09-0947
   Yang YP, 2012, J CELL PHYSIOL, V227, P976, DOI 10.1002/jcp.22806
   YU CL, 1995, SCIENCE, V269, P81, DOI 10.1126/science.7541555
   Yu H, 2004, NAT REV CANCER, V4, P97, DOI 10.1038/nrc1275
   Yu H, 2007, NAT REV IMMUNOL, V7, P41, DOI 10.1038/nri1995
   Yu H, 2009, NAT REV CANCER, V9, P798, DOI 10.1038/nrc2734
   Zhang LY, 2009, GLIA, V57, P1458, DOI 10.1002/glia.20863
   Zhang XK, 1999, MOL CELL BIOL, V19, P7138
   ZHONG Z, 1994, SCIENCE, V264, P95, DOI 10.1126/science.8140422
   Zou WP, 2005, NAT REV CANCER, V5, P263, DOI 10.1038/nrc1586
   Zou WP, 2006, NAT REV IMMUNOL, V6, P295, DOI 10.1038/nri1806
NR 136
TC 25
Z9 32
U1 0
U2 11
PU W B SAUNDERS CO-ELSEVIER INC
PI PHILADELPHIA
PA 1600 JOHN F KENNEDY BOULEVARD, STE 1800, PHILADELPHIA, PA 19103-2899 USA
SN 1042-3680
EI 
J9 NEUROSURG CLIN N AM
JI Neurosurg. Clin. N. Am.
PD JUL 15
PY 2012
VL 23
IS 3
BP 379
EP +
DI 10.1016/j.nec.2012.04.002
PG 12
WC Clinical Neurology; Surgery
SC Neurosciences & Neurology; Surgery
GA 982EL
UT WOS:000307024800004
PM 22748651
DA 2025-02-17
ER

PT J
AU Wainwright, DA
   Balyasnikova, IV
   Chang, AL
   Ahmed, AU
   Moon, KS
   Auffinger, B
   Tobias, AL
   Han, Y
   Lesniak, MS
AF Wainwright, Derek A.
   Balyasnikova, Irina V.
   Chang, Alan L.
   Ahmed, Atique U.
   Moon, Kyung-Sub
   Auffinger, Brenda
   Tobias, Alex L.
   Han, Yu
   Lesniak, Maciej S.
TI IDO Expression in Brain Tumors Increases the Recruitment of Regulatory T Cells and Negatively Impacts Survival
SO CLINICAL CANCER RESEARCH
LA English
DT Article
ID indoleamine 2,3-dioxygenase expression; aryl-hydrocarbon receptor; dendritic cells; malignant glioma; cervical-cancer; nitric-oxide; glioblastoma; inhibition; tryptophan; responses
AB Purpose: Glioblastoma multiforme (GBM) is an aggressive adult brain tumor with a poor prognosis. One hallmark of GBM is the accumulation of immunosuppressive and tumor-promoting CD4(+)FoxP3(+)GITR(+) regulatory T cells (Tregs). Here, we investigated the role of indoleamine 2,3 dioxygenase (IDO) in brain tumors and the impact on Treg recruitment. Experimental Design: To determine the clinical relevance of IDO expression in brain tumors, we first correlated patient survival to the level of IDO expression from resected glioma specimens. We also used novel orthotopic and transgenic models of glioma to study how IDO affects Tregs. The impact of tumor-derived and peripheral IDO expression on Treg recruitment, GITR expression, and long-term survival was determined. Results: Downregulated IDO expression in glioma predicted a significantly better prognosis in patients. Coincidently, both IDO-competent and deficient mice showed a survival advantage bearing IDO-deficient brain tumors, when compared with IDO-competent brain tumors. Moreover, IDO deficiency was associated with a significant decrease in brain-resident Tregs, both in orthotopic and transgenic mouse glioma models. IDO deficiency was also associated with lower GITR expression levels on Tregs. Interestingly, the long-term survival advantage conferred by IDO deficiency was lost in T-cell-deficient mice. Conclusions: These clinical and preclinical data confirm that IDO expression increases the recruitment of immunosuppressive Tregs that lead to tumor outgrowth. In contrast, IDO deficiency decreases Treg recruitment and enhances T-cell-mediated tumor rejection. Thus, the data suggest a critical role for IDO-mediated immunosuppression in glioma and support the continued investigation of IDO-Treg interactions in the context of brain tumors. Clin Cancer Res; 18(22); 6110-21. (C)2012 AACR.
C1 [Lesniak, Maciej S.] Univ Chicago, Pritzker Sch Med, Brain Tumor Ctr, Chicago, IL 60637 USA.
C3 University of Chicago
RP Lesniak, MS (通讯作者)，Univ Chicago, Pritzker Sch Med, Brain Tumor Ctr, 5841 S Maryland Ave, Chicago, IL 60637 USA.
EM mlesniak@surgery.bsd.uchicago.edu
FU NIH [R01 CA138587, NIH R01 CA122930, NIH U01 NS069997, NIH F32 NS073366]
CR AlberatiGiani D, 1997, J IMMUNOL, V159, P419
   Avril T, 2010, J NEUROIMMUNOL, V225, P22, DOI 10.1016/j.jneuroim.2010.04.003
   Balachandran VP, 2011, NAT MED, V17, P1094, DOI 10.1038/nm.2438
   Bulloch K, 2008, J COMP NEUROL, V508, P687, DOI 10.1002/cne.21668
   Chung DJ, 2009, BLOOD, V114, P555, DOI 10.1182/blood-2008-11-191197
   Coe D, 2010, CANCER IMMUNOL IMMUN, V59, P1367, DOI 10.1007/s00262-010-0866-5
   Cohen AD, 2010, PLOS ONE, V5, P0, DOI 10.1371/journal.pone.0010436
   Crane CA, 2012, NEURO-ONCOLOGY, V14, P584, DOI 10.1093/neuonc/nos014
   El Andaloussi A, 2006, NEURO-ONCOLOGY, V8, P234, DOI 10.1215/15228517-2006-006
   El Andaloussi A, 2006, J NEUROSURG, V105, P430, DOI 10.3171/jns.2006.105.3.430
   Fecci PE, 2006, CANCER RES, V66, P3294, DOI 10.1158/0008-5472.CAN-05-3773
   Fotopoulou C, 2011, ANTICANCER RES, V31, P2629
   FUJIWARA M, 1978, J BIOL CHEM, V253, P6081
   Hou DY, 2007, CANCER RES, V67, P792, DOI 10.1158/0008-5472.CAN-06-2925
   Humphries W, 2010, NEUROSURG CLIN N AM, V21, P125, DOI 10.1016/j.nec.2009.08.012
   James CD, 2011, NEURO-ONCOLOGY, V13, P1261, DOI 10.1093/neuonc/nor201
   Joetham A, 2012, J BIOL CHEM, V287, P17100, DOI 10.1074/jbc.M111.316943
   Jordan JT, 2008, CANCER IMMUNOL IMMUN, V57, P123, DOI 10.1007/s00262-007-0336-x
   Kwidzinski E, 2003, ADV EXP MED BIOL, V527, P113
   Kwidzinski E, 2005, FASEB J, V19, P1347, DOI 10.1096/fj.04-3228fje
   Larmonier N, 2007, CANCER IMMUNOL IMMUN, V56, P48, DOI 10.1007/s00262-006-0160-8
   Mellor AL, 2002, J IMMUNOL, V168, P3771, DOI 10.4049/jimmunol.168.8.3771
   Mezrich JD, 2010, J IMMUNOL, V185, P3190, DOI 10.4049/jimmunol.0903670
   Miyazaki T, 2009, J NEUROSURG, V111, P230, DOI 10.3171/2008.10.JNS081141
   Munn DH, 1999, J EXP MED, V189, P1363, DOI 10.1084/jem.189.9.1363
   Nakamura T, 2007, CANCER SCI, V98, P874, DOI 10.1111/j.1349-7006.2007.00470.x
   Opitz CA, 2011, NATURE, V478, P197, DOI 10.1038/nature10491
   Pere H, 2011, BLOOD, V118, P4853, DOI 10.1182/blood-2011-01-329656
   Raychaudhuri B, 2011, NEURO-ONCOLOGY, V13, P591, DOI 10.1093/neuonc/nor042
   SAITO K, 1991, BRAIN RES, V546, P151, DOI 10.1016/0006-8993(91)91171-V
   Sakaguchi S, 2003, J CLIN INVEST, V112, P1310, DOI 10.1172/JCI200320274
   Sharma MD, 2007, J CLIN INVEST, V117, P2570, DOI 10.1172/JCI31911
   Shimizu J, 2002, NAT IMMUNOL, V3, P135, DOI 10.1038/ni759
   Söderlund J, 2010, J NEUROINFLAMM, V7, P0, DOI 10.1186/1742-2094-7-44
   Stupp R, 2005, NEW ENGL J MED, V352, P987, DOI 10.1056/NEJMoa043330
   Uyttenhove C, 2003, NAT MED, V9, P1269, DOI 10.1038/nm934
   Vega EA, 2008, FUTURE ONCOL, V4, P433, DOI 10.2217/14796694.4.3.433
   Wainwright DA, 2012, EXPERT OPIN EMERG DR, V17, P181, DOI 10.1517/14728214.2012.679929
   Wainwright DA, 2011, NEURO-ONCOLOGY, V13, P1308, DOI 10.1093/neuonc/nor134
   Wainwright DA, 2010, PLOS ONE, V5, P0, DOI 10.1371/journal.pone.0015390
   Wang YX, 2010, BRAIN BEHAV IMMUN, V24, P1249, DOI 10.1016/j.bbi.2010.04.015
   Wintterle S, 2003, CANCER RES, V63, P7462
NR 42
TC 356
Z9 401
U1 0
U2 40
PU AMER ASSOC CANCER RESEARCH
PI PHILADELPHIA
PA 615 CHESTNUT ST, 17TH FLOOR, PHILADELPHIA, PA 19106-4404 USA
SN 1078-0432
EI 
J9 CLIN CANCER RES
JI Clin. Cancer Res.
PD NOV 15
PY 2012
VL 18
IS 22
BP 6110
EP 6121
DI 10.1158/1078-0432.CCR-12-2130
PG 12
WC Oncology
SC Oncology
GA 050AC
UT WOS:000312023800006
PM 22932670
DA 2025-02-17
ER

PT J
AU Ruzevick, J
   Jackson, C
   Phallen, J
   Lim, M
AF Ruzevick, Jacob
   Jackson, Christopher
   Phallen, Jillian
   Lim, Michael
TI Clinical Trials with Immunotherapy for High-Grade Glioma
SO NEUROSURGERY CLINICS OF NORTH AMERICA
LA English
DT Article
DE High-grade gliomas; Immunotherapy; Clinical trials; Vaccines
ID recurrent malignant gliomas; activated killer-cells; glioblastoma-multiforme patients; central-nervous-system; growth-factor receptor; adoptive cellular immunotherapy; tumor-infiltrating lymphocytes; recombinant interferon-alpha; gene transfected fibroblasts; molecularly targeted therapy
AB Immunotherapy is a potential new therapeutic option in patients with high-grade gliomas (HGGs). Phase I/II trials have assessed the efficacy of increasing immune activity using vaccines made from lymphokine-activated killer cells, cytotoxic T cells, autologous tumor cells, or dendritic cells. Studies to decrease tumor immunoresistance have focused on cytokine modulation of known immunosuppressive factors in the tumor microenvironment. Several early studies have reported a survival benefit using different forms of immunotherapy. This article discusses past clinical trials using immunotherapy in HGGs, their efficacy, limits, and biologic and clinical design challenges that must be overcome to advance immunotherapy for patients with HGGs.
C1 [Ruzevick, Jacob; Jackson, Christopher; Phallen, Jillian; Lim, Michael] Johns Hopkins Univ, Sch Med, Dept Neurol Surg, Baltimore, MD 21287 USA.
   [Ruzevick, Jacob] Johns Hopkins Univ, Sch Med, Dept Neurol Surg & Oncol, Baltimore, MD 21287 USA.
   [Jackson, Christopher; Lim, Michael] Johns Hopkins Univ, Sch Med, Dept Oncol, Baltimore, MD 21287 USA.
C3 Johns Hopkins University; Johns Hopkins University; Johns Hopkins University
RP Lim, M (通讯作者)，Johns Hopkins Univ, Sch Med, Dept Neurosurg, Phipps 123,600 N Wolfe St, Baltimore, MD 21287 USA.
EM mlim3@jhmi.edu
CR Agarwal S, 2011, EXPERT REV MOL MED, V13, P0, DOI 10.1017/S1462399411001888
   ALLEN J, 1991, J CLIN ONCOL, V9, P783, DOI 10.1200/JCO.1991.9.5.783
   Andrews DW, 2001, J CLIN ONCOL, V19, P2189, DOI 10.1200/JCO.2001.19.8.2189
   Ardon H, 2010, J NEURO-ONCOL, V99, P261, DOI 10.1007/s11060-010-0131-y
   Ardon H, 2010, PEDIATR BLOOD CANCER, V54, P519, DOI 10.1002/pbc.22319
   BARBA D, 1989, J NEUROSURG, V70, P175, DOI 10.3171/jns.1989.70.2.0175
   BLANCHER A, 1993, EUR CYTOKINE NETW, V4, P331
   Bogdahn U, 2011, NEURO-ONCOLOGY, V13, P132, DOI 10.1093/neuonc/noq142
   BOIARDI A, 1994, CANCER IMMUNOL IMMUN, V39, P193, DOI 10.1007/BF01533386
   Brabb T, 2000, J EXP MED, V192, P871, DOI 10.1084/jem.192.6.871
   BROOKS WH, 1978, ANN NEUROL, V4, P219, DOI 10.1002/ana.410040305
   BUCKNER JC, 1995, J NEUROSURG, V82, P430, DOI 10.3171/jns.1995.82.3.0430
   Buckner JC, 2001, CANCER-AM CANCER SOC, V92, P420, DOI 10.1002/1097-0142(20010715)92:2<420::AID-CNCR1338>3.0.CO;2-3
   Butowski NA, 2006, J CLIN ONCOL, V24, P1273, DOI 10.1200/JCO.2005.04.7522
   Calzascia T, 2005, IMMUNITY, V22, P175, DOI 10.1016/j.immuni.2004.12.008
   Cameron F, 2011, DRUGS, V71, P1093, DOI 10.2165/11594010-000000000-00000
   Caruso DA, 2005, CANCER-AM CANCER SOC, V103, P1280, DOI 10.1002/cncr.20911
   Caruso DA, 2004, NEURO-ONCOLOGY, V6, P236, DOI 10.1215/S1152851703000668
   CHEN QY, 1994, INT J CANCER, V56, P755, DOI 10.1002/ijc.2910560524
   Chi AS, 2007, EXPERT OPIN THER TAR, V11, P473, DOI 10.1517/14728222.11.4.473
   Clavreul A, 2010, J CLIN NEUROSCI, V17, P842, DOI 10.1016/j.jocn.2009.11.017
   Colombo F, 2005, CANCER GENE THER, V12, P835, DOI 10.1038/sj.cgt.7700851
   CONSTAM DB, 1992, J IMMUNOL, V148, P1404
   CONSTANT S, 1995, J IMMUNOL, V154, P4915
   COULDWELL WT, 1992, J NEUROL SCI, V110, P178, DOI 10.1016/0022-510X(92)90026-H
   Davis FG, 1999, CANCER, V85, P485, DOI 10.1002/(SICI)1097-0142(19990115)85:2<485::AID-CNCR29>3.3.CO;2-C
   De Vleeschouwer S, 2004, J NEUROSURG, V100, P492, DOI 10.3171/ped.2004.100.5.0492
   De Vleeschouwer S, 2008, CLIN CANCER RES, V14, P3098, DOI 10.1158/1078-0432.CCR-07-4875
   DEMARTIN R, 1987, EMBO J, V6, P3673, DOI 10.1002/j.1460-2075.1987.tb02700.x
   Dillman RO, 2004, J IMMUNOTHER, V27, P398, DOI 10.1097/00002371-200409000-00009
   Dillman RO, 2009, J IMMUNOTHER, V32, P914, DOI 10.1097/CJI.0b013e3181b2910f
   Dunn Gavin P, 2007, CANCER IMMUN, V7, P12
   Dunn GP, 2004, IMMUNITY, V21, P137, DOI 10.1016/j.immuni.2004.07.017
   El Andaloussi A, 2006, NEURO-ONCOLOGY, V8, P234, DOI 10.1215/15228517-2006-006
   ELLIOTT LH, 1984, J IMMUNOL, V132, P1208
   Facoetti A, 2005, CLIN CANCER RES, V11, P8304, DOI 10.1158/1078-0432.CCR-04-2588
   Fadul CE, 2011, J IMMUNOTHER, V34, P382, DOI 10.1097/CJI.0b013e318215e300
   FARKKILA M, 1994, BRIT J CANCER, V70, P138, DOI 10.1038/bjc.1994.263
   FETELL MR, 1990, CANCER-AM CANCER SOC, V65, P78, DOI 10.1002/1097-0142(19900101)65:1<78::AID-CNCR2820650117>3.0.CO;2-5
   FONTANA A, 1982, J IMMUNOL, V129, P2413
   Furnari FB, 2007, GENE DEV, V21, P2683, DOI 10.1101/gad.1596707
   Gabrilovich DI, 1999, CLIN CANCER RES, V5, P2963
   GANSBACHER B, 1990, J EXP MED, V172, P1217, DOI 10.1084/jem.172.4.1217
   Hau P, 2007, OLIGONUCLEOTIDES, V17, P201, DOI 10.1089/oli.2006.0053
   HAYES RL, 1995, CANCER-AM CANCER SOC, V76, P840, DOI 10.1002/1097-0142(19950901)76:5<840::AID-CNCR2820760519>3.0.CO;2-R
   Hayes RL, 2001, CRIT REV ONCOL HEMAT, V39, P31, DOI 10.1016/S1040-8428(01)00122-6
   Heimberger AB, 2005, CLIN CANCER RES, V11, P1462, DOI 10.1158/1078-0432.CCR-04-1737
   Holladay FP, 1996, J NEURO-ONCOL, V27, P179
   HUMPHREY PA, 1990, P NATL ACAD SCI USA, V87, P4207, DOI 10.1073/pnas.87.11.4207
   Hussain SF, 2005, EXPERT REV ANTICANC, V5, P777, DOI 10.1586/14737140.5.5.777
   Ichinose M, 2001, BRAIN TUMOR PATHOL, V18, P37, DOI 10.1007/BF02478923
   Ishikawa E, 2007, CANCER SCI, V98, P1226, DOI 10.1111/j.1349-7006.2007.00518.x
   Jacobs JFM, 2009, NEURO-ONCOLOGY, V11, P394, DOI 10.1215/15228517-2008-104
   JACOBS SK, 1986, CANCER RES, V46, P2101
   JEFFES EWB, 1993, J NEURO-ONCOL, V15, P141, DOI 10.1007/BF01053935
   Kikuchi T, 2001, CANCER IMMUNOL IMMUN, V50, P337, DOI 10.1007/s002620100205
   Kikuchi T, 2004, J IMMUNOTHER, V27, P452, DOI 10.1097/00002371-200411000-00005
   KITAHARA T, 1987, J NEURO-ONCOL, V4, P329
   Kronik N, 2008, CANCER IMMUNOL IMMUN, V57, P425, DOI 10.1007/s00262-007-0387-z
   Kruse CA, 1997, CANCER IMMUNOL IMMUN, V45, P77, DOI 10.1007/s002620050405
   Langowski JL, 2006, NATURE, V442, P461, DOI 10.1038/nature04808
   Liau L M, 2000, NEUROSURG FOCUS, V9, P0
   Liau LM, 2005, CLIN CANCER RES, V11, P5515, DOI 10.1158/1078-0432.CCR-05-0464
   LILLEHEI KO, 1991, NEUROSURGERY, V28, P16, DOI 10.1227/00006123-199101000-00003
   Louis DN, 2007, 2007 WHO CLASSIFICAT, V0, P0
   MAHALEY MS, 1989, J NEUROSURG, V71, P639, DOI 10.3171/jns.1989.71.5.0639
   MERCHANT RE, 1992, J NEURO-ONCOL, V12, P75
   MERCHANT RE, 1988, CANCER-AM CANCER SOC, V62, P665, DOI 10.1002/1097-0142(19880815)62:4<665::AID-CNCR2820620403>3.0.CO;2-O
   Nishioka Y, 1999, CANCER RES, V59, P4035
   NITTA T, 1994, BRAIN RES, V649, P122, DOI 10.1016/0006-8993(94)91055-3
   Okada H, 2003, J NEURO-ONCOL, V64, P13, DOI 10.1007/BF02700016
   Okada H, 2007, J TRANSL MED, V5, P0, DOI 10.1186/1479-5876-5-67
   PALMA L, 1978, J NEUROSURG, V49, P854, DOI 10.3171/jns.1978.49.6.0854
   Parney IF, 2006, J NEURO-ONCOL, V78, P71, DOI 10.1007/s11060-005-9058-0
   Parney IF, 2009, J NEUROSURG, V110, P572, DOI 10.3171/2008.7.JNS08475
   Parsa AT, 2007, NAT MED, V13, P84, DOI 10.1038/nm1517
   Platten M, 2001, MICROSC RES TECHNIQ, V52, P401, DOI 10.1002/1097-0029(20010215)52:4<401::AID-JEMT1025>3.0.CO;2-C
   Plautz GE, 1998, J NEUROSURG, V89, P42, DOI 10.3171/jns.1998.89.1.0042
   Plautz GE, 2000, CLIN CANCER RES, V6, P2209
   Quattrocchi KB, 1999, J NEURO-ONCOL, V45, P141, DOI 10.1023/A:1006293606710
   Rajkumar SV, 1998, INT J RADIAT ONCOL, V40, P297, DOI 10.1016/S0360-3016(97)00739-6
   Rorive S, 2001, GLIA, V33, P241, DOI 10.1002/1098-1136(200103)33:3<241::AID-GLIA1023>3.0.CO;2-1
   Rosenberg SA, 2004, NAT MED, V10, P909, DOI 10.1038/nm1100
   ROSZMAN TL, 1985, J IMMUNOL, V134, P1545
   ROSZMAN TL, 1985, J NEUROIMMUNOL, V10, P59, DOI 10.1016/0165-5728(85)90034-7
   Rutkowski S, 2004, BRIT J CANCER, V91, P1656, DOI 10.1038/sj.bjc.6602195
   Sampson JH, 2009, MOL CANCER THER, V8, P2773, DOI 10.1158/1535-7163.MCT-09-0124
   Sampson JH, 2008, SEMIN IMMUNOL, V20, P267, DOI 10.1016/j.smim.2008.04.001
   Sankhla SK, 1996, J NEURO-ONCOL, V27, P133
   SARIS SC, 1988, J NEUROSURG, V69, P29, DOI 10.3171/jns.1988.69.1.0029
   Sathornsumetee S, 2007, NEUROL CLIN, V25, P1111, DOI 10.1016/j.ncl.2007.07.004
   Sathornsumetee S, 2007, CANCER-AM CANCER SOC, V110, P13, DOI 10.1002/cncr.22741
   Satoh J, 1995, BRAIN RES, V704, P92, DOI 10.1016/0006-8993(95)01177-3
   SAWAMURA Y, 1990, J NEURO-ONCOL, V9, P125, DOI 10.1007/BF02427832
   Schartner JM, 2005, GLIA, V51, P279, DOI 10.1002/glia.20201
   Schneider T, 2001, J NEURO-ONCOL, V53, P39, DOI 10.1023/A:1011856406683
   Scott CB, 1998, INT J RADIAT ONCOL, V40, P51, DOI 10.1016/S0360-3016(97)00485-9
   Serot JM, 1997, NEUROREPORT, V8, P1995, DOI 10.1097/00001756-199705260-00039
   Sloan A E, 2000, NEUROSURG FOCUS, V9, P0
   Small EJ, 2006, J CLIN ONCOL, V24, P3089, DOI 10.1200/JCO.2005.04.5252
   SOBOL RE, 1995, GENE THER, V2, P164
   Steiner HH, 2004, J CLIN ONCOL, V22, P4272, DOI 10.1200/JCO.2004.09.038
   Stummer W, 2006, LANCET ONCOL, V7, P392, DOI 10.1016/S1470-2045(06)70665-9
   Stupp R, 2005, NEW ENGL J MED, V352, P987, DOI 10.1056/NEJMoa043330
   TADA M, 1993, J NEURO-ONCOL, V16, P25, DOI 10.1007/BF01324831
   Tambuyzer BR, 2009, J LEUKOCYTE BIOL, V85, P352, DOI 10.1189/jlb.0608385
   Tsuboi K, 2003, CLIN CANCER RES, V9, P3294
   Tsurushima H, 1999, JPN J CANCER RES, V90, P536, DOI 10.1111/j.1349-7006.1999.tb00781.x
   Verhaak RGW, 2010, CANCER CELL, V17, P98, DOI 10.1016/j.ccr.2009.12.020
   Wainwright DA, 2010, PLOS ONE, V5, P0, DOI 10.1371/journal.pone.0015390
   Walker DG, 2008, J CLIN NEUROSCI, V15, P114, DOI 10.1016/j.jocn.2007.08.007
   Wen PY, 2006, J NEURO-ONCOL, V80, P313, DOI 10.1007/s11060-006-9193-2
   Wen PY, 2010, J CLIN ONCOL, V28, P1963, DOI 10.1200/JCO.2009.26.3541
   Wheeler CJ, 2008, CANCER RES, V68, P5955, DOI 10.1158/0008-5472.CAN-07-5973
   Wheeler CJ, 2004, CLIN CANCER RES, V10, P5316, DOI 10.1158/1078-0432.CCR-04-0497
   Wolff JEA, 2006, J NEURO-ONCOL, V79, P315, DOI 10.1007/s11060-006-9147-8
   WONG AJ, 1992, P NATL ACAD SCI USA, V89, P2965, DOI 10.1073/pnas.89.7.2965
   Wood GW, 2000, J NEURO-ONCOL, V48, P113, DOI 10.1023/A:1006456421177
   WRANN M, 1987, EMBO J, V6, P1633, DOI 10.1002/j.1460-2075.1987.tb02411.x
   Yamanaka R, 2003, BRIT J CANCER, V89, P1172, DOI 10.1038/sj.bjc.6601268
   Yamanaka R, 2005, CLIN CANCER RES, V11, P4160, DOI 10.1158/1078-0432.CCR-05-0120
   Yang BC, 2003, J IMMUNOL, V171, P3947, DOI 10.4049/jimmunol.171.8.3947
   Yang I, 2004, J NEUROSURG, V100, P310, DOI 10.3171/jns.2004.100.2.0310
   Yang I, 2010, J CLIN NEUROSCI, V17, P6, DOI 10.1016/j.jocn.2009.05.006
   YOSHIDA S, 1988, CANCER RES, V48, P5011
   Yu JS, 2001, CANCER RES, V61, P842
   Yu JS, 2004, CANCER RES, V64, P4973, DOI 10.1158/0008-5472.CAN-03-3505
NR 127
TC 15
Z9 15
U1 0
U2 7
PU W B SAUNDERS CO-ELSEVIER INC
PI PHILADELPHIA
PA 1600 JOHN F KENNEDY BOULEVARD, STE 1800, PHILADELPHIA, PA 19103-2899 USA
SN 1042-3680
EI 1558-1349
J9 NEUROSURG CLIN N AM
JI Neurosurg. Clin. N. Am.
PD JUL 15
PY 2012
VL 23
IS 3
BP 459
EP +
DI 10.1016/j.nec.2012.04.003
PG 13
WC Clinical Neurology; Surgery
SC Neurosciences & Neurology; Surgery
GA 982EL
UT WOS:000307024800011
PM 22748658
DA 2025-02-17
ER

PT J
AU Yang, I
   Choy, W
   Kim, W
   Alakandy, L
   Voth, B
   Prins, RM
   Liau, LM
AF Yang, I.
   Choy, W.
   Kim, W.
   Alakandy, L.
   Voth, B.
   Prins, R. M.
   Liau, L. M.
TI ACTIVE IMMUNOTHERAPY IN GLIOMA: FOCUS ON CELL-BASED APPROACHES
SO DRUGS OF THE FUTURE
LA English
DT Review
DE Brain tumor; Glioma; Immunotherapy; Dendritic cells; Vaccines
ID heat-shock proteins; cytotoxic t-lymphocytes; modified autologous tumor; newcastle-disease virus; gene transfected fibroblasts; colony-stimulating factor; mhc class-ii; dendritic cells; clinical-trial; phase-i
AB Active immunotherapy, the induction of the patient's own immune system to target tumor cells, has emerged as a potentially viable treatment option for malignant gliomas. Preclinical trials in animal models have shown decreased tumor incidence and improved survival following immunization against tumor-associated antigens. In phase I clinical trials, prolonged progression-free survival (PFS) and overall survival (OS) have been found in patients who received vaccination strategies following tumor resection compared to historical controls. However, further prospective, randomized clinical trials are still needed to evaluate the true efficacy of this treatment approach for brain tumors. Future studies must be undertaken to better understand the inherent immunosuppressive effect of glioblastomas, as well as to investigate their variable genetic composition and heterogeneity, in order to determine if certain subgroups of gliomas may be more susceptible to immune-based therapies.
C1 [Yang, I.; Choy, W.; Kim, W.; Alakandy, L.; Voth, B.; Prins, R. M.; Liau, L. M.] Univ Calif Los Angeles, Dept Neurol Surg, Los Angeles, CA 90095 USA.
C3 University of California System; University of California Los Angeles
RP Liau, LM (通讯作者)，Univ Calif Los Angeles, Dept Neurol Surg, 695 Charles E Young Dr S Gonda 3357, Los Angeles, CA 90095 USA.
EM LLIAU@mednet.ucla.edu
FU National Institutes of Health (NIH); American Brain Tumor Association (ABTA); Accelerate Brain Cancer Cure (ABC2); Brad Kaminsky Foundation; Miles for Hope and Northwest Biotherapeutics, Inc.
CR Agarwalla PK, 2010, NEUROSURG CLIN N AM, V21, P167, DOI 10.1016/j.nec.2009.08.013
   Albert ML, 1998, NATURE, V392, P86, DOI 10.1038/32183
   Arap MA, 2004, CANCER CELL, V6, P275, DOI 10.1016/j.ccr.2004.08.018
   Asea A, 2000, NAT MED, V6, P435, DOI 10.1038/74697
   Ashley DM, 1997, J EXP MED, V186, P1177, DOI 10.1084/jem.186.7.1177
   Ashley DM, 1997, CURR OPIN NEUROL, V10, P445, DOI 10.1097/00019052-199712000-00002
   Austin F C, 1979, ADV CANCER RES, V30, P301, DOI 10.1016/S0065-230X(08)60900-8
   Basse P H, 2001, INT REV IMMUNOL, V20, P439, DOI 10.3109/08830180109054416
   Basu S, 2001, IMMUNITY, V14, P303, DOI 10.1016/S1074-7613(01)00111-X
   Becker T, 2002, J CELL BIOL, V158, P1277, DOI 10.1083/jcb.200208083
   Binder RJ, 2001, J BIOL CHEM, V276, P17163, DOI 10.1074/jbc.M011547200
   Boczkowski D, 2000, CANCER RES, V60, P1028
   BOHLE W, 1990, CANCER-AM CANCER SOC, V66, P1517, DOI 10.1002/1097-0142(19901001)66:7<1517::AID-CNCR2820660714>3.0.CO;2-I
   Butowski N, 2010, NEUROSURG CLIN N AM, V21, P53, DOI 10.1016/j.nec.2009.08.007
   Calderwood SK, 2006, TRENDS BIOCHEM SCI, V31, P164, DOI 10.1016/j.tibs.2006.01.006
   Caruso DA, 2004, NEURO-ONCOLOGY, V6, P236, DOI 10.1215/S1152851703000668
   Casati A, 2005, J IMMUNOL, V174, P3317, DOI 10.4049/jimmunol.174.6.3317
   CASSEL WA, 1965, CANCER-AM CANCER SOC, V18, P863, DOI 10.1002/1097-0142(196507)18:7<863::AID-CNCR2820180714>3.0.CO;2-V
   Castelli C, 2004, CANCER IMMUNOL IMMUN, V53, P227, DOI 10.1007/s00262-003-0481-9
   Chaux P, 1999, J EXP MED, V189, P767, DOI 10.1084/jem.189.5.767
   Clavreul A, 2010, J CLIN NEUROSCI, V17, P842, DOI 10.1016/j.jocn.2009.11.017
   Cobbs CS, 2002, CANCER RES, V62, P3347
   CRAIG EA, 1994, CELL, V78, P365, DOI 10.1016/0092-8674(94)90416-2
   Dauer M, 2005, J IMMUNOTHER, V28, P332, DOI 10.1097/01.cji.0000164038.41104.f5
   De Vleeschouwer S, 2008, CLIN CANCER RES, V14, P3098, DOI 10.1158/1078-0432.CCR-07-4875
   Dredge K, 2002, CANCER IMMUNOL IMMUN, V51, P521, DOI 10.1007/s00262-002-0309-z
   Dudley ME, 2002, SCIENCE, V298, P850, DOI 10.1126/science.1076514
   Ebben JD, 2009, DRUGS, V69, P241, DOI 10.2165/00003495-200969030-00001
   Eguchi J, 2005, GENE THER, V12, P733, DOI 10.1038/sj.gt.3302401
   Ewend MG, 2000, J IMMUNOTHER, V23, P438, DOI 10.1097/00002371-200007000-00007
   Facoetti A, 2005, CLIN CANCER RES, V11, P8304, DOI 10.1158/1078-0432.CCR-04-2588
   Fecci PE, 2006, CANCER RES, V66, P3294, DOI 10.1158/0008-5472.CAN-05-3773
   Figdor CG, 2004, NAT MED, V10, P475, DOI 10.1038/nm1039
   FLYNN GC, 1989, SCIENCE, V245, P385, DOI 10.1126/science.2756425
   Freeman AI, 2006, MOL THER, V13, P221, DOI 10.1016/j.ymthe.2005.08.016
   Gan HK, 2009, J CLIN NEUROSCI, V16, P748, DOI 10.1016/j.jocn.2008.12.005
   GANSBACHER B, 1990, J EXP MED, V172, P1217, DOI 10.1084/jem.172.4.1217
   Glick RP, 1997, NEUROSURGERY, V41, P898, DOI 10.1097/00006123-199710000-00025
   Graner MW, 2005, NEURO-ONCOLOGY, V7, P260, DOI 10.1215/S1152851704001188
   Hashiba T, 2007, NEUROL MED-CHIR, V47, P165, DOI 10.2176/nmc.47.165
   Heimberger AB, 2002, NEUROSURGERY, V50, P158, DOI 10.1097/00006123-200201000-00024
   Hermisson M, 2000, NEUROLOGY, V54, P1357, DOI 10.1212/WNL.54.6.1357
   Hochrein H, 2000, J EXP MED, V192, P823, DOI 10.1084/jem.192.6.823
   HOOVER HC, 1985, CANCER, V55, P1236, DOI 10.1002/1097-0142(19850315)55:6<1236::AID-CNCR2820550616>3.0.CO;2-#
   HUMPHREY PA, 1990, P NATL ACAD SCI USA, V87, P4207, DOI 10.1073/pnas.87.11.4207
   IOANNIDES CG, 1993, CELL IMMUNOL, V151, P225, DOI 10.1006/cimm.1993.1233
   Ishikawa E, 2004, CANCER SCI, V95, P98, DOI 10.1111/j.1349-7006.2004.tb03177.x
   Ishikawa E, 2007, CANCER SCI, V98, P1226, DOI 10.1111/j.1349-7006.2007.00518.x
   ITO A, 1982, GANN, V73, P315
   Izumoto S, 2008, J NEUROSURG, V108, P963, DOI 10.3171/JNS/2008/108/5/0963
   Janetzki S, 1998, J IMMUNOTHER, V21, P269, DOI 10.1097/00002371-199807000-00004
   Kanaly C, 2010, NEUROSURG CLIN N AM, V21, P95, DOI 10.1016/j.nec.2009.09.001
   KAWAKAMI Y, 1994, P NATL ACAD SCI USA, V91, P6458, DOI 10.1073/pnas.91.14.6458
   KAWAKAMI Y, 1994, P NATL ACAD SCI USA, V91, P3515, DOI 10.1073/pnas.91.9.3515
   Kikuchi T, 2001, CANCER IMMUNOL IMMUN, V50, P337, DOI 10.1007/s002620100205
   Kikuchi T, 2004, J IMMUNOTHER, V27, P452, DOI 10.1097/00002371-200411000-00005
   Kim W, 2010, NEUROSURG CLIN N AM, V21, P139, DOI 10.1016/j.nec.2009.09.005
   KNIKER WT, 1979, ANN ALLERGY, V43, P73
   Kobayashi T, 2003, CANCER IMMUNOL IMMUN, V52, P632, DOI 10.1007/s00262-003-0408-5
   LEVITSKY HI, 1994, J EXP MED, V179, P1215, DOI 10.1084/jem.179.4.1215
   Li G, 2010, NEUROSURG CLIN N AM, V21, P87, DOI 10.1016/j.nec.2009.08.004
   Liau L M, 2000, NEUROSURG FOCUS, V9, P0
   Liau LM, 2005, CLIN CANCER RES, V11, P5515, DOI 10.1158/1078-0432.CCR-05-0464
   Liu SQ, 1996, NAT MED, V2, P1283, DOI 10.1038/nm1296-1283
   LIU SQ, 1995, NAT MED, V1, P267, DOI 10.1038/nm0395-267
   Loenen WAM, 2001, SEMIN IMMUNOL, V13, P41, DOI 10.1006/smim.2001.0294
   LORENCE RM, 1988, JNCI-J NATL CANCER I, V80, P1305, DOI 10.1093/jnci/80.16.1305
   MARCUS PI, 1983, J GEN VIROL, V64, P2419, DOI 10.1099/0022-1317-64-11-2419
   Matzinger P, 2002, SCIENCE, V296, P301, DOI 10.1126/science.1071059
   Mitchell DA, 2008, NEURO-ONCOLOGY, V10, P10, DOI 10.1215/15228517-2007-035
   Mitchell DA, 2009, NEUROTHERAPEUTICS, V6, P527, DOI 10.1016/j.nurt.2009.04.003
   Noguchi M, 2003, PROSTATE, V57, P80, DOI 10.1002/pros.10276
   Okada H, 2000, HUM GENE THER, V11, P637
   Okada H, 2003, J NEURO-ONCOL, V64, P13, DOI 10.1007/BF02700016
   Okada H, 2001, GENE THER, V8, P1157, DOI 10.1038/sj.gt.3301496
   Okada H, 1999, GENE THER, V6, P219, DOI 10.1038/sj.gt.3300798
   Okada H, 2011, J CLIN ONCOL, V29, P330, DOI 10.1200/JCO.2010.30.7744
   Okada H, 2007, J TRANSL MED, V5, P0, DOI 10.1186/1479-5876-5-67
   Parajuli P, 2004, CANCER INVEST, V22, P405, DOI 10.1081/CNV-200034909
   Parmiani G, 2004, CLIN CANCER RES, V10, P8142, DOI 10.1158/1078-0432.CCR-04-1194
   Parney IF, 2006, J NEURO-ONCOL, V78, P71, DOI 10.1007/s11060-005-9058-0
   Parney IF, 2002, NEUROSURGERY, V50, P1094, DOI 10.1097/00006123-200205000-00027
   Peng BG, 2002, JPN J CANCER RES, V93, P363, DOI 10.1111/j.1349-7006.2002.tb01265.x
   Prins RM, 2008, NEW ENGL J MED, V359, P539, DOI 10.1056/NEJMc0804818
   Prins RM, 2011, CLIN CANCER RES, V17, P1603, DOI 10.1158/1078-0432.CCR-10-2563
   Rock KL, 1996, J IMMUNOL, V156, P3721
   ROCK KL, 1990, SCIENCE, V249, P918, DOI 10.1126/science.2392683
   Sampson JH, 2011, J CLIN ONCOL S, V26, P0
   Sampson JH, 2009, MOL CANCER THER, V8, P2773, DOI 10.1158/1535-7163.MCT-09-0124
   Sampson JH, 2008, SEMIN IMMUNOL, V20, P267, DOI 10.1016/j.smim.2008.04.001
   Sato Y, 2004, BRIT J CANCER, V90, P1334, DOI 10.1038/sj.bjc.6601711
   Schartner JM, 2005, GLIA, V51, P279, DOI 10.1002/glia.20201
   Scheibenbogen C, 2000, J IMMUNOTHER, V23, P275, DOI 10.1097/00002371-200003000-00012
   SCHIRRMACHER V, 1987, CLIN EXP METASTAS, V5, P147, DOI 10.1007/BF00058060
   Schirrmacher V, 1999, GENE THER, V6, P63, DOI 10.1038/sj.gt.3300787
   Schneider T, 2001, J NEURO-ONCOL, V53, P39, DOI 10.1023/A:1011856406683
   SOBOL RE, 1995, GENE THER, V2, P164
   Söling A, 2001, MOL MED, V7, P659, DOI 10.1007/BF03401956
   Soo ETL, 2008, IN VIVO, V22, P311
   Srivastava PK, 2001, VACCINE, V19, P2590, DOI 10.1016/S0264-410X(00)00492-8
   Steiner HH, 2004, J CLIN ONCOL, V22, P4272, DOI 10.1200/JCO.2004.09.038
   Steinman RM, 2001, INT J CANCER, V94, P459, DOI 10.1002/ijc.1503
   Stupp R, 2005, NEW ENGL J MED, V352, P987, DOI 10.1056/NEJMoa043330
   SUTO R, 1995, SCIENCE, V269, P1585, DOI 10.1126/science.7545313
   Tamura Y, 1997, SCIENCE, V278, P117, DOI 10.1126/science.278.5335.117
   Tanaka H, 2002, CELL IMMUNOL, V220, P1, DOI 10.1016/S0008-8749(03)00009-1
   Tsuboi A, 1999, LEUKEMIA RES, V23, P499, DOI 10.1016/S0145-2126(99)00037-5
   Tsuboi K, 2003, CLIN CANCER RES, V9, P3294
   Tsurushima H, 1999, JPN J CANCER RES, V90, P536, DOI 10.1111/j.1349-7006.1999.tb00781.x
   UDONO H, 1994, J IMMUNOL, V152, P5398
   Vabulas RM, 2002, J BIOL CHEM, V277, P15107, DOI 10.1074/jbc.M111204200
   Vabulas RM, 2002, J BIOL CHEM, V277, P20847, DOI 10.1074/jbc.M200425200
   Van Gool S, 2009, BRAIN PATHOL, V19, P694, DOI 10.1111/j.1750-3639.2009.00316.x
   Vonderheide RH, 2004, CLIN CANCER RES, V10, P828, DOI 10.1158/1078-0432.CCR-0620-3
   VONHOEGEN P, 1988, EUR J IMMUNOL, V18, P1159, DOI 10.1002/eji.1830180803
   Walker DG, 2008, J CLIN NEUROSCI, V15, P114, DOI 10.1016/j.jocn.2007.08.007
   Wang XY, 2005, INT J HYPERTHER, V21, P717, DOI 10.1080/02656730500226407
   Watts C, 1997, ANNU REV IMMUNOL, V15, P821, DOI 10.1146/annurev.immunol.15.1.821
   Wheeler CJ, 2008, CANCER RES, V68, P5955, DOI 10.1158/0008-5472.CAN-07-5973
   WONG AJ, 1992, P NATL ACAD SCI USA, V89, P2965, DOI 10.1073/pnas.89.7.2965
   Yajima N, 2005, CLIN CANCER RES, V11, P5900, DOI 10.1158/1078-0432.CCR-05-0559
   Yamanaka R, 2003, BRIT J CANCER, V89, P1172, DOI 10.1038/sj.bjc.6601268
   Yang I, 2004, J NEUROSURG, V100, P310, DOI 10.3171/jns.2004.100.2.0310
   Young JC, 2004, NAT REV MOL CELL BIO, V5, P781, DOI 10.1038/nrm1492
   Yu JS, 2001, CANCER RES, V61, P842
   Yu JS, 2004, CANCER RES, V64, P4973, DOI 10.1158/0008-5472.CAN-03-3505
NR 127
TC 0
Z9 0
U1 0
U2 5
PU PROUS SCIENCE, SAU-THOMSON REUTERS
PI BARCELONA
PA 398 PROVENCA, 08025 BARCELONA, SPAIN
SN 0377-8282
EI 2013-0368
J9 DRUG FUTURE
JI Drug Future
PD JAN 15
PY 2012
VL 37
IS 1
BP 19
EP 31
DI 10.1358/dof.2012.037.01.1703571
PG 13
WC Pharmacology & Pharmacy
SC Pharmacology & Pharmacy
GA 951NR
UT WOS:000304727800004
DA 2025-02-17
ER

PT J
AU Oosterhoff, D
   Lougheed, SM
   van de Ven, R
   Lindenberg, JJ
   van Cruijsen, H
   Hiddingh, L
   Kroon, J
   van den Eertwegh, AJM
   Hangalapura, BN
   Scheper, RJ
   de Gruijl, TD
AF Oosterhoff, Dinja
   Lougheed, Sinead M.
   van de Ven, Rieneke
   Lindenberg, Jelle J.
   van Cruijsen, Hester
   Hiddingh, Lotte
   Kroon, Jan
   van den Eertwegh, Alfons J. M.
   Hangalapura, Basav N.
   Scheper, Rik J.
   de Gruijl, Tanja D.
TI Tumor-mediated inhibition of human dendritic cell differentiation and function is consistently counteracted by combined p38 MAPK and STAT3 inhibition
SO ONCOIMMUNOLOGY
LA English
DT Article
DE dendritic cell; tumor; microenvironment; differentiation; suppression; IL-6; STAT3; p38 MAPK
ID activated protein-kinase; metastatic melanoma; signal transducer; cancer; interleukin-6; il-6; transcription-3; immunotherapy; inflammation; suppression
AB Targeting dendritic cells (DC) through the release of suppressive factors is an effective means for tumors to escape immune control. We assessed the involvement of downstream signaling through the JAK2/STAT3 and p38 MAP K pathways in tumor-induced suppression of human DC development. Whereas the JAK2/STAT3 pathway has been pinpointed in mouse studies as a key regulator of myeloid suppression, in human DC this is less well established. We studied the effects of STAT3 inhibition on the suppression of monocyte-derived DC differentiation mediated by a short-list of four predominant suppressive factors and found that pharmacological STAT3 inhibition could only counteract the effects of IL-6. Accordingly, in testing a panel of supernatants derived from 11 cell lines representing various types of solid tumors, STAT3 inhibition only modestly affected the suppressive effects of a minority of supernatants. Importantly, combined interference in the STAT3 and p38 pathways completely prevented inhibition of DC differentiation by all tested supernatants and effected superior DC function, evidenced by increased allogeneic T-cell reactivity with elevated IL-12p70/IL-10 ratios and Th1 skewing. Combined STAT3 and p38 inhibition also afforded superior protection against the suppressive effects of primary glioma and melanoma supernatants and induced a shift from CD14(+) cells to CD1a(+) cells in metastatic melanoma single-cell suspensions, indicating a potential for improved DC differentiation in the tumor microenvironment. We conclude that combined interference in the STAT3 and p38 MAP K signaling pathways is a promising approach to overcome tumor-induced inhibitory signaling in DC precursors and will likely support clinical immunotherapeutic strategies.
C1 [Oosterhoff, Dinja; Lougheed, Sinead M.; van de Ven, Rieneke; Lindenberg, Jelle J.; van Cruijsen, Hester; Hiddingh, Lotte; Kroon, Jan; van den Eertwegh, Alfons J. M.; Hangalapura, Basav N.; de Gruijl, Tanja D.] Vrije Univ Amsterdam, Med Ctr, Dept Med Oncol, Amsterdam, Netherlands.
   [Scheper, Rik J.] Vrije Univ Amsterdam, Med Ctr, Dept Pathol, Amsterdam, Netherlands.
C3 Vrije Universiteit Amsterdam; Vrije Universiteit Amsterdam
RP de Gruijl, TD (通讯作者)，Vrije Univ Amsterdam, Med Ctr, Dept Med Oncol, Amsterdam, Netherlands.
EM td.degruijl@vumc.nl
FU Netherlands Organization for Scientific Research (NWO) [917-56-321]
CR Adler HS, 2008, CELL CYCLE, V7, P169, DOI 10.4161/cc.7.2.5312
   Aggarwal BB, 2009, ANN NY ACAD SCI, V1171, P59, DOI 10.1111/j.1749-6632.2009.04911.x
   Baars A, 2000, ANN ONCOL, V11, P965, DOI 10.1023/A:1008363601515
   Bender A, 1996, J IMMUNOL METHODS, V196, P121, DOI 10.1016/0022-1759(96)00079-8
   Bharadwaj U, 2007, CANCER RES, V67, P5479, DOI 10.1158/0008-5472.CAN-06-3963
   Bogunovic D, 2011, CANCER RES, V71, P5467, DOI 10.1158/0008-5472.CAN-10-3988
   Bowman T, 2000, ONCOGENE, V19, P2474, DOI 10.1038/sj.onc.1203527
   Dambach DM, 2005, CURR TOP MED CHEM, V5, P929, DOI 10.2174/1568026054985911
   Escors D, 2008, BLOOD, V111, P3050, DOI 10.1182/blood-2007-11-122408
   Feng YJ, 2011, J DIGEST DIS, V12, P327, DOI 10.1111/j.1751-2980.2011.00525.x
   Gabrilovich D, 1998, BLOOD, V92, P4150, DOI 10.1182/blood.V92.11.4150.423k45_4150_4166
   Geissmann F, 1999, J IMMUNOL, V162, P4567
   Gerlini G, 2004, AM J PATHOL, V165, P1853, DOI 10.1016/S0002-9440(10)63238-5
   Harizi H, 2011, IMMUNOL CELL BIOL, V89, P275, DOI 10.1038/icb.2010.94
   Hegde S, 2004, FASEB J, V18, P1439, DOI 10.1096/fj.03-0969fje
   Hussain SF, 2007, CANCER RES, V67, P9630, DOI 10.1158/0008-5472.CAN-07-1243
   Lamfers MLM, 2002, CANCER RES, V62, P5736
   Li DP, 2012, J EXP MED, V209, P109, DOI 10.1084/jem.20110399
   Lindenberg JJ, 2011, IMMUNOTHERAPY-UK, V3, P77, DOI 10.2217/IMT.10.95
   Lu J, 2010, CELL MOL LIFE SCI, V67, P2091, DOI 10.1007/s00018-010-0316-8
   Mögel I, 2011, TOXICOLOGY, V289, P28, DOI 10.1016/j.tox.2011.07.006
   Nefedova Y, 2005, J IMMUNOL, V175, P4338, DOI 10.4049/jimmunol.175.7.4338
   Niu GL, 2002, ONCOGENE, V21, P2000, DOI 10.1038/sj.onc.1205260
   Ostrand-Rosenberg S, 2012, SEMIN CANC BIOL, V0, P0
   Park SJ, 2004, J IMMUNOL, V173, P3844, DOI 10.4049/jimmunol.173.6.3844
   Schindler JF, 2007, J DENT RES, V86, P800, DOI 10.1177/154405910708600902
   Sica GL, 2003, IMMUNITY, V18, P849, DOI 10.1016/S1074-7613(03)00152-3
   Sinha P, 2007, CANCER RES, V67, P4507, DOI 10.1158/0008-5472.CAN-06-4174
   Sombroek CC, 2002, J IMMUNOL, V168, P4333, DOI 10.4049/jimmunol.168.9.4333
   Sosa MS, 2011, CLIN CANCER RES, V17, P5850, DOI 10.1158/1078-0432.CCR-10-2574
   Steinman RM, 2007, NAT MED, V13, P1155, DOI 10.1038/nm1643
   van Cruijsen H, 2011, IMMUNOTHERAPY-UK, V3, P1051, DOI 10.2217/IMT.11.107
   van de Ven R, 2006, J IMMUNOL, V176, P5191, DOI 10.4049/jimmunol.176.9.5191
   Vermorken JB, 1999, LANCET, V353, P345, DOI 10.1016/S0140-6736(98)07186-4
   Wang SQ, 2006, BLOOD, V108, P4071, DOI 10.1182/blood-2006-04-016980
   Wang SQ, 2006, BLOOD, V107, P2432, DOI 10.1182/blood-2005-06-2486
   Wang TH, 2004, NAT MED, V10, P48, DOI 10.1038/nm976
   Weissenberger J, 2004, ONCOGENE, V23, P3308, DOI 10.1038/sj.onc.1207455
   Wu LY, 2011, AM J PATHOL, V179, P2131, DOI 10.1016/j.ajpath.2011.06.028
   Xie J, 2003, J IMMUNOL, V171, P4792, DOI 10.4049/jimmunol.171.9.4792
   Xie J, 2005, EXP HEMATOL, V33, P564, DOI 10.1016/j.exphem.2005.03.001
   Xin H, 2009, CANCER RES, V69, P2506, DOI 10.1158/0008-5472.CAN-08-4323
   Yang WS, 2012, MEDIAT INFLAMM, V2012, P0, DOI 10.1155/2012/489810
   Yang ZY, 2010, J IMMUNOL, V185, P6205, DOI 10.4049/jimmunol.1000243
   Yu H, 2007, NAT REV IMMUNOL, V7, P41, DOI 10.1038/nri1995
   Yu H, 2009, NAT REV CANCER, V9, P798, DOI 10.1038/nrc2734
   Zhao F, 2009, CLIN CANCER RES, V15, P4382, DOI 10.1158/1078-0432.CCR-09-0399
NR 47
TC 48
Z9 51
U1 0
U2 10
PU TAYLOR & FRANCIS INC
PI PHILADELPHIA
PA 530 WALNUT STREET, STE 850, PHILADELPHIA, PA 19106 USA
SN 2162-402X
EI 
J9 ONCOIMMUNOLOGY
JI OncoImmunology
PD AUG 15
PY 2012
VL 1
IS 5
BP 649
EP 658
DI 10.4161/onci.20365
PG 10
WC Oncology; Immunology
SC Oncology; Immunology
GA 108EL
UT WOS:000316274400009
PM 22934257
DA 2025-02-17
ER

PT J
AU Cho, DY
   Yang, WK
   Lee, HC
   Hsu, DM
   Lin, HL
   Lin, SZ
   Chen, CC
   Harn, HJ
   Liu, CL
   Lee, WY
   Ho, LH
AF Cho, Der-Yang
   Yang, Wen-Kuang
   Lee, Han-Chung
   Hsu, Den-Mei
   Lin, Hung-Lin
   Lin, Shinn-Zong
   Chen, Chun-Chung
   Harn, Horng-Jyh
   Liu, Chun-Lin
   Lee, Wen-Yuan
   Ho, Li-Hui
TI Adjuvant Immunotherapy with Whole-Cell Lysate Dendritic Cells Vaccine for Glioblastoma Multiforme: A Phase II Clinical Trial
SO WORLD NEUROSURGERY
LA English
DT Article
DE Dendritic cells; Glioblastoma multiforme; Immunotherapy; Overall survival; Progression-free survival; Vaccine
ID recursive partitioning analysis; newly-diagnosed glioblastoma; cytotoxic t-cells; malignant gliomas; prognostic-factors; recurrent glioma; immune-responses; i/ii trial; temozolomide; brain
AB BACKGROUND: This study sought to evaluate effectiveness of autologous dendritic cell vaccine (immunotherapy) for glioblastoma multiforme (GBM). METHODS: Patients 14 to 70 years of age with newly diagnosed GBM and Karnofsky Performance Scale (KPS) score >70 who were receiving initial treatment were enrolled and were randomized into 2 groups during the 5-year study period. Eighteen patients underwent conventional treatment (surgery, radiotherapy, and chemotherapy) and received adjuvant autologous dendritic cell vaccine, and 16 patients (control group) underwent conventional treatment only. Administration of the vaccine was begun within 1 to 2 months postoperatively, with 10 inoculations given over 6 months. Outcome measures were overall survival (OS); progression-free survival (PFS); 1-, 2-, and 3-year survival rates, and quality of life (QoL). RESULTS: Follow-up time ranged from 14 to 56 months (median, 33 months). The 1-, 2-, and 3-year survival rates were 88.9%, 44.4%, and 16.7% for the vaccine group, respectively, and 75.0%, 18.8%, and 0%, respectively, for the control group, (P = 0.299, 0.0035, 0.0014, respectively). The median OS for the vaccine group was 31.9 months and for the control group was 15.0 months (P < 0.002). The median progression-free survival (PFS) for the vaccine group was 8.5 months, and 8.0 months for the control group (P = 0.075). The surviving fraction was significantly higher in the vaccine group based on Kaplan-Meier analysis. CONCLUSIONS: Adjuvant immunotherapy with whole-cell lysate dendritic cell vaccine may improve short-term survival. It seems to be safe, and its long-term effectiveness is worthy of further investigation.
C1 [Cho, Der-Yang; Lee, Han-Chung; Lin, Hung-Lin; Lin, Shinn-Zong; Chen, Chun-Chung; Liu, Chun-Lin; Lee, Wen-Yuan; Ho, Li-Hui] China Med Univ Hosp, Neuropsychiat Ctr, Dept Neurosurg, Taichung, Taiwan.
   [Yang, Wen-Kuang; Hsu, Den-Mei] China Med Univ Hosp, Cell Gene Therapy Res Lab, Taichung, Taiwan.
   [Harn, Horng-Jyh] China Med Univ Hosp, Dept Pathol, Taichung, Taiwan.
   [Lin, Shinn-Zong] China Med Univ, Dept Neurosurg, Beigan Hosp, Yunlin, Peoples R China.
   [Cho, Der-Yang; Lin, Shinn-Zong] China Med Univ, Grad Inst Immunol, Taichung, Taiwan.
   [Yang, Wen-Kuang; Lee, Han-Chung; Chen, Chun-Chung; Harn, Horng-Jyh; Lee, Wen-Yuan] China Med Univ, Dept Med, Taichung, Taiwan.
C3 China Medical University Taiwan; China Medical University Hospital - Taiwan; China Medical University Taiwan; China Medical University Hospital - Taiwan; China Medical University Taiwan; China Medical University Hospital - Taiwan; China Medical University; China Medical University Taiwan; China Medical University Taiwan
RP Lee, WY (通讯作者)，China Med Univ Hosp, Neuropsychiat Ctr, Dept Neurosurg, Taichung, Taiwan.
EM d5122@mail.cmuh.org.tw
CR Ardon H, 2010, J NEURO-ONCOL, V99, P261, DOI 10.1007/s11060-010-0131-y
   Bland M, 2000, DESIGN EXPT INTRO ME, V0, P5
   Cho DY, 2009, CELL TRANSPLANT, V18, P977, DOI 10.3727/096368909X12483162196962
   CURRAN WJ, 1993, J NATL CANCER I, V85, P704, DOI 10.1093/jnci/85.9.704
   Davis FG, 1998, J NEUROSURG, V88, P1, DOI 10.3171/jns.1998.88.1.0001
   de Vleeschouwer S, 2006, NEUROSURGERY, V59, P988, DOI 10.1227/01.NEU.0000245595.38957.3E
   Dhodapkar KM, 2004, INT J CANCER, V109, P893, DOI 10.1002/ijc.20050
   Fenstermaker Robert A, 2004, CANCER CONTROL, V11, P181
   Gilboa E, 1998, CANCER IMMUNOL IMMUN, V46, P82, DOI 10.1007/s002620050465
   KELLY KA, 1984, CANCER TREAT REV, V11, P1, DOI 10.1016/0305-7372(84)90014-8
   Kim CH, 2007, IMMUNOLOGY, V122, P615, DOI 10.1111/j.1365-2567.2007.02680.x
   Kobayashi T, 2003, CANCER IMMUNOL IMMUN, V52, P632, DOI 10.1007/s00262-003-0408-5
   Legler JM, 1999, JNCI-J NATL CANCER I, V91, P1382, DOI 10.1093/jnci/91.16.1382
   Liau LM, 2005, CLIN CANCER RES, V11, P5515, DOI 10.1158/1078-0432.CCR-05-0464
   Mirimanoff RO, 2006, J CLIN ONCOL, V24, P2563, DOI 10.1200/JCO.2005.04.5963
   NORTH RJ, 1984, CANCER IMMUNOL IMMUN, V16, P175
   Nouri-Shirazi M, 2000, J IMMUNOL, V165, P3797, DOI 10.4049/jimmunol.165.7.3797
   Parajuli P, 2004, NEUROSURGERY, V55, P1194, DOI 10.1227/01.NEU.0000141082.20865.48
   Parajuli P, 2004, CANCER INVEST, V22, P405, DOI 10.1081/CNV-200034909
   Salgaller ML, 1999, CANCER-AM CANCER SOC, V86, P2674, DOI 10.1002/(SICI)1097-0142(19991215)86:12<2674::AID-CNCR12>3.0.CO;2-Z
   Shrieve DC, 1999, J NEUROSURG, V90, P72, DOI 10.3171/jns.1999.90.1.0072
   Stupp R, 2002, J CLIN ONCOL, V20, P1375, DOI 10.1200/JCO.20.5.1375
   Stupp R, 2005, NEW ENGL J MED, V352, P987, DOI 10.1056/NEJMoa043330
   Surawicz TS, 1998, J NEURO-ONCOL, V40, P151, DOI 10.1023/A:1006091608586
   Wheeler CJ, 2004, CLIN CANCER RES, V10, P5316, DOI 10.1158/1078-0432.CCR-04-0497
   Yamanaka R, 2003, BRIT J CANCER, V89, P1172, DOI 10.1038/sj.bjc.6601268
   Yamanaka R, 2005, CLIN CANCER RES, V11, P4160, DOI 10.1158/1078-0432.CCR-05-0120
   Yoshida S, 2001, CANCER IMMUNOL IMMUN, V50, P321, DOI 10.1007/s002620100201
   Yu John S, 2006, CLIN NEUROSURG, V53, P345
   Yu JS, 2001, CANCER RES, V61, P842
   Yu JS, 2004, CANCER RES, V64, P4973, DOI 10.1158/0008-5472.CAN-03-3505
NR 31
TC 115
Z9 120
U1 2
U2 23
PU ELSEVIER SCIENCE INC
PI NEW YORK
PA 360 PARK AVE SOUTH, NEW YORK, NY 10010-1710 USA
SN 1878-8750
EI 1878-8769
J9 WORLD NEUROSURG
JI World Neurosurg.
PD MAY-JUN 15
PY 2012
VL 77
IS 5-6
BP 736
EP 744
DI 10.1016/j.wneu.2011.08.020
PG 9
WC Clinical Neurology; Surgery
SC Neurosciences & Neurology; Surgery
GA 988XC
UT WOS:000307523800037
PM 22120301
DA 2025-02-17
ER

PT J
AU Gong, HX
   He, L
   Li, XP
   Wang, YD
   Li, Y
   Huang, JJ
   Wang, ZL
   Xie, D
   Kung, HF
   Peng, Y
AF Gong, Han-Xian
   He, Lei
   Li, Xiang-Pen
   Wang, Yi-Dong
   Li, Yi
   Huang, Jun-Jian
   Wang, Ziling
   Xie, Dan
   Kung, Hsiang-Fu
   Peng, Ying
TI Effective antitumor immunity against murine gliomas using dendritic cells transduced with hTERTC27 recombinant adenovirus
SO ONCOLOGY REPORTS
LA English
DT Article
DE dendritic cells; cytotoxic T lymphocytes; immunotherapy; hTERTC27
ID telomerase reverse-transcriptase; spectrum tumor-immunotherapy; cytotoxic t-lymphocytes; cancer; vaccination; responses; generation; expression; epitopes; therapy
AB hTERTC27, a 27-kDa hTERT C-terminal polypeptide has been demonstrated to cause hTERT-positive He La cell apoptosis and inhibits the growth of mouse melanoma. hTERTC27 has been associated with telomere dysfunction, regulation of gene-regulated apoptosis, the cell cycle and activation of natural killer (NK) cells, but its mechanism of action is not fully understood. Here, we report that dendritic cells (DCs) transduced with hTERTC27 can increase T-cell proliferation, and augment the concentration of interleukin-2 (IL-2) and interferon-gamma (IFN-gamma) in the supernatants of T cells. It can also induce antigen-specific cytotoxic T lymphocytes (CTL) against glioma cells in vitro. Moreover, hTERTC27 gene-transduced DCs exhibit a very potent cytotoxicity to glioma cells in vivo. It could prolong the survival time and inhibit the growth of glioma-bearing mice. These data suggest that hTERTC27 gene-transduced DCs can efficiently enhance immunity against gliomas in vitro and in vivo.
C1 [Gong, Han-Xian; He, Lei; Li, Xiang-Pen; Wang, Yi-Dong; Li, Yi; Peng, Ying] Sun Yat Sen Univ, Sun Yat Sen Mem Hosp, Dept Neurol, Guangzhou 510120, Guangdong, Peoples R China.
   [Gong, Han-Xian] Peoples Hosp Hanhai, Dept Neurol, Foshan, Peoples R China.
   [Huang, Jun-Jian] Beijing Inst Biotechnol, Lab Tumor & Mol Biol, Beijing, Peoples R China.
   [Wang, Ziling] Acad Mil Med Sci, Inst Blood Transfus, Beijing, Peoples R China.
   [Xie, Dan] Sun Yat Sen Univ, State Key Lab Oncol S China, Ctr Canc, Guangzhou 510275, Guangdong, Peoples R China.
   [Kung, Hsiang-Fu] Chinese Univ Hong Kong, Stanley Ho Ctr Emerging Infect Dis, Shatin, Hong Kong, Peoples R China.
C3 Sun Yat Sen University; Academy of Military Medical Sciences - China; Chinese Academy of Medical Sciences - Peking Union Medical College; Institute of Blood Transfusion - CAMS; Sun Yat Sen University; Chinese University of Hong Kong
RP Peng, Y (通讯作者)，Sun Yat Sen Univ, Sun Yat Sen Mem Hosp, Dept Neurol, 107 W Yanjiang Rd, Guangzhou 510120, Guangdong, Peoples R China.
EM docpengy@yahoo.com.cn
FU '863' Programs of China [2007AA021101]; National Natural Science Foundation of China (NSFC) [30672411, 30973479]; Science and Technology Planning Project of Guangdong Province, China [2009B060700040]
CR Bachleitner-Hofmann T, 2009, ONCOL REP, V21, P1585, DOI 10.3892/or_00000391
   Berzofsky JA, 2004, J CLIN INVEST, V113, P1515, DOI 10.1172/JCI200421926
   Chen T, 2008, NEOPLASIA, V10, P977, DOI 10.1593/neo.08576
   Collins K, 2002, ONCOGENE, V21, P564, DOI 10.1038/sj.onc.1205083
   Dredge K, 2002, J IMMUNOL, V168, P4914, DOI 10.4049/jimmunol.168.10.4914
   Guermonprez P, 2002, ANNU REV IMMUNOL, V20, P621, DOI 10.1146/annurev.immunol.20.100301.064828
   Harrington L, 1997, GENE DEV, V11, P3109, DOI 10.1101/gad.11.23.3109
   Huang JJ, 2002, CANCER RES, V62, P3226
   Huo LF, 2006, CELL MOL IMMUNOL, V3, P1
   Huo LF, 2010, PLOS ONE, V5, P0, DOI 10.1371/journal.pone.0012705
   INABA K, 1992, J EXP MED, V176, P1693, DOI 10.1084/jem.176.6.1693
   Iuchi T, 2008, CANCER RES, V68, P4431, DOI 10.1158/0008-5472.CAN-07-5530
   Keith W Nicol, 2002, EXPERT REV MOL MED, V4, P1, DOI 10.1017/S1462399402004507
   Kushwah R, 2011, IMMUNOLOGY, V133, P409, DOI 10.1111/j.1365-2567.2011.03457.x
   Li HX, 2008, CANCER BIOL THER, V7, P1852, DOI 10.4161/cbt.7.11.6879
   Minev B, 2000, P NATL ACAD SCI USA, V97, P4796, DOI 10.1073/pnas.070560797
   Nestle FO, 1998, NAT MED, V4, P328, DOI 10.1038/nm0398-328
   Ng SSM, 2007, CANCER GENE THER, V14, P561, DOI 10.1038/sj.cgt.7701038
   Onaitis Mark, 2002, SURG ONCOL CLIN N AM, V11, P645, DOI 10.1016/S1055-3207(02)00027-3
   Palucka AK, 2006, J IMMUNOTHER, V29, P545, DOI 10.1097/01.cji.0000211309.90621.8b
   Pawlowska AB, 2001, BLOOD, V97, P1474, DOI 10.1182/blood.V97.5.1474
   Van Phuc P, 2011, IN VITRO CELL DEV-AN, V47, P368, DOI 10.1007/s11626-011-9399-2
   Pletneva M, 2009, CANCER RES, V69, P6607, DOI 10.1158/0008-5472.CAN-09-0508
   Rabinovich PM, 2009, HUM GENE THER, V20, P51, DOI 10.1089/hum.2008.068
   Scardino A, 2002, J IMMUNOL, V168, P5900, DOI 10.4049/jimmunol.168.11.5900
   Shay JW, 2001, HUM MOL GENET, V10, P677, DOI 10.1093/hmg/10.7.677
   Sun Lifei, 2002, ZHONGHUA XUE YE XUE ZA ZHI, V23, P247
   Tanaka H, 2010, ONCOL REP, V24, P1637, DOI 10.3892/or_00001028
   Trivedi D, 2005, BLOOD, V105, P2793, DOI 10.1182/blood-2003-05-1433
   Vonderheide RH, 2004, CLIN CANCER RES, V10, P828, DOI 10.1158/1078-0432.CCR-0620-3
   Vonderheide RH, 2001, CLIN CANCER RES, V7, P3343
   Vonderheide RH, 1999, IMMUNITY, V10, P673, DOI 10.1016/S1074-7613(00)80066-7
   Xiao ZY, 2011, CANCER BIOL THER, V11, P974, DOI 10.4161/cbt.11.11.15705
   Yang JY, 2006, CELL IMMUNOL, V240, P14, DOI 10.1016/j.cellimm.2006.06.005
   Zhang PH, 2010, ONCOL REP, V23, P1309, DOI 10.3892/or_00000765
NR 35
TC 6
Z9 7
U1 0
U2 21
PU SPANDIDOS PUBL LTD
PI ATHENS
PA POB 18179, ATHENS, 116 10, GREECE
SN 1021-335X
EI 1791-2431
J9 ONCOL REP
JI Oncol. Rep.
PD APR 15
PY 2012
VL 27
IS 4
BP 1163
EP 1169
DI 10.3892/or.2011.1619
PG 7
WC Oncology
SC Oncology
GA 911XK
UT WOS:000301757600038
PM 22210010
DA 2025-02-17
ER

PT J
AU Akiyama, Y
   Oshita, C
   Kume, A
   Iizuka, A
   Miyata, H
   Komiyama, M
   Ashizawa, T
   Yagoto, M
   Abe, Y
   Mitsuya, K
   Watanabe, R
   Sugino, T
   Yamaguchi, K
   Nakasu, Y
AF Akiyama, Yasuto
   Oshita, Chie
   Kume, Akiko
   Iizuka, Akira
   Miyata, Haruo
   Komiyama, Masaru
   Ashizawa, Tadashi
   Yagoto, Mika
   Abe, Yoshiaki
   Mitsuya, Koichi
   Watanabe, Reiko
   Sugino, Takashi
   Yamaguchi, Ken
   Nakasu, Yoko
TI α-type-1 polarized dendritic cell-based vaccination in recurrent high-grade glioma: a phase I clinical trial
SO BMC CANCER
LA English
DT Article
DE Dendritic cell; Immunotherapy; High-grade glioma; HLA-A24; Phase I trial
ID newly-diagnosed glioblastoma; prostate-cancer; sipuleucel-t; dc vaccines; immunotherapy; peptide; radiotherapy; temozolomide; multiforme; induction
AB Background: High-grade gliomas including glioblastoma multiforme (GBM) are among the most malignant and aggressive of tumors, and have a very poor prognosis despite a temozolomide-based intensive treatment. Therefore, a novel therapeutic approach to controlling recurrence is needed. In the present study, we investigated the effect of activated dendritic cell (DC) (alpha-type-1 polarized DC)-based immunotherapy on high-grade glioma patients with the HLA-A2 or A24 genotype. Methods: Nine patients with recurrent high-grade gliomas including 7 with GBMs who fulfilled eligibility criteria were enrolled into a phase I study of monocyte-derived DC-based immunotherapy. HLA-genotyping revealed 1 case of HLA-A*0201 and 8 cases of A*2402. Enriched monocytes obtained using OptiPrep (TM) from leukapheresis products on day1, were incubated with GM-CSF and IL-4 in a closed serum-free system, and activated on day6 with TNF-alpha, IL-1 beta, IFN-alpha, IFN-gamma, and poly I/C. After pulsing with a cocktail of 5 synthetic peptides (WT-1, HER2, MAGE-A3, and MAGE-A1 or gp100) restricted to HLA-A2 or A24 and KLH, cells were cryopreserved until used. Thawed DCs were injected intradermally in the posterior neck at a dose per cohort of 1.0, 2.0 and 5.0x 10(7)/body. Results: The frequency of CD14(+) monocytes increased to 44.6% from 11.9% after gradient centrifugation. After a 7-day-incubation with cytokines, the mean percentage of DCs rated as lin(-)HLA-DR+ in patients was 56.2 +/- 19.1%. Most DCs expressed high levels of maturation markers, co-stimulatory molecules and type-1 phenotype (CD11c (+)HLA-DR+) with a DC1/2 ratio of 35.6. The amount of IL-12 produced from activated DCs was 1025 +/- 443 pg/ml per 10(5) cells. All 76 DC injections were well tolerated except for transient liver dysfunction with grade II. Six patients showed positive immunological responses to peptides in an ELISPOT assay, and positive skin tests to peptide-pulsed DC and KLH were recognized in 4 cases. The clinical response to DC injections was as follows : 1 SD and 8 PD. Interestingly, the SD patient, given 24 DC injections, showed a long-term recurrence-free and immunological positive response period. Conclusions: These results indicate peptide cocktail-treated activated alpha-type-1 DC-based immunotherapy to be a potential therapeutic tool against recurrent high-grade glioma with mainly HLA-A* 2402.
C1 [Akiyama, Yasuto; Oshita, Chie; Kume, Akiko; Iizuka, Akira; Miyata, Haruo; Komiyama, Masaru; Ashizawa, Tadashi; Yagoto, Mika; Yamaguchi, Ken] Shizuoka Canc Ctr Res Inst, Div Immunotherapy, Nagaizumi, Shizuoka 4118777, Japan.
   [Mitsuya, Koichi; Nakasu, Yoko] Shizuoka Canc Ctr Hosp, Div Neurosurg, Nagaizumi, Shizuoka 4118777, Japan.
   [Watanabe, Reiko; Sugino, Takashi] Shizuoka Canc Ctr Hosp, Div Diagnost Pathol, Nagaizumi, Shizuoka 4118777, Japan.
   [Abe, Yoshiaki] Shizuoka Canc Ctr Hosp, Div Blood Stem Cell Transplantat, Nagaizumi, Shizuoka 4118777, Japan.
C3 Shizuoka Cancer Center; Shizuoka Cancer Center; Shizuoka Cancer Center; Shizuoka Cancer Center
RP Akiyama, Y (通讯作者)，Shizuoka Canc Ctr Res Inst, Div Immunotherapy, 1007 Shimonagakubo, Nagaizumi, Shizuoka 4118777, Japan.
EM y.akiyama@scchr.jp
FU Ministry of Education, Culture, Sports, Science and Technology, Japan; Grants-in-Aid for Scientific Research [24501362] Funding Source: KAKEN
CR Akiyama Y, 2005, J TRANSL MED, V3, P0, DOI 10.1186/1479-5876-3-4
   Akiyama Y, 2004, ANTICANCER RES, V24, P571
   Ardon H, 2012, CANCER IMMUNOL IMMUN, V61, P2033, DOI 10.1007/s00262-012-1261-1
   Ardon H, 2010, J NEURO-ONCOL, V99, P261, DOI 10.1007/s11060-010-0131-y
   Ball S, 2011, PLOS ONE, V6, P0, DOI 10.1371/journal.pone.0018820
   Chang CN, 2011, J CLIN NEUROSCI, V18, P1048, DOI 10.1016/j.jocn.2010.11.034
   Cheever MA, 2011, CLIN CANCER RES, V17, P3520, DOI 10.1158/1078-0432.CCR-10-3126
   Chiang CLL, 2011, J TRANSL MED, V9, P0, DOI 10.1186/1479-5876-9-198
   Czerniecki BJ, 2007, CANCER RES, V67, P1842, DOI 10.1158/0008-5472.CAN-06-4038
   De Vleeschouwer S, 2008, CLIN CANCER RES, V14, P3098, DOI 10.1158/1078-0432.CCR-07-4875
   Fadul CE, 2011, J IMMUNOTHER, V34, P382, DOI 10.1097/CJI.0b013e318215e300
   Ferrari S, 2005, ONCOL REP, V14, P113
   Fujita M, 2009, CANCER RES, V69, P1587, DOI 10.1158/0008-5472.CAN-08-2915
   Gardner TA, 2012, HUM VACC IMMUNOTHER, V8, P534, DOI 10.4161/hv.19795
   Ikushima H, 2009, CELL STEM CELL, V5, P504, DOI 10.1016/j.stem.2009.08.018
   Jo J, 2012, EXPERT REV NEUROTHER, V12, P733, DOI 10.1586/ERN.12.53
   Kantoff PW, 2010, NEW ENGL J MED, V363, P411, DOI 10.1056/NEJMoa1001294
   Louis DN, 2007, WHO CLASSIFICATION T, V0, P0
   Lubaroff DM, 2012, EXPERT REV VACCINES, V11, P857, DOI 10.1586/erv.12.54
   Luptrawan A, 2008, REV RECENT CLIN TRIA, V3, P10, DOI 10.2174/157488708783330530
   Mailliard RB, 2004, CANCER RES, V64, P5934, DOI 10.1158/0008-5472.CAN-04-1261
   McFarland BC, 2011, MOL CANCER THER, V10, P2384, DOI 10.1158/1535-7163.MCT-11-0480
   Mirimanoff RO, 2006, J CLIN ONCOL, V24, P2563, DOI 10.1200/JCO.2005.04.5963
   Okada H, 2011, J CLIN ONCOL, V29, P330, DOI 10.1200/JCO.2010.30.7744
   Okada H, 2007, J TRANSL MED, V5, P0, DOI 10.1186/1479-5876-5-67
   Oshita C, 2012, ONCOL REP, V28, P1131, DOI 10.3892/or.2012.1956
   Reardon DA, 2008, J CLIN ONCOL, V26, P5610, DOI 10.1200/JCO.2008.16.7510
   Sai K, 2012, J NEURO-ONCOL, V107, P487, DOI 10.1007/s11060-011-0786-z
   Stupp R, 2005, NEW ENGL J MED, V352, P987, DOI 10.1056/NEJMoa043330
   Szmania S, 2005, CYTOTHERAPY, V7, P374, DOI 10.1080/14653240510027235
   Therasse P, 2000, J NATL CANCER I, V92, P205, DOI 10.1093/jnci/92.3.205
   Wheeler CJ, 2009, EXPERT OPIN INV DRUG, V18, P509, DOI 10.1517/13543780902841951 
   Wheeler CJ, 2004, CLIN CANCER RES, V10, P5316, DOI 10.1158/1078-0432.CCR-04-0497
   Yamanaka R, 2008, TRENDS MOL MED, V14, P228, DOI 10.1016/j.molmed.2008.03.003
   Yu JS, 2004, CANCER RES, V64, P4973, DOI 10.1158/0008-5472.CAN-03-3505
   Zhou YX, 2010, J EXP CLIN CANC RES, V29, P0, DOI 10.1186/1756-9966-29-138
NR 36
TC 67
Z9 72
U1 0
U2 14
PU BMC
PI LONDON
PA CAMPUS, 4 CRINAN ST, LONDON N1 9XW, ENGLAND
SN 
EI 1471-2407
J9 BMC CANCER
JI BMC Cancer
PD DEC 27
PY 2012
VL 12
IS 
BP 
EP 
DI 10.1186/1471-2407-12-623
PG 10
WC Oncology
SC Oncology
GA 067CU
UT WOS:000313271200001
PM 23270484
DA 2025-02-17
ER

PT J
AU Ardon, H
   Van Gool, SW
   Verschuere, T
   Maes, W
   Fieuws, S
   Sciot, R
   Wilms, G
   Demaerel, P
   Goffin, J
   Van Calenbergh, F
   Menten, J
   Clement, P
   Debiec-Rychter, M
   De Vleeschouwer, S
AF Ardon, Hilko
   Van Gool, Stefaan W.
   Verschuere, Tina
   Maes, Wim
   Fieuws, Steffen
   Sciot, Raf
   Wilms, Guido
   Demaerel, Philippe
   Goffin, Jan
   Van Calenbergh, Frank
   Menten, Johan
   Clement, Paul
   Debiec-Rychter, Maria
   De Vleeschouwer, Steven
TI Integration of autologous dendritic cell-based immunotherapy in the standard of care treatment for patients with newly diagnosed glioblastoma: results of the HGG-2006 phase I/II trial
SO CANCER IMMUNOLOGY IMMUNOTHERAPY
LA English
DT Article
DE Dendritic cell; Vaccine; Glioblastoma; Radiochemoimmunotherapy
ID mgmt promoter methylation; malignant glioma; adjuvant temozolomide; tumor vaccination; ncic trial; t-cells; chemotherapy; radiotherapy; multiforme; survival
AB Purpose Dendritic cell (DC)-based tumor vaccination has rendered promising results in relapsed high-grade glioma patients. In the HGG-2006 trial (EudraCT 2006-002881-20), feasibility, toxicity, and clinical efficacy of the full integration of DC-based tumor vaccination into standard postoperative radiochemotherapy are studied in 77 patients with newly diagnosed glioblastoma. Patients and methods Autologous DC are generated after leukapheresis, which is performed before the start of radiochemotherapy. Four weekly induction vaccines are administered after the 6-week course of concomitant radiochemotherapy. During maintenance chemotherapy, 4 boost vaccines are given. Feasibility and progression-free survival (PFS) at 6 months (6mo-PFS) are the primary end points. Overall survival (OS) and immune profiling, rather than monitoring, as assessed in patients' blood samples, are the secondary end points. Analysis has been done on intent-to-treat basis. Results The treatment was feasible without major toxicity. The 6mo-PFS was 70.1 % from inclusion. Median OS was 18.3 months. Outcome improved significantly with lower EORTC RPA classification. Median OS was 39.7, 18.3, and 10.7 months for RPA classes III, IV, and V, respectively. Patients with a methylated MGMT promoter had significantly better PFS (p = 0.0027) and OS (p = 0.0082) as compared to patients with an unmethylated status. Exploratory "immunological profiles" were built to compare to clinical outcome, but no statistical significant evidence was found for these profiles to predict clinical outcome. Conclusion Full integration of autologous DC-based tumor vaccination into standard postoperative radiochemotherapy for newly diagnosed glioblastoma seems safe and possibly beneficial. These results were used to power the currently running phase IIb randomized clinical trial.
C1 [De Vleeschouwer, Steven] Katholieke Univ Leuven Hosp, Dept Neurosurg, B-3000 Louvain, Belgium.
   [Ardon, Hilko; Goffin, Jan; Van Calenbergh, Frank; De Vleeschouwer, Steven] Catholic Univ Louvain, Dept Neurosurg, B-3000 Louvain, Belgium.
   [Van Gool, Stefaan W.; Verschuere, Tina; Maes, Wim] Catholic Univ Louvain, Dept Expt Med, B-3000 Louvain, Belgium.
   [Van Gool, Stefaan W.] Catholic Univ Louvain, Dept Child & Women, B-3000 Louvain, Belgium.
   [Fieuws, Steffen] Catholic Univ Louvain, Dept Biostat & Stat Bioinformat, B-3000 Louvain, Belgium.
   [Sciot, Raf] Catholic Univ Louvain, Dept Pathol, B-3000 Louvain, Belgium.
   [Wilms, Guido; Demaerel, Philippe] Catholic Univ Louvain, Dept Imaging, B-3000 Louvain, Belgium.
   [Menten, Johan] Catholic Univ Louvain, Dept Radiotherapy, B-3000 Louvain, Belgium.
   [Clement, Paul] Catholic Univ Louvain, Dept Oncol, B-3000 Louvain, Belgium.
   [Debiec-Rychter, Maria] Catholic Univ Louvain, Dept Human Genet, B-3000 Louvain, Belgium.
C3 KU Leuven; University Hospital Leuven; Flanders Institute for Biotechnology (VIB); Universite Catholique Louvain; Universite Catholique Louvain; Universite Catholique Louvain; Universite Catholique Louvain; Universite Catholique Louvain; Universite Catholique Louvain; Universite Catholique Louvain; Universite Catholique Louvain; Universite Catholique Louvain
RP De Vleeschouwer, S (通讯作者)，Katholieke Univ Leuven Hosp, Dept Neurosurg, Herestr 49, B-3000 Louvain, Belgium.
EM steven.devleeschouwer@uzleuven.be
FU Olivia Hendrickx Research Fund; Herman Memorial Research Fund; James E. Kearney Memorial Foundation; CAF Belgium; Baxter; Stichting tegen Kanker; IWT (TBM projects); Stem Cell Institute Leuven; Emmanuel van der Schueren Fund; International Union against Cancer; Klinisch Onderzoeksfonds UZ Leuven; Fund for Scientific Research-Flanders (FWO-V); "Klinisch onderzoeksfonds" from the University Hospital Leuven
CR Ardon H, 2010, J IMMUNOL METHODS, V352, P169, DOI 10.1016/j.jim.2009.10.007
   Ardon H, 2010, J NEURO-ONCOL, V99, P261, DOI 10.1007/s11060-010-0131-y
   Ardon H, 2010, PEDIATR BLOOD CANCER, V54, P519, DOI 10.1002/pbc.22319
   Banissi C, 2009, CANCER IMMUNOL IMMUN, V58, P1627, DOI 10.1007/s00262-009-0671-1
   Clavreul A, 2010, J CLIN NEUROSCI, V17, P842, DOI 10.1016/j.jocn.2009.11.017
   De Vleeschouwer S, 2004, J NEUROSURG, V100, P492, DOI 10.3171/ped.2004.100.5.0492
   De Vleeschouwer S, 2008, CLIN CANCER RES, V14, P3098, DOI 10.1158/1078-0432.CCR-07-4875
   Emens LA, 2010, CANCER J, V16, P295, DOI 10.1097/PPO.0b013e3181eb5066
   Garg AD, 2010, BBA-REV CANCER, V1805, P53, DOI 10.1016/j.bbcan.2009.08.003
   Gorlia T, 2008, LANCET ONCOL, V9, P29, DOI 10.1016/S1470-2045(07)70384-4
   Grauer OM, 2009, BRAIN PATHOL, V19, P674, DOI 10.1111/j.1750-3639.2009.00315.x
   Grossman SA, 2010, CLIN CANCER RES, V16, P2443, DOI 10.1158/1078-0432.CCR-09-3106
   Grossman SA, 2009, J CLIN ONCOL, V27, P4155, DOI 10.1200/JCO.2008.21.6895
   Hegi ME, 2005, NEW ENGL J MED, V352, P997, DOI 10.1056/NEJMoa043331
   Hegi ME, 2008, J CLIN ONCOL, V26, P4189, DOI 10.1200/JCO.2007.11.5964
   Jameson SC, 2002, NAT REV IMMUNOL, V2, P547, DOI 10.1038/nri853
   Jordan JT, 2008, CANCER IMMUNOL IMMUN, V57, P123, DOI 10.1007/s00262-007-0336-x
   Kim TG, 2010, CLIN VACCINE IMMUNOL, V17, P143, DOI 10.1128/CVI.00292-09
   Liau LM, 2005, CLIN CANCER RES, V11, P5515, DOI 10.1158/1078-0432.CCR-05-0464
   Liu GT, 2005, ONCOGENE, V24, P5226, DOI 10.1038/sj.onc.1208519
   Masucci GV, 2006, MELANOMA RES, V16, P357, DOI 10.1097/01.cmr.0000205019.23612.a1
   Mirimanoff RO, 2006, J CLIN ONCOL, V24, P2563, DOI 10.1200/JCO.2005.04.5963
   Muller AJ, 2005, CANCER RES, V65, P8065, DOI 10.1158/0008-5472.CAN-05-2213
   NORTH RJ, 1984, CANCER IMMUNOL IMMUN, V16, P175
   Nowak AK, 2003, CANCER RES, V63, P4490
   Park SD, 2007, VACCINE, V25, P3485, DOI 10.1016/j.vaccine.2006.12.060
   Porter DL, 2005, BONE MARROW TRANSPL, V35, P935, DOI 10.1038/sj.bmt.1704953
   Rivera AL, 2010, NEURO-ONCOLOGY, V12, P116, DOI 10.1093/neuonc/nop020
   Rutkowski S, 2004, BRIT J CANCER, V91, P1656, DOI 10.1038/sj.bjc.6602195
   Sampson JH, 2009, MOL CANCER THER, V8, P2773, DOI 10.1158/1535-7163.MCT-09-0124
   Sloan A E, 2000, NEUROSURG FOCUS, V9, P0
   Stummer W, 2011, J NEUROSURG, V114, P613, DOI 10.3171/2010.3.JNS097
   Stupp R, 2005, NEW ENGL J MED, V352, P987, DOI 10.1056/NEJMoa043330
   Stupp R, 2009, LANCET ONCOL, V10, P459, DOI 10.1016/S1470-2045(09)70025-7
   Van Gool S, 2009, BRAIN PATHOL, V19, P694, DOI 10.1111/j.1750-3639.2009.00316.x
   Walker DG, 2008, J CLIN NEUROSCI, V15, P114, DOI 10.1016/j.jocn.2007.08.007
   Wallenfriedman MA, 1999, J NEUROSURG, V90, P1064, DOI 10.3171/jns.1999.90.6.1064
   Weller M, 2010, NAT REV NEUROL, V6, P39, DOI 10.1038/nrneurol.2009.197
   Wheeler CJ, 2008, CANCER RES, V68, P5955, DOI 10.1158/0008-5472.CAN-07-5973
   Wheeler CJ, 2004, CLIN CANCER RES, V10, P5316, DOI 10.1158/1078-0432.CCR-04-0497
NR 40
TC 119
Z9 121
U1 0
U2 18
PU SPRINGER
PI NEW YORK
PA 233 SPRING ST, NEW YORK, NY 10013 USA
SN 0340-7004
EI 1432-0851
J9 CANCER IMMUNOL IMMUN
JI Cancer Immunol. Immunother.
PD NOV 15
PY 2012
VL 61
IS 11
BP 2033
EP 2044
DI 10.1007/s00262-012-1261-1
PG 12
WC Oncology; Immunology
SC Oncology; Immunology
GA 034QQ
UT WOS:000310888400013
PM 22527250
DA 2025-02-17
ER

PT J
AU Vasievich, EA
   Ramishetti, S
   Zhang, Y
   Huang, L
AF Vasievich, Elizabeth A.
   Ramishetti, Srinivas
   Zhang, Yuan
   Huang, Leaf
TI Trp2 Peptide Vaccine Adjuvanted with (<i>R</i>)-DOTAP Inhibits Tumor Growth in an Advanced Melanoma Model
SO MOLECULAR PHARMACEUTICS
LA English
DT Article
DE (R)-DOTAP; peptide vaccine; melanoma; immunotherapy
ID t-cells; dendritic cells; cancer-immunotherapy; therapy; antigen; efficient; delivery; immunity; epitope; glioma
AB Previously we have shown cationic lipid (R)-DOTAP as the immunologically active enantiomer of the DOTAP racemic mixture, initiating complete tumor regression in an exogenous antigen model (murine cervical cancer model). Here, we investigate the use of (R)-DOTAP as an efficacious adjuvant delivering an endogenous antigen in an aggressive murine solid tumor melanoma model. (R)-DOTAP/Trp2 peptide complexes showed decreasing size and charge with increasing peptide concentration, taking a rod shape at highest concentrations. The particles were stable for 2 weeks at 4 degrees C. A dose of 75 nmol of Trp2 (formulated in (R)-DOTAP) was able to show statistically significant tumor growth delay compared to lower doses of 5 and 25 nmol, which were no different than untreated tumors. (R)-DOTAP/Trp2 (75 nmol) treated mice also showed increased T cell IFN-gamma secretion after restimulation with Trp2, as well as CTL activity in vivo. This vaccination group also showed the highest population of functionally active tumor-infiltrating lymphocytes, indicated by IFN-gamma secretion after restimulation with Trp2. Thus, (R)-DOTAP has shown the ability to break tolerance as an adjuvant. Its activity to enhance immunogenicity of other tumor associated antigens should be studied further.
C1 [Vasievich, Elizabeth A.; Ramishetti, Srinivas; Zhang, Yuan; Huang, Leaf] Univ N Carolina, Div Mol Pharmaceut, Eshelman Sch Pharm, Chapel Hill, NC 27599 USA.
C3 University of North Carolina; University of North Carolina Chapel Hill
RP Huang, L (通讯作者)，Univ N Carolina, Div Mol Pharmaceut, Eshelman Sch Pharm, Campus Box 7571,Kerr Hall, Chapel Hill, NC 27599 USA.
EM leafh@unc.edu
FU NIH [CA129421]; PhRMA Foundation
CR Byers AM, 2003, J IMMUNOL, V171, P17, DOI 10.4049/jimmunol.171.1.17
   Calabrò L, 2010, SEMIN ONCOL, V37, P460, DOI 10.1053/j.seminoncol.2010.09.006
   Chen WS, 2008, CANCER IMMUNOL IMMUN, V57, P517, DOI 10.1007/s00262-007-0390-4
   Chono S, 2008, J CONTROL RELEASE, V131, P64, DOI 10.1016/j.jconrel.2008.07.006
   Davies H, 2002, NATURE, V417, P949, DOI 10.1038/nature00766
   Fedorenko IV, 2011, BIOCHEM PHARMACOL, V82, P201, DOI 10.1016/j.bcp.2011.05.015
   Flaherty KT, 2010, ANN INTERN MED, V153, P587, DOI 10.7326/0003-4819-153-9-201011020-00008
   Grauer OM, 2008, INT J CANCER, V122, P1794, DOI 10.1002/ijc.23284
   Hersey P, 2010, ASIA-PAC J CLIN ONCO, V6, PS2, DOI 10.1111/j.1743-7563.2010.01269.x
   Jakóbisiak M, 2010, ARCH IMMUNOL THER EX, V58, P347, DOI 10.1007/s00005-010-0091-0
   Jérôme V, 2006, J IMMUNOTHER, V29, P294
   Ko JM, 2011, J PATHOL, V223, P241, DOI 10.1002/path.2804
   Kou G, 2007, PROTEIN EXPRES PURIF, V52, P131, DOI 10.1016/j.pep.2006.08.007
   Li SD, 2008, J CONTROL RELEASE, V126, P77, DOI 10.1016/j.jconrel.2007.11.002
   Liu GT, 2003, J IMMUNOTHER, V26, P301, DOI 10.1097/00002371-200307000-00002
   Mansour M, 2007, J TRANSL MED, V5, P0, DOI 10.1186/1479-5876-5-20
   McCormick AA, 2006, BIOCONJUGATE CHEM, V17, P1330, DOI 10.1021/bc060124m
   McWilliams JA, 2006, J IMMUNOL, V177, P155, DOI 10.4049/jimmunol.177.1.155
   Puzanov I, 2010, SEMIN CUTAN MED SURG, V29, P196, DOI 10.1016/j.sder.2010.06.005
   Rosenberg SA, 1996, J IMMUNOTHER, V19, P81, DOI 10.1097/00002371-199601000-00009
   Shibagaki N, 2003, EUR J IMMUNOL, V33, P850, DOI 10.1002/eji.200323709
   Singh V, 2009, J IMMUNOTHER, V32, P129, DOI 10.1097/CJI.0b013e31819144d7
   Tang Y, 2007, CANCER IMMUNOL IMMUN, V56, P319, DOI 10.1007/s00262-006-0195-x
   Triozzi PL, 2010, VACCINE, V28, P7837, DOI 10.1016/j.vaccine.2010.09.086
   Vasievich EA, 2011, CANC IMMUNOL IMMUNOT, V0, P0
   Vasievich EA, 2011, MOL PHARMACEUT, V8, P635, DOI 10.1021/mp1004228
   Wang HY, 2002, J CLIN INVEST, V109, P1463, DOI 10.1172/JCI200215399
NR 27
TC 47
Z9 61
U1 0
U2 31
PU AMER CHEMICAL SOC
PI WASHINGTON
PA 1155 16TH ST, NW, WASHINGTON, DC 20036 USA
SN 1543-8384
EI 
J9 MOL PHARMACEUT
JI Mol. Pharm.
PD FEB 15
PY 2012
VL 9
IS 2
BP 261
EP 268
DI 10.1021/mp200350n
PG 8
WC Medicine, Research & Experimental; Pharmacology & Pharmacy
SC Research & Experimental Medicine; Pharmacology & Pharmacy
GA 895CX
UT WOS:000300474900007
PM 22142394
DA 2025-02-17
ER

PT J
AU Izumoto, S
AF Izumoto, Shuichi
TI PEPTIDE VACCINE
SO GLIOMA: IMMUNOTHERAPEUTIC APPROACHES
LA English
DT Article; Book Chapter
ID cd8(+) t-cells; humoral immune-responses; gene wt1 product; dendritic cells; glioma patients; cancer-immunotherapy; malignant glioma; immunological responses; myeloid-leukemia; recurrent glioma
AB Current combinations of surgical therapy, radiotherapy and chemotherapy regimens do not significantly improve long-term survival of the patients with malignant glioma. Cancer immunotherapy against malignant glioma is a potentially new therapeutic strategy that primes a patient's immune system to attack glioma cells. Peptide-based vaccination appears promising as an approach to successfully induce an antineoplastic immune response, produce clinical response and prolong survival in patients with malignant glioma without major side effects. In this chapter, clinical progress is reviewed in developing peptide-based vaccinations for malignant glioma to date.
C1 Hyogo Coll Med, Dept Neurosurg, Nishinomiya, Hyogo, Japan.
C3 Hyogo Medical University
RP Izumoto, S (通讯作者)，Hyogo Coll Med, Dept Neurosurg, Nishinomiya, Hyogo, Japan.
EM sizumoto@hyo-med.ac.jp
CR Ahmad M, 2004, CANCER IMMUNOL IMMUN, V53, P844, DOI 10.1007/s00262-004-0540-x
   Bocchia M, 2005, LANCET, V365, P657
   CHEN QY, 1994, INT J CANCER, V56, P755, DOI 10.1002/ijc.2910560524
   Chong G, 2005, EXPERT OPIN PHARMACO, V6, P2813, DOI 10.1517/14656566.6.16.2813
   CONSTAM DB, 1992, J IMMUNOL, V148, P1404
   Elisseeva OA, 2002, BLOOD, V99, P3272, DOI 10.1182/blood.V99.9.3272
   Ercolini AM, 2005, J EXP MED, V201, P1591, DOI 10.1084/jem.20042167
   Facoetti A, 2005, CLIN CANCER RES, V11, P8304, DOI 10.1158/1078-0432.CCR-04-2588
   Fecci PE, 2006, CANCER RES, V66, P3294, DOI 10.1158/0008-5472.CAN-05-3773
   Fujiki F, 2007, J IMMUNOTHER, V30, P282, DOI 10.1097/01.cji.0000211337.91513.94
   Gabrilovich DI, 1999, CLIN CANCER RES, V5, P2963
   Gaiger A, 2000, BLOOD, V96, P1480, DOI 10.1182/blood.V96.4.1480.h8001480_1480_1489
   Gaiger A, 2001, CLIN CANCER RES, V7, P0
   Hashiba T, 2007, NEUROL MED-CHIR, V47, P165, DOI 10.2176/nmc.47.165
   Heimberger AB, 2006, J CLIN ONCOL, V24, P0
   Heimberger AB, 2008, NEURO-ONCOLOGY, V10, P98, DOI 10.1215/15228517-2007-046
   Hoos A, 2007, J IMMUNOTHER, V30, P1, DOI 10.1097/01.cji.0000211341.88835.ae
   Hori A, 2004, BONE MARROW TRANSPL, V33, P255, DOI 10.1038/sj.bmt.1704371
   Hosli P, 1998, ANN ONCOL, V9, P589
   Iiyama T, 2007, MICROBIOL IMMUNOL, V51, P519, DOI 10.1111/j.1348-0421.2007.tb03940.x
   Itoh K, 2006, CANCER SCI, V97, P970, DOI 10.1111/j.1349-7006.2006.00272.x
   Izumoto S, 2008, J NEUROSURG, V108, P963, DOI 10.3171/JNS/2008/108/5/0963
   Jacobs JF, 2008, NEUROONCOL, V0, P0
   Kawakami M, 2007, INT J HEMATOL, V85, P426, DOI 10.1532/IJH97.06194
   Kikuchi T, 2001, CANCER IMMUNOL IMMUN, V50, P337, DOI 10.1007/s002620100205
   Kikuchi T, 2004, J IMMUNOTHER, V27, P452, DOI 10.1097/00002371-200411000-00005
   Knights AJ, 2002, CANCER IMMUNOL IMMUN, V51, P271, DOI 10.1007/s00262-002-0278-2
   Knutson KL, 2005, CANCER IMMUNOL IMMUN, V54, P721, DOI 10.1007/s00262-004-0653-2
   Kobayashi H, 2006, CANCER IMMUNOL IMMUN, V55, P850, DOI 10.1007/s00262-005-0071-0
   Mailänder V, 2004, LEUKEMIA, V18, P165, DOI 10.1038/sj.leu.2403186
   May RJ, 2007, CLIN CANCER RES, V13, P4547, DOI 10.1158/1078-0432.CCR-07-0708
   Mine T, 2004, CLIN CANCER RES, V10, P929, DOI 10.1158/1078-0432.CCR-1117-3
   Morita S, 2006, JPN J CLIN ONCOL, V36, P231, DOI 10.1093/jjco/hyl005
   Nakajima H, 2004, CANCER IMMUNOL IMMUN, V53, P617, DOI 10.1007/s00262-003-0498-0
   Noguchi M, 2004, CANCER SCI, V95, P77, DOI 10.1111/j.1349-7006.2004.tb03174.x
   Oka Y, 2004, P NATL ACAD SCI USA, V101, P13885, DOI 10.1073/pnas.0405884101
   Oka Y, 2003, INT J HEMATOL, V78, P56, DOI 10.1007/BF02983241
   Oka Y, 2002, CURR CANCER DRUG TAR, V2, P45, DOI 10.2174/1568009023334088
   Oka Y, 2000, J IMMUNOL, V164, P1873, DOI 10.4049/jimmunol.164.4.1873
   Oka Y, 2008, CURR OPIN IMMUNOL, V20, P211, DOI 10.1016/j.coi.2008.04.009
   Rezvani K, 2003, BLOOD, V102, P2892, DOI 10.1182/blood-2003-01-0150
   Rezvani K, 2008, BLOOD, V111, P236, DOI 10.1182/blood-2007-08-108241
   Rezvani K, 2007, BLOOD, V110, P1924, DOI 10.1182/blood-2007-03-076844
   Rosenberg SA, 2004, NAT MED, V10, P909, DOI 10.1038/nm1100
   Rutkowski S, 2004, BRIT J CANCER, V91, P1656, DOI 10.1038/sj.bjc.6602195
   Sampson JH, 2008, SEMIN IMMUNOL, V20, P267, DOI 10.1016/j.smim.2008.04.001
   Satoh J, 1995, BRAIN RES, V704, P92, DOI 10.1016/0006-8993(95)01177-3
   Scheibenbogen C, 2002, BLOOD, V100, P2132, DOI 10.1182/blood-2002-01-0163
   Steinman RM, 2001, INT J CANCER, V94, P459, DOI 10.1002/ijc.1503
   Stupp R, 2005, NEW ENGL J MED, V352, P987, DOI 10.1056/NEJMoa043330
   Suzuki E, 2005, CLIN CANCER RES, V11, P6713, DOI 10.1158/1078-0432.CCR-05-0883
   Therasse P, 2000, J NATL CANCER I, V92, P205, DOI 10.1093/jnci/92.3.205
   Tsuboi A, 2002, CANCER IMMUNOL IMMUN, V51, P614, DOI 10.1007/s00262-002-0328-9
   Tsuboi A, 2004, MICROBIOL IMMUNOL, V48, P175, DOI 10.1111/j.1348-0421.2004.tb03503.x
   Westphal M, 2003, NEURO-ONCOLOGY, V5, P79, DOI 10.1215/15228517-5-2-79
   Wiendl H, 2003, SEMIN CANCER BIOL, V13, P343, DOI 10.1016/S1044-579X(03)00025-7
   Wu F, 2005, LEUKEMIA, V19, P268, DOI 10.1038/sj.leu.2403539
   Yajima N, 2005, CLIN CANCER RES, V11, P5900, DOI 10.1158/1078-0432.CCR-05-0559
   Yamanaka R, 2003, BRIT J CANCER, V89, P1172, DOI 10.1038/sj.bjc.6601268
   Yamanaka R, 2005, CLIN CANCER RES, V11, P4160, DOI 10.1158/1078-0432.CCR-05-0120
   Yamanaka R, 2009, NEUROSURG REV, V0, P0
   Yamanaka R, 2007, EXPERT OPIN BIOL TH, V7, P645, DOI 10.1517/14712598.7.5.645
   Yu JS, 2001, CANCER RES, V61, P842
   Yu JS, 2004, CANCER RES, V64, P4973, DOI 10.1158/0008-5472.CAN-03-3505
NR 64
TC 10
Z9 10
U1 0
U2 5
PU SPRINGER-VERLAG BERLIN
PI BERLIN
PA HEIDELBERGER PLATZ 3, D-14197 BERLIN, GERMANY
SN 0065-2598
EI 2214-8019
J9 ADV EXP MED BIOL
JI Adv.Exp.Med.Biol.
PD JUN 15
PY 2012
VL 746
IS 
BP 166
EP 177
DI 
PG 12
WC Immunology; Medicine, Research & Experimental
SC Immunology; Research & Experimental Medicine
GA BA3FD
UT WOS:000334177700014
PM 22639167
DA 2025-02-17
ER

PT J
AU Avril, T
   Vauleon, E
   Hamlat, A
   Saikali, S
   Etcheverry, A
   Delmas, C
   Diabira, S
   Mosser, J
   Quillien, V
AF Avril, Tony
   Vauleon, Elodie
   Hamlat, Abderrahmane
   Saikali, Stephan
   Etcheverry, Amandine
   Delmas, Caroline
   Diabira, Sylma
   Mosser, Jean
   Quillien, Veronique
TI Human Glioblastoma Stem-Like Cells are More Sensitive to Allogeneic NK and T Cell-Mediated Killing Compared with Serum-Cultured Glioblastoma Cells
SO BRAIN PATHOLOGY
LA English
DT Article
DE cancer stem cells; cell therapy; cytotoxic T cells; glioblastoma; NK cells
ID acute myeloid-leukemia; natural-killer-cells; phase-i/ii trial; malignant glioma; dendritic cells; recurrent glioma; immune-responses; initiating cells; brain-tumors; ii trial
AB Glioblastoma multiforme (GBM) is the most dramatic primary brain cancer with a very poor prognosis because of inevitable disease recurrence. The median overall survival is less than 1 year after diagnosis. Cancer stem cells have recently been disclosed in GBM. GBM stem-like cells (GSCs) exhibit resistance to radio/chemotherapeutic treatments and are therefore considered to play an important role in disease recurrence. GSCs are thus appealing targets for new treatments for GBM patients. In this study, we show that GBM cells with stem cell characteristics are resistant to lysis mediated by resting natural killer (NK) cells because of the expression of MHC class I molecules. However, GSCs are killed by lectin-activated NK cells. Furthermore, in experiments using the therapeutic antibody CetuximAb, we show that GSCs are sensitive to antibody-mediated cytotoxicity. We confirm the sensitivity of GSC to cytotoxicity carried out by IL2-activated NK cells and tumor-specific T cells. More importantly, we show that GSCs are more sensitive to NK and T cell-mediated lysis relatively to their corresponding serum-cultured GBM cells obtained from the same initial tumor specimen. Altogether, these results demonstrate the sensitivity of GSC to immune cell cytotoxicity and, therefore, strongly suggest that GSCs are suitable target cells for immunotherapy of GBM patients.
C1 [Avril, Tony; Vauleon, Elodie; Quillien, Veronique] Ctr Eugene Marquis, Dept Biol, F-35042 Rennes, France.
   [Vauleon, Elodie; Etcheverry, Amandine; Mosser, Jean; Quillien, Veronique] Univ Rennes 1, CNRS, UMR 6061, Rennes, France.
   [Hamlat, Abderrahmane; Diabira, Sylma] CHU Ponchaillou, Dept Neurochirurg, Rennes, France.
   [Saikali, Stephan] CHU Ponchaillou, Dept Anatomopathol, Rennes, France.
   [Delmas, Caroline] Inst Claudius Regaud, IMSERM, U563, Dept Oncogenese Signalisat & Innovat Therapeut, Toulouse, France.
C3 UNICANCER; Centre Eugene Marquis; Universite de Rennes; Centre National de la Recherche Scientifique (CNRS); Universite de Rennes; CHU Rennes; CHU Rennes; UNICANCER; Institut Claudius Regaud; Universite de Toulouse; Universite Toulouse III - Paul Sabatier; Centre National de la Recherche Scientifique (CNRS); Institut National de la Sante et de la Recherche Medicale (Inserm)
RP Avril, T (通讯作者)，Ctr Eugene Marquis, Dept Biol, Rue Bataille Flandres Dunkerque,CS44229, F-35042 Rennes, France.
EM t.avril@rennes.unicancer.fr
FU la Ligue Contre le Cancer Comite d'Ille-et-Villaine et du Maine-et-Loire; l'Institut National du Cancer; la Region Bretagne; la fondation "Cancer, Aidez la recherche!"
CR Ahmed N, 2010, CLIN CANCER RES, V16, P474, DOI 10.1158/1078-0432.CCR-09-1322
   Alizadeh D, 2010, CLIN CANCER RES, V16, P3399, DOI 10.1158/1078-0432.CCR-09-3087
   Aulwurm S, 2006, INT J CANCER, V118, P1728, DOI 10.1002/ijc.21544
   Avril T, 1999, J IMMUNOL, V162, P5902
   Avril T, 2010, J NEUROIMMUNOL, V225, P22, DOI 10.1016/j.jneuroim.2010.04.003
   Bao SD, 2006, NATURE, V444, P756, DOI 10.1038/nature05236
   Barcia C, 2009, AM J PATHOL, V175, P786, DOI 10.2353/ajpath.2009.081034
   Beier D, 2008, CANCER RES, V68, P5706, DOI 10.1158/0008-5472.CAN-07-6878
   Belda-Iniesta C, 2006, CANCER BIOL THER, V5, P912, DOI 10.4161/cbt.5.8.3118
   Biassoni R, 2008, ADV EXP MED BIOL, V640, P35, DOI 10.1007/978-0-387-09789-3_4
   Bleau AM, 2009, CELL STEM CELL, V4, P226, DOI 10.1016/j.stem.2009.01.007
   Bléry M, 2000, HUM IMMUNOL, V61, P51, DOI 10.1016/S0198-8859(99)00157-3
   Bonnet D, 1997, NAT MED, V3, P730, DOI 10.1038/nm0797-730
   Brown CE, 2009, CANCER RES, V69, P8886, DOI 10.1158/0008-5472.CAN-09-2687
   Calabrese C, 2007, CANCER CELL, V11, P69, DOI 10.1016/j.ccr.2006.11.020
   Carlsten M, 2009, INT J CANCER, V124, P757, DOI 10.1002/ijc.24082
   Castriconi R, 2009, J IMMUNOL, V182, P3530, DOI 10.4049/jimmunol.0802845
   Clarke Michael F, 2006, CANCER RES, V66, P9339, DOI 10.1158/0008-5472.CAN-06-3126
   De Vleeschouwer S, 2008, CLIN CANCER RES, V14, P3098, DOI 10.1158/1078-0432.CCR-07-4875
   de Vleeschouwer S, 2006, NEUROSURGERY, V59, P988, DOI 10.1227/01.NEU.0000245595.38957.3E
   Di Tomaso T, 2010, CLIN CANCER RES, V16, P800, DOI 10.1158/1078-0432.CCR-09-2730
   Eguchi J, 2006, CANCER RES, V66, P5883, DOI 10.1158/0008-5472.CAN-06-0363
   Ehtesham Moneeb, 2004, CANCER CONTROL, V11, P192
   Eramo A, 2006, CELL DEATH DIFFER, V13, P1238, DOI 10.1038/sj.cdd.4401872
   Galli R, 2004, CANCER RES, V64, P7011, DOI 10.1158/0008-5472.CAN-04-1364
   Gerber DE, 2010, CANCER METAST REV, V29, P171, DOI 10.1007/s10555-010-9215-6
   Ginzkey C, 2010, CANCER IMMUNOL IMMUN, V59, P541, DOI 10.1007/s00262-009-0771-y
   Hadjipanayis CG, 2009, TRENDS MOL MED, V15, P519, DOI 10.1016/j.molmed.2009.09.003
   Hasselbalch B, 2010, NEURO-ONCOLOGY, V12, P508, DOI 10.1093/neuonc/nop063
   Holland EC, 2000, P NATL ACAD SCI USA, V97, P6242, DOI 10.1073/pnas.97.12.6242
   Hong X, 2009, NEUROSURGERY, V64, P1139, DOI 10.1227/01.NEU.0000345646.85472.EA
   Hu JW, 2006, CANCER RES, V66, P8887, DOI 10.1158/0008-5472.CAN-05-3448
   Huang TT, 2009, NEUROTHERAPEUTICS, V6, P500, DOI 10.1016/j.nurt.2009.04.008
   Igarashi T, 2004, BLOOD, V104, P170, DOI 10.1182/blood-2003-12-4438
   Ignatova TN, 2002, GLIA, V39, P193, DOI 10.1002/glia.10094
   Ishikawa E, 2004, ANTICANCER RES, V24, P1861
   Jordan CT, 2006, NEW ENGL J MED, V355, P1253, DOI 10.1056/NEJMra061808
   Kahlon KS, 2004, CANCER RES, V64, P9160, DOI 10.1158/0008-5472.CAN-04-0454
   Kikuchi T, 2004, J IMMUNOTHER, V27, P452, DOI 10.1097/00002371-200411000-00005
   Kruser TJ, 2010, EXP CELL RES, V316, P1083, DOI 10.1016/j.yexcr.2010.01.009
   LANIER LL, 1991, J IMMUNOL, V146, P4421
   LAPIDOT T, 1994, NATURE, V367, P645, DOI 10.1038/367645a0
   Liau LM, 2005, CLIN CANCER RES, V11, P5515, DOI 10.1158/1078-0432.CCR-05-0464
   Liu GT, 2006, MOL CANCER, V5, P0, DOI 10.1186/1476-4598-5-67
   Martens T, 2008, CLIN CANCER RES, V14, P5447, DOI 10.1158/1078-0432.CCR-08-0147
   McCord AM, 2009, CLIN CANCER RES, V15, P5145, DOI 10.1158/1078-0432.CCR-09-0263
   Miller J, 2010, J NEUROSURG, V113, P280, DOI 10.3171/2009.11.JNS09901
   Neyns B, 2009, ANN ONCOL, V20, P1596, DOI 10.1093/annonc/mdp032
   Park DM, 2009, MOL CELLS, V28, P7, DOI 10.1007/s10059-009-0111-2
   Pellegatta S, 2006, CANCER RES, V66, P10247, DOI 10.1158/0008-5472.CAN-06-2048
   Reilly KM, 2008, CANCER RES, V68, P5508, DOI 10.1158/0008-5472.CAN-08-0703
   Reya T, 2001, NATURE, V414, P105, DOI 10.1038/35102167
   Roth P, 2007, CANCER RES, V67, P3540, DOI 10.1158/0008-5472.CAN-06-4783
   Saikali S, 2007, J NEURO-ONCOL, V81, P139, DOI 10.1007/s11060-006-9220-3
   Singh SK, 2003, CANCER RES, V63, P5821
   Singh SK, 2004, NATURE, V432, P396, DOI 10.1038/nature03128
   Stupp R, 2009, LANCET ONCOL, V10, P459, DOI 10.1016/S1470-2045(09)70025-7
   Ueda R, 2010, INT J CANCER, V126, P919, DOI 10.1002/ijc.24851
   Uhl M, 2004, CANCER RES, V64, P7954, DOI 10.1158/0008-5472.CAN-04-1013
   Vitale M, 1998, J EXP MED, V187, P2065, DOI 10.1084/jem.187.12.2065
   Walzer T, 2007, CURR OPIN IMMUNOL, V19, P365, DOI 10.1016/j.coi.2007.04.004
   Wei J, 2010, CLIN CANCER RES, V16, P461, DOI 10.1158/1078-0432.CCR-09-1983
   Wheeler CJ, 2010, EXPERT REV NEUROTHER, V10, P483, DOI 10.1586/ERN.10.26
   Wicha MS, 2006, CLIN CANCER RES, V12, P5606, DOI 10.1158/1078-0432.CCR-06-1537
   Wischhusen J, 2002, CANCER RES, V62, P2592
   Wu AH, 2006, J NEURO-ONCOL, V76, P23, DOI 10.1007/s11060-005-3280-7
   Wu AH, 2007, J NEURO-ONCOL, V83, P121, DOI 10.1007/s11060-006-9265-3
   Xie ZG, 2008, NEUROSURG FOCUS, V24, P0, DOI 10.3171/FOC/2008/24/3-4/E24
   Yamanaka R, 2003, BRIT J CANCER, V89, P1172, DOI 10.1038/sj.bjc.6601268
   Yamanaka R, 2005, CLIN CANCER RES, V11, P4160, DOI 10.1158/1078-0432.CCR-05-0120
   Yamanaka R, 2009, NEUROSURG REV, V32, P265, DOI 10.1007/s10143-009-0189-1
   Yan XJ, 2010, CELL IMMUNOL, V263, P172, DOI 10.1016/j.cellimm.2010.03.013
   Yao Y, 2009, NEURO-ONCOLOGY, V11, P757, DOI 10.1215/15228517-2009-014
   Yu JS, 2004, CANCER RES, V64, P4973, DOI 10.1158/0008-5472.CAN-03-3505
   Yuan XP, 2004, ONCOGENE, V23, P9392, DOI 10.1038/sj.onc.1208311
NR 75
TC 77
Z9 85
U1 0
U2 11
PU WILEY
PI HOBOKEN
PA 111 RIVER ST, HOBOKEN 07030-5774, NJ USA
SN 1015-6305
EI 1750-3639
J9 BRAIN PATHOL
JI Brain Pathol.
PD MAR 15
PY 2012
VL 22
IS 2
BP 159
EP 174
DI 10.1111/j.1750-3639.2011.00515.x
PG 16
WC Clinical Neurology; Neurosciences; Pathology
SC Neurosciences & Neurology; Pathology
GA 899RR
UT WOS:000300834300004
PM 21790828
DA 2025-02-17
ER

PT J
AU Barnard, Z
   Wakimoto, H
   Zaupa, C
   Patel, AP
   Klehm, J
   Martuza, RL
   Rabkin, SD
   Curry, WT
AF Barnard, Zachary
   Wakimoto, Hiroaki
   Zaupa, Cecile
   Patel, Anoop P.
   Klehm, Jacquelyn
   Martuza, Robert L.
   Rabkin, Samuel D.
   Curry, William T., Jr.
TI Expression of FMS-like Tyrosine Kinase 3 Ligand by Oncolytic Herpes Simplex Virus Type I Prolongs Survival in Mice Bearing Established Syngeneic Intracranial Malignant Glioma
SO NEUROSURGERY
LA English
DT Article
DE Brain tumor; Flt3-ligand; Glioma; Herpes; Immunotherapy; Oncolytic virus; Vaccine
ID systemic antitumor immunity; cell-mediated-immunity; dendritic cells; flt3 ligand; tumor-regression; brain-tumors; phase-i; cancer; therapy; g207
AB BACKGROUND: Glioblastoma is a fatal brain tumor in needing urgent effective therapy. Treatments with both oncolytic viruses and immunotherapy have shown preclinical efficacy and clinical promise. We sought to exploit possible synergies between oncolytic herpes simplex virus type 1 (oHSV-1) infection of intracranial gliomas and delivery of immune-stimulating fms-like tyrosine kinase 3 ligand (Flt3L) by engineering a herpes vector to express the cytokine. OBJECTIVE: To construct an oHSV-1 vector that expresses high levels of Flt3L and examine its antiglioma efficacy in an immunocompetent murine model. METHODS: G47 Delta and a bacterial artificial chromosome system were used to generate a novel oHSV-1, termed G47 Delta-Flt3L, expressing Flt3L. Cytokine expression was confirmed, and G47 Delta-Flt3L was injected intratumorally into established intracranial CT-2A gliomas in syngeneic C57/Bl6 mice. Animals were followed for survival and assessed by the Kaplan-Meier method. RESULTS: G47 Delta-Flt3L expressed high levels of Flt3L in culture. Expression of Flt3L affected neither viral replication nor had a cytotoxic effect on CT2A glioma cells. Direct inoculation into intracerebral CT2A glioma cells resulted in high levels of detectable Flt3L in mouse blood and was superior to parental G47 Delta in prolonging survival in glioma-bearing animals. CONCLUSION: Treatment with G47 Delta-Flt3L improves survival of glioma-bearing mice.
C1 [Curry, William T., Jr.] Harvard Univ, Sch Med, Massachusetts Gen Hosp,Pappas Ctr Neurooncol, Simches Brain Tumor Res Labs,Dept Neurosurg, Boston, MA 02114 USA.
C3 Harvard University; Harvard University Medical Affiliates; Massachusetts General Hospital; Harvard Medical School
RP Curry, WT (通讯作者)，Harvard Univ, Sch Med, Massachusetts Gen Hosp,Pappas Ctr Neurooncol, Simches Brain Tumor Res Labs,Dept Neurosurg, 55 Fruit St,Y9E, Boston, MA 02114 USA.
EM wcurry@partners.org
FU Amos Medical Faculty Development Plan of the Robert Wood Johnson Foundation; Mass General Hospital Physician Scientist Development Award; NIH [NS-032677]
CR Agarwalla PK, 2010, NEUROSURG CLIN N AM, V21, P167, DOI 10.1016/j.nec.2009.08.013
   Ali S, 2004, MOL THER, V10, P1071, DOI 10.1016/j.ymthe.2004.08.025
   Ali S, 2005, CANCER RES, V65, P7194, DOI 10.1158/0008-5472.CAN-04-3434
   Chakravarty PK, 1999, CANCER RES, V59, P6028
   Crittenden M, 2003, CANCER RES, V63, P5505
   Curran MA, 2009, CANCER RES, V69, P7747, DOI 10.1158/0008-5472.CAN-08-3289
   Curtin JF, 2006, J IMMUNOL, V176, P3566, DOI 10.4049/jimmunol.176.6.3566
   Curtin JF, 2009, PLOS MED, V6, P83, DOI 10.1371/journal.pmed.1000010
   Dong J, 2002, CANCER BIOL THER, V1, P486, DOI 10.4161/cbt.1.5.161
   Drexler HG, 2004, GROWTH FACTORS, V22, P71, DOI 10.1080/08977190410001700989
   Dumitriu IE, 2005, TRENDS IMMUNOL, V26, P381, DOI 10.1016/j.it.2005.04.009
   Dumitriu IE, 2007, J LEUKOCYTE BIOL, V81, P84, DOI 10.1189/jlb.0306171
   Farrell CJ, 2008, CLIN CANCER RES, V14, P7711, DOI 10.1158/1078-0432.CCR-08-1364
   Fong Y, 2009, MOL THER, V17, P389, DOI 10.1038/mt.2008.240
   Fukuhara H, 2005, CANCER RES, V65, P10663, DOI 10.1158/0008-5472.CAN-05-2534
   Hu JCC, 2006, CLIN CANCER RES, V12, P6737, DOI 10.1158/1078-0432.CCR-06-0759
   Ino Y, 2006, CLIN CANCER RES, V12, P643, DOI 10.1158/1078-0432.CCR-05-1494
   Kanaly C, 2010, NEUROSURG CLIN N AM, V21, P95, DOI 10.1016/j.nec.2009.09.001
   Kim W, 2010, NEUROSURG CLIN N AM, V21, P139, DOI 10.1016/j.nec.2009.09.005
   Kuroda T, 2006, BMC BIOTECHNOL, V6, P0, DOI 10.1186/1472-6750-6-40
   Lapteva N, 2009, MOL THER, V17, P1626, DOI 10.1038/mt.2009.111
   Lapteva N, 2009, J IMMUNOTHER, V32, P145, DOI 10.1097/CJI.0b013e318193d31e
   Liu RB, 2005, CANCER RES, V65, P1532, DOI 10.1158/0008-5472.CAN-04-3353
   LYMAN SD, 1995, ONCOGENE, V10, P149
   Lynch DH, 1997, NAT MED, V3, P625, DOI 10.1038/nm0697-625
   Maguire CA, 2008, MOL THER, V16, P1695, DOI 10.1038/mt.2008.168
   Maraskovsky E, 1996, J EXP MED, V184, P1953, DOI 10.1084/jem.184.5.1953
   Markert JM, 2009, MOL THER, V17, P199, DOI 10.1038/mt.2008.228
   Markert JM, 2000, GENE THER, V7, P867, DOI 10.1038/sj.gt.3301205
   Marroquin CE, 2002, J IMMUNOTHER, V25, P278, DOI 10.1097/00002371-200205000-00011
   Martínez-Murillo R, 2007, HISTOL HISTOPATHOL, V22, P1309, DOI 10.14670/HH-22.1309
   Morse MA, 2000, J CLIN ONCOL, V18, P3883, DOI 10.1200/JCO.2000.18.23.3883
   Muhammad AKMG, 2009, CLIN CANCER RES, V15, P6113, DOI 10.1158/1078-0432.CCR-09-1087
   Naik SH, 2007, NAT IMMUNOL, V8, P1217, DOI 10.1038/ni1522
   Rainov NG, 1995, HUM GENE THER, V6, P1543, DOI 10.1089/hum.1995.6.12-1543
   Ramakrishna E, 2009, CANCER RES, V69, P1448, DOI 10.1158/0008-5472.CAN-08-1160
   Saito T, 2008, CANCER SCI, V99, P2028, DOI 10.1111/j.1349-7006.2008.00907.x
   Sampson JH, 1996, P NATL ACAD SCI USA, V93, P10399, DOI 10.1073/pnas.93.19.10399
   SEYFRIED TN, 1992, MOL CHEM NEUROPATHOL, V17, P147, DOI 10.1007/BF03159989
   Song SX, 2009, VACCINE, V27, P1111, DOI 10.1016/j.vaccine.2008.11.095
   Sundaresan P, 2000, J VIROL, V74, P3832, DOI 10.1128/JVI.74.8.3832-3841.2000
   Todo T, 1999, HUM GENE THER, V10, P2741, DOI 10.1089/10430349950016483
   Todo T, 2001, P NATL ACAD SCI USA, V98, P6396, DOI 10.1073/pnas.101136398
   Todo T, 2000, MOL THER, V2, P588, DOI 10.1006/mthe.2000.0200
   Varghese S, 2006, CLIN CANCER RES, V12, P2919, DOI 10.1158/1078-0432.CCR-05-1187
   Wakimoto H, 2009, CANCER RES, V69, P3472, DOI 10.1158/0008-5472.CAN-08-3886
NR 46
TC 33
Z9 37
U1 2
U2 9
PU OXFORD UNIV PRESS INC
PI CARY
PA JOURNALS DEPT, 2001 EVANS RD, CARY, NC 27513 USA
SN 0148-396X
EI 1524-4040
J9 NEUROSURGERY
JI Neurosurgery
PD SEP 15
PY 2012
VL 71
IS 3
BP 741
EP 748
DI 10.1227/NEU.0b013e318260fd73
PG 8
WC Clinical Neurology; Surgery
SC Neurosciences & Neurology; Surgery
GA 996HB
UT WOS:000308074400049
PM 22653387
DA 2025-02-17
ER

PT J
AU Xu, X
   Stockhammer, F
   Schmitt, A
   Casalegno-Garduno, R
   Enders, A
   Mani, J
   Classen, CF
   Linnebacher, M
   Freund, M
   Schmitt, M
AF Xu, Xun
   Stockhammer, Florian
   Schmitt, Anita
   Casalegno-Garduno, Rosaely
   Enders, Anne
   Mani, Jiju
   Classen, Carl Friedrich
   Linnebacher, Michael
   Freund, Mathias
   Schmitt, Michael
TI Therapeutical doses of temozolomide do not impair the function of dendritic cells and CD8<SUP>+</SUP> T cells
SO INTERNATIONAL JOURNAL OF ONCOLOGY
LA English
DT Article
DE dendritic cells; glioblastoma; temozolomide; T cells
ID acute myeloid-leukemia; phase-i/ii trial; malignant glioma; glioblastoma-multiforme; tumor vaccination; recurrent glioma; expression; identification; responses; antigen
AB The median survival of patients with glioblastoma multiforme (GBM) remains poor. Innovative immunotherapies with dendritic cell (DC) vaccination might be combined with standard temozolomide (TMZ) treatment. Here, we evaluated the influence of TMZ on the phenotype and function of DCs and CD8(+) T cells. DCs were generated from the peripheral blood of healthy volunteers (HVs) and GBM patients. DCs were analyzed by light microscopy and flow cytometry. Phagocytic activity was tested by FITC-dextran engulfment. Mixed lymphocyte peptide cultures were followed by enzyme-linked immunospot (ELISPOT) and flow cytometry assays. TMZ was added to DC and T cell cultures at concentrations up to 500 mu M. Mature DCs were generated from HVs and GBM patients. Cells displayed a typical DC morphology and a mature DC phenotype. Expression of CD209 was even higher in DCs generated from patients under therapy than from HVs (75.2 vs. 51.1%). In contrast, CD40 (1.1 vs. 13.5%) and BDCA4 (26.5 vs. 52.9%) were lower expressed in GBM patients at time of diagnosis. Immature DCs showed high phagocytic activity. Addition of TMZ at concentrations up to 50 mu M did neither impair the phenotype nor the function of DCs. In ELISPOT and flow cytometry assays, no impairment of CD8(+) T cell responses to viral antigens could be observed. Taken together, TMZ does not impair the function of either DCs or the CD8(+) T cells.
C1 [Schmitt, Anita; Mani, Jiju; Schmitt, Michael] Univ Heidelberg, Dept Med 5, D-69120 Heidelberg, Germany.
   [Xu, Xun] Jiangsu Univ, Dept Immunol, Zhenjiang 212013, Peoples R China.
   [Xu, Xun; Schmitt, Anita; Casalegno-Garduno, Rosaely; Mani, Jiju; Freund, Mathias; Schmitt, Michael] Univ Rostock, Dept Internal Med 3, D-18057 Rostock, Germany.
   [Xu, Xun] Helmholtz Zentrum Geesthacht, Polymer Res Inst, Ctr Biomat Dev, D-14513 Teltow, Germany.
   [Xu, Xun] Helmholtz Zentrum Geesthacht, Polymer Res Inst, Berlin Brandenburg Ctr Regenerat Therapies, D-14513 Teltow, Germany.
   [Stockhammer, Florian] Univ Rostock, Dept Neurosurg, D-18057 Rostock, Germany.
   [Stockhammer, Florian] Univ Gottingen, Dept Neurosurg, D-37073 Gottingen, Germany.
   [Enders, Anne; Classen, Carl Friedrich] Univ Rostock, Dept Pediat, D-18057 Rostock, Germany.
   [Linnebacher, Michael] Univ Rostock, Dept Surg, D-18057 Rostock, Germany.
C3 Ruprecht Karls University Heidelberg; Jiangsu University; University of Rostock; Helmholtz Association; Helmholtz-Zentrum Hereon; Berlin Institute of Health; Free University of Berlin; Humboldt University of Berlin; Charite Universitatsmedizin Berlin; Helmholtz Association; Helmholtz-Zentrum Hereon; University of Rostock; University of Gottingen; University of Rostock; University of Rostock
RP Schmitt, M (通讯作者)，Univ Heidelberg, Dept Med 5, D-69120 Heidelberg, Germany.
EM michael.schmitt@med.uni-heidelberg.de
FU faculty of medicine of the University of Rostock [01/2010]; German Jose Carreras Leukemia Foundation (DJCLS) [R09/14, R10/03]
CR Agarwala S S, 2000, ONCOLOGIST, V5, P144, DOI 10.1634/theoncologist.5-2-144
   Ardon H, 2010, J NEURO-ONCOL, V99, P261, DOI 10.1007/s11060-010-0131-y
   Ardon H, 2010, PEDIATR BLOOD CANCER, V54, P519, DOI 10.1002/pbc.22319
   Caruso DA, 2004, NEURO-ONCOLOGY, V6, P236, DOI 10.1215/S1152851703000668
   Chiba Y, 2010, JPN J CLIN ONCOL, V40, P395, DOI 10.1093/jjco/hyp196
   De Vleeschouwer S, 2008, CLIN CANCER RES, V14, P3098, DOI 10.1158/1078-0432.CCR-07-4875
   Greiner J, 2005, BLOOD, V106, P938, DOI 10.1182/blood-2004-12-4787
   Hatano M, 2005, NEOPLASIA, V7, P717, DOI 10.1593/neo.05277
   Kobayashi T, 2003, CANCER IMMUNOL IMMUN, V52, P632, DOI 10.1007/s00262-003-0408-5
   Kurzen H, 2003, ANTI-CANCER DRUG, V14, P515, DOI 10.1097/00001813-200308000-00003
   Li L, 2005, CANCER IMMUNOL IMMUN, V54, P685, DOI 10.1007/s00262-004-0631-8
   Li L, 2006, INT J ONCOL, V28, P855
   Li Li, 2003, CANCER IMMUN, V3, P8
   Liau LM, 2005, CLIN CANCER RES, V11, P5515, DOI 10.1158/1078-0432.CCR-05-0464
   Liu G, 2004, CANCER RES, V64, P4980, DOI 10.1158/0008-5472.CAN-03-3504
   Liu GT, 2006, EXPERT REV VACCINES, V5, P233, DOI 10.1586/14760584.5.2.233
   Maes W, 2011, CANCER IMMUNOL IMMUN, V60, P153, DOI 10.1007/s00262-010-0946-6
   McGreal EP, 2005, CURR OPIN IMMUNOL, V17, P18, DOI 10.1016/j.coi.2004.12.001
   PERA MF, 1995, BRIT J CANCER, V71, P904, DOI 10.1038/bjc.1995.176
   Rutkowski S, 2004, BRIT J CANCER, V91, P1656, DOI 10.1038/sj.bjc.6602195
   Schmitt A, 2008, TRANSFUSION, V48, P861, DOI 10.1111/j.1537-2995.2007.01616.x
   Schmitt M, 2004, INT J ONCOL, V25, P841
   Schmitt M, 2008, BLOOD, V111, P1357, DOI 10.1182/blood-2007-07-099366
   Schmitz M, 2007, CANCER LETT, V245, P331, DOI 10.1016/j.canlet.2006.01.014
   Shah MA, 2001, CLIN CANCER RES, V7, P2168
   Shurin MR, 2002, INT J CANCER, V101, P61, DOI 10.1002/ijc.10576
   Stockhammer F, 2010, J NEURO-ONCOL, V100, P407, DOI 10.1007/s11060-010-0192-y
   Stummer W, 2008, NEUROSURGERY, V62, P564, DOI 10.1227/01.NEU.0000346230.80425.3A
   Stupp R, 2009, LANCET ONCOL, V10, P459, DOI 10.1016/S1470-2045(09)70025-7
   Tang J, 2005, CLIN CANCER RES, V11, P5292, DOI 10.1158/1078-0432.CCR-05-0545
   Tong AW, 2001, CLIN CANCER RES, V7, P691
   Van Gool S, 2009, BRAIN PATHOL, V19, P694, DOI 10.1111/j.1750-3639.2009.00316.x
   Van Meir EG, 2010, CA-CANCER J CLIN, V60, P166, DOI 10.3322/caac.20069
   Yamanaka R, 2003, BRIT J CANCER, V89, P1172, DOI 10.1038/sj.bjc.6601268
   Yamanaka R, 2005, CLIN CANCER RES, V11, P4160, DOI 10.1158/1078-0432.CCR-05-0120
   Yu JS, 2001, CANCER RES, V61, P842
   Yu JS, 2004, CANCER RES, V64, P4973, DOI 10.1158/0008-5472.CAN-03-3505
NR 37
TC 9
Z9 11
U1 0
U2 2
PU SPANDIDOS PUBL LTD
PI ATHENS
PA POB 18179, ATHENS, 116 10, GREECE
SN 1019-6439
EI 
J9 INT J ONCOL
JI Int. J. Oncol.
PD MAR 15
PY 2012
VL 40
IS 3
BP 764
EP 772
DI 10.3892/ijo.2011.1269
PG 9
WC Oncology
SC Oncology
GA 890AT
UT WOS:000300118200018
PM 22134728
DA 2025-02-17
ER

PT J
AU Lü, MH
   Liao, ZL
   Zhao, XY
   Fan, YH
   Lin, XL
   Fang, DC
   Guo, H
   Yang, SM
AF Lu, Mu-Han
   Liao, Zhong-Li
   Zhao, Xiao-Yan
   Fan, Ya-Han
   Lin, Xian-Long
   Fang, Dian-Chun
   Guo, Hong
   Yang, Shi-Ming
TI hTERT-based therapy: A universal anticancer approach (Review)
SO ONCOLOGY REPORTS
LA English
DT Review
DE cancer; human telomerase reverse transcriptase; telomerase; therapy
ID telomerase reverse-transcriptase; cytotoxic t-lymphocytes; breast-cancer cells; dendritic cells; in-vitro; down-regulation; glioma-cells; tumor-cells; epitopes; gene
AB Human telomerase reverse transcriptase (hTERT) has been identified as a major protein involved in aberrant cell proliferation, immortalization, metastasis and sternness maintenance in a majority of tumors, yet it has little or no expression in normal somatic cells. During the past few years, the development of hTERT-based therapies such as immunotherapy, suicide gene therapy and small-molecule interfering therapy have become critical and specific for eradicating all types of cancer. Here, current knowledge regarding hTERT and its involvement in various cancers and its role as a target of cancer therapies are reviewed. Additionally, hurdles to new cancer therapy development and new therapeutic opportunities are described, along with areas that require further investigation.
C1 [Lu, Mu-Han; Liao, Zhong-Li; Zhao, Xiao-Yan; Fan, Ya-Han; Lin, Xian-Long; Guo, Hong; Yang, Shi-Ming] Third Mil Med Univ, Dept Gastroenterol, Xinqiao Hosp, Chongqing 400037, Peoples R China.
   [Fang, Dian-Chun] Third Mil Med Univ, Dept Gastroenterol, Southwest Hosp, Chongqing 400038, Peoples R China.
C3 Army Medical University; Army Medical University
RP Yang, SM (通讯作者)，Third Mil Med Univ, Dept Gastroenterol, Xinqiao Hosp, Xinqiao St, Chongqing 400037, Peoples R China.
EM haojia2004@yahoo.com.cn; shimingyang@yahoo.com
FU Natural Science Foundation of China [81071845]; Chongqing Science Fund for Distinguished Young Scholars (CSTC) [2009BA5045]; National Program for Key Basic Research Projects of China (973 Program) [2010CB529406]
CR Adotévi O, 2006, CLIN CANCER RES, V12, P3158, DOI 10.1158/1078-0432.CCR-05-2647
   Amarnath SMP, 2004, INT J ONCOL, V25, P211
   Bernardeau K, 2011, J IMMUNOL METHODS, V371, P97, DOI 10.1016/j.jim.2011.06.018
   Campisi J, 2001, EXP GERONTOL, V36, P1619, DOI 10.1016/S0531-5565(01)00160-7
   Cesare AJ, 2010, NAT REV GENET, V11, P319, DOI 10.1038/nrg2763
   Chen L, 2006, BIOCHEM BIOPH RES CO, V351, P927, DOI 10.1016/j.bbrc.2006.10.165
   Chen MY, 2012, J NEUROIMMUNOL, V242, P39, DOI 10.1016/j.jneuroim.2011.10.014
   Cohen SB, 2007, SCIENCE, V315, P1850, DOI 10.1126/science.1138596
   Cortez-Gonzalez X, 2006, INT IMMUNOL, V18, P1707, DOI 10.1093/intimm/dxl105
   Gandellini P, 2007, BIOCHEM PHARMACOL, V73, P1703, DOI 10.1016/j.bcp.2007.01.035
   Gu J, 2002, ONCOGENE, V21, P4757, DOI 10.1038/sj.onc.1205582
   Hao ZM, 2005, CANCER BIOL THER, V4, P1098, DOI 10.4161/cbt.4.10.2016
   Harley CB, 2008, NAT REV CANCER, V8, P167, DOI 10.1038/nrc2275
   Hernández J, 2002, P NATL ACAD SCI USA, V99, P12275, DOI 10.1073/pnas.182418399
   Iliopoulos D, 2009, INT J ONCOL, V34, P391, DOI 10.3892/ijo_00000162
   Jacob D, 2004, CLIN CANCER RES, V10, P3535, DOI 10.1158/1078-0432.CCR-03-0512
   Kanzawa T, 2003, INT J ONCOL, V23, P1703
   Kota SK, 2010, DRUG DISCOV TODAY, V15, P733, DOI 10.1016/j.drudis.2010.07.003
   Kyo S, 2002, ONCOGENE, V21, P688, DOI 10.1038/sj.onc.1205163
   Liu JP, 2010, BBA-REV CANCER, V1805, P35, DOI 10.1016/j.bbcan.2009.09.001
   Liu XQ, 2011, BIOCHEM PHARMACOL, V82, P17, DOI 10.1016/j.bcp.2011.03.017
   Lü MH, 2012, EXP THER MED, V3, P728, DOI 10.3892/etm.2012.471
   Meeran SM, 2011, CANCER PREV RES, V4, P1243, DOI 10.1158/1940-6207.CAPR-11-0009
   Minev B, 2000, P NATL ACAD SCI USA, V97, P4796, DOI 10.1073/pnas.070560797
   Mizukoshi E, 2006, HEPATOLOGY, V43, P1284, DOI 10.1002/hep.21203
   Murofushi Y, 2006, INT J ONCOL, V29, P681
   Naito K, 2006, INT J ONCOL, V28, P1481
   Niu BL, 2012, VACCINE, V30, P3395, DOI 10.1016/j.vaccine.2012.03.045
   Onoda N, 2004, SURG TODAY, V34, P389, DOI 10.1007/s00595-003-2729-6
   Papanikolaou V, 2009, INT J ONCOL, V35, P1141, DOI 10.3892/ijo_00000430
   Park JI, 2009, NATURE, V460, P66, DOI 10.1038/nature08137
   PARKER KC, 1994, J IMMUNOL, V152, P163
   Raptis S, 2006, EXP SUPPL, V96, P303
   Sachsinger J, 2001, CANCER RES, V61, P5580
   Scardino A, 2002, J IMMUNOL, V168, P5900, DOI 10.4049/jimmunol.168.11.5900
   Schreurs MWJ, 2005, BLOOD, V106, P2663, DOI 10.1182/blood-2004-09-3742
   Schroers R, 2002, CANCER RES, V62, P2600
   Schroers R, 2003, CLIN CANCER RES, V9, P4743
   Shay JW, 2000, NEOPLASIA, V2, P195, DOI 10.1038/sj.neo.7900093
   Sorbe B, 2010, INT J ONCOL, V36, P371, DOI 10.3892/ijo_00000509
   Su Z, 2002, CANCER RES, V62, P5041
   Suso EMI, 2011, CANCER IMMUNOL IMMUN, V60, P809, DOI 10.1007/s00262-011-0991-9
   Tang XD, 2012, MOL CANCER THER, V11, P1183, DOI 10.1158/1535-7163.MCT-11-0607
   Thorn M, 2007, CANCER IMMUNOL IMMUN, V56, P1755, DOI 10.1007/s00262-007-0319-y
   Titu LV, 2004, ONCOL REP, V12, P871
   Vonderheide RH, 2001, CLIN CANCER RES, V7, P3343
   Wang JW, 2007, BIOTECHNOL APPL BIOC, V48, P93, DOI 10.1042/BA20060245
   Yu ST, 2009, INT J ONCOL, V35, P329, DOI 10.3892/ijo_00000344
[truncated: 9,695 more chars]
