# Supplementary material for: Research progress on the role of dendritic cells in glioma during 1992-2024: a bibliometric analysis
Source: Front Immunol. 2025 Jun 20;16:1510549. doi: 10.3389/fimmu.2025.1510549 (PMC12226567; doi:10.3389/fimmu.2025.1510549)
Supplement: Supplementary file 1 [file DataSheet1.zip › download2013u57.txt]

PT J
AU Wang, X
   Lu, XL
   Zhao, HY
   Zhang, FC
   Jiang, XB
AF Wang, Xuan
   Lu, Xiao-Ling
   Zhao, Hong-Yang
   Zhang, Fang-Cheng
   Jiang, Xiao-Bing
TI A novel recombinant protein of IP10-EGFRvIIIscFv and CD8<SUP>+</SUP> cytotoxic T lymphocytes synergistically inhibits the growth of implanted glioma in mice
SO CANCER IMMUNOLOGY IMMUNOTHERAPY
LA English
DT Article
DE IP10-EGFRvIIIscFv fusion protein; Glioma lysate-pulsed DCs induced CD8(+) T cells; Synergistic antitumor; Glioma; Mice
ID factor receptor; dendritic cells; cancer regression; solid tumors; antitumor; vaccination; antigen; elimination; therapy; variant
AB The epidermal growth factor receptor (EGFR) mutant of EGFRvIII is highly expressed on glioma cells and has been thought to be an excellent target molecule for immunotherapy. IP-10 is a potent chemokine and can recruit CXCR3(+) T cells, including CD8(+) T cells that are important for the control of tumor growth. This study is aimed at investigating the therapeutic efficacy of a novel fusion protein of IP10-EGFRvIIIscFv (IP10-scFv) in combination with glioma lysate-pulsed DCs-activated CD8(+) cytotoxic T lymphocytes (CTLs) in a mouse model of glioma. A plasmid of pET-IP10-scFv was generated by linking mouse IP-10 gene with the DNA fragment for anti-EGFRvIIIscFv, a (Gly(4)Ser)(3) flexible linker and a His-tag. The recombinant IP10-scFv in E. coli was purified by affinity chromatography and characterized for its anti-EGFRvIII immunoreactivity and chemotactic activity. C57BL/6 mice were inoculated with mouse glioma GL261 cells in the brain and treated intracranially with IP10-scFv and/or intravenously with CTL for evaluating the therapeutic effect. The glioma-specific immune responses were examined. The IP10-scFv retained anti-EGFRvIII immunoreactivity and IP-10-like chemotactic activity. Treatment with both IP10-scFv and CTL synergistically inhibited the growth of glioma and prolonged the survival of tumor-bearing mice, accompanied by increasing the numbers of brain-infiltrating lymphocytes (BILs) and the frequency of CXCR3(+)CD8(+) T cells, enhancing glioma-specific IFN-gamma responses and cytotoxicity, and promoting glioma cell apoptosis in mice. Our novel data indicate that IP10-scFv and CTL have synergistic therapeutic effects on inhibiting the growth of mouse glioma in vivo.
C1 [Wang, Xuan; Zhao, Hong-Yang; Zhang, Fang-Cheng; Jiang, Xiao-Bing] Huazhong Univ Sci & Technol, Union Hosp, Tongji Med Coll, Dept Neurosurg, Wuhan 430022, Hubei, Peoples R China.
   [Lu, Xiao-Ling] Guangxi Med Univ, Biol Target Diag & Treatment Ctr, Nanning 530021, Peoples R China.
   [Lu, Xiao-Ling] Guangxi Med Univ, Affiliated Hosp 1, Nanning 530021, Peoples R China.
   [Lu, Xiao-Ling] Guangxi Med Univ, Dept Immunol, Nanning 530021, Peoples R China.
C3 Huazhong University of Science & Technology; Guangxi Medical University; Guangxi Medical University; Guangxi Medical University
RP Jiang, XB (通讯作者)，Huazhong Univ Sci & Technol, Union Hosp, Tongji Med Coll, Dept Neurosurg, Wuhan 430022, Hubei, Peoples R China.
EM luwuliu@163.com; jxb917@126.com
FU National Natural Scientific Foundation of China [81172138, 81060183, 30973077]; Programs for Changjiang Scholars and Innovative Research Team in University [IRT1119]; Innovative Research Team in Guangxi Natural Science Foundation [2011-18-5]; Program for New Century Excellent Talents in University [NECT-10-0098]; Education Department of China [2011-138]; Distinguished Young Scholar fund of the Guangxi Natural Science Foundation [2012jjFA40005]; Project of Science and Technology of Guangxi [1140003A-17]
CR Adams GP, 2000, NUCL MED BIOL, V27, P339, DOI 10.1016/S0969-8051(00)00103-7
   Berk E, 2012, VACCINE, V30, P6216, DOI 10.1016/j.vaccine.2012.04.077
   Blohm U, 2006, EUR J IMMUNOL, V36, P468, DOI 10.1002/eji.200526175
   Brasel K, 2000, BLOOD, V96, P3029, DOI 10.1182/blood.V96.9.3029.h8003029_3029_3039
   Bu N, 2011, J NEURO-ONCOL, V104, P659, DOI 10.1007/s11060-011-0537-1
   Calzascia T, 2005, IMMUNITY, V22, P175, DOI 10.1016/j.immuni.2004.12.008
   Choi BD, 2009, BRAIN PATHOL, V19, P713, DOI 10.1111/j.1750-3639.2009.00318.x
   Dudley ME, 2002, SCIENCE, V298, P850, DOI 10.1126/science.1076514
   Dunn GP, 2004, ANNU REV IMMUNOL, V22, P329, DOI 10.1146/annurev.immunol.22.012703.104803
   Enderlin M, 2009, CANCER GENE THER, V16, P149, DOI 10.1038/cgt.2008.62
   Fujita M, 2009, CANCER RES, V69, P1587, DOI 10.1158/0008-5472.CAN-08-2915
   Gan HK, 2009, J CLIN NEUROSCI, V16, P748, DOI 10.1016/j.jocn.2008.12.005
   Gattinoni L, 2006, NAT REV IMMUNOL, V6, P383, DOI 10.1038/nri1842
   Goodell V, 2007, BMC IMMUNOL, V8, P0, DOI 10.1186/1471-2172-8-21
   Grauer OM, 2008, INT J CANCER, V122, P1794, DOI 10.1002/ijc.23284
   Guo JQ, 2006, PROTEIN EXPRES PURIF, V45, P168, DOI 10.1016/j.pep.2005.05.016
   Heimberger AB, 2003, CLIN CANCER RES, V9, P4247
   Hensbergen PJ, 2005, J IMMUNOTHER, V28, P343, DOI 10.1097/01.cji.0000165355.26795.27
   Idbaih A, 2009, NEUROPATH APPL NEURO, V35, P208, DOI 10.1111/j.1365-2990.2008.00977.x
   Jiang XB, 2009, VACCINE, V27, P6210, DOI 10.1016/j.vaccine.2009.08.002
   Kortt AA, 2001, BIOMOL ENG, V18, P95, DOI 10.1016/S1389-0344(01)00090-9
   Liu ML, 2011, ONCOL LETT, V2, P583, DOI 10.3892/ol.2011.300
   Lorimer IAJ, 1996, P NATL ACAD SCI USA, V93, P14815, DOI 10.1073/pnas.93.25.14815
   Lu XL, 2008, VACCINE, V26, P5352, DOI 10.1016/j.vaccine.2008.08.012
   Lurquin C, 2005, J EXP MED, V201, P249, DOI 10.1084/jem.20041378
   Meunier MC, 2005, NAT MED, V11, P1222, DOI 10.1038/nm1311
   Morgan RA, 2006, SCIENCE, V314, P126, DOI 10.1126/science.1129003
   Ogasawara K, 2002, GENES CELLS, V7, P309, DOI 10.1046/j.1365-2443.2002.00515.x
   Pelloski CE, 2007, J CLIN ONCOL, V25, P2288, DOI 10.1200/JCO.2006.08.0705
   Penichet ML, 2001, J IMMUNOL METHODS, V248, P91, DOI 10.1016/S0022-1759(00)00345-8
   Schaer DA, 2011, PLOS ONE, V6, P0, DOI 10.1371/journal.pone.0021214
   Spiotto MT, 2004, NAT MED, V10, P294, DOI 10.1038/nm999
   Stupp R, 2005, NEW ENGL J MED, V352, P987, DOI 10.1056/NEJMoa043330
   Wang P, 2010, CANCER IMMUNOL IMMUN, V59, P1715, DOI 10.1007/s00262-010-0901-6
   Weisser NE, 2009, BIOTECHNOL ADV, V27, P502, DOI 10.1016/j.biotechadv.2009.04.004
   Wikstrand CJ, 1997, CANCER RES, V57, P4130
NR 36
TC 28
Z9 33
U1 2
U2 26
PU SPRINGER
PI NEW YORK
PA ONE NEW YORK PLAZA, SUITE 4600, NEW YORK, NY, UNITED STATES
SN 0340-7004
EI 1432-0851
J9 CANCER IMMUNOL IMMUN
JI Cancer Immunol. Immunother.
PD JUL 15
PY 2013
VL 62
IS 7
BP 1261
EP 1272
DI 10.1007/s00262-013-1426-6
PG 12
WC Oncology; Immunology
SC Oncology; Immunology
GA 169HG
UT WOS:000320770100011
PM 23640602
DA 2025-02-17
ER

PT J
AU Grässel, S
   Bauer, RJ
AF Graessel, Susanne
   Bauer, Richard J.
TI Collagen XVI in health and disease
SO MATRIX BIOLOGY
LA English
DT Review
DE FACIT; Collagen XVI; Carcinogenesis; Pathophysiology; Oral squamous cell carcinoma; Glioblastoma; Myofibroblasts; Integrin
ID dermal dendritic cells; dorsal-root ganglia; human alpha-1(xvi) collagen; growth-factor-beta; extracellular-matrix; cross-linking; xix collagen; vonwillebrand-factor; messenger-rna; factor-xiiia
AB Collagen XVI, by structural analogy a member of the FACIT- (fibril-associated collagens with interrupted triple helices) family of collagens, is described as a minor collagen component of connective tissues. Collagen XVI is expressed in various cells and tissues without known occurrence of splice variants or isoforms. For skin and cartilage tissues its suprastructure is known. Presumably, there it acts as an adaptor protein connecting and organizing large fibrillar networks and thus modulates integrity and stability of the extracellular matrix (ECM). Collagen XVI is produced by myofibroblasts in the normal intestine and its synthesis is increased in the inflamed bowel wall where myofibroblasts develop increased numbers of focal adhesion contacts on collagen XVI. Consequently, recruitment of alpha 1 integrin into the focal adhesions at the tip of the cells is induced followed by increased cell spreading on collagen XVI. This presumably adds to the maintenance of myofibroblasts in the inflamed intestinal regions and thus promotes fibrotic responses of the tissue. Notably, alpha 1/alpha 2 integrins interact with collagen XVI through an alpha 1/alpha 2 beta 1 integrin binding site located in the COL 1-3 domains. Collagen XVI may act as a substrate for adhesion and invasion of connective tissue tumor cells. In glioblastoma it induces tumor invasiveness by modification of the beta 1-integrin activation pattern. Thus, altering the cell-matrix interaction through collagen XVI might be a molecular mechanism to further augment the invasive phenotype of glioma cells. In this line, in oral squamous cell carcinoma collagen XVI expression is induced which results in an upregulation of Kindlin-1 followed by an increased interaction with betal-integrin. Consequently, collagen XVI induces a proliferative tumor phenotype by promoting an early S-phase entry. In summary, collagen XVI plays a decisive role in the interaction of connective tissue cells with their ECM, which is impaired in pathological situations. Alteration of tissue location and expression level of collagen XVI appears to promote tumorigenesis and to perpetuate inflammatory reactions. (C) 2012 Elsevier B.V. All rights reserved.
C1 [Graessel, Susanne] Univ Regensburg, D-93053 Regensburg, Germany.
   [Graessel, Susanne; Bauer, Richard J.] Ctr Med Biotechnol, Regensburg, Germany.
   [Bauer, Richard J.] Univ Hosp Regensburg, Regensburg, Germany.
C3 University of Regensburg; University of Regensburg
RP Grässel, S (通讯作者)，Univ Regensburg, Dept Orthopaed Surg, ZMB BioPk 1,Josef Engert Str 9, D-93053 Regensburg, Germany.
EM susanne.graessel@klinik.uni-regensburg.de
CR Akagi A, 1999, J INVEST DERMATOL, V113, P246, DOI 10.1046/j.1523-1747.1999.00663.x
   Akagi A, 2002, J INVEST DERMATOL, V118, P267, DOI 10.1046/j.0022-202x.2001.01666.x
   Amenta PS, 2003, J PATHOL, V199, P298, DOI 10.1002/path.1303
   Aumailley M, 1998, J MOL MED-JMM, V76, P253, DOI 10.1007/s001090050215
   Baba Y, 2006, ONCOLOGY-BASEL, V71, P221, DOI 10.1159/000106426
   BARR PJ, 1991, CELL, V66, P1, DOI 10.1016/0092-8674(91)90129-M
   Bauer R, 2011, CELL PHYSIOL BIOCHEM, V27, P217, DOI 10.1159/000327947
   BOCKENSTEDT P, 1986, J CLIN INVEST, V78, P551, DOI 10.1172/JCI112608
   Bruckner P, 2010, CELL TISSUE RES, V339, P7, DOI 10.1007/s00441-009-0864-0
   Burke JP, 2007, AM J GASTROENTEROL, V102, P439, DOI 10.1111/j.1572-0241.2006.01010.x
   Carter EM, 2009, CURR OPIN PEDIATR, V21, P46, DOI 10.1097/MOP.0b013e32832185c5
   CERIO R, 1989, BRIT J DERMATOL, V121, P421, DOI 10.1111/j.1365-2133.1989.tb15509.x
   CLEARY EG, 1983, INT REV CONNECT TISS, V10, P97
   DESMOULIERE A, 1995, AM J PATHOL, V146, P56
   Eble JA, 2006, J BIOL CHEM, V281, P25745, DOI 10.1074/jbc.M509942200
   Exposito JY, 2010, INT J MOL SCI, V11, P407, DOI 10.3390/ijms11020407
   Gara SK, 2008, J BIOL CHEM, V283, P10658, DOI 10.1074/jbc.M709540200
   GERECKE DR, 1993, J BIOL CHEM, V268, P12177
   Gibran NS, 1996, ANAT EMBRYOL, V193, P35
   Gordon MK, 2010, CELL TISSUE RES, V339, P247, DOI 10.1007/s00441-009-0844-4
   GORDON MK, 1987, P NATL ACAD SCI USA, V84, P6040, DOI 10.1073/pnas.84.17.6040
   Grässel S, 2009, INT J MOL MED, V23, P745, DOI 10.3892/ijmm_00000188
   Grässel S, 1998, FEBS LETT, V436, P197, DOI 10.1016/S0014-5793(98)01122-3
   Grässel S, 1999, MATRIX BIOL, V18, P309, DOI 10.1016/S0945-053X(99)00019-0
   Grassel S, 1996, EUR J BIOCHEM, V242, P576, DOI 10.1111/j.1432-1033.1996.0576r.x
   GUTMAN A, 1987, P NATL ACAD SCI USA, V84, P7179, DOI 10.1073/pnas.84.20.7179
   Hansen U, 2003, J BIOL CHEM, V278, P37352, DOI 10.1074/jbc.M304325200
   Harburger DS, 2009, J BIOL CHEM, V284, P11485, DOI 10.1074/jbc.M809233200
   Hari A, 2004, INT J DEV NEUROSCI, V22, P113, DOI 10.1016/j.ijdevneu.2003.12.002
   Hohenester E, 2002, MATRIX BIOL, V21, P115, DOI 10.1016/S0945-053X(01)00191-3
   Hubert T, 2007, MATRIX BIOL, V26, P206, DOI 10.1016/j.matbio.2006.10.011
   Imamura Y, 1998, J BIOL CHEM, V273, P27511, DOI 10.1074/jbc.273.42.27511
   INOGUCHI K, 1995, J BIOCHEM-TOKYO, V117, P137, DOI 10.1093/oxfordjournals.jbchem.a124700
   Kassner A, 2004, J MOL BIOL, V339, P835, DOI 10.1016/j.jmb.2004.03.042
   Kassner A, 2003, MATRIX BIOL, V22, P131, DOI 10.1016/S0945-053X(03)00008-8
   Kaufman LJ, 2005, BIOPHYS J, V89, P635, DOI 10.1529/biophysj.105.061994
   Kiefer Jeffrey, 2004, CANCER TREAT RES, V118, P101
   Lai CH, 1996, TISSUE CELL, V28, P155, DOI 10.1016/S0040-8166(96)80004-8
   Lai KKY, 2011, PLOS GENET, V7, P0, DOI 10.1371/journal.pgen.1002147
   Lamberg A, 1996, J BIOL CHEM, V271, P11988, DOI 10.1074/jbc.271.20.11988
   Liang Y, 2008, J NEURO-ONCOL, V86, P133, DOI 10.1007/s11060-007-9457-5
   Maegdefrau U, 2012, EXP MOL PATHOL, V92, P74, DOI 10.1016/j.yexmp.2011.10.004
   Mayne R, 1993, CURR OPIN CELL BIOL, V5, P883, DOI 10.1016/0955-0674(93)90039-S
   Méchaly I, 2006, MOL CELL NEUROSCI, V32, P217, DOI 10.1016/j.mcn.2006.04.004
   MOSHER DF, 1980, J BIOL CHEM, V255, P1181
   MOSHER DF, 1984, MOL CELL BIOCHEM, V58, P63, DOI 10.1007/BF00240605
   MURAGAKI Y, 1990, EUR J BIOCHEM, V192, P703, DOI 10.1111/j.1432-1033.1990.tb19279.x
   Mutolo MJ, 2012, MATRIX BIOL, V31, P285, DOI 10.1016/j.matbio.2012.03.003
   MYERS JC, 1994, J BIOL CHEM, V269, P18549
   Myers JC, 1999, EXP CELL RES, V253, P587, DOI 10.1006/excr.1999.4642
   Myllyharju J, 2004, TRENDS GENET, V20, P33, DOI 10.1016/j.tig.2003.11.004
   NESTLE FO, 1993, J IMMUNOL, V151, P6535
   NICKOLOFF BJ, 1991, ARCH DERMATOL, V127, P523, DOI 10.1001/archderm.127.4.523
   NINOMIYA Y, 1985, BIOCHEMISTRY-US, V24, P4223, DOI 10.1021/bi00336a061
   OReilly MS, 1997, CELL, V88, P277, DOI 10.1016/S0092-8674(00)81848-6
   PAN TC, 1992, P NATL ACAD SCI USA, V89, P6565, DOI 10.1073/pnas.89.14.6565
   Parkin DM, 2005, CA-CANCER J CLIN, V55, P74, DOI 10.3322/canjclin.55.2.74
   Paszek MJ, 2004, J MAMMARY GLAND BIOL, V9, P325, DOI 10.1007/s10911-004-1404-x
   Provenzano PP, 2006, BMC MED, V4, P0, DOI 10.1186/1741-7015-4-38
   Pucilowska JB, 2000, AM J PHYSIOL-GASTR L, V279, P0
   Raghunath M, 1998, J INVEST DERMATOL, V111, P559, DOI 10.1046/j.1523-1747.1998.00339.x
   Ramchandran R, 1999, BIOCHEM BIOPH RES CO, V255, P735, DOI 10.1006/bbrc.1999.0248
   Ratzinger S, 2011, MATRIX BIOL, V30, P118, DOI 10.1016/j.matbio.2011.01.001
   Ratzinger S, 2010, MATRIX BIOL, V29, P177, DOI 10.1016/j.matbio.2009.11.004
   Ricard-Blum S, 2005, PATHOL BIOL, V53, P430, DOI 10.1016/j.patbio.2004.12.024
   Ricard-Blum S, 2011, CSH PERSPECT BIOL, V3, P0, DOI 10.1101/cshperspect.a004978
   Ricard-Blum S, 2011, FRONT BIOSCI-LANDMRK, V16, P674, DOI 10.2741/3712
   ROSENBLOOM J, 1993, FASEB J, V7, P1208, DOI 10.1096/fasebj.7.13.8405806
   SAKAI LY, 1986, J CELL BIOL, V103, P2499, DOI 10.1083/jcb.103.6.2499
   Schlötzer-Schrehardt U, 2007, EXP EYE RES, V85, P845, DOI 10.1016/j.exer.2007.08.020
   Schmidt A, 2006, EUR J CLIN INVEST, V36, P473, DOI 10.1111/j.1365-2362.2006.01658.x
   SCHWARZBAUER JE, 1987, EMBO J, V6, P2573, DOI 10.1002/j.1460-2075.1987.tb02547.x
   Senner V, 2008, FEBS LETT, V582, P3293, DOI 10.1016/j.febslet.2008.09.017
   Shanahan F, 2002, LANCET, V359, P62, DOI 10.1016/S0140-6736(02)07284-7
   Sironen RK, 2002, BIORHEOLOGY, V39, P111
   Tajima S, 2000, FEBS LETT, V469, P1, DOI 10.1016/S0014-5793(00)01241-2
   Tierney EP, 2003, PHYSIOL GENOMICS, V16, P47, DOI 10.1152/physiolgenomics.00066.2003
   TILLET E, 1995, EUR J BIOCHEM, V228, P160, DOI 10.1111/j.1432-1033.1995.tb20245.x
   Tomasek JJ, 2002, NAT REV MOL CELL BIO, V3, P349, DOI 10.1038/nrm809
   Toubal A, 2010, EUR J DERMATOL, V20, P712, DOI 10.1684/ejd.2010.1070
   VANDERREST M, 1991, FASEB J, V5, P2814, DOI 10.1096/fasebj.5.13.1916105
   Vogelaar CF, 2003, EUR J PHARMACOL, V480, P233, DOI 10.1016/j.ejphar.2003.08.110
   WU JJ, 1992, J BIOL CHEM, V267, P23007
   YAMAGATA M, 1991, J CELL BIOL, V115, P209, DOI 10.1083/jcb.115.1.209
   YAMAGUCHI N, 1992, J BIOCHEM-TOKYO, V112, P856, DOI 10.1093/oxfordjournals.jbchem.a123989
   Ziober AF, 2006, HEAD NECK-J SCI SPEC, V28, P740, DOI 10.1002/hed.20382
NR 86
TC 37
Z9 42
U1 2
U2 28
PU ELSEVIER SCIENCE BV
PI AMSTERDAM
PA PO BOX 211, 1000 AE AMSTERDAM, NETHERLANDS
SN 0945-053X
EI 
J9 MATRIX BIOL
JI Matrix Biol.
PD MAR 11
PY 2013
VL 32
IS 2
BP 64
EP 73
DI 10.1016/j.matbio.2012.11.001
PG 10
WC Biochemistry & Molecular Biology; Cell Biology
SC Biochemistry & Molecular Biology; Cell Biology
GA 134EA
UT WOS:000318191600002
PM 23149016
DA 2025-02-17
ER

PT J
AU Hunn, MK
   Hermans, IF
AF Hunn, Martin K.
   Hermans, Ian F.
TI Exploiting invariant NKT cells to promote T-cell responses to cancer vaccines
SO ONCOIMMUNOLOGY
LA English
DT Article
DE NKT cell; cancer vaccine; dendritic cell; glioblastoma multiforme; glioma; -galactosylceramide
ID newly-diagnosed glioblastoma; dendritic cells; vaccination; cd4(+)
AB Invariant natural killer T (iNKT) cells have the capacity to amplify adaptive immune responses by licensing antigen-presenting cells. A simple vaccine consisting of whole tumor cells pulsed with an iNKT-cell agonist efficiently delivers antigens plus adjuvants to endogenous dendritic cells and has potential for clinical applications.
C1 [Hunn, Martin K.] Malaghan Inst Med Res, Wellington, New Zealand.
   Victoria Univ Wellington, Sch Biol Sci, Wellington, New Zealand.
C3 Victoria University Wellington; Malaghan Institute; Victoria University Wellington
RP Hunn, MK (通讯作者)，Malaghan Inst Med Res, Wellington, New Zealand.
EM mhunn@malaghan.org.nz
CR Cerundolo V, 2009, NAT REV IMMUNOL, V9, P28, DOI 10.1038/nri2451
   De Santo C, 2008, J CLIN INVEST, V118, P4036, DOI 10.1172/JCI36264
   Hermans IF, 2003, J IMMUNOL, V171, P5140, DOI 10.4049/jimmunol.171.10.5140
   Hong C, 2006, J IMMUNOL, V177, P6747, DOI 10.4049/jimmunol.177.10.6747
   Hunn MK, 2012, CLIN CANCER RES, V18, P6446, DOI 10.1158/1078-0432.CCR-12-0704
   Raychaudhuri B, 2011, NEURO-ONCOLOGY, V13, P591, DOI 10.1093/neuonc/nor042
   Sampson JH, 2010, J CLIN ONCOL, V28, P4722, DOI 10.1200/JCO.2010.28.6963
   Schneiders FL, 2011, CLIN IMMUNOL, V140, P130, DOI 10.1016/j.clim.2010.11.010
   Semmling V, 2010, NAT IMMUNOL, V11, P313, DOI 10.1038/ni.1848
   Shimizu K, 2007, J EXP MED, V204, P2641, DOI 10.1084/jem.20070458
NR 10
TC 15
Z9 15
U1 0
U2 6
PU LANDES BIOSCIENCE
PI AUSTIN
PA 1806 RIO GRANDE ST, AUSTIN, TX 78702 USA
SN 2162-4011
EI 
J9 ONCOIMMUNOLOGY
JI OncoImmunology
PD APR 1
PY 2013
VL 2
IS 4
BP 
EP 
DI 10.4161/onci.23789
PG 3
WC Oncology; Immunology
SC Oncology; Immunology
GA 193NJ
UT WOS:000322566200035
PM 23734325
DA 2025-02-17
ER

PT J
AU Sanchez-Perez, LA
   Choi, BD
   Archer, GE
   Cui, XY
   Flores, C
   Johnson, LA
   Schmittling, RJ
   Snyder, D
   Herndon, JE
   Bigner, DD
   Mitchell, DA
   Sampson, JH
AF Sanchez-Perez, Luis A.
   Choi, Bryan D.
   Archer, Gary E.
   Cui, Xiuyu
   Flores, Catherine
   Johnson, Laura A.
   Schmittling, Robert J.
   Snyder, David
   Herndon, James E., II
   Bigner, Darell D.
   Mitchell, Duane A.
   Sampson, John H.
TI Myeloablative Temozolomide Enhances CD8<SUP>+</SUP> T-Cell Responses to Vaccine and Is Required for Efficacy against Brain Tumors in Mice
SO PLOS ONE
LA English
DT Article
ID antitumor immune-response; local immunotherapy; metastatic melanoma; malignant-melanoma; plus concomitant; dendritic cells; phase-ii; in-vivo; cancer; lymphodepletion
AB Temozolomide (TMZ) is an alkylating agent shown to prolong survival in patients with high grade glioma and is routinely used to treat melanoma brain metastases. A prominent side effect of TMZ is induction of profound lymphopenia, which some suggest may be incompatible with immunotherapy. Conversely, it has been proposed that recovery from chemotherapy-induced lymphopenia may actually be exploited to potentiate T-cell responses. Here, we report the first demonstration of TMZ as an immune host-conditioning regimen in an experimental model of brain tumor and examine its impact on antitumor efficacy of a well-characterized peptide vaccine. Our results show that high-dose, myeloablative (MA) TMZ resulted in markedly reduced CD4(+), CD8(+) T-cell and CD4(+) Foxp3(+) T-Reg counts. Adoptive transfer of nai " ve CD8(+) T cells and vaccination in this setting led to an approximately 70-fold expansion of antigen-specific CD8(+) T cells over controls. Ex vivo analysis of effector functions revealed significantly enhanced levels of pro-inflammatory cytokine secretion from mice receiving MA TMZ when compared to those treated with a lower lymphodepletive, non-myeloablative (NMA) dose. Importantly, MA TMZ, but not NMA TMZ was uniquely associated with an elevation of endogenous IL-2 serum levels, which we also show was required for optimal T-cell expansion. Accordingly, in a murine model of established intracerebral tumor, vaccination-induced immunity in the setting of MA TMZ-but not lymphodepletive, NMA TMZ-led to significantly prolonged survival. Overall, these results may be used to leverage the side-effects of a clinically-approved chemotherapy and should be considered in future study design of immune-based treatments for brain tumors.
C1 [Sanchez-Perez, Luis A.; Choi, Bryan D.; Archer, Gary E.; Cui, Xiuyu; Flores, Catherine; Schmittling, Robert J.; Snyder, David; Bigner, Darell D.; Mitchell, Duane A.; Sampson, John H.] Duke Univ, Med Ctr, Dept Surg, Duke Brain Tumor Immunotherapy Program,Div Neuros, Durham, NC 27710 USA.
   [Archer, Gary E.; Flores, Catherine; Bigner, Darell D.; Mitchell, Duane A.; Sampson, John H.] Duke Univ, Med Ctr, Preston Robert Tisch Brain Tumor Ctr Duke, Durham, NC 27710 USA.
   [Choi, Bryan D.; Bigner, Darell D.; Mitchell, Duane A.; Sampson, John H.] Duke Univ, Med Ctr, Dept Pathol, Durham, NC 27710 USA.
   [Johnson, Laura A.] Univ Penn, Perelman Sch Med, Abramson Family Canc Res Inst, Translat Res Program, Philadelphia, PA 19104 USA.
   [Sampson, John H.] Duke Univ, Med Ctr, Dept Radiat Oncol, Durham, NC 27710 USA.
   [Sampson, John H.] Duke Univ, Med Ctr, Dept Immunol, Durham, NC 27710 USA.
   [Herndon, James E., II] Duke Univ, Med Ctr, Dept Biostat & Bioinformat, Durham, NC 27710 USA.
C3 Duke University; Duke University; Duke University; University of Pennsylvania; Duke University; Duke University; Duke University
RP Sampson, JH (通讯作者)，Duke Univ, Med Ctr, Dept Surg, Duke Brain Tumor Immunotherapy Program,Div Neuros, Durham, NC 27710 USA.
EM john.sampson@duke.edu
FU National Institutes of Health: SRC on Primary Tumors of the Central Nervous System [P50 NS020023-28, 3R01-CA-135272-02S1];  [5P50-NS020023-29];  [5R01-CA135272-02S1];  [5R01-CA134844-03];  [5UL1-RR024128-05];  [5R21-NS067980-02];  [5R21-NS068057-02]
CR Abrey LE, 2001, SEMIN ONCOL, V28, P34, DOI 10.1053/sonc.2001.26653
   Asavaroengchai W, 2002, P NATL ACAD SCI USA, V99, P931, DOI 10.1073/pnas.022634999
   Biasco G, 2001, NEW ENGL J MED, V345, P621, DOI 10.1056/NEJM200108233450817
   BLANCHER A, 1993, EUR CYTOKINE NETW, V4, P331
   Brode S, 2008, CRIT REV IMMUNOL, V28, P109, DOI 10.1615/CritRevImmunol.v28.i2.20
   Chua D, 2010, CLIN LUNG CANCER, V11, P176, DOI 10.3816/CLC.2010.n.022
   Daniels GA, 2004, NAT BIOTECHNOL, V22, P1125, DOI 10.1038/nbt1007
   Dudley ME, 2008, J CLIN ONCOL, V26, P5233, DOI 10.1200/JCO.2008.16.5449
   Dudley ME, 2005, J CLIN ONCOL, V23, P2346, DOI 10.1200/JCO.2005.00.240
   Dummer W, 2002, J CLIN INVEST, V110, P185, DOI 10.1172/JCI200215175
   Gattinoni L, 2005, J EXP MED, V202, P907, DOI 10.1084/jem.20050732
   Gress RE, 2007, BIOL BLOOD MARROW TR, V13, P17, DOI 10.1016/j.bbmt.2006.10.012
   HICKEY WF, 1991, J NEUROSCI RES, V28, P254, DOI 10.1002/jnr.490280213
   Hodi FS, 2010, NEW ENGL J MED, V363, P711, DOI 10.1056/NEJMoa1003466
   HOGQUIST KA, 1994, CELL, V76, P17, DOI 10.1016/0092-8674(94)90169-4
   Hu HM, 2002, CANCER RES, V62, P3914
   Kantoff PW, 2010, NEW ENGL J MED, V363, P411, DOI 10.1056/NEJMoa1001294
   Kochenderfer JN, 2007, BLOOD, V110, P450, DOI 10.1182/blood-2006-11-057935
   Middleton MR, 2000, J CLIN ONCOL, V18, P158, DOI 10.1200/JCO.2000.18.1.158
   Mitchell DA, 1900, V118, V0, P3003
   Mitchell DA, 2011, BLOOD, V118, P3003, DOI 10.1182/blood-2011-02-334565
   Muranski P, 2006, NAT CLIN PRACT ONCOL, V3, P668, DOI 10.1038/ncponc0666
   Neyns B, 2010, CANCER-AM CANCER SOC, V116, P2868, DOI 10.1002/cncr.25035
   Rizzuto GA, 2009, J EXP MED, V206, P849, DOI 10.1084/jem.20081382
   Rosenberg SA, 2008, NAT REV CANCER, V8, P299, DOI 10.1038/nrc2355
   Rosenberg SA, 2011, NAT REV CLIN ONCOL, V8, P577, DOI 10.1038/nrclinonc.2011.116
   Salem ML, 2009, J IMMUNOL, V182, P2030, DOI 10.4049/jimmunol.0801829
   Sampson JH, 2011, NEURO-ONCOLOGY, V13, P324, DOI 10.1093/neuonc/noq157
   Sanchez-Perez L, 2005, CANCER RES, V65, P2009, DOI 10.1158/0008-5472.CAN-04-3216
   SARIS SC, 1989, J NEUROSURG, V71, P169, DOI 10.3171/jns.1989.71.2.0169
   Schwartzentruber DJ, 2011, NEW ENGL J MED, V364, P2119, DOI 10.1056/NEJMoa1012863
   Stupp R, 2005, NEW ENGL J MED, V352, P987, DOI 10.1056/NEJMoa043330
   Su YB, 2004, J CLIN ONCOL, V22, P610, DOI 10.1200/JCO.2004.07.060
   Trudeau ME, 2006, ANN ONCOL, V17, P952, DOI 10.1093/annonc/mdl056
   Velicu S, 2006, J NEUROIMMUNOL, V174, P74, DOI 10.1016/j.jneuroim.2006.01.016
   Wick W, 2005, J CLIN ONCOL, V23, P4235, DOI 10.1200/JCO.2004.00.8417
   Wrzesinski C, 2005, CURR OPIN IMMUNOL, V17, P195, DOI 10.1016/j.coi.2005.02.002
   Wrzesinski C, 2007, J CLIN INVEST, V117, P492, DOI 10.1172/JCI30414
NR 38
TC 52
Z9 59
U1 0
U2 14
PU PUBLIC LIBRARY SCIENCE
PI SAN FRANCISCO
PA 1160 BATTERY STREET, STE 100, SAN FRANCISCO, CA 94111 USA
SN 1932-6203
EI 
J9 PLOS ONE
JI PLoS One
PD MAR 18
PY 2013
VL 8
IS 3
BP 
EP 
DI 10.1371/journal.pone.0059082
PG 9
WC Multidisciplinary Sciences
SC Science & Technology - Other Topics
GA 109ZS
UT WOS:000316411600035
PM 23527092
DA 2025-02-17
ER

PT J
AU Prins, RM
   Wang, XY
   Soto, H
   Young, E
   Lisiero, DN
   Fong, B
   Everson, R
   Yong, WH
   Lai, A
   Li, G
   Cloughesy, TF
   Liau, LM
AF Prins, Robert M.
   Wang, Xiaoyan
   Soto, Horacio
   Young, Emma
   Lisiero, Dominique N.
   Fong, Brendan
   Everson, Richard
   Yong, William H.
   Lai, Albert
   Li, Gang
   Cloughesy, Timothy F.
   Liau, Linda M.
TI Comparison of Glioma-associated Antigen Peptide-loaded Versus Autologous Tumor Lysate-loaded Dendritic Cell Vaccination in Malignant Glioma Patients
SO JOURNAL OF IMMUNOTHERAPY
LA English
DT Article
DE clinical trial; dendritic cells; glioma-associated antigen; tumor lysate; immunotherapy; glioblastoma; brain tumor vaccine; survival
ID recurrent glioma; t-cells; responses; immunotherapy; temozolomide; expression; maturation; cytokines; immunity
AB Dendritic cell (DC) vaccination is emerging as a promising therapeutic option for malignant glioma patients. However, the optimal antigen formulation for loading these cells has yet to be established. The objective of this study was to compare the safety, feasibility, and immune responses of malignant glioma patients on 2 different DC vaccination protocols. Twenty-eight patients were treated with autologous tumor lysate (ATL)-pulsed DC vaccination, whereas 6 patients were treated with glioma-associated antigen (GAA) peptide-pulsed DCs. Safety, toxicity, feasibility, and correlative immune monitoring assay results were compared between patients on each trial. Because of HLA subtype restrictions on the GAA-DC trial, 6/15 screened patients were eligible for treatment, whereas 28/32 patients passed eligibility screening for the ATL-DC trial. Elevated frequencies of activated natural killer cells were observed in the peripheral blood from GAA-DC patients compared with the ATL-DC patients. In addition, a significant correlation was observed between decreased regulatory T lymphocyte (Treg) ratios (postvaccination/prevaccination) and overall survival (P= 0.004) in patients on both trials. In fact, Treg ratios were independently prognostic for overall survival in these patients, whereas tumor pathology was not in multivariate analyses. In conclusion, these results suggest that ATL-DC vaccination is associated with wider patient eligibility compared with GAA-DC vaccination. Decreased postvaccination/prevaccination Treg ratios and decreased frequencies of activated natural killer cells were associated with prolonged survival in patients from both trials, suggesting that these lymphocyte subsets may be relevant immune monitoring endpoints for immunotherapy protocols in malignant glioma patients.
C1 [Prins, Robert M.; Soto, Horacio; Young, Emma; Lisiero, Dominique N.; Fong, Brendan; Everson, Richard; Liau, Linda M.] Univ Calif Los Angeles, David Geffen Sch Med, Dept Neurosurg, Los Angeles, CA 90095 USA.
   [Wang, Xiaoyan; Li, Gang] Univ Calif Los Angeles, David Geffen Sch Med, Dept Biostat, Los Angeles, CA 90095 USA.
   [Yong, William H.] Univ Calif Los Angeles, David Geffen Sch Med, Dept Pathol & Lab Med, Los Angeles, CA 90095 USA.
   [Lai, Albert; Cloughesy, Timothy F.] Univ Calif Los Angeles, David Geffen Sch Med, Dept Neurol, Los Angeles, CA 90095 USA.
   [Prins, Robert M.; Yong, William H.; Lai, Albert; Li, Gang; Cloughesy, Timothy F.; Liau, Linda M.] Univ Calif Los Angeles, David Geffen Sch Med, Jonsson Comprehens Canc Ctr, Los Angeles, CA 90095 USA.
   [Prins, Robert M.; Liau, Linda M.] Univ Calif Los Angeles, David Geffen Sch Med, Brain Res Inst, Los Angeles, CA 90095 USA.
   [Prins, Robert M.] Univ Calif Los Angeles, David Geffen Sch Med, Inst Mol Med, Los Angeles, CA 90095 USA.
C3 University of California System; University of California Los Angeles; University of California Los Angeles Medical Center; David Geffen School of Medicine at UCLA; University of California System; University of California Los Angeles; University of California Los Angeles Medical Center; David Geffen School of Medicine at UCLA; University of California System; University of California Los Angeles; University of California Los Angeles Medical Center; David Geffen School of Medicine at UCLA; University of California System; University of California Los Angeles; University of California Los Angeles Medical Center; David Geffen School of Medicine at UCLA; UCLA Jonsson Comprehensive Cancer Center; University of California System; University of California Los Angeles; University of California Los Angeles Medical Center; David Geffen School of Medicine at UCLA; University of California System; University of California Los Angeles; University of California Los Angeles Medical Center; David Geffen School of Medicine at UCLA; University of California System; University of California Los Angeles; University of California Los Angeles Medical Center; David Geffen School of Medicine at UCLA
RP Liau, LM (通讯作者)，Univ Calif Los Angeles, Ctr Hlth Sci, Dept Neurosurg, Room 74-145,10833 Le Conte Ave,Box 956901, Los Angeles, CA 90095 USA.
EM lliau@mednet.ucla.edu
FU NIH/NCI [K01-CA111402, RO1-CA123396, R01 CA 112358]; Brad Kaminsky Foundation; Cranium Crusaders; Miles for Hope Foundation; Northwest Biotherapeutics Inc.; Eli & Edyth Broad Center of Regenerative Medicine and Stem Cell Research at UCLA; STOP Cancer Foundation; Ben & Catherine Ivy Foundation; American Brain Tumor Association; NIH [CA16042]; UCLA Brain Tumor Translational Resource; National Center for Advancing Translational Science through UCLA CTSI [UL1TR000124]; National Cancer Institute [P30CA016042] Funding Source: NIH RePORTER
CR Caruso DA, 2004, NEURO-ONCOLOGY, V6, P236, DOI 10.1215/S1152851703000668
   De Vleeschouwer S, 2008, CLIN CANCER RES, V14, P3098, DOI 10.1158/1078-0432.CCR-07-4875
   Delahaye NF, 2011, NAT MED, V17, P700, DOI 10.1038/nm.2366
   Fong B, 2012, PLOS ONE, V7, P0, DOI 10.1371/journal.pone.0032614
   Heimberger AB, 2008, NEURO-ONCOLOGY, V10, P98, DOI 10.1215/15228517-2007-046
   Hodi FS, 2010, NEW ENGL J MED, V363, P711, DOI 10.1056/NEJMoa1003466
   Jonuleit H, 1997, EUR J IMMUNOL, V27, P3135, DOI 10.1002/eji.1830271209
   Kikuchi T, 2004, J IMMUNOTHER, V27, P452, DOI 10.1097/00002371-200411000-00005
   Lee AW, 2002, VACCINE, V20, PA8, DOI 10.1016/S0264-410X(02)00382-1
   Liau L M, 2000, NEUROSURG FOCUS, V9, P0
   Liau LM, 2005, CLIN CANCER RES, V11, P5515, DOI 10.1158/1078-0432.CCR-05-0464
   Luft T, 2002, BLOOD, V100, P1362, DOI 10.1182/blood-2001-12-0360
   Mitchell DA, 2011, BLOOD, V118, P3003, DOI 10.1182/blood-2011-02-334565
   Muthuswamy R, 2008, CANCER RES, V68, P5972, DOI 10.1158/0008-5472.CAN-07-6818
   Nieder C, 2002, J CLIN ONCOL, V20, P3179, DOI 10.1200/JCO.2002.20.14.3179
   Okada H, 2011, J CLIN ONCOL, V29, P330, DOI 10.1200/JCO.2010.30.7744
   Prins RM, 2006, J IMMUNOL, V176, P157, DOI 10.4049/jimmunol.176.1.157
   Prins RM, 2008, NEW ENGL J MED, V359, P539, DOI 10.1056/NEJMc0804818
   Prins RM, 2011, CLIN CANCER RES, V17, P1603, DOI 10.1158/1078-0432.CCR-10-2563
   Quoix E, 2011, LANCET ONCOL, V12, P1125, DOI 10.1016/S1470-2045(11)70259-5
   Sampson JH, 2009, MOL CANCER THER, V8, P2773, DOI 10.1158/1535-7163.MCT-09-0124
   Scandella E, 2002, BLOOD, V100, P1354, DOI 10.1182/blood-2001-11-0017
   Sharma S, 2005, CANCER RES, V65, P5211, DOI 10.1158/0008-5472.CAN-05-0141
   Stupp R, 2005, NEW ENGL J MED, V352, P987, DOI 10.1056/NEJMoa043330
   Thumann P, 2003, J IMMUNOL METHODS, V277, P1, DOI 10.1016/S0022-1759(03)00102-9
   Vivier E, 2011, SCIENCE, V331, P0, DOI 10.1126/science.1198687
   Walker DG, 2008, J CLIN NEUROSCI, V15, P114, DOI 10.1016/j.jocn.2007.08.007
   Wheeler CJ, 2008, CANCER RES, V68, P5955, DOI 10.1158/0008-5472.CAN-07-5973
   Yamanaka R, 2003, BRIT J CANCER, V89, P1172, DOI 10.1038/sj.bjc.6601268
   Yamanaka R, 2005, CLIN CANCER RES, V11, P4160, DOI 10.1158/1078-0432.CCR-05-0120
   Yan H, 2009, NEW ENGL J MED, V360, P765, DOI 10.1056/NEJMoa0808710
   Yang Meng-Yin, 2006, EXPERT REV NEUROTHER, V6, P1481, DOI 10.1586/14737175.6.10.1481
   Yu JS, 2001, CANCER RES, V61, P842
   Yu JS, 2004, CANCER RES, V64, P4973, DOI 10.1158/0008-5472.CAN-03-3505
   Yuan JD, 2011, CANCER IMMUNOL IMMUN, V60, P1137, DOI 10.1007/s00262-011-1011-9
   Zhang JG, 2008, J NEURO-ONCOL, V88, P65, DOI 10.1007/s11060-008-9534-4
   Zhang JG, 2007, CLIN CANCER RES, V13, P566, DOI 10.1158/1078-0432.CCR-06-1576
NR 37
TC 96
Z9 112
U1 0
U2 19
PU LIPPINCOTT WILLIAMS & WILKINS
PI PHILADELPHIA
PA TWO COMMERCE SQ, 2001 MARKET ST, PHILADELPHIA, PA 19103 USA
SN 1524-9557
EI 1537-4513
J9 J IMMUNOTHER
JI J. Immunother.
PD FEB-MAR 15
PY 2013
VL 36
IS 2
BP 152
EP 157
DI 10.1097/CJI.0b013e3182811ae4
PG 6
WC Oncology; Immunology; Medicine, Research & Experimental
SC Oncology; Immunology; Research & Experimental Medicine
GA 089MZ
UT WOS:000314916000008
PM 23377664
DA 2025-02-17
ER

PT J
AU Wainwright, DA
   Dey, M
   Chang, A
   Lesniak, MS
AF Wainwright, Derek A.
   Dey, Mahua
   Chang, Alan
   Lesniak, Maciej S.
TI Targeting Tregs in malignant brain cancer: overcoming IDO
SO FRONTIERS IN IMMUNOLOGY
LA English
DT Review
DE malignant glioma; glioblastoma multiforme; regulatory T cells; Tregs; natural Tregs; tumor-induced Tregs; IDO (indoleamine 2,3-dioxygenase)
ID regulatory t-cells; indoleamine 2,3-dioxygenase activity; plasmacytoid dendritic cells; aryl-hydrocarbon receptor; low-dose cyclophosphamide; tumor-infiltrating lymphocytes; metastatic melanoma; thymic development; glioblastoma-multiforme; tryptophan degradation
AB One of the hallmark features of glioblastoma multiforme (GBM), the most common adult primary brain tumor with a very dismal prognosis, is the accumulation of CD4(+)CD25(+)Foxp3(+) regulatory T cells (Tregs). Regulatory T cells (Tregs) segregate into two primary categories: thymus-derived natural Tregs (nTregs) that develop from the interaction between immature T cells and thymic epithelial stromal cells, and inducible Tregs (iTregs) that arise from the conversion of CCM(+)FoxP3(-) T cells into FoxP3 expressing cells. Normally, these Treg subsets complement one another's actions by maintaining tolerance of self-antigens, thereby suppressing autoimmunity, while also enabling effective immune responses toward non-self-antigens, thus promoting infectious protection. However, Tregs have also been shown to be associated with the promotion of pathological outcomes, including cancer. In the setting of G BM, nTregs appear to be primary players that contribute to immunotherapeutic failure, ultimately leading to tumor progression. Several attempts have been made to therapeutically target these cells with variable levels of success. The blood brain barrier-crossing chemotherapeutics, temozolomide, and cyclophosphamide (CTX), vaccination against the Treg transcriptional regulator, FoxP3, as well as mAbs against Treg-associated cell surface molecules CD25, CTLA-4, and GITR are all different therapeutic approaches under investigation. Contributing to the poor success of past approaches is the expression of indoleamine 2,3-dioxygenase 1 (IDO), a tryptophan catabolizing enzyme overexpressed in GB M, and critically involved in regulating tumor-infiltrating Treg levels. Herein, we review the current literature on Tregs in brain cancer, providing a detailed phenotype, causative mechanisms involved in their pathogenesis, and strategies that have been used to target this population, therapeutically.
C1 [Wainwright, Derek A.; Dey, Mahua; Chang, Alan; Lesniak, Maciej S.] Univ Chicago, Brain Tumor Ctr, Chicago, IL 60637 USA.
C3 University of Chicago
RP Lesniak, MS (通讯作者)，Univ Chicago, Pritzker Sch Med, Brain Tumor Ctr, 5841 South Maryland Ave,MC 3026, Chicago, IL 60637 USA.
EM mlesniak@surgery.bsd.uchicago.edu
FU NINDS NIH HHS [F32 NS073366, R00 NS082381, K99 NS082381] Funding Source: Medline
CR Adams O, 2004, J VIROL, V78, P2632, DOI 10.1128/JVI.78.5.2632-2636.2004
   Agarwalla P, 2012, J IMMUNOTHER, V35, P385, DOI 10.1097/CJI.0b013e3182562d59
   Allan SE, 2005, J CLIN INVEST, V115, P3276, DOI 10.1172/JCI24685
   Ansell SM, 2012, LEUKEMIA, V26, P1046, DOI 10.1038/leu.2011.297
   Attia P, 2005, J CLIN ONCOL, V23, P6043, DOI 10.1200/JCO.2005.06.205
   Attia P, 2005, J IMMUNOTHER, V28, P582, DOI 10.1097/01.cji.0000175468.19742.10
   Banissi C, 2009, CANCER IMMUNOL IMMUN, V58, P1627, DOI 10.1007/s00262-009-0671-1
   Bennett CL, 2001, NAT GENET, V27, P20, DOI 10.1038/83713
   BERD D, 1990, J CLIN ONCOL, V8, P1858, DOI 10.1200/JCO.1990.8.11.1858
   Bilate AM, 2012, ANNU REV IMMUNOL, V30, P733, DOI 10.1146/annurev-immunol-020711-075043
   Bill MA, 2010, MOL CANCER, V9, P0, DOI 10.1186/1476-4598-9-165
   Blatner NR, 2012, SCI TRANSL MED, V4, P0, DOI 10.1126/scitranslmed.3004566
   Bot I, 2013, PRACT NEUROL, V0, P0
   Braun D, 2005, BLOOD, V106, P2375, DOI 10.1182/blood-2005-03-0979
   BURKE F, 1995, INT J CANCER, V60, P115, DOI 10.1002/ijc.2910600117
   Burton JH, 2011, J VET INTERN MED, V25, P920, DOI 10.1111/j.1939-1676.2011.0753.x
   CARLIN JM, 1989, J LEUKOCYTE BIOL, V45, P29, DOI 10.1002/jlb.45.1.29
   CARLIN JM, 1987, J IMMUNOL, V139, P2414
   Casares N, 2010, J IMMUNOL, V185, P5150, DOI 10.4049/jimmunol.1001114
   Chow LML, 2011, CANCER CELL, V19, P305, DOI 10.1016/j.ccr.2011.01.039
   Cohen AD, 2010, PLOS ONE, V5, P0, DOI 10.1371/journal.pone.0010436
   Crane CA, 2012, NEURO-ONCOLOGY, V14, P584, DOI 10.1093/neuonc/nos014
   Curiel TJ, 2004, NAT MED, V10, P942, DOI 10.1038/nm1093
   Curtin JF, 2008, PLOS ONE, V3, P0, DOI 10.1371/journal.pone.0001983
   D Basu G, 2006, J IMMUNOL, V177, P2391, DOI 10.4049/jimmunol.177.4.2391
   Dannull J, 2005, J CLIN INVEST, V115, P3623, DOI 10.1172/JCI25947
   Davies MN, 2009, PLOS ONE, V4, P0, DOI 10.1371/journal.pone.0008084
   de Lafaille MAC, 2009, IMMUNITY, V30, P626, DOI 10.1016/j.immuni.2009.05.002
   deLeeuw RJ, 2012, CLIN CANCER RES, V18, P3022, DOI 10.1158/1078-0432.CCR-11-3216
   El Andaloussi A, 2006, NEURO-ONCOLOGY, V8, P234, DOI 10.1215/15228517-2006-006
   El Andaloussi A, 2007, J NEURO-ONCOL, V83, P145, DOI 10.1007/s11060-006-9314-y
   El Andaloussi A, 2006, J NEUROSURG, V105, P430, DOI 10.3171/jns.2006.105.3.430
   Fallarino F, 2003, NAT IMMUNOL, V4, P1206, DOI 10.1038/ni1003
   Fallarino F, 2004, J IMMUNOL, V173, P3748, DOI 10.4049/jimmunol.173.6.3748
   Fecci PE, 2006, CANCER RES, V66, P3294, DOI 10.1158/0008-5472.CAN-05-3773
   Fecci PE, 2007, CLIN CANCER RES, V13, P2158, DOI 10.1158/1078-0432.CCR-06-2070
   Fecci PE, 2006, CLIN CANCER RES, V12, P4294, DOI 10.1158/1078-0432.CCR-06-0053
   Floess S, 2007, PLOS BIOL, V5, P169, DOI 10.1371/journal.pbio.0050038
   Fong B, 2012, PLOS ONE, V7, P0, DOI 10.1371/journal.pone.0032614
   Fontenot JD, 2003, NAT IMMUNOL, V4, P330, DOI 10.1038/ni904
   Friberg M, 2002, INT J CANCER, V101, P151, DOI 10.1002/ijc.10645
   Fujigaki H, 2006, J IMMUNOL, V176, P372, DOI 10.4049/jimmunol.176.1.372
   Ge YZ, 2012, CANCER IMMUNOL IMMUN, V61, P353, DOI 10.1007/s00262-011-1106-3
   Germain RN, 2002, NAT REV IMMUNOL, V2, P309, DOI 10.1038/nri798
   Gounaris E, 2009, CANCER RES, V69, P5490, DOI 10.1158/0008-5472.CAN-09-0304
   Grant R, 2003, BIOCHEM PHARMACOL, V66, P1033, DOI 10.1016/S0006-2952(03)00464-7
   Grant RS, 2000, REDOX REP, V5, P101, DOI 10.1179/135100000101535357
   Grauer OM, 2008, INT J CANCER, V122, P1794, DOI 10.1002/ijc.23284
   Grauer OM, 2007, INT J CANCER, V121, P95, DOI 10.1002/ijc.22607
   Grohmann U, 2001, J IMMUNOL, V167, P708, DOI 10.4049/jimmunol.167.2.708
   Haribhai D, 2011, IMMUNITY, V35, P109, DOI 10.1016/j.immuni.2011.03.029
   Hatiboglu MA, 2012, INT J CANCER, V131, P8, DOI 10.1002/ijc.26307
   HAYAISHI O, 1975, ACTA VITAMINOL ENZYM, V29, P291
   Hayaishi O, 1978, CIBA FOUND SYMP, V0, P199
   Heimberger AB, 2008, CLIN CANCER RES, V14, P5166, DOI 10.1158/1078-0432.CCR-08-0320
   Heimberger AB, 2008, NEURO-ONCOLOGY, V10, P98, DOI 10.1215/15228517-2007-046
   Hindley JP, 2011, CANCER RES, V71, P736, DOI 10.1158/0008-5472.CAN-10-1797
   HIRATA F, 1977, J BIOL CHEM, V252, P4637
   HIRATA F, 1975, ACTA VITAMINOL ENZYM, V29, P288
   Hirschhorn-Cymerman D, 2009, J EXP MED, V206, P1103, DOI 10.1084/jem.20082205
   Hori S, 2003, SCIENCE, V299, P1057, DOI 10.1126/science.1079490
   Horwitz DA, 2008, TRENDS IMMUNOL, V29, P429, DOI 10.1016/j.it.2008.06.005
   Hotfilder M, 2000, ANTICANCER RES, V20, P4445
   Hou DY, 2007, CANCER RES, V67, P792, DOI 10.1158/0008-5472.CAN-06-2925
   Hsieh CS, 2006, NAT IMMUNOL, V7, P401, DOI 10.1038/ni1318
   Hsieh CS, 2004, IMMUNITY, V21, P267, DOI 10.1016/j.immuni.2004.07.009
   Huijts CM, 2011, BMC CANCER, V11, P0, DOI 10.1186/1471-2407-11-505
   Hwu P, 2000, J IMMUNOL, V164, P3596, DOI 10.4049/jimmunol.164.7.3596
   Jacobs JFM, 2010, J NEUROIMMUNOL, V225, P195, DOI 10.1016/j.jneuroim.2010.05.020
   Jordan JT, 2008, CANCER IMMUNOL IMMUN, V57, P123, DOI 10.1007/s00262-007-0336-x
   Josefowicz SZ, 2009, IMMUNITY, V30, P616, DOI 10.1016/j.immuni.2009.04.009
   Kaminska B, 2013, ADV EXP MED BIOL, V986, P171, DOI 10.1007/978-94-007-4719-7_9
   Kim TG, 2010, CLIN VACCINE IMMUNOL, V17, P143, DOI 10.1128/CVI.00292-09
   Kinjyo I, 2006, J EXP MED, V203, P1021, DOI 10.1084/jem.20052333
   Kjaergaard J, 2005, J NEUROSURG, V103, P156, DOI 10.3171/jns.2005.103.1.0156
   Kjærgaard J, 2000, CANCER RES, V60, P5514
   Ko K, 2005, J EXP MED, V202, P885, DOI 10.1084/jem.20050940
   Kocher M, 2005, STRAHLENTHER ONKOL, V181, P157, DOI 10.1007/s00066-005-1314-x
   Kong LY, 2009, CANCER IMMUNOL IMMUN, V58, P1023, DOI 10.1007/s00262-008-0618-y
   Kortylewski M, 2005, NAT MED, V11, P1314, DOI 10.1038/nm1325
   Kreitman RJ, 2000, J CLIN ONCOL, V18, P1622, DOI 10.1200/JCO.2000.18.8.1622
   Langroudi L, 2010, INT IMMUNOPHARMACOL, V10, P1055, DOI 10.1016/j.intimp.2010.06.005
   Lanzetta G, 2003, ANTICANCER RES, V23, P5159
   Liu F, 2013, J INVEST DERMATOL, V0, P0, DOI DOI 10.1038/jid.2013.32
   Liu H, 2007, CANCER LETT, V257, P107, DOI 10.1016/j.canlet.2007.07.013
   Liu VC, 2007, J IMMUNOL, V178, P2883, DOI 10.4049/jimmunol.178.5.2883
   Löb S, 2009, CANCER IMMUNOL IMMUN, V58, P153, DOI 10.1007/s00262-008-0513-6
   Maes W, 2009, NEURO-ONCOLOGY, V11, P529, DOI 10.1215/15228517-2009-004
   Mahnke K, 2007, INT J CANCER, V120, P2723, DOI 10.1002/ijc.22617
   Mailloux AW, 2010, CRIT REV IMMUNOL, V30, P435, DOI 10.1615/CritRevImmunol.v30.i5.30
   Maker AV, 2005, ANN SURG ONCOL, V12, P1005, DOI 10.1245/ASO.2005.03.536
   Malchow S, 2013, SCIENCE, V339, P1219, DOI 10.1126/science.1233913
   Mathew M, 2013, MELANOMA RES, V23, P191, DOI 10.1097/CMR.0b013e32835f3d90
   McCoy KD, 1999, IMMUNOL CELL BIOL, V77, P1, DOI 10.1046/j.1440-1711.1999.00795.x
   Medina-Echeverz J, 2011, J IMMUNOL, V186, P807, DOI 10.4049/jimmunol.1001483
   Mellor AL, 2002, J IMMUNOL, V168, P3771, DOI 10.4049/jimmunol.168.8.3771
   Mezrich JD, 2010, J IMMUNOL, V185, P3190, DOI 10.4049/jimmunol.0903670
   Miller AM, 2006, J IMMUNOL, V177, P7398, DOI 10.4049/jimmunol.177.10.7398
   Mitchell DA, 2011, BLOOD, V118, P3003, DOI 10.1182/blood-2011-02-334565
   Mitchell L, 2012, J VET INTERN MED, V26, P355, DOI 10.1111/j.1939-1676.2011.00883.x
   Mitsuka K, 2013, NEUROSURGERY, V0, P0
   Miyazaki T, 2009, J NEUROSURG, V111, P230, DOI 10.3171/2008.10.JNS081141
   Mkrtichyan M, 2011, EUR J IMMUNOL, V41, P2977, DOI 10.1002/eji.201141639
   Munn DH, 2004, J CLIN INVEST, V114, P280, DOI 10.1172/JCI200421583
   Nagasawa DT, 2012, NEUROSURG CLIN N AM, V23, P307, DOI 10.1016/j.nec.2012.01.007
   Nair S, 2007, CANCER RES, V67, P371, DOI 10.1158/0008-5472.CAN-06-2903
   Nakahara T, 2010, BLOOD, V115, P4384, DOI 10.1182/blood-2009-11-251231
   Nishikawa H, 2003, P NATL ACAD SCI USA, V100, P10902, DOI 10.1073/pnas.1834479100
   Onizuka S, 1999, CANCER RES, V59, P3128
   Onodera T, 2009, J IMMUNOL, V183, P5608, DOI 10.4049/jimmunol.0804116
   Opitz CA, 2011, NATURE, V478, P197, DOI 10.1038/nature10491
   Pacholczyk R, 2006, IMMUNITY, V25, P249, DOI 10.1016/j.immuni.2006.05.016
   Pallotta MT, 2011, NAT IMMUNOL, V12, P870, DOI 10.1038/ni.2077
   Peng SW, 2013, CANCER IMMUNOL IMMUN, V62, P171, DOI 10.1007/s00262-012-1322-5
   Pere H, 2011, BLOOD, V118, P4853, DOI 10.1182/blood-2011-01-329656
   Phan GQ, 2003, P NATL ACAD SCI USA, V100, P8372, DOI 10.1073/pnas.1533209100
   Piconese S, 2008, J EXP MED, V205, P825, DOI 10.1084/jem.20071341
   Plautz GE, 2000, CLIN CANCER RES, V6, P2209
   Poirier MD, 2009, J ONCOL, V2009, P0, DOI 10.1155/2009/963037
   Poljak A, 2006, ARCH BIOCHEM BIOPHYS, V450, P9, DOI 10.1016/j.abb.2006.03.003
   Powell DJ, 2007, J IMMUNOL, V179, P4919, DOI 10.4049/jimmunol.179.7.4919
   Qian F, 2012, CANCER IMMUNOL IMMUN, V61, P2013, DOI 10.1007/s00262-012-1265-x
   Quezada SA, 2011, IMMUNOL REV, V241, P104, DOI 10.1111/j.1600-065X.2011.01007.x
   Quintana FJ, 2008, NATURE, V453, P65, DOI 10.1038/nature06880
   Radojcic V, 2010, CANCER IMMUNOL IMMUN, V59, P137, DOI 10.1007/s00262-009-0734-3
   Rubtsov YP, 2010, SCIENCE, V329, P1667, DOI 10.1126/science.1191996
   Rudd CE, 2008, NAT REV IMMUNOL, V8, P153, DOI 10.1038/nri2253
   Sampson JH, 2012, PLOS ONE, V7, P0, DOI 10.1371/journal.pone.0031046
   Samstein RM, 2012, CELL, V150, P29, DOI 10.1016/j.cell.2012.05.031
   Savage PA, 2013, TRENDS IMMUNOL, V34, P33, DOI 10.1016/j.it.2012.08.005
   Sebastiani S, 2001, J IMMUNOL, V166, P996, DOI 10.4049/jimmunol.166.2.996
   Shannon P, 2005, AM J PATHOL, V167, P859, DOI 10.1016/S0002-9440(10)62057-3
   Sharabi A, 2010, CANCER PREV RES, V3, P1265, DOI 10.1158/1940-6207.CAPR-10-0138
   Sharma MD, 2007, J CLIN INVEST, V117, P2570, DOI 10.1172/JCI31911
   Shevach EM, 2006, NAT REV IMMUNOL, V6, P613, DOI 10.1038/nri1867
   Shimizu J, 1999, J IMMUNOL, V163, P5211
   Singer A, 2008, NAT REV IMMUNOL, V8, P788, DOI 10.1038/nri2416
   Stupp R, 2005, NEW ENGL J MED, V352, P987, DOI 10.1056/NEJMoa043330
   Su YB, 2004, J CLIN ONCOL, V22, P610, DOI 10.1200/JCO.2004.07.060
   TANIGUCHI T, 1977, J BIOL CHEM, V252, P2774
   Thornton AM, 2010, J IMMUNOL, V184, P3433, DOI 10.4049/jimmunol.0904028
   Töpfer K, 2011, J BIOMED BIOTECHNOL, V0, P0, DOI DOI 10.1155/2011/918471
   Turk MJ, 2004, J EXP MED, V200, P771, DOI 10.1084/jem.20041130
   Ueda R, 2009, CLIN CANCER RES, V15, P6551, DOI 10.1158/1078-0432.CCR-09-1067
   Uyttenhove C, 2003, NAT MED, V9, P1269, DOI 10.1038/nm934
   Valzasina B, 2006, CANCER RES, V66, P4488, DOI 10.1158/0008-5472.CAN-05-4217
   Valzasina B, 2005, BLOOD, V105, P2845, DOI 10.1182/blood-2004-07-2959
   Verhagen J, 2013, P NATL ACAD SCI USA, V110, PE221, DOI 10.1073/pnas.1208573110
   Vermeij R, 2012, INT J CANCER, V131, PE670, DOI 10.1002/ijc.27388
   Vogel CFA, 2007, MOL ENDOCRINOL, V21, P2941, DOI 10.1210/me.2007-0211
   Vogel CFA, 2007, BIOCHEM BIOPH RES CO, V363, P722, DOI 10.1016/j.bbrc.2007.09.032
   Vogel CFA, 2007, ARCH BIOCHEM BIOPHYS, V461, P169, DOI 10.1016/j.abb.2007.01.015
   Wainwright DA, 2012, CLIN CANCER RES, V18, P6110, DOI 10.1158/1078-0432.CCR-12-2130
   Wainwright DA, 2011, NEURO-ONCOLOGY, V13, P1308, DOI 10.1093/neuonc/nor134
   Wainwright DA, 2010, PLOS ONE, V5, P0, DOI 10.1371/journal.pone.0015390
   Walker MR, 2003, J CLIN INVEST, V112, P1437, DOI 10.1172/JCI200319441
   Wilgenhof S, 2013, J IMMUNOTHER, V36, P215, DOI 10.1097/CJI.0b013e31828eed39
   Wong J, 2007, J EXP MED, V204, P2039, DOI 10.1084/jem.20070822
   Wu QH, 2011, BIOCHEM GENET, V49, P190, DOI 10.1007/s10528-010-9398-0
   Yao Z, 2007, BLOOD, V109, P4368, DOI 10.1182/blood-2006-11-055756
   YASUI H, 1986, P NATL ACAD SCI USA, V83, P6622, DOI 10.1073/pnas.83.17.6622
   YOSHIDA R, 1988, J IMMUNOL, V141, P2819
   YOSHIDA R, 1978, P NATL ACAD SCI USA, V75, P3998, DOI 10.1073/pnas.75.8.3998
   Zhao J, 2010, CANCER RES, V70, P4850, DOI 10.1158/0008-5472.CAN-10-0283
   Zhou G, 2007, J IMMUNOL, V178, P2155, DOI 10.4049/jimmunol.178.4.2155
   Ziegler SF, 2006, ANNU REV IMMUNOL, V24, P209, DOI 10.1146/annurev.immunol.24.021605.090547
   Zlotnik A, 2012, IMMUNITY, V36, P705, DOI 10.1016/j.immuni.2012.05.008
   Zorn E, 2006, BLOOD, V108, P1571, DOI 10.1182/blood-2006-02-004747
NR 168
TC 101
Z9 117
U1 0
U2 18
PU FRONTIERS MEDIA SA
PI LAUSANNE
PA AVENUE DU TRIBUNAL FEDERAL 34, LAUSANNE, CH-1015, SWITZERLAND
SN 1664-3224
EI 
J9 FRONT IMMUNOL
JI Front. Immunol.
PD JUN 15
PY 2013
VL 4
IS 
BP 
EP 
DI 10.3389/fimmu.2013.00116
PG 17
WC Immunology
SC Immunology
GA V38WS
UT WOS:000209374100115
PM 23720663
DA 2025-02-17
ER

PT J
AU Yang, SC
   Archer, GE
   Flores, CE
   Mitchell, DA
   Sampson, JH
AF Yang, Shicheng
   Archer, Gary E.
   Flores, Catherine E.
   Mitchell, Duane A.
   Sampson, John H.
TI A cytokine cocktail directly modulates the phenotype of DC-enriched anti-tumor T cells to convey potent anti-tumor activities in a murine model
SO CANCER IMMUNOLOGY IMMUNOTHERAPY
LA English
DT Article
DE Central memory T cells (Tcm); CD62L; Dendritic cells (DC); Intracranial cerebellar (IC) tumor; Adoptive cell transfer (ACT); Immunotherapy
ID malignant glioma patients; dendritic cells; tumor-regression; cd8+t cells; l-selectin; memory; effector; superior; antigen; differentiation
AB Adoptive cell transfer (ACT) using ex vivo-expanded anti-tumor T cells such as tumor-infiltrated lymphocytes or genetically engineered T cells potently eradicates established tumors. However, these two approaches possess obvious limitations. Therefore, we established a novel methodology using total tumor RNA (ttRNA) to prime dendritic cells (DC) as a platform for the ex vivo generation of anti-tumor T cells. We evaluated the antigen-specific expansion and recognition of T cells generated by the ttRNA-DC-T platform, and directly modulated the differentiation status of these ex vivo-expanded T cells with a cytokine cocktail. Furthermore, we evaluated the persistence and in vivo anti-tumor efficacy of these T cells through murine xenograft and syngeneic tumor models. During ex vivo culture, IL-2 preferentially expanded CD4 subset, while IL-7 enabled homeostatic proliferation from the original precursors. T cells tended to lose CD62L during ex vivo culture using IL-2; however, IL-12 could maintain high levels of CD62L by increasing expression on effector T cells (Tem). In addition, we validated that OVA RNA-DC only selectively expanded T cells in an antigen-specific manner. A cytokine cocktail excluding the use of IL-2 greatly increased CD62L(high) T cells which specifically recognized tumor cells, engrafted better in a xenograft model and exhibited superior anti-tumor activities in a syngeneic intracranial model. ACT using the ex vivo ttRNA-DC-T platform in conjunction with a cytokine cocktail generated potent CD62L(high) anti-tumor T cells and imposes a novel T cell-based therapeutic with the potential to treat brain tumors and other cancers.
C1 [Yang, Shicheng; Archer, Gary E.; Flores, Catherine E.; Mitchell, Duane A.; Sampson, John H.] Duke Univ, Med Ctr, Brain Tumor Immunotherapy Program, Div Neurosurg,Dept Surg, Durham, NC 27710 USA.
C3 Duke University
RP Sampson, JH (通讯作者)，Duke Univ, Med Ctr, Brain Tumor Immunotherapy Program, Div Neurosurg,Dept Surg, 303 Res Dr,220 Sands Bldg,DUMC 3050, Durham, NC 27710 USA.
EM john.sampson@dm.duke.edu
FU NIH [5P50-CA108786, 3R21CA132891-02S1, 5R01-CA135272-05, 5R21NS 067975-02, 5R21NS067980-02, 5R21NS068057-02, 3R01CA135272-02S1, R25-NS065731, 5P50-NS020023-29, 1P01-CA154291-01A1]; Accelerate Brain Cancer Cure; National Brain Tumor Society; American Brain Tumor Association; Pediatric Brain Tumor Foundation of the United States; Goldhirsh Foundation; Brain Tumor Society; Ivy Foundation DTRI; Duke University Biomarker Factory Duke Cancer Institute, Duke Chandran
CR Agata Y, 1996, INT IMMUNOL, V8, P765, DOI 10.1093/intimm/8.5.765
   Albrecht J, 2011, CANCER IMMUNOL IMMUN, V60, P235, DOI 10.1007/s00262-010-0936-8
   Amarnath S, 2011, SCI TRANSL MED, V3, P0, DOI 10.1126/scitranslmed.3003130
   Banchereau J, 1998, NATURE, V392, P245, DOI 10.1038/32588
   Berger C, 2008, J CLIN INVEST, V118, P294, DOI 10.1172/JCI32103
   BLANKENHORN EP, 1991, EUR J IMMUNOL, V21, P2033, DOI 10.1002/eji.1830210910
   COLLINS T, 1991, J BIOL CHEM, V266, P2466
   Decaluwe H, 2010, P NATL ACAD SCI USA, V107, P9311, DOI 10.1073/pnas.0913729107
   Díaz-Montero CM, 2008, CANCER IMMUNOL IMMUN, V57, P563, DOI 10.1007/s00262-007-0394-0
   Dudley ME, 2008, J CLIN ONCOL, V26, P5233, DOI 10.1200/JCO.2008.16.5449
   Eisenring M, 2010, NAT IMMUNOL, V11, P1030, DOI 10.1038/ni.1947
   Fearon DT, 2001, SCIENCE, V293, P248, DOI 10.1126/science.1062589
   Gattinoni L, 2005, J CLIN INVEST, V115, P1616, DOI 10.1172/JCI24480
   Gattinoni L, 2011, NAT MED, V17, P1290, DOI 10.1038/nm.2446
   Gattinoni L, 2009, SCI TRANSL MED, V1, P0, DOI 10.1126/scitranslmed.3000302
   Heninger AK, 2012, J IMMUNOL, V189, P5649, DOI 10.4049/jimmunol.1201286
   Hinrichs CS, 2008, BLOOD, V111, P5326, DOI 10.1182/blood-2007-09-113050
   Hinrichs CS, 2011, BLOOD, V117, P808, DOI 10.1182/blood-2010-05-286286
   Hong JJ, 2010, CLIN CANCER RES, V16, P4892, DOI 10.1158/1078-0432.CCR-10-1507
   INABA K, 1992, J EXP MED, V176, P1693, DOI 10.1084/jem.176.6.1693
   Iwami K, 2012, CYTOTHERAPY, V14, P733, DOI 10.3109/14653249.2012.666633
   Kim PS, 2010, CURR OPIN IMMUNOL, V22, P223, DOI 10.1016/j.coi.2010.02.005
   Klebanoff CA, 2005, P NATL ACAD SCI USA, V102, P9571, DOI 10.1073/pnas.0503726102
   Klebanoff CA, 2006, IMMUNOL REV, V211, P214, DOI 10.1111/j.0105-2896.2006.00391.x
   Lee JB, 2007, INT IMMUNOL, V19, P1039, DOI 10.1093/intimm/dxm072
   Li YQ, 2005, J IMMUNOL, V175, P2261, DOI 10.4049/jimmunol.175.4.2261
   Liau LM, 1999, J NEUROSURG, V90, P1115, DOI 10.3171/jns.1999.90.6.1115
   Markley JC, 2010, BLOOD, V115, P3508, DOI 10.1182/blood-2009-09-241398
   Mitchell DA, 2000, J CLIN INVEST, V106, P1065, DOI 10.1172/JCI11405
   Morgan RA, 2006, SCIENCE, V314, P126, DOI 10.1126/science.1129003
   Overwijk WW, 2003, J EXP MED, V198, P569, DOI 10.1084/jem.20030590
   Porter DL, 2011, NEW ENGL J MED, V365, P725, DOI 10.1056/NEJMoa1103849
   ROMANI N, 1994, J EXP MED, V180, P83, DOI 10.1084/jem.180.1.83
   Sallusto F, 1999, NATURE, V401, P708, DOI 10.1038/44385
   Steinman RM, 2001, MT SINAI J MED, V68, P160
   Stemberger C, 2009, SEMIN IMMUNOL, V21, P62, DOI 10.1016/j.smim.2009.02.004
   van Wely CA, 1999, J IMMUNOL, V163, P1214
   Wei J, 2011, PLOS ONE, V6, P0, DOI 10.1371/journal.pone.0016195
   Wei J, 2010, MOL CANCER THER, V9, P67, DOI 10.1158/1535-7163.MCT-09-0734
   Wu A, 2010, NEURO-ONCOLOGY, V12, P1113, DOI 10.1093/neuonc/noq082
   Yang I, 2010, J CLIN NEUROSCI, V17, P1381, DOI 10.1016/j.jocn.2010.03.031
   Yang SC, 2013, CANCER IMMUNOL IMMUN, V62, P727, DOI 10.1007/s00262-012-1378-2
   Yang SC, 2011, CANCER IMMUNOL IMMUN, V60, P739, DOI 10.1007/s00262-011-0977-7
   Yang SC, 2010, J IMMUNOTHER, V33, P648, DOI 10.1097/CJI.0b013e3181e311cb
   Ye ZM, 2008, CELL MOL IMMUNOL, V5, P147, DOI 10.1038/cmi.2008.18
   Yu JS, 2001, CANCER RES, V61, P842
   Zhang L, 2011, MOL THER, V19, P751, DOI 10.1038/mt.2010.313
   Zhao LC, 2001, J BIOL CHEM, V276, P30631, DOI 10.1074/jbc.M103748200
   ZOU JP, 1995, INT IMMUNOL, V7, P1135, DOI 10.1093/intimm/7.7.1135
NR 49
TC 6
Z9 9
U1 1
U2 8
PU SPRINGER
PI NEW YORK
PA 233 SPRING ST, NEW YORK, NY 10013 USA
SN 0340-7004
EI 1432-0851
J9 CANCER IMMUNOL IMMUN
JI Cancer Immunol. Immunother.
PD NOV 15
PY 2013
VL 62
IS 11
BP 1649
EP 1662
DI 10.1007/s00262-013-1464-0
PG 14
WC Oncology; Immunology
SC Oncology; Immunology
GA 244GJ
UT WOS:000326375000001
PM 23982483
DA 2025-02-17
ER

PT J
AU Cho, DY
   Lin, SZ
   Yang, WK
   Lee, HC
   Hsu, DM
   Lin, HL
   Chen, CC
   Liu, CL
   Lee, WY
   Ho, LH
AF Cho, Der-Yang
   Lin, Shinn-Zong
   Yang, Wen-Kuang
   Lee, Han-Chung
   Hsu, Den-Mei
   Lin, Hung-Lin
   Chen, Chun-Chung
   Liu, Chun-Lin
   Lee, Wen-Yuan
   Ho, Li-Hui
TI Targeting Cancer Stem Cells for Treatment of Glioblastoma Multiforme
SO CELL TRANSPLANTATION
LA English
DT Review
DE Bone-morphogenetic protein 4 (BMP4); Cancer stem cells (CSCs); Dendritic cells (DCs); Gene therapy; Glioblastoma multiforme (GBM); Immunotherapy; Nonsteroidal anti-inflammatory drugs (NSAIDs); Radiosensitizers
ID newly-diagnosed glioblastoma; radiation-induced apoptosis; brain-tumors; in-vitro; growth; temozolomide; radiosensitization; proliferation; inhibition; expression
AB Cancer stem cells (CSCs) in glioblastoma multiforme (GBM) are radioresistant and chemoresistant, which eventually results in tumor recurrence. Targeting CSCs for treatment is the most crucial issue. There are five methods for targeting the CSCs of GBM. One is to develop a new chemotherapeutic agent specific to CSCs. A second is to use a radiosensitizer to enhance the radiotherapy effect on CSCs. A third is to use immune cells to attack the CSCs. In a fourth method, an agent is used to promote CSCs to differentiate into normal cells. Finally, ongoing gene therapy may be helpful. New therapeutic agents for targeting a signal pathway, such as epidermal growth factor (EGF) and vascular epidermal growth factor (VEGF) or protein kinase inhibitors, have been used for GBM but for CSCs the effects still require further evaluation. Nonsteroidal anti-inflammatory drugs (NSAIDs) such as cyclooxygenase-2 (Cox-2) inhibitors have proven to be effective for increasing radiation sensitivity of CSCs in culture. Autologous dendritic cells (DCs) are one of the promising immunotherapeutic agents in clinical trials and may provide another innovative method for eradication of CSCs. Bone-morphogenetic protein 4 (BMP4) is an agent used to induce CSCs to differentiate into normal glial cells. Research on gene therapy by viral vector is also being carried out in clinical trials. Targeting CSCs by eliminating the GBM tumor may provide an innovative way to reduce tumor recurrence by providing a synergistic effect with conventional treatment. The combination of conventional surgery, chemotherapy, and radiotherapy with stem cell-orientated therapy may provide a new promising treatment for reducing GBM recurrence and improving the survival rate.
C1 [Cho, Der-Yang; Lin, Shinn-Zong; Lee, Han-Chung; Lin, Hung-Lin; Chen, Chun-Chung; Liu, Chun-Lin; Lee, Wen-Yuan; Ho, Li-Hui] China Med Univ Hosp, Neuropsychiat Ctr, Dept Neurosurg, Taichung, Taiwan.
   [Cho, Der-Yang; Lin, Shinn-Zong] China Med Univ, Grad Inst Immunol, Taichung, Taiwan.
   [Lin, Shinn-Zong] China Med Univ, Beigan Hosp, Dept Neurosurg, Yunlin, Taiwan.
   [Yang, Wen-Kuang; Hsu, Den-Mei] China Med Univ Hosp, Cell Gene Therapy Res Lab, Taichung, Taiwan.
   [Yang, Wen-Kuang; Lee, Han-Chung; Chen, Chun-Chung; Lee, Wen-Yuan] China Med Univ, Dept Med, Taichung, Taiwan.
C3 China Medical University Taiwan; China Medical University Hospital - Taiwan; China Medical University Taiwan; China Medical University Taiwan; China Medical University Taiwan; China Medical University Hospital - Taiwan; China Medical University Taiwan
RP Yang, WK (通讯作者)，China Med Univ Hosp, Cell Gene Therapy Res Lab, 2 Yu Der Rd, Taichung, Taiwan.
EM d5057@mail.cmuh.org.tw
FU Taiwan Department of Health Cancer Research Center of Excellence [DOH-TD-C-111-005]; Taiwan Department of Health Clinical Trial and Research Center of Excellence [DOH-TD-B-111-004]; National Science Council [NSC-2314-B-039-012-MY2]
CR Aguado T, 2007, J BIOL CHEM, V282, P6854, DOI 10.1074/jbc.M608900200
   Ahmed N, 2010, CLIN CANCER RES, V16, P474, DOI 10.1158/1078-0432.CCR-09-1322
   Aloy MT, 2008, INT J RADIAT ONCOL, V70, P543, DOI 10.1016/j.ijrobp.2007.08.061
   Altaner C, 2008, NEOPLASMA, V55, P369
   Balyasnikova IV, 2010, J TISSUE ENG REGEN M, V4, P247, DOI 10.1002/term.228
   Bao SD, 2006, NATURE, V444, P756, DOI 10.1038/nature05236
   Bar EE, 2007, STEM CELLS, V25, P2524, DOI 10.1634/stemcells.2007-0166
   Beier D, 2008, CANCER RES, V68, P5706, DOI 10.1158/0008-5472.CAN-07-6878
   Borovski T, 2009, INT J CANCER, V125, P1222, DOI 10.1002/ijc.24408
   Calabrese C, 2007, CANCER CELL, V11, P69, DOI 10.1016/j.ccr.2006.11.020
   Casper D, 2000, J NEURO-ONCOL, V46, P215, DOI 10.1023/A:1006492423666
   Chalmers AJ, 2007, DNA REPAIR, V6, P1391, DOI 10.1016/j.dnarep.2007.03.019
   Chan TA, 1998, P NATL ACAD SCI USA, V95, P681, DOI 10.1073/pnas.95.2.681
   Chang CJ, 2009, BIOCHEM BIOPH RES CO, V380, P236, DOI 10.1016/j.bbrc.2009.01.040
   Cho DY, 2011, CELL TRANSPLANT, V20, P121, DOI 10.3727/096368910X532774
   Cho DY, 2009, CELL TRANSPLANT, V18, P977, DOI 10.3727/096368909X12483162196962
   Davis FG, 1998, J NEUROSURG, V88, P1, DOI 10.3171/jns.1998.88.1.0001
   Dey M, 2010, CANCER LETT, V289, P1, DOI 10.1016/j.canlet.2009.04.045
   Di Cristofano A, 2000, CELL, V100, P387, DOI 10.1016/S0092-8674(00)80674-1
   Duhem-Tonnelle V, 2010, J NEUROPATH EXP NEUR, V69, P606, DOI 10.1097/NEN.0b013e3181e00579
   Fan XL, 2007, SEMIN CANCER BIOL, V17, P214, DOI 10.1016/j.semcancer.2006.04.002
   Fan X, 2010, STEM CELLS, V28, P5, DOI 10.1002/stem.254
   Fu J, 2009, CHINESE MED J-PEKING, V122, P1255, DOI 10.3760/cma.j.issn.0366-6999.2009.11.004
   Gadji M, 2009, EUR J PHARMACOL, V625, P23, DOI 10.1016/j.ejphar.2009.10.010
   Gal H, 2008, BIOCHEM BIOPH RES CO, V376, P86, DOI 10.1016/j.bbrc.2008.08.107
   Gangemi RMR, 2009, STEM CELLS, V27, P40, DOI 10.1634/stemcells.2008-0493
   Ghebeh Hazem, 2008, HEMATOL ONCOL STEM CELL THER, V1, P1
   Gilbertson RJ, 2007, NAT REV CANCER, V7, P733, DOI 10.1038/nrc2246
   Guessous F, 2010, ANTI-CANCER AGENT ME, V10, P28, DOI 10.2174/1871520611009010028
   Halatsch ME, 2000, J NEUROSURG, V92, P297, DOI 10.3171/jns.2000.92.2.0297
   Hermann PC, 2010, SEMIN CANCER BIOL, V20, P77, DOI 10.1016/j.semcancer.2010.03.004
   Hongeng S, 2003, INT J HEMATOL, V77, P175, DOI 10.1007/BF02983217
   Hovinga KE, 2010, STEM CELLS, V28, P1019, DOI 10.1002/stem.429
   Hughes SA, 2010, ADV EXP MED BIOL, V671, P93
   Ji JF, 2010, NEUROSURG CLIN N AM, V21, P159, DOI 10.1016/j.nec.2009.08.006
   Johannessen TCA, 2008, CANCER TREAT REV, V34, P558, DOI 10.1016/j.ctrv.2008.03.125
   Kang MK, 2008, BIOCHEM BIOPH RES CO, V373, P539, DOI 10.1016/j.bbrc.2008.06.070
   KELLY KA, 1984, CANCER TREAT REV, V11, P1, DOI 10.1016/0305-7372(84)90014-8
   Krichevsky AM, 2009, J CELL MOL MED, V13, Px, DOI 10.1111/j.1582-4934.2008.00556.x
   Lefranc F, 2009, ADV TECH STAND NEURO, V34, P3, DOI 10.1007/978-3-211-78741-0_1
   Lefranc F, 2009, ACTA NEUROCHIR, V151, P109, DOI 10.1007/s00701-009-0185-9
   Legler JM, 1999, JNCI-J NATL CANCER I, V91, P1382, DOI 10.1093/jnci/91.16.1382
   Li YQ, 2009, CANCER RES, V69, P7569, DOI 10.1158/0008-5472.CAN-09-0529
   Liu GT, 2006, MOL CANCER, V5, P0, DOI 10.1186/1476-4598-5-67
   Lubensky IA, 2006, CELL CYCLE, V5, P452, DOI 10.4161/cc.5.4.2482
   Luther N, 2010, MOL CANCER THER, V9, P1039, DOI 10.1158/1535-7163.MCT-09-0996
   Marian CO, 2010, CLIN CANCER RES, V16, P154, DOI 10.1158/1078-0432.CCR-09-2850
   Martin V, 2009, CURR PHARM DESIGN, V15, P353, DOI 10.2174/138161209787315819
   Michelakis ED, 2010, SCI TRANSL MED, V2, P0, DOI 10.1126/scitranslmed.3000677
   Miqueli AD, 2009, BRIT J CANCER, V100, P950, DOI 10.1038/sj.bjc.6604943
   Mirimanoff RO, 2006, J CLIN ONCOL, V24, P2563, DOI 10.1200/JCO.2005.04.5963
   Molofsky AV, 2003, NATURE, V425, P962, DOI 10.1038/nature02060
   Nakai E, 2009, CANCER INVEST, V27, P901, DOI 10.3109/07357900801946679
   Nicolis SK, 2007, NEUROBIOL DIS, V25, P217, DOI 10.1016/j.nbd.2006.08.022
   Oka N, 2009, NEUROL MED-CHIR, V49, P146, DOI 10.2176/nmc.49.146
   Pellegatta S, 2006, CANCER RES, V66, P10247, DOI 10.1158/0008-5472.CAN-06-2048
   Pérez-Castillo A, 2008, CLIN TRANSL ONCOL, V10, P262, DOI 10.1007/s12094-008-0195-8
   Piccirillo SGM, 2006, NATURE, V444, P761, DOI 10.1038/nature05349
   Piccirillo SGM, 2007, EXPERT OPIN BIOL TH, V7, P1129, DOI 10.1517/14712598.7.8.1129
   Rappa G, 2008, EXP CELL RES, V314, P2110, DOI 10.1016/j.yexcr.2008.03.008
   Sakariassen PO, 2007, NEOPLASIA, V9, P882, DOI 10.1593/neo.07658
   Sauvageot CME, 2009, NEURO-ONCOLOGY, V11, P109, DOI 10.1215/15228517-2008-060
   Schulenburg A, 2006, CANCER-AM CANCER SOC, V107, P2512, DOI 10.1002/cncr.22277
   Sherry MM, 2009, STEM CELLS, V27, P2383, DOI 10.1002/stem.185
   Singh SK, 2004, NATURE, V432, P396, DOI 10.1038/nature03128
   Stea B, 2003, CANCER LETT, V202, P43, DOI 10.1016/j.canlet.2003.07.006
   Stupp R, 2002, J CLIN ONCOL, V20, P1375, DOI 10.1200/JCO.20.5.1375
   Stupp R, 2005, NEW ENGL J MED, V352, P987, DOI 10.1056/NEJMoa043330
   Thon N, 2010, MOL CELL NEUROSCI, V43, P51, DOI 10.1016/j.mcn.2008.07.022
   Wen PY, 2008, NEW ENGL J MED, V359, P492, DOI 10.1056/NEJMra0708126
   Xu QJ, 2009, STEM CELLS, V27, P1734, DOI 10.1002/stem.102
   Xu Y, 2010, CANCER RES, V70, P2455, DOI 10.1158/0008-5472.CAN-09-2505
   Yao Y, 2009, NEURO-ONCOLOGY, V11, P757, DOI 10.1215/15228517-2009-014
   Zhang PS, 2009, TRENDS NEUROSCI, V32, P559, DOI 10.1016/j.tins.2009.07.005
NR 74
TC 76
Z9 87
U1 0
U2 28
PU SAGE PUBLICATIONS INC
PI THOUSAND OAKS
PA 2455 TELLER RD, THOUSAND OAKS, CA 91320 USA
SN 0963-6897
EI 1555-3892
J9 CELL TRANSPLANT
JI Cell Transplant.
PD JUN 15
PY 2013
VL 22
IS 4
BP 731
EP 739
DI 10.3727/096368912X655136
PG 9
WC Cell & Tissue Engineering; Medicine, Research & Experimental; Transplantation
SC Cell Biology; Research & Experimental Medicine; Transplantation
GA 153YW
UT WOS:000319639700013
PM 23594862
DA 2025-02-17
ER

PT J
AU Marsh, JC
   Goldfarb, J
   Shafman, TD
   Diaz, AZ
AF Marsh, James C.
   Goldfarb, Justin
   Shafman, Timothy D.
   Diaz, Aidnag Z.
TI Current Status of Immunotherapy and Gene Therapy for High-Grade Gliomas
SO CANCER CONTROL
LA English
DT Article
ID dendritic cell vaccination; newly-diagnosed glioblastoma; cytotoxic t-lymphocytes; human-malignant glioma; neural stem-cells; tumor vaccine; adjuvant temozolomide; clinical-trial; phase-i; brain
AB Background: Despite improvements in surgical technique, radiation therapy delivery, and options for systemic cytotoxic therapy, the median survival for patients with newly diagnosed glioblastoma multiforme remains poor at 15 months with trimodality therapy. Multiple immunologic approaches are being tested to enhance the response of these tumors to existing therapy and/or to stimulate innate immune responses. Methods: We review the existing data that support the continued development of immunologic therapy in the treatment armamentarium against glioblastoma multiforme, with a focus on clinical data documenting outcomes. Results: In phase I and phase II trials, antitumor vaccines (dendritic and formalin-fixed) have demonstrated clinical efficacy with mild toxicity, suggesting that innate immune responses can be amplified and directed against these tumors. Suicide gene therapy (gene-mediated cytotoxic therapy) using a number of viral vectors and molecular pathways has also shown efficacy in completed phase land ongoing phase II trials. In addition, neural stem cells are being investigated as vectors in this approach. Conclusions: Although phase III data are needed before immunologic therapies can be widely implemented into clinical practice, the existing phase I and phase II data suggest that these therapies can produce meaningful and sometimes durable responses in patients with glioblastoma multiforme with mild toxicity compared with other existing therapies.
C1 [Marsh, James C.] 21st Century Oncol Translat Res Consortium, Peoria, AZ USA.
   [Goldfarb, Justin] Sonoran Hematol & Oncol, Sun City, AZ USA.
   [Shafman, Timothy D.] 21st Century Oncol Translat Res Consortium, Providence, RI USA.
   [Diaz, Aidnag Z.] Rush Univ, Med Ctr, Dept Radiat Oncol, Chicago, IL 60612 USA.
C3 Rush University
RP Marsh, JC (通讯作者)，21st Century Oncol, 9159 W Thunderbird Rd, Peoria, AZ 85381 USA.
EM jmarsh@rtsx.com
CR Aboody KS, 2000, P NATL ACAD SCI USA, V97, P12846, DOI 10.1073/pnas.97.23.12846
   Ahluwalia MS, 2011, EXPERT REV ANTICANC, V11, P1495, DOI 10.1586/ERA.11.151
   Altaner C, 2008, NEOPLASMA, V55, P369
   Ayala G, 2006, MOL THER, V13, P716, DOI 10.1016/j.ymthe.2005.11.022
   Bao SD, 2006, NATURE, V444, P756, DOI 10.1038/nature05236
   BAUMAN GS, 1994, INT J RADIAT ONCOL, V29, P835, DOI 10.1016/0360-3016(94)90573-8
   Brower V, 2011, J NATL CANCER I, V103, P1361, DOI 10.1093/jnci/djr363
   Chamberlain MC, 2011, J CLIN ONCOL, V29, PE517, DOI 10.1200/JCO.2010.34.0588
   Chang CN, 2011, J CLIN NEUROSCI, V18, P1048, DOI 10.1016/j.jocn.2010.11.034
   Chiocca EA, 2011, J CLIN ONCOL, V29, P3611, DOI 10.1200/JCO.2011.35.5222
   CULVER KW, 1992, SCIENCE, V256, P1550, DOI 10.1126/science.1317968
   De Vleeschouwer S, 2008, CLIN CANCER RES, V14, P3098, DOI 10.1158/1078-0432.CCR-07-4875
   Doetsch F, 1997, J NEUROSCI, V17, P5046
   Fadul CE, 2011, J IMMUNOTHER, V34, P382, DOI 10.1097/CJI.0b013e318215e300
   Finkelstein SE, 2012, FRONT ONCOL, V2, P0, DOI 10.3389/fonc.2012.00169
   Fukaya R, 2010, CANCER LETT, V291, P150, DOI 10.1016/j.canlet.2009.10.010
   Gould E, 1999, NAT NEUROSCI, V2, P260, DOI 10.1038/6365
   Hegi ME, 2005, NEW ENGL J MED, V352, P997, DOI 10.1056/NEJMoa043331
   Immonen A, 2004, MOL THER, V10, P967, DOI 10.1016/j.ymthe.2004.08.002
   Jie X, 2012, CELL BIOCHEM BIOPHYS, V62, P91, DOI 10.1007/s12013-011-9265-6
   Kikuchi T, 2001, CANCER IMMUNOL IMMUN, V50, P337, DOI 10.1007/s002620100205
   Kim SU, 2011, STEM CELL REV REP, V7, P130, DOI 10.1007/s12015-010-9154-1
   Komotar RJ, 2011, NEUROSURGERY, V68, PN22, DOI 10.1227/01.neu.0000393595.61439.13
   Lesniak MS, 2011, J CLIN ONCOL, V29, P3105, DOI 10.1200/JCO.2011.34.9019
   LEVISON SW, 1993, NEURON, V10, P201, DOI 10.1016/0896-6273(93)90311-E
   Liau LM, 2005, CLIN CANCER RES, V11, P5515, DOI 10.1158/1078-0432.CCR-05-0464
   Liu SQ, 1996, NAT MED, V2, P1283, DOI 10.1038/nm1296-1283
   LIU SQ, 1995, NAT MED, V1, P267, DOI 10.1038/nm0395-267
   LUSKIN MB, 1993, NEURON, V11, P173, DOI 10.1016/0896-6273(93)90281-U
   Mao XG, 2009, CELL MOL NEUROBIOL, V29, P141, DOI 10.1007/s10571-008-9310-1
   Muragaki Y, 2011, J NEUROSURG, V115, P248, DOI 10.3171/2011.4.JNS10377
   Najbauer J, 2008, MOL THER S1, V16, P0
   Nunes MC, 2003, NAT MED, V9, P439, DOI 10.1038/nm837
   Ohno T, 2005, CURR PHARM DESIGN, V11, P1181, DOI 10.2174/1381612053507620
   Ohno T, 2003, MICROBIOL IMMUNOL, V47, P255, DOI 10.1111/j.1348-0421.2003.tb03393.x
   Pellegatta S, 2009, METHODS MOL BIOL, V568, P233, DOI 10.1007/978-1-59745-280-9_15
   Pérez-Castillo A, 2008, CLIN TRANSL ONCOL, V10, P262, DOI 10.1007/s12094-008-0195-8
   REYNOLDS BA, 1992, SCIENCE, V255, P1707, DOI 10.1126/science.1553558
   Roa W, 2004, J CLIN ONCOL, V22, P1583, DOI 10.1200/JCO.2004.06.082
   Roa W, 2009, EXPERT REV ANTICANC, V9, P1643, DOI 10.1586/era.09.128
   Sakamoto N, 2011, NEUROL MED-CHIR, V51, P319, DOI 10.2176/nmc.51.319
   Sampson JH, 2010, J CLIN ONCOL, V28, P4722, DOI 10.1200/JCO.2010.28.6963
   Sanai N, 2005, NEW ENGL J MED, V353, P811, DOI 10.1056/NEJMra043666
   Sandmair AM, 2000, HUM GENE THER, V11, P2197, DOI 10.1089/104303400750035726
   Singh S, 2007, NEUROSURG CLIN N AM, V18, P31, DOI 10.1016/j.nec.2006.10.014
   Singh SK, 2004, ONCOGENE, V23, P7267, DOI 10.1038/sj.onc.1207946
   Studeny M, 2002, CANCER RES, V62, P3603
   Stupp R, 2005, NEW ENGL J MED, V352, P987, DOI 10.1056/NEJMoa043330
   Stupp R, 2009, LANCET ONCOL, V10, P459, DOI 10.1016/S1470-2045(09)70025-7
   Trask TW, 2000, MOL THER, V1, P195, DOI 10.1006/mthe.2000.0030
   Uchida N, 2000, P NATL ACAD SCI USA, V97, P14720, DOI 10.1073/pnas.97.26.14720
   Wheeler CJ, 2011, EXPERT REV VACCINES, V10, P875, DOI 10.1586/erv.11.71
   Xiao ZY, 2011, CANCER BIOL THER, V11, P974, DOI 10.4161/cbt.11.11.15705
   Xu QJ, 2009, STEM CELLS, V27, P1734, DOI 10.1002/stem.102
   Yamanaka R, 2005, CLIN CANCER RES, V11, P4160, DOI 10.1158/1078-0432.CCR-05-0120
   Yu JS, 2004, CANCER RES, V64, P4973, DOI 10.1158/0008-5472.CAN-03-3505
NR 56
TC 27
Z9 30
U1 0
U2 15
PU SAGE PUBLICATIONS INC
PI THOUSAND OAKS
PA 2455 TELLER RD, THOUSAND OAKS, CA 91320 USA
SN 1073-2748
EI 
J9 CANCER CONTROL
JI Cancer Control
PD JAN 15
PY 2013
VL 20
IS 1
BP 43
EP 48
DI 10.1177/107327481302000107
PG 6
WC Oncology
SC Oncology
GA 076ED
UT WOS:000313938400007
PM 23302906
DA 2025-02-17
ER

PT J
AU Pollack, IF
   Jakacki, RI
   Butterfield, LH
   Okada, H
AF Pollack, Ian F.
   Jakacki, Regina I.
   Butterfield, Lisa H.
   Okada, Hideho
TI Ependymomas: development of immunotherapeutic strategies
SO EXPERT REVIEW OF NEUROTHERAPEUTICS
LA English
DT Review
DE brain tumor; ependymoma; immunotherapy; pseudoprogression
ID phase-ii trial; childrens cancer group; pediatric intracranial ependymoma; gene transfected fibroblasts; conformal radiation-therapy; posterior-fossa ependymomas; dendritic cell vaccination; glioma-associated antigen; malignant brain-tumors; t-cells
AB Ependymomas are among the most challenging childhood brain tumors. Although 50-70% of ependymomas are cured with surgery and irradiation, a significant percentage of tumors recur. Ependymomas that are not amenable to complete resection at diagnosis have a particularly poor prognosis, and the vast majority of affected children experience tumor recurrence. Although transient responses have been observed in recurrent tumors treated with re-irradiation and several chemotherapy regimens, long-term disease control is rarely achieved. Children with recurrent disease commonly experience cumulative neurological morbidity from repeated surgical and adjuvant therapy interventions and almost universally succumb to refractory tumor progression. Accordingly, conceptually new treatment approaches are needed, both to decrease the risk of tumor recurrence and to enhance disease control in those children who experience recurrent disease. This article reviews the current application of risk-based treatment stratification at diagnosis, the rationale for exploring the role of novel therapeutic strategies such as immunotherapy at recurrence and the concept behind a vaccine-based trial for these tumors.
C1 [Pollack, Ian F.; Okada, Hideho] Univ Pittsburgh Sch Med, Dept Neurosurg, Pittsburgh, PA 15260 USA.
   [Pollack, Ian F.; Jakacki, Regina I.] Univ Pittsburgh Sch Med, Childrens Hosp Pittsburgh, Pittsburgh, PA USA.
   [Pollack, Ian F.; Jakacki, Regina I.; Butterfield, Lisa H.; Okada, Hideho] Univ Pittsburgh Canc Inst, Pittsburgh, PA USA.
   [Jakacki, Regina I.] Univ Pittsburgh Sch Med, Dept Pediat, Pittsburgh, PA USA.
   [Butterfield, Lisa H.] Univ Pittsburgh Sch Med, Dept Med, Pittsburgh, PA USA.
   [Butterfield, Lisa H.; Okada, Hideho] Univ Pittsburgh Sch Med, Dept Surg, Pittsburgh, PA USA.
   [Butterfield, Lisa H.; Okada, Hideho] Univ Pittsburgh Sch Med, Dept Immunol, Pittsburgh, PA USA.
C3 Pennsylvania Commonwealth System of Higher Education (PCSHE); University of Pittsburgh; Pennsylvania Commonwealth System of Higher Education (PCSHE); University of Pittsburgh; Pennsylvania Commonwealth System of Higher Education (PCSHE); University of Pittsburgh; University Pittsburgh Hospital; Pennsylvania Commonwealth System of Higher Education (PCSHE); University of Pittsburgh; Pennsylvania Commonwealth System of Higher Education (PCSHE); University of Pittsburgh; Pennsylvania Commonwealth System of Higher Education (PCSHE); University of Pittsburgh; Pennsylvania Commonwealth System of Higher Education (PCSHE); University of Pittsburgh
RP Pollack, IF (通讯作者)，Univ Pittsburgh Sch Med, Dept Neurosurg, Pittsburgh, PA 15260 USA.
EM ian.pollack@chp.edu
FU NIH [P01NS40923, R01CA174858, R21CA149872, UL1 RR024153, UL1TR000005]; UPCI Immunological Monitoring Core [P30CA47904]; Pediatric Low-Grade Glioma Initiative via the National Brain Tumor Society; Ellie Kavalieros Fund of the Children's Hospital of Pittsburgh Foundation; Pediatric Clinical and Translational Research Center;  [2R01NS055140];  [1P01 CA132714];  [1R21 CA117152];  [1R21CA133859]
CR Adams A, 2005, VACCINE, V23, P2374, DOI 10.1016/j.vaccine.2005.01.014
   Albert ML, 1998, NAT MED, V4, P1321, DOI 10.1038/3315
   Andersen MH, 2001, CANCER RES, V61, P869
   Andersen MH, 2001, CANCER RES, V61, P5964
   Ardon H, 2010, PEDIATR BLOOD CANCER, V54, P519, DOI 10.1002/pbc.22319
   Brahmer JR, 2010, J CLIN ONCOL, V28, P3167, DOI 10.1200/JCO.2009.26.7609
   Butowski N, 2009, J NEURO-ONCOL, V91, P175, DOI 10.1007/s11060-008-9693-3
   Butowski N, 2009, J NEURO-ONCOL, V91, P183, DOI 10.1007/s11060-008-9705-3
   Caruso DA, 2004, NEURO-ONCOLOGY, V6, P236, DOI 10.1215/S1152851703000668
   Chakravarti A, 2002, J CLIN ONCOL, V20, P1063, DOI 10.1200/JCO.20.4.1063
   Chakravarti A, 2001, CLIN CANCER RES, V7, P2387
   De Vleeschouwer S, 2008, CLIN CANCER RES, V14, P3098, DOI 10.1158/1078-0432.CCR-07-4875
   Debinski W, 1999, INT J ONCOL, V15, P481
   Debinski W, 1998, NAT BIOTECHNOL, V16, P449, DOI 10.1038/nbt0598-449
   Debinski W, 2000, MOL MED, V6, P440, DOI 10.1007/BF03401786
   Dodelet VC, 2000, ONCOGENE, V19, P5614, DOI 10.1038/sj.onc.1203856
   Donson AM, 2009, J IMMUNOL, V183, P7428, DOI 10.4049/jimmunol.0902811
   DUFFNER PK, 1993, NEW ENGL J MED, V328, P1725, DOI 10.1056/NEJM199306173282401
   Duffner PK, 1998, PEDIATR NEUROSURG, V28, P215, DOI 10.1159/000028654
   Eguchi J, 2006, CANCER RES, V66, P5883, DOI 10.1158/0008-5472.CAN-06-0363
   Engelhardt B, 2006, J NEURAL TRANSM, V113, P477, DOI 10.1007/s00702-005-0409-y
   Evans AE, 1996, MED PEDIATR ONCOL, V27, P8, DOI 10.1002/(SICI)1096-911X(199607)27:1<8::AID-MPO3>3.0.CO;2-K
   Fouladi M, 2010, J CLIN ONCOL, V28, P4221, DOI 10.1200/JCO.2010.28.4687
   GAYNON PS, 1990, CANCER-AM CANCER SOC, V66, P2465, DOI 10.1002/1097-0142(19901215)66:12<2465::AID-CNCR2820661204>3.0.CO;2-N
   Giezeman-Smits KM, 2000, CANCER RES, V60, P2449
   Gilbert MR, 2010, CURR NEUROL NEUROSCI, V10, P240, DOI 10.1007/s11910-010-0109-3
   Godfraind C, 2012, ACTA NEUROPATHOL, V124, P247, DOI 10.1007/s00401-012-0981-9
   Gururangan S, 2012, NEURO-ONCOLOGY, V14, P1404, DOI 10.1093/neuonc/nos213
   Hanna D, 2006, PEDIATR DERMATOL, V23, P574, DOI 10.1111/j.1525-1470.2006.00313.x
   Hatano M, 2005, NEOPLASIA, V7, P717, DOI 10.1593/neo.05277
   Hodi FS, 2010, NEW ENGL J MED, V363, P711, DOI 10.1056/NEJMoa1003466
   Horn B, 1999, J PEDIAT HEMATOL ONC, V21, P203, DOI 10.1097/00043426-199905000-00008
   Hukin J, 1998, PEDIATR NEUROSURG, V29, P40, DOI 10.1159/000028683
   Johnson RA, 2010, NATURE, V466, P632, DOI 10.1038/nature09173
   Kantoff PW, 2010, NEW ENGL J MED, V363, P411, DOI 10.1056/NEJMoa1001294
   Kikuchi T, 2004, J IMMUNOTHER, V27, P452, DOI 10.1097/00002371-200411000-00005
   Kinch MS, 2003, CLIN CANCER RES, V9, P613
   Kogiku M, 2008, J CLIN NEUROSCI, V15, P1198, DOI 10.1016/j.jocn.2007.11.012
   Krakowski ML, 1997, EUR J IMMUNOL, V27, P2840, DOI 10.1002/eji.1830271115
   Liau LM, 2005, CLIN CANCER RES, V11, P5515, DOI 10.1158/1078-0432.CCR-05-0464
   Liu FH, 2006, CANCER RES, V66, P10815, DOI 10.1158/0008-5472.CAN-06-1408
   Majewski S, 2003, PEDIATR DERMATOL, V20, P440, DOI 10.1046/j.1525-1470.2003.20516.x
   Mason WP, 1998, J NEURO-ONCOL, V37, P135, DOI 10.1023/A:1005980206723
   Matsui S, 1999, J IMMUNOL, V163, P184
   Merchant TE, 2004, J CLIN ONCOL, V22, P3156, DOI 10.1200/JCO.2004.11.142
   Merchant TE, 2002, INT J RADIAT ONCOL, V53, P52, DOI 10.1016/S0360-3016(01)02801-2
   Merchant TE, 2002, INT J RADIAT ONCOL, V52, P325, DOI 10.1016/S0360-3016(01)01807-7
   Merchant TE, 2009, LANCET ONCOL, V10, P258, DOI 10.1016/S1470-2045(08)70342-5
   Needle MN, 1997, CANCER-AM CANCER SOC, V80, P341, DOI 10.1002/(SICI)1097-0142(19970715)80:2<341::AID-CNCR23>3.3.CO;2-N
   Oba SM, 2001, CANCER LETT, V164, P97, DOI 10.1016/S0304-3835(00)00716-3
   Okada H, 2004, EXPERT OPIN BIOL TH, V4, P1609, DOI 10.1517/14712598.4.10.1609
   Okada H, 2000, HUM GENE THER, V11, P637
   Okada H, 2003, J NEURO-ONCOL, V64, P13, DOI 10.1007/BF02700016
   Okada H, 2001, HUM GENE THER, V12, P575
   Okada H, 2012, NEUROONCOL S6, V14, P0
   Okada H, 2008, J NEURO-ONCOL, V88, P245, DOI 10.1007/s11060-008-9566-9
   Okada H, 2011, EXPERT REV NEUROTHER, V11, P619, DOI 10.1586/ERN.11.49
   Okada H, 2011, J CLIN ONCOL, V29, P330, DOI 10.1200/JCO.2010.30.7744
   Okada H, 2007, J TRANSL MED, V5, P0, DOI 10.1186/1479-5876-5-67
   Okada H, 2009, CRIT REV IMMUNOL, V29, P1
   Okano F, 2002, CLIN CANCER RES, V8, P2851
   Pardoll DM, 2012, NAT REV CANCER, V12, P252, DOI 10.1038/nrc3239
   Pollack IF, 2011, NEURO-ONCOLOGY, V13, P35
   Pollack IF, 2012, J NEUROSURG S1, V60, P113
   Prins RM, 2006, J IMMUNOL, V176, P157, DOI 10.4049/jimmunol.176.1.157
   Prins RM, 2011, CLIN CANCER RES, V17, P1603, DOI 10.1158/1078-0432.CCR-10-2563
   Ridley L, 2008, NEURO-ONCOLOGY, V10, P675, DOI 10.1215/15228517-2008-036
   Robertson PL, 1998, J NEUROSURG, V88, P695, DOI 10.3171/jns.1998.88.4.0695
   Rosenberg SA, 2005, J IMMUNOL, V175, P6169, DOI 10.4049/jimmunol.175.9.6169
   Rosenberg SA, 1998, NAT MED, V4, P321, DOI 10.1038/nm0398-321
   Salazar AM, 1996, NEUROSURGERY, V38, P1096, DOI 10.1097/00006123-199606000-00006
   Salem ML, 2006, VACCINE, V24, P5119, DOI 10.1016/j.vaccine.2006.04.010
   Sasaki K, 2007, CANCER RES, V67, P6451, DOI 10.1158/0008-5472.CAN-06-3280
   Schulz O, 2005, NATURE, V433, P887, DOI 10.1038/nature03326
   Slingluff CL, 2003, J CLIN ONCOL, V21, P4016, DOI 10.1200/JCO.2003.10.005
   Tabori U, 2006, J CLIN ONCOL, V24, P1522, DOI 10.1200/JCO.2005.04.2127
   Taylor MD, 2005, CANCER CELL, V8, P323, DOI 10.1016/j.ccr.2005.09.001
   Tihan T, 2008, MODERN PATHOL, V21, P165, DOI 10.1038/modpathol.3800999
   Uematsu M, 2005, J NEURO-ONCOL, V72, P231, DOI 10.1007/s11060-004-2353-3
   Vrabec M, 2011, NEURORADIOLOGY, V53, P721, DOI 10.1007/s00234-010-0802-6
   Walker PR, 2003, BRAIN RES REV, V42, P97, DOI 10.1016/S0165-0173(03)00141-3
   Wheeler CJ, 2008, CANCER RES, V68, P5955, DOI 10.1158/0008-5472.CAN-07-5973
   Wobser M, 2006, CANCER IMMUNOL IMMUN, V55, P1294, DOI 10.1007/s00262-005-0102-x
   Yajima N, 2005, CLIN CANCER RES, V11, P5900, DOI 10.1158/1078-0432.CCR-05-0559
   Yamanaka R, 2003, BRIT J CANCER, V89, P1172, DOI 10.1038/sj.bjc.6601268
   Yamanaka R, 2005, CLIN CANCER RES, V11, P4160, DOI 10.1158/1078-0432.CCR-05-0120
   Yeung JT, 2013, J NEURO-ONCOL, V111, P103, DOI 10.1007/s11060-012-0998-x
   Yu JS, 2004, CANCER RES, V64, P4973, DOI 10.1158/0008-5472.CAN-03-3505
   Zhang JG, 2008, J NEURO-ONCOL, V88, P65, DOI 10.1007/s11060-008-9534-4
   Zhang JG, 2006, NEURO-ONCOLOGY, V8, P431
   Zhen HN, 2005, CANCER-AM CANCER SOC, V104, P2775, DOI 10.1002/cncr.21490
   Zhu XM, 2007, J TRANSL MED, V5, P0, DOI 10.1186/1479-5876-5-10
NR 92
TC 6
Z9 6
U1 0
U2 2
PU TAYLOR & FRANCIS LTD
PI ABINGDON
PA 2-4 PARK SQUARE, MILTON PARK, ABINGDON OR14 4RN, OXON, ENGLAND
SN 1473-7175
EI 1744-8360
J9 EXPERT REV NEUROTHER
JI Expert Rev. Neurother.
PD OCT 15
PY 2013
VL 13
IS 10
BP 1089
EP 1098
DI 10.1586/14737175.2013.840420
PG 10
WC Clinical Neurology; Pharmacology & Pharmacy
SC Neurosciences & Neurology; Pharmacology & Pharmacy
GA 233EY
UT WOS:000325550300007
PM 24117271
DA 2025-02-17
ER

PT J
AU Kopatz, J
   Beutner, C
   Welle, K
   Bodea, LG
   Reinhardt, J
   Claude, J
   Linnartz-Gerlach, B
   Neumann, H
AF Kopatz, Jens
   Beutner, Clara
   Welle, Kristian
   Bodea, Liviu G.
   Reinhardt, Julia
   Claude, Janine
   Linnartz-Gerlach, Bettina
   Neumann, Harald
TI Siglec-h on activated microglia for recognition and engulfment of glioma cells
SO GLIA
LA English
DT Article
DE Siglec; microglia; glioma; glycocalyx
ID embryonic stem-cells; immune-system; sialic-acid; death; macrophages; clearance; receptor; disease; dap12; phagocytosis
AB Sialic-acid-binding immunoglobulin-like lectin-h (Siglec-h) is a recently identified mouse-specific CD33-related Siglec that signals via DAP12/TYROBP. Expression of Siglec-h has been observed on plasmacytoid dendritic cells and microglia, but the ligand and the function of Siglec-h remained elusive. Here, we demonstrate gene transcription and protein expression of Siglec-h by mouse microglia after interferon- treatment or polarization into a M1-subtype. Microglial Siglec-h acted as phagocytosis receptor since targeting of microsphere beads to Siglec-h triggered their uptake into the microglia. The extracellular domain of Siglec-h protein bound to mouse glioma lines, but not to astrocytes or other normal mouse cells. Microglial cells stimulated to express Siglec-h engulfed intact glioma cells without prior induction of apoptosis and slightly reduced glioma cell number in culture. Phagocytosis of glioma cells by activated microglia was dependent on Siglec-h and its adapter molecule DAP12. Thus, data show that M1-polarized microglial cells can engulf glioma cells via a DAP12-mediated Siglec-h dependent mechanism.
C1 [Kopatz, Jens; Beutner, Clara; Welle, Kristian; Bodea, Liviu G.; Reinhardt, Julia; Claude, Janine; Linnartz-Gerlach, Bettina; Neumann, Harald] Univ Bonn, Fac Med, Inst Reconstruct Neurobiol, Neural Regenerat Grp, D-53127 Bonn, Germany.
C3 University of Bonn
RP Neumann, H (通讯作者)，Univ Bonn, Inst Reconstruct Neurobiol, Neural Regenerat Unit, Sigmund Freud Str 25, D-53127 Bonn, Germany.
EM hneuman1@uni-bonn.de
FU Deutsche Forschungsgemeinschaft [KFO177, SFB704, FOR1336]; Hertie Foundation
CR Beutner C, 2010, NAT PROTOC, V5, P1481, DOI 10.1038/nprot.2010.90
   Blasius AL, 2006, BLOOD, V107, P2474, DOI 10.1182/blood-2005-09-3746
   Brown GC, 2012, TRENDS BIOCHEM SCI, V37, P325, DOI 10.1016/j.tibs.2012.05.002
   Charles NA, 2012, GLIA, V60, P502, DOI 10.1002/glia.21264
   Colonna M, 2003, NAT REV IMMUNOL, V3, P445, DOI 10.1038/nri1106
   Crocker PR, 2007, NAT REV IMMUNOL, V7, P255, DOI 10.1038/nri2056
   Dallolio F, 2012, AGEING RES REV, V0, P0
   Fadeel B, 2004, FASEB J, V18, P1, DOI 10.1096/fj.03-0510hyp
   Flannagan RS, 2012, ANNU REV PATHOL-MECH, V7, P61, DOI 10.1146/annurev-pathol-011811-132445
   Gaikwad S, 2009, AM J PATHOL, V175, P2528, DOI 10.2353/ajpath.2009.090147
   Gautier EL, 2012, NAT IMMUNOL, V13, P1118, DOI 10.1038/ni.2419
   Ginhoux F, 2010, SCIENCE, V330, P841, DOI 10.1126/science.1194637
   Hwang SY, 2009, BBA-MOL CELL RES, V1793, P1656, DOI 10.1016/j.bbamcr.2009.08.011
   Ishida-Kitagawa N, 2012, J BIOL CHEM, V287, P17493, DOI 10.1074/jbc.M111.324194
   Ivashkiv LB, 2009, NAT IMMUNOL, V10, P340, DOI 10.1038/ni.1706
   Kang TW, 2011, NATURE, V479, P547, DOI 10.1038/nature10599
   Kroes RA, 2010, P NATL ACAD SCI USA, V107, P12646, DOI 10.1073/pnas.0909862107
   Kurosaka K, 2003, J IMMUNOL, V171, P4672, DOI 10.4049/jimmunol.171.9.4672
   Linnartz B, 2010, INT. J. ALZHEIMERS. DIS., V2010, P0
   Linnartz B, 2012, J NEUROSCI, V32, P946, DOI 10.1523/JNEUROSCI.3830-11.2012
   Mantovani A, 2004, TRENDS IMMUNOL, V25, P677, DOI 10.1016/j.it.2004.09.015
   Markovic DS, 2009, P NATL ACAD SCI USA, V106, P12530, DOI 10.1073/pnas.0804273106
   Mora R, 2009, AUTOPHAGY, V5, P419, DOI 10.4161/auto.5.3.7881
   Mora R, 2009, GLIA, V57, P561, DOI 10.1002/glia.20785
   Napoli I, 2009, NEUROSCIENCE, V158, P1030, DOI 10.1016/j.neuroscience.2008.06.046
   Napoli I, 2009, GLIA, V57, P1660, DOI 10.1002/glia.20878
   Nickles D, 2008, J NEUROIMMUNOL, V197, P10, DOI 10.1016/j.jneuroim.2008.03.022
   Ohtsubo K, 2006, CELL, V126, P855, DOI 10.1016/j.cell.2006.08.019
   Park JJ, 2012, BIOCHEM PHARMACOL, V83, P849, DOI 10.1016/j.bcp.2012.01.007
   Prinz M, 2011, NAT NEUROSCI, V14, P1227, DOI 10.1038/nn.2923
   Rakhra K, 2010, CANCER CELL, V18, P485, DOI 10.1016/j.ccr.2010.10.002
   Swiecki M, 2010, IMMUNOL REV, V234, P142, DOI 10.1111/j.0105-2896.2009.00881.x
   Takahashi K, 2005, J EXP MED, V201, P647, DOI 10.1084/jem.20041611
   Takamiya R, 2013, GLYCOBIOLOGY, V23, P178, DOI 10.1093/glycob/cws139
   Tomasello E, 2000, EUR J IMMUNOL, V30, P2147, DOI 10.1002/1521-4141(2000)30:18<2147::AID-IMMU2147>3.3.CO;2-9
   Varki A, 2006, GLYCOBIOLOGY, V16, P1R, DOI 10.1093/glycob/cwj008
   Varki A, 2009, GLYCOBIOLOGY, V19, P810, DOI 10.1093/glycob/cwp063
   Varki NM, 2007, LAB INVEST, V87, P851, DOI 10.1038/labinvest.3700656
   Wakselman S, 2008, J NEUROSCI, V28, P8138, DOI 10.1523/JNEUROSCI.1006-08.2008
   Xue W, 2007, NATURE, V445, P656, DOI 10.1038/nature05529
   Ziegenfuss JS, 2008, NATURE, V453, P935, DOI 10.1038/nature06901
NR 41
TC 59
Z9 61
U1 0
U2 18
PU WILEY-BLACKWELL
PI HOBOKEN
PA 111 RIVER ST, HOBOKEN 07030-5774, NJ USA
SN 0894-1491
EI 
J9 GLIA
JI Glia
PD JUL 15
PY 2013
VL 61
IS 7
BP 1122
EP 1133
DI 10.1002/glia.22501
PG 12
WC Neurosciences
SC Neurosciences & Neurology
GA 171NK
UT WOS:000320935900010
PM 23633299
DA 2025-02-17
ER

PT J
AU Mayer-Sonnenfeld, T
   Har-Noy, M
   Lillehei, KO
   Graner, MW
AF Mayer-Sonnenfeld, Tehila
   Har-Noy, Michael
   Lillehei, Kevin O.
   Graner, Michael W.
TI Proteomic analyses of different human tumour-derived chaperone-rich cell lysate (CRCL) anti-cancer vaccines reveal antigen content and strong similarities amongst the vaccines along with a basis for CRCL's unique structure: CRCL vaccine proteome leads to unique structure
SO INTERNATIONAL JOURNAL OF HYPERTHERMIA
LA English
DT Article
DE Cancer vaccine; chaperone-rich cell lysate; heat shock proteins; proteomics
ID breast-cancer patients; heat-shock proteins; elevated expression; antitumor immunity; dendritic cells; peptide antigen; poor-prognosis; in-vitro; gp96; identification
AB Purpose: The aim of this paper was to compare protein content of chaperone-rich cell lysate (CRCL) anti-cancer vaccines prepared from human tumours of different histological origins to evaluate the uniformity of their protein content. Materials and methods: Clinical grade CRCL was prepared under Good Manufacturing Practice (GMP) conditions from surgically resected human tumours (colorectal cancer, glioblastoma, non-small cell lung cancer, ovarian cancer). Protein samples were separated by SDS-PAGE and slices cut from gels for protease digestion followed by mass spectrometry analysis. Proteins were identified, and the content assessed by gene ontogeny/networking programmatic computation. CRCL preparations were also analysed by nanoparticle tracking analysis (NTA) and transmission electron microscopy (TEM). Results: We identified between 200 and 550 proteins in the various CRCL preparations. Gene ontogeny analysis indicated that the vaccines showed clear relationships, despite different tumour origins. A total of 95 proteins were common to all the CRCLs. Networking analyses implicated heat shock proteins in antigen processing pathways, and showed connections to the cytoskeletal network. We found that CRCL vaccines showed a particulate structure by NTA, and TEM revealed an extended fence-like structural network in CRCL, with regions that were microns in size. Conclusions: We conclude that it is feasible to prepare and characterise CRCL from a variety of different tissue sources; a substantial portion of the protein content is identical among the different CRCLs, while the overall compositions also suggest high overlaps in functional categories. The protein content indicates the presence of antigens and implies a potential structure, which we believe may play a role in CRCL's ability to stimulate innate antigen presenting cell activation.
C1 [Mayer-Sonnenfeld, Tehila; Har-Noy, Michael] Immunovat Therapies Ltd, Jerusalem, Israel.
   [Lillehei, Kevin O.; Graner, Michael W.] Univ Colorado, Dept Neurosurg, Sch Med, Aurora, CO 80045 USA.
C3 University of Colorado System; University of Colorado Anschutz Medical Campus
RP Graner, MW (通讯作者)，Univ Colorado, Dept Neurosurg, Anschutz Med Campus,Mail Stop 8601,Res Complex 2, Aurora, CO 80045 USA.
EM michael.graner@ucdenver.edu
FU University of Colorado Cancer Center; Anschutz Foundation
CR ARNOLD D, 1995, J EXP MED, V182, P885, DOI 10.1084/jem.182.3.885
   Binder RJ, 2007, J IMMUNOL, V179, P7254, DOI 10.4049/jimmunol.179.11.7254
   Blachere NE, 1997, J EXP MED, V186, P1315, DOI 10.1084/jem.186.8.1315
   Bleifuss E, 2008, INT J HYPERTHER, V24, P623, DOI 10.1080/02656730802213384
   Bünger S, 2012, BMC CANCER, V12, P0, DOI 10.1186/1471-2407-12-393
   Buonaguro L, 2011, EXPERT REV VACCINES, V10, P1569, DOI 10.1586/ERV.11.135
   Calderwood SK, 2005, EUR J IMMUNOL, V35, P2518, DOI 10.1002/eji.200535002
   Chakraborty S, 2010, INDIA J SURG ONCOL, V1, P284, DOI 10.1007/s13193-011-0054-x
   Cross SS, 2005, HISTOPATHOLOGY, V46, P256, DOI 10.1111/j.1365-2559.2005.02097.x
   Feng HP, 2003, BLOOD, V101, P245, DOI 10.1182/blood-2002-05-1580
   Fonseca-Sánchez MA, 2012, INT J ONCOL, V41, P670, DOI 10.3892/ijo.2012.1478
   Fotiou K, 2007, MINERVA UROL NEFROL, V59, P407
   Gamvrellis A, 2004, IMMUNOL CELL BIOL, V82, P506, DOI 10.1111/j.0818-9641.2004.01271.x
   Graner M, 2000, CANCER IMMUNOL IMMUN, V49, P476, DOI 10.1007/s002620000138
   Graner MW, 2003, CANCER IMMUNOL IMMUN, V52, P226, DOI 10.1007/s00262-002-0359-2
   Hamrita B, 2008, CLIN CHIM ACTA, V393, P95, DOI 10.1016/j.cca.2008.03.017
   Hao JT, 2012, MOL CELL BIOCHEM, V359, P323, DOI 10.1007/s11010-011-1026-8
   Ishii T, 1999, J IMMUNOL, V162, P1303
   Itoh K, 2009, JPN J CLIN ONCOL, V39, P73, DOI 10.1093/jjco/hyn132
   Kislin KL, 2007, FASEB J, V21, P2173, DOI 10.1096/fj.06-7843com
   Król M, 2010, J APPL GENET, V51, P37, DOI 10.1007/BF03195709
   Lammert E, 1997, EUR J IMMUNOL, V27, P923, DOI 10.1002/eji.1830270418
   Li G, 2007, CLIN EXP IMMUNOL, V148, P136, DOI 10.1111/j.1365-2249.2007.03323.x
   Linderoth NA, 2001, BIOCHEMISTRY-US, V40, P1483, DOI 10.1021/bi0016218
   Mojtahedi Z, 2011, OMICS, V15, P409, DOI 10.1089/omi.2010.0131
   MOREIN B, 1990, VET MICROBIOL, V23, P79, DOI 10.1016/0378-1135(90)90138-L
   Moser C, 2011, EXPERT REV VACCINES, V10, P437, DOI 10.1586/ERV.11.15
   Nayak Shivananda B, 2004, INDIAN JOURNAL OF PHYSIOLOGY AND PHARMACOLOGY, V48, P486
   Okada H, 2001, CANCER RES, V61, P2625
   Oura J, 2011, INT IMMUNOL, V23, P223, DOI 10.1093/intimm/dxq475
   Petrova DT, 2008, CLIN BIOCHEM, V41, P1224, DOI 10.1016/j.clinbiochem.2008.07.012
   ROSENFELD J, 1992, ANAL BIOCHEM, V203, P173, DOI 10.1016/0003-2697(92)90061-B
   Shi YY, 2005, BRIT J CANCER, V92, P929, DOI 10.1038/sj.bjc.6602460
   Sigler PB, 1998, ANNU REV BIOCHEM, V67, P581, DOI 10.1146/annurev.biochem.67.1.581
   Slager EH, 2006, BLOOD, V107, P4954, DOI 10.1182/blood-2005-09-3883
   Solbrig CM, 2007, MOL PHARMACEUT, V4, P47, DOI 10.1021/mp060107e
   SRIVASTAVA PK, 1986, P NATL ACAD SCI USA, V83, P3407, DOI 10.1073/pnas.83.10.3407
   Testori A, 2008, J CLIN ONCOL, V26, P955, DOI 10.1200/JCO.2007.11.9941
   Torigoe T, 2009, INT J HYPERTHER, V25, P610, DOI 10.3109/02656730903315831
   Tsai CSS, 2010, AM J PATHOL, V176, P1619, DOI 10.2353/ajpath.2010.090467
   Tsujimoto Y, 2004, CLIN CANCER RES, V10, P3007, DOI 10.1158/1078-0432.CCR-03-0191
   Tung MC, 2009, CANCER EPIDEM BIOMAR, V18, P1570, DOI 10.1158/1055-9965.EPI-08-0948
   Unwin RD, 2003, PROTEOMICS, V3, P45, DOI 10.1002/pmic.200390008
   Vogen S, 2002, J BIOL CHEM, V277, P40742, DOI 10.1074/jbc.M205323200
   Wang L, 2012, J EXP CLIN CANC RES, V31, P0, DOI 10.1186/1756-9966-31-44
   Wang XY, 2010, J IMMUNOL, V184, P6309, DOI 10.4049/jimmunol.0903891
   Wang YF, 2012, ANTICANCER RES, V32, P3219
   Wei BR, 2009, PLOS ONE, V4, P0, DOI 10.1371/journal.pone.0007670
   Wilm M, 1996, ANAL CHEM, V68, P1, DOI 10.1021/ac9509519
   Wood C, 2008, LANCET, V372, P145, DOI 10.1016/S0140-6736(08)60697-2
   Yamamoto S, 2004, ONCOLOGY-BASEL, V66, P468, DOI 10.1159/000079501
NR 53
TC 7
Z9 9
U1 0
U2 8
PU TAYLOR & FRANCIS LTD
PI ABINGDON
PA 2-4 PARK SQUARE, MILTON PARK, ABINGDON OR14 4RN, OXON, ENGLAND
SN 0265-6736
EI 1464-5157
J9 INT J HYPERTHER
JI Int. J. Hyperthermia
PD JUN 15
PY 2013
VL 29
IS 6
BP 520
EP 527
DI 10.3109/02656736.2013.796529
PG 8
WC Oncology; Radiology, Nuclear Medicine & Medical Imaging
SC Oncology; Radiology, Nuclear Medicine & Medical Imaging
GA 205ZO
UT WOS:000323484600003
PM 23734882
DA 2025-02-17
ER

PT J
AU Badhiwala, J
   Decker, WK
   Berens, ME
   Bhardwaj, RD
AF Badhiwala, Jetan
   Decker, William K.
   Berens, Michael E.
   Bhardwaj, Ratan D.
TI Clinical trials in cellular immunotherapy for brain/CNS tumors
SO EXPERT REVIEW OF NEUROTHERAPEUTICS
LA English
DT Review
DE brain tumor; cancer; cellular immunity; clinical trial; dendritic cell; glioblastoma multiforme; glioma; immunotherapy; vaccine
ID activated killer-cells; recurrent glioblastoma-multiforme; central-nervous-system; regulatory t-cells; dendritic cell; autologous tumor; adoptive immunotherapy; malignant glioma; recombinant interleukin-2; human cytomegalovirus
AB High-grade gliomas are the most common type of primary malignant brain/CNS tumor. There have been only modest advances in surgical techniques, radiotherapy and chemotherapy for high-grade gliomas over the past several decades. None of these have provided a major improvement in survival for patients. Recently, immunotherapy has been explored for the treatment of high-grade gliomas. lmmunotherapy capitalizes on the specificity of the host immune system to selectively target tumor cells for destruction, while sparing normal brain parenchyma, thus making it a particularly attractive option. This article provides a comprehensive review of published clinical trials evaluating cellular immunotherapy in primary brain/CNS tumors.
C1 [Badhiwala, Jetan] McMaster Univ, Michael G DeGroote Sch Med, Hamilton, ON L8S 4K1, Canada.
   [Decker, William K.] Baylor Coll Med, Dept Pathol & Immunol, Houston, TX 77030 USA.
   [Decker, William K.] Baylor Coll Med, Ctr Cell & Gene Therapy, Houston, TX 77030 USA.
   [Berens, Michael E.; Bhardwaj, Ratan D.] Translat Genom Res Inst TGen, Canc & Cell Biol Div, Phoenix, AZ 85004 USA.
   [Bhardwaj, Ratan D.] Phoenix Childrens Hosp, Barrow Neurol Inst, Dept Neurosurg, Phoenix, AZ 85016 USA.
C3 McMaster University; Baylor College of Medicine; Baylor College of Medicine; Baylor College Medical Hospital; Translational Genomics Research Institute; Barrow Neurological Institute; Phoenix Children's Hospital
RP Bhardwaj, RD (通讯作者)，Translat Genom Res Inst TGen, Canc & Cell Biol Div, 445 N 5th St, Phoenix, AZ 85004 USA.
EM rbhardwaj@phoenixchildrens.com
CR Ahmed N, 2010, CLIN CANCER RES, V16, P474, DOI 10.1158/1078-0432.CCR-09-1322
   Amos SM, 2011, BLOOD, V118, P499, DOI 10.1182/blood-2011-01-325266
   Andrews DW, 2001, J CLIN ONCOL, V19, P2189, DOI 10.1200/JCO.2001.19.8.2189
   Ardon H, 2012, CANCER IMMUNOL IMMUN, V61, P2033, DOI 10.1007/s00262-012-1261-1
   Ardon H, 2010, J NEURO-ONCOL, V99, P261, DOI 10.1007/s11060-010-0131-y
   Ardon H, 2010, PEDIATR BLOOD CANCER, V54, P519, DOI 10.1002/pbc.22319
   BARBA D, 1989, J NEUROSURG, V70, P175, DOI 10.3171/jns.1989.70.2.0175
   Belka C, 2001, BRIT J CANCER, V85, P1233, DOI 10.1054/bjoc.2001.2100
   Benencia F, 2012, J BIOMED BIOTECHNOL, V2012, P425
   BLANCHER A, 1993, EUR CYTOKINE NETW, V4, P331
   BOIARDI A, 1994, CANCER IMMUNOL IMMUN, V39, P193, DOI 10.1007/BF01533386
   Brahmer JR, 2012, NEW ENGL J MED, V366, P2455, DOI 10.1056/NEJMoa1200694
   Bullain SS, 2009, J NEURO-ONCOL, V94, P373, DOI 10.1007/s11060-009-9889-1
   Carson MJ, 2006, IMMUNOL REV, V213, P48, DOI 10.1111/j.1600-065X.2006.00441.x
   Caruso DA, 2004, NEURO-ONCOLOGY, V6, P236, DOI 10.1215/S1152851703000668
   Caspi RR, 2008, NAT REV IMMUNOL, V8, P970, DOI 10.1038/nri2438
   Chang CN, 2011, J CLIN NEUROSCI, V18, P1048, DOI 10.1016/j.jocn.2010.11.034
   Chi AS, 2007, EXPERT OPIN THER TAR, V11, P473, DOI 10.1517/14728222.11.4.473
   Cho DY, 2012, WORLD NEUROSURG, V77, P736, DOI 10.1016/j.wneu.2011.08.020
   Clavreul A, 2010, J CLIN NEUROSCI, V17, P842, DOI 10.1016/j.jocn.2009.11.017
   Cobbs CS, 2002, CANCER RES, V62, P3347
   CONSTAM DB, 1992, J IMMUNOL, V148, P1404
   COULDWELL WT, 1992, J NEUROL SCI, V110, P178, DOI 10.1016/0022-510X(92)90026-H
   Crane CA, 2013, CLIN CANCER RES, V19, P205, DOI 10.1158/1078-0432.CCR-11-3358
   De Vleeschouwer S, 2008, CLIN CANCER RES, V14, P3098, DOI 10.1158/1078-0432.CCR-07-4875
   Decker WK, 2006, BIOL BLOOD MARROW TR, V12, P113, DOI 10.1016/j.bbmt.2005.09.003
   Dillman RO, 2004, J IMMUNOTHER, V27, P398, DOI 10.1097/00002371-200409000-00009
   Dillman RO, 2011, CANCER BIOTHER RADIO, V26, P1, DOI 10.1089/cbr.2010.0902
   Dillman RO, 2009, J IMMUNOTHER, V32, P914, DOI 10.1097/CJI.0b013e3181b2910f
   Dolecek TA, 2012, NEURO-ONCOLOGY, V14, Pv1, DOI 10.1093/neuonc/nos218
   Dziurzynski K, 2011, CLIN CANCER RES, V17, P4642, DOI 10.1158/1078-0432.CCR-11-0414
   El Andaloussi A, 2006, NEURO-ONCOLOGY, V8, P234, DOI 10.1215/15228517-2006-006
   Facoetti A, 2005, CLIN CANCER RES, V11, P8304, DOI 10.1158/1078-0432.CCR-04-2588
   Fadul CE, 2011, J IMMUNOTHER, V34, P382, DOI 10.1097/CJI.0b013e318215e300
   Fecci PE, 2006, CANCER RES, V66, P3294, DOI 10.1158/0008-5472.CAN-05-3773
   Furnari FB, 2007, GENE DEV, V21, P2683, DOI 10.1101/gad.1596707
   Gürsel DB, 2012, NEUROSURGERY, V71, PN19, DOI 10.1227/01.neu.0000423045.97311.f7
   Gustafson MP, 2010, NEURO-ONCOLOGY, V12, P631, DOI 10.1093/neuonc/noq001
   Hall P, 2004, BMJ-BRIT MED J, V328, P19, DOI 10.1136/bmj.328.7430.19
   HAYES RL, 1995, CANCER-AM CANCER SOC, V76, P840, DOI 10.1002/1097-0142(19950901)76:5<840::AID-CNCR2820760519>3.0.CO;2-R
   Hayes RL, 2001, CRIT REV ONCOL HEMAT, V39, P31, DOI 10.1016/S1040-8428(01)00122-6
   Hickey WF, 1991, BRAIN PATHOL, V1, P97, DOI 10.1111/j.1750-3639.1991.tb00646.x
   Hildebrand J, 2008, EUR J CANCER, V44, P1210, DOI 10.1016/j.ejca.2007.12.005
   Hodi FS, 2010, NEW ENGL J MED, V363, P711, DOI 10.1056/NEJMoa1003466
   Holladay FP, 1996, J NEURO-ONCOL, V27, P179
   Huber ML, 2012, J NATL CANCER I, V104, P273, DOI 10.1093/jnci/djr514
   Ishikawa E, 2007, CANCER SCI, V98, P1226, DOI 10.1111/j.1349-7006.2007.00518.x
   Izumoto S, 2008, J NEUROSURG, V108, P963, DOI 10.3171/JNS/2008/108/5/0963
   Jacobs JFM, 2009, NEURO-ONCOLOGY, V11, P394, DOI 10.1215/15228517-2008-104
   JACOBS SK, 1986, CANCER RES, V46, P2101
   JACOBS SK, 1986, J NEUROSURG, V64, P114, DOI 10.3171/jns.1986.64.1.0114
   JEFFES EWB, 1993, J NEURO-ONCOL, V15, P141, DOI 10.1007/BF01053935
   Jie X, 2012, CELL BIOCHEM BIOPHYS, V62, P91, DOI 10.1007/s12013-011-9265-6
   Jonuleit H, 2001, INT J CANCER, V93, P243, DOI 10.1002/ijc.1323
   Kahlon KS, 2004, CANCER RES, V64, P9160, DOI 10.1158/0008-5472.CAN-04-0454
   Kantoff PW, 2010, NEW ENGL J MED, V363, P411, DOI 10.1056/NEJMoa1001294
   Kettenmann H, 2011, PHYSIOL REV, V91, P461, DOI 10.1152/physrev.00011.2010
   Kikuchi T, 2001, CANCER IMMUNOL IMMUN, V50, P337, DOI 10.1007/s002620100205
   Kikuchi T, 2004, J IMMUNOTHER, V27, P452, DOI 10.1097/00002371-200411000-00005
   KITAHARA T, 1987, J NEURO-ONCOL, V4, P329
   Krakowski ML, 2000, EUR J IMMUNOL, V30, P1002, DOI 10.1002/(SICI)1521-4141(200004)30:4<1002::AID-IMMU1002>3.0.CO;2-2
   Kronik N, 1900, V57, V0, P425
   Kruse CA, 1997, CANCER IMMUNOL IMMUN, V45, P77, DOI 10.1007/s002620050405
   Labeur MS, 1999, J IMMUNOL, V162, P168
   Liau LM, 2005, CLIN CANCER RES, V11, P5515, DOI 10.1158/1078-0432.CCR-05-0464
   LILLEHEI KO, 1991, NEUROSURGERY, V28, P16, DOI 10.1227/00006123-199101000-00003
   LOTZE MT, 1981, CANCER RES, V41, P4420
   Louis DN, 2007, ACTA NEUROPATHOL, V114, P547, DOI 10.1007/s00401-007-0278-6
   Ludewig B, 2000, J EXP MED, V191, P795, DOI 10.1084/jem.191.5.795
   MERCHANT RE, 1988, NEUROSURGERY, V23, P725, DOI 10.1227/00006123-198812000-00007
   MERCHANT RE, 1988, CANCER-AM CANCER SOC, V62, P665, DOI 10.1002/1097-0142(19880815)62:4<665::AID-CNCR2820620403>3.0.CO;2-O
   Mitchell DA, 2008, NEURO-ONCOLOGY, V10, P10, DOI 10.1215/15228517-2007-035
   Monje ML, 2003, CURR OPIN NEUROL, V16, P129, DOI 10.1097/00019052-200304000-00002
   Morita S, 2006, JPN J CLIN ONCOL, V36, P231, DOI 10.1093/jjco/hyl005
   MUKHERJI B, 1995, P NATL ACAD SCI USA, V92, P8078, DOI 10.1073/pnas.92.17.8078
   Nandagopal R, 2008, HORM RES, V69, P65, DOI 10.1159/000111809
   Narayanan P, 2011, J CLIN INVEST, V121, P1524, DOI 10.1172/JCI44327
   NITTA T, 1990, LANCET, V335, P368, DOI 10.1016/0140-6736(90)90205-J
   NITTA T, 1994, BRAIN RES, V649, P122, DOI 10.1016/0006-8993(94)91055-3
   Okada H, 2011, EXPERT REV NEUROTHER, V11, P619, DOI 10.1586/ERN.11.49
   Okada H, 2011, J CLIN ONCOL, V29, P330, DOI 10.1200/JCO.2010.30.7744
   Okada H, 2007, J TRANSL MED, V5, P0, DOI 10.1186/1479-5876-5-67
   OKAMOTO Y, 1988, ACTA NEUROCHIR, V94, P47, DOI 10.1007/BF01406615
   Parsa AT, 2007, NAT MED, V13, P84, DOI 10.1038/nm1517
   Pearce MS, 2012, LANCET, V380, P499, DOI 10.1016/S0140-6736(12)60815-0
   Phuphanich S, 2013, CANCER IMMUNOL IMMUN, V62, P125, DOI 10.1007/s00262-012-1319-0
   Plautz G E, 1998, J NEUROSURG, V89, P42
   Plautz GE, 2000, CLIN CANCER RES, V6, P2209
   Porter DL, 2011, NEW ENGL J MED, V365, P725, DOI 10.1056/NEJMoa1103849
   Prins RM, 2011, CLIN CANCER RES, V17, P1603, DOI 10.1158/1078-0432.CCR-10-2563
   Quattrocchi KB, 1999, J NEURO-ONCOL, V45, P141, DOI 10.1023/A:1006293606710
   Rohrer TR, 2009, J ENDOCRINOL INVEST, V32, P294, DOI 10.1007/BF03345714
   Rorive S, 2001, GLIA, V33, P241, DOI 10.1002/1098-1136(200103)33:3<241::AID-GLIA1023>3.0.CO;2-1
   Rutkowski S, 2004, BRIT J CANCER, V91, P1656, DOI 10.1038/sj.bjc.6602195
   Sampson JH, 1996, P NATL ACAD SCI USA, V93, P10399, DOI 10.1073/pnas.93.19.10399
   Sampson JH, 2011, CLIN CANCER RES, V17, P4619, DOI 10.1158/1078-0432.CCR-11-0992
   Sampson JH, 2011, NEURO-ONCOLOGY, V13, P324, DOI 10.1093/neuonc/noq157
   Sampson JH, 2010, J CLIN ONCOL, V28, P4722, DOI 10.1200/JCO.2010.28.6963
   Sampson JH, 2009, MOL CANCER THER, V8, P2773, DOI 10.1158/1535-7163.MCT-09-0124
   Sanai N, 2008, NEUROSURGERY, V62, P753, DOI 10.1227/01.neu.0000318159.21731.cf
   Sankhla SK, 1996, J NEURO-ONCOL, V27, P133
   Sathornsumetee S, 2007, CANCER-AM CANCER SOC, V110, P13, DOI 10.1002/cncr.22741
   Satoh J, 1995, BRAIN RES, V704, P92, DOI 10.1016/0006-8993(95)01177-3
   SAWAMURA Y, 1990, J NEURO-ONCOL, V9, P125, DOI 10.1007/BF02427832
   Scheurer ME, 2008, ACTA NEUROPATHOL, V116, P79, DOI 10.1007/s00401-008-0359-1
   Schneider T, 2001, J NEURO-ONCOL, V53, P39, DOI 10.1023/A:1011856406683
   Shah N, 2011, LEUKEMIA, V25, P1036, DOI 10.1038/leu.2011.30
   Sloan A E, 2000, NEUROSURG FOCUS, V9, P0
   Steiner HH, 2004, J CLIN ONCOL, V22, P4272, DOI 10.1200/JCO.2004.09.038
   Stupp R, 2005, NEW ENGL J MED, V352, P987, DOI 10.1056/NEJMoa043330
   Terasaki M, 2011, J CLIN ONCOL, V29, P337, DOI 10.1200/JCO.2010.29.7499
   Topalian SL, 2012, NEW ENGL J MED, V366, P2443, DOI 10.1056/NEJMoa1200690
   Tsuboi K, 2003, CLIN CANCER RES, V9, P3294
   Tsurushima H, 1999, JPN J CANCER RES, V90, P536, DOI 10.1111/j.1349-7006.1999.tb00781.x
   Walker DG, 2008, J CLIN NEUROSCI, V15, P114, DOI 10.1016/j.jocn.2007.08.007
   Wen PY, 2008, NEW ENGL J MED, V359, P492, DOI 10.1056/NEJMra0708126
   Wheeler CJ, 2008, CANCER RES, V68, P5955, DOI 10.1158/0008-5472.CAN-07-5973
   Wheeler CJ, 2004, CLIN CANCER RES, V10, P5316, DOI 10.1158/1078-0432.CCR-04-0497
   Wood GW, 2000, J NEURO-ONCOL, V48, P113, DOI 10.1023/A:1006456421177
   Yajima N, 2005, CLIN CANCER RES, V11, P5900, DOI 10.1158/1078-0432.CCR-05-0559
   Yamanaka R, 2003, BRIT J CANCER, V89, P1172, DOI 10.1038/sj.bjc.6601268
   Yamanaka R, 2005, CLIN CANC RES, V11, P4160
   Yang BC, 2003, J IMMUNOL, V171, P3947, DOI 10.4049/jimmunol.171.8.3947
   YOSHIDA S, 1988, CANCER RES, V48, P5011
   Yu JS, 2001, CANCER RES, V61, P842
   Yu JS, 2004, CANCER RES, V64, P4973, DOI 10.1158/0008-5472.CAN-03-3505
   Zhu XM, 2007, J TRANSL MED, V5, P0, DOI 10.1186/1479-5876-5-10
NR 130
TC 14
Z9 14
U1 0
U2 11
PU TAYLOR & FRANCIS LTD
PI ABINGDON
PA 2-4 PARK SQUARE, MILTON PARK, ABINGDON OR14 4RN, OXON, ENGLAND
SN 1473-7175
EI 1744-8360
J9 EXPERT REV NEUROTHER
JI Expert Rev. Neurother.
PD APR 15
PY 2013
VL 13
IS 4
BP 405
EP 424
DI 10.1586/ERN.13.23
PG 20
WC Clinical Neurology; Pharmacology & Pharmacy
SC Neurosciences & Neurology; Pharmacology & Pharmacy
GA 153ZZ
UT WOS:000319642600012
PM 23545055
DA 2025-02-17
ER

PT J
AU Mitsuka, K
   Kawataki, T
   Satoh, E
   Asahara, T
   Horikoshi, T
   Kinouchi, H
AF Mitsuka, Kentaro
   Kawataki, Tomoyuki
   Satoh, Eiji
   Asahara, Takayuki
   Horikoshi, Toru
   Kinouchi, Hiroyuki
TI Expression of Indoleamine 2,3-Dioxygenase and Correlation With Pathological Malignancy in Gliomas
SO NEUROSURGERY
LA English
DT Article
DE Glioma; Immunohistochemistry; Indoleamine 2,3-dioxygenase
ID dendritic cell vaccination; tumoral immune resistance; activated killer-cells; central-nervous-system; long-term survival; phase-i/ii trial; t-cell; glioblastoma-multiforme; tryptophan catabolism; recurrent glioma
AB BACKGROUND: Indoleamine 2,3-dioxygenase (IDO) is a tryptophan catabolic enzyme involved in immune tolerance and tumor immune escape processes. Recently, IDO expression has been found to correlate with the prognosis of malignant tumors, but the implication of IDO in glioma progression remains unknown. OBJECTIVE: To investigate the relationship between IDO expression and histological malignancy in gliomas. METHODS: IDO expression was examined in a total of 75 surgical specimens obtained from 68 patients with glioma using immunohistochemical staining. The 75 specimens included 15 diffuse astrocytomas, 21 anaplastic astrocytomas, and 39 glioblastomas. Six of 39 glioblastomas were secondary glioblastomas, transforming from grade II or III gliomas that had been determined at the first surgery. IDO expression rate was compared in each histological grade, and patient survival was analyzed. RESULTS: Expression of IDO was found in 72 of 75 gliomas at varying intensities. Stronger expression of IDO was more likely to be observed in malignant gliomas compared with low-grade gliomas. IDO expression in the 6 cases of secondary glioblastoma was stronger than in the initial low-grade glioma. Survival analysis using the Kaplan-Meier method revealed that grade IV patients with strong IDO expression had significantly worse overall survival rates (P =.04) than patients with weak IDO expression. CONCLUSION: IDO is expressed more strongly in both primary and secondary glioblastoma tissue than low-grade glioma and may affect clinical outcome. If IDO promotes glioma cells to escape from the immune system, IDO may be a crucial therapeutic target for malignant gliomas.
C1 [Mitsuka, Kentaro; Kawataki, Tomoyuki; Satoh, Eiji; Asahara, Takayuki; Horikoshi, Toru; Kinouchi, Hiroyuki] Univ Yamanashi, Interdisciplinary Grad Sch Med & Engn, Dept Neurosurg, Chuo Ku, Yamanashi 4093898, Japan.
C3 University of Yamanashi
RP Kawataki, T (通讯作者)，Univ Yamanashi, Interdisciplinary Grad Sch Med & Engn, Dept Neurosurg, Chuo Ku, 1110 Shimokato, Yamanashi 4093898, Japan.
EM kawataki@yamanashi.ac.jp
CR Ardon H, 2010, J NEURO-ONCOL, V99, P261, DOI 10.1007/s11060-010-0131-y
   Ardon H, 2010, PEDIATR BLOOD CANCER, V54, P519, DOI 10.1002/pbc.22319
   Avril T, 2010, J NEUROIMMUNOL, V225, P22, DOI 10.1016/j.jneuroim.2010.04.003
   Batista CEA, 2009, MOL IMAGING BIOL, V11, P460, DOI 10.1007/s11307-009-0225-0
   Belladonna ML, 2007, TRANSPLANTATION, V84, PS17, DOI 10.1097/01.tp.0000269199.16209.22
   BURGER PC, 1988, J NEUROSURG, V68, P698, DOI 10.3171/jns.1988.68.5.0698
   De Vleeschouwer S, 2008, CLIN CANCER RES, V14, P3098, DOI 10.1158/1078-0432.CCR-07-4875
   Dillman RO, 2004, J IMMUNOTHER, V27, P398, DOI 10.1097/00002371-200409000-00009
   Fallarino F, 2006, J IMMUNOL, V176, P6752, DOI 10.4049/jimmunol.176.11.6752
   Frumento G, 2002, J EXP MED, V196, P459, DOI 10.1084/jem.20020121
   HAYES RL, 1995, CANCER-AM CANCER SOC, V76, P840, DOI 10.1002/1097-0142(19950901)76:5<840::AID-CNCR2820760519>3.0.CO;2-R
   Hayes RL, 2001, CRIT REV ONCOL HEMAT, V39, P31, DOI 10.1016/S1040-8428(01)00122-6
   HOLLADAY FP, 1992, J NEUROSURG, V77, P757, DOI 10.3171/jns.1992.77.5.0757
   Hoshi M, 2009, LEUKEMIA RES, V33, P39, DOI 10.1016/j.leukres.2008.05.023
   Ino K, 2006, BRIT J CANCER, V95, P1555, DOI 10.1038/sj.bjc.6603477
   JEFFES EWB, 1993, J NEURO-ONCOL, V15, P141, DOI 10.1007/BF01053935
   Liau LM, 2005, CLIN CANCER RES, V11, P5515, DOI 10.1158/1078-0432.CCR-05-0464
   Mándi Y, 2012, J NEURAL TRANSM, V119, P197, DOI 10.1007/s00702-011-0681-y
   Mellor AL, 2004, NAT REV IMMUNOL, V4, P762, DOI 10.1038/nri1457
   Miyazaki T, 2009, J NEUROSURG, V111, P230, DOI 10.3171/2008.10.JNS081141
   Muller AJ, 2005, NAT MED, V11, P312, DOI 10.1038/nm1196
   Munn DH, 2004, J CLIN INVEST, V114, P280, DOI 10.1172/JCI200421583
   Okamoto A, 2005, CLIN CANCER RES, V11, P6030, DOI 10.1158/1078-0432.CCR-04-2671
   Opitz CA, 2011, NATURE, V478, P197, DOI 10.1038/nature10491
   Pilotte L, 2012, P NATL ACAD SCI USA, V109, P2497, DOI 10.1073/pnas.1113873109
   Riesenberg R, 2007, CLIN CANCER RES, V13, P6993, DOI 10.1158/1078-0432.CCR-07-0942
   Rutkowski S, 2004, BRIT J CANCER, V91, P1656, DOI 10.1038/sj.bjc.6602195
   Sampson JH, 1996, P NATL ACAD SCI USA, V93, P10399, DOI 10.1073/pnas.93.19.10399
   Song H, 2011, INT IMMUNOPHARMACOL, V11, P932, DOI 10.1016/j.intimp.2011.02.005
   Takao M, 2007, ONCOL REP, V17, P1333
   Urakawa H, 2009, CLIN EXP METASTAS, V26, P1005, DOI 10.1007/s10585-009-9290-7
   Uyttenhove C, 2003, NAT MED, V9, P1269, DOI 10.1038/nm934
   Walker DG, 2008, J CLIN NEUROSCI, V15, P114, DOI 10.1016/j.jocn.2007.08.007
   Wheeler CJ, 2008, CANCER RES, V68, P5955, DOI 10.1158/0008-5472.CAN-07-5973
   Wheeler CJ, 2004, CLIN CANCER RES, V10, P5316, DOI 10.1158/1078-0432.CCR-04-0497
   Wintterle S, 2003, CANCER RES, V63, P7462
   Yamanaka R, 2003, BRIT J CANCER, V89, P1172, DOI 10.1038/sj.bjc.6601268
   Yamanaka R, 2005, CLIN CANCER RES, V11, P4160, DOI 10.1158/1078-0432.CCR-05-0120
   Yu JS, 2001, CANCER RES, V61, P842
   Yu JS, 2004, CANCER RES, V64, P4973, DOI 10.1158/0008-5472.CAN-03-3505
NR 40
TC 79
Z9 90
U1 0
U2 18
PU LIPPINCOTT WILLIAMS & WILKINS
PI PHILADELPHIA
PA 530 WALNUT ST, PHILADELPHIA, PA 19106-3621 USA
SN 0148-396X
EI 
J9 NEUROSURGERY
JI Neurosurgery
PD JUN 15
PY 2013
VL 72
IS 6
BP 1031
EP 1038
DI 10.1227/NEU.0b013e31828cf945
PG 8
WC Clinical Neurology; Surgery
SC Neurosciences & Neurology; Surgery
GA 149PY
UT WOS:000319334600048
PM 23426156
DA 2025-02-17
ER

PT J
AU Tyrinova, TV
   Leplina, OY
   Mishinov, SV
   Tikhonova, MA
   Shevela, EY
   Stupak, VV
   Pendyurin, IV
   Shilov, AG
   Alyamkina, EA
   Rubtsova, NV
   Bogachev, SS
   Ostanin, AA
   Chernykh, ER
AF Tyrinova, Tamara V.
   Leplina, Olga Yu.
   Mishinov, Sergey V.
   Tikhonova, Marina A.
   Shevela, Ekaterina Ya.
   Stupak, Vyacheslav V.
   Pendyurin, Ivan V.
   Shilov, Alexander G.
   Alyamkina, Ekaterina A.
   Rubtsova, Nadezda V.
   Bogachev, Sergey S.
   Ostanin, Alexander A.
   Chernykh, Elena R.
TI Cytotoxic activity of <i>ex</i>-<i>vivo</i> generated IFNα-induced monocyte-derived dendritic cells in brain glioma patients
SO CELLULAR IMMUNOLOGY
LA English
DT Article
DE Cytotoxic activity; Dendritic cells; Double-stranded DNA; Glioma patients; IFN alpha; rIL-2
ID tumor-necrosis-factor; anticancer effector function; peripheral-blood monocytes; trail-induced apoptosis; interferon-alpha; cancer-patients; in-vitro; kappa-b; ligand; mechanisms
AB Recent studies have revealed that besides the important role in triggering the adoptive antitumor immunity, dendritic cells (DCs) possess direct cytotoxic antitumor activity. Here, we investigated brain glioma patient monocyte-derived DCs generated in the presence of IFN alpha and GM-CSF (IFN-DCs). These DCs were characterized by reduced cytotoxic activity against TRAIL-resistant HEp-2 cells. The impairment of DC cytotoxic function was observed mainly in high-grade glioma patients and associated with poor survival. The dysfunction of patient DC cytotoxicity was partially restored under in vitro pretreatment of DCs with double-stranded human DNA as well as rIL-2. In contrast to healthy donors, IFN-DCs in a part of high-grade glioma patients also failed to lyse primary autologous or allogeneic glioma cells. Our findings point to possible contribution of DC impairment in tumor pathogenesis in brain glioma and justify the necessity to evaluate and correct DC cytotoxic function when exploring DCs as cancer vaccines in glioma. (C) 2013 Elsevier Inc. All rights reserved.
C1 [Tyrinova, Tamara V.; Leplina, Olga Yu.; Tikhonova, Marina A.; Shevela, Ekaterina Ya.; Ostanin, Alexander A.; Chernykh, Elena R.] Inst Clin Immunol SB RAMS, Novosibirsk 630099, Russia.
   [Mishinov, Sergey V.; Stupak, Vyacheslav V.; Pendyurin, Ivan V.] Inst Traumatol & Orthoped, Novosibirsk 630091, Russia.
   [Shilov, Alexander G.; Alyamkina, Ekaterina A.; Rubtsova, Nadezda V.; Bogachev, Sergey S.] Inst Cytol & Genet SB RAS, Novosibirsk 630090, Russia.
C3 Russian Academy of Medical Sciences; Novosibirsk Research Institute of Traumatology & Orthopaedics; Russian Academy of Sciences; Institute of Cytology & Genetics ICG SB RAS; Siberian Branch of the Russian Academy of Sciences
RP Tyrinova, TV (通讯作者)，Inst Clin Immunol SB RAMS, Lab Cell Immunotherapy, 14 Yadrintsevskaya Str, Novosibirsk 630099, Russia.
EM tyrinova@gmail.com
FU federal target program "Scientific and educational manpower of innovative Russia" [214.740.11.0007]
CR Adema GJ, 2009, IMMUNOL LETT, V122, P128, DOI 10.1016/j.imlet.2008.11.017
   Almand B, 2001, J IMMUNOL, V166, P678, DOI 10.4049/jimmunol.166.1.678
   Alyamkina Ekaterina A, 2009, GENET VACCINES THER, V7, P12, DOI 10.1186/1479-0556-7-12
   Austyn J M, 1998, CURR OPIN HEMATOL, V5, P3, DOI 10.1097/00062752-199801000-00002
   Barber GN, 2011, NAT IMMUNOL, V12, P929, DOI 10.1038/ni.2118
   Carbonneil C, 2004, INT IMMUNOL, V16, P1037, DOI 10.1093/intimm/dxh106
   Coban C, 2008, HUM VACCINES, V4, P453, DOI 10.4161/hv.4.6.6200
   Della Bella S, 2003, BRIT J CANCER, V89, P1463, DOI 10.1038/sj.bjc.6601243
   Eggert A, 2001, CANCER RES, V61, P1314
   Gabrilovich DI, 1996, NAT MED, V2, P1096, DOI 10.1038/nm1096-1096
   Griffith TS, 1998, J IMMUNOL, V161, P2833
   Hoffmann TK, 2002, CLIN CANCER RES, V8, P1787
   Hoves S, 2003, METHODS, V31, P127, DOI 10.1016/S1046-2023(03)00122-1
   Ishii KJ, 2006, TRENDS IMMUNOL, V27, P525, DOI 10.1016/j.it.2006.09.002
   Janjic BM, 2002, J IMMUNOL, V168, P1823, DOI 10.4049/jimmunol.168.4.1823
   Jewett A, 2003, HUM IMMUNOL, V64, P505, DOI 10.1016/S0198-8859(03)00039-9
   Jiang MH, 2011, BMC CANCER, V11, P0, DOI 10.1186/1471-2407-11-54
   Jie X, 2012, CELL BIOCHEM BIOPHYS, V62, P91, DOI 10.1007/s12013-011-9265-6
   Kim KH, 2000, CLIN CANCER RES, V6, P335
   Knight MJ, 2001, ONCOGENE, V20, P5789, DOI 10.1038/sj.onc.1204810
   Kumar H, 2011, INT REV IMMUNOL, V30, P16, DOI 10.3109/08830185.2010.529976
   Lakomy D, 2011, J IMMUNOL, V187, P2775, DOI 10.4049/jimmunol.1004146
   Lapenta C, 2006, EUR J IMMUNOL, V36, P2046, DOI 10.1002/eji.200535579
   Lee NS, 2003, LEUKEMIA, V17, P1375, DOI 10.1038/sj.leu.2402960
   Leplina O, 2007, B SB RAMS RUSS J, V124, P27
   Leplina OYu, 2011, RUSS J IMMUNOL, V5, P332
   Lim JP, 2011, IMMUNOL CELL BIOL, V89, P836, DOI 10.1038/icb.2011.20
   Lissoni P, 1999, J BIOL REG HOMEOS AG, V13, P216
   Louis DN, 2007, ACTA NEUROPATHOL, V114, P547, DOI 10.1007/s00401-007-0278-6
   Lu F, 2001, CELL RES, V11, P217, DOI 10.1038/sj.cr.7290089
   Lu GW, 2002, J IMMUNOL, V168, P1831, DOI 10.4049/jimmunol.168.4.1831
   LUETTIG B, 1989, J IMMUNOL, V143, P4034
   Morton ER, 2007, J INTERF CYTOK RES, V27, P365, DOI 10.1089/jir.2006.0143
   Paquette RL, 1998, J LEUKOCYTE BIOL, V64, P358, DOI 10.1002/jlb.64.3.358
   PHILLIPS JH, 1986, J EXP MED, V164, P814, DOI 10.1084/jem.164.3.814
   Rabinovich GA, 2007, ANNU REV IMMUNOL, V25, P267, DOI 10.1146/annurev.immunol.25.022106.141609
   Ratta M, 2002, BLOOD, V100, P230, DOI 10.1182/blood.V100.1.230
   Santini SM, 2003, STEM CELLS (MIAMISBURG), V21, P357, DOI 10.1634/stemcells.21-3-357
   Santini SM, 2000, J EXP MED, V191, P1777, DOI 10.1084/jem.191.10.1777
   Sarina B, 1997, LEUKEMIA, V11, P1726, DOI 10.1038/sj.leu.2400813
   STEINMAN RM, 1991, ANNU REV IMMUNOL, V9, P271, DOI 10.1146/annurev.iy.09.040191.001415
   Stupp R, 2009, LANCET ONCOL, V10, P459, DOI 10.1016/S1470-2045(09)70025-7
   Takaoka A, 2008, ADV DRUG DELIVER REV, V60, P847, DOI 10.1016/j.addr.2007.12.002
   TRINCHIERI G, 1984, J EXP MED, V160, P1147, DOI 10.1084/jem.160.4.1147
   Vanderheyde N, 2004, IMMUNOL LETT, V91, P99, DOI 10.1016/j.imlet.2003.11.011
   Wang M, 2009, IN VITRO CELL DEV-AN, V45, P398, DOI 10.1007/s11626-009-9187-4
   Yang RC, 2001, INT J CANCER, V94, P407, DOI 10.1002/ijc.1484
NR 47
TC 14
Z9 24
U1 0
U2 20
PU ACADEMIC PRESS INC ELSEVIER SCIENCE
PI SAN DIEGO
PA 525 B ST, STE 1900, SAN DIEGO, CA 92101-4495 USA
SN 0008-8749
EI 1090-2163
J9 CELL IMMUNOL
JI Cell. Immunol.
PD JUL-AUG 15
PY 2013
VL 284
IS 1-2
BP 146
EP 153
DI 10.1016/j.cellimm.2013.07.013
PG 8
WC Cell Biology; Immunology
SC Cell Biology; Immunology
GA 244YL
UT WOS:000326426000019
PM 23973877
DA 2025-02-17
ER

PT J
AU Varma, NRS
   Shankar, A
   Iskander, A
   Janic, B
   Borin, TF
   Ali, MM
   Arbab, AS
AF Varma, Nadimpalli Ravi S.
   Shankar, Adarsh
   Iskander, Asm
   Janic, Branislava
   Borin, Thaiz Ferraz
   Ali, Meser M.
   Arbab, Ali S.
TI Differential biodistribution of intravenously administered endothelial progenitor and cytotoxic T-cells in rat bearing orthotopic human glioma
SO BMC MEDICAL IMAGING
LA English
DT Article
DE Biodistribution; Endothelial Progenitor Cells; Cytotoxic T-cells; SPECT Imaging And Indium-111 Labeling
ID mesenchymal stem-cells; in-vitro; nanoparticles; trafficking; therapy; vivo; mri
AB Background: A major challenge in the development of cell based therapies for glioma is to deliver optimal number of cells (therapeutic dose) to the tumor. Imaging tools such as magnetic resonance imaging (MRI), optical imaging, positron emission tomography (PET) and single-photon emission computed tomography (SPECT) has been used in cell tracking and/or biodistribution studies. In this study, we evaluate the dynamic biodistribution of systemic injected labeled cells [human cord blood derived endothelial progenitor cells (EPCs) and cytotoxic T-cells (CTLs)] in rat glioma model with in vivo SPECT imaging. Methods: Human cord blood EPCs, T-cells and CD14(+) cells (monocytes/dendritic cells) were isolated using the MidiMACS system. CD14(+) cells were converted to dendritic cells (DC) and also primed with U251 tumor cell line lysate. T-cells were co-cultured with irradiated primed DCs at 10:1 ratio to make CTLs. Both EPCs and CTLs were labeled with In-111-oxine at 37 degrees C in serum free DMEM media. Glioma bearing animals were randomly assigned into three groups. In-111 labeled cells or In-111 oxine alone were injected through tail vein and SPECT imaging was performed on day 0, 1, and 3. In-111 oxine activity in various organs and tumor area was determined. Histochemical analysis was performed to further confirm the migration and homing of injected cells at the tumor site. Results: EPCs and CTLs showed an In-111 labeling efficiency of 87.06 +/- 7.75% and 70.8 +/- 12.9% respectively. Initially cell migration was observed in lung following inravenous administration of In-111 labeled cells and decreased on day 1 and 3, which indicate re-distribution of labeled cells from lung to other organs. Relatively higher In-111 oxine activity was observed in tumor areas at 24 hours in animals received In-111 labeled cells (EPCs or CTLs). Histiological analysis revealed iron positive cells in and around the tumor area in animals that received labeled cells (CTLs and EPCs). Conclusion: We observed differential biodistribution of In-111-oxine labeled EPCs and CTLs in different organs and intracranial glioma. This study indicates In-111 oxine based SPECT imaging is an effective tool to study the biodistribution of therapeutically important cells.
C1 [Varma, Nadimpalli Ravi S.; Shankar, Adarsh; Iskander, Asm; Janic, Branislava; Borin, Thaiz Ferraz; Ali, Meser M.; Arbab, Ali S.] Henry Ford Hosp, Cellular & Mol Imaging Lab, Detroit, MI 48202 USA.
C3 Henry Ford Health System; Henry Ford Hospital
RP Varma, NRS (通讯作者)，Henry Ford Hosp, Cellular & Mol Imaging Lab, Detroit, MI 48202 USA.
EM ravin@rad.hfh.edu
FU NIH [1R21CA129801, R01CA122031, R21NS066143, K25CA129173]; HFHS internal grant
CR Aicher A, 2003, CIRCULATION, V107, P2134, DOI 10.1161/01.CIR.0000062649.63838.C9
   Altaner C, 2012, NEOPLASMA, V59, P756, DOI 10.4149/neo_2012_95
   Arbab AS, 2008, FASEB J, V22, P3234, DOI 10.1096/fj.07-105676
   Arbab AS, 2008, REGEN MED, V3, P199, DOI 10.2217/17460751.3.2.199
   Arbab AS, 2006, STEM CELLS, V24, P671, DOI 10.1634/stemcells.2005-0017
   Arbab AS, 2010, PLOS ONE, V5, P0, DOI 10.1371/journal.pone.0009365
   Bexell D, 2013, CANCER TREAT REV, V39, P358, DOI 10.1016/j.ctrv.2012.06.006
   Bouziotis P, 2012, CURR TOP MED CHEM, V12, P2694
   Brenner W, 2004, J NUCL MED, V45, P512
   Gildehaus FJ, 2011, MOL IMAGING BIOL, V13, P1204, DOI 10.1007/s11307-010-0439-1
   Hofmann M, 2005, CIRCULATION, V111, P2198, DOI 10.1161/01.CIR.0000163546.27639.AA
   Huang J, 2010, CHEM COMMUN, V46, P6684, DOI 10.1039/c0cc01041c
   Huang J, 2008, MOL IMAGING, V7, P1, DOI 10.2310/7290.2008.00001
   Huncharek M, 1998, ANTICANCER RES, V18, P1303
   Janic B, 2012, PLOS ONE, V7, P0, DOI 10.1371/journal.pone.0037577
   Janic B, 2009, PLOS ONE, V4, P0, DOI 10.1371/journal.pone.0005873
   Kim T, 2011, J AM CHEM SOC, V133, P2955, DOI 10.1021/ja1084095
   Kraitchman DL, 2005, CIRCULATION, V112, P1451, DOI 10.1161/CIRCULATIONAHA.105.537480
   Li B, 2006, FASEB J, V20, P1495, DOI 10.1096/fj.05-5137fje
   Panciani PP, 2012, J NEUROSURG SCI, V56, P221
   Rini JN, 2006, RADIOLOGY, V238, P978, DOI 10.1148/radiol.2382041993
   Rosenbaum JT, 2008, CLIN IMMUNOL, V126, P270, DOI 10.1016/j.clim.2007.10.006
   SALCMAN M, 1994, NEUROSURGERY, V34, P213, DOI 10.1227/00006123-199402000-00002
   Thakur MLGA, 1979, INDIUM 111 LABELED N, V0, P0
   Varma NRS, 2012, PLOS ONE, V7, P0, DOI 10.1371/journal.pone.0030310
   Vemulapalli S, 2007, RADIOLOGY, V242, P198, DOI 10.1148/radiol.2421051461
   Wilson T, 2010, J TISSUE ENG, V1, P0, DOI 10.4061/2010/345806
NR 27
TC 9
Z9 11
U1 0
U2 11
PU BMC
PI LONDON
PA CAMPUS, 4 CRINAN ST, LONDON N1 9XW, ENGLAND
SN 1471-2342
EI 
J9 BMC MED IMAGING
JI BMC Med. Imag.
PD JUN 10
PY 2013
VL 13
IS 
BP 
EP 
DI 10.1186/1471-2342-13-17
PG 9
WC Radiology, Nuclear Medicine & Medical Imaging
SC Radiology, Nuclear Medicine & Medical Imaging
GA 179FR
UT WOS:000321505700001
PM 23758888
DA 2025-02-17
ER

PT J
AU Ji, BW
   Chen, QX
   Liu, BH
   Wu, LQ
   Tian, DF
   Guo, ZT
   Yi, W
AF Ji, Baowei
   Chen, Qianxue
   Liu, Baohui
   Wu, Liquan
   Tian, Daofeng
   Guo, Zhentao
   Yi, Wei
TI Glioma Stem Cell-Targeted Dendritic Cells as a Tumor Vaccine Against Malignant Glioma
SO YONSEI MEDICAL JOURNAL
LA English
DT Article
DE Glioma; cancer stem cell; dendritic cell; vaccine
ID nf-kappa-b; epidermal-growth-factor; brain-tumors; gene; identification; transcription; immunity; therapy
AB Purpose: Cancer stem cells have recently been thought to be closely related to tumor development and reoccurrence. It may be a promising way to cure malignant glioma by using glioma stem cell-targeted dendritic cells as a tumor vaccine. In this study, we explored whether pulsing dendritic cells with antigens of glioma stem cells was a potent way to induce specific cytotoxic T lymphocytes and anti-tumor immunity. Materials and Methods: Cancer stem cells were cultured from glioma cell line U251. Lysate of glioma stem cells was obtained by the repeated freezing and thawing method. Dendritic cells (DCs) were induced and cultured from the murine bone marrow cells, the biological characteristics were detected by electron microscope and flow cytometry. The DC vaccine was obtained by mixing DCs with lysate of glioma stem cells. The DC vaccine was charactirizated through the mixed lymphocyte responses and cell killing experiment in vitro. Level of interferon-gamma (IFN-gamma) in the supernatant was checked by ELISA. Results: After stimulation of lysate of glioma stem cell, expression of surface molecules of DC was up-regulated, including CD80, CD86, CD11C and MHC-II. DCs pulsed with lysate of glioma stem cells were more effective than the control group in stimulating original glioma cells-specific cytotoxic T lymphocytes responses, killing glioma cells and boosting the secretion of IFN-gamma in vitro. Conclusion: The results demonstrated DCs loaded with antigens derived from glioma stem cells can effectively stimulate naive T cells to form specific cytotoxic T cells, kill glioma cells cultured in vitro.
C1 [Ji, Baowei; Chen, Qianxue; Liu, Baohui; Wu, Liquan; Tian, Daofeng; Guo, Zhentao; Yi, Wei] Wuhan Univ, Renmin Hosp, Dept Neurosurg, Wuhan 430060, Peoples R China.
C3 Wuhan University
RP Chen, QX (通讯作者)，Wuhan Univ, Renmin Hosp, Dept Neurosurg, 238 Jiefang Rd, Wuhan 430060, Peoples R China.
EM chenqx666@sohu.com
FU National Natural Science Research Foundation of China [NSFC: 30772223]
CR Ashley DM, 1997, J EXP MED, V186, P1177, DOI 10.1084/jem.186.7.1177
   BERNARD DJ, 1992, BRIT J CANCER, V66, P88, DOI 10.1038/bjc.1992.222
   Dey M, 2011, STEM CELL REV REP, V7, P119, DOI 10.1007/s12015-010-9132-7
   Fecci PE, 2003, J NEURO-ONCOL, V64, P161, DOI 10.1023/A:1024943506506
   Gao JX, 2008, J CELL MOL MED, V12, P67, DOI 10.1111/j.1582-4934.2007.00170.x
   Groszer M, 2001, SCIENCE, V294, P2186, DOI 10.1126/science.1065518
   Gu Jin-Hai, 2008, NEUROSCI BULL, V24, P39, DOI 10.1007/s12264-008-1107-1
   Hemmati HD, 2003, P NATL ACAD SCI USA, V100, P15178, DOI 10.1073/pnas.2036535100
   INABA K, 1992, J EXP MED, V176, P1693, DOI 10.1084/jem.176.6.1693
   Inagaki A, 2007, BIOCHEM BIOPH RES CO, V361, P586, DOI 10.1016/j.bbrc.2007.07.037
   Lathia JD, 2011, STEM CELL REV REP, V7, P227, DOI 10.1007/s12015-010-9194-6
   Li JF, 1999, J IMMUNOL, V163, P6386
   Monti P, 2004, J IMMUNOL, V172, P7341, DOI 10.4049/jimmunol.172.12.7341
   Ohgaki Hiroko, 2009, V472, V0, PP323, DOI 10.1007/978-1-60327-492-0_14
   Pellegatta S, 2006, CANCER RES, V66, P10247, DOI 10.1158/0008-5472.CAN-06-2048
   Prestegarden L, 2010, CANCER RES, V70, P4274, DOI 10.1158/0008-5472.CAN-09-3904
   Rebetz J, 2008, PLOS ONE, V3, P0, DOI 10.1371/journal.pone.0001936
   Rogers Lisa R, 2009, P545, V0, P0, DOI DOI 10.1007/978-1-60327-227-8_41
   Sagar J, 2007, CANCER CELL INT, V7, P0, DOI 10.1186/1475-2867-7-9
   Singh SK, 2003, CANCER RES, V63, P5821
   Singh SK, 2004, NATURE, V432, P396, DOI 10.1038/nature03128
   Soltanian S, 2011, TUMOR BIOL, V32, P425, DOI 10.1007/s13277-011-0155-8
   Steinman RM, 2007, NATURE, V449, P419, DOI 10.1038/nature06175
   Sun L, 1998, ONCOGENE, V16, P2095, DOI 10.1038/sj.onc.1201731
   Tabatabai G, 2011, CELL TISSUE RES, V343, P459, DOI 10.1007/s00441-010-1123-0
   Wheeler CJ, 2005, CURR OPIN MOL THER, V7, P35
   Yao XH, 2011, PROTEIN CELL, V2, P266, DOI 10.1007/s13238-011-1041-2
   Zhao JL, 1996, J EXP MED, V183, P777, DOI 10.1084/jem.183.3.777
NR 28
TC 19
Z9 21
U1 0
U2 27
PU YONSEI UNIV COLLEGE MEDICINE
PI SEOUL
PA IN-HONG CHOI, M.D., PH D, 50 SEONGSAN-RO, SEODAEMUN-GU, SEOUL 120-752, SOUTH KOREA
SN 0513-5796
EI 
J9 YONSEI MED J
JI Yonsei Med. J.
PD JAN 1
PY 2013
VL 54
IS 1
BP 92
EP 100
DI 10.3349/ymj.2013.54.1.92
PG 9
WC Medicine, General & Internal
SC General & Internal Medicine
GA 059AI
UT WOS:000312676400013
PM 23225804
DA 2025-02-17
ER

PT J
AU Gousias, K
   von Ruecker, A
   Voulgari, P
   Simon, M
AF Gousias, Konstantinos
   von Ruecker, Alexander
   Voulgari, Paraskevi
   Simon, Matthias
TI Phenotypical analysis, relation to malignancy and prognostic relevance of ICOS plus T regulatory and dendritic cells in patients with gliomas
SO JOURNAL OF NEUROIMMUNOLOGY
LA English
DT Article
DE Mature dendritic cells; T regulatory cells; ICOS; DC-based immunotherapy; Glioblastomas
ID glucocorticoids; differentiation; subsets; cancer; immunosuppression; dexamethasone; immunobiology; inhibition; maturation; vitro
AB We determined circulating T helper, T regulatory and ICOS + T regulatory as well as DC cell counts in 29 patients with cerebral gliomas. Samples from patients with gliomas vs. healthy controls and from patients with glioblastomas vs. patients with glioma WHO grades I-Ill contained significantly (p < 0.05) decreased numbers of total as well as mature, i.e. myeloid and plasmacytoid DCs. Patients with glioblastomas demonstrated significantly lower values of CD4+ as well as an increased fraction of ICOS + T regulatory/CD4+ cells. Higher CD4+ cell counts (>= 225 cells/mu l, median) were associated with improved survival in glioblastomas. (C) 2013 Elsevier B.V. All rights reserved.
C1 [Gousias, Konstantinos; Simon, Matthias] Univ Hosp Bonn, Dept Neurosurg, D-53105 Bonn, Germany.
   [von Ruecker, Alexander] Univ Hosp Bonn, Inst Pathol, D-53105 Bonn, Germany.
   [Voulgari, Paraskevi] Univ Hosp Ioannina, Dept Rheumatol, Ioannina 45500, Greece.
C3 University of Bonn; University of Bonn; University Hospital Ioannina
RP Gousias, K (通讯作者)，Neurochirurg Univ Klin Bonn, Sigmund Freud Str 25, D-53105 Bonn, Germany.
EM kostasgousias@yahoo.com
CR Almand B, 2000, CLIN CANCER RES, V6, P1755
   Ardon H, 2012, CANCER IMMUNOL IMMUN, V61, P2033, DOI 10.1007/s00262-012-1261-1
   Autissier P, 2010, CYTOM PART A, V77A, P410, DOI 10.1002/cyto.a.20859
   Banchereau J, 2000, ANNU REV IMMUNOL, V18, P767, DOI 10.1146/annurev.immunol.18.1.767
   Boon T, 2006, ANNU REV IMMUNOL, V24, P175, DOI 10.1146/annurev.immunol.24.021605.090733
   Cho DY, 2009, CELL TRANSPLANT, V18, P977, DOI 10.3727/096368909X12483162196962
   CID MC, 1989, ARTHRITIS RHEUM-US, V32, P884
   Conrad C, 2012, CANCER RES, V72, P5240, DOI 10.1158/0008-5472.CAN-12-2271
   Della Bella S, 2003, BRIT J CANCER, V89, P1463, DOI 10.1038/sj.bjc.6601243
   Dimitrov S, 2009, BLOOD, V113, P5134, DOI 10.1182/blood-2008-11-190769
   Dix AR, 1999, J NEUROIMMUNOL, V100, P216, DOI 10.1016/S0165-5728(99)00203-9
   El Andaloussi A, 2006, J NEUROSURG, V105, P430, DOI 10.3171/jns.2006.105.3.430
   Erdman SE, 2010, INT J CANCER, V127, P768, DOI 10.1002/ijc.25430
   Fecci PE, 2006, CANCER RES, V66, P3294, DOI 10.1158/0008-5472.CAN-05-3773
   Fong L, 2000, ANNU REV IMMUNOL, V18, P245, DOI 10.1146/annurev.immunol.18.1.245
   Gabrilovich DI, 1997, CLIN CANCER RES, V3, P483
   Gousias K, 2010, J NEUROIMMUNOL, V226, P136, DOI 10.1016/j.jneuroim.2010.05.027
   Hall JR, 2009, CLIN ONCOL-UK, V21, P591, DOI 10.1016/j.clon.2009.04.006
   Heimberger AB, 2008, CLIN CANCER RES, V14, P5166, DOI 10.1158/1078-0432.CCR-08-0320
   Hirooka S, 2011, ANTICANCER RES, V31, P3827
   Hoffmann TK, 2002, CLIN CANCER RES, V8, P1787
   Hughes MA, 2005, INT J RADIAT ONCOL, V62, P1423, DOI 10.1016/j.ijrobp.2004.12.085
   Humphries W, 2010, NEUROSURG CLIN N AM, V21, P125, DOI 10.1016/j.nec.2009.08.012
   Ito T, 2008, IMMUNITY, V28, P870, DOI 10.1016/j.immuni.2008.03.018
   Jacobs JFM, 2010, J NEUROIMMUNOL, V225, P195, DOI 10.1016/j.jneuroim.2010.05.020
   Kawakami Y, 1997, IMMUNOL RES, V16, P313, DOI 10.1007/BF02786397
   Male D, 2006, IMMUNOLOGY, V0, P354
   Matasic R, 1999, J LEUKOCYTE BIOL, V66, P909, DOI 10.1002/jlb.66.6.909
   Menetrier-Caux C, 1998, BLOOD, V92, P4778, DOI 10.1182/blood.V92.12.4778
   Migliorati G, 1997, MOL CELL BIOCHEM, V167, P135, DOI 10.1023/A:1006829421509
   MOSER M, 1995, EUR J IMMUNOL, V25, P2818, DOI 10.1002/eji.1830251016
   Mougiakakos D, 2010, ADV CANCER RES, V107, P57, DOI 10.1016/S0065-230X(10)07003-X
   Nishikawa H, 2010, INT J CANCER, V127, P759, DOI 10.1002/ijc.25429
   Piemonti L, 1999, J IMMUNOL, V162, P6473
   Pinzon-Charry A, 2005, NEOPLASIA, V7, P1112, DOI 10.1593/neo.05442
   Sakaguchi S, 2010, NAT REV IMMUNOL, V10, P490, DOI 10.1038/nri2785
   Savary I, 1998, BRIT J NUTR, V79, P297, DOI 10.1079/BJN19980047
   Scanlan Matthew J, 2004, CANCER IMMUN, V4, P1
   Sombroek CC, 2002, J IMMUNOL, V168, P4333, DOI 10.4049/jimmunol.168.9.4333
   Sonabend AM, 2008, ANTICANCER RES, V28, P1143
   Tada M, 1996, J CLIN NEUROSCI, V3, P102, DOI 10.1016/S0967-5868(96)90001-6
   Takagi Y, 2003, ANTICANCER RES, V23, P2553
   Troy AJ, 2000, CLIN CANCER RES, V6, P1755
   Van Gool S, 2009, BRAIN PATHOL, V19, P694, DOI 10.1111/j.1750-3639.2009.00316.x
   Vieira PL, 1998, J IMMUNOL, V161, P5245
   Vocanson M, 2010, J ALLERGY CLIN IMMUN, V126, P280, DOI 10.1016/j.jaci.2010.05.022
   Wan YSY, 2010, CELL MOL IMMUNOL, V7, P204, DOI 10.1038/cmi.2010.20
   Wilke CM, 2010, INT J CANCER, V127, P748, DOI 10.1002/ijc.25464
   Xu FY, 2011, BMC CANCER, V11, P0, DOI 10.1186/1471-2407-11-392
   Zisakis A, 2007, CYTOKINE, V39, P99, DOI 10.1016/j.cyto.2007.05.012
NR 50
TC 19
Z9 22
U1 0
U2 2
PU ELSEVIER
PI AMSTERDAM
PA RADARWEG 29, 1043 NX AMSTERDAM, NETHERLANDS
SN 0165-5728
EI 1872-8421
J9 J NEUROIMMUNOL
JI J. Neuroimmunol.
PD NOV 15
PY 2013
VL 264
IS 1-2
BP 84
EP 90
DI 10.1016/j.jneuroim.2013.09.001
PG 7
WC Immunology; Neurosciences
SC Immunology; Neurosciences & Neurology
GA 260AP
UT WOS:000327567700011
PM 24071056
DA 2025-02-17
ER

PT J
AU Eibinger, G
   Fauler, G
   Bernhart, E
   Frank, S
   Hammer, A
   Wintersperger, A
   Eder, H
   Heinemann, A
   Mischel, PS
   Malle, E
   Sattler, W
AF Eibinger, Gerald
   Fauler, Guenter
   Bernhart, Eva
   Frank, Sasa
   Hammer, Astrid
   Wintersperger, Andrea
   Eder, Hans
   Heinemann, Akos
   Mischel, Paul S.
   Malle, Ernst
   Sattler, Wolfgang
TI On the role of 25-hydroxycholesterol Synthesis by glioblastoma cell lines. Implications for chemotactic monocyte recruitment
SO EXPERIMENTAL CELL RESEARCH
LA English
DT Article
DE EBI2; Migration; Glioblastoma; TNF alpha; IL1 beta
ID cholesterol homeostasis; dendritic cells; in-vitro; oxysterols; receptor; activation; migration; macrophages; inhibition; expression
AB Glioblastoma multiforme (GBM) is the most common malignant primary brain tumor and is invariably fatal to affected patients. Oxysterols belong to a class of bioactive lipids that are implicated in neurological disease and are associated with various types of cancer. Here, we investigated expression and transcriptional regulation of cholesterol 25-hydroxylase (CH25H) in human U87MG and GM133 glioblastoma cell lines. We demonstrate that in both cell lines transcription and translation of CH25H are increased in response to TNF alpha and IL1 beta. In parallel, both cell lines upregulate 25-hydroxycholesterol (25-OHC) synthesis and secretion to levels comparable to bone marrow-derived mouse macrophages under inflammatory conditions. To determine whether 25-OHC acts as chemoattractant for tumor-associated macrophages, the human THP-1 monoblastic leukemia cell line was treated with varying amounts of the oxysterol. Experiments revealed that 25-OHC and lipid extracts isolated from GM133-conditioned medium (containing 7-fold higher 25-OHC concentrations than U87MG medium) induce chemotactic migration of THP-1 cells. Of note, 25-OHC also induced the migration of primary human peripheral blood monocytes. In response to exogenously added 25-OHC, THP-1 cells reorganized intermediate filament-associated vimentin to more cortical and polarized structures. Chemotactic migration of monocytes in response to 25-OHC was pertussis toxin-sensitive, indicating the involvement of G protein-coupled receptors. Using RNA interference we demonstrated that G protein coupled receptor 183 (EBI2) contributes to 25-OHC-mediated chemotactic migration of THP-1 cells. These in vitro data indicate that GBM-derived and secreted 25-OHC may be involved in the recruitment of immune-competent cells to a tumor via EBI2. (C) 2013 Elsevier Inc. All rights reserved.
C1 [Eibinger, Gerald; Bernhart, Eva; Frank, Sasa; Wintersperger, Andrea; Malle, Ernst; Sattler, Wolfgang] Med Univ Graz, Inst Mol Biol & Biochem, A-8010 Graz, Austria.
   [Fauler, Guenter] Med Univ Graz, Clin Inst Med & Chem Lab Diagnost, A-8010 Graz, Austria.
   [Hammer, Astrid] Med Univ Graz, Inst Cell Biol Histol & Embryol, A-8010 Graz, Austria.
   [Eder, Hans] Med Univ Graz, Dept Neurosurg, A-8010 Graz, Austria.
   [Heinemann, Akos] Med Univ Graz, Inst Expt & Clin Pharmacol, A-8010 Graz, Austria.
   [Mischel, Paul S.] Ludwig Inst Canc Res, La Jolla, CA 92093 USA.
C3 Medical University of Graz; Medical University of Graz; Medical University of Graz; Medical University of Graz; Medical University of Graz; Ludwig Institute for Cancer Research
RP Sattler, W (通讯作者)，Med Univ Graz, Inst Mol Biol & Biochem, Harrachgasse 21, A-8010 Graz, Austria.
EM wolfgang.sattler@medunigraz.at
FU Austrian Nationalbank (Anniversary Fund) [14534]; Austrian Research Promotion Agency (FFG) [Bridge P820107]; Austrian Science Fund (FWF) [F3007, DK-W1241, W1226, P22521]; National Institutes of Neurological Disease and Stroke [NS73831]; Austrian Science Fund (FWF) [W1241] Funding Source: Austrian Science Fund (FWF)
CR Baay M, 2011, CLIN DEV IMMUNOL, V0, P0, DOI DOI 10.1155/2011/565187
   Babiker A, 1998, BBA-LIPID LIPID MET, V1392, P333, DOI 10.1016/S0005-2760(98)00047-2
   Bauman DR, 2009, P NATL ACAD SCI USA, V106, P16764, DOI 10.1073/pnas.0909142106
   Benned-Jensen T, 2012, J BIOL CHEM, V287, P35470, DOI 10.1074/jbc.M112.387894
   Björkhem I, 2004, ARTERIOSCL THROM VAS, V24, P806, DOI 10.1161/01.ATV.0000120374.59826.1b
   Brahimi F, 2001, CELL BIOCHEM FUNCT, V19, P51, DOI 10.1002/cbf.899
   Bursill CA, 2010, ARTERIOSCL THROM VAS, V30, P1773, DOI 10.1161/ATVBAHA.110.211342
   Charles NA, 2011, GLIA, V59, P1169, DOI 10.1002/glia.21136
   Chuu CP, 2006, CANCER RES, V66, P6482, DOI 10.1158/0008-5472.CAN-06-0632
   Chuu CP, 2011, MED HYPOTHESES, V76, P697, DOI 10.1016/j.mehy.2011.01.037
   Chuu CP, 2010, ANTICANCER RES, V30, P3643
   Corcoran RB, 2006, P NATL ACAD SCI USA, V103, P8408, DOI 10.1073/pnas.0602852103
   Diczfalusy U, 2009, J LIPID RES, V50, P2258, DOI 10.1194/jlr.M900107-JLR200
   Fan HP, 2011, J IMMUNOL, V186, P4915, DOI 10.4049/jimmunol.1003713
   FOLCH J, 1957, J BIOL CHEM, V226, P497
   Fukuchi J, 2004, CANCER RES, V64, P7686, DOI 10.1158/0008-5472.CAN-04-2332
   Goldstein JL, 2006, CELL, V124, P35, DOI 10.1016/j.cell.2005.12.022
   Guo DL, 2011, CANCER DISCOV, V1, P442, DOI 10.1158/2159-8290.CD-11-0102
   Guo DL, 2009, P NATL ACAD SCI USA, V106, P12932, DOI 10.1073/pnas.0906606106
   Guo DQ, 1998, J IMMUNOL, V160, P2742
   Hannedouche S, 2011, NATURE, V475, P524, DOI 10.1038/nature10280
   Ivaska J, 2007, EXP CELL RES, V313, P2050, DOI 10.1016/j.yexcr.2007.03.040
   Jusakul A, 2011, LIPIDS HEALTH DIS, V10, P0, DOI 10.1186/1476-511X-10-44
   Laffitte BA, 2001, P NATL ACAD SCI USA, V98, P507, DOI 10.1073/pnas.021488798
   LANGE Y, 1995, J LIPID RES, V36, P1092
   Lee SH, 2005, CANCER RES, V65, P7984, DOI 10.1158/0008-5472.CAN-05-0631
   Liu CL, 2011, NATURE, V475, P519, DOI 10.1038/nature10226
   Liu Y, 1997, ARTERIOSCL THROM VAS, V17, P317, DOI 10.1161/01.ATV.17.2.317
   Makoukji J, 2011, J NEUROSCI, V31, P9620, DOI 10.1523/JNEUROSCI.0761-11.2011
   Malchinkhuu E, 2003, BIOCHEM J, V370, P817, DOI 10.1042/BJ20020867
   Nachtergaele S, 2012, NAT CHEM BIOL, V8, P211, DOI 10.1038/nchembio.765
   Nieminen M, 2006, NAT CELL BIOL, V8, P156, DOI 10.1038/ncb1355
   Park K, 2010, J LEUKOCYTE BIOL, V88, P1081, DOI 10.1189/jlb.0610318
   Parney IF, 2009, J NEUROSURG, V110, P572, DOI 10.3171/2008.7.JNS08475
   Pfaffl MW, 2001, NUCLEIC ACIDS RES, V29, P0, DOI 10.1093/nar/29.9.e45
   Repa JJ, 2007, J NEUROSCI, V27, P14470, DOI 10.1523/JNEUROSCI.4823-07.2007
   Rosenkilde MM, 2006, J BIOL CHEM, V281, P13199, DOI 10.1074/jbc.M602245200
   Russo V, 2011, J LEUKOCYTE BIOL, V90, P673, DOI 10.1189/jlb.0411198
   Rydberg EK, 2003, ATHEROSCLEROSIS, V170, P245, DOI 10.1016/S0021-9150(03)00302-2
   Schmid MC, 2012, VASC CELL, V4, P0, DOI 10.1186/2045-824X-4-14
   Sharma V, 2011, J MOL MED, V89, P123, DOI 10.1007/s00109-010-0683-5
   Silva J, 2003, J BIOL CHEM, V278, P25376, DOI 10.1074/jbc.M301233200
   Stupp R, 2006, ONCOLOGIST, V11, P165, DOI 10.1634/theoncologist.11-2-165
   TAM SP, 1992, ATHEROSCLEROSIS, V95, P137, DOI 10.1016/0021-9150(92)90017-B
   THEUNISSEN JJH, 1986, BIOCHIM BIOPHYS ACTA, V860, P66, DOI 10.1016/0005-2736(86)90499-2
   Traversari C, 2012, CURR OPIN PHARMACOL, V12, P729, DOI 10.1016/j.coph.2012.07.003
   Tsukada J, 1996, MOL CELL BIOL, V16, P2183
   Ulcar R, 2004, EUR J PHARMACOL, V501, P9, DOI 10.1016/j.ejphar.2004.08.003
   Van Brocklyn JR, 2002, CANCER LETT, V181, P195, DOI 10.1016/S0304-3835(02)00050-2
   Villablanca EJ, 2010, NAT MED, V16, P98, DOI 10.1038/nm.2074
   Waltl S, 2013, NEUROSCI LETT, V539, P16, DOI 10.1016/j.neulet.2013.01.014
   Wang YL, 2004, ONCOGENE, V23, P1283, DOI 10.1038/sj.onc.1207244
   Wang YQ, 2008, J PROTEOME RES, V7, P1606, DOI 10.1021/pr7006076
   Xu LY, 2012, AM J PHYSIOL-ENDOC M, V302, PE788, DOI 10.1152/ajpendo.00337.2011
   Ye XZ, 2012, J IMMUNOL, V189, P444, DOI 10.4049/jimmunol.1103248
   Yeung YT, 2012, J NEURO-ONCOL, V109, P35, DOI 10.1007/s11060-012-0875-7
   Yi TS, 2012, IMMUNITY, V37, P535, DOI 10.1016/j.immuni.2012.06.015
   Zhang L, 2012, MOL PHARMACOL, V82, P1094, DOI 10.1124/mol.112.080275
   Zhu VF, 2012, CANCER LETT, V316, P139, DOI 10.1016/j.canlet.2011.11.001
NR 59
TC 56
Z9 59
U1 0
U2 19
PU ELSEVIER INC
PI SAN DIEGO
PA 525 B STREET, STE 1900, SAN DIEGO, CA 92101-4495 USA
SN 0014-4827
EI 1090-2422
J9 EXP CELL RES
JI Exp. Cell Res.
PD JUL 15
PY 2013
VL 319
IS 12
BP 1828
EP 1838
DI 10.1016/j.yexcr.2013.03.025
PG 11
WC Oncology; Cell Biology
SC Oncology; Cell Biology
GA 186PD
UT WOS:000322055700013
PM 23541792
DA 2025-02-17
ER

PT J
AU Fritzell, S
   Sandén, E
   Eberstål, S
   Visse, E
   Darabi, A
   Siesjö, P
AF Fritzell, Sara
   Sanden, Emma
   Eberstal, Sofia
   Visse, Edward
   Darabi, Anna
   Siesjo, Peter
TI Intratumoral temozolomide synergizes with immunotherapy in a T cell-dependent fashion
SO CANCER IMMUNOLOGY IMMUNOTHERAPY
LA English
DT Article
DE GL261; Glioma; Immunotherapy; Intratumoral chemotherapy; T cell depletion; Temozolomide (TMZ)
ID colony-stimulating factor; pulsed dendritic cells; glioblastoma-multiforme; antitumor immunity; malignant glioma; adjuvant temozolomide; ifn-gamma; gm-csf; radiation; chemotherapy
AB Despite temozolomide (TMZ) treatment, the prognosis for patients with glioblastoma multiforme is still dismal. As dose escalation of TMZ is limited by systemic toxicity, intratumoral delivery emerges as an attractive treatment modality, which may sustain cytotoxic drug concentrations intratumorally and induce immunogenic cell death. Both clinical and experimental gliomas have responded to immunotherapy, but the benefit of simultaneous chemo- and immunotherapy is inadequately studied. Here, we monitored survival of GL261-bearing C57BL/6 mice following a 3-day treatment with either intratumoral TMZ (micro-osmotic pump, 4.2 mg/kg/day) or systemic TMZ (i.p. injections, 50 mg/kg/day) alone, or combined with immunization using GM-CSF secreting GL261 cells. Peripheral and intratumoral leukocytes were analyzed by flow cytometry and immunohistochemistry. Intratumoral TMZ induced higher survival rate than systemic TMZ (45 vs. 8 %). When T cells were depleted following intratumoral TMZ, the therapeutic effect was completely abrogated (0 % survival). Intratumoral TMZ synergistically increased survival rate of immunized mice (from 25 to 83 %), while systemic TMZ failed (0 %). While systemic TMZ induced a transient leukopenia, intratumoral TMZ and immunotherapy sustained the proliferation of CD8(+) T cells and decreased the number of intratumoral immunosuppressive cells. In conclusion, intratumoral TMZ alone or in combination with immunotherapy could cure glioma-bearing mice, due to attenuation of local immunosuppression and increase in potential effector immune cells.
C1 [Fritzell, Sara; Sanden, Emma; Eberstal, Sofia; Visse, Edward; Darabi, Anna; Siesjo, Peter] Lund Univ, Div Neurosurg, Dept Clin Sci Lund, Glioma Immunotherapy Grp, S-22184 Lund, Sweden.
C3 Lund University
RP Fritzell, S (通讯作者)，Lund Univ, Div Neurosurg, Dept Clin Sci Lund, Glioma Immunotherapy Grp, BMC D14, S-22184 Lund, Sweden.
EM sara.fritzell@med.lu.se
FU Hans and Marit Rausing Charitable Trust; Swedish Childhood Cancer Foundation; Neuroblastoma-CNS Network (NBCNS) Foundation; Skane region funds ALF; Royal Physiographic Society in Lund
CR Allhenn D, 2012, INT J PHARMACEUT, V436, P299, DOI 10.1016/j.ijpharm.2012.06.025
   Apetoh L, 2008, TRENDS MOL MED, V14, P141, DOI 10.1016/j.molmed.2008.02.002
   Attenello FJ, 2008, ANN SURG ONCOL, V15, P2887, DOI 10.1245/s10434-008-0048-2
   AUSMAN JI, 1970, CANCER RES, V30, P2394
   Banissi C, 2009, CANCER IMMUNOL IMMUN, V58, P1627, DOI 10.1007/s00262-009-0671-1
   Bock HC, 2010, NEUROSURG REV, V33, P441, DOI 10.1007/s10143-010-0280-7
   Bracci L, 2007, CLIN CANCER RES, V13, P644, DOI 10.1158/1078-0432.CCR-06-1209
   Brem H, 1995, J NEURO-ONCOL, V26, P111, DOI 10.1007/BF01060217
   Brem S, 2007, CANCER CHEMOTH PHARM, V60, P643, DOI 10.1007/s00280-006-0407-2
   Bronte V, 1999, J IMMUNOL, V162, P5728
   Buonerba C, 2011, CRIT REV ONCOL HEMAT, V80, P54, DOI 10.1016/j.critrevonc.2010.09.001
   Curtin JF, 2009, PLOS MED, V6, P83, DOI 10.1371/journal.pmed.1000010
   Darefsky AS, 2012, CANCER-AM CANCER SOC, V118, P2163, DOI 10.1002/cncr.26494
   Dunn Gavin P, 2007, CANCER IMMUN, V7, P12
   Eberstål S, 2012, CANCER IMMUNOL IMMUN, V61, P1191, DOI 10.1007/s00262-011-1196-y
   Gasser S, 2005, NATURE, V436, P1186, DOI 10.1038/nature03884
   Ghiringhelli F, 2007, CANCER IMMUNOL IMMUN, V56, P641, DOI 10.1007/s00262-006-0225-8
   Grossman SA, 2011, CLIN CANCER RES, V17, P5473, DOI 10.1158/1078-0432.CCR-11-0774
   Heimberger AB, 2000, CLIN CANCER RES, V6, P4148
   Heimberger AB, 2008, NEURO-ONCOLOGY, V10, P98, DOI 10.1215/15228517-2007-046
   Hirschhorn-Cymerman D, 2009, J EXP MED, V206, P1103, DOI 10.1084/jem.20082205
   Hirst TC, 2013, BRIT J CANCER, V108, P64, DOI 10.1038/bjc.2012.504
   Hodge JW, 2013, INT J CANCER, V133, P624, DOI 10.1002/ijc.28070
   Hong M, 2011, CANCER RES, V71, P6997, DOI 10.1158/0008-5472.CAN-11-1466
   Hu HM, 2002, CANCER RES, V62, P3914
   INABA K, 1992, J EXP MED, V176, P1693, DOI 10.1084/jem.176.6.1693
   INABA K, 1993, P NATL ACAD SCI USA, V90, P3038, DOI 10.1073/pnas.90.7.3038
   Kim CH, 2007, IMMUNOLOGY, V122, P615, DOI 10.1111/j.1365-2567.2007.02680.x
   Lee YJ, 2009, BLOOD, V114, P589, DOI 10.1182/blood-2009-02-206870
   Mach N, 2000, CANCER RES, V60, P3239
   Marina O, 2011, J NEUROSURG, V115, P220, DOI 10.3171/2011.3.JNS10495
   McGirt MJ, 2009, J NEUROSURG, V110, P583, DOI 10.3171/2008.5.17557
   Newcomb EW, 2006, CLIN CANCER RES, V12, P4730, DOI 10.1158/1078-0432.CCR-06-0593
   Obeid M, 2007, NAT MED, V13, P54, DOI 10.1038/nm1523
   Park JA, 2006, ONCOL REP, V16, P1253
   Park SD, 2007, VACCINE, V25, P3485, DOI 10.1016/j.vaccine.2006.12.060
   Ramakrishnan R, 2010, J CLIN INVEST, V120, P1111, DOI 10.1172/JCI40269
   Reits EA, 2006, J EXP MED, V203, P1259, DOI 10.1084/jem.20052494
   Sabel M, 2008, CURR MED RES OPIN, V24, P3239, DOI 10.1185/03007990802508180
   Sampson JH, 2011, NEURO-ONCOLOGY, V13, P324, DOI 10.1093/neuonc/noq157
   Scott AW, 2011, BIOMATERIALS, V32, P2532, DOI 10.1016/j.biomaterials.2010.12.020
   SELIGMAN ARNOLD M, 1939, AMER JOUR CANCER, V37, P364
   Serafini P, 2004, CANCER RES, V64, P6337, DOI 10.1158/0008-5472.CAN-04-0757
   Serrano A, 2001, INT J CANCER, V94, P243, DOI 10.1002/ijc.1452
   Smith KE, 2007, INT J CANCER, V120, P75, DOI 10.1002/ijc.22286
   Smith KE, 2009, INT J CANCER, V124, P630, DOI 10.1002/ijc.23986
   Stupp R, 2005, NEW ENGL J MED, V352, P987, DOI 10.1056/NEJMoa043330
   Stupp R, 2009, LANCET ONCOL, V10, P459, DOI 10.1016/S1470-2045(09)70025-7
   Su YB, 2004, J CLIN ONCOL, V22, P610, DOI 10.1200/JCO.2004.07.060
   Suzuki E, 2005, CLIN CANCER RES, V11, P6713, DOI 10.1158/1078-0432.CCR-05-0883
   Wack C, 2002, CANCER IMMUNOL IMMUN, V51, P431, DOI 10.1007/s00262-002-0292-4
   Wada S, 2009, CANCER RES, V69, P4309, DOI 10.1158/0008-5472.CAN-08-4102
   Williams KA, 2007, SEMIN IMMUNOL, V19, P318, DOI 10.1016/j.smim.2007.10.004
   Yabroff KR, 2012, NEURO-ONCOLOGY, V14, P351, DOI 10.1093/neuonc/nor218
   Yamanaka R, 2008, TRENDS MOL MED, V14, P228, DOI 10.1016/j.molmed.2008.03.003
   Yang WL, 2011, J NEURO-ONCOL, V101, P379, DOI 10.1007/s11060-010-0272-z
   Yu JS, 2004, CANCER RES, V64, P4973, DOI 10.1158/0008-5472.CAN-03-3505
   Zitvogel L, 2008, NAT REV IMMUNOL, V8, P59, DOI 10.1038/nri2216
NR 58
TC 44
Z9 52
U1 0
U2 19
PU SPRINGER
PI NEW YORK
PA 233 SPRING ST, NEW YORK, NY 10013 USA
SN 0340-7004
EI 1432-0851
J9 CANCER IMMUNOL IMMUN
JI Cancer Immunol. Immunother.
PD SEP 15
PY 2013
VL 62
IS 9
BP 1463
EP 1474
DI 10.1007/s00262-013-1449-z
PG 12
WC Oncology; Immunology
SC Oncology; Immunology
GA 208DS
UT WOS:000323657500003
PM 23775421
DA 2025-02-17
ER

PT J
AU Pollack, IF
   Jakacki, RI
   Butterfield, LH
   Okada, H
AF Pollack, Ian F.
   Jakacki, Regina I.
   Butterfield, Lisa H.
   Okada, Hideho
TI Peptide Vaccine Therapy for Childhood Gliomas
SO NEUROSURGERY
LA English
DT Article; Proceedings Paper
ID cytokine gene-therapy; brain-stem gliomas; childrens cancer group; phase-i/ii trial; dendritic cell vaccination; high-grade gliomas; malignant gliomas; t-cells; glioblastoma-multiforme; autologous glioma
C1 [Pollack, Ian F.; Jakacki, Regina I.; Butterfield, Lisa H.; Okada, Hideho] Univ Pittsburgh, Childrens Hosp Pittsburgh, Sch Med, Pittsburgh, PA 15213 USA.
C3 Pennsylvania Commonwealth System of Higher Education (PCSHE); University of Pittsburgh
RP Pollack, IF (通讯作者)，Univ Pittsburgh, Childrens Hosp Pittsburgh, Sch Med, Pittsburgh, PA 15213 USA.
FU NCATS NIH HHS [UL1TR000005] Funding Source: Medline; NCRR NIH HHS [UL1 RR024153] Funding Source: Medline
CR Adams A, 2005, VACCINE, V23, P2374, DOI 10.1016/j.vaccine.2005.01.014
   Albert ML, 1998, NAT MED, V4, P1321, DOI 10.1038/3315
   ALBRIGHT AL, 1993, NEUROSURGERY, V33, P1026
   Andersen MH, 2001, CANCER RES, V61, P869
   Andersen MH, 2001, CANCER RES, V61, P5964
   Ardon H, 2010, PEDIATR BLOOD CANCER, V54, P519, DOI 10.1002/pbc.22319
   Ater JL, 2012, J CLIN ONCOL, V30, P2641, DOI 10.1200/JCO.2011.36.6054
   Butowski N, 2009, J NEURO-ONCOL, V91, P175, DOI 10.1007/s11060-008-9693-3
   Butowski N, 2009, J NEURO-ONCOL, V91, P183, DOI 10.1007/s11060-008-9705-3
   Caruso DA, 2004, NEURO-ONCOLOGY, V6, P236, DOI 10.1215/S1152851703000668
   Chakravarti A, 2002, J CLIN ONCOL, V20, P1063, DOI 10.1200/JCO.20.4.1063
   Chakravarti A, 2001, CLIN CANCER RES, V7, P2387
   Cohen KJ, 2011, NEURO-ONCOLOGY, V13, P410, DOI 10.1093/neuonc/noq205
   Cohen KJ, 2011, NEURO-ONCOLOGY, V13, P317, DOI 10.1093/neuonc/noq191
   De Vleeschouwer S, 2008, CLIN CANCER RES, V14, P3098, DOI 10.1158/1078-0432.CCR-07-4875
   Debinski W, 1999, INT J ONCOL, V15, P481
   Debinski W, 1998, NAT BIOTECHNOL, V16, P449, DOI 10.1038/nbt0598-449
   Debinski W, 2000, MOL MED, V6, P440, DOI 10.1007/BF03401786
   Dodelet VC, 2000, ONCOGENE, V19, P5614, DOI 10.1038/sj.onc.1203856
   Eguchi J, 2006, CANCER RES, V66, P5883, DOI 10.1158/0008-5472.CAN-06-0363
   Engelhardt B, 2006, J NEURAL TRANSM, V113, P477, DOI 10.1007/s00702-005-0409-y
   Fujita M, 2008, J IMMUNOL, V180, P2089, DOI 10.4049/jimmunol.180.4.2089
   Giezeman-Smits KM, 2000, CANCER RES, V60, P2449
   Hatano M, 2005, NEOPLASIA, V7, P717, DOI 10.1593/neo.05277
   Jennings MT, 1996, J NEURO-ONCOL, V28, P207
   Kahlon KS, 2004, CANCER RES, V64, P9160, DOI 10.1158/0008-5472.CAN-04-0454
   Kantoff PW, 2010, NEW ENGL J MED, V363, P411, DOI 10.1056/NEJMoa1001294
   Kawakami K, 2005, J IMMUNOTHER, V28, P193, DOI 10.1097/01.cji.0000161393.04207.e1
   Kikuchi T, 2004, J IMMUNOTHER, V27, P452, DOI 10.1097/00002371-200411000-00005
   Kinch MS, 2003, CLIN CANCER RES, V9, P613
   Kogiku M, 2008, J CLIN NEUROSCI, V15, P1198, DOI 10.1016/j.jocn.2007.11.012
   Krakowski ML, 1997, EUR J IMMUNOL, V27, P2840, DOI 10.1002/eji.1830271115
   Kunwar S, 2007, J CLIN ONCOL, V25, P837, DOI 10.1200/JCO.2006.08.1117
   Liau LM, 2005, CLIN CANCER RES, V11, P5515, DOI 10.1158/1078-0432.CCR-05-0464
   Liu FH, 2006, CANCER RES, V66, P10815, DOI 10.1158/0008-5472.CAN-06-1408
   Matsui S, 1999, J IMMUNOL, V163, P184
   Nishimura F, 2006, CANCER RES, V66, P4478, DOI 10.1158/0008-5472.CAN-05-3825
   Oba SM, 2001, CANCER LETT, V164, P97, DOI 10.1016/S0304-3835(00)00716-3
   Okada H, 2004, EXPERT OPIN BIOL TH, V4, P1609, DOI 10.1517/14712598.4.10.1609
   Okada H, 2000, HUM GENE THER, V11, P637
   Okada H, 2003, J NEURO-ONCOL, V64, P13, DOI 10.1007/BF02700016
   Okada H, 2001, GENE THER, V8, P1157, DOI 10.1038/sj.gt.3301496
   Okada H, 1998, INT J CANCER, V78, P196, DOI 10.1002/(SICI)1097-0215(19981005)78:2<196::AID-IJC13>3.0.CO;2-9
   Okada H, 1999, GENE THER, V6, P219, DOI 10.1038/sj.gt.3300798
   Okada H, 2001, HUM GENE THER, V12, P575
   Okada H, 2008, J NEURO-ONCOL, V88, P245, DOI 10.1007/s11060-008-9566-9
   Okada H, 2011, EXPERT REV NEUROTHER, V11, P619, DOI 10.1586/ERN.11.49
   Okada H, 2011, J CLIN ONCOL, V29, P330, DOI 10.1200/JCO.2010.30.7744
   Okada H, 2007, J TRANSL MED, V5, P0, DOI 10.1186/1479-5876-5-67
   Okada H, 2009, CRIT REV IMMUNOL, V29, P1
   Okano F, 2002, CLIN CANCER RES, V8, P2851
   PACKER RJ, 1993, CANCER-AM CANCER SOC, V72, P1414, DOI 10.1002/1097-0142(19930815)72:4<1414::AID-CNCR2820720442>3.0.CO;2-C
   Pollack IF, 2012, NEUROSURGERY, V71, PE572, DOI 10.1227/01.neu.0000417775.63558.0e
   Pollack IF, 2011, NEURO-ONCOLOGY, V13, P35
   POLLACK IF, 1994, NEW ENGL J MED, V331, P1500, DOI 10.1056/NEJM199412013312207
   Prins RM, 2011, CLIN CANCER RES, V17, P1603, DOI 10.1158/1078-0432.CCR-10-2563
   Rosenberg SA, 2005, J IMMUNOL, V175, P6169, DOI 10.4049/jimmunol.175.9.6169
   Rosenberg SA, 1998, NAT MED, V4, P321, DOI 10.1038/nm0398-321
   Salazar AM, 1996, NEUROSURGERY, V38, P1096, DOI 10.1097/00006123-199606000-00006
   Salem ML, 2006, VACCINE, V24, P5119, DOI 10.1016/j.vaccine.2006.04.010
   Sasaki K, 2007, CANCER RES, V67, P6451, DOI 10.1158/0008-5472.CAN-06-3280
   Schulz O, 2005, NATURE, V433, P887, DOI 10.1038/nature03326
   Slingluff CL, 2003, J CLIN ONCOL, V21, P4016, DOI 10.1200/JCO.2003.10.005
   Uematsu M, 2005, J NEURO-ONCOL, V72, P231, DOI 10.1007/s11060-004-2353-3
   Walker PR, 2003, BRAIN RES REV, V42, P97, DOI 10.1016/S0165-0173(03)00141-3
   Wheeler CJ, 2008, CANCER RES, V68, P5955, DOI 10.1158/0008-5472.CAN-07-5973
   Wisoff JH, 1998, J NEUROSURG, V89, P52, DOI 10.3171/jns.1998.89.1.0052
   Wobser M, 2006, CANCER IMMUNOL IMMUN, V55, P1294, DOI 10.1007/s00262-005-0102-x
   Yajima N, 2005, CLIN CANCER RES, V11, P5900, DOI 10.1158/1078-0432.CCR-05-0559
   Yamanaka R, 2003, BRIT J CANCER, V89, P1172, DOI 10.1038/sj.bjc.6601268
   Yamanaka R, 2005, CLIN CANCER RES, V11, P4160, DOI 10.1158/1078-0432.CCR-05-0120
   Yu JS, 2004, CANCER RES, V64, P4973, DOI 10.1158/0008-5472.CAN-03-3505
   Zhang JG, 2008, J NEURO-ONCOL, V88, P65, DOI 10.1007/s11060-008-9534-4
   Zhang JG, 2006, NEURO-ONCOLOGY, V8, P431
   Zhen HN, 2005, CANCER-AM CANCER SOC, V104, P2775, DOI 10.1002/cncr.21490
   Zhu XM, 2007, J TRANSL MED, V5, P0, DOI 10.1186/1479-5876-5-10
NR 76
TC 4
Z9 4
U1 0
U2 2
PU OXFORD UNIV PRESS INC
PI CARY
PA JOURNALS DEPT, 2001 EVANS RD, CARY, NC 27513 USA
SN 0148-396X
EI 1524-4040
J9 NEUROSURGERY
JI Neurosurgery
PD AUG 15
PY 2013
VL 60
IS 
BP 113
EP 119
DI 10.1227/01.neu.0000430769.33467.68
PG 7
WC Clinical Neurology; Surgery
SC Neurosciences & Neurology; Surgery
GA 300SA
UT WOS:000330482600021
PM 23839362
DA 2025-02-17
ER

PT J
AU Pizza, G
   De Vinci, C
   Lo Conte, G
   Brasa, P
   Zuffa, S
   Melchiorri, L
   Ferrari, M
AF Pizza, Giancarlo
   De Vinci, Caterina
   Lo Conte, Giuseppe
   Brasa, Patrizia
   Zuffa, Silvia
   Melchiorri, Loredana
   Ferrari, Maura
TI A human monoclonal antibody detecting a Tumor-associated antigen (Taa) expressed on several different solid tumors and its possible use for intracavitary prophylaxis in Non Invasive Bladder Cancer (NIBC)
SO EUROPEAN JOURNAL OF ONCOLOGY
LA English
DT Article
DE Taa; NIBC; clone Brit-26/Hy
ID pulsed dendritic cells; immune-responses; carcinoma; therapy; radioimmunotherapy; vaccination
AB Aim: Production of a human monoclonal antitumour antibody for intracavitary immunoprophylaxis of non infiltrating bladder cancer. Materials and methods: A human anti-tumor-antibody-producing lymphoid cell-line was obtained by infection of peripheral blood lymphocytes (PBL) of a cancer patient with Epstein-Barr virus (EBV). Subsequently, the line has been fused with a murine myeloma and some human-antibodies- producing clones were selected by cluster picking. Results: No mouse immunoglobulins were detected. We describe here the studies performed on one of these clones, Brit-26/Hy, that produces human M and G1 class immunoglobulins reacting with a human Tumour-Associated Antigen (TAA) of 55 kDa Molecular Weight (MW). The antigen was found on cells from tumors and cell lines from different histology (Transitional Cell Carcinoma of the Bladder -TCCB-, kidney, colon and breast adenocarcinoma, glioblastoma) and does not seem to be expressed on normal cells of the corresponding tissue. Conclusions: In consideration of the high percentage of reacting TCCB cells and absence of reaction with normal transitional cells of the bladder we suggest the use of Brit-26/Hy in passive immunoprophylaxis for relapsing Non Invasive Bladder Cancer (NIBC) after transurethral resection (TUR).
C1 [Pizza, Giancarlo; De Vinci, Caterina; Lo Conte, Giuseppe; Brasa, Patrizia; Zuffa, Silvia] St Orsola Marcello Malpighi Hosp, I-40138 Bologna, Italy.
   [Melchiorri, Loredana] S Anna Univ Hosp, Operat Unit, Ferrara, Italy.
   [Ferrari, Maura] IZSLER Zoo Prohylact Inst Lombardia & Emilia Roma, Brescia, Italy.
C3 IRCCS Azienda Ospedaliero-Universitaria di Bologna; University of Ferrara; Arcispedale Sant'Anna
RP Pizza, G (通讯作者)，St Orsola Marcello Malpighi Hosp, Via P Palagi 9, I-40138 Bologna, Italy.
EM giancarlo.pizza@aosp.bo.it
CR Babjuk M, 2011, EUR UROL, V59, P997, DOI 10.1016/j.eururo.2011.03.017
   BARICORDI OR, 1985, INT J CANCER, V35, P781, DOI 10.1002/ijc.2910350614
   CORRADO F, 1987, JOURNAL OF EXPERIMENTAL PATHOLOGY (NEW YORK), V3, P347
   Corrado F, 1989, ACTA UROL ITAL, V3, P185
   COURTENAYLUCK NS, 1986, CANCER RES, V46, P6489
   De Vinci C, 1992, TUMORI UROLOGICI REC, V0, P607
   Fleckenstein G, 1998, MED ONCOL, V15, P212, DOI 10.1007/BF02787203
   Höltl L, 1998, LANCET, V352, P1358, DOI 10.1016/S0140-6736(05)60748-9
   Höltl L, 1999, J UROLOGY, V161, P777, DOI 10.1016/S0022-5347(01)61767-1
   HOUGHTON AN, 1991, BIOL THERAPY CANCER, V0, P533
   KOHLER G, 1975, NATURE, V256, P495, DOI 10.1038/256495a0
   Logan C, 2012, BJU INT, V110, P12, DOI 10.1111/j.1464-410X.2012.11619.x
   Marks C, 1996, NEW ENGL J MED, V335, P730, DOI 10.1056/NEJM199609053351008
   Miller G, 1983, PNAS, V70, P190
   Murray A, 2001, J NUCL MED, V42, P726
   Nestle FO, 1998, NAT MED, V4, P328, DOI 10.1038/nm0398-328
   Pfost B, 2009, J NUCL MED, V50, P1700, DOI 10.2967/jnumed.109.065961
   PIZZA G, 1987, JOURNAL OF EXPERIMENTAL PATHOLOGY (NEW YORK), V3, P335
   Pizza G, 1997, BLADDER SPARING TERA, V0, P50
   Pizza G, 1992, TUMORI UROLOGICI REC, V0, P639
   Pollock RR, 1985, MONOCLONAL ANTIBODIE, V0, P15
   RIECHMANN L, 1988, NATURE, V332, P323, DOI 10.1038/332323a0
   RIETHMULLER G, 1994, LANCET, V343, P1177, DOI 10.1016/S0140-6736(94)92398-1
   ROSS CE, 1973, LANCET, V2, P1087
   SHULMAN M, 1978, NATURE, V276, P269, DOI 10.1038/276269a0
   Welt S, 1996, J CLIN ONCOL, V14, P1787, DOI 10.1200/JCO.1996.14.6.1787
NR 26
TC 1
Z9 1
U1 0
U2 1
PU MATTIOLI 1885
PI FIDENZA
PA VIA DELLA LODESANA 649-SX, FIDENZA, 43046 PR, ITALY
SN 1128-6598
EI 
J9 EUR J ONCOL
JI Eur. J. Oncol.
PD JUN 15
PY 2013
VL 18
IS 2
BP 63
EP 73
DI 
PG 11
WC Oncology
SC Oncology
GA 301HH
UT WOS:000330522900002
DA 2025-02-17
ER

PT J
AU Chirasani, SR
   Leukel, P
   Gottfried, E
   Hochrein, J
   Stadler, K
   Neumann, B
   Oefner, PJ
   Gronwald, W
   Bogdahn, U
   Hau, P
   Kreutz, M
   Grauer, OM
AF Chirasani, Sridhar R.
   Leukel, Petra
   Gottfried, Eva
   Hochrein, Jochen
   Stadler, Katrin
   Neumann, Bernhard
   Oefner, Peter J.
   Gronwald, Wolfram
   Bogdahn, Ulrich
   Hau, Peter
   Kreutz, Marina
   Grauer, Oliver M.
TI Diclofenac inhibits lactate formation and efficiently counteracts local immune suppression in a murine glioma model
SO INTERNATIONAL JOURNAL OF CANCER
LA English
DT Article
DE diclofenac; lactate; LDH-A; Stat3; dendritic cell; TLR; regulatory T cell; glioma
ID tumor-growth; c-myc; cells; cyclooxygenase-2; hypoxia; activation; expression; mechanism; cancer; immunotherapy
AB Lactate formation in highly proliferative tumors such as malignant gliomas is associated with poor survival and contributes to the suppression of local immunity. Here, we report that diclofenac used at nontoxic concentrations significantly decreased lactate production in murine glioma cells and inhibited the expression of lactate dehydrogenase-A in vitro. Lactate reduction was accompanied by a dose-dependent inhibition of cell growth and a cell cycle arrest at the G2/M checkpoint. In the presence of diclofenac, murine bone marrow-derived dendritic cells (DCs) showed enhanced IL-12, but decreased IL-10 secretion on Toll-like receptor stimulation with R848 that correlated with reduced lactate levels in the glioma cell coculture and a blockade of signal transducers and activators of transcription 3 phosphorylation. In vivo, diclofenac treatment diminished intratumoral lactate levels and resulted in a significant delay of glioma growth. Ex vivo analyses revealed that tumor-infiltrating DCs regained their capacity to produce IL-12 on R848 stimulation. Moreover, diclofenac reduced the number of tumor-infiltrating regulatory T cells and impaired the upregulation of the Treg activation marker CD25. Nevertheless, a single intratumoral injection of R848 combined with diclofenac failed to induce an additional survival advantage in glioma-bearing mice. Further analyses illustrated that the presence of diclofenac during T-cell activation compromised INF-gamma production and T-cell proliferation, indicating that immunotherapeutic approaches have to be carefully timed when combined with diclofenac. In summary, diclofenac appears as an attractive agent for targeting lactate production and counteracting local immune suppression in malignant gliomas.
C1 [Chirasani, Sridhar R.; Leukel, Petra; Stadler, Katrin; Neumann, Bernhard; Bogdahn, Ulrich; Hau, Peter; Grauer, Oliver M.] Univ Med Ctr Regensburg, Dept Neurol, Regensburg, Germany.
   [Gottfried, Eva; Kreutz, Marina] Univ Med Ctr Regensburg, Dept Hematol & Oncol, Regensburg, Germany.
   [Hochrein, Jochen; Oefner, Peter J.; Gronwald, Wolfram] Univ Med Ctr Regensburg, Inst Funct Genom, Regensburg, Germany.
C3 University of Regensburg; University of Regensburg; University of Regensburg
RP Grauer, OM (通讯作者)，Univ Munster, Dept Neurol Inflammatory Dis Nervous Syst & Neuro, Albert Schweitzer Campus 1,Bldg A10, D-48149 Munster, Germany.
EM oliver.grauer@ukmuenster.de
FU German Research Foundation [Krm-1418/7-1, KFO262]; University Medical Centre of Regensburg (ReForM-A/C); German Wilhelm-Sander Foundation; University Medical Centre of Regensburg [ReForM-A/C]; Interreg [REFORM] Funding Source: Interreg
CR Bergmann C, 2007, CANCER RES, V67, P8865, DOI 10.1158/0008-5472.CAN-07-0767
   Cheng FD, 2003, IMMUNITY, V19, P425, DOI 10.1016/S1074-7613(03)00232-2
   Dovedi SJ, 2005, J UROLOGY, V174, P332, DOI 10.1097/01.ju.0000161589.85869.ae
   Fantin VR, 2006, CANCER CELL, V9, P425, DOI 10.1016/j.ccr.2006.04.023
   Fujita M, 2011, CANCER RES, V71, P2664, DOI 10.1158/0008-5472.CAN-10-3055
   Gordan JD, 2007, CANCER CELL, V12, P108, DOI 10.1016/j.ccr.2007.07.006
   Gordan JD, 2007, CURR OPIN GENET DEV, V17, P71, DOI 10.1016/j.gde.2006.12.006
   Gottfried E, 2006, BLOOD, V107, P2013, DOI 10.1182/blood-2005-05-1795
   Gottfried E, 2008, CYTOKINE GROWTH F R, V19, P65, DOI 10.1016/j.cytogfr.2007.10.008
   Grauer O, 2007, J NEURO-ONCOL, V82, P151, DOI 10.1007/s11060-006-9274-2
   Grauer OM, 2008, J IMMUNOL, V181, P6720, DOI 10.4049/jimmunol.181.10.6720
   Grauer OM, 2007, INT J CANCER, V121, P95, DOI 10.1002/ijc.22607
   Grauer OM, 2009, BRAIN PATHOL, V19, P674, DOI 10.1111/j.1750-3639.2009.00315.x
   Gronwald W, 2008, ANAL CHEM, V80, P9288, DOI 10.1021/ac801627c
   Harris AL, 2002, NAT REV CANCER, V2, P38, DOI 10.1038/nrc704
   Hussain SF, 2007, CANCER RES, V67, P9630, DOI 10.1158/0008-5472.CAN-07-1243
   Hussain SF, 2006, NEURO-ONCOLOGY, V8, P261, DOI 10.1215/15228517-2006-008
   Inoue A, 2004, FREE RADICAL BIO MED, V37, P1290, DOI 10.1016/j.freeradbiomed.2004.07.003
   Iwasaki A, 2004, NAT IMMUNOL, V5, P987, DOI 10.1038/ni1112
   Johnsen JI, 2004, CANCER RES, V64, P7210, DOI 10.1158/0008-5472.CAN-04-1795
   Karman J, 2004, J IMMUNOL, V173, P2353, DOI 10.4049/jimmunol.173.4.2353
   Kawai T, 2010, NAT IMMUNOL, V11, P373, DOI 10.1038/ni.1863
   Kikuchi T, 2004, J IMMUNOTHER, V27, P452, DOI 10.1097/00002371-200411000-00005
   Kortylewski M, 2009, CANCER RES, V69, P2497, DOI 10.1158/0008-5472.CAN-08-3031
   Kortylewski M, 2009, CANCER CELL, V15, P114, DOI 10.1016/j.ccr.2008.12.018
   Koukourakis MI, 2003, BRIT J CANCER, V89, P877, DOI 10.1038/sj.bjc.6601205
   Li XJ, 2004, NMR BIOMED, V17, P10, DOI 10.1002/nbm.858
   Mellman I, 2001, CELL, V106, P255, DOI 10.1016/S0092-8674(01)00449-4
   Napolitani G, 2005, NAT IMMUNOL, V6, P769, DOI 10.1038/ni1223
   Pashenkov M, 2003, BRAIN PATHOL, V13, P23
   Pinzon-Charry A, 2005, IMMUNOL CELL BIOL, V83, P451, DOI 10.1111/j.1440-1711.2005.01371.x
   Saraiva M, 2010, NAT REV IMMUNOL, V10, P170, DOI 10.1038/nri2711
   Semenza GL, 1996, J BIOL CHEM, V271, P32529, DOI 10.1074/jbc.271.51.32529
   Shim H, 1997, P NATL ACAD SCI USA, V94, P6658, DOI 10.1073/pnas.94.13.6658
   Singer K, 2011, CANCER IMMUNOL IMMUN, V60, P425, DOI 10.1007/s00262-010-0967-1
   Sutmuller RPM, 2006, J CLIN INVEST, V116, P485, DOI 10.1172/JCI25439
   Takada Y, 2004, ONCOGENE, V23, P9247, DOI 10.1038/sj.onc.1208169
   Tegeder I, 2001, FASEB J, V15, P2057, DOI 10.1096/fj.01-0390rev
   Van Hecken A, 2000, J CLIN PHARMACOL, V40, P1109
   Villalonga N, 2010, BIOCHEM PHARMACOL, V80, P858, DOI 10.1016/j.bcp.2010.05.012
   Walenta S, 2004, SEMIN RADIAT ONCOL, V14, P267, DOI 10.1016/j.semradonc.2004.04.004
   Walenta S, 2000, CANCER RES, V60, P916
   Wei J, 2007, P NATL ACAD SCI USA, V104, P18169, DOI 10.1073/pnas.0703642104
   Williams CS, 2000, CANCER RES, V60, P6045
   Yamanaka R, 2000, NEUROSURG FOCUS, V9, P0
   Yamasaki F, 2011, NEURO-ONCOLOGY, V13, P791, DOI 10.1093/neuonc/nor038
   Zelenay S, 2005, P NATL ACAD SCI USA, V102, P4091, DOI 10.1073/pnas.0408679102
NR 47
TC 70
Z9 71
U1 0
U2 22
PU WILEY
PI HOBOKEN
PA 111 RIVER ST, HOBOKEN 07030-5774, NJ USA
SN 0020-7136
EI 1097-0215
J9 INT J CANCER
JI Int. J. Cancer
PD FEB 15
PY 2013
VL 132
IS 4
BP 843
EP 853
DI 10.1002/ijc.27712
PG 11
WC Oncology
SC Oncology
GA 078AB
UT WOS:000314069400011
PM 22752934
DA 2025-02-17
ER

PT J
AU Lasky, JL
   Panosyan, EH
   Plant, A
   Davidson, T
   Yong, WH
   Prins, RM
   Liau, LM
   Moore, TB
AF Lasky, Joseph L., III
   Panosyan, Eduard H.
   Plant, Ashley
   Davidson, Tom
   Yong, William H.
   Prins, Robert M.
   Liau, Linda M.
   Moore, Theodore B.
TI Autologous Tumor Lysate-pulsed Dendritic Cell Immunotherapy for Pediatric Patients with Newly Diagnosed or Recurrent High-grade Gliomas
SO ANTICANCER RESEARCH
LA English
DT Article
DE Pediatric neuro-oncology; high grade glioma; dendritic cell vaccine; immunotherapy
ID brain-stem glioma; children; vaccination
AB Immunotherapy has the potential to improve clinical outcomes with little toxicity for pediatric patients with brain tumors. We conducted a pilot feasibility study of tumor lysate-pulsed dendritic cell (DC) vaccination in pediatric patients (1 to 18 years old) with newly diagnosed or recurrent high-grade glioma (HGG). A total of nine DC vaccine doses, each containing 1x10(6) cells per dose were administered to three out of the seven originally enrolled patients. Toxicities were limited to mild side-effects, except in one case of elevated alkaline phosphatase, which resolved without clinical consequences. Two patients with primary lesions amongst the three vaccinated were alive at the time of writing, both without evidence of disease. Pre- and post-vaccination tumor samples from a patient with an anaplastic oligoastrocytoma that recurred failed to demonstrate immune cell infiltration by immunohistochemistry. Peripheral cytokine levels were evaluated in one patient following DC vaccination and demonstrated some changes in relation to vaccination. DC vaccine is tolerable and feasible with some limitations for pediatric patients with HGG. Dendritic cell based immunotherapy may provide some clinical benefit in pediatric patients with glioma, especially for patients with minimal residual disease, but further investigation of this modality is required.
C1 [Lasky, Joseph L., III; Panosyan, Eduard H.] David Geffen Sch Med UCLA, Harbor UCLA Med Ctr LA Biomed, Dept Pediat, Div Pediat Hematol Oncol, Torrance, CA 90502 USA.
   [Plant, Ashley; Davidson, Tom; Moore, Theodore B.] David Geffen Sch Med UCLA, Dept Pediat, Div Pediat Hematol Oncol, Torrance, CA 90502 USA.
   [Yong, William H.] David Geffen Sch Med UCLA, Dept Pathol, Torrance, CA 90502 USA.
   [Prins, Robert M.; Liau, Linda M.] David Geffen Sch Med UCLA, Dept Neurosurg, Torrance, CA 90502 USA.
C3 Lundquist Institute; University of California System; University of California Los Angeles; University of California Los Angeles Medical Center; David Geffen School of Medicine at UCLA; University of California System; University of California Los Angeles; University of California Los Angeles Medical Center; David Geffen School of Medicine at UCLA; University of California System; University of California Los Angeles; University of California Los Angeles Medical Center; David Geffen School of Medicine at UCLA; University of California System; University of California Los Angeles; University of California Los Angeles Medical Center; David Geffen School of Medicine at UCLA
RP Lasky, JL (通讯作者)，David Geffen Sch Med UCLA, Harbor UCLA Med Ctr LA Biomed, 1000 W Carson St Bldg N-25,Box 468, Torrance, CA 90502 USA.
EM jlasky@labiomed.org
FU Neidorf Family Foundation; Miles for Hope Foundation; Squid and Squash Foundation; K12 Clinical Scientist Training in Gene Medicine program at UCLA; UCLA Tumor Cell Biology Program, United States Health and Human Services Ruth L. Kirschstein Institutional National Research Service Award [T32 CA009056]; National Cancer Institute [T32CA009056] Funding Source: NIH RePORTER
CR Aarsen FK, 2004, NEUROLOGY, V62, P1311, DOI 10.1212/01.WNL.0000120549.77188.36
   Ardon H, 2010, PEDIATR BLOOD CANCER, V54, P519, DOI 10.1002/pbc.22319
   Armstrong GT, 2011, NEURO-ONCOLOGY, V13, P223, DOI 10.1093/neuonc/noq178
   Armstrong GT, 2010, RADIAT RES, V174, P840, DOI 10.1667/RR1903.1
   Caruso DA, 2004, NEURO-ONCOLOGY, V6, P236, DOI 10.1215/S1152851703000668
   Dhodapkar MV, 2002, BLOOD, V100, P174, DOI 10.1182/blood.V100.1.174
   Di Lorenzo G, 2011, NAT REV CLIN ONCOL, V8, P551, DOI 10.1038/nrclinonc.2011.72
   Filipazzi P, 2007, J CLIN ONCOL, V25, P2546, DOI 10.1200/JCO.2006.08.5829
   Geoerger B, 2011, NEURO-ONCOLOGY, V13, P109, DOI 10.1093/neuonc/noq141
   Hargrove D, 2006, LANCET ONCOL, V7, P241, DOI 10.1016/S1470-2045(06)70615-5
   Johnson LA, 2010, CURR NEUROL NEUROSCI, V10, P259, DOI 10.1007/s11910-010-0111-9
   Kieran M, 2009, ONCOLOGY INFANCY CHI, V0, P623
   Kim W, 2010, NEUROSURG CLIN N AM, V21, P139, DOI 10.1016/j.nec.2009.09.005
   Knutson KL, 2005, CANCER IMMUNOL IMMUN, V54, P721, DOI 10.1007/s00262-004-0653-2
   Liau LM, 2005, CLIN CANCER RES, V11, P5515, DOI 10.1158/1078-0432.CCR-05-0464
   Merchant TE, 2010, SEMIN RADIAT ONCOL, V20, P58, DOI 10.1016/j.semradonc.2009.09.005
   Mirza B, 2010, CHILD NERV SYST, V26, P1785, DOI 10.1007/s00381-010-1134-x
   Mueller S, 2009, NEUROTHERAPEUTICS, V6, P570, DOI 10.1016/j.nurt.2009.04.006
   Ota N, 2001, J HUM GENET, V46, P267, DOI 10.1007/s100380170077
   Prins RM, 2011, CLIN CANCER RES, V17, P1603, DOI 10.1158/1078-0432.CCR-10-2563
   Shablak A, 2009, CLIN CANCER RES, V15, P6503, DOI 10.1158/1078-0432.CCR-09-1605
   Simon Matthias, 2009, RECENT RESULTS CANCER RES, V171, P105, DOI 10.1007/978-3-540-31206-2_6
   Sonabend AM, 2012, J NEURO-ONCOL, V108, P1, DOI 10.1007/s11060-011-0776-1
   Song KS, 2010, J NEUROSURG-PEDIATR, V6, P145, DOI 10.3171/2010.5.PEDS09558
   Svane I, 2007, CANC IMMUNOLOGY IMMU, V0, P0
   Wrzesinski C, 2010, J IMMUNOTHER, V33, P1, DOI 10.1097/CJI.0b013e3181b88ffc
   Xiang J, 2009, CANCER GENE THER, V16, P430, DOI 10.1038/cgt.2008.94
   Yu AL, 2010, NEW ENGL J MED, V363, P1324, DOI 10.1056/NEJMoa0911123
   Zhou LA, 2007, NAT IMMUNOL, V8, P967, DOI 10.1038/ni1488
NR 29
TC 63
Z9 68
U1 0
U2 10
PU INT INST ANTICANCER RESEARCH
PI ATHENS
PA EDITORIAL OFFICE 1ST KM KAPANDRITIOU-KALAMOU RD KAPANDRITI, PO BOX 22, ATHENS 19014, GREECE
SN 0250-7005
EI 1791-7530
J9 ANTICANCER RES
JI Anticancer Res.
PD MAY 15
PY 2013
VL 33
IS 5
BP 2047
EP 2056
DI 
PG 10
WC Oncology
SC Oncology
GA 148GR
UT WOS:000319233100034
PM 23645755
DA 2025-02-17
ER

PT J
AU Patrick, MJ
   Janjic, JM
   Teng, HB
   O'Hear, MR
   Brown, CW
   Stokum, JA
   Schmidt, BF
   Ahrens, ET
   Waggoner, AS
AF Patrick, Michael J.
   Janjic, Jelena M.
   Teng, Haibing
   O'Hear, Meredith R.
   Brown, Cortlyn W.
   Stokum, Jesse A.
   Schmidt, Brigitte F.
   Ahrens, Eric T.
   Waggoner, Alan S.
TI Intracellular pH Measurements Using Perfluorocarbon Nanoemulsions
SO JOURNAL OF THE AMERICAN CHEMICAL SOCIETY
LA English
DT Article
ID dendritic cells; cyanine dye; f-19 mri; vivo; tracking; inflammation; trafficking; delivery
AB We report the synthesis and formulation of unique perfluorocarbon (PFC) nanoemulsions enabling intracellular pH measurements in living cells via fluorescent microscopy and flow cytometry. These nanoemulsions are formulated to readily enter cells upon coincubation and contain two cyanine-based fluorescent reporters covalently bound to the PFC molecules, specifically Cy3-PFC and CypHerS-PFC conjugates. The spectral and pH-sensing properties of the nanoemulsions were characterized in vitro and showed the unaltered spectral behavior of dyes after formulation. In rat 9L glioma cells loaded with nanoemulsion, the local pH of nanoemulsions was longitudinally quantified using optical microscopy and flow cytometry and displayed a steady decrease in pH to a level of 5.5 over 3 h, indicating rapid uptake of nanoemulsion to acidic compartments. Overall, these reagents enable real-time optical detection of intracellular pH in living cells in response to pharmacological manipulations. Moreover, recent approaches for in vivo cell tracking using magnetic resonance imaging (MRI) employ intracellular PFC nanoemulsion probes to track cells using F-19 MRI. However, the intracellular fate of these imaging probes is poorly understood. The pH-sensing nanoemulsions allow the study of the fate of the PFC tracer inside the labeled cell, which is important for understanding the PFC cell loading dynamics, nanoemulsion stability and cell viability over time.
C1 [Patrick, Michael J.; Teng, Haibing; Schmidt, Brigitte F.; Waggoner, Alan S.] Carnegie Mellon Univ, Mol Biosensor & Imaging Ctr, Pittsburgh, PA 15213 USA.
   [Janjic, Jelena M.] Duquesne Univ, Grad Sch Pharmaceut Sci, Pittsburgh, PA 15219 USA.
   [O'Hear, Meredith R.; Stokum, Jesse A.; Ahrens, Eric T.] Carnegie Mellon Univ, Dept Biol Sci, Pittsburgh, PA 15213 USA.
   [Brown, Cortlyn W.] Univ Chicago, Dept Biol Sci, Chicago, IL 60637 USA.
   [Ahrens, Eric T.] Carnegie Mellon Univ, Pittsburgh NMR Ctr Biomed Res, Pittsburgh, PA 15213 USA.
C3 Carnegie Mellon University; Duquesne University; Carnegie Mellon University; University of Chicago; Carnegie Mellon University; Pennsylvania Commonwealth System of Higher Education (PCSHE); University of Pittsburgh
RP Ahrens, ET (通讯作者)，Univ Calif San Diego, Dept Radiol, La Jolla, CA 92093 USA.
EM eta@ucsd.edu
FU National Institutes of Health [P41-EB001977, P50-ES012359, R01-CA139579, U54RR02224102]; NSF [CHE-0130903, CHE-1039874, DBI-9729351]; Direct For Mathematical & Physical Scien; Division Of Chemistry [1039870] Funding Source: National Science Foundation
CR Ahrens ET, 2005, NAT BIOTECHNOL, V23, P983, DOI 10.1038/nbt1121
   Barriere H, 2008, CURRENT PROTOCOLS CE, V40, P0
   BENOLKEN RM, 1974, INVEST OPHTH VISUAL, V13, P71
   Bible E, 2012, BIOMATERIALS, V33, P2858, DOI 10.1016/j.biomaterials.2011.12.033
   Bonetto F, 2011, INT J CANCER, V129, P365, DOI 10.1002/ijc.25672
   Briggs MS, 2000, CHEM COMMUN, V0, PP2323, DOI 10.1039/b007108k
   Cooper ME, 2002, J FLUORESC, V12, P425, DOI 10.1023/A:1021366010681
   Flögel U, 2008, CIRCULATION, V118, P140, DOI 10.1161/CIRCULATIONAHA.107.737890
   Godbey WT, 1999, J CONTROL RELEASE, V60, P149, DOI 10.1016/S0168-3659(99)00090-5
   Grover A, 2012, ANGEW CHEM INT EDIT, V51, P4838, DOI 10.1002/anie.201108107
   Han JY, 2010, CHEM REV, V110, P2709, DOI 10.1021/cr900249z
   Helfer BM, 2010, CYTOTHERAPY, V12, P238, DOI 10.3109/14653240903446902
   Hielscher T, 2005, P EUR NAN SYST, V0, P138
   Hitchens TK, 2011, MAGN RESON MED, V65, P1145, DOI 10.1002/mrm.22702
   Janjic JM, 2009, US PATENT, V0, Patent No. 8227610
   Janjic JM, 2008, J AM CHEM SOC, V130, P2832, DOI 10.1021/ja077388j
   Janjic JM, 2009, WIRES NANOMED NANOBI, V1, P492, DOI 10.1002/wnan.35
   Jares-Erijman EA, 2003, NAT BIOTECHNOL, V21, P1387, DOI 10.1038/nbt896
   Johnson I, 2010, MOL PROBES HDB GUIDE, V0, P66
   Kadayakkara DK, 2010, PANCREAS, V39, P510, DOI 10.1097/MPA.0b013e3181bd6501
   Kadayakkara DKK, 2010, MAGN RESON MED, V64, P1252, DOI 10.1002/mrm.22506
   Kaneda MM, 2010, BIOMATERIALS, V31, P3079, DOI 10.1016/j.biomaterials.2010.01.006
   Khalil IA, 2006, PHARMACOL REV, V58, P32, DOI 10.1124/pr.58.1.8
   Mailliard RB, 2009, J IMMUNOTHER, V32, P948
   Morel PA, 2011, J LEUKOCYTE BIOL, V90, P539, DOI 10.1189/jlb.0311126
   Mujumdar RB, 2004, EU PATENT, V0, Patent No. [1394219AI, 1394219]
   Mujumdar RB, 2000, US PATENT, V0, Patent No. 2000075237
   Mujumdar RB, 2002, EU PATENT, V0, Patent No. 1212375
   MUJUMDAR RB, 1993, BIOCONJUGATE CHEM, V4, P105, DOI 10.1021/bc00020a001
   Myerson J, 2011, J THROMB HAEMOST, V9, P1292, DOI 10.1111/j.1538-7836.2011.04339.x
   OHanlon CE, 2012, J FLUORINE CHEM, V137, P27, DOI 10.1016/j.jfluchem.2012.02.004
   Pan H, 2011, BIOMATERIALS, V32, P231, DOI 10.1016/j.biomaterials.2010.08.080
   Partlow KC, 2008, BIOMATERIALS, V29, P3367, DOI 10.1016/j.biomaterials.2008.04.030
   Patel SK, 2013, PLOS ONE, V8, P0, DOI 10.1371/journal.pone.0055802
   Schulz A, 2009, ORG BIOMOL CHEM, V7, P1884, DOI 10.1039/b900260j
   Shu D, 2010, ACS NANO, V4, P6843, DOI 10.1021/nn1014853
   Srinivas M, 2007, MAGN RESON MED, V58, P725, DOI 10.1002/mrm.21352
   Srinivas M, 2009, MAGN RESON MED, V62, P747, DOI 10.1002/mrm.22063
   Taurozzi JS, 2012, PREPARATION NANOPART, V0, P1
   THOMAS JA, 1979, BIOCHEMISTRY-US, V18, P2210, DOI 10.1021/bi00578a012
   Zhang W, 2006, TETRAHEDRON, V62, P11837, DOI 10.1016/j.tet.2006.08.051
NR 41
TC 65
Z9 81
U1 0
U2 120
PU AMER CHEMICAL SOC
PI WASHINGTON
PA 1155 16TH ST, NW, WASHINGTON, DC 20036 USA
SN 0002-7863
EI 1520-5126
J9 J AM CHEM SOC
JI J. Am. Chem. Soc.
PD DEC 11
PY 2013
VL 135
IS 49
BP 18445
EP 18457
DI 10.1021/ja407573m
PG 13
WC Chemistry, Multidisciplinary
SC Chemistry
GA 272CU
UT WOS:000328438700039
PM 24266634
DA 2025-02-17
ER

PT J
AU Su, CC
   Lin, HC
   Lin, YP
   Shan, YS
   Yang, BC
AF Su, Chung-Chen
   Lin, Huan-Ching
   Lin, Yu-Ping
   Shan, Yan-Shen
   Yang, Bei-Chang
TI Expression of Th17-related genes in PHA/IL-2-activated human T cells by Fas signaling via caspase-1-and Stat3-dependent pathway
SO CELLULAR IMMUNOLOGY
LA English
DT Article
DE T cells; IL-17; Fas; Signal transduction
ID growth-factor-beta; mediated apoptosis; tyrosine phosphorylation; il-17 production; dendritic cells; glioma-cells; ror-gamma; activation; ligand; lymphocytes
AB T helper 17 (Th17) cells, which produce interleukin 17 (IL-17), are involved in the pathogenesis of autoimmune diseases and inflammatory conditions. Th17 cells have been detected in many Fas ligand-positive tumors. This study investigates the expression of Th17-related genes in PHA/IL-2-activated human T cells upon Fas ligation. Activated T cells transiently express ROR gamma t, IL-17A, and IL-17F. A subsequent Fas receptor stimulation or contact with FasL-expressing glioma cells significantly prolongs the induction of ROR gamma t and Th17-related cytokines. Treatments with inhibitors of caspase-1 and Stat3 reduce the Fas-signal-associated induction of ROR gamma t, IL-17A, and IL-17F, as well as the phosphorylation of Stat3. Although. the ligation of Fas results in caspase-8 cleavage and ERK1/2 phosphorylation, inhibitors for caspase-8 and MEK have no effect on the expressions of ROR gamma t, IL-17A, and IL-17F. The results suggest that the Fas signal favors the Th17-phenotypic features of human T cells through the caspase-1/Stat3 signaling pathway. (C) 2013 Elsevier Inc. All rights reserved.
C1 [Su, Chung-Chen; Lin, Huan-Ching; Lin, Yu-Ping; Yang, Bei-Chang] Natl Cheng Kung Univ, Inst Basic Med Sci, Coll Med, Tainan 70101, Taiwan.
   [Lin, Yu-Ping; Yang, Bei-Chang] Natl Cheng Kung Univ, Dept Microbiol & Immunol, Coll Med, Tainan 70101, Taiwan.
   [Shan, Yan-Shen] Natl Cheng Kung Univ, Dept Surg, Coll Med, Tainan 70101, Taiwan.
C3 National Cheng Kung University; National Cheng Kung University; National Cheng Kung University
RP Yang, BC (通讯作者)，Natl Cheng Kung Univ, Dept Microbiol & Immunol, Coll Med, Tainan 70101, Taiwan.
EM y1357@mail.ncku.edu.tw
FU National Science Council, Taiwan; Infectious Disease and Signaling Research Center of National Cheng Kung University; Aim for the Top University Project [99-2320-B-006-007-MY3, NSC DOH99-TD-C-111-003]
CR Acosta-Rodriguez EV, 2007, NAT IMMUNOL, V8, P639, DOI 10.1038/ni1467
   Allison J, 1997, P NATL ACAD SCI USA, V94, P3943, DOI 10.1073/pnas.94.8.3943
   Carballo M, 1999, J BIOL CHEM, V274, P17580, DOI 10.1074/jbc.274.25.17580
   CARSON DA, 1993, LANCET, V341, P1251, DOI 10.1016/0140-6736(93)91154-E
   Chen YL, 2003, J IMMUNOL, V171, P1183, DOI 10.4049/jimmunol.171.3.1183
   CHINNAIYAN AM, 1995, CELL, V81, P505, DOI 10.1016/0092-8674(95)90071-3
   Chio CC, 2001, BRIT J CANCER, V85, P1185, DOI 10.1054/bjoc.2001.2055
   DSouza WN, 2008, J IMMUNOL, V181, P7617, DOI 10.4049/jimmunol.181.11.7617
   Dambacher J, 2009, GUT, V58, P1207, DOI 10.1136/gut.2007.130112
   DHEIN J, 1995, NATURE, V373, P438, DOI 10.1038/373438a0
   Enari M, 1996, NATURE, V380, P723, DOI 10.1038/380723a0
   Frauwirth KA, 2002, J CLIN INVEST, V109, P295, DOI 10.1172/JCI14941
   Gendron S, 2003, J BIOL CHEM, V278, P48633, DOI 10.1074/jbc.M305169200
   Harris TJ, 2007, J IMMUNOL, V179, P4313, DOI 10.4049/jimmunol.179.7.4313
   Hill JA, 2007, IMMUNITY, V27, P786, DOI 10.1016/j.immuni.2007.09.010
   Huang JY, 2010, J IMMUNOL, V185, P1450, DOI 10.4049/jimmunol.0901352
   ITOH N, 1991, CELL, V66, P233, DOI 10.1016/0092-8674(91)90614-5
   Ivanov II, 2007, SEMIN IMMUNOL, V19, P409, DOI 10.1016/j.smim.2007.10.011
   JOHNSTON JA, 1995, P NATL ACAD SCI USA, V92, P8705, DOI 10.1073/pnas.92.19.8705
   KAY JE, 1991, IMMUNOL LETT, V29, P51, DOI 10.1016/0165-2478(91)90198-J
   Kidoya H, 2005, J IMMUNOL, V175, P8024, DOI 10.4049/jimmunol.175.12.8024
   Manel N, 2008, NAT IMMUNOL, V9, P641, DOI 10.1038/ni.1610
   Mangan PR, 2006, NATURE, V441, P231, DOI 10.1038/nature04754
   Mathur AN, 2007, J IMMUNOL, V178, P4901, DOI 10.4049/jimmunol.178.8.4901
   Maynard CL, 2007, NAT IMMUNOL, V8, P931, DOI 10.1038/ni1504
   Medema JP, 1997, EMBO J, V16, P2794, DOI 10.1093/emboj/16.10.2794
   Miwa K, 1998, NAT MED, V4, P1287, DOI 10.1038/3276
   MIYAWAKI T, 1992, J IMMUNOL, V149, P3753
   Muzio M, 1996, CELL, V85, P817, DOI 10.1016/S0092-8674(00)81266-0
   Oppmann B, 2000, IMMUNITY, V13, P715, DOI 10.1016/S1074-7613(00)00070-4
   Paulsen M, 2011, CELL DEATH DIFFER, V18, P619, DOI 10.1038/cdd.2010.134
   Paulsen M, 2011, CELL COMMUN SIGNAL, V9, P0, DOI 10.1186/1478-811X-9-7
   Peter ME, 1997, EUR J IMMUNOL, V27, P1207, DOI 10.1002/eji.1830270523
   Riley JL, 1998, J VIROL, V72, P8273, DOI 10.1128/JVI.72.10.8273-8280.1998
   Romani N, 1996, J IMMUNOL METHODS, V196, P137, DOI 10.1016/0022-1759(96)00078-6
   Scaffidi C, 1998, EMBO J, V17, P1675, DOI 10.1093/emboj/17.6.1675
   Scriba TJ, 2008, J IMMUNOL, V180, P1962, DOI 10.4049/jimmunol.180.3.1962
   Seino K, 1997, TRANSPL P, V29, P1092, DOI 10.1016/S0041-1345(96)00421-6
   Shin HCK, 1999, CYTOKINE, V11, P257, DOI 10.1006/cyto.1998.0433
   SINGER GG, 1994, IMMUNITY, V1, P365, DOI 10.1016/1074-7613(94)90067-1
   Slee EA, 1996, BIOCHEM J, V315, P21, DOI 10.1042/bj3150021
   Strasser A, 2009, IMMUNITY, V30, P180, DOI 10.1016/j.immuni.2009.01.001
   Su CC, 2007, J IMMUNOL, V179, P4589, DOI 10.4049/jimmunol.179.7.4589
   Umemura M, 2004, INT IMMUNOL, V16, P1099, DOI 10.1093/intimm/dxh111
   Volpe E, 2008, NAT IMMUNOL, V9, P650, DOI 10.1038/ni.1613
   Wada A, 2007, CANCER GENE THER, V14, P262, DOI 10.1038/sj.cgt.7701008
   Wei L, 2007, J BIOL CHEM, V282, P34605, DOI 10.1074/jbc.M705100200
   Yang BC, 2003, J IMMUNOL, V171, P3947, DOI 10.4049/jimmunol.171.8.3947
   Yang XXO, 2008, IMMUNITY, V28, P29, DOI 10.1016/j.immuni.2007.11.016
   YOO ZB, 1995, J IMMUNOL, V155, P5483
   Zhou LA, 2007, NAT IMMUNOL, V8, P967, DOI 10.1038/ni1488
   Zhu D, 2006, P NATL ACAD SCI USA, V103, P14836, DOI 10.1073/pnas.0605722103
NR 52
TC 6
Z9 7
U1 0
U2 5
PU ACADEMIC PRESS INC ELSEVIER SCIENCE
PI SAN DIEGO
PA 525 B ST, STE 1900, SAN DIEGO, CA 92101-4495 USA
SN 0008-8749
EI 1090-2163
J9 CELL IMMUNOL
JI Cell. Immunol.
PD FEB 15
PY 2013
VL 281
IS 2
BP 101
EP 110
DI 10.1016/j.cellimm.2013.03.002
PG 10
WC Cell Biology; Immunology
SC Cell Biology; Immunology
GA 170GQ
UT WOS:000320838800001
PM 23590971
DA 2025-02-17
ER

PT J
AU Mineharu, Y
   Castro, MG
   Lowenstein, PR
   Sakai, N
   Miyamoto, S
AF Mineharu, Yohei
   Castro, Maria G.
   Lowenstein, Pedro R.
   Sakai, Nobuyuki
   Miyamoto, Susumu
TI Dendritic Cell-Based Immunotherapy for Glioma: Multiple Regimens and Implications in Clinical Trials
SO NEUROLOGIA MEDICO-CHIRURGICA
LA English
DT Article
DE glioma; malignant; immunotherapy; dendritic cell; cancer
ID high-grade glioma; cd8(+) t-cells; nf-kappa-b; gene-therapy; suppressor-cells; antigen presentation; immune-response; in-vitro; tumor microenvironment; malignant gliomas
AB High grade glioma is a highly invasive brain tumor and recurrence is almost inevitable, even after radical resection of the tumor mass. Cytotoxic immune responses and immunological memory induced by immunotherapy might prevent tumor recurrence. Dendritic cells (DCs) are professional antigen-presenting cells of the innate immune system with the potential to generate robust antigen-specific T cell immune responses. DC-based inununotherapeutic strategies have been intensively studied in both preclinical and clinical settings. Although advances have been made in the experimental use of DCs, there are still considerable challenges that need to be addressed for clinical translation. In this review, we describe the variability of regimens currently available for DC-based immunotherapy and then review strategies to optimize DC therapeutic efficacy against glioma.
C1 [Mineharu, Yohei; Sakai, Nobuyuki] Inst Biomed Res & Innovat, Div Neuroendovasc Therapy, Kobe, Hyogo 6500047, Japan.
   [Mineharu, Yohei; Sakai, Nobuyuki] Kobe City Med Ctr, Gen Hosp, Dept Neurosurg, Kobe, Hyogo, Japan.
   [Castro, Maria G.; Lowenstein, Pedro R.] Univ Michigan, Sch Med, Dept Neurosurg, Ann Arbor, MI USA.
   [Castro, Maria G.; Lowenstein, Pedro R.] Univ Michigan, Sch Med, Dept Cell & Dev Biol, Ann Arbor, MI USA.
   [Miyamoto, Susumu] Kyoto Univ, Grad Sch Med, Dept Neurosurg, Kyoto, Japan.
C3 Institute for Biomedical Research & Innovation (IBRI); Kobe City Medical Center General Hospital; University of Michigan System; University of Michigan; University of Michigan System; University of Michigan; Kyoto University
RP Mineharu, Y (通讯作者)，Inst Biomed Res & Innovat, Div Neuroendovasc Therapy, Chuo Ku, 2-2 Minatojima Minamimachi, Kobe, Hyogo 6500047, Japan.
EM mineharu@kuhp.kyoto-u.ac.jp
FU NINDS/NIH; Phase One Foundation
CR Akasaki Y, 2004, J IMMUNOL, V173, P4352, DOI 10.4049/jimmunol.173.7.4352
   Akiyama Y, 2012, BMC CANCER, V12, P0, DOI 10.1186/1471-2407-12-623
   Ali S, 2004, MOL THER, V10, P1071, DOI 10.1016/j.ymthe.2004.08.025
   Ali S, 2005, CANCER RES, V65, P7194, DOI 10.1158/0008-5472.CAN-04-3434
   Ardon H, 2012, CANCER IMMUNOL IMMUN, V61, P2033, DOI 10.1007/s00262-012-1261-1
   Ashley DM, 1997, J EXP MED, V186, P1177, DOI 10.1084/jem.186.7.1177
   Assi H, 2012, NEUROSCI LETT, V527, P71, DOI 10.1016/j.neulet.2012.08.003
   Auffinger Brenda, 2012, F1000 MED REP, V4, P18
   Avigan D, 1999, CLIN CANCER RES, V5, P2735
   Banerjee DK, 2006, BLOOD, V108, P2655, DOI 10.1182/blood-2006-03-011353
   Berhanu A, 2006, CANCER RES, V66, P4895, DOI 10.1158/0008-5472.CAN-05-2384
   Bonifaz L, 2002, J EXP MED, V196, P1627, DOI 10.1084/jem.20021598
   Bonmort M, 2008, CURR OPIN IMMUNOL, V20, P558, DOI 10.1016/j.coi.2008.04.006
   Bonnotte B, 2003, CANCER RES, V63, P2145
   Boone DL, 2004, NAT IMMUNOL, V5, P1052, DOI 10.1038/ni1110
   Boudreau JE, 2011, MOL THER, V19, P841, DOI 10.1038/mt.2011.57
   Brasel K, 2000, BLOOD, V96, P3029, DOI 10.1182/blood.V96.9.3029.h8003029_3029_3039
   Brown JA, 2003, J IMMUNOL, V170, P1257, DOI 10.4049/jimmunol.170.3.1257
   Brusa D, 2008, VACCINE, V26, P6422, DOI 10.1016/j.vaccine.2008.08.063
   Calzascia T, 2005, IMMUNITY, V22, P175, DOI 10.1016/j.immuni.2004.12.008
   Candolfi M, 2012, NEOPLASIA, V14, P757, DOI 10.1593/neo.12794
   Capece D, 2012, J BIOMED BIOTECHNOL, V0, P0, DOI DOI 10.1155/2012/926321
   Castro MG, 2011, CURR GENE THER, V11, P155
   Chaudhry UI, 2006, FASEB J, V20, P982, DOI 10.1096/fj.05-5411fje
   Chauvin C, 2008, CANCER RES, V68, P9433, DOI 10.1158/0008-5472.CAN-08-0104
   Chauvin C, 2008, J IMMUNOL, V181, P11, DOI 10.4049/jimmunol.181.1.11
   Chen L, 2007, J LEUKOCYTE BIOL, V81, P1422, DOI 10.1189/jlb.1106674
   Cohen PA, 2008, BLOOD, V112, P1832, DOI 10.1182/blood-2007-12-130138
   Curtin JF, 2008, PLOS ONE, V3, P0, DOI 10.1371/journal.pone.0001983
   Curtin JF, 2006, J IMMUNOL, V176, P3566, DOI 10.4049/jimmunol.176.6.3566
   Curtin JF, 2009, PLOS MED, V6, P83, DOI 10.1371/journal.pmed.1000010
   Curtin JF, 2005, CURR TOP MED CHEM, V5, P1151, DOI 10.2174/156802605774370856
   de Brito C, 2011, J IMMUNOL, V186, P1503, DOI 10.4049/jimmunol.1001022
   Diaz-Montero CM, 2009, CANCER IMMUNOL IMMUN, V58, P49, DOI 10.1007/s00262-008-0523-4
   Driessens G, 2009, IMMUNOL REV, V229, P126, DOI 10.1111/j.1600-065X.2009.00771.x
   Dunn Gavin P, 2007, CANCER IMMUN, V7, P12
   Fujita M, 2011, CANCER RES, V71, P2664, DOI 10.1158/0008-5472.CAN-10-3055
   Fujita M, 2009, CANCER RES, V69, P1587, DOI 10.1158/0008-5472.CAN-08-2915
   Geissmann F, 2010, SCIENCE, V327, P656, DOI 10.1126/science.1178331
   Ghansah T, 2013, CANCER IMMUNOL IMMUN, V62, P1083, DOI 10.1007/s00262-013-1407-9
   Grauer OM, 2008, J IMMUNOL, V181, P6720, DOI 10.4049/jimmunol.181.10.6720
   Greenwald RJ, 2005, ANNU REV IMMUNOL, V23, P515, DOI 10.1146/annurev.immunol.23.021704.115611
   Gustafsson K, 2011, SCAND J IMMUNOL, V74, P318, DOI 10.1111/j.1365-3083.2011.02580.x
   Hashiba T, 2007, NEUROL MED-CHIR, V47, P165, DOI 10.2176/nmc.47.165
   Heimberger AB, 2011, NEURO-ONCOLOGY, V13, P3, DOI 10.1093/neuonc/noq169
   Hodi FS, 2010, NEW ENGL J MED, V363, P711, DOI 10.1056/NEJMoa1003466
   Hong BX, 2009, CANCER RES, V69, P8076, DOI 10.1158/0008-5472.CAN-09-1507
   Iclozan C, 2013, CANCER IMMUNOL IMMUN, V62, P909, DOI 10.1007/s00262-013-1396-8
   Iellem A, 2001, J EXP MED, V194, P847, DOI 10.1084/jem.194.6.847
   INABA K, 1992, J EXP MED, V176, P1693, DOI 10.1084/jem.176.6.1693
   Itano AA, 2003, IMMUNITY, V19, P47, DOI 10.1016/S1074-7613(03)00175-4
   JENKINS MK, 1987, J EXP MED, V165, P302, DOI 10.1084/jem.165.2.302
   Joffre O, 2009, IMMUNOL REV, V227, P234, DOI 10.1111/j.1600-065X.2008.00718.x
   Johnson LA, 2010, CURR NEUROL NEUROSCI, V10, P259, DOI 10.1007/s11910-010-0111-9
   Kalinski P, 2006, IMMUNOL RES, V36, P137, DOI 10.1385/IR:36:1:137
   King GD, 2008, MOL THER, V16, P682, DOI 10.1038/mt.2008.18
   King GD, 2008, NEURO-ONCOLOGY, V10, P19, DOI 10.1215/15228517-2007-045
   King GD, 2011, MOL THER, V19, P1793, DOI 10.1038/mt.2011.77
   Kodumudi KN, 2010, CLIN CANCER RES, V16, P4583, DOI 10.1158/1078-0432.CCR-10-0733
   Kudo-Saito C, 2004, CLIN CANCER RES, V10, P1090, DOI 10.1158/1078-0432.CCR-03-0145
   Kushwah R, 2011, CELL BIOSCI, V1, P0, DOI 10.1186/2045-3701-1-20
   Lafferty K J, 1979, ADV EXP MED BIOL, V114, P497
   Lai A, 2011, J CLIN ONCOL, V29, P142, DOI 10.1200/JCO.2010.30.2729
   Lee EG, 2000, SCIENCE, V289, P2350, DOI 10.1126/science.289.5488.2350
   Li YH, 2008, CANCER RES, V68, P6889, DOI 10.1158/0008-5472.CAN-08-0161
   Lim SN, 2012, J IMMUNOTHER, V35, P670, DOI 10.1097/CJI.0b013e318270e135
   Lou YY, 2007, J IMMUNOL, V178, P1534, DOI 10.4049/jimmunol.178.3.1534
   Maes W, 2009, NEURO-ONCOLOGY, V11, P529, DOI 10.1215/15228517-2009-004
   Mailliard RB, 2004, CANCER RES, V64, P5934, DOI 10.1158/0008-5472.CAN-04-1261
   Mao CP, 2010, METHODS MOL BIOL, V623, P325, DOI 10.1007/978-1-60761-588-0_21
   McDonnell AM, 2010, EUR J IMMUNOL, V40, P1617, DOI 10.1002/eji.200940153
   Mineharu Y, 2012, NEUROTHERAPEUTICS, V9, P827, DOI 10.1007/s13311-012-0144-7
   Mineharu Y, 2011, CLIN CANCER RES, V17, P4705, DOI 10.1158/1078-0432.CCR-11-0915
   Muhammad AKMG, 2009, CLIN CANCER RES, V15, P6113, DOI 10.1158/1078-0432.CCR-09-1087
   Naik SH, 2005, J IMMUNOL, V174, P6592, DOI 10.4049/jimmunol.174.11.6592
   Napolitani G, 2005, NAT IMMUNOL, V6, P769, DOI 10.1038/ni1223
   O I, 2002, ANTICANCER RES, V22, P613
   Okada H, 2011, J CLIN ONCOL, V29, P330, DOI 10.1200/JCO.2010.30.7744
   Ostrand-Rosenberg S, 2012, SEMIN CANCER BIOL, V22, P275, DOI 10.1016/j.semcancer.2012.01.011
   Osuka S, 2012, NEUROL MED-CHIR, V52, P186, DOI 10.2176/nmc.52.186
   Ozao-Choy J, 2009, CANCER RES, V69, P2514, DOI 10.1158/0008-5472.CAN-08-4709
   Parajuli P, 2004, NEUROSURGERY, V55, P1194, DOI 10.1227/01.NEU.0000141082.20865.48
   Parajuli P, 2001, EXP HEMATOL, V29, P1185, DOI 10.1016/S0301-472X(01)00722-6
   Phillips HS, 2006, CANCER CELL, V9, P157, DOI 10.1016/j.ccr.2006.02.019
   Pletinckx K, 2011, FRONT IMMUNOL, V2, P0, DOI 10.3389/fimmu.2011.00039
   Pooley JL, 2001, J IMMUNOL, V166, P5327, DOI 10.4049/jimmunol.166.9.5327
   Prins RM, 2011, CLIN CANCER RES, V17, P1603, DOI 10.1158/1078-0432.CCR-10-2563
   Puntel M, 2010, J VIROL, V84, P6007, DOI 10.1128/JVI.00398-10
   Raychaudhuri B, 2011, NEURO-ONCOLOGY, V13, P591, DOI 10.1093/neuonc/nor042
   Rock KL, 1996, J IMMUNOL, V156, P3721
   ROCK KL, 1990, SCIENCE, V249, P918, DOI 10.1126/science.2392683
   Rodrigues JC, 2010, NEURO-ONCOLOGY, V12, P351, DOI 10.1093/neuonc/nop023
   Saito R, 2004, INT J CANCER, V111, P777, DOI 10.1002/ijc.20331
   Saito Ryuta, 2012, NEUROL MED CHIR (TOKYO), V52, P531
   Santilli G, 2013, CLIN CANCER RES, V19, P1116, DOI 10.1158/1078-0432.CCR-12-2528
   Scheffer SR, 2003, INT J CANCER, V103, P205, DOI 10.1002/ijc.10777
   Segura E, 2013, J EXP MED, V210, P1035, DOI 10.1084/jem.20121103
   Shen L, 2004, NAT BIOTECHNOL, V22, P1546, DOI 10.1038/nbt1035
   Shi LY, 2006, BLOOD, V108, P2678, DOI 10.1182/blood-2006-04-015404
   Shimizu K, 2009, EUR J IMMUNOL, V39, P457, DOI 10.1002/eji.200838794
   Shirahata M, 2007, CLIN CANCER RES, V13, P7341, DOI 10.1158/1078-0432.CCR-06-2789
   Shirahata M, 2009, CANCER SCI, V100, P165, DOI 10.1111/j.1349-7006.2008.01002.x
   Shortman K, 2010, IMMUNOL REV, V234, P18, DOI 10.1111/j.0105-2896.2009.00870.x
   Small EJ, 2006, J CLIN ONCOL, V24, P3089, DOI 10.1200/JCO.2005.04.5252
   Song XT, 2008, NAT MED, V14, P258, DOI 10.1038/nm1721
   Stallwood Y, 2006, J IMMUNOL, V177, P885, DOI 10.4049/jimmunol.177.2.885
   Stone GW, 2009, PLOS ONE, V4, P0, DOI 10.1371/journal.pone.0007334
   Stupp R, 2005, NEW ENGL J MED, V352, P987, DOI 10.1056/NEJMoa043330
   Thorburn J, 2009, CELL DEATH DIFFER, V16, P175, DOI 10.1038/cdd.2008.143
   Topalian SL, 2012, NEW ENGL J MED, V366, P2443, DOI 10.1056/NEJMoa1200690
   Van Gool S, 2009, BRAIN PATHOL, V19, P694, DOI 10.1111/j.1750-3639.2009.00316.x
   Vauleon E, 2010, CLIN DEV IMMUNOL, V0, P0, DOI DOI 10.1155/2010/689171
   Vincent J, 2010, CANCER RES, V70, P3052, DOI 10.1158/0008-5472.CAN-09-3690
   Weigel BJ, 2002, BLOOD, V100, P4169, DOI 10.1182/blood-2002-04-1063
   Wen PY, 2008, NEW ENGL J MED, V359, P492, DOI 10.1056/NEJMra0708126
   Wheeler CJ, 2008, CANCER RES, V68, P5955, DOI 10.1158/0008-5472.CAN-07-5973
   Xiong WD, 2010, PLOS ONE, V5, P0, DOI 10.1371/journal.pone.0011074
   Xu SW, 2003, J IMMUNOL, V171, P2251, DOI 10.4049/jimmunol.171.5.2251
   Xu X, 2012, CLIN DEV IMMUNOL, V0, P0, DOI DOI 10.1155/2012/764213
   Zang XX, 2007, CLIN CANCER RES, V13, P5271, DOI 10.1158/1078-0432.CCR-07-1030
   Zhan YF, 2012, EUR J IMMUNOL, V42, P2889, DOI 10.1002/eji.201242477
   Zhu XJ, 2012, PLOS ONE, V7, P0, DOI 10.1371/journal.pone.0052141
NR 122
TC 15
Z9 16
U1 0
U2 9
PU JAPAN NEUROSURGICAL SOC
PI TOKYO
PA 5-25-16 HONGO, BUNKYO-KU, TOKYO, 113-0033, JAPAN
SN 0470-8105
EI 1349-8029
J9 NEUROL MED-CHIR
JI Neurol. Med.-Chir.
PD NOV 15
PY 2013
VL 53
IS 11
BP 741
EP 754
DI 10.2176/nmc.ra2013-0234
PG 14
WC Clinical Neurology; Surgery
SC Neurosciences & Neurology; Surgery
GA 269II
UT WOS:000328234600001
PM 24140772
DA 2025-02-17
ER

PT J
AU Pellegatta, S
   Eoli, M
   Frigerio, S
   Antozzi, C
   Bruzzone, MG
   Cantini, G
   Nava, S
   Anghileri, E
   Cuppini, L
   Cuccarini, V
   Ciusani, E
   Dossena, M
   Pollo, B
   Mantegazza, R
   Parati, EA
   Finocchiaro, G
AF Pellegatta, Serena
   Eoli, Marica
   Frigerio, Simona
   Antozzi, Carlo
   Bruzzone, Maria Grazia
   Cantini, Gabriele
   Nava, Sara
   Anghileri, Elena
   Cuppini, Lucia
   Cuccarini, Valeria
   Ciusani, Emilio
   Dossena, Marta
   Pollo, Bianca
   Mantegazza, Renato
   Parati, Eugenio A.
   Finocchiaro, Gaetano
TI The natural killer cell response and tumor debulking are associated with prolonged survival in recurrent glioblastoma patients receiving dendritic cells loaded with autologous tumor lysates
SO ONCOIMMUNOLOGY
LA English
DT Article
DE IFN; NK cells; dendritic cells; glioblastoma; immunotherapy
ID high-grade gliomas; nk cells; cancer-immunotherapy; antitumor immunity; cd14(+) monocytes; growth-factor; ifn-gamma; t-cells; vaccination; maturation
AB Recurrent glioblastomas (GBs) are highly aggressive tumors associated with a 6-8 mo survival rate. In this study, we evaluated the possible benefits of an immunotherapeutic strategy based on mature dendritic cells (DCs) loaded with autologous tumor-cell lysates in 15 patients affected by recurrent GB. The median progression-free survival (PFS) of this patient cohort was 4.4 mo, and the median overall survival (OS) was 8.0 mo. Patients with small tumors at the time of the first vaccination (< 20 cm(3); n = 8) had significantly longer PFS and OS than the other patients (6.0 vs. 3.0 mo, p = 0.01; and 16.5 vs. 7.0 mo, p = 0.003, respectively). CD8(+) T cells, CD56(+) natural killer (NK) cells and other immune parameters, such as the levels of transforming growth factor , vascular endothelial growth factor, interleukin-12 and interferon (IFN), were measured in the peripheral blood and serum of patients before and after immunization, which enabled us to obtain a vaccination/baseline ratio (V/B ratio). An increased V/B ratio for NK cells, but not CD8(+) T cells, was significantly associated with prolonged PFS and OS. Patients exhibiting NK-cell responses were characterized by high levels of circulating IFN and E4BP4, an NK-cell transcription factor. Furthermore, the NK cell V/B ratio was inversely correlated with the TGF2 and VEGF V/B ratios. These results suggest that tumor-loaded DCs may increase the survival rate of patients with recurrent GB after effective tumor debulking, and emphasize the role of the NK-cell response in this therapeutic setting.
C1 [Pellegatta, Serena; Eoli, Marica; Cantini, Gabriele; Anghileri, Elena; Cuppini, Lucia; Finocchiaro, Gaetano] Fdn IRCCS Ist Neurol C Besta, Unit Mol Neurooncol, Milan, Italy.
   [Pellegatta, Serena; Cantini, Gabriele; Finocchiaro, Gaetano] European Inst Oncol, Dept Expt Oncol, Milan, Italy.
   [Frigerio, Simona; Nava, Sara; Dossena, Marta; Parati, Eugenio A.] Fdn IRCCS Ist Neurol C Besta, Cell Therapy Unit, Milan, Italy.
   [Antozzi, Carlo; Mantegazza, Renato] Fdn IRCCS Ist Neurol C Besta, Unit Neuroimmunol, Milan, Italy.
   [Bruzzone, Maria Grazia; Cuccarini, Valeria] Fdn IRCCS Ist Neurol C Besta, Unit Neuroradiol, Milan, Italy.
   [Ciusani, Emilio] Fdn IRCCS Ist Neurol C Besta, Unit Clin Pathol, Milan, Italy.
   [Pollo, Bianca] Fdn IRCCS Ist Neurol C Besta, Unit Neuropathol, Milan, Italy.
C3 Fondazione IRCCS Istituto Neurologico Carlo Besta; IRCCS European Institute of Oncology (IEO); Fondazione IRCCS Istituto Neurologico Carlo Besta; Fondazione IRCCS Istituto Neurologico Carlo Besta; Fondazione IRCCS Istituto Neurologico Carlo Besta; Fondazione IRCCS Istituto Neurologico Carlo Besta; Fondazione IRCCS Istituto Neurologico Carlo Besta
RP Finocchiaro, G (通讯作者)，Fdn IRCCS Ist Neurol C Besta, Unit Mol Neurooncol, Milan, Italy.
EM gaetano.finocchiaro@gmail.com
FU Il Fondo di Gio (Trieste); Ministero della Salute
CR Babatz J, 2003, J HEMATOTH STEM CELL, V12, P515, DOI 10.1089/152581603322448222
   Bian ZM, 2007, EXP EYE RES, V84, P812, DOI 10.1016/j.exer.2006.12.016
   Borg C, 2004, BLOOD, V104, P3267, DOI 10.1182/blood-2004-01-0380
   Boullart ACI, 2008, CANCER IMMUNOL IMMUN, V57, P1589, DOI 10.1007/s00262-008-0489-2
   Caligiuri MA, 2008, BLOOD, V112, P461, DOI 10.1182/blood-2007-09-077438
   Castriconi R, 2009, J IMMUNOL, V182, P3530, DOI 10.4049/jimmunol.0802845
   Crane CA, 2010, NEURO-ONCOLOGY, V12, P7, DOI 10.1093/neuonc/nop009
   Creusot RJ, 2011, NAT MED, V17, P1554, DOI 10.1038/nm.2586
   Degli-Esposti MA, 2005, NAT REV IMMUNOL, V5, P112, DOI 10.1038/nri1549
   Dieterich LC, 2012, J PATHOL, V228, P378, DOI 10.1002/path.4072
   Fernandez NC, 1999, NAT MED, V5, P405, DOI 10.1038/7403
   Fine HA, 2009, CANCER CELL, V15, P247, DOI 10.1016/j.ccr.2009.03.010
   Finocchiaro G, 2011, CURR OPIN NEUROL, V24, P641, DOI 10.1097/WCO.0b013e32834cbb17
   Friedman HS, 2009, J CLIN ONCOL, V27, P4733, DOI 10.1200/JCO.2008.19.8721
   Gabrilovich DI, 1996, NAT MED, V2, P1096, DOI 10.1038/nm1096-1096
   Galluzzi L, 2012, NAT REV DRUG DISCOV, V11, P215, DOI 10.1038/nrd3626
   Gascoyne DM, 2009, NAT IMMUNOL, V10, P1118, DOI 10.1038/ni.1787
   Gilboa E, 2007, J CLIN INVEST, V117, P1195, DOI 10.1172/JCI31205
   Hau P, 2011, CURR PHARM BIOTECHNO, V12, P2150, DOI 10.2174/138920111798808347
   Kamizono S, 2009, J EXP MED, V206, P2977, DOI 10.1084/jem.20092176
   Karimi K, 2008, MOL THER, V16, P411, DOI 10.1038/sj.mt.6300347
   Kronik N, 2008, CANCER IMMUNOL IMMUN, V57, P425, DOI 10.1007/s00262-007-0387-z
   Lechmann M, 2002, TRENDS IMMUNOL, V23, P273, DOI 10.1016/S1471-4906(02)02214-7
   Liau LM, 2005, CLIN CANCER RES, V11, P5515, DOI 10.1158/1078-0432.CCR-05-0464
   Lion E, 2012, ONCOLOGIST, V17, P1256, DOI 10.1634/theoncologist.2011-0122
   Lucas M, 2007, IMMUNITY, V26, P503, DOI 10.1016/j.immuni.2007.03.006
   Margolin K, 2012, LANCET ONCOL, V13, P459, DOI 10.1016/S1470-2045(12)70090-6
   Matasic R, 1999, J LEUKOCYTE BIOL, V66, P909, DOI 10.1002/jlb.66.6.909
   Matsushita H, 2012, NATURE, V482, P400, DOI 10.1038/nature10755
   Motta MR, 2003, BRIT J HAEMATOL, V121, P240, DOI 10.1046/j.1365-2141.2003.04270.x
   Nakaya HI, 2012, CURR OPIN HIV AIDS, V7, P24, DOI 10.1097/COH.0b013e32834dc37b
   Okada H, 2011, J CLIN ONCOL, V29, P330, DOI 10.1200/JCO.2010.30.7744
   Okada H, 2009, CRIT REV IMMUNOL, V29, P1
   Osada T, 2006, CANCER IMMUNOL IMMUN, V55, P1122, DOI 10.1007/s00262-005-0089-3
   Palucka K, 2012, NAT REV CANCER, V12, P265, DOI 10.1038/nrc3258
   Park SD, 2007, VACCINE, V25, P3485, DOI 10.1016/j.vaccine.2006.12.060
   Prins RM, 2011, CLIN CANCER RES, V17, P1603, DOI 10.1158/1078-0432.CCR-10-2563
   Raulet DH, 2004, NAT IMMUNOL, V5, P996, DOI 10.1038/ni1114
   Sampson JH, 2011, NEURO-ONCOLOGY, V13, P324, DOI 10.1093/neuonc/noq157
   Sampson JH, 2010, J CLIN ONCOL, V28, P4722, DOI 10.1200/JCO.2010.28.6963
   Shrimali RK, 2010, CANCER RES, V70, P6171, DOI 10.1158/0008-5472.CAN-10-0153
   Stupp R, 2005, NEW ENGL J MED, V352, P987, DOI 10.1056/NEJMoa043330
   Swann JB, 2007, J CLIN INVEST, V117, P1137, DOI 10.1172/JCI31405
   Tato C, 2004, J IMMUNOL, V173, P1514, DOI 10.4049/jimmunol.173.3.1514
   Tuyaerts S, 2007, CANCER IMMUNOL IMMUN, V56, P1513, DOI 10.1007/s00262-007-0334-z
   Vitale M, 2004, EUR J IMMUNOL, V34, P1715, DOI 10.1002/eji.200425100
   Walshe TE, 2009, ARTERIOSCL THROM VAS, V29, P1185, DOI 10.1161/ATVBAHA.109.186742
   Wen PY, 2010, J CLIN ONCOL, V28, P1963, DOI 10.1200/JCO.2009.26.3541
   Wheeler CJ, 2008, CANCER RES, V68, P5955, DOI 10.1158/0008-5472.CAN-07-5973
   Yamanaka R, 2003, BRIT J CANCER, V89, P1172, DOI 10.1038/sj.bjc.6601268
   Yamanaka R, 2008, TRENDS MOL MED, V14, P228, DOI 10.1016/j.molmed.2008.03.003
   Yang HW, 2010, ACTA OPHTHALMOL, V88, P652, DOI 10.1111/j.1755-3768.2009.01641.x
   Yu JS, 2004, CANCER RES, V64, P4973, DOI 10.1158/0008-5472.CAN-03-3505
   Zou WP, 2005, NAT REV CANCER, V5, P263, DOI 10.1038/nrc1586
NR 54
TC 54
Z9 57
U1 0
U2 5
PU LANDES BIOSCIENCE
PI AUSTIN
PA 1806 RIO GRANDE ST, AUSTIN, TX 78702 USA
SN 2162-4011
EI 2162-402X
J9 ONCOIMMUNOLOGY
JI OncoImmunology
PD MAR 1
PY 2013
VL 2
IS 3
BP 
EP 
DI 10.4161/onci.23401
PG 11
WC Oncology; Immunology
SC Oncology; Immunology
GA 281UM
UT WOS:000329126500008
PM 23802079
DA 2025-02-17
ER

PT J
AU Okada, H
   Scheurer, ME
   Sarkar, SN
   Bondy, ML
AF Okada, Hideho
   Scheurer, Michael E.
   Sarkar, Saumendra N.
   Bondy, Melissa L.
TI Integration of epidemiology, immunobiology, and translational research for brain tumors
SO RENAISSANCE OF CANCER IMMUNOTHERAPY
LA English
DT Article; Proceedings Paper
DE interferon; glioma; nonsteroidal antiinflammatory drugs; single-nucleotide polymorphism
ID low-grade glioma; randomized-trial; glioblastoma-multiforme; radiation-therapy; suppressor-cells; european organization; cerebral glioma; dendritic cells; cancer-patients; medication use
AB We recently identified a pivotal role for the host type I interferon (IFN) pathway in immunosurveillance against de novo mouse glioma development, especially through the regulation of immature myeloid cells (IMCs) in the glioma microenvironment. The present paper summarizes our published work in a number of areas. We have identified single-nucleotide polymorphisms (SNPs) in human IFN genes that dictate altered prognosis of patients with glioma. One of these SNPs (rs12553612) is located in the promoter of IFNA8 and influences its activity. Conversely, recent epidemiologic data show that chronic use of nonsteroidal anti-inflammatory drugs lowers the risk of glioma. We translated these findings back to our de novo glioma model and found that cyclooxygenase-2 inhibition enhances antiglioma immunosurveillance by reducing glioma-associated IMCs. Taken together, these findings suggest that alterations in myeloid cell function condition the brain for glioma development. Finally, in preliminary work, we have begun applying novel immunotherapeutic approaches to patients with low-grade glioma with the aim of preventing malignant transformation. Future research will hopefully better integrate epidemiological, immunobiological, and translational techniques to develop novel, preventive approaches for malignant gliomas.
C1 [Okada, Hideho; Sarkar, Saumendra N.] Univ Pittsburgh, Inst Canc, Pittsburgh, PA 15213 USA.
   [Scheurer, Michael E.; Bondy, Melissa L.] Baylor Coll Med, Dan L Duncan Canc Ctr, Houston, TX 77030 USA.
C3 Pennsylvania Commonwealth System of Higher Education (PCSHE); University of Pittsburgh; Baylor College of Medicine
RP Okada, H (通讯作者)，Univ Pittsburgh, Sch Med, Hillman Canc Ctr, 5117 Ctr Ave, Pittsburgh, PA 15213 USA.
EM okadah@upmc.edu
FU National Institutes of Health [K07CA131505, R01CA119215, R01CA070917, R01NS055140, P01NS40923, P01CA132714, U24AI082673]; Musella Foundation for Brain Tumor Research and Information
CR Al Qudaihi G, 2009, LEUKEMIA LYMPHOMA, V50, P260, DOI 10.1080/10428190802578478
   Amirian E, 2010, NEURO-ONCOLOGY, V12, P444, DOI 10.1093/neuonc/nop057
   Andersen MH, 2001, CANCER RES, V61, P869
   Ashby Lynn S, 2004, CURR NEUROL NEUROSCI REP, V4, P211, DOI 10.1007/s11910-004-0041-5
   Baumert BG, 2008, ANN ONCOL, V19, P217, DOI 10.1093/annonc/mdn434
   Brenner AV, 2007, CARCINOGENESIS, V28, P2543, DOI 10.1093/carcin/bgm210
   Brenner AV, 2002, INT J CANCER, V99, P252, DOI 10.1002/ijc.10320
   Brown PD, 2006, LOW GRADE GLIOMAS CL, V0, P493
   CBTRUS, 2012, STAT REP PRIM BRAIN, V0, P0
   Choi C, 2012, NAT MED, V18, P624, DOI 10.1038/nm.2682
   Ciesielski MJ, 2008, CANCER IMMUNOL IMMUN, V57, P1827, DOI 10.1007/s00262-008-0510-9
   Debinski W, 1999, CLIN CANCER RES, V5, P985
   Debinski W, 2000, MOL MED, V6, P440, DOI 10.1007/BF03401786
   Eguchi J, 2006, CANCER RES, V66, P5883, DOI 10.1158/0008-5472.CAN-06-0363
   Fidler MJ, 2008, CLIN CANCER RES, V14, P2088, DOI 10.1158/1078-0432.CCR-07-4013
   Fisher JL, 2007, NEUROL CLIN, V25, P867, DOI 10.1016/j.ncl.2007.07.002
   Fujita M, 2011, CANCER RES, V71, P2664, DOI 10.1158/0008-5472.CAN-10-3055
   Fujita M, 2010, CLIN CANCER RES, V16, P3409, DOI 10.1158/1078-0432.CCR-10-0644
   Giglio Pierre, 2004, AM J THER, V11, P141, DOI 10.1097/00045391-200403000-00009
   Hatano M, 2005, NEOPLASIA, V7, P717, DOI 10.1593/neo.05277
   Hau P, 2007, ONCOLOGY-BASEL, V73, P21, DOI 10.1159/000120028
   Karim ABMF, 1996, INT J RADIAT ONCOL, V36, P549, DOI 10.1016/S0360-3016(96)00352-5
   Karim ABMF, 2002, INT J RADIAT ONCOL, V52, P316, DOI 10.1016/S0360-3016(01)02692-X
   Kohanbash G, 2012, ONCOIMMUNOLOGY, V1, P0, DOI 10.4161/onci.19964
   Kuwashima N, 2005, J IMMUNOL, V175, P2730, DOI 10.4049/jimmunol.175.4.2730
   Linos E, 2007, JNCI-J NATL CANCER I, V99, P1544, DOI 10.1093/jnci/djm170
   McCarthy BJ, 2011, NEURO-ONCOLOGY, V13, P242, DOI 10.1093/neuonc/noq173
   Nakahara N, 2003, CANCER GENE THER, V10, P549, DOI 10.1038/sj.cgt.7700598
   Nakahara Yukiko, 2004, BRAIN TUMOR PATHOL, V21, P113, DOI 10.1007/BF02482185
   Nishimura F, 2006, CANCER RES, V66, P4478, DOI 10.1158/0008-5472.CAN-05-3825
   Ochoa AC, 2007, CLIN CANCER RES, V13, P721S, DOI 10.1158/1078-0432.CCR-06-2197
   Okada H, 2011, J CLIN ONCOL, V29, P330, DOI 10.1200/JCO.2010.30.7744
   Okano F, 2002, CLIN CANCER RES, V8, P2851
   Papagikos MA, 2005, LANCET ONCOL, V6, P240, DOI 10.1016/S1470-2045(05)70095-4
   Pignatti F, 2002, J CLIN ONCOL, V20, P2076, DOI 10.1200/JCO.2002.08.121
   Reardon DA, 2005, CANCER-AM CANCER SOC, V103, P329, DOI 10.1002/cncr.20776
   Rodríguez PC, 2008, IMMUNOL REV, V222, P180, DOI 10.1111/j.1600-065X.2008.00608.x
   Sanai N, 2011, J NEUROSURG, V115, P948, DOI 10.3171/2011.7.JNS10238
   Scheurer ME, 2008, CLIN CANCER RES, V14, P6640, DOI 10.1158/1078-0432.CCR-07-4681
   Scheurer ME, 2008, CANCER EPIDEM BIOMAR, V17, P1277, DOI 10.1158/1055-9965.EPI-07-2621
   Scheurer ME, 2011, INT J CANCER, V129, P2290, DOI 10.1002/ijc.25883
   Schoemaker MJ, 2006, INT J CANCER, V119, P2165, DOI 10.1002/ijc.22091
   Schwartzbaum J, 2005, CANCER RES, V65, P6459, DOI 10.1158/0008-5472.CAN-04-3728
   Schwartzbaum JA, 2007, CANCER EPIDEM BIOMAR, V16, P2448, DOI 10.1158/1055-9965.EPI-07-0480
   Schwartzbaum JA, 2006, NAT CLIN PRACT NEURO, V2, P494, DOI 10.1038/ncpneuro0289
   Schwartzbaum JA, 2010, CARCINOGENESIS, V31, P1770, DOI 10.1093/carcin/bgq152
   Schwartzbaum JA, 2010, NEURO-ONCOLOGY, V12, P320, DOI 10.1093/neuonc/nop035
   Shaw E, 2002, J CLIN ONCOL, V20, P2267, DOI 10.1200/JCO.2002.09.126
   Shaw EG, 2006, NEURO-ONCOLOGY, V8, P452
   Shaw EG, 2006, NEURO-ONCOLOGY, V8, P489
   Shaw EG, 2008, J NEUROSURG, V109, P835, DOI 10.3171/JNS/2008/109/11/0835
   Sinha P, 2007, CANCER RES, V67, P4507, DOI 10.1158/0008-5472.CAN-06-4174
   Sivak-Sears NR, 2004, AM J EPIDEMIOL, V159, P1131, DOI 10.1093/aje/kwh153
   Solomon SD, 2008, CIRCULATION, V117, P2104, DOI 10.1161/CIRCULATIONAHA.108.764530
   Tsugawa T, 2004, GENE THER, V11, P1551, DOI 10.1038/sj.gt.3302300
   Uematsu M, 2005, J NEURO-ONCOL, V72, P231, DOI 10.1007/s11060-004-2353-3
   van den Bent MJ, 2005, LANCET, V366, P985, DOI 10.1016/S0140-6736(05)67070-5
   Wiemels JL, 2002, INT J CANCER, V98, P609, DOI 10.1002/ijc.10239
   Wiemels JL, 2007, CANCER EPIDEM BIOMAR, V16, P1229, DOI 10.1158/1055-9965.EPI-07-0041
   Wiesner SM, 2009, CANCER RES, V69, P431, DOI 10.1158/0008-5472.CAN-08-1800
   Wrensch M, 2006, CANCER RES, V66, P4531, DOI 10.1158/0008-5472.CAN-05-4032
   Wykosky J, 2005, MOL CANCER RES, V3, P541, DOI 10.1158/1541-7786.MCR-05-0056
   Yan H, 2009, NEW ENGL J MED, V360, P765, DOI 10.1056/NEJMoa0808710
   Zhu XM, 2007, J TRANSL MED, V5, P0, DOI 10.1186/1479-5876-5-10
   Zhu XM, 2010, CANCER IMMUNOL IMMUN, V59, P1401, DOI 10.1007/s00262-010-0876-3
NR 65
TC 6
Z9 9
U1 0
U2 3
PU BLACKWELL SCIENCE PUBL
PI OXFORD
PA OSNEY MEAD, OXFORD OX2 0EL, ENGLAND
SN 0077-8923
EI 
J9 ANN NY ACAD SCI
JI Ann.NY Acad.Sci.
PD JUN 15
PY 2013
VL 1284
IS 
BP 17
EP 23
DI 10.1111/nyas.12115
PG 7
WC Oncology; Immunology
SC Oncology; Immunology
GA BHO59
UT WOS:000326108000005
PM 23651189
DA 2025-02-17
ER

PT J
AU He, L
   Gong, HX
   Li, XP
   Wang, YD
   Li, Y
   Huang, JJ
   Xie, D
   Kung, HF
   Peng, Y
AF He, Lei
   Gong, Han-Xian
   Li, Xiang-Pen
   Wang, Yi-Dong
   Li, Yi
   Huang, Jun-Jian
   Xie, Dan
   Kung, Hsiang-Fu
   Peng, Ying
TI Inhibition of hepatocellular carcinoma growth by adenovirus-mediated expression of human telomerase reverse transcriptase COOH-27 terminal polypeptide in mice
SO ONCOLOGY LETTERS
LA English
DT Article
DE hepatocellular carcinoma; cytotoxic T lymphocytes; gene therapy; immunotherapy; hTERTC27
ID cancer gene-therapy; dendritic cells; antitumor immunity; recombinant adenovirus; in-vitro; responses; htert; management; induction; strategy
AB A 27-kDa C-terminal fragment of human telomerase reverse transcriptase, hTERTC27, has previously been reported to inhibit the growth and tumorigenicity of HeLa human cervical cancer cells and U87-MG human glioblastoma multiforme cells. However, the antitumor effects of hTERTC27 in hepatoma and its underlying mechanisms are unclear. In the current study, the therapeutic effect of hTERTC27, mediated by recombinant adenovirus, in hepatocellular carcinoma (HCC) was explored in vitro and in vivo to investigate the possible mechanisms. The results indicated that recombinant adenovirus carrying hTERTC27 (rAdv-hTERTC27) effectively inhibited the growth and induced apoptosis of the Hepa 1-6 HCC cells. Dendritic cells transduced with rAdv-hTERTC27 were highly effective at inducing antigen-specific T cell proliferation and increasing the activated cytotoxicity of T cells against Hepa 1-6 cells. HCC was inhibited significantly when a single dose of 5x10(7) pfu rAdv-hTERTC27 was administered intravenously. In summary, the results of this study demonstrated that rAdv-hTERTC27 may serve as a reagent for intravenous administration when combined with telomerase-based gene therapy and immunotherapy for cancer.
C1 [He, Lei; Gong, Han-Xian; Li, Xiang-Pen; Wang, Yi-Dong; Li, Yi; Peng, Ying] Sun Yat Sen Univ, Sun Yat Sen Mem Hosp, Dept Neurol, Guangzhou 510120, Guangdong, Peoples R China.
   [Huang, Jun-Jian] Beijing Inst Biotechnol, Lab Tumor & Mol Biol, Beijing 100071, Peoples R China.
   [Xie, Dan] Sun Yat Sen Univ, Ctr Canc, State Key Lab Oncol South China, Guangzhou 510120, Guangdong, Peoples R China.
   [Kung, Hsiang-Fu] Chinese Univ Hong Kong, Stanley Ho Ctr Emerging Infect Dis, Shatin, Hong Kong, Peoples R China.
C3 Sun Yat Sen University; State Key Lab Oncology South China; Sun Yat Sen University; Chinese University of Hong Kong
RP Peng, Y (通讯作者)，Sun Yat Sen Univ, Sun Yat Sen Mem Hosp, Dept Neurol, 107 West Yanjiang Rd, Guangzhou 510120, Guangdong, Peoples R China.
EM docpengy@yahoo.com.cn
FU '863' Programs of China [2007AA021101]; National Natural Science Foundation of China [30672411, 30973479]; Science and Technology Planning Project of Guangdong Province [2009B060700040, 2011B031800141]
CR Abdul-Ghani R, 2000, MOL THER, V2, P539, DOI 10.1006/mthe.2000.0196
   Chen L, 2009, J PATHOL, V217, P685, DOI 10.1002/path.2493
   COWELL JK, 1980, J HISTOCHEM CYTOCHEM, V28, P206, DOI 10.1177/28.3.6153398
   DARLINGTON GJ, 1980, JNCI-J NATL CANCER I, V64, P809
   Fung SK, 2005, J HEPATOL, V42, PS54, DOI 10.1016/j.jhep.2004.11.014
   Gao Y, 2008, CANCER GENE THER, V15, P723, DOI 10.1038/cgt.2008.33
   Gong HX, 2012, ONCOL REP, V27, P1163, DOI 10.3892/or.2011.1619
   Hashimoto Y, 2012, PLOS ONE, V7, P0, DOI 10.1371/journal.pone.0039292
   Huang JJ, 2002, CANCER RES, V62, P3226
   Huang YH, 2006, ALIMENT PHARM THER, V23, P129, DOI 10.1111/j.1365-2036.2006.02704.x
   Huo LF, 2006, CELL MOL IMMUNOL, V3, P1
   Iezzi G, 2006, J IMMUNOL, V177, P2131, DOI 10.4049/jimmunol.177.4.2131
   KIM NW, 1994, SCIENCE, V266, P2011, DOI 10.1126/science.7605428
   Knutson KL, 2005, CANCER IMMUNOL IMMUN, V54, P721, DOI 10.1007/s00262-004-0653-2
   Koido S, 2008, J TRANSL MED, V6, P0, DOI 10.1186/1479-5876-6-51
   Liao ZL, 2013, INT IMMUNOPHARMACOL, V16, P444, DOI 10.1016/j.intimp.2013.05.006
   Makower D, 2003, CLIN CANCER RES, V9, P693
   Mizukoshi E, 2006, HEPATOLOGY, V43, P1284, DOI 10.1002/hep.21203
   Mohr A, 2008, J CELL MOL MED, V12, P2628, DOI 10.1111/j.1582-4934.2008.00317.x
   Ng KK, 2007, SAUDI MED J, V28, P1330
   Ng SSM, 2007, CANCER GENE THER, V14, P561, DOI 10.1038/sj.cgt.7701038
   Nishihori Y, 2009, CANCER BIOL THER, V8, P1763, DOI 10.4161/cbt.8.18.9321
   Oh ST, 2006, VACCINE, V24, P2860, DOI 10.1016/j.vaccine.2005.12.056
   Osada S, 1999, KIDNEY INT, V55, P1234, DOI 10.1046/j.1523-1755.1999.00381.x
   Pipkin ME, 2010, IMMUNITY, V32, P79, DOI 10.1016/j.immuni.2009.11.012
   Rampone B, 2009, WORLD J GASTROENTERO, V15, P3210, DOI 10.3748/wjg.15.3210
   Reid T, 2002, CANCER RES, V62, P6070
   Reid T, 2002, CANCER GENE THER, V9, P979, DOI 10.1038/sj.cgt.7700539
   Shay JW, 2001, HUM MOL GENET, V10, P677, DOI 10.1093/hmg/10.7.677
   Yin DL, 2006, J NEUROIMMUNOL, V174, P101, DOI 10.1016/j.jneuroim.2006.02.001
   Zou WG, 2004, ONCOGENE, V23, P457, DOI 10.1038/sj.onc.1207033
NR 31
TC 7
Z9 8
U1 0
U2 11
PU SPANDIDOS PUBL LTD
PI ATHENS
PA POB 18179, ATHENS, 116 10, GREECE
SN 1792-1074
EI 
J9 ONCOL LETT
JI Oncol. Lett.
PD SEP 15
PY 2013
VL 6
IS 3
BP 748
EP 752
DI 10.3892/ol.2013.1470
PG 5
WC Oncology
SC Oncology
GA 190ZP
UT WOS:000322382700023
PM 24137404
DA 2025-02-17
ER

PT J
AU Puntel, M
   Muhammad, AKMG
   Farrokhi, C
   VanderVeen, N
   Paran, C
   Appelhans, A
   Kroeger, KM
   Salem, A
   Lacayo, L
   Pechnick, RN
   Kelson, KR
   Kaur, S
   Kennedy, S
   Palmer, D
   Ng, P
   Liu, CY
   Krasinkiewicz, J
   Lowenstein, PR
   Castro, MG
AF Puntel, Mariana
   Muhammad, A. K. M. Ghulam
   Farrokhi, Catherine
   VanderVeen, Nathan
   Paran, Christopher
   Appelhans, Ashley
   Kroeger, Kurt M.
   Salem, Alireza
   Lacayo, Liliana
   Pechnick, Robert N.
   Kelson, Kyle R.
   Kaur, Sukhpreet
   Kennedy, Sean
   Palmer, Donna
   Ng, Philip
   Liu, Chunyan
   Krasinkiewicz, Johnny
   Lowenstein, Pedro R.
   Castro, Maria G.
TI Safety profile, efficacy, and biodistribution of a bicistronic high-capacity adenovirus vector encoding a combined immunostimulation and cytotoxic gene therapy as a prelude to a phase I clinical trial for glioblastoma
SO TOXICOLOGY AND APPLIED PHARMACOLOGY
LA English
DT Article
DE Glioblastoma; Bicistronic HC-Ad; Neuropathology; Efficacy; Biodistribution
ID helper-dependent adenovirus; plasmacytoid dendritic cells; immune-response; expression; brain; cancer; glioma; immunotherapy; radiotherapy; combination
AB Adenoviral vectors (Ads) are promising gene delivery vehicles due to their high transduction efficiency; however, their clinical usefulness has been hampered by their immunogenicity and the presence of anti-Ad immunity in humans. We reported the efficacy of a gene therapy approach for glioma consisting of intratumoral injection of Ads encoding conditionally cytotoxic herpes simplex type 1 thymidine kinase (Ad-TIC) and the immunostimulatory cytokine fms-like tyrosine kinase ligand 3 (Ad-Flt3L). Herein, we report the biodistribution, efficacy, and neurological and systemic effects of a bicistronic high-capacity Ad, i.e., HC-Ad-TK/TetOn-Flt3L. HC-Ads elicit sustained transgene expression, even in the presence of anti-Ad immunity, and can encode large therapeutic cassettes, including regulatory elements to enable turning gene expression "on" or "off" according to clinical need. The inclusion of two therapeutic transgenes within a single vector enables a reduction of the total vector load without adversely impacting efficacy. Because clinically the vectors will be delivered into the surgical cavity, normal regions of the brain parenchyma are likely to be transduced. Thus, we assessed any potential toxicities elicited by escalating doses of HC-Ad-TK/TetOn-Flt3L (1 x 10(8), 1 x 10(9), or 1 x 10(10) viral particles [vp]) delivered into the rat brain parenchyma. We assessed neuropathology, biodistribution, transgene expression, systemic toxicity, and behavioral impact at acute and chronic time points. The results indicate that doses up to 1 x 10(9) vp of HC-Ad-TK/TetOn-Flt3L can be safely delivered into the normal rat brain and underpin further developments for its implementation in a phase I clinical trial for glioma. (C) 2013 Elsevier Inc. All rights reserved.
C1 [Puntel, Mariana; VanderVeen, Nathan; Paran, Christopher; Appelhans, Ashley; Krasinkiewicz, Johnny; Lowenstein, Pedro R.; Castro, Maria G.] Univ Michigan, Sch Med, Dept Neurosurg, Ann Arbor, MI 48109 USA.
   [Puntel, Mariana; VanderVeen, Nathan; Paran, Christopher; Appelhans, Ashley; Krasinkiewicz, Johnny; Lowenstein, Pedro R.; Castro, Maria G.] Univ Michigan, Sch Med, Dept Cell & Dev Biol, Ann Arbor, MI 48109 USA.
   [Puntel, Mariana; Muhammad, A. K. M. Ghulam; Kroeger, Kurt M.; Salem, Alireza; Kelson, Kyle R.; Kaur, Sukhpreet; Kennedy, Sean; Liu, Chunyan; Lowenstein, Pedro R.; Castro, Maria G.] Cedars Sinai Med Ctr, Gene Therapeut Res Inst, Los Angeles, CA 90048 USA.
   [Farrokhi, Catherine; Lacayo, Liliana; Pechnick, Robert N.] Cedars Sinai Med Ctr, Dept Psychiat & Behav Neurosci, Los Angeles, CA 90048 USA.
   [Pechnick, Robert N.] Univ Calif Los Angeles, David Geffen Sch Med, Dept Psychiat & Behav Neurosci, Los Angeles, CA 90095 USA.
   [Palmer, Donna; Ng, Philip] Baylor Coll Med, Dept Mol & Human Genet, Houston, TX 77030 USA.
   [Lowenstein, Pedro R.; Castro, Maria G.] Univ Calif Los Angeles, David Geffen Sch Med, Dept Med, Los Angeles, CA 90095 USA.
   [Lowenstein, Pedro R.; Castro, Maria G.] Univ Calif Los Angeles, David Geffen Sch Med, Dept Mol & Med Pharmacol, Los Angeles, CA 90095 USA.
C3 University of Michigan System; University of Michigan; University of Michigan System; University of Michigan; Cedars Sinai Medical Center; Cedars Sinai Medical Center; University of California System; University of California Los Angeles; University of California Los Angeles Medical Center; David Geffen School of Medicine at UCLA; Baylor College of Medicine; University of California System; University of California Los Angeles; University of California Los Angeles Medical Center; David Geffen School of Medicine at UCLA; University of California System; University of California Los Angeles; University of California Los Angeles Medical Center; David Geffen School of Medicine at UCLA
RP Castro, MG (通讯作者)，Univ Michigan, Sch Med, Dept Neurosurg, Dept Cell & Dev Biol, MSRB 2,RM 4570C,1150 West Med Ctr Dr, Ann Arbor, MI 48109 USA.
EM mariacas@umich.edu
FU National Institutes of Health/National Institute of Neurological Disorders & Stroke (NIH/NINDS) [1UO1-NS052465, UO1-NS052465-04S1, 1R21-NSO54143, 1RO1-NS 057711, 1RO1-NS 054193, 1RO1-NS 061107]; Department of Neurosurgery, University of Michigan School of Medicine
CR Aguilar LK, 2011, J CELL BIOCHEM, V112, P1969, DOI 10.1002/jcb.23126
   Ali S, 2004, MOL THER, V10, P1071, DOI 10.1016/j.ymthe.2004.08.025
   Ali S, 2005, CANCER RES, V65, P7194, DOI 10.1158/0008-5472.CAN-04-3434
   Assi H, 2012, NEUROSCI LETT, V527, P71, DOI 10.1016/j.neulet.2012.08.003
   Aurisicchio L, 2000, J VIROL, V74, P4816, DOI 10.1128/JVI.74.10.4816-4823.2000
   Bangari DS, 2006, CURR GENE THER, V6, P215, DOI 10.2174/156652306776359478
   Barcia C, 2007, MOL THER, V15, P2154, DOI 10.1038/sj.mt.6300305
   Belalcazar LM, 2003, CIRCULATION, V107, P2726, DOI 10.1161/01.CIR.0000066913.69844.B2
   Beringer PM, 2012, ANTIMICROB AGENTS CH, V56, P70, DOI 10.1128/AAC.05710-11
   Buckner JC, 2009, CENTR NERV SYST TUM, V0, P0
   Candolfi M, 2007, J NEURO-ONCOL, V85, P133, DOI 10.1007/s11060-007-9400-9
   Candolfi M, 2012, NEOPLASIA, V14, P757, DOI 10.1593/neo.12794
   Candolfi M, 2011, NEOPLASIA, V13, P947, DOI 10.1593/neo.11024
   Candolfi M, 2009, CURR GENE THER, V9, P409, DOI 10.2174/156652309789753301
   Candolfi M, 2009, CLIN CANCER RES, V15, P4401, DOI 10.1158/1078-0432.CCR-09-0155
   Castro MG, 2011, CURR GENE THER, V11, P155
   Chiocca EA, 2011, J CLIN ONCOL, V29, P3611, DOI 10.1200/JCO.2011.35.5222
   Curtin JF, 2008, PLOS ONE, V3, P0, DOI 10.1371/journal.pone.0001983
   Curtin JF, 2008, MOL CANCER THER, V7, P439, DOI 10.1158/1535-7163.MCT-07-2328
   Curtin JF, 2006, J IMMUNOL, V176, P3566, DOI 10.4049/jimmunol.176.6.3566
   Curtin JF, 2009, PLOS MED, V6, P83, DOI 10.1371/journal.pmed.1000010
   Curtin James F, 2008, V434, V0, PP239, DOI 10.1007/978-1-60327-248-3_15
   Curtin JF, 2005, CURR TOP MED CHEM, V5, P1151, DOI 10.2174/156802605774370856
   DuPage M, 2011, CANCER CELL, V19, P72, DOI 10.1016/j.ccr.2010.11.011
   Edelstein ML, 2007, J GENE MED, V9, P833, DOI 10.1002/jgm.1100
   Ehrhardt A, 2003, BLOOD, V102, P2403, DOI 10.1182/blood-2003-01-0314
   FDA, 2006, OBS SUBJ DEL ADV EV, V0, P25
   Fiedler M, 2004, J VIROL, V78, P10111, DOI 10.1128/JVI.78.18.10111-10121.2004
   Fukazawa T, 2010, INT J MOL MED, V25, P3, DOI 10.3892/ijmm_00000306
   Gonin P, 2004, GENE THER, V11, PS98, DOI 10.1038/sj.gt.3302378
   Goverdhana S, 2005, MOL THER, V12, P189, DOI 10.1016/j.ymthe.2005.03.022
   Grossman SA, 2009, ASCO ANN M, V0, P0
   Harrington KJ, 2010, CLIN CANCER RES, V16, P4005, DOI 10.1158/1078-0432.CCR-10-0196
   Harvey BG, 1999, J VIROL, V73, P6729, DOI 10.1128/JVI.73.8.6729-6742.1999
   Kim IA, 2001, INT J ONCOL, V19, P1041
   King GD, 2008, MOL THER, V16, P682, DOI 10.1038/mt.2008.18
   King GD, 2008, J VIROL, V82, P4680, DOI 10.1128/JVI.00232-08
   King GD, 2008, NEURO-ONCOLOGY, V10, P19, DOI 10.1215/15228517-2007-045
   King GD, 2011, MOL THER, V19, P1793, DOI 10.1038/mt.2011.77
   Kojima H, 2003, NAT MED, V9, P596, DOI 10.1038/nm867
   Kroeger KM, 2010, DISCOV MED, V10, P293
   Lamartina S, 2007, J GENE MED, V9, P862, DOI 10.1002/jgm.1083
   Louis DN, 2007, ACTA NEUROPATHOL, V114, P547, DOI 10.1007/s00401-007-0278-6
   Määttä AM, 2009, CURR GENE THER, V9, P356, DOI 10.2174/156652309789753365
   Mian A, 2004, MOL THER, V10, P492, DOI 10.1016/j.ymthe.2004.05.036
   Mineharu Y, 2012, NEUROTHERAPEUTICS, V9, P827, DOI 10.1007/s13311-012-0144-7
   Morsy MA, 1998, P NATL ACAD SCI USA, V95, P7866, DOI 10.1073/pnas.95.14.7866
   Muhammad AKMG, 2010, CLIN PHARMACOL THER, V88, P204, DOI 10.1038/clpt.2009.260
   Muhammad AKMG, 2009, CLIN CANCER RES, V15, P6113, DOI 10.1158/1078-0432.CCR-09-1087
   Nwanegbo E, 2004, CLIN DIAGN LAB IMMUN, V11, P351, DOI 10.1128/CDLI.11.2.351-357.2004
   Oka K, 2001, CIRCULATION, V103, P1274
   Palmer Donna J, 2011, COLD SPRING HARB PROTOC, V2011, P857, DOI 10.1101/pdb.prot5627
   Palmer Donna J, 2008, V433, V0, PP33, DOI 10.1007/978-1-59745-237-3_3
   Parks RJ, 1996, P NATL ACAD SCI USA, V93, P13565, DOI 10.1073/pnas.93.24.13565
   Pastore L, 2004, GENE, V327, P153, DOI 10.1016/j.gene.2003.11.024
   Pluhar GE, 2010, VACCINE, V28, P3371, DOI 10.1016/j.vaccine.2010.02.082
   Puntel M, 2006, HUM GENE THER, V17, P531, DOI 10.1089/hum.2006.17.531
   Puntel Mariana, 2010, CURR PROTOC NEUROSCI, VChapter 4, P0, DOI 10.1002/0471142301.ns0424s50
   Puntel M, 2010, J VIROL, V84, P6007, DOI 10.1128/JVI.00398-10
   Reddy PS, 2002, MOL THER, V5, P63, DOI 10.1006/mthe.2001.0510
   Schillinger KJ, 2005, P NATL ACAD SCI USA, V102, P13789, DOI 10.1073/pnas.0506807102
   SCHMITZ H, 1983, AM J EPIDEMIOL, V117, P455, DOI 10.1093/oxfordjournals.aje.a113563
   Senzer NN, 2009, J CLIN ONCOL, V27, P5763, DOI 10.1200/JCO.2009.24.3675
   Southgate T, 2008, CURR PROTOC NEUROSCI, V45, P0
   Stupp R, 2008, ANN ONCOL, V19, P209, DOI 10.1093/annonc/mdn474
   Stupp R, 2005, NEW ENGL J MED, V352, P987, DOI 10.1056/NEJMoa043330
   Stupp R, 2006, ONCOLOGIST, V11, P165, DOI 10.1634/theoncologist.11-2-165
   Teh BS, 2004, INT J RADIAT ONCOL, V58, P1520, DOI 10.1016/j.ijrobp.2003.09.083
   Terashima T, 2009, J CLIN INVEST, V119, P2100, DOI 10.1172/JCI39038
   Thomas CE, 2000, P NATL ACAD SCI USA, V97, P7482, DOI 10.1073/pnas.120474397
   Thomas CE, 2001, HUM GENE THER, V12, P839, DOI 10.1089/104303401750148829
   VOISIN EM, 1990, REGUL TOXICOL PHARM, V12, P107, DOI 10.1016/S0273-2300(05)80052-2
   Wei J, 2009, CANCER IMMUNOL IMMUN, V58, P259, DOI 10.1007/s00262-008-0550-1
   Wen PY, 2008, NEW ENGL J MED, V359, P492, DOI 10.1056/NEJMra0708126
   Xiong WD, 2006, J VIROL, V80, P27, DOI 10.1128/JVI.80.1.27-37.2006
   Xiong W, 2008, MOL THER, V16, P343, DOI 10.1038/sj.mt.6300375
   Yang J, 2010, P NATL ACAD SCI USA, V107, P4716, DOI 10.1073/pnas.0911587107
NR 77
TC 22
Z9 24
U1 0
U2 5
PU ACADEMIC PRESS INC ELSEVIER SCIENCE
PI SAN DIEGO
PA 525 B ST, STE 1900, SAN DIEGO, CA 92101-4495 USA
SN 0041-008X
EI 1096-0333
J9 TOXICOL APPL PHARM
JI Toxicol. Appl. Pharmacol.
PD MAY 1
PY 2013
VL 268
IS 3
BP 318
EP 330
DI 10.1016/j.taap.2013.02.001
PG 13
WC Pharmacology & Pharmacy; Toxicology
SC Pharmacology & Pharmacy; Toxicology
GA 128UN
UT WOS:000317795300009
PM 23403069
DA 2025-02-17
ER

PT J
AU Kühnöl, C
   Herbarth, M
   Föll, J
   Staege, MS
   Kramm, C
AF Kuehnoel, Caspar
   Herbarth, Monique
   Foell, Juergen
   Staege, Martin S.
   Kramm, Christof
TI CD137 stimulation and p38 MAPK inhibition improve reactivity in an in vitro model of glioblastoma immunotherapy
SO CANCER IMMUNOLOGY IMMUNOTHERAPY
LA English
DT Article
DE Glioblastoma; Dendritic cells; CD137; P38MAPK inhibitors; CD25
ID activated protein-kinase; dendritic cell vaccination; necrosis-factor receptor; cd8 t-cells; malignant glioma; costimulatory molecule; tumor vaccination; prostaglandin e-2; recurrent glioma; peripheral-blood
AB Dendritic cell vaccination has become an interesting option for cancer immunotherapy. Tumor-lysate-pulsed dendritic cells (DC) can prime na < ve T cells and induce the regression of established tumors including gliomas as shown in various animal models. Despite hopeful results even in clinical studies, the outcome for many patients is still unsatisfying. In the present study, we tested the combination of tumor-lysate-pulsed dendritic cells (TPDC) with a monoclonal antibody against CD137, a monoclonal antibody against CD25 (daclizumab) and a specific p38 mitogen-activated protein kinase (p38 MAPK) inhibitor (SB203580) for improving immunostimulation in an in vitro model of immunotherapy for human gliomas. We observed a higher secretion of interferon gamma by TPDC-primed peripheral blood mononuclear cells (PBMC) that were incubated with an antibody against CD137 or the p38 MAPK inhibitor. In addition, we observed higher specific lysis of tumor cells after incubation of PBMC with the p38 MAPK inhibitor or the anti-CD137 antibody. In contrast, incubation of TPDC-primed PBMC with the anti-CD25 antibody did enhance neither interferon gamma secretion nor cellular cytotoxicity. Cell depletion experiments demonstrated that the immune reaction induced by TPDC is strongly dependent on CD4-positive and CD8-positive cells. Incubation of DC during maturation and antigen loading with the anti-CD137 antibody did not enhance cytotoxicity and interferon gamma secretion in comparison with application of the anti-CD137 antibody during priming. In conclusion, our data suggest that p38 MAPK inhibition and anti-CD137 antibodies can enhance the immune response against glioblastoma cells.
C1 [Kuehnoel, Caspar; Herbarth, Monique; Staege, Martin S.; Kramm, Christof] Univ Halle Wittenberg, Dept Pediat, D-06097 Halle, Germany.
   [Foell, Juergen] Univ Hosp Regensburg, Dept Pediat & Juvenile Med, D-93053 Regensburg, Germany.
   [Kramm, Christof] Univ Med Ctr Gottingen, Dept Pediat & Adolescent Med, Div Pediat Hematol & Oncol, D-37075 Gottingen, Germany.
C3 Martin Luther University Halle Wittenberg; University of Regensburg; University of Gottingen; UNIVERSITY GOTTINGEN HOSPITAL
RP Staege, MS (通讯作者)，Univ Halle Wittenberg, Dept Pediat, Ernst Grube Str 40, D-06097 Halle, Germany.
EM martin.staege@medizin.uni-halle.de
CR Adler HS, 2007, BLOOD, V109, P4351, DOI 10.1182/blood-2006-09-047563
   ALDERSON MR, 1994, EUR J IMMUNOL, V24, P2219, DOI 10.1002/eji.1830240943
   Ardon H, 2010, PEDIATR BLOOD CANCER, V54, P519, DOI 10.1002/pbc.22319
   Arrighi JF, 2001, J IMMUNOL, V166, P3837, DOI 10.4049/jimmunol.166.6.3837
   Ascierto PA, 2010, SEMIN ONCOL, V37, P508, DOI 10.1053/j.seminoncol.2010.09.008
   BECKMAN G, 1971, HUM HERED, V21, P238, DOI 10.1159/000152408
   Boyman O, 2006, EXPERT OPIN BIOL TH, V6, P1323, DOI 10.1517/14712598.6.12.1323
   Cannons JL, 2000, J IMMUNOL, V165, P6193, DOI 10.4049/jimmunol.165.11.6193
   Cannons JL, 1999, J IMMUNOL, V163, P2990
   Cannons JL, 2001, J IMMUNOL, V167, P1313, DOI 10.4049/jimmunol.167.3.1313
   CHEN LP, 1994, J EXP MED, V179, P523, DOI 10.1084/jem.179.2.523
   CHEN TR, 1983, CANCER GENET CYTOGEN, V10, P351, DOI 10.1016/0165-4608(83)90092-4
   Cooper D, 2002, EUR J IMMUNOL, V32, P521, DOI 10.1002/1521-4141(200202)32:2<521::AID-IMMU521>3.0.CO;2-X
   De Vleeschouwer S, 2005, CANCER IMMUNOL IMMUN, V54, P372, DOI 10.1007/s00262-004-0615-8
   De Vleeschouwer S, 2004, J NEUROSURG, V100, P492, DOI 10.3171/ped.2004.100.5.0492
   De Vleeschouwer S, 2008, CLIN CANCER RES, V14, P3098, DOI 10.1158/1078-0432.CCR-07-4875
   de Vleeschouwer S, 2006, NEUROSURGERY, V59, P988, DOI 10.1227/01.NEU.0000245595.38957.3E
   DeBenedette MA, 1997, J IMMUNOL, V158, P551
   Dodeller F, 2005, EUR J IMMUNOL, V35, P3631, DOI 10.1002/eji.200535029
   Dodeller F, 2006, ARTHRITIS RES THER, V8, P0, DOI 10.1186/ar1905
   Foell JL, 2008, J IMMUNOL METHODS, V339, P99, DOI 10.1016/j.jim.2008.08.006
   Fontenot JD, 2005, NAT IMMUNOL, V6, P331, DOI 10.1038/ni1179
   Franks HA, 2014, INT J CANCER, V134, P575, DOI 10.1002/ijc.28398
   Futagawa T, 2002, INT IMMUNOL, V14, P275, DOI 10.1093/intimm/14.3.275
   GOODWIN RG, 1993, EUR J IMMUNOL, V23, P2631, DOI 10.1002/eji.1830231037
   Gramaglia I, 2000, EUR J IMMUNOL, V30, P392, DOI 10.1002/1521-4141(200002)30:2<392::AID-IMMU392>3.0.CO;2-H
   HAN J, 1994, SCIENCE, V265, P808, DOI 10.1126/science.7914033
   Hoennscheidt C, 2009, SCAND J IMMUNOL, V70, P216, DOI 10.1111/j.1365-3083.2009.02286.x
   Hurtado JC, 1997, J IMMUNOL, V158, P2600
   HURTADO JC, 1995, J IMMUNOL, V155, P3360
   Ito F, 2004, CANCER RES, V64, P8411, DOI 10.1158/0008-5472.CAN-04-0590
   Jarnicki AG, 2008, J IMMUNOL, V180, P3797, DOI 10.4049/jimmunol.180.6.3797
   Kikuchi T, 2001, CANCER IMMUNOL IMMUN, V50, P337, DOI 10.1007/s002620100205
   Kikuchi T, 2004, J IMMUNOTHER, V27, P452, DOI 10.1097/00002371-200411000-00005
   Krause P, 2007, J LEUKOCYTE BIOL, V82, P1106, DOI 10.1189/jlb.0905519
   KWON BS, 1989, P NATL ACAD SCI USA, V86, P1963, DOI 10.1073/pnas.86.6.1963
   Laderach D, 2002, INT IMMUNOL, V14, P1155, DOI 10.1093/intimm/dxf080
   LEE JC, 1994, NATURE, V372, P739, DOI 10.1038/372739a0
   Lenschow DJ, 1996, ANNU REV IMMUNOL, V14, P233, DOI 10.1146/annurev.immunol.14.1.233
   Létourneau S, 2009, J ALLERGY CLIN IMMUN, V123, P758, DOI 10.1016/j.jaci.2009.02.011
   Liau L M, 2000, NEUROSURG FOCUS, V9, P0
   Liau LM, 2005, CLIN CANCER RES, V11, P5515, DOI 10.1158/1078-0432.CCR-05-0464
   Locksley RM, 2001, CELL, V104, P487, DOI 10.1016/S0092-8674(01)00237-9
   Lu HT, 1999, EMBO J, V18, P1845, DOI 10.1093/emboj/18.7.1845
   Maes W, 2009, NEURO-ONCOLOGY, V11, P529, DOI 10.1215/15228517-2009-004
   Malek TR, 2008, ANNU REV IMMUNOL, V26, P453
   Melero I, 1998, CELL IMMUNOL, V190, P167, DOI 10.1006/cimm.1998.1396
   Mellman I, 2001, CELL, V106, P255, DOI 10.1016/S0092-8674(01)00449-4
   Merritt C, 2000, MOL CELL BIOL, V20, P936, DOI 10.1128/MCB.20.3.936-946.2000
   Moore AC, 2005, J IMMUNOL, V175, P7264, DOI 10.4049/jimmunol.175.11.7264
   Nakagawa S, 2004, J INVEST DERMATOL, V123, P361, DOI 10.1111/j.0022-202X.2004.23238.x
   Natsume A, 2008, INT J CANCER, V122, P2542, DOI 10.1002/ijc.23407
   Nava S, 2012, PLOS ONE, V7, P0, DOI 10.1371/journal.pone.0052301
   Nebreda AR, 2000, TRENDS BIOCHEM SCI, V25, P257, DOI 10.1016/S0968-0004(00)01595-4
   Nishimoto H, 2005, BLOOD, V106, P4241, DOI 10.1182/blood-2005-04-1358
   Okada H, 1998, INT J CANCER, V78, P196, DOI 10.1002/(SICI)1097-0215(19981005)78:2<196::AID-IJC13>3.0.CO;2-9
   POLLOK KE, 1994, EUR J IMMUNOL, V24, P367, DOI 10.1002/eji.1830240215
   POLLOK KE, 1993, J IMMUNOL, V150, P771
   Puig-Kröger A, 2001, BLOOD, V98, P2175, DOI 10.1182/blood.V98.7.2175
   Rincón M, 1998, EMBO J, V17, P2817, DOI 10.1093/emboj/17.10.2817
   Rutkowski S, 2004, BRIT J CANCER, V91, P1656, DOI 10.1038/sj.bjc.6602195
   Saoulli K, 1998, J EXP MED, V187, P1849, DOI 10.1084/jem.187.11.1849
   Schwarz H, 1996, BLOOD, V87, P2839, DOI 10.1182/blood.V87.7.2839.bloodjournal8772839
   Shah AH, 2013, NEUROSURGERY, V73, P863, DOI 10.1227/NEU.0000000000000107
   Shimabukuro-Vornhagen A, 2013, CELL IMMUNOL, V281, P62, DOI 10.1016/j.cellimm.2013.01.001
   Shuford WW, 1997, J EXP MED, V186, P47, DOI 10.1084/jem.186.1.47
   Siesjo P, 1996, J IMMUNOTHER, V19, P334, DOI 10.1097/00002371-199609000-00003
   Staege MS, 2000, IMMUNOBIOLOGY, V201, P332, DOI 10.1016/S0171-2985(00)80088-1
   STEIN GH, 1979, J CELL PHYSIOL, V99, P43, DOI 10.1002/jcp.1040990107
   Strome SE, 2000, J IMMUNOTHER, V23, P430, DOI 10.1097/00002371-200007000-00006
   Takahashi C, 1999, J IMMUNOL, V162, P5037
   Vinay DS, 2012, MOL CANCER THER, V11, P1062, DOI 10.1158/1535-7163.MCT-11-0677
   Vinay DS, 1999, IMMUNOBIOLOGY, V200, P246, DOI 10.1016/S0171-2985(99)80074-6
   Wang SQ, 2006, BLOOD, V107, P2432, DOI 10.1182/blood-2005-06-2486
   Wheeler CJ, 2003, J IMMUNOL, V171, P4927, DOI 10.4049/jimmunol.171.9.4927
   Wilcox RA, 2002, J IMMUNOL, V168, P4262, DOI 10.4049/jimmunol.168.9.4262
   Xie J, 2003, J IMMUNOL, V171, P4792, DOI 10.4049/jimmunol.171.9.4792
   Xu DP, 2005, GENE THER, V12, P1526, DOI 10.1038/sj.gt.3302556
   Yamanaka R, 2003, BRIT J CANCER, V89, P1172, DOI 10.1038/sj.bjc.6601268
   Yamanaka R, 2005, CLIN CANCER RES, V11, P4160, DOI 10.1158/1078-0432.CCR-05-0120
   Yao YX, 2006, J IMMUNOL, V177, P70, DOI 10.4049/jimmunol.177.1.70
   Yong HY, 2009, EXPERT OPIN INV DRUG, V18, P1893, DOI 10.1517/13543780903321490
   Yoshida S, 2001, CANCER IMMUNOL IMMUN, V50, P321, DOI 10.1007/s002620100201
   Yu JS, 2001, CANCER RES, V61, P842
   Yu JS, 2004, CANCER RES, V64, P4973, DOI 10.1158/0008-5472.CAN-03-3505
   Zhang LN, 2004, CELL MOL IMMUNOL, V1, P71
NR 86
TC 18
Z9 18
U1 0
U2 3
PU SPRINGER
PI NEW YORK
PA 233 SPRING ST, NEW YORK, NY 10013 USA
SN 0340-7004
EI 1432-0851
J9 CANCER IMMUNOL IMMUN
JI Cancer Immunol. Immunother.
PD DEC 15
PY 2013
VL 62
IS 12
BP 1797
EP 1809
DI 10.1007/s00262-013-1484-9
PG 13
WC Oncology; Immunology
SC Oncology; Immunology
GA 257MB
UT WOS:000327387500004
PM 24129764
DA 2025-02-17
ER

PT J
AU Phuphanich, S
   Wheeler, CJ
   Rudnick, JD
   Mazer, M
   Wang, HQ
   Nuño, MA
   Richardson, JE
   Fan, XM
   Ji, JF
   Chu, RM
   Bender, JG
   Hawkins, ES
   Patil, CG
   Black, KL
   Yu, JS
AF Phuphanich, Surasak
   Wheeler, Christopher J.
   Rudnick, Jeremy D.
   Mazer, Mia
   Wang, HongQian
   Nuno, Miriam A.
   Richardson, Jaime E.
   Fan, Xuemo
   Ji, Jianfei
   Chu, Ray M.
   Bender, James G.
   Hawkins, Elma S.
   Patil, Chirag G.
   Black, Keith L.
   Yu, John S.
TI Phase I trial of a multi-epitope-pulsed dendritic cell vaccine for patients with newly diagnosed glioblastoma
SO CANCER IMMUNOLOGY IMMUNOTHERAPY
LA English
DT Article
DE Dendritic cell immunotherapy; Cancer stem cells; Cancer vaccine; CTL; Epitopes; Glioblastoma
ID cytotoxic t-cells; cancer stem-cells; malignant glioma; gene-expression; marker cd133; antigen; immunotherapy; identification; gp100; pcr
AB This study evaluated the safety and immune responses to an autologous dendritic cell vaccine pulsed with class I peptides from tumor-associated antigens (TAA) expressed on gliomas and overexpressed in their cancer stem cell population (ICT-107). TAA epitopes included HER2, TRP-2, gp100, MAGE-1, IL13R alpha 2, and AIM-2. HLA-A1- and/or HLA-A2-positive patients with glioblastoma (GBM) were eligible. Mononuclear cells from leukapheresis were differentiated into dendritic cells, pulsed with TAA peptides, and administered intradermally three times at two-week intervals. Twenty-one patients were enrolled with 17 newly diagnosed (ND-GBM) and three recurrent GBM patients and one brainstem glioma. Immune response data on 15 newly diagnosed patients showed 33 % responders. TAA expression by qRT-PCR from fresh-frozen tumor samples showed all patient tumors expressed at least three TAA, with 75 % expressing all six. Correlations of increased PFS and OS with quantitative expression of MAGE1 and AIM-2 were observed, and a trend for longer survival was observed with gp100 and HER2 antigens. Target antigens gp100, HER1, and IL13R alpha 2 were downregulated in recurrent tumors from 4 HLA-A2+ patients. A decrease in or absence of CD133 expression was seen in five patients who underwent a second resection. At a median follow-up of 40.1 months, six of 16 ND-GBM patients showed no evidence of tumor recurrence. Median PFS in newly diagnosed patients was 16.9 months, and median OS was 38.4 months. Expression of four ICT-107 targeted antigens in the pre-vaccine tumors correlated with prolonged overall survival and PFS in ND-GBM patients. The goal of targeting tumor antigens highly expressed on glioblastoma cancer stem cells is supported by the observation of decreased or absent CD133 expression in the recurrent areas of gadolinium-enhanced tumors.
C1 [Phuphanich, Surasak; Rudnick, Jeremy D.] Cedars Sinai Med Ctr, Neurooncol Program, Dept Neurosurg & Neurol, Los Angeles, CA 90048 USA.
   [Wheeler, Christopher J.; Mazer, Mia; Wang, HongQian; Nuno, Miriam A.; Richardson, Jaime E.; Ji, Jianfei; Chu, Ray M.; Patil, Chirag G.; Black, Keith L.; Yu, John S.] Cedars Sinai Med Ctr, Dept Neurosurg, Neurooncol Program, Los Angeles, CA 90048 USA.
   [Fan, Xuemo] Cedars Sinai Med Ctr, Dept Pathol, Los Angeles, CA 90048 USA.
   [Bender, James G.; Hawkins, Elma S.; Yu, John S.] ImmunoCellular Therapeut Ltd, Woodland Hills, CA USA.
C3 Cedars Sinai Medical Center; Cedars Sinai Medical Center; Cedars Sinai Medical Center
RP Phuphanich, S (通讯作者)，Cedars Sinai Med Ctr, Neurooncol Program, Dept Neurosurg & Neurol, 8631 W 3rd St,Suite 410 E, Los Angeles, CA 90048 USA.
EM phuphanich@cshs.org; wheelerc@cshs.org
FU Musella Foundation For Brain Tumor Research & Information, Inc.; ImmunoCellular Therapeutics Ltd.
CR Ardon H, 2010, J NEURO-ONCOL, V99, P261, DOI 10.1007/s11060-010-0131-y
   Ghods AJ, 2007, STEM CELLS, V25, P1645, DOI 10.1634/stemcells.2006-0624
   Irvin DK, 2010, PLOS ONE, V5, P0, DOI 10.1371/journal.pone.0010974
   Koski GK, 2008, IMMUNOL REV, V222, P256, DOI 10.1111/j.1600-065X.2008.00617.x
   Liu G, 2004, CANCER RES, V64, P4980, DOI 10.1158/0008-5472.CAN-03-3504
   Liu GT, 2006, MOL CANCER, V5, P0, DOI 10.1186/1476-4598-5-67
   Liu GT, 2003, J IMMUNOTHER, V26, P301, DOI 10.1097/00002371-200307000-00002
   Liu GT, 2004, J IMMUNOTHER, V27, P220, DOI 10.1097/00002371-200405000-00006
   Livak KJ, 2001, METHODS, V25, P402, DOI 10.1006/meth.2001.1262
   Okada H, 2011, J CLIN ONCOL, V29, P330, DOI 10.1200/JCO.2010.30.7744
   Okada H, 2009, ANN NY ACAD SCI, V1174, P18, DOI 10.1111/j.1749-6632.2009.04932.x
   Okano F, 2002, CLIN CANCER RES, V8, P2851
   Pallini R, 2011, CANCER-AM CANCER SOC, V117, P162, DOI 10.1002/cncr.25581
   Prins RM, 2010, CLIN CANC RES, V0, P0
   Saikali S, 2007, J NEURO-ONCOL, V81, P139, DOI 10.1007/s11060-006-9220-3
   Schuler G, 2003, CURR OPIN IMMUNOL, V15, P138, DOI 10.1016/S0952-7915(03)00015-3
   Singh SK, 2003, CANCER RES, V63, P5821
   Stupp R, 2005, NEW ENGL J MED, V352, P987, DOI 10.1056/NEJMoa043330
   Tamura K, 2010, J NEUROSURG, V113, P310, DOI 10.3171/2010.2.JNS091607
   van der Burg SH, 2011, SCI TRANSL MED, V3, P0, DOI 10.1126/scitranslmed.3002785
   Vlassenbroeck I, 2008, J MOL DIAGN, V10, P332, DOI 10.2353/jmoldx.2008.070169
   Wen PY, 2008, NEW ENGL J MED, V359, P492, DOI 10.1056/NEJMra0708126
   Wheeler CJ, 2008, CANCER RES, V68, P5955, DOI 10.1158/0008-5472.CAN-07-5973
   Xu QJ, 2009, STEM CELLS, V27, P1734, DOI 10.1002/stem.102
   Yu JS, 2001, CANCER RES, V61, P842
   Yu JS, 2004, CANCER RES, V64, P4973, DOI 10.1158/0008-5472.CAN-03-3505
   Yuan XP, 2004, ONCOGENE, V23, P9392, DOI 10.1038/sj.onc.1208311
   Zeppernick F, 2008, CLIN CANCER RES, V14, P123, DOI 10.1158/1078-0432.CCR-07-0932
   Zhang JG, 2007, CLIN CANCER RES, V13, P566, DOI 10.1158/1078-0432.CCR-06-1576
NR 29
TC 287
Z9 325
U1 1
U2 42
PU SPRINGER
PI NEW YORK
PA 233 SPRING ST, NEW YORK, NY 10013 USA
SN 0340-7004
EI 
J9 CANCER IMMUNOL IMMUN
JI Cancer Immunol. Immunother.
PD JAN 15
PY 2013
VL 62
IS 1
BP 125
EP 135
DI 10.1007/s00262-012-1319-0
PG 11
WC Oncology; Immunology
SC Oncology; Immunology
GA 068JP
UT WOS:000313363300012
PM 22847020
DA 2025-02-17
ER

PT J
AU Bouchet, A
   Sakakini, N
   El Atifi, M
   Le Clec'h, C
   Brauer, E
   Moisan, A
   Deman, P
   Rihet, P
   Le Duc, G
   Pelletier, L
AF Bouchet, Audrey
   Sakakini, Nathalie
   El Atifi, Michele
   Le Clec'h, Celine
   Brauer, Elke
   Moisan, Anaick
   Deman, Pierre
   Rihet, Pascal
   Le Duc, Geraldine
   Pelletier, Laurent
TI Early Gene Expression Analysis in 9L Orthotopic Tumor-Bearing Rats Identifies Immune Modulation in Molecular Response to Synchrotron Microbeam Radiation Therapy
SO PLOS ONE
LA English
DT Article
ID central-nervous-system; x-ray microbeams; human th17 cells; ionizing-radiation; in-vivo; mouse-brain; dendritic cells; growth-factor; gliosarcoma; infiltration
AB Synchrotron Microbeam Radiation Therapy (MRT) relies on the spatial fractionation of the synchrotron photon beam into parallel micro-beams applying several hundred of grays in their paths. Several works have reported the therapeutic interest of the radiotherapy modality at preclinical level, but biological mechanisms responsible for the described efficacy are not fully understood to date. The aim of this study was to identify the early transcriptomic responses of normal brain and glioma tissue in rats after MRT irradiation (400Gy). The transcriptomic analysis of similarly irradiated normal brain and tumor tissues was performed 6 hours after irradiation of 9 L orthotopically tumor-bearing rats. Pangenomic analysis revealed 1012 overexpressed and 497 repressed genes in the irradiated contralateral normal tissue and 344 induced and 210 repressed genes in tumor tissue. These genes were grouped in a total of 135 canonical pathways. More than half were common to both tissues with a predominance for immunity or inflammation (64 and 67% of genes for normal and tumor tissues, respectively). Several pathways involving HMGB1, toll-like receptors, C-type lectins and CD36 may serve as a link between biochemical changes triggered by irradiation and inflammation and immunological challenge. Most immune cell populations were involved: macrophages, dendritic cells, natural killer, T and B lymphocytes. Among them, our results highlighted the involvement of Th17 cell population, recently described in tumor. The immune response was regulated by a large network of mediators comprising growth factors, cytokines, lymphokines. In conclusion, early response to MRT is mainly based on inflammation and immunity which appear therefore as major contributors to MRT efficacy.
C1 [Bouchet, Audrey; El Atifi, Michele; Pelletier, Laurent] INSERM, U836, Team Nanomed & Brain, La Tronche, France.
   [Bouchet, Audrey; Le Clec'h, Celine; Brauer, Elke; Le Duc, Geraldine] ESRF, Grenoble, France.
   [El Atifi, Michele; Pelletier, Laurent] Grenoble Univ Hosp, Grenoble, France.
   [Sakakini, Nathalie; Rihet, Pascal] INSERM, Unite Mixte Rech 1090, Team Technl Adv Genom & Clin TAGC, F-13258 Marseille, France.
   [Sakakini, Nathalie; Rihet, Pascal] Aix Marseille Univ, Marseille, France.
   [Moisan, Anaick] INSERM, U836, Team Funct NeuroImaging & Brain Perfus, La Tronche, France.
   [Deman, Pierre] INSERM, U836, Team Synchrotron Radiat & Med Res, La Tronche, France.
C3 Institut National de la Sante et de la Recherche Medicale (Inserm); European Synchrotron Radiation Facility (ESRF); CHU Grenoble Alpes; Communaute Universite Grenoble Alpes; Universite Grenoble Alpes (UGA); Institut National de la Sante et de la Recherche Medicale (Inserm); Aix-Marseille Universite; Institut National de la Sante et de la Recherche Medicale (Inserm); Institut National de la Sante et de la Recherche Medicale (Inserm)
RP Pelletier, L (通讯作者)，INSERM, U836, Team Nanomed & Brain, La Tronche, France.
EM laurent.pelletier@ujf-grenoble.fr
FU French National Institute of Health and Medical Research INSERM [U836]; European Synchrotron Radiation Facility; Institut National du Cancer (INCa - Bioresis program)
CR Amor S, 2010, IMMUNOLOGY, V129, P154, DOI 10.1111/j.1365-2567.2009.03225.x
   Archer DW, 1998, COLLIMATOR FOR PRODUCING AN ARRAY OF MICROBEAMS, V0, P0
   Barth RF, 2009, J NEURO-ONCOL, V94, P299, DOI 10.1007/s11060-009-9875-7
   BENDA P, 1971, J NEUROSURG, V34, P310, DOI 10.3171/jns.1971.34.3.0310
   Benjamini Y, 2001, BEHAV BRAIN RES, V125, P279, DOI 10.1016/S0166-4328(01)00297-2
   Boerma M, 2005, BMC GENOMICS, V6, P0, DOI 10.1186/1471-2164-6-6
   Bouchet A, 2012, J SYNCHROTRON RADIAT, V19, P478, DOI 10.1107/S0909049512015105
   Bouchet A, 2010, INT J RADIAT ONCOL, V78, P1503, DOI 10.1016/j.ijrobp.2010.06.021
   Bräuer-Krisch E, 2009, REV SCI INSTRUM, V80, P0, DOI 10.1063/1.3170035
   Bräuer-Krisch E, 2003, MED PHYS, V30, P583, DOI 10.1118/1.1562169
   Crosbie JC, 2010, INT J RADIAT ONCOL, V77, P886, DOI 10.1016/j.ijrobp.2010.01.035
   Demaria S, 2012, FRONT ONCOL, V2, P0, DOI 10.3389/fonc.2012.00153
   DeRisi J, 1996, NAT GENET, V14, P457
   Desmarais G, 2012, INT J RADIAT BIOL, V88, P565, DOI 10.3109/09553002.2012.692495
   Dilmanian FA, 2003, BIOL MECH UNDERLYING, V0, P0
   Dilmanian FA, 2002, NEURO-ONCOLOGY, V4, P26, DOI 10.1093/neuonc/4.1.26
   Dilmanian FA, 2001, CELL MOL BIOL, V47, P485
   Driessens G, 2004, CANCER RES, V64, P8435, DOI 10.1158/0008-5472.CAN-04-0774
   Driessens G, 2008, CANCER IMMUNOL IMMUN, V57, P1745, DOI 10.1007/s00262-008-0500-y
   Fung A, 2012, BRAIN RES, V1446, P144, DOI 10.1016/j.brainres.2012.01.061
   Gabrilovich DI, 1996, NAT MED, V2, P1096, DOI 10.1038/nm1096-1096
   Gasser S, 2005, NATURE, V436, P1186, DOI 10.1038/nature03884
   Harrington LE, 2006, CURR OPIN IMMUNOL, V18, P349, DOI 10.1016/j.coi.2006.03.017
   Irizarry RA, 2003, BIOSTATISTICS, V4, P249, DOI 10.1093/biostatistics/4.2.249
   Klune JR, 2008, MOL MED, V14, P476, DOI 10.2119/2008-00034.Klune
   KURESHI SA, 1994, NEUROSURGERY, V35, P822, DOI 10.1227/00006123-199411000-00004
   Laissue JA, 2001, P SOC PHOTO-OPT INS, V4508, P65, DOI 10.1117/12.450774
   Laissue JA, 1998, INT J CANCER, V78, P654, DOI 10.1002/(SICI)1097-0215(19981123)78:5<654::AID-IJC21>3.0.CO;2-L
   Liu WM, 2002, BIOINFORMATICS, V18, P1593, DOI 10.1093/bioinformatics/18.12.1593
   Mahmoud-Ahmed AS, 2006, RADIAT RES, V165, P142, DOI 10.1667/RR3485.1
   Miura M, 2006, BRIT J RADIOL, V79, P71, DOI 10.1259/bjr/50464795
   Multhoff G, 2012, FRONT ONCOL, V2, P1, DOI 10.3389/fonc.2012.00058
   Peterson KE, 2009, IMMUNOL RES, V43, P149, DOI 10.1007/s12026-008-8060-y
   Prezado Y, 2011, MED PHYS, V38, P5012, DOI 10.1118/1.3608908
   Regnard P, 2008, PHYS MED BIOL, V53, P861, DOI 10.1088/0031-9155/53/4/003
   Régnard P, 2008, EUR J RADIOL, V68, PS151, DOI 10.1016/j.ejrad.2008.04.049
   Salvat F, 2009, PENELOPE 2008 COD SY, V0, P0
   Serduc R, 2006, INT J RADIAT ONCOL, V64, P1519, DOI 10.1016/j.ijrobp.2005.11.047
   Serduc R, 2008, PHYS MED BIOL, V53, P3609, DOI 10.1088/0031-9155/53/13/015
   Serduc R, 2008, PHYS MED BIOL, V53, P1153, DOI 10.1088/0031-9155/53/5/001
   Serduc R, 2010, PLOS ONE, V5, P0, DOI 10.1371/journal.pone.0009028
   Shimizu Kenji, 2005, JOURNAL OF NIPPON MEDICAL SCHOOL, V72, P335, DOI 10.1272/jnms.72.335
   Shin SC, 2011, GENOMICS, V97, P358, DOI 10.1016/j.ygeno.2011.01.005
   SLATKIN DN, 1992, MED PHYS, V19, P1395, DOI 10.1118/1.596771
   SLATKIN DN, 1995, P NATL ACAD SCI USA, V92, P8783, DOI 10.1073/pnas.92.19.8783
   Slatkin DN, 1994, METHOD MICROBEAM RAD, V1, P0
   Sprung CN, 2012, RADIAT RES, V178, P249, DOI 10.1667/RR2885.1
   Storey JD, 2003, P NATL ACAD SCI USA, V100, P9440, DOI 10.1073/pnas.1530509100
   Stupp R, 2009, LANCET ONCOL, V10, P459, DOI 10.1016/S1470-2045(09)70025-7
   Su XM, 2010, J IMMUNOL, V184, P1630, DOI 10.4049/jimmunol.0902813
   Tusher VG, 2001, P NATL ACAD SCI USA, V98, P5116, DOI 10.1073/pnas.091062498
   Witham TF, 2003, J NEURO-ONCOL, V64, P63, DOI 10.1023/A:1024938026553
   Ye J, 2013, AM J PATHOL, V182, P10, DOI 10.1016/j.ajpath.2012.08.041
   Yin E, 2003, INT J RADIAT BIOL, V79, P759, DOI 10.1080/09553000310001610961
   Zhao WL, 2006, CLIN CANCER RES, V12, P3823, DOI 10.1158/1078-0432.CCR-05-2418
NR 55
TC 53
Z9 56
U1 0
U2 13
PU PUBLIC LIBRARY SCIENCE
PI SAN FRANCISCO
PA 1160 BATTERY STREET, STE 100, SAN FRANCISCO, CA 94111 USA
SN 1932-6203
EI 
J9 PLOS ONE
JI PLoS One
PD DEC 31
PY 2013
VL 8
IS 12
BP 
EP 
DI 10.1371/journal.pone.0081874
PG 9
WC Multidisciplinary Sciences
SC Science & Technology - Other Topics
GA 284NF
UT WOS:000329325200006
PM 24391709
DA 2025-02-17
ER

PT J
AU Berg, JV
   Vrohlings, M
   Haller, S
   Haimovici, A
   Kulig, P
   Sledzinska, A
   Weller, M
   Becher, B
AF Berg, Johannes vom
   Vrohlings, Melissa
   Haller, Sergio
   Haimovici, Aladin
   Kulig, Paulina
   Sledzinska, Anna
   Weller, Michael
   Becher, Burkhard
TI Intratumoral IL-12 combined with CTLA-4 blockade elicits T cell-mediated glioma rejection
SO JOURNAL OF EXPERIMENTAL MEDICINE
LA English
DT Article
ID semliki-forest-virus; dendritic cells; antitumor immunity; interferon-gamma; nkt cells; in-vivo; interleukin-12; responses; immunotherapy; growth
AB Glioblastomas (GBs) are the most aggressive form of primary brain cancer and virtually incurable. Accumulation of regulatory T (T reg) cells in GBs is thought to contribute to the dampening of antitumor immunity. Using a syngeneic mouse model for GB, we tested whether local delivery of cytokines could render the immunosuppressive GB microenvironment conducive to an antitumor immune response. IL-12 but not IL-23 reversed GB-induced immunosuppression and led to tumor clearance. In contrast to models of skin or lung cancer, IL-12-mediated glioma rejection was T cell dependent and elicited potent immunological memory. To translate these findings into a clinically relevant setting, we allowed for GB progression before initiating therapy. Combined intratumoral IL-12 application with systemic blockade of the co-inhibitory receptor CTLA-4 on T cells led to tumor eradication even at advanced disease stages where monotherapy with either IL-12 or CTLA-4 blockade failed. The combination of IL-12 and CTLA-4 blockade acts predominantly on CD4(+) cells, causing a drastic decrease in FoxP3(+) T reg cells and an increase in effector T (T eff) cells. Our data provide compelling preclinical findings warranting swift translation into clinical trials in GB and represent a promising approach to increase response rates of CTLA-4 blockade in solid tumors.
C1 [Berg, Johannes vom; Vrohlings, Melissa; Haller, Sergio; Haimovici, Aladin; Kulig, Paulina; Sledzinska, Anna; Becher, Burkhard] Univ Zurich, Inst Expt Immunol, CH-8057 Zurich, Switzerland.
   [Weller, Michael] Univ Zurich Hosp, Dept Neurol, CH-8091 Zurich, Switzerland.
C3 University of Zurich; University of Zurich; University Zurich Hospital
RP Becher, B (通讯作者)，Univ Zurich, Inst Expt Immunol, CH-8057 Zurich, Switzerland.
EM becher@immunology.uzh.ch
FU Swiss National Science Foundation; Krebsforschung Schweiz [KFS-2981-08-2012]; European Union [279017]
CR Agarwalla P, 2012, J IMMUNOTHER, V35, P385, DOI 10.1097/CJI.0b013e3182562d59
   Atkins MB, 1997, CLIN CANCER RES, V3, P409
   Becker JC, 2010, EXP DERMATOL, V19, P157, DOI 10.1111/j.1600-0625.2009.00986.x
   Colombo MP, 2002, CYTOKINE GROWTH F R, V13, P155, DOI 10.1016/S1359-6101(01)00032-6
   Cui JQ, 1997, SCIENCE, V278, P1623, DOI 10.1126/science.278.5343.1623
   Daga A, 2007, INT J CANCER, V121, P1756, DOI 10.1002/ijc.22901
   Eisenring M, 2010, NAT IMMUNOL, V11, P1030, DOI 10.1038/ni.1947
   Fecci PE, 2007, CLIN CANCER RES, V13, P2158, DOI 10.1158/1078-0432.CCR-06-2070
   Gordy LE, 2011, J IMMUNOL, V187, P6335, DOI 10.4049/jimmunol.1003965
   Grauer OM, 2007, INT J CANCER, V121, P95, DOI 10.1002/ijc.22607
   Grosso Joseph F, 2013, CANCER IMMUN, V13, P5
   Hodi FS, 2010, NEW ENGL J MED, V363, P711, DOI 10.1056/NEJMoa1003466
   Hu JW, 2006, CANCER RES, V66, P8887, DOI 10.1158/0008-5472.CAN-05-3448
   Jacobs JFM, 2010, J NEUROIMMUNOL, V225, P195, DOI 10.1016/j.jneuroim.2010.05.020
   Joki A, 1999, INT J CANCER, V82, P714
   Kodama T, 1999, EUR J IMMUNOL, V29, P1390, DOI 10.1002/(SICI)1521-4141(199904)29:04<1390::AID-IMMU1390>3.0.CO;2-C
   Langowski JL, 2006, NATURE, V442, P461, DOI 10.1038/nature04808
   Leonard JP, 1997, BLOOD, V90, P2541
   Liu YH, 2002, CANCER GENE THER, V9, P9, DOI 10.1038/sj/cgt/7700399
   Lo CH, 2003, J IMMUNOL, V171, P600, DOI 10.4049/jimmunol.171.2.600
   Ngiow SF, 2013, TRENDS IMMUNOL, V34, P548, DOI 10.1016/j.it.2013.07.004
   Selby MJ, 2013, CANCER IMMUNOL RES, V1, P32, DOI 10.1158/2326-6066.CIR-13-0013
   Simpson TR, 2013, J EXP MED, V210, P1695, DOI 10.1084/jem.20130579
   Szatmári T, 2006, CANCER SCI, V97, P546, DOI 10.1111/j.1349-7006.2006.00208.x
   Uhl M, 2004, CANCER RES, V64, P7954, DOI 10.1158/0008-5472.CAN-04-1013
   Vetter M, 2009, J NEUROPATH EXP NEUR, V68, P525, DOI 10.1097/NEN.0b013e3181a2afa0
   vom Berg J, 2012, NAT MED, V18, P1812, DOI 10.1038/nm.2965
   Walker LSK, 2011, NAT REV IMMUNOL, V11, P852, DOI 10.1038/nri3108
   Weller M, 2013, NEURO-ONCOLOGY, V15, P4, DOI 10.1093/neuonc/nos273
   Yamanaka R, 2003, J NEUROSURG, V99, P746, DOI 10.3171/jns.2003.99.4.0746
   Yamanaka R, 2002, J NEUROSURG, V97, P611, DOI 10.3171/jns.2002.97.3.0611
   Yuan XP, 2006, CANCER RES, V66, P2630, DOI 10.1158/0008-5472.CAN-05-1682
NR 32
TC 157
Z9 172
U1 1
U2 16
PU ROCKEFELLER UNIV PRESS
PI NEW YORK
PA 950 THIRD AVE, 2ND FLR, NEW YORK, NY 10022 USA
SN 0022-1007
EI 1540-9538
J9 J EXP MED
JI J. Exp. Med.
PD DEC 16
PY 2013
VL 210
IS 13
BP 2803
EP 2811
DI 10.1084/jem.20130678
PG 9
WC Immunology; Medicine, Research & Experimental
SC Immunology; Research & Experimental Medicine
GA 276ID
UT WOS:000328742600002
PM 24277150
DA 2025-02-17
ER

PT J
AU Ginzkey, C
   Eicker, S
   Marget, M
   Krause, J
   Brecht, S
   Westphal, M
   Hugo, HH
   Mehdorn, M
   Steinmann, J
   Hamel, W
AF Ginzkey, Christian
   Eicker, Sven
   Marget, Matthias
   Krause, Joerg
   Brecht, Stefan
   Westphal, Manfred
   Hugo, Heinz-Hermann
   Mehdorn, Maximilian
   Steinmann, Joerg
   Hamel, Wolfgang
TI Incomplete tumour control following DNA vaccination against rat gliomas expressing a model antigen
SO ACTA NEUROCHIRURGICA
LA English
DT Article
DE DNA vaccination; Immunotherapy; Rat glioma; lacZ
ID regulatory t-cells; brain-tumors; dendritic cells; responses; immunotherapy; glioblastoma; microglia; mice
AB Vaccination against tumour-associated antigens is one approach to elicit anti-tumour responses. We investigated the effect of polynucleotide (DNA) vaccination using a model antigen (E. coli lacZ) in a syngeneic gliosarcoma model (9L). Fisher 344 rats were vaccinated thrice by intramuscular injection of a lacZ-encoding or a control plasmid in weekly intervals. One week after the last vaccination, lacZ-expressing 9L cells were implanted into the striatum. After 3 weeks, in lacZ-vaccinated animals the tumours were significantly smaller than in control-vaccinated animals. In cytotoxic T cell assays lysis rates of > 50 % could only be observed in a few of the lacZ-vaccinated animals. This response was directed against lacZ-expressing and parental 9L cells but not against syngeneic MADB 106 adenocarcinoma cells. In Elispot assays interferon-gamma production was observed upon stimulation with 9LlacZ and 9L wild-type but not MADB 106 cells. This response was higher for lacZ-immunized animals. All animals revealed dense infiltrates with CD8+ lymphocytes and, to a lesser extent, with NK cells. CD25-staining indicated cells possibly associated with the maintenance of peripheral tolerance to self-antigens. All tumours were densely infiltrated by microglia consisting mostly of ramified cells. Only focal accumulation of macrophage-like cells expressing ED1, a marker for phagocytic activity, was observed. Prophylactic DNA vaccination resulted in effective but incomplete suppression of brain tumour formation. Mechanisms other than cytotoxic T cell responses as measured in the generally used in vitro assays appear to play a role in tumour suppression.
C1 [Westphal, Manfred; Hamel, Wolfgang] Univ Klinikum Hamburg Eppendorf, Klin Neurochirurg, D-20246 Hamburg, Germany.
   [Ginzkey, Christian; Eicker, Sven; Krause, Joerg; Hugo, Heinz-Hermann; Mehdorn, Maximilian; Hamel, Wolfgang] Univ Schleswig Holstein, Dept Neurosurg, Kiel, Germany.
   [Marget, Matthias; Steinmann, Joerg] Univ Schleswig Holstein, Inst Immunol, Kiel, Germany.
   [Brecht, Stefan] Univ Schleswig Holstein, Inst Pharmacol, Kiel, Germany.
   [Ginzkey, Christian] Univ Wurzburg, Dept Otorhinolaryngol, Wurzburg, Germany.
   [Eicker, Sven] Univ Dusseldorf, Dept Neurosurg, D-40225 Dusseldorf, Germany.
   [Westphal, Manfred; Hamel, Wolfgang] Univ Hosp Hamburg Eppendorf, Dept Neurosurg, Hamburg, Germany.
C3 University of Hamburg; University Medical Center Hamburg-Eppendorf; University of Kiel; Schleswig Holstein University Hospital; University of Kiel; Schleswig Holstein University Hospital; University of Kiel; Schleswig Holstein University Hospital; University of Wurzburg; Heinrich Heine University Dusseldorf; University of Hamburg; University Medical Center Hamburg-Eppendorf
RP Hamel, W (通讯作者)，Univ Klinikum Hamburg Eppendorf, Klin Neurochirurg, Martinistr 52, D-20246 Hamburg, Germany.
EM w.hamel@uke.de
FU Interdisziplinares Zentrum fur Krebsforschung der Christian-Albrechts Universitat zu Kiel; Hensel Stiftung
CR BARCLAY AN, 1981, IMMUNOLOGY, V42, P593
   Carpentier AE, 2006, CURR OPIN ONCOL, V18, P631, DOI 10.1097/01.cco.0000245321.34658.f4
   Donnelly JJ, 1997, ANNU REV IMMUNOL, V15, P617, DOI 10.1016/S0024-3205(96)00502-4
   Ehtesham Moneeb, 2004, CANCER CONTROL, V11, P192
   El Andaloussi A, 2006, J NEUROSURG, V105, P430, DOI 10.3171/jns.2006.105.3.430
   Fecci PE, 2006, CLIN CANCER RES, V12, P4294, DOI 10.1158/1078-0432.CCR-06-0053
   Ginzkey C, 2010, CANCER IMMUNOL IMMUN, V59, P541, DOI 10.1007/s00262-009-0771-y
   Graeber MB, 2002, GLIA, V40, P252, DOI 10.1002/glia.10147
   Heimberger AB, 2003, CLIN CANCER RES, V9, P4247
   Heiser A, 2002, J CLIN INVEST, V109, P409, DOI 10.1172/JCI200214364
   Hussain SF, 2006, NEURO-ONCOLOGY, V8, P261, DOI 10.1215/15228517-2006-008
   O IS, 2003, CANCER GENE THER, V10, P678, DOI 10.1038/sj.cgt.7700620
   Pardoll DM, 2002, NAT REV IMMUNOL, V2, P227, DOI 10.1038/nri774
   Platten M, 2003, ANN NEUROL, V54, P388, DOI 10.1002/ana.10679
   Sbai H, 2002, VACCINE, V20, P3137, DOI 10.1016/S0264-410X(02)00251-7
   Steiner HH, 2004, J CLIN ONCOL, V22, P4272, DOI 10.1200/JCO.2004.09.038
   STEINMANN J, 1994, J CLIN LAB ANAL, V8, P157, DOI 10.1002/jcla.1860080308
   Tighe H, 1998, IMMUNOL TODAY, V19, P89, DOI 10.1016/S0167-5699(97)01201-2
   Watters JJ, 2005, J NEUROSCI RES, V81, P447, DOI 10.1002/jnr.20485
   Zeis M, 2003, J IMMUNOL, V170, P5391, DOI 10.4049/jimmunol.170.11.5391
   Zöller M, 2001, J IMMUNOL, V166, P3440, DOI 10.4049/jimmunol.166.5.3440
NR 21
TC 0
Z9 0
U1 0
U2 3
PU SPRINGER WIEN
PI WIEN
PA SACHSENPLATZ 4-6, PO BOX 89, A-1201 WIEN, AUSTRIA
SN 0001-6268
EI 
J9 ACTA NEUROCHIR
JI Acta Neurochir.
PD JAN 15
PY 2013
VL 155
IS 1
BP 51
EP 59
DI 10.1007/s00701-012-1526-7
PG 9
WC Clinical Neurology; Surgery
SC Neurosciences & Neurology; Surgery
GA 063QD
UT WOS:000313013900007
PM 23132370
DA 2025-02-17
ER

PT J
AU Ottenhausen, M
   Bodhinayake, I
   Banu, M
   Kesavabhotla, K
   Ray, A
   Boockvar, JA
AF Ottenhausen, Malte
   Bodhinayake, Imithri
   Banu, Matei
   Kesavabhotla, Kartik
   Ray, Ashley
   Boockvar, John A.
TI Industry progress report on neuro-oncology: Biotech update 2013
SO JOURNAL OF NEURO-ONCOLOGY
LA English
DT Article
DE Glioma; GBM; Emerging therapy; Biotech; Clinical trials
ID guided focused ultrasound; uterine fibroids; grade glioma; proteins; brain; vaccination; delivery; vaccines; surgery; cd91
AB For the second time, The Brain Tumor Center of the Weill Cornell Brain and Spine Center, in collaboration with Voices Against Brain Cancer, hosted The Brain Tumor Biotech Summit in New York City in June 2013. After a very successful first summit in 2012, this innovative event has established a platform for intensive networking between neuro-oncologists, neurosurgeons, neuroscientists, members of the biotechnology and pharmaceutical communities, members of the financial community and leaders of non-profit organizations. This year's summit highlighted dendritic cell vaccines, novel antibody, heat shock protein and targeted therapies as well as exosome technologies, MRI-guided therapies and other novel drug delivery tools. This report presents a short overview of the current progress in brain tumor research and therapy as presented at the 2013 Brain Tumor Biotech Summit.
C1 [Ottenhausen, Malte; Bodhinayake, Imithri; Banu, Matei; Kesavabhotla, Kartik; Ray, Ashley; Boockvar, John A.] Weill Cornell Med Coll, Dept Neurol Surg, New York, NY USA.
C3 Cornell University; Weill Cornell Medicine
RP Ottenhausen, M (通讯作者)，Weill Cornell Med Coll, Dept Neurol Surg, New York, NY USA.
EM MalteOttenhausen@web.de
CR Al-Nedawi K, 2009, CELL CYCLE, V8, P2014, DOI 10.4161/cc.8.13.8988
   Binder RJ, 2004, P NATL ACAD SCI USA, V101, P6128, DOI 10.1073/pnas.0308180101
   Binder RJ, 2000, NAT IMMUNOL, V1, P151, DOI 10.1038/77835
   Chen LL, 2010, PHYS MED BIOL, V55, P7399, DOI 10.1088/0031-9155/55/24/001
   Chen XM, 2012, MED PHYS, V39, P2780, DOI 10.1118/1.4705346
   Cohen ZR, 2007, NEUROSURGERY, V60, P593, DOI 10.1227/01.NEU.0000245606.99946.C6
   Crane CA, 2013, CLIN CANCER RES, V19, P205, DOI 10.1158/1078-0432.CCR-11-3358
   Dakwar GR, 2012, J CONTROL RELEASE, V160, P315, DOI 10.1016/j.jconrel.2011.12.042
   Desai SB, 2012, J CLIN IMAG SCI, V2, P0, DOI 10.4103/2156-7514.104307
   Dobrotwir A, 2012, J MED IMAG RADIAT ON, V56, P409, DOI 10.1111/j.1754-9485.2012.02376.x
   Estrada-Bernal A, 2011, J NEURO-ONCOL, V102, P353, DOI 10.1007/s11060-010-0345-z
   Feng H, 2014, ONCOGENE, V33, P2504, DOI 10.1038/onc.2013.198
   Francisco JA, 2003, BLOOD, V102, P1458, DOI 10.1182/blood-2003-01-0039
   Friedman HS, 2009, J CLIN ONCOL, V27, P4733, DOI 10.1200/JCO.2008.19.8721
   Funaki K, 2009, ULTRASOUND OBST GYN, V34, P584, DOI 10.1002/uog.7455
   Haber JS, 2013, J NEURO-ONCOL, V112, P315, DOI 10.1007/s11060-012-1036-8
   Health NIo, 2013, NIH FISC POL GRANT A, V0, P0
   Kertesz N, 2006, BLOOD, V107, P2330, DOI 10.1182/blood-2005-04-1655
   Krasnoperov V, 2010, AM J PATHOL, V176, P2029, DOI 10.2353/ajpath.2010.090755
   Kreisl TN, 2009, J CLIN ONCOL, V27, P740, DOI 10.1200/JCO.2008.16.3055
   Larson PS, 2012, NEUROSURGERY, V70, P0, DOI 10.1227/NEU.0b013e31822f4a91
   Marret H, 2011, GYNECOL OBSTET FERTI, V39, P12, DOI 10.1016/j.gyobfe.2010.08.038
   McGirt MJ, 2009, J NEUROSURG, V110, P156, DOI 10.3171/2008.4.17536
   Monteith SJ, 2013, J NEUROSURG, V118, P319, DOI 10.3171/2012.10.JNS12186
   Perez OD, 2012, MOL THER, V20, P1689, DOI 10.1038/mt.2012.83
   Phuphanich S, 2013, CANCER IMMUNOL IMMUN, V62, P125, DOI 10.1007/s00262-012-1319-0
   Popov M, 2010, J LIPOSOME RES, V20, P147, DOI 10.3109/08982100903218900
   Prins RM, 2013, J IMMUNOTHER, V36, P152, DOI 10.1097/CJI.0b013e3182811ae4
   Rebetz J, 2008, PLOS ONE, V3, P0, DOI 10.1371/journal.pone.0001936
   Saikali S, 2007, J NEURO-ONCOL, V81, P139, DOI 10.1007/s11060-006-9220-3
   See AP, 2011, EXPERT REV VACCINES, V10, P721, DOI 10.1586/ERV.11.49
   Skog J, 2008, NAT CELL BIOL, V10, P1470, DOI 10.1038/ncb1800
   Stupp R, 2005, NEW ENGL J MED, V352, P987, DOI 10.1056/NEJMoa043330
   Trumm CG, 2013, INVEST RADIOL, V48, P359, DOI 10.1097/RLI.0b013e3182806904
   Vaklavas C, 2012, THER ADV HEMATOL, V3, P209, DOI 10.1177/2040620712443076
   Wheeler CJ, 2009, EXPERT OPIN INV DRUG, V18, P509, DOI 10.1517/13543780902841951 
   Yang I, 2010, NEUROSURG CLIN N AM, V21, P111, DOI 10.1016/j.nec.2009.09.002
   Zhang JG, 2007, CLIN CANCER RES, V13, P566, DOI 10.1158/1078-0432.CCR-06-1576
   Zippel Douglas B, 2005, BREAST CANCER, V12, P32, DOI 10.2325/jbcs.12.32
NR 39
TC 5
Z9 6
U1 0
U2 18
PU SPRINGER
PI NEW YORK
PA 233 SPRING ST, NEW YORK, NY 10013 USA
SN 0167-594X
EI 1573-7373
J9 J NEURO-ONCOL
JI J. Neuro-Oncol.
PD NOV 15
PY 2013
VL 115
IS 2
BP 311
EP 316
DI 10.1007/s11060-013-1222-3
PG 6
WC Oncology; Clinical Neurology
SC Oncology; Neurosciences & Neurology
GA 236TJ
UT WOS:000325821900021
PM 23949146
DA 2025-02-17
ER

PT J
AU Jackson, C
   Ruzevick, J
   Brem, H
   Lim, M
AF Jackson, Christopher
   Ruzevick, Jacob
   Brem, Henry
   Lim, Michael
TI Vaccine strategies for glioblastoma: progress and future directions
SO IMMUNOTHERAPY
LA English
DT Review
DE chemotherapy; glioblastoma; immunotherapy; radiation therapy; tumor-associated antigen; vaccine
ID heat-shock-protein; factor receptor gene; dendritic cell vaccination; activated killer-cells; malignant glioma patients; growth-factor receptors; high-grade gliomas; adoptive immunotherapy; metastatic melanoma; recurrent glioma
AB Recent advances in glioblastoma therapy have led to optimism that more effective therapies will improve outcomes. Immunotherapy is a promising approach that has demonstrated the potential to eradicate cancer cells with cellular-level accuracy while minimizing damage to surrounding healthy tissue. Several vaccination strategies have been evaluated for activity against glioblastoma in clinical trials. These include peptide vaccines, polyvalent dendritic cell vaccines, heat shock protein vaccines and adoptive immunotherapy. In this review, we highlight clinical trials representative of each of these approaches and discuss strategies for integrating these therapies into routine patient care.
C1 [Jackson, Christopher; Ruzevick, Jacob; Brem, Henry; Lim, Michael] Johns Hopkins Univ Hosp, Dept Neurosurg, Baltimore, MD 21287 USA.
C3 Johns Hopkins University; Johns Hopkins Medicine
RP Lim, M (通讯作者)，Johns Hopkins Univ Hosp, Dept Neurosurg, Phipps Bldg,Room 123,600 N Wolfe St, Baltimore, MD 21287 USA.
EM mlim3@jhmi.edu
FU NCI NIH HHS [P30 CA006973] Funding Source: Medline
CR Akbulut H, 2008, MOL THER, V16, P1753, DOI 10.1038/mt.2008.158
   Asea A, 2002, J BIOL CHEM, V277, P15028, DOI 10.1074/jbc.M200497200
   Attenello FJ, 2008, ANN SURG ONCOL, V15, P2887, DOI 10.1245/s10434-008-0048-2
   Atzpodien J, 2002, BRIT J CANCER, V86, P179, DOI 10.1038/sj.bjc.6600043
   BARBA D, 1989, J NEUROSURG, V70, P175, DOI 10.3171/jns.1989.70.2.0175
   Basu S, 1999, J EXP MED, V189, P797, DOI 10.1084/jem.189.5.797
   BECKMANN RP, 1990, SCIENCE, V248, P850, DOI 10.1126/science.2188360
   Belli F, 2002, J CLIN ONCOL, V20, P4169, DOI 10.1200/JCO.2002.09.134
   Binder RJ, 2000, NAT IMMUNOL, V1, P151, DOI 10.1038/77835
   BLACHERE NE, 1993, J IMMUNOTHER, V14, P352, DOI 10.1097/00002371-199311000-00016
   Blachere NE, 1997, J EXP MED, V186, P1315, DOI 10.1084/jem.186.8.1315
   BLANCHER A, 1993, EUR CYTOKINE NETW, V4, P331
   BODMER S, 1989, J IMMUNOL, V143, P3222
   BOIARDI A, 1994, CANCER IMMUNOL IMMUN, V39, P193, DOI 10.1007/BF01533386
   BORKOVICH KA, 1989, MOL CELL BIOL, V9, P3919, DOI 10.1128/MCB.9.9.3919
   Bot A, 2010, INT REV IMMUNOL, V29, P235, DOI 10.3109/08830185.2010.490777
   Chen J, 2012, NATURE, V488, P522, DOI 10.1038/nature11287
   Crane CA, 2013, CLIN CANCER RES, V19, P205, DOI 10.1158/1078-0432.CCR-11-3358
   De Vleeschouwer S, 2008, CLIN CANCER RES, V14, P3098, DOI 10.1158/1078-0432.CCR-07-4875
   Del Vecchio CA, 2012, EXPERT REV VACCINES, V11, P133, DOI 10.1586/ERV.11.177
   Delneste Y, 2002, IMMUNITY, V17, P353, DOI 10.1016/S1074-7613(02)00388-6
   Dillman RO, 2004, J IMMUNOTHER, V27, P398, DOI 10.1097/00002371-200409000-00009
   Dillman RO, 2000, CANCER BIOTHER RADIO, V15, P487, DOI 10.1089/cbr.2000.15.487
   Dillman RO, 2009, J IMMUNOTHER, V32, P914, DOI 10.1097/CJI.0b013e3181b2910f
   DiMeco F, 2000, J NEUROSURG, V92, P419, DOI 10.3171/jns.2000.92.3.0419
   Drake CG, 2011, CURR CANCER RES, V0, PP251, DOI 10.1007/978-1-4419-8044-1_12
   ENGEBRAATEN O, 1993, INT J CANCER, V53, P209, DOI 10.1002/ijc.2910530206
   Ercolini AM, 2005, J EXP MED, V201, P1591, DOI 10.1084/jem.20042167
   Fadul CE, 2011, NEURO-ONCOLOGY, V13, P393, DOI 10.1093/neuonc/noq204
   Feau S, 2011, NAT IMMUNOL, V12, P908, DOI 10.1038/ni.2079
   GOLDMAN CK, 1993, MOL BIOL CELL, V4, P121, DOI 10.1091/mbc.4.1.121
   Gordon VD, 2003, EXP CELL RES, V289, P58, DOI 10.1016/S0014-4827(03)00256-8
   GORGOULIS V, 1992, ANTICANCER RES, V12, P1183
   Graner MW, 2007, J NEUROSCI, V27, P11214, DOI 10.1523/JNEUROSCI.3588-07.2007
   Graner MW, 2005, NEURO-ONCOLOGY, V7, P260, DOI 10.1215/S1152851704001188
   Grossman SA, 2011, CLIN CANCER RES, V17, P5473, DOI 10.1158/1078-0432.CCR-11-0774
   Gurbuxani S, 2001, ONCOGENE, V20, P7478, DOI 10.1038/sj.onc.1204948
   Hanes J, 2001, PHARMACEUT RES, V18, P899, DOI 10.1023/A:1010963307097
   HAYES RL, 1995, CANCER-AM CANCER SOC, V76, P840, DOI 10.1002/1097-0142(19950901)76:5<840::AID-CNCR2820760519>3.0.CO;2-R
   Hermisson M, 2000, NEUROLOGY, V54, P1357, DOI 10.1212/WNL.54.6.1357
   Hersh EM, 2011, INVEST NEW DRUG, V29, P489, DOI 10.1007/s10637-009-9376-8
   Hodi FS, 2011, AM SOC CLIN ONC ANN, V0, P0
   Holladay FP, 1996, J NEURO-ONCOL, V27, P179
   Hong M, 2011, CANCER RES, V71, P6997, DOI 10.1158/0008-5472.CAN-11-1466
   HUMPHREY PA, 1990, P NATL ACAD SCI USA, V87, P4207, DOI 10.1073/pnas.87.11.4207
   HUMPHREY PA, 1988, CANCER RES, V48, P2231
   IRISH JC, 1993, LARYNGOSCOPE, V103, P42
   ISHIKAWA J, 1990, INT J CANCER, V45, P1018, DOI 10.1002/ijc.2910450606
   Iwami K, 2012, CYTOTHERAPY, V14, P733, DOI 10.3109/14653249.2012.666633
   Jackson C, 2011, CLIN DEV IMMUNOL, V0, P0, DOI DOI 10.1155/2011/732413
   JACOBS SK, 1986, CANCER RES, V46, P2101
   JEFFES EWB, 1993, J NEURO-ONCOL, V15, P141, DOI 10.1007/BF01053935
   Kallenberg K, 2009, RADIOLOGY, V253, P805, DOI 10.1148/radiol.2533071654
   Kikuchi T, 2001, CANCER IMMUNOL IMMUN, V50, P337, DOI 10.1007/s002620100205
   Kikuchi T, 2004, J IMMUNOTHER, V27, P452, DOI 10.1097/00002371-200411000-00005
   KITAHARA T, 1987, J NEURO-ONCOL, V4, P329
   KORC M, 1986, P NATL ACAD SCI USA, V83, P5141, DOI 10.1073/pnas.83.14.5141
   Kruse CA, 1997, CANCER IMMUNOL IMMUN, V45, P77, DOI 10.1007/s002620050405
   Lai R, 2010, J CLIN ONCOL, V28, P0, DOI 10.1200/jco.2010.28.15_suppl.2014
   Ledford H, 2011, NATURE, V471, P561, DOI 10.1038/471561a
   Lesniak MS, 2011, J CLIN ONCOL, V29, P3105, DOI 10.1200/JCO.2011.34.9019
   Li ZH, 2005, CLIN CANCER RES, V11, P4460, DOI 10.1158/1078-0432.CCR-05-0250
   Li Z, 2010, J NEURO-ONCOL, V97, P451, DOI 10.1007/s11060-009-0044-9
   LILLEHEI KO, 1991, NEUROSURGERY, V28, P16, DOI 10.1227/00006123-199101000-00003
   Lipscomb MF, 2002, PHYSIOL REV, V82, P97, DOI 10.1152/physrev.00023.2001
   Lu KV, 2012, CANCER CELL, V22, P21, DOI 10.1016/j.ccr.2012.05.037
   Masi BC, 2012, BIOMATERIALS, V33, P5768, DOI 10.1016/j.biomaterials.2012.04.048
   Mazzaferro V, 2003, CLIN CANCER RES, V9, P3235
   McGirt MJ, 2009, J NEUROSURG, V110, P583, DOI 10.3171/2008.5.17557
   Miglierini P, 2012, CLIN NEUROL NEUROSUR, V114, P1222, DOI 10.1016/j.clineuro.2012.02.056
   MOLE RH, 1953, BRIT J RADIOL, V26, P234, DOI 10.1259/0007-1285-26-305-234
   MOORGHEN M, 1990, ANTICANCER RES, V10, P605
   ORegan KN, 2011, AM J ROENTGENOL, V197, PW241, DOI 10.2214/AJR.10.6032
   Okada H, 2011, J CLIN ONCOL, V29, P330, DOI 10.1200/JCO.2010.30.7744
   Oliver Schoor NH, 2010, AM ASS CANC RES 101, V0, P0
   Phuphanich S, 2013, CANCER IMMUNOL IMMUN, V62, P125, DOI 10.1007/s00262-012-1319-0
   Plautz GE, 1998, J NEUROSURG, V89, P42, DOI 10.3171/jns.1998.89.1.0042
   Plautz GE, 2000, CLIN CANCER RES, V6, P2209
   Postow MA, 2012, NEW ENGL J MED, V366, P925, DOI 10.1056/NEJMoa1112824
   Predina JD, 2012, J HEMATOL ONCOL, V5, P0, DOI 10.1186/1756-8722-5-34
   Prins RM, 2011, CLIN CANCER RES, V17, P1603, DOI 10.1158/1078-0432.CCR-10-2563
   Quattrocchi KB, 1999, J NEURO-ONCOL, V45, P141, DOI 10.1023/A:1006293606710
   Ransohoff RM, 2012, J CLIN INVEST, V122, P1164, DOI 10.1172/JCI58644
   Rhines LD, 2003, NEUROSURGERY, V52, P872, DOI 10.1227/01.NEU.0000053211.39087.D1
   Ricci-Vitiani L, 2010, NATURE, V468, P824, DOI 10.1038/nature09557
   Rich JN, 2004, NAT REV DRUG DISCOV, V3, P430, DOI 10.1038/nrd1380
   Ridolfi R, 2002, J CLIN ONCOL, V20, P1600, DOI 10.1200/JCO.20.6.1600
   Robert C, 2011, NEW ENGL J MED, V364, P2517, DOI 10.1056/NEJMoa1104621
   Rock KL, 2005, IMMUNOL REV, V207, P166, DOI 10.1111/j.0105-2896.2005.00301.x
   Rosenberg SA, 2011, CLIN CANCER RES, V17, P4550, DOI 10.1158/1078-0432.CCR-11-0116
   Sampath P, 1999, CANCER RES, V59, P2107
   Sampson JH, 2010, J CLIN ONCOL, V28, P4722, DOI 10.1200/JCO.2010.28.6963
   Sampson JH, 2009, MOL CANCER THER, V8, P2773, DOI 10.1158/1535-7163.MCT-09-0124
   Sampson JH, 2008, SEMIN IMMUNOL, V20, P267, DOI 10.1016/j.smim.2008.04.001
   Sankhla SK, 1996, J NEURO-ONCOL, V27, P133
   Scott AW, 2011, BIOMATERIALS, V32, P2532, DOI 10.1016/j.biomaterials.2010.12.020
   See AP, 2011, EXPERT REV VACCINES, V10, P721, DOI 10.1586/ERV.11.49
   Sloan A E, 2000, NEUROSURG FOCUS, V9, P0
   Slovin Susan, 2012, CLIN ADV HEMATOL ONCOL, V10, P90
   Soo ETL, 2008, IN VIVO, V22, P311
   SOUSA CRE, 1993, J EXP MED, V178, P509, DOI 10.1084/jem.178.2.509
   SRIVASTAVA PK, 1987, P NATL ACAD SCI USA, V84, P3807, DOI 10.1073/pnas.84.11.3807
   SRIVASTAVA PK, 1994, IMMUNOGENETICS, V39, P93
   Stamell EF, 2013, INT J RADIAT ONCOL, V85, P293, DOI 10.1016/j.ijrobp.2012.03.017
   Steinman RM, 2000, J EXP MED, V191, P411, DOI 10.1084/jem.191.3.411
   Stupp R, 2005, NEW ENGL J MED, V352, P987, DOI 10.1056/NEJMoa043330
   SUTO R, 1995, SCIENCE, V269, P1585, DOI 10.1126/science.7545313
   Thompson RC, 1996, J IMMUNOTHER, V19, P405, DOI 10.1097/00002371-199611000-00004
   Tsuboi K, 2003, CLIN CANCER RES, V9, P3294
   Tsurushima H, 1999, JPN J CANCER RES, V90, P536, DOI 10.1111/j.1349-7006.1999.tb00781.x
   UDONO H, 1994, J IMMUNOL, V152, P5398
   ULLEN H, 1986, ACTA NEUROCHIR, V81, P100, DOI 10.1007/BF01401229
   Walker DG, 2008, J CLIN NEUROSCI, V15, P114, DOI 10.1016/j.jocn.2007.08.007
   Wang R, 2010, NATURE, V468, P829, DOI 10.1038/nature09624
   Wheeler CJ, 2008, CANCER RES, V68, P5955, DOI 10.1158/0008-5472.CAN-07-5973
   WIEMANN B, 1994, PHARMACOL THERAPEUT, V64, P529, DOI 10.1016/0163-7258(94)90023-X
   WONG AJ, 1992, P NATL ACAD SCI USA, V89, P2965, DOI 10.1073/pnas.89.7.2965
   Wood GW, 2000, J NEURO-ONCOL, V48, P113, DOI 10.1023/A:1006456421177
   Xu QJ, 2009, STEM CELLS, V27, P1734, DOI 10.1002/stem.102
   Yamanaka R, 2003, BRIT J CANCER, V89, P1172, DOI 10.1038/sj.bjc.6601268
   Yamanaka R, 2005, CLIN CANCER RES, V11, P4160, DOI 10.1158/1078-0432.CCR-05-0120
   YAMAZAKI H, 1988, MOL CELL BIOL, V8, P1816, DOI 10.1128/MCB.8.4.1816
   Yu JS, 2001, CANCER RES, V61, P842
   ZAJCHOWSKI D, 1988, CANCER RES, V48, P7041
NR 125
TC 27
Z9 33
U1 0
U2 13
PU FUTURE MEDICINE LTD
PI LONDON
PA UNITEC HOUSE, 3RD FLOOR, 2 ALBERT PLACE, FINCHLEY CENTRAL, LONDON, N3 1QB, ENGLAND
SN 1750-743X
EI 1750-7448
J9 IMMUNOTHERAPY-UK
JI Immunotherapy
PD FEB 15
PY 2013
VL 5
IS 2
BP 155
EP 167
DI 10.2217/IMT.12.155
PG 13
WC Immunology
SC Immunology
GA 086HN
UT WOS:000314674800013
PM 23413907
DA 2025-02-17
ER

PT J
AU Bregy, A
   Wong, TM
   Shah, AH
   Goldberg, JM
   Komotar, RJ
AF Bregy, Amade
   Wong, Theresa M.
   Shah, Ashish H.
   Goldberg, John M.
   Komotar, Ricardo J.
TI Active immunotherapy using dendritic cells in the treatment of glioblastoma multiforme
SO CANCER TREATMENT REVIEWS
LA English
DT Review
DE Glioblastoma multiforme; Immunotherapy; Outcomes; Systematic analysis
ID glioma patients; cancer-immunotherapy; malignant glioma; recurrent glioma; clinical-trial; vaccination; immune; responses; instability; fusions
AB Objective: Glioblastoma multiforme, the most common malignant brain tumor still has a dismal prognosis with conventional treatment. Therefore, it is necessary to explore new and/or adjuvant treatment options to improve patient outcomes. Active immunotherapy is a new area of research that may be a successful treatment option. The focus is on vaccines that consist of antigen presenting cells (APCs) loaded with tumor antigen. We have conducted a systematic review of prospective studies, case reports and clinical trials. The goal of this study was to examine the efficacy and safety in terms of complications, median overall survival (OS), progression free survival (PFS) and quality of life. Methods: A PubMed search was performed to include all relevant studies that reported the characteristics, outcomes and complications of patients with GBM treated with active immunotherapy using dendritic cells. Reported parameters were immune response, radiological findings, median PFS and median OS. Complications were categorized based on association with the craniotomy or with the vaccine itself. Results: A total of 21 studies with 403 patients were included in our review. Vaccination with dendritic cells (DCs) loaded with autologous tumor cells resulted in increased median OS in patients with recurrent GBM (71.6-138.0 wks) as well as those newly diagnosed (65.0-230.4 wks) compared to average survival of 58.4 wks. Conclusions: Active immunotherapy, specifically with autologous DCs loaded with autologous tumor cells, seems to have the potential of increasing median OS and prolonged tumor PFS with minimal complications. Larger clinical trials are needed to show the potential benefits of active immunotherapy. (C) 2013 Elsevier Ltd. All rights reserved.
C1 [Bregy, Amade; Wong, Theresa M.; Shah, Ashish H.; Komotar, Ricardo J.] Univ Miami, Miller Sch Med, Dept Neurol Surg, Miami, FL 33136 USA.
   [Goldberg, John M.] Univ Miami, Miller Sch Med, Dept Pediat, Div Pediat Hematol Oncol, Miami, FL 33136 USA.
C3 University of Miami; University of Miami
RP Komotar, RJ (通讯作者)，Univ Miami, Dept Neurol Surg, 1095 NW 14th Terrace,2nd Floor, Miami, FL USA.
EM rkomotar@med.miami.edu
CR Ardon H, 2012, CANCER IMMUNOL IMMUN, V61, P2033, DOI 10.1007/s00262-012-1261-1
   Ardon H, 2010, J NEURO-ONCOL, V99, P261, DOI 10.1007/s11060-010-0131-y
   Banks WA, 2010, NEUROBIOL DIS, V37, P26, DOI 10.1016/j.nbd.2009.07.031
   BOON T, 1994, ANNU REV IMMUNOL, V12, P337, DOI 10.1146/annurev.iy.12.040194.002005
   Boon T, 1996, J EXP MED, V183, P725, DOI 10.1084/jem.183.3.725
   Brossart P, 2001, EXP HEMATOL, V29, P1247, DOI 10.1016/S0301-472X(01)00730-5
   Byrne SN, 2002, IMMUNOL CELL BIOL, V80, P520, DOI 10.1046/j.1440-1711.2002.01122.x
   Celluzzi CM, 1996, J EXP MED, V183, P283, DOI 10.1084/jem.183.1.283
   Chang CN, 2011, J CLIN NEUROSCI, V18, P1048, DOI 10.1016/j.jocn.2010.11.034
   Cho DY, 2011, WORLD NEUROSURGERY, V0, P0
   COLEY WB, 1991, CLIN ORTHOP RELAT R, V0, P3
   Cooperation D, 2010, ACTIVE CELLULAR IMMU, V0, P0
   CSERR HF, 1992, IMMUNOL TODAY, V13, P507, DOI 10.1016/0167-5699(92)90027-5
   De Vleeschouwer S, 2008, CLIN CANCER RES, V14, P3098, DOI 10.1158/1078-0432.CCR-07-4875
   Dunn Gavin P, 2007, CANCER IMMUN, V7, P12
   Engelhardt B, 2008, CURR PHARM DESIGN, V14, P1555, DOI 10.2174/138161208784705432
   Fadul CE, 2011, J IMMUNOTHER, V34, P382, DOI 10.1097/CJI.0b013e318215e300
   FENTON RG, 1995, JNCI-J NATL CANCER I, V87, P241, DOI 10.1093/jnci/87.4.241
   FLAMAND V, 1994, EUR J IMMUNOL, V24, P605, DOI 10.1002/eji.1830240317
   Ge LS, 2010, CLIN DEV IMMUNOL, V0, P0, DOI DOI 10.1155/2010/296453
   Iacob Gabriel, 2009, J MED LIFE, V2, P386
   Jie X, 2012, CELL BIOCHEM BIOPHYS, V62, P91, DOI 10.1007/s12013-011-9265-6
   Khan Jamal A, 2006, J ZHEJIANG UNIV SCI B, V7, P114, DOI 10.1631/jzus.2006.B0114
   Kikuchi T, 2001, CANCER IMMUNOL IMMUN, V50, P337, DOI 10.1007/s002620100205
   Kikuchi T, 2004, J IMMUNOTHER, V27, P452, DOI 10.1097/00002371-200411000-00005
   Liau L M, 2000, NEUROSURG FOCUS, V9, P0
   Liau LM, 2005, CLIN CANCER RES, V11, P5515, DOI 10.1158/1078-0432.CCR-05-0464
   MAYORDOMO JI, 1995, NAT MED, V1, P1297, DOI 10.1038/nm1295-1297
   McMahon EJ, 2006, NEUROCHEM INT, V49, P195, DOI 10.1016/j.neuint.2006.04.004
   Melief CJM, 2000, ADV IMMUNOL, V75, P235, DOI 10.1016/S0065-2776(00)75006-1
   Ohka F, 2012, NEUROL RES INT, V2012, P0, DOI 10.1155/2012/878425
   Ohka F, 2011, PLOS ONE, V6, P0, DOI 10.1371/journal.pone.0023332
   Okada H, 2011, J CLIN ONCOL, V29, P330, DOI 10.1200/JCO.2010.30.7744
   Parish CR, 2003, IMMUNOL CELL BIOL, V81, P106, DOI 10.1046/j.0818-9641.2003.01151.x
   Parmiani G, 2002, JNCI-J NATL CANCER I, V94, P805, DOI 10.1093/jnci/94.11.805
   Phuphanich S, 2013, CANCER IMMUNOL IMMUN, V62, P125, DOI 10.1007/s00262-012-1319-0
   Prins RM, 2011, CLIN CANCER RES, V17, P1603, DOI 10.1158/1078-0432.CCR-10-2563
   Reithmeier T, 2010, BMC CANCER, V10, P0, DOI 10.1186/1471-2407-10-30
   Rosas-Ballina M, 2009, NEURON, V64, P28, DOI 10.1016/j.neuron.2009.09.039
   Rosenberg SA, 1999, IMMUNITY, V10, P281, DOI 10.1016/S1074-7613(00)80028-X
   Rutkowski S, 2004, BRIT J CANCER, V91, P1656, DOI 10.1038/sj.bjc.6602195
   Schuster Manfred, 2006, BIOTECHNOLOGY JOURNAL, V1, P138, DOI 10.1002/biot.200500044
   Steinman RM, 2001, INT J CANCER, V94, P459, DOI 10.1002/ijc.1503
   Stoler DL, 1999, P NATL ACAD SCI USA, V96, P15121, DOI 10.1073/pnas.96.26.15121
   Stupp R, 2005, NEW ENGL J MED, V352, P987, DOI 10.1056/NEJMoa043330
   Tracey KJ, 2009, NAT REV IMMUNOL, V9, P418, DOI 10.1038/nri2566
   URBAN JL, 1992, ANNU REV IMMUNOL, V10, P617, DOI 10.1146/annurev.iy.10.040192.003153
   Vauleon E, 2010, CLIN DEV IMMUNOL, V0, P0, DOI DOI 10.1155/2010/689171
   Wheeler CJ, 2008, CANCER RES, V68, P5955, DOI 10.1158/0008-5472.CAN-07-5973
   WIEMANN B, 1994, PHARMACOL THERAPEUT, V64, P529, DOI 10.1016/0163-7258(94)90023-X
   Yamanaka R, 2003, BRIT J CANCER, V89, P1172, DOI 10.1038/sj.bjc.6601268
   Yamanaka R, 2005, CLIN CANCER RES, V11, P4160, DOI 10.1158/1078-0432.CCR-05-0120
   Yu JS, 2001, CANCER RES, V61, P842
   Yu JS, 2004, CANCER RES, V64, P4973, DOI 10.1158/0008-5472.CAN-03-3505
NR 54
TC 56
Z9 58
U1 0
U2 56
PU ELSEVIER SCI LTD
PI OXFORD
PA THE BOULEVARD, LANGFORD LANE, KIDLINGTON, OXFORD OX5 1GB, OXON, ENGLAND
SN 0305-7372
EI 1532-1967
J9 CANCER TREAT REV
JI Cancer Treat. Rev.
PD DEC 15
PY 2013
VL 39
IS 8
BP 891
EP 907
DI 10.1016/j.ctrv.2013.05.007
PG 17
WC Oncology
SC Oncology
GA 229CC
UT WOS:000325238400008
PM 23790634
DA 2025-02-17
ER

PT J
AU Gedeon, PC
   Choi, BD
   Sampson, JH
   Bigner, DD
AF Gedeon, Patrick C.
   Choi, Bryan D.
   Sampson, John H.
   Bigner, Darell D.
TI RINDOPEPIMUT <i>Anti-EGFRvIII Peptide Vaccine Oncolytic</i>
SO DRUGS OF THE FUTURE
LA English
DT Article
DE Malignant brain tumors; Glioblastoma; Radiotherapy; Chemotherapy; Rindopepimut; CDX-110
ID growth-factor receptor; phase-ii trial; adjuvant temozolomide; malignant glioma; dendritic cells; stem-cells; variant; glioblastoma; cancer; radiotherapy
AB Glioblastoma, the most common primary malignant brain tumor, is among the most difficult cancers to treat. Despite the aggressive standard of care, including surgical removal followed by radiotherapy with concomitant and adjuvant chemotherapy, the often sudden onset, diffuse infiltrating nature and highly malignant features of the lesion result in a median overall survival of < 15 months. Currently employed standard-of-care therapy for glioblastoma is nonspecific, leading to premature withdrawal of treatment due to off-target toxicity. Rindopepimut is a peptide-based vaccine that elicits a potent humoral and cellular immune response specifically against cells expressing EGFRvIII, a rearranged, cell-surface tyrosine kinase receptor present exclusively in glioblastoma and other common neoplasms. Several phase I and phase II clinical trials have demonstrated that vaccination with rindopepimut is safe, well tolerated and produces a highly potent immune response that effectively eradicates EGFRvIII-expressing tumor cells, leading to a 73% increase in survival among patients with newly diagnosed glioblastoma. Furthermore, temozolomide-induced lymphopenia enhances the rindopepimut-induced immune response against EGFRvIII, allowing for enhanced vaccination responses in the context of standard-of-care chemotherapy. Rindopepimut is currently undergoing evaluation in a phase III international trial for newly diagnosed glioblastoma and is under clinical investigation for recurrent glioblastoma and pediatric brain stem gliomas.
C1 [Gedeon, Patrick C.; Choi, Bryan D.; Sampson, John H.] Duke Univ, Med Ctr, Div Neurosurg, Duke Brain Tumor Immunotherapy Program,Dept Surg, Durham, NC 27710 USA.
   [Gedeon, Patrick C.] Duke Univ, Med Ctr, Dept Biomed Engn, Durham, NC 27710 USA.
   [Choi, Bryan D.; Sampson, John H.; Bigner, Darell D.] Duke Univ, Med Ctr, Dept Pathol, Durham, NC 27710 USA.
   [Sampson, John H.; Bigner, Darell D.] Duke Univ, Med Ctr, Preston Robert Tisch Brain Tumor Ctr, Durham, NC 27710 USA.
C3 Duke University; Duke University; Duke University; Duke University
RP Gedeon, PC (通讯作者)，Duke Univ, Med Ctr, Div Neurosurg, Duke Brain Tumor Immunotherapy Program,Dept Surg, Durham, NC 27710 USA.
EM john.sampson@duke.edu; darell.bigner@mc.duke.edu
FU Duke University Faculty Plan; Celldex Therapeutics
CR Al-Nedawi K, 2008, NAT CELL BIOL, V10, P619, DOI 10.1038/ncb1725
   Asavaroengchai W, 2002, P NATL ACAD SCI USA, V99, P931, DOI 10.1073/pnas.022634999
   Boockvar JA, 2003, MOL CELL NEUROSCI, V24, P1116, DOI 10.1016/j.mcn.2003.09.011
   Dirks PB, 2006, NATURE, V444, P687, DOI 10.1038/444687a
   Dolecek TA, 2012, NEURO-ONCOLOGY, V14, Pv1, DOI 10.1093/neuonc/nos218
   Dudley ME, 2002, SCIENCE, V298, P850, DOI 10.1126/science.1076514
   Dummer W, 2002, J CLIN INVEST, V110, P185, DOI 10.1172/JCI200215175
   Hegi ME, 2005, NEW ENGL J MED, V352, P997, DOI 10.1056/NEJMoa043331
   Heimberger AB, 2005, CLIN CANCER RES, V11, P1462, DOI 10.1158/1078-0432.CCR-04-1737
   Heimberger AB, 2003, CLIN CANCER RES, V9, P4247
   Heimberger AB, 2002, NEUROSURGERY, V50, P158, DOI 10.1097/00006123-200201000-00024
   HUMPHREY PA, 1990, P NATL ACAD SCI USA, V87, P4207, DOI 10.1073/pnas.87.11.4207
   HUMPHREY PA, 1988, CANCER RES, V48, P2231
   Inda MD, 2010, GENE DEV, V24, P1731, DOI 10.1101/gad.1890510
   Kreisl TN, 2009, J CLIN ONCOL, V27, P740, DOI 10.1200/JCO.2008.16.3055
   Lammering G, 2004, CLIN CANCER RES, V10, P6732, DOI 10.1158/1078-0432.CCR-04-0393
   Louis DN, 2007, ACTA NEUROPATHOL, V114, P547, DOI 10.1007/s00401-007-0278-6
   Mehta AI, 2011, J CLIN ONCOL, V29, P3105, DOI 10.1200/JCO.2011.35.0256
   Montgomery RB, 2000, J BIOL CHEM, V275, P17358, DOI 10.1074/jbc.M000966200
   Morgan RA, 2012, HUM GENE THER, V23, P1043, DOI 10.1089/hum.2012.041
   Nagane M, 2001, J NEUROSURG, V95, P472, DOI 10.3171/jns.2001.95.3.0472
   Pedersen MW, 2004, INT J CANCER, V108, P643, DOI 10.1002/ijc.11566
   Pelloski CE, 2007, J CLIN ONCOL, V25, P2288, DOI 10.1200/JCO.2006.08.0705
   Purev E, 2004, J IMMUNOL, V173, P6472, DOI 10.4049/jimmunol.173.10.6472
   Reardon DA, 2011, NEUROONCOL, V0, P0
   Sampson JH, 2000, P NATL ACAD SCI USA, V97, P7503, DOI 10.1073/pnas.130166597
   Sampson JH, 2011, NEURO-ONCOLOGY, V13, P324, DOI 10.1093/neuonc/noq157
   Sampson JH, 2010, J CLIN ONCOL, V28, P4722, DOI 10.1200/JCO.2010.28.6963
   Sampson JH, 2009, MOL CANCER THER, V8, P2773, DOI 10.1158/1535-7163.MCT-09-0124
   Scott AM, 2007, P NATL ACAD SCI USA, V104, P4071, DOI 10.1073/pnas.0611693104
   Sok JC, 2006, CLIN CANCER RES, V12, P5064, DOI 10.1158/1078-0432.CCR-06-0913
   Stummer W, 2006, LANCET ONCOL, V7, P392, DOI 10.1016/S1470-2045(06)70665-9
   Stupp R, 2005, NEW ENGL J MED, V352, P987, DOI 10.1056/NEJMoa043330
   Stupp R, 2009, LANCET ONCOL, V10, P459, DOI 10.1016/S1470-2045(09)70025-7
   Tanchot C, 1997, SEMIN IMMUNOL, V9, P331, DOI 10.1006/smim.1997.0090
   Vredenburgh JJ, 2007, CLIN CANCER RES, V13, P1253, DOI 10.1158/1078-0432.CCR-06-2309
   WALKER MD, 1979, INT J RADIAT ONCOL, V5, P1725, DOI 10.1016/0360-3016(79)90553-4
   Westphal M, 2003, NEURO-ONCOLOGY, V5, P79, DOI 10.1215/15228517-5-2-79
   Wheeler SE, 2010, ONCOGENE, V29, P5135, DOI 10.1038/onc.2009.279
   WIKSTRAND CJ, 1995, CANCER RES, V55, P3140
   Wikstrand CJ, 1997, CANCER RES, V57, P4130
NR 41
TC 23
Z9 27
U1 0
U2 23
PU PROUS SCIENCE, SAU-THOMSON REUTERS
PI BARCELONA
PA 398 PROVENCA, 08025 BARCELONA, SPAIN
SN 0377-8282
EI 2013-0368
J9 DRUG FUTURE
JI Drug Future
PD MAR 15
PY 2013
VL 38
IS 3
BP 147
EP 155
DI 10.1358/dof.2013.038.03.1933992
PG 9
WC Pharmacology & Pharmacy
SC Pharmacology & Pharmacy
GA 114BC
UT WOS:000316714000002
PM 25663738
DA 2025-02-17
ER

PT J
AU Kim, SH
   Choe, JY
   Jeon, Y
   Huh, J
   Jung, HR
   Choi, YD
   Kim, HJ
   Cha, HJ
   Park, WS
   Kim, JE
AF Kim, Soo Hee
   Choe, Ji-Young
   Jeon, Yoonkyong
   Huh, Jooryung
   Jung, Hye Ra
   Choi, Yoo-Duk
   Kim, Hyun-Jung
   Cha, Hee Jeong
   Park, Weon Seo
   Kim, Ji Eun
TI Frequent expression of follicular dendritic cell markers in Hodgkin lymphoma and anaplastic large cell lymphoma
SO JOURNAL OF CLINICAL PATHOLOGY
LA English
DT Article
ID reed-sternberg cells; fascin expression; classical hodgkin; lymphoproliferative disorders; clusterin expression; podoplanin d2-40; gamma-synuclein; b-cells; disease; pathogenesis
AB Aims Although the tumour cells of Hodgkin lymphoma (HL) are derived from mature B-cells, the lineage infidelity of Hodgkin/Reed-Sternberg cells (HRSs) often causes diagnostic problems. Recently introduced HRS markers are also positive for follicular dendritic cells (FDCs). We investigated the expression of several FDC markers in HL and anaplastic large cell lymphoma (ALCL) and evaluated their diagnostic efficacy. Methods Eighty-five cases of HL and 52 cases of ALCL were included in this study. Immunohistochemistry was performed for glioma-associated homologue (GLI) 3, class III beta-tubulin (TUBB3), fascin, clusterin, gamma-synuclein, podoplanin, syntenin, CD21, CD35 and EGFR. Results HRSs were diffusely positive for GLI3, fascin and TUBB3; the mean positivity rates per case were 94% for GLI3, 82% for fascin, 69% for TUBB3, 17% for clusterin, 17% for gamma-synuclein and 14% for syntenin. Podoplanin, CD21, CD35 and EGFR were almost negative. However, the frequency of marker expression was not associated with the histologic subtype or the presence of Epstein-Barr virus (EBV). ALCL showed a similar pattern to HL, but the overall frequency of positivity was lower than that observed in HL. The mean positivity rates were 56% for GLI3, 62% for fascin, 58% for TUBB3 and 21% for clusterin. The other markers were nearly negative. Anaplastic large cell lymphoma kinase positivity did not affect the expression rates. Conclusions This study confirmed the frequent expression of FDC markers in HL and ALCL. Especially, GLI3, fascin and TUBB3 are the most sensitive markers. Further studies are required to evaluate the association between FDCs, HRSs and ALCL cells.
C1 [Kim, Soo Hee; Park, Weon Seo] Natl Canc Ctr, Dept Pathol, Goyang, South Korea.
   [Choe, Ji-Young; Jeon, Yoonkyong] Seoul Natl Univ Hosp, Dept Pathol, Seoul 110744, South Korea.
   [Huh, Jooryung] Univ Ulsan, Coll Med, Asan Med Ctr, Dept Pathol, Seoul, South Korea.
   [Jung, Hye Ra] Keimyung Univ Hosp, Dept Pathol, Taegu, South Korea.
   [Choi, Yoo-Duk] Chonnam Natl Univ, Sch Med, Dept Pathol, Kwangju, South Korea.
   [Kim, Hyun-Jung] Inje Univ Sanggye Paik Hosp, Dept Pathol, Seoul, South Korea.
   [Cha, Hee Jeong] Univ Ulsan, Coll Med, Dept Pathol, Ulsan 680749, South Korea.
   [Kim, Ji Eun] Seoul Natl Univ, Boramae Hosp, Dept Pathol, Seoul 156707, South Korea.
C3 National Cancer Center - Korea (NCC); Seoul National University (SNU); Seoul National University Hospital; University of Ulsan; Asan Medical Center; Keimyung University; Chonnam National University; Inje University; University of Ulsan; Seoul National University (SNU); Seoul National University Hospital
RP Kim, JE (通讯作者)，Seoul Natl Univ, Boramae Hosp, Dept Pathol, 20 Boramae Ro 5 Gil, Seoul 156707, South Korea.
EM npol181@snu.ac.kr
FU National Cancer Center, Republic of Korea
CR Bakshi NA, 2007, ARCH PATHOL LAB MED, V131, P742
   Claudius L, 2006, ACTA HISTOCHEM, V108, P69, DOI 10.1016/j.acthis.2006.01.006
   Denzer K, 2000, J IMMUNOL, V165, P1259, DOI 10.4049/jimmunol.165.3.1259
   Eckerle S, 2009, LEUKEMIA, V23, P2129, DOI 10.1038/leu.2009.161
   Fan G, 2003, AM J CLIN PATHOL, V119, P199, DOI 10.1309/EAE3TGPP4A5RVA92
   Gelissen IC, 1998, BIOCHEM J, V331, P231, DOI 10.1042/bj3310231
   Greaves WO, 2011, HUM PATHOL, V42, P1643, DOI 10.1016/j.humpath.2010.12.023
   Idrees R, 2010, J CLIN PATHOL, V63, P571, DOI 10.1136/jcp.2009.075127
   Jansen S, 2011, J BIOL CHEM, V286, P30087, DOI 10.1074/jbc.M111.251439
   Jiang Liuyan, 2006, ANN DIAGN PATHOL, V10, P357, DOI 10.1016/j.anndiagpath.2005.11.005
   Katsetos CD, 2003, CELL MOTIL CYTOSKEL, V55, P77, DOI 10.1002/cm.10116
   Kempf W, 2002, J CUTAN PATHOL, V29, P295, DOI 10.1034/j.1600-0560.2002.290507.x
   Kim JE, 2009, MODERN PATHOL, V22, P1312, DOI 10.1038/modpathol.2009.98
   Kondratiev S, 2011, AM J SURG PATHOL, V35, P1531, DOI 10.1097/PAS.0b013e31822bd476
   Lae ME, 2002, AM J CLIN PATHOL, V118, P773
   Marsee DK, 2009, APPL IMMUNOHISTO M M, V17, P102, DOI 10.1097/PAI.0b013e318183a8e2
   Nakamura S, 1999, AM J SURG PATHOL, V23, P363, DOI 10.1097/00000478-199904000-00001
   Nascimento AF, 2004, AM J CLIN PATHOL, V121, P709, DOI 10.1309/GQ2RLNDWLB9WY6UU
   Olsen SH, 2009, J CUTAN PATHOL, V36, P302, DOI 10.1111/j.1600-0560.2008.01036.x
   Park CS, 2005, IMMUNOLOGY, V114, P2, DOI 10.1111/j.1365-2567.2004.02075.x
   Pinkus GS, 1997, AM J PATHOL, V150, P543
   PURRELLO M, 1991, GENOMICS, V10, P151, DOI 10.1016/0888-7543(91)90495-Z
   Rodig SJ, 2008, CLIN CANCER RES, V14, P3338, DOI 10.1158/1078-0432.CCR-07-4709
   ROSENBERG ME, 1995, INT J BIOCHEM CELL B, V27, P633, DOI 10.1016/1357-2725(95)00027-M
   Saffer H, 2002, MODERN PATHOL, V15, P1221, DOI 10.1097/01.MP.0000036386.87517.AA
   Steidl C, 2011, J CLIN ONCOL, V29, P1812, DOI 10.1200/JCO.2010.32.8401
   Sun XP, 2003, HUM PATHOL, V34, P835, DOI 10.1016/S0046-8177(03)00356-3
   Uehira K, 2001, INT J HEMATOL, V73, P236, DOI 10.1007/BF02981944
   van Nierop K, 2002, SEMIN IMMUNOL, V14, P251, DOI 10.1016/S1044-5323(02)00057-X
   Vogel UF, 2006, AM J CLIN PATHOL, V126, P342, DOI 10.1309/F2Q3-8DXN-1V1V-4GQM
   Wicki A, 2007, BRIT J CANCER, V96, P1, DOI 10.1038/sj.bjc.6603518
   Xie QM, 2008, INT J CLIN EXP PATHO, V1, P276
   Yoon SO, 2010, AM J SURG PATHOL, V34, P645, DOI 10.1097/PAS.0b013e3181d5d903
   Zhang HL, 2011, AM J SURG PATHOL, V35, P1857, DOI 10.1097/PAS.0b013e3182297c2e
   Zhang H, 2011, EXP CELL RES, V317, P1330, DOI 10.1016/j.yexcr.2010.10.013
   Zimmermann P, 2001, MOL BIOL CELL, V12, P339, DOI 10.1091/mbc.12.2.339
NR 36
TC 10
Z9 10
U1 0
U2 6
PU BMJ PUBLISHING GROUP
PI LONDON
PA BRITISH MED ASSOC HOUSE, TAVISTOCK SQUARE, LONDON WC1H 9JR, ENGLAND
SN 0021-9746
EI 
J9 J CLIN PATHOL
JI J. Clin. Pathol.
PD JUL 15
PY 2013
VL 66
IS 7
BP 589
EP 596
DI 10.1136/jclinpath-2012-201425
PG 8
WC Pathology
SC Pathology
GA 168QE
UT WOS:000320719800009
PM 23454725
DA 2025-02-17
ER

PT J
AU Essbach, C
   Andrae, N
   Pachow, D
   Warnke, JP
   Wilisch-Neumann, A
   Kirches, E
   Mawrin, C
AF Essbach, C.
   Andrae, N.
   Pachow, D.
   Warnke, J-P
   Wilisch-Neumann, A.
   Kirches, E.
   Mawrin, C.
TI Abundance of Flt3 and its ligand in astrocytic tumors
SO ONCOTARGETS AND THERAPY
LA English
DT Article
DE fms-like tyrosine kinase-3; fms-like tyrosine kinase-3 ligand; glioblastoma multiforme; receptor tyrosine kinases
ID factor receptor common; gene; glioblastoma; glioma; sunitinib
AB Background: Molecular targeted therapies for astrocytic tumors are the subject of growing research interest, due to the limited response of these tumors, especially glioblastoma multiforme, to conventional chemotherapeutic regimens. Several of these approaches exploit the inhibition of receptor tyrosine kinases. To date, it has not been elucidated if fms-like tyrosine kinase-3 (Flt3) and its natural ligand (Flt3L) are expressed in astrocytic tumors, although some of the clinically intended small-molecule receptor tyrosine kinase inhibitors affect Flt3, while others do not. More importantly, the recent proof of principle for successful stimulation of the immune system against gliomas in preclinical models via local Flt3L application requires elucidation of this receptor tyrosine kinase pathway in these tumors in more detail. This therapy is based on recruitment of Flt3-positive dendritic cells, but may be corroborated by activity of this signaling pathway in glioma cells. Methods: Receptor and ligand expression was analyzed by real-time polymerase chain reaction in 31 astrocytic tumors (six diffuse and 11 anaplastic astrocytomas, 14 glioblastomas) derived from patients of both genders and in glioblastoma cell lines. The two most common activating mutations of the Flt3 gene, ie, internal tandem duplication and D835 point mutation, were assessed by specific polymerase chain reaction. Results: A relatively high abundance of Flt3L mRNA (4%-6% of the reference, beta(2) microglobulin) could be demonstrated in all tumor samples. Flt3 expression could generally be demonstrated by 40 specific polymerase chain reaction cycles and gel electrophoresis in 87% of the tumors, including all grades, although the small quantities of the receptor did not allow reliable quantification. Expression of both mRNAs was verified in the cell lines, excluding a derivation solely from contaminating lymphocytes or macrophages. No activating mutations were found. Conclusion: Our results warrant further analysis of endogenous Flt3 signaling in these tumors prior to application of immunotherapy in human patients.
C1 [Essbach, C.; Andrae, N.; Pachow, D.; Wilisch-Neumann, A.; Kirches, E.; Mawrin, C.] Otto Von Guericke Univ, Dept Neuropathol, D-39120 Magdeburg, Germany.
   [Warnke, J-P] Paracelsus Hosp, Dept Neurosurg, Zwickau, Germany.
C3 Otto von Guericke University
RP Kirches, E (通讯作者)，Otto Von Guericke Univ, Dept Neuropathol, Leipziger Str 44, D-39120 Magdeburg, Germany.
EM elmar.kirches@med.ovgu.de
CR Akhavan D, 2010, NEURO-ONCOLOGY, V12, P882, DOI 10.1093/neuonc/noq052
   Ali S, 2004, MOL THER, V10, P1071, DOI 10.1016/j.ymthe.2004.08.025
   Ali S, 2005, CANCER RES, V65, P7194, DOI 10.1158/0008-5472.CAN-04-3434
   Fan QW, 2011, CURR TOP MICROBIOL, V347, P279, DOI 10.1007/82_2010_67
   Gilliland DG, 2002, CURR OPIN HEMATOL, V9, P274, DOI 10.1097/00062752-200207000-00003
   Hainsworth John D, 2012, CLIN ADV HEMATOL ONCOL, V10, P240
   Hamer PCDW, 2010, NEURO-ONCOLOGY, V12, P304, DOI 10.1093/neuonc/nop068
   Hegi ME, 2005, NEW ENGL J MED, V352, P997, DOI 10.1056/NEJMoa043331
   Hegi ME, 2011, MOL CANCER THER, V10, P1102, DOI 10.1158/1535-7163.MCT-11-0048
   Huang HJS, 1997, J BIOL CHEM, V272, P2927, DOI 10.1074/jbc.272.5.2927
   HURTT MR, 1992, J NEUROPATH EXP NEUR, V51, P84, DOI 10.1097/00005072-199201000-00010
   King GD, 2008, NEURO-ONCOLOGY, V10, P19, DOI 10.1215/15228517-2007-045
   Kreisl TN, 2013, J NEURO-ONCOL, V111, P41, DOI 10.1007/s11060-012-0988-z
   Mellinghoff IK, 2005, NEW ENGL J MED, V353, P2012, DOI 10.1056/NEJMoa051918
   Muhammad AKMG, 2009, CLIN CANCER RES, V15, P6113, DOI 10.1158/1078-0432.CCR-09-1087
   Nakao M, 1996, LEUKEMIA, V10, P1911
   NISHIKAWA R, 1994, P NATL ACAD SCI USA, V91, P7727, DOI 10.1073/pnas.91.16.7727
   Ohgaki H, 2007, AM J PATHOL, V170, P1445, DOI 10.2353/ajpath.2007.070011
   Reardon DA, 2011, J NEURO-ONCOL, V105, P621, DOI 10.1007/s11060-011-0631-4
   Weisberg E, 2010, ONCOGENE, V29, P5120, DOI 10.1038/onc.2010.273
NR 20
TC 7
Z9 8
U1 1
U2 1
PU DOVE MEDICAL PRESS LTD
PI ALBANY
PA PO BOX 300-008, ALBANY, AUCKLAND 0752, NEW ZEALAND
SN 1178-6930
EI 
J9 ONCOTARGETS THER
JI OncoTargets Ther.
PD JUN 15
PY 2013
VL 6
IS 
BP 555
EP 561
DI 10.2147/OTT.S43114
PG 7
WC Biotechnology & Applied Microbiology; Oncology
SC Biotechnology & Applied Microbiology; Oncology
GA 149MT
UT WOS:000319324800001
PM 23737671
DA 2025-02-17
ER

PT J
AU Li, W
   Holsinger, RMD
   Kruse, CA
   Flügel, A
   Graeber, MB
AF Li, W.
   Holsinger, R. M. D.
   Kruse, C. A.
   Fluegel, A.
   Graeber, M. B.
TI The Potential for Genetically Altered Microglia to Influence Glioma Treatment
SO CNS & NEUROLOGICAL DISORDERS-DRUG TARGETS
LA English
DT Article
DE Glioblastoma; M2 polarization; microglia; pathway analysis; systems biology; zinc finger nucleases
ID interleukin-4 receptor-alpha; alternatively activated macrophages; tyrosine-phosphatase shp-1; dendritic cell maturation; fas-mediated apoptosis; gene-gene interaction; smooth-muscle-cells; neural stem-cells; cd8(+) t-cells; signal-transduction
AB Diffuse and unstoppable infiltration of brain and spinal cord tissue by neoplastic glial cells is the single most important therapeutic problem posed by the common glioma group of tumors: astrocytoma, oligoastrocytoma, oligodendroglioma, their malignant variants and glioblastoma. These neoplasms account for more than two thirds of all malignant central nervous system tumors. However, most glioma research focuses on an examination of the tumor cells rather than on host-specific, tumor micro-environmental cells and factors. This can explain why existing diffuse glioma therapies fail and why these tumors have remained incurable. Thus, there is a great need for innovation. We describe a novel strategy for the development of a more effective treatment of diffuse glioma. Our approach centers on gaining control over the behavior of the microglia, the defense cells of the CNS, which are manipulated by malignant glioma and support its growth. Armoring microglia against the influences from glioma is one of our research goals. We further discuss how microglia precursors may be genetically enhanced to track down infiltrating glioma cells.
C1 [Li, W.; Holsinger, R. M. D.; Graeber, M. B.] Univ Sydney, Brain & Mind Res Inst, Fac Med, Brain Tumor Res & Mol Neurosci & Neuropathol Labs, Camperdown, NSW, Australia.
   [Li, W.; Holsinger, R. M. D.; Graeber, M. B.] Univ Sydney, Fac Hlth Sci, Camperdown, NSW, Australia.
   [Holsinger, R. M. D.] Univ Sydney, Sydney Med Sch, Sch Med Sci, Discipline Biomed Sci, Lidcombe, NSW, Australia.
   [Kruse, C. A.] Univ Calif Los Angeles, David Geffen Sch Med, Dept Neurosurg, Los Angeles, CA 90095 USA.
   [Fluegel, A.] Univ Gottingen, Inst Multiple Sclerosis Res, D-37073 Gottingen, Germany.
C3 University of Sydney; University of Sydney; University of Sydney; University of California System; University of California Los Angeles; University of California Los Angeles Medical Center; David Geffen School of Medicine at UCLA; University of Gottingen
RP Graeber, MB (通讯作者)，Univ Sydney, Brain & Mind Res Inst, Camperdown, NSW, Australia.
EM manuel@graeber.net
FU NHMRC [570398]
CR Ahn MH, 2005, RESP RES, V6, P0, DOI 10.1186/1465-9921-6-34
   An JH, 2009, J PROTEOME RES, V8, P2873, DOI 10.1021/pr900020q
   Andrews AL, 2002, J BIOL CHEM, V277, P46073, DOI 10.1074/jbc.M209560200
   Andrews AL, 2006, J IMMUNOL, V176, P7456, DOI 10.4049/jimmunol.176.12.7456
   Antoniu SA, 2010, CURR OPIN INVEST DR, V11, P1286
   Arima K, 2005, J BIOL CHEM, V280, P24915, DOI 10.1074/jbc.M502571200
   Atamas SP, 2002, J IMMUNOL, V168, P1139, DOI 10.4049/jimmunol.168.3.1139
   Avery DT, 2008, BLOOD, V112, P1784, DOI 10.1182/blood-2008-02-142745
   Barnes PJ, 2008, J CLIN INVEST, V118, P3546, DOI 10.1172/JCI36130
   Bedell VM, 2012, NATURE, V491, P114, DOI 10.1038/nature11537
   Berry LM, 2009, INT IMMUNOPHARMACOL, V9, P201, DOI 10.1016/j.intimp.2008.11.001
   Bian K, 2005, P NATL ACAD SCI USA, V102, P3936, DOI 10.1073/pnas.0409461102
   Bix M, 1998, J EXP MED, V188, P2289, DOI 10.1084/jem.188.12.2289
   Blease K, 1998, AM J RESP CELL MOL, V18, P620, DOI 10.1165/ajrcmb.18.5.3052
   Börner C, 2007, J LEUKOCYTE BIOL, V81, P336, DOI 10.1189/jlb.0306224
   Boldeman JW, 2011, JOURNAL AND PROCEEDINGS OF THE ROYAL SOCIETY OF NEW SOUTH WALES, V144, P58
   Brenneman M, 2010, J CEREBR BLOOD F MET, V30, P140, DOI 10.1038/jcbfm.2009.198
   Brodie C, 1998, J NEUROIMMUNOL, V81, P20, DOI 10.1016/S0165-5728(97)00154-9
   Brown CR, 1999, INFECT IMMUN, V67, P3329, DOI 10.1128/IAI.67.7.3329-3333.1999
   Cannon P, 2011, CURR OPIN HIV AIDS, V6, P74, DOI 10.1097/COH.0b013e32834122d7
   Capotondo A, 2012, P NATL ACAD SCI USA, V109, P15018, DOI 10.1073/pnas.1205858109
   Chen JL, 2009, J BIOL CHEM, V284, P5763, DOI 10.1074/jbc.M808197200
   Chen SK, 2010, CELL, V141, P775, DOI 10.1016/j.cell.2010.03.055
   Chen WG, 2009, J IMMUNOL, V183, P7870, DOI 10.4049/jimmunol.0901028
   Choi J, 2012, BIOMATERIALS, V33, P4195, DOI 10.1016/j.biomaterials.2012.02.022
   Cui X, 2010, NAT BIOTECHNOL, V0, P1
   Derecki NC, 2012, NATURE, V484, P105, DOI 10.1038/nature10907
   Desmet C, 2005, AM J RESP CRIT CARE, V172, P671, DOI 10.1164/rccm.200410-1431OC
   Dhiman N, 2007, J INFECT DIS, V195, P21, DOI 10.1086/510596
   DIAKUN GP, 1986, NATURE, V324, P698, DOI 10.1038/324698a0
   Dodeller F, 2006, ARTHRITIS RES THER, V8, P0, DOI 10.1186/ar1905
   Elias JA, 2003, J CLIN INVEST, V111, P291, DOI 10.1172/JCI200317748
   Faffe DS, 2006, AM J RESP CELL MOL, V34, P213, DOI 10.1165/rcmb.2005-0147OC
   Finkelman FD, 2005, J IMMUNOL, V174, P4630, DOI 10.4049/jimmunol.174.8.4630
   Finkelman FD, 2010, J IMMUNOL, V184, P1663, DOI 10.4049/jimmunol.0902185
   Flügel A, 2001, J NEUROSCI RES, V66, P74, DOI 10.1002/jnr.1198
   Flugel A, 1998, J NEUROIMMUNOL, V90, P27
   Fukushi J, 2000, J IMMUNOL, V165, P2818, DOI 10.4049/jimmunol.165.5.2818
   Gallina G, 2006, J CLIN INVEST, V116, P2777, DOI 10.1172/JCI28828
   Ganley-Leal LM, 2010, MOL IMMUNOL, V48, P82, DOI 10.1016/j.molimm.2010.09.008
   Geurts AM, 2009, SCIENCE, V325, P433, DOI 10.1126/science.1172447
   Graeber MB, 2010, IMMUNE BIOL BRAIN TU, V0, P69
   Graeber MB, 2010, 40 ANN M SOC NEUR SA, V0, P0
   Graeber MB, 2010, SCIENCE, V330, P783, DOI 10.1126/science.1190929
   Grasbon-Frodl EM, 1998, JAHR NEUR ARB DTSCH, V0, P0
   GUIZANI L, 1993, LYMPHOKINE CYTOK RES, V12, P25
   Haas KM, 2000, IMMUNOLOGY, V99, P272, DOI 10.1046/j.1365-2567.2000.00962.x
   HACKETT RH, 1995, J BIOL CHEM, V270, P21326, DOI 10.1074/jbc.270.36.21326
   Hanahan D, 2011, CELL, V144, P646, DOI 10.1016/j.cell.2011.02.013
   Hanson EM, 2003, J BIOL CHEM, V278, P3903, DOI 10.1074/jbc.M211747200
   Haque SJ, 2000, J BIOL CHEM, V275, P26500, DOI 10.1074/jbc.275.34.26500
   Haque SJ, 1998, J BIOL CHEM, V273, P33893, DOI 10.1074/jbc.273.51.33893
   Heinzmann A, 2000, HUM MOL GENET, V9, P549, DOI 10.1093/hmg/9.4.549
   Heller NM, 2004, AM J RESP CELL MOL, V31, P573, DOI 10.1165/rcmb.2004-0195OC
   Henderson WR, 2000, J IMMUNOL, V164, P1086, DOI 10.4049/jimmunol.164.2.1086
   Hirst SJ, 2002, AM J RESP CRIT CARE, V165, P1161, DOI 10.1164/ajrccm.165.8.2107158
   Hölscher C, 2006, J IMMUNOL, V176, P1115, DOI 10.4049/jimmunol.176.2.1115
   Honjo E, 2008, PROTEIN EXPRES PURIF, V60, P25, DOI 10.1016/j.pep.2008.03.020
   Howard TD, 2002, AM J HUM GENET, V70, P230, DOI 10.1086/338242
   Huang H, 2000, J IMMUNOL, V164, P1211, DOI 10.4049/jimmunol.164.3.1211
   Huang Z, 2005, CYTOKINE, V29, P118, DOI 10.1016/j.cyto.2004.10.004
   Hulette CM, 1996, MODERN PATHOL, V9, P316
   IMAMURA S, 1954, FOLIA PSYCHIATR NEUROL JPN, V8, P99
   Imani F, 1997, J BIOL CHEM, V272, P7927, DOI 10.1074/jbc.272.12.7927
   Jankovic D, 1999, J IMMUNOL, V163, P337
   Jirapongsananuruk O, 1998, J IMMUNOL, V160, P4622
   Jung YJ, 2002, INFECT IMMUN, V70, P6436, DOI 10.1128/IAI.70.11.6436-6443.2002
   Junttila IS, 2008, J EXP MED, V205, P2595, DOI 10.1084/jem.20080452
   Jurvansuu J, 2008, CANCER RES, V68, P4614, DOI 10.1158/0008-5472.CAN-07-5291
   Kagami S, 2005, CLIN EXP IMMUNOL, V141, P459, DOI 10.1111/j.1365-2249.2005.02875.x
   Kasaian MT, 2008, J PHARMACOL EXP THER, V325, P882, DOI 10.1124/jpet.108.136515
   Kashiwada M, 2001, J IMMUNOL, V167, P6382, DOI 10.4049/jimmunol.167.11.6382
   Kawakami M, 2004, CANCER-AM CANCER SOC, V101, P1036, DOI 10.1002/cncr.20470
   Kawakami M, 2003, CLIN CANCER RES, V9, P6381
   Kelly E, 2002, J IMMUNOL, V168, P597, DOI 10.4049/jimmunol.168.2.597
   Kelly-Welch AE, 2004, J IMMUNOL, V172, P4545, DOI 10.4049/jimmunol.172.7.4545
   Kim D, 2008, STEM CELLS DEV, V0, P0
   Kim YG, 1996, P NATL ACAD SCI USA, V93, P1156, DOI 10.1073/pnas.93.3.1156
   King NE, 2004, AM J RESP CELL MOL, V31, P257, DOI 10.1165/rcmb.2004-0026OC
   Kioi M, 2004, CELL IMMUNOL, V229, P41, DOI 10.1016/j.cellimm.2004.06.005
   Kondo M, 2002, AM J RESP CELL MOL, V27, P536, DOI 10.1165/rcmb.4682
   Kotanides H, 1996, J BIOL CHEM, V271, P25555, DOI 10.1074/jbc.271.41.25555
   Kozma N, 2006, J IMMUNOL, V176, P819, DOI 10.4049/jimmunol.176.2.819
   Kraft P, 2004, AM J HUM GENET, V74, P582, DOI 10.1086/382051
   Kraich M, 2006, BMC BIOL, V4, P0, DOI 10.1186/1741-7007-4-13
   Krishna SS, 2003, NUCLEIC ACIDS RES, V31, P532, DOI 10.1093/nar/gkg161
   KRUSE CA, 1994, J NEURO-ONCOL, V22, P191, DOI 10.1007/BF01052919
   Kubo M, 1999, J IMMUNOL, V163, P2432
   Lee DH, 2009, CLIN CANCER RES, V15, P4925, DOI 10.1158/1078-0432.CCR-08-3076
   Lee JR, 1998, J IMMUNOL, V161, P1637
   Lee SG, 2004, CLIN EXP ALLERGY, V34, P1202, DOI 10.1111/j.1365-2222.2004.02015.x
   Levings MK, 1999, J IMMUNOL, V162, P5224
   Li W, 2012, NEURO-ONCOLOGY, V14, P958, DOI 10.1093/neuonc/nos116
   Lim RH, 2009, PLOS ONE, V4, P0, DOI 10.1371/journal.pone.0004660
   Liu P-Q, 2010, BIOTECHNOL BIOENGIN, V0, P0
   Liu TF, 2003, MOL CANCER THER, V2, P783
   Lopez M, 2006, J AM SOC NEPHROL, V17, P2844, DOI 10.1681/ASN.2006050422
   Lotz M, 2007, IMMUNOLOGY, V122, P306, DOI 10.1111/j.1365-2567.2007.02639.x
   Lu P, 1996, J IMMUNOL, V156, P3327
   Lugli SM, 1997, J BIOL CHEM, V272, P5487, DOI 10.1074/jbc.272.9.5487
   Lutz MB, 2002, J IMMUNOL, V169, P3574, DOI 10.4049/jimmunol.169.7.3574
   Madala SK, 2011, PROTEINS, V79, P282, DOI 10.1002/prot.22881
   Madala SK, 2010, J IMMUNOL, V184, P3955, DOI 10.4049/jimmunol.0903008
   Madden KB, 2002, J IMMUNOL, V169, P4417, DOI 10.4049/jimmunol.169.8.4417
   Madhankumar AB, 2002, J BIOL CHEM, V277, P43194, DOI 10.1074/jbc.M205047200
   Madsen SJ, 2012, ANN BIOMED ENG, V40, P507, DOI 10.1007/s10439-011-0415-1
   Magge SN, 2009, J NEUROSCI RES, V87, P1547, DOI 10.1002/jnr.21983
   Malabarba MG, 1996, BIOCHEM J, V319, P865, DOI 10.1042/bj3190865
   Maldonado RA, 2009, J EXP MED, V206, P877, DOI 10.1084/jem.20082900
   Malek TR, 2001, J IMMUNOL, V166, P1675, DOI 10.4049/jimmunol.166.3.1675
   Mandal D, 2010, CELL SIGNAL, V22, P1485, DOI 10.1016/j.cellsig.2010.05.017
   Mattes J, 2001, J IMMUNOL, V167, P1683, DOI 10.4049/jimmunol.167.3.1683
   McCusker CT, 2007, J IMMUNOL, V179, P2556, DOI 10.4049/jimmunol.179.4.2556
   MILLER J, 1985, EMBO J, V4, P1609, DOI 10.1002/j.1460-2075.1985.tb03825.x
   Mochizuki M, 1998, J IMMUNOL, V160, P60
   Moehle EA, 2007, P NATL ACAD SCI USA, V104, P3055, DOI 10.1073/pnas.0611478104
   Moll H, 2002, INFECT IMMUN, V70, P1627, DOI 10.1128/IAI.70.3.1627-1630.2002
   Mora AL, 2003, J IMMUNOL, V171, P1891, DOI 10.4049/jimmunol.171.4.1891
   Mora AL, 2001, J IMMUNOL, V166, P2218, DOI 10.4049/jimmunol.166.4.2218
   Moran LB, 2004, NEUROGENETICS, V5, P95, DOI 10.1007/s10048-004-0172-5
   Moran LB, 2008, NEUROGENETICS, V9, P1, DOI 10.1007/s10048-007-0116-y
   Moran LB, 2007, J NEUROIMMUNOL, V183, P1, DOI 10.1016/j.jneuroim.2006.10.023
   Morimoto M, 2006, J IMMUNOL, V176, P491, DOI 10.4049/jimmunol.176.1.491
   Morris SC, 2009, J IMMUNOL, V182, P1429, DOI 10.4049/jimmunol.182.3.1429
   Morrot A, 2005, J EXP MED, V202, P551, DOI 10.1084/jem.20042463
   Mueller TD, 2002, BBA-MOL CELL RES, V1592, P237, DOI 10.1016/S0167-4889(02)00318-X
   Müller U, 2007, J IMMUNOL, V179, P5367, DOI 10.4049/jimmunol.179.8.5367
   Nakano T, 2006, AM J RESP CRIT CARE, V173, P1216, DOI 10.1164/rccm.200410-1420OC
   NAUME B, 1993, CYTOKINE, V5, P38, DOI 10.1016/1043-4666(93)90022-W
   Nonaka M, 2008, ARCH OTOLARYNGOL, V134, P630, DOI 10.1001/archotol.134.6.630
   OConnor JC, 2007, J IMMUNOL, V178, P6886, DOI 10.4049/jimmunol.178.11.6886
   OBIRI NI, 1995, J BIOL CHEM, V270, P8797, DOI 10.1074/jbc.270.15.8797
   Ohta Y, 2008, J IMMUNOL, V180, P4191, DOI 10.4049/jimmunol.180.6.4191
   Orchansky PL, 1999, J BIOL CHEM, V274, P20818, DOI 10.1074/jbc.274.30.20818
   Orchansky PL, 1997, J BIOL CHEM, V272, P22940, DOI 10.1074/jbc.272.36.22940
   Oriss TB, 1999, J IMMUNOL, V162, P1999
   Oshima Y, 2000, J BIOL CHEM, V275, P14375, DOI 10.1074/jbc.275.19.14375
   Oshima Y, 2001, J BIOL CHEM, V276, P15185, DOI 10.1074/jbc.M010159200
   Ostrand-Rosenberg S, 2002, J IMMUNOL, V169, P5796, DOI 10.4049/jimmunol.169.10.5796
   Owens GC, 1998, CANCER RES, V58, P2020
   PalmerCrocker RL, 1996, J CLIN INVEST, V98, P604, DOI 10.1172/JCI118829
   Palmqvist P, 2006, J BIOL CHEM, V281, P2414, DOI 10.1074/jbc.M510160200
   Park SA, 2010, INT J ONCOL, V38, P0
   PAVLETICH NP, 1991, SCIENCE, V252, P809, DOI 10.1126/science.2028256
   Pawelek JM, 2008, NAT REV CANCER, V8, P377, DOI 10.1038/nrc2371
   Penfield W, 1925, AM J PATHOL, V1, P77
   Peng Q, 2004, AM J RESP CRIT CARE, V169, P596, DOI 10.1164/rccm.200307-888OC
   Pernis AB, 2002, J CLIN INVEST, V109, P1279, DOI 10.1172/JCI200215786
   Perona-Wright G, 2010, J IMMUNOL, V184, P615, DOI 10.4049/jimmunol.0902408
   Pillemer BBL, 2009, J IMMUNOL, V183, P155, DOI 10.4049/jimmunol.0803733
   Podojil JR, 2003, J IMMUNOL, V170, P5143, DOI 10.4049/jimmunol.170.10.5143
   Pollard JW, 2008, J LEUKOCYTE BIOL, V84, P623, DOI 10.1189/jlb.1107762
   Pousset F, 1999, GLIA, V26, P12, DOI 10.1002/(SICI)1098-1136(199903)26:1<12::AID-GLIA2>3.0.CO;2-S
   Prieto-Lafuente L, 2009, J LEUKOCYTE BIOL, V85, P844, DOI 10.1189/jlb.0808459
   Priller J, 2001, NAT MED, V7, P1356, DOI 10.1038/nm1201-1356
   PURI RK, 1993, BIOCHEM BIOPH RES CO, V197, P1424, DOI 10.1006/bbrc.1993.2636
   Rahaman SO, 2005, CANCER RES, V65, P2956, DOI 10.1158/0008-5472.CAN-04-3592
   Raia V, 2011, CANCER RES, V71, P693, DOI 10.1158/0008-5472.CAN-10-2987
   Reibman J, 2003, AM J RESP CELL MOL, V28, P648, DOI 10.1165/rcmb.2002-0095OC
   Rothstein TL, 2000, IMMUNOL REV, V176, P116
   Rothstein TL, 2000, CELL RES, V10, P245, DOI 10.1038/sj.cr.7290053
   Santiago Y, 2008, P NATL ACAD SCI USA, V105, P5809, DOI 10.1073/pnas.0800940105
   Sasaki Y, 2003, CANCER RES, V63, P8145
   Shimamura T, 2010, CLIN CANCER RES, V16, P577, DOI 10.1158/1078-0432.CCR-09-2015
   Shirey KA, 2010, MUCOSAL IMMUNOL, V3, P291, DOI 10.1038/mi.2010.6
   Shiroiwa W, 2007, INT IMMUNOL, V19, P175, DOI 10.1093/intimm/dxl134
   Sica A, 2008, SEMIN CANCER BIOL, V18, P349, DOI 10.1016/j.semcancer.2008.03.004
   Skapenko A, 2005, J IMMUNOL, V175, P6107, DOI 10.4049/jimmunol.175.9.6107
   SMERZBERTLING C, 1995, J BIOL CHEM, V270, P966, DOI 10.1074/jbc.270.2.966
   Stephenson LM, 2005, J IMMUNOL, V175, P5178, DOI 10.4049/jimmunol.175.8.5178
   Stevens DA, 2003, CLIN INFECT DIS, V37, PS225, DOI 10.1086/376525
   Strait RT, 2003, J IMMUNOL, V170, P3835, DOI 10.4049/jimmunol.170.7.3835
   Suzuki T, 2008, INVEST OPHTH VIS SCI, V49, P1797, DOI 10.1167/iovs.07-1458
   Tachdjian R, 2009, J EXP MED, V206, P2191, DOI 10.1084/jem.20091480
   Takeda N, 2010, GENE DEV, V24, P491, DOI 10.1101/gad.1881410
   Tamura T, 2001, J IMMUNOL, V167, P1962, DOI 10.4049/jimmunol.167.4.1962
   Tanaka Y, 2007, NAT IMMUNOL, V8, P1067, DOI 10.1038/ni1506
   Terada N, 2000, CLIN EXP ALLERGY, V30, P348
   Tian CX, 2006, IMMUNOLOGY, V119, P54, DOI 10.1111/j.1365-2567.2006.02405.x
   Tobin MJ, 2003, AM J RESP CRIT CARE, V167, P319, DOI 10.1164/rccm.2212007
   Tomlinson KL, 2010, PLOS ONE, V5, P0, DOI 10.1371/journal.pone.0013136
   Tsuji K, 2005, EUR RESPIR J, V26, P795, DOI 10.1183/09031936.05.00010805
   Ueda N, 2006, INT IMMUNOL, V18, P1397, DOI 10.1093/intimm/dxl073
   Urnov FD, 2005, NATURE, V435, P646, DOI 10.1038/nature03556
   van der Velden VHJ, 1998, CYTOKINE, V10, P803, DOI 10.1006/cyto.1998.0365
   VITA N, 1995, J BIOL CHEM, V270, P3512, DOI 10.1074/jbc.270.8.3512
   Wagner EF, 2000, J IMMUNOL, V165, P5573, DOI 10.4049/jimmunol.165.10.5573
   Wah DA, 1998, P NATL ACAD SCI USA, V95, P10564, DOI 10.1073/pnas.95.18.10564
   Walker W, 2009, IMMUNOLOGY, V127, P256, DOI 10.1111/j.1365-2567.2008.02951.x
   Wang DZ, 1997, J BIOL CHEM, V272, P25083, DOI 10.1074/jbc.272.40.25083
   Wang YL, 2004, J BIOL CHEM, V279, P25196, DOI 10.1074/jbc.M313668200
   Wayengera Misaki, 2012, BMC BLOOD DISORD, V12, P5, DOI 10.1186/1471-2326-12-5
   Webb DC, 2004, J IMMUNOL, V172, P1092, DOI 10.4049/jimmunol.172.2.1092
   Webb DC, 2007, J IMMUNOL, V178, P219, DOI 10.4049/jimmunol.178.1.219
   WELHAM MJ, 1995, J BIOL CHEM, V270, P12286, DOI 10.1074/jbc.270.20.12286
   Whittaker L, 2002, AM J RESP CELL MOL, V27, P593, DOI 10.1165/rcmb.4838
   Wiethe C, 2008, J IMMUNOL, V180, P4371, DOI 10.4049/jimmunol.180.7.4371
   Wong GW, 2002, J BIOL CHEM, V277, P41906, DOI 10.1074/jbc.M205868200
   Wurster AL, 2002, MOL CELL BIOL, V22, P117, DOI 10.1128/MCB.22.1.117-126.2002
   Wynes MW, 2004, J LEUKOCYTE BIOL, V76, P1019, DOI 10.1189/jlb.0504288
   Xiang LL, 2008, AM J RESP CELL MOL, V38, P310, DOI 10.1165/rcmb.2007-0078OC
   Xu Feng, 2007, NEUROSCI BULL, V23, P363, DOI 10.1007/s12264-007-0054-6
   Yamada A, 2007, IMMUNOLOGY, V120, P573, DOI 10.1111/j.1365-2567.2006.02538.x
   Yamaji-Kegan K, 2010, J IMMUNOL, V185, P5539, DOI 10.4049/jimmunol.0904021
   Yamamoto S, 2004, AM J RESP CELL MOL, V31, P456, DOI 10.1165/rcmb.2004-0128OC
   Yang M, 2001, AM J RESP CELL MOL, V25, P522, DOI 10.1165/ajrcmb.25.4.4620
   Yang X, 2008, ANAL BIOCHEM, V376, P206, DOI 10.1016/j.ab.2008.02.005
   Yasunaga S, 2003, CYTOKINE, V24, P293, DOI 10.1016/j.cyto.2003.08.006
   Zhai HY, 2011, GLIA, V59, P472, DOI 10.1002/glia.21117
   Zhang JG, 1997, J BIOL CHEM, V272, P9474
   Zhang J, 2008, RESP RES, V9, P0, DOI 10.1186/1465-9921-9-4
   Zhao AP, 2005, J IMMUNOL, V175, P2563, DOI 10.4049/jimmunol.175.4.2563
   Zhao AP, 2003, J IMMUNOL, V171, P948, DOI 10.4049/jimmunol.171.2.948
   Zhao Y, 2010, HUM GENE THER, V21, P683, DOI 10.1089/hum.2009.196
   Zhao YT, 2007, J BIOL CHEM, V282, P10172, DOI 10.1074/jbc.M611210200
   Zheng P-P, 2012, CANC BIOL THER, V13, P0
   Zheng T, 2008, J IMMUNOL, V180, P522, DOI 10.4049/jimmunol.180.1.522
   Zuegg J, 2001, IMMUNOL CELL BIOL, V79, P332, DOI 10.1046/j.1440-1711.2001.01035.x
   ZURAWSKI SM, 1995, J BIOL CHEM, V270, P13869, DOI 10.1074/jbc.270.23.13869
NR 219
TC 14
Z9 14
U1 0
U2 5
PU BENTHAM SCIENCE PUBL
PI BUSUM
PA PO BOX 294, BUSUM, 1400 AG, NETHERLANDS
SN 1871-5273
EI 1996-3181
J9 CNS NEUROL DISORD-DR
JI CNS Neurol. Disord.-Drug Targets
PD SEP 15
PY 2013
VL 12
IS 6
BP 750
EP 762
DI 10.2174/18715273113126660171
PG 13
WC Neurosciences; Pharmacology & Pharmacy
SC Neurosciences & Neurology; Pharmacology & Pharmacy
GA 263HD
UT WOS:000327797200007
PM 24047526
DA 2025-02-17
ER

PT J
AU Eyrich, M
   Rachor, J
   Schreiber, SC
   Wölf, M
   Schlegel, PG
AF Eyrich, Matthias
   Rachor, Johannes
   Schreiber, Susanne C.
   Woelf, Matthias
   Schlegel, Paul G.
TI Dendritic cell vaccination in pediatric gliomas: lessons learnt and future perspectives
SO FRONTIERS IN PEDIATRICS
LA English
DT Article
DE pediatrics; malignant glioma; DC vaccination; clinical trial; immunotherapy
AB Immunotherapy of malignant gliomas with autologous dendritic cells (DCs) in addition to surgery and radiochemotherapy has been a focus of intense research during the past decade. Since both children and adults are affected by this highly aggressive brain tumor, 10-15% of the several hundred vaccinated patients represent children, making pediatric glioma patients the largest uniform pediatric vaccination cohort so far. In general, DC vaccination in malignant gliomas has been shown to be safe and several studies with a non-vaccinated control group could clearly demonstrate a survival benefit for the vaccinated patients. Interestingly, children and adolescents below 21 years of age seem to benefit even more than adult patients. This review summarizes the findings of the 25 clinical trials published so far and gives a perspective how DC vaccination could be implemented as part of multimodal therapeutic strategies in the near future.
C1 [Eyrich, Matthias; Rachor, Johannes; Schreiber, Susanne C.; Woelf, Matthias; Schlegel, Paul G.] Univ Wurzburg, Univ Childrens Hosp, Dept Pediat Oncol, Wurzburg, Germany.
C3 University of Wurzburg
RP Eyrich, M (通讯作者)，Univ Childrens Hosp, Josef Schneider Str 2,D30, D-97080 Wurzburg, Germany.
EM eyrich_m@klinik.uni-wuerzburg.de
FU IZKF Wurzburg [B-107]; BayImmuNet [F2-F5121.7.1.1/13/1/2009]; German Research Foundation (DFG); University of Wuerzburg; Parent's Initiative Group for Children with Leukemia- and Solid Tumors Wurzburg e.V.; Tour of Hope Foundation
CR Akiyama Y, 2012, BMC CANCER, V12, P0, DOI 10.1186/1471-2407-12-623
   Allan RS, 2006, IMMUNITY, V25, P153, DOI 10.1016/j.immuni.2006.04.017
   Ardon H, 2012, CANCER IMMUNOL IMMUN, V61, P2033, DOI 10.1007/s00262-012-1261-1
   Ardon H, 2010, J NEURO-ONCOL, V99, P261, DOI 10.1007/s11060-010-0131-y
   Banchereau J, 2001, CANCER RES, V61, P6451
   Banissi C, 2009, CANCER IMMUNOL IMMUN, V58, P1627, DOI 10.1007/s00262-009-0671-1
   BILLINGHAM RE, 1948, J ANAT, V82, P93
   Blocklet D, 2003, EUR J NUCL MED MOL I, V30, P440, DOI 10.1007/s00259-002-1001-4
   Bogdahn U, 2011, NEURO-ONCOLOGY, V13, P132, DOI 10.1093/neuonc/noq142
   Bridle BW, 2010, J IMMUNOL, V184, P4269, DOI 10.4049/jimmunol.0901447
   Calzascia T, 2005, IMMUNITY, V22, P175, DOI 10.1016/j.immuni.2004.12.008
   Chang CN, 2011, J CLIN NEUROSCI, V18, P1048, DOI 10.1016/j.jocn.2010.11.034
   Chen M, 2006, SCIENCE, V311, P1160, DOI 10.1126/science.1122545
   Cho DY, 2012, WORLD NEUROSURG, V77, P736, DOI 10.1016/j.wneu.2011.08.020
   Dannull J, 2005, J CLIN INVEST, V115, P3623, DOI 10.1172/JCI25947
   De Vleeschouwer S, 2004, J NEUROSURG, V100, P492, DOI 10.3171/ped.2004.100.5.0492
   De Vleeschouwer S, 2008, CLIN CANCER RES, V14, P3098, DOI 10.1158/1078-0432.CCR-07-4875
   de Vries IJM, 2005, NAT BIOTECHNOL, V23, P1407, DOI 10.1038/nbt1154
   Eggert AAO, 2003, IMMUNOL LETT, V89, P17, DOI 10.1016/S0165-2478(03)00105-6
   FLAMAND V, 1994, EUR J IMMUNOL, V24, P605, DOI 10.1002/eji.1830240317
   FLAMAND V, 1993, ADV EXP MED BIOL, V329, P611
   Garg S, 2003, NAT IMMUNOL, V4, P907, DOI 10.1038/ni962
   Ghiringhelli F, 2007, CANCER IMMUNOL IMMUN, V56, P641, DOI 10.1007/s00262-006-0225-8
   Goldman B, 2009, NAT BIOTECHNOL, V27, P129, DOI 10.1038/nbt0209-129
   Grauer OM, 2008, INT J CANCER, V122, P1794, DOI 10.1002/ijc.23284
   Grauer OM, 2007, INT J CANCER, V121, P95, DOI 10.1002/ijc.22607
   Heimberger AB, 2008, CLIN CANCER RES, V14, P5166, DOI 10.1158/1078-0432.CCR-08-0320
   Hsu FJ, 1996, NAT MED, V2, P52, DOI 10.1038/nm0196-52
   Jie X, 2012, CELL BIOCHEM BIOPHYS, V62, P91, DOI 10.1007/s12013-011-9265-6
   Jonuleit H, 1997, EUR J IMMUNOL, V27, P3135, DOI 10.1002/eji.1830271209
   Kamath AT, 2002, BLOOD, V100, P1734, DOI 10.1182/blood.V100.5.1734.h81702001734_1734_1741
   Kivisäkk P, 2002, CLIN EXP IMMUNOL, V129, P510, DOI 10.1046/j.1365-2249.2002.01947.x
   Kleindienst P, 2003, J IMMUNOL, V170, P2817, DOI 10.4049/jimmunol.170.6.2817
   KNIGHT SC, 1985, P NATL ACAD SCI USA, V82, P4495, DOI 10.1073/pnas.82.13.4495
   Kramm C, 2008, MONATSSCHR KINDERH, V156, P1201, DOI 10.1007/s00112-008-1799-3
   Liau L M, 2000, NEUROSURG FOCUS, V9, P0
   Liau LM, 2005, CLIN CANCER RES, V11, P5515, DOI 10.1158/1078-0432.CCR-05-0464
   MACATONIA SE, 1987, J EXP MED, V166, P1654, DOI 10.1084/jem.166.6.1654
   Mackensen A, 2000, INT J CANCER, V86, P385, DOI 10.1002/(SICI)1097-0215(20000501)86:3<385::AID-IJC13>3.3.CO;2-K
   Maes W, 2009, NEURO-ONCOLOGY, V11, P529, DOI 10.1215/15228517-2009-004
   Morse MA, 1999, CANCER RES, V59, P56
   Morse MA, 2008, BLOOD, V112, P610, DOI 10.1182/blood-2008-01-135319
   Na SY, 2012, IMMUNITY, V37, P134, DOI 10.1016/j.immuni.2012.04.009
   Ohlfest JR, 2013, J IMMUNOL, V190, P613, DOI 10.4049/jimmunol.1201557
   Okada H, 2011, J CLIN ONCOL, V29, P330, DOI 10.1200/JCO.2010.30.7744
   Pellegatta S, 2011, EXPERT REV ANTICANC, V11, P1759, DOI 10.1586/ERA.11.102
   Petersen TR, 2011, PLOS ONE, V6, P0, DOI 10.1371/journal.pone.0017657
   Phuphanich S, 2013, CANCER IMMUNOL IMMUN, V62, P125, DOI 10.1007/s00262-012-1319-0
   Prins RM, 2008, CANCER IMMUNOL IMMUN, V57, P1279, DOI 10.1007/s00262-008-0461-1
   Prins RM, 2011, CLIN CANCER RES, V17, P1603, DOI 10.1158/1078-0432.CCR-10-2563
   Rezvani K, 2011, HAEMATOL-HEMATOL J, V96, P432, DOI 10.3324/haematol.2010.031674
   Ruedl C, 2000, J IMMUNOL, V165, P4910, DOI 10.4049/jimmunol.165.9.4910
   Sampson JH, 2010, J CLIN ONCOL, V28, P4722, DOI 10.1200/JCO.2010.28.6963
   Sampson JH, 2009, MOL CANCER THER, V8, P2773, DOI 10.1158/1535-7163.MCT-09-0124
   Sasaki K, 2007, CANCER RES, V67, P6451, DOI 10.1158/0008-5472.CAN-06-3280
   Sasaki K, 2009, J IMMUNOTHER, V32, P793, DOI 10.1097/CJI.0b013e3181acec1e
   SIEPL C, 1988, EUR J IMMUNOL, V18, P593, DOI 10.1002/eji.1830180416
   STEINMAN RM, 1979, J EXP MED, V149, P1, DOI 10.1084/jem.149.1.1
   Stranges PB, 2007, IMMUNITY, V26, P629, DOI 10.1016/j.immuni.2007.03.016
   Stupp R, 2005, NEW ENGL J MED, V352, P987, DOI 10.1056/NEJMoa043330
   Suso EMI, 2011, CANCER IMMUNOL IMMUN, V60, P809, DOI 10.1007/s00262-011-0991-9
   THOMAS JA, 1982, J INVEST DERMATOL, V78, P169, DOI 10.1111/1523-1747.ep12506339
   Trachtman H, 2011, KIDNEY INT, V79, P1236, DOI 10.1038/ki.2011.33
   Trakatelli M, 2006, CANCER IMMUNOL IMMUN, V55, P469, DOI 10.1007/s00262-005-0056-z
   Van Gool S, 2009, BRAIN PATHOL, V19, P694, DOI 10.1111/j.1750-3639.2009.00316.x
   Wheeler CJ, 2008, CANCER RES, V68, P5955, DOI 10.1158/0008-5472.CAN-07-5973
   Wick A, 2007, J CLIN ONCOL, V25, P3357, DOI 10.1200/JCO.2007.10.7722
   Wolff JEA, 2010, CANCER-AM CANCER SOC, V116, P705, DOI 10.1002/cncr.24730
   Yu JS, 2001, CANCER RES, V61, P842
   Yu JS, 2004, CANCER RES, V64, P4973, DOI 10.1158/0008-5472.CAN-03-3505
NR 70
TC 9
Z9 10
U1 0
U2 2
PU FRONTIERS MEDIA SA
PI LAUSANNE
PA PO BOX 110, EPFL INNOVATION PARK, BUILDING I, LAUSANNE, 1015, SWITZERLAND
SN 2296-2360
EI 
J9 FRONT PEDIATR
JI Front. Pediatr.
PD JUN 15
PY 2013
VL 1
IS 
BP 
EP 
DI 10.3389/fped.2013.00012
PG 5
WC Pediatrics
SC Pediatrics
GA V46PH
UT WOS:000209895600012
PM 24400258
DA 2025-02-17
ER

PT J
AU Ohlfest, JR
   Andersen, BM
   Litterman, AJ
   Xia, JZ
   Pennell, CA
   Swier, LE
   Salazar, AM
   Olin, MR
AF Ohlfest, John R.
   Andersen, Brian M.
   Litterman, Adam J.
   Xia, Junzhe
   Pennell, Christopher A.
   Swier, Lauryn E.
   Salazar, Andres M.
   Olin, Michael R.
TI Vaccine Injection Site Matters: Qualitative and Quantitative Defects in CD8 T Cells Primed as a Function of Proximity to the Tumor in a Murine Glioma Model
SO JOURNAL OF IMMUNOLOGY
LA English
DT Article
ID draining lymph-nodes; immune-responses; dendritic cells; in-vitro; cerebrospinal-fluid; clinical-trial; glioblastoma; expression; brain; immunosuppression
AB Malignant gliomas are lethal brain tumors for which novel therapies are urgently needed. In animal models, vaccination with tumor-associated Ags efficiently primes T cells to clear gliomas. In clinical trials, cancer vaccines have been less effective at priming T cells and extending survival. Generalized immune suppression in the tumor draining lymph nodes has been documented in multiple cancers. However, a systematic analysis of how vaccination at various distances from the tumor (closest to farthest) has not been reported. We investigated how the injection site chosen for vaccination dictates CD8 T cell priming and survival in an OVA-transfected murine glioma model. Glioma-bearing mice were vaccinated with Poly: ICLC plus OVA protein in the neck, hind leg, or foreleg for drainage into the cervical, inguinal, or axillary lymph nodes, respectively. OVA-specific CD8 T cell number, TCR affinity, effector function, and infiltration into the brain decreased as the vaccination site approached the tumor. These effects were dependent on the presence of the tumor, because injection site did not appreciably affect CD8 T cell priming in tumor-free mice. Our data suggest the site of vaccination can greatly impact the effectiveness of cancer vaccines. Considering that previous and ongoing clinical trials have used a variety of injection sites, vaccination site is potentially a critical aspect of study design that is being overlooked. The Journal of Immunology, 2013, 190: 613-620.
C1 [Ohlfest, John R.; Andersen, Brian M.; Litterman, Adam J.; Xia, Junzhe; Swier, Lauryn E.; Olin, Michael R.] Univ Minnesota, Dept Pediat, Minneapolis, MN 55455 USA.
   [Pennell, Christopher A.] Univ Minnesota, Dept Lab Med & Pathol, Minneapolis, MN 55455 USA.
   [Salazar, Andres M.] Oncovir Inc, Washington, DC 20008 USA.
C3 University of Minnesota System; University of Minnesota Twin Cities; University of Minnesota System; University of Minnesota Twin Cities
RP Olin, MR (通讯作者)，Univ Minnesota, Dept Pediat, 420 Delaware St SE, Minneapolis, MN 55455 USA.
EM olin0012@umn.edu
FU National Institutes of Health [T32 GM008244, T32 CA009138, R01 CA154345, R01 CA160782]; Torske Klubben Fellowship for Minnesota Residents; American Cancer Society [RSG-09-189-01-LIB]; Minnesota Medical Foundation; Hedberg Family Foundation; Children's Cancer Research Fund; Randy Shaver Foundation
CR Ardon H, 2012, CANCER IMMUNOL IMMUN, V61, P2033, DOI 10.1007/s00262-012-1261-1
   Baratelli F, 2005, J IMMUNOL, V175, P1483, DOI 10.4049/jimmunol.175.3.1483
   Barcia C, 2009, AM J PATHOL, V175, P786, DOI 10.2353/ajpath.2009.081034
   Boissonnas A, 2010, IMMUNITY, V32, P266, DOI 10.1016/j.immuni.2009.11.015
   Busch DH, 1999, J EXP MED, V189, P701, DOI 10.1084/jem.189.4.701
   Chang CN, 2011, J CLIN NEUROSCI, V18, P1048, DOI 10.1016/j.jocn.2010.11.034
   Chen ML, 2005, P NATL ACAD SCI USA, V102, P419, DOI 10.1073/pnas.0408197102
   Cochran AJ, 2000, CANCER, V89, P236, DOI 10.1002/1097-0142(20000715)89:2<236::AID-CNCR5>3.0.CO;2-0
   Cochran AJ, 2001, MODERN PATHOL, V14, P604, DOI 10.1038/modpathol.3880358
   Cochran AJ, 2006, NAT REV IMMUNOL, V6, P659, DOI 10.1038/nri1919
   Curiel TJ, 2003, NAT MED, V9, P562, DOI 10.1038/nm863
   Daniels MA, 2000, J EXP MED, V191, P335, DOI 10.1084/jem.191.2.335
   FARZAD Z, 1990, CANCER RES, V50, P3585
   Fujita M, 2011, CANCER RES, V71, P2664, DOI 10.1158/0008-5472.CAN-10-3055
   Gajewski TF, 2006, IMMUNOL REV, V213, P131, DOI 10.1111/j.1600-065X.2006.00442.x
   Gerner MY, 2008, J IMMUNOL, V181, P155, DOI 10.4049/jimmunol.181.1.155
   Gordon LB, 1997, J IMMUNOL, V159, P2399
   GORDON LB, 1992, J NEUROIMMUNOL, V40, P81, DOI 10.1016/0165-5728(92)90215-7
   Gordon LB, 1998, J NEUROIMMUNOL, V88, P77, DOI 10.1016/S0165-5728(98)00077-0
   Grossman SA, 2011, CLIN CANCER RES, V17, P5473, DOI 10.1158/1078-0432.CCR-11-0774
   Gustafson MP, 2010, NEURO-ONCOLOGY, V12, P631, DOI 10.1093/neuonc/noq001
   Harling-Berg CJ, 1999, J NEUROIMMUNOL, V101, P111, DOI 10.1016/S0165-5728(99)00130-7
   Hiura T, 2005, J IMMUNOL, V175, P5058, DOI 10.4049/jimmunol.175.8.5058
   Hodi FS, 2010, NEW ENGL J MED, V363, P711, DOI 10.1056/NEJMoa1003466
   Hommel M, 2007, J IMMUNOL, V179, P2250, DOI 10.4049/jimmunol.179.4.2250
   HOON DSB, 1987, CANCER RES, V47, P1740
   HOON DSB, 1987, CANCER RES, V47, P1529
   JENKINS MK, 1987, J EXP MED, V165, P302, DOI 10.1084/jem.165.2.302
   Kikuchi T, 2001, CANCER IMMUNOL IMMUN, V50, P337, DOI 10.1007/s002620100205
   Lana AMA, 2001, MELANOMA RES, V11, P401, DOI 10.1097/00008390-200108000-00011
   Lohr J, 2011, CLIN CANCER RES, V17, P4296, DOI 10.1158/1078-0432.CCR-10-2557
   Manuel ER, 2006, J VIROL, V80, P12032, DOI 10.1128/JVI.01479-06
   Matsuura K, 2006, CANCER-AM CANCER SOC, V106, P1227, DOI 10.1002/cncr.21729
   Monu N, 2007, CANCER RES, V67, P11447, DOI 10.1158/0008-5472.CAN-07-1441
   Moran AE, 2011, J EXP MED, V208, P1279, DOI 10.1084/jem.20110308
   MORTON DL, 1992, ARCH SURG-CHICAGO, V127, P392
   Munn DH, 2006, IMMUNOL REV, V213, P146, DOI 10.1111/j.1600-065X.2006.00444.x
   Okada H, 2003, J NEURO-ONCOL, V64, P13, DOI 10.1007/BF02700016
   Olin MR, 2010, CLIN CANCER RES, V16, P4800, DOI 10.1158/1078-0432.CCR-10-1572
   Ostroukhova M, 2006, J CLIN INVEST, V116, P996, DOI 10.1172/JCI26490
   Parsa AT, 2007, NAT MED, V13, P84, DOI 10.1038/nm1517
   Prins RM, 2011, CLIN CANCER RES, V17, P1603, DOI 10.1158/1078-0432.CCR-10-2563
   Sampson JH, 2011, NEURO-ONCOLOGY, V13, P324, DOI 10.1093/neuonc/noq157
   Sharma S, 2005, CANCER RES, V65, P5211, DOI 10.1158/0008-5472.CAN-05-0141
   Shu S, 2006, CANCER METAST REV, V25, P233, DOI 10.1007/s10555-006-8503-7
   Thang NNT, 2010, CANCER RES, V70, P4829, DOI 10.1158/0008-5472.CAN-09-3074
   Viguier M, 2004, J IMMUNOL, V173, P1444, DOI 10.4049/jimmunol.173.2.1444
   Wei J, 2011, PLOS ONE, V6, P0, DOI 10.1371/journal.pone.0016195
   WEN DR, 1989, CANCER IMMUNOL IMMUN, V30, P277, DOI 10.1007/BF01744894
   Wischhusen J, 2005, J NEUROPATH EXP NEUR, V64, P523, DOI 10.1093/jnen/64.6.523
   Wu A, 2007, CANCER GENE THER, V14, P550, DOI 10.1038/sj.cgt.7701045
   Yachi PP, 2006, IMMUNITY, V25, P203, DOI 10.1016/j.immuni.2006.05.015
   Yamanaka R, 2003, BRIT J CANCER, V89, P1172, DOI 10.1038/sj.bjc.6601268
NR 53
TC 48
Z9 63
U1 1
U2 16
PU AMER ASSOC IMMUNOLOGISTS
PI BETHESDA
PA 9650 ROCKVILLE PIKE, BETHESDA, MD 20814 USA
SN 0022-1767
EI 1550-6606
J9 J IMMUNOL
JI J. Immunol.
PD JAN 15
PY 2013
VL 190
IS 2
BP 613
EP 620
DI 10.4049/jimmunol.1201557
PG 8
WC Immunology
SC Immunology
GA 068KM
UT WOS:000313365600013
PM 23248259
DA 2025-02-17
ER

PT J
AU Vik-Mo, EO
   Nyakas, M
   Mikkelsen, BV
   Moe, MC
   Due-Tonnesen, P
   Suso, EMI
   Sæboe-Larssen, S
   Sandberg, C
   Brinchmann, JE
   Helseth, E
   Rasmussen, AM
   Lote, K
   Aamdal, S
   Gaudernack, G
   Kvalheim, G
   Langmoen, IA
AF Vik-Mo, Einar Osland
   Nyakas, Marta
   Mikkelsen, Birthe Viftrup
   Moe, Morten Carstens
   Due-Tonnesen, Paulina
   Suso, Else Marit Inderberg
   Saeboe-Larssen, Stein
   Sandberg, Cecilie
   Brinchmann, Jan E.
   Helseth, Eirik
   Rasmussen, Anne-Marie
   Lote, Knut
   Aamdal, Steinar
   Gaudernack, Gustav
   Kvalheim, Gunnar
   Langmoen, Iver A.
TI Therapeutic vaccination against autologous cancer stem cells with mRNA-transfected dendritic cells in patients with glioblastoma
SO CANCER IMMUNOLOGY IMMUNOTHERAPY
LA English
DT Article
DE Brain cancer stem cell; Tumorsphere; Glioblastoma; Dendritic cell; Immunotherapy; Autologous cell culture
ID t-lymphocyte responses; adult human brain; progenitor cells; expression; induction; differentiation; temozolomide; concomitant; population; survival
AB The growth and recurrence of several cancers appear to be driven by a population of cancer stem cells (CSCs). Glioblastoma, the most common primary brain tumor, is invariably fatal, with a median survival of approximately 1 year. Although experimental data have suggested the importance of CSCs, few data exist regarding the potential relevance and importance of these cells in a clinical setting. We here present the first seven patients treated with a dendritic cell (DC)-based vaccine targeting CSCs in a solid tumor. Brain tumor biopsies were dissociated into single-cell suspensions, and autologous CSCs were expanded in vitro as tumorspheres. From these, CSC-mRNA was amplified and transfected into monocyte-derived autologous DCs. The DCs were aliquoted to 9-18 vaccines containing 10(7) cells each. These vaccines were injected intradermally at specified intervals after the patients had received a standard 6-week course of post-operative radio-chemotherapy. The study was registered with the ClinicalTrials.gov identifier NCT00846456. Autologous CSC cultures were established from ten out of eleven tumors. High-quality RNA was isolated, and mRNA was amplified in all cases. Seven patients were able to be weaned from corticosteroids to receive DC immunotherapy. An immune response induced by vaccination was identified in all seven patients. No patients developed adverse autoimmune events or other side effects. Compared to matched controls, progression-free survival was 2.9 times longer in vaccinated patients (median 694 vs. 236 days, p = 0.0018, log-rank test). These findings suggest that vaccination against glioblastoma stem cells is safe, well-tolerated, and may prolong progression-free survival.
C1 [Vik-Mo, Einar Osland; Mikkelsen, Birthe Viftrup; Sandberg, Cecilie; Langmoen, Iver A.] Univ Oslo, Vilhelm Magnus Lab Neurosurg Res, Inst Surg Res, Oslo, Norway.
   [Vik-Mo, Einar Osland; Helseth, Eirik; Langmoen, Iver A.] Oslo Univ Hosp, Dept Neurosurg, N-0424 Oslo, Norway.
   [Vik-Mo, Einar Osland; Mikkelsen, Birthe Viftrup; Moe, Morten Carstens; Suso, Else Marit Inderberg; Sandberg, Cecilie; Rasmussen, Anne-Marie; Gaudernack, Gustav; Kvalheim, Gunnar; Langmoen, Iver A.] Oslo Univ Hosp, Canc Stem Cell Innovat Ctr, N-0424 Oslo, Norway.
   [Vik-Mo, Einar Osland; Mikkelsen, Birthe Viftrup; Moe, Morten Carstens; Suso, Else Marit Inderberg; Sandberg, Cecilie; Brinchmann, Jan E.; Rasmussen, Anne-Marie; Kvalheim, Gunnar; Langmoen, Iver A.] Oslo Univ Hosp, Norwegian Stem Cell Ctr, N-0424 Oslo, Norway.
   [Nyakas, Marta; Aamdal, Steinar] Oslo Univ Hosp, Dept Clin Canc Res, N-0424 Oslo, Norway.
   [Moe, Morten Carstens] Oslo Univ Hosp, Dept Ophthalmol, Ctr Eye Res, N-0424 Oslo, Norway.
   [Due-Tonnesen, Paulina] Oslo Univ Hosp, Dept Radiol, N-0424 Oslo, Norway.
   [Suso, Else Marit Inderberg; Rasmussen, Anne-Marie; Gaudernack, Gustav] Oslo Univ Hosp, Dept Immunol, Inst Canc Res, N-0424 Oslo, Norway.
   [Saeboe-Larssen, Stein; Kvalheim, Gunnar] Oslo Univ Hosp, Canc Clin, Dept Cellular Therapy, N-0424 Oslo, Norway.
C3 University of Oslo; University of Oslo; University of Oslo; University of Oslo; University of Oslo; University of Oslo; University of Oslo; University of Oslo; University of Oslo
RP Vik-Mo, EO (通讯作者)，Oslo Univ Hosp, Dept Neurosurg, Postbox 4956, N-0424 Oslo, Norway.
EM e.o.vik-mo@medisin.uio.no
FU South-Eastern Norway Regional Health Authority [2009024]; Norwegian Research Council through the Cancer Stem Cell Innovation Center; National Stem Cell Center
CR Ardon H, 2012, CANCER IMMUNOL IMMUN, V61, P2033, DOI 10.1007/s00262-012-1261-1
   Bao SD, 2006, NATURE, V444, P756, DOI 10.1038/nature05236
   Boczkowski D, 2000, CANCER RES, V60, P1028
   Brown CE, 2009, CANCER RES, V69, P8886, DOI 10.1158/0008-5472.CAN-09-2687
   Chen RH, 2010, CANCER CELL, V17, P362, DOI 10.1016/j.ccr.2009.12.049
   Chin L, 2008, NATURE, V455, P1061, DOI 10.1038/nature07385
   DeCarvalho AC, 2010, STEM CELLS, V28, P181, DOI 10.1002/stem.264
   Deleyrolle LP, 2011, PLOS ONE, V6, P0, DOI 10.1371/journal.pone.0015844
   Eisenhauer EA, 2009, EUR J CANCER, V45, P228, DOI 10.1016/j.ejca.2008.10.026
   Eppert K, 2011, NAT MED, V17, P1086, DOI 10.1038/nm.2415
   Galli R, 2004, CANCER RES, V64, P7011, DOI 10.1158/0008-5472.CAN-04-1364
   Gentles AJ, 2010, JAMA-J AM MED ASSOC, V304, P2706, DOI 10.1001/jama.2010.1862
   Grossman Z, 2004, NAT REV IMMUNOL, V4, P387, DOI 10.1038/nri1355
   Helseth R, 2010, ACTA NEUROL SCAND, V122, P159, DOI 10.1111/j.1600-0404.2010.01350.x
   Herrera MB, 2006, STEM CELLS, V24, P2840, DOI 10.1634/stemcells.2006-0114
   Ignatova TN, 2002, GLIA, V39, P193, DOI 10.1002/glia.10094
   Iversen TZ, 2013, ONCOIMMUNOLOGY, V2, P0, DOI 10.4161/onci.23288
   Johnson RS, 2009, EXPERT REV ANTICANC, V9, P67, DOI 10.1586/14737140.9.1.67
   Kyte JA, 2006, CANCER GENE THER, V13, P905, DOI 10.1038/sj.cgt.7700961
   Kyte JA, 2005, CANCER GENE THER, V12, P579, DOI 10.1038/sj.cgt.7700837
   Kyte JA, 2011, CLIN CANCER RES, V17, P4568, DOI 10.1158/1078-0432.CCR-11-0184
   Laks DR, 2009, STEM CELLS, V27, P980, DOI 10.1002/stem.15
   Lottaz C, 2010, CANCER RES, V70, P2030, DOI 10.1158/0008-5472.CAN-09-1707
   Moe MC, 2005, BRAIN, V128, P2189, DOI 10.1093/brain/awh574
   Moe MC, 2009, EXP EYE RES, V88, P30, DOI 10.1016/j.exer.2008.09.020
   Mu LJ, 2005, BRIT J CANCER, V93, P749, DOI 10.1038/sj.bjc.6602761
   Pallini R, 2008, CLIN CANCER RES, V14, P8205, DOI 10.1158/1078-0432.CCR-08-0644
   Parajuli P, 2004, NEUROSURGERY, V55, P1194, DOI 10.1227/01.NEU.0000141082.20865.48
   Pellegatta S, 2006, CANCER RES, V66, P10247, DOI 10.1158/0008-5472.CAN-06-2048
   Phuphanich S, 2013, CANCER IMMUNOL IMMUN, V62, P125, DOI 10.1007/s00262-012-1319-0
   Quintana E, 2008, NATURE, V456, P593, DOI 10.1038/nature07567
   Reya T, 2001, NATURE, V414, P105, DOI 10.1038/35102167
   REYNOLDS BA, 1992, SCIENCE, V255, P1707, DOI 10.1126/science.1553558
   Salmaggi A, 2006, GLIA, V54, P850, DOI 10.1002/glia.20414
   Sæboe-Larssen S, 2002, J IMMUNOL METHODS, V259, P191, DOI 10.1016/S0022-1759(01)00506-3
   Singh SK, 2004, ONCOGENE, V23, P7267, DOI 10.1038/sj.onc.1207946
   Singh SK, 2003, CANCER RES, V63, P5821
   Stupp R, 2009, LANCET ONCOL, V10, P459, DOI 10.1016/S1470-2045(09)70025-7
   Suso EMI, 2011, CANCER IMMUNOL IMMUN, V60, P809, DOI 10.1007/s00262-011-0991-9
   Takamiya M, 2011, PLOS ONE, V6, P0, DOI 10.1371/journal.pone.0025265
   Varghese M, 2008, NEUROSURGERY, V63, P1022, DOI 10.1227/01.NEU.0000335792.85142.B0
   Vermeulen L, 2012, LANCET ONCOL, V13, PE83, DOI 10.1016/S1470-2045(11)70257-1
   Vik-Mo EO, 2011, EXP CELL RES, V317, P1049, DOI 10.1016/j.yexcr.2010.12.022
   Vik-Mo EO, 2010, NEURO-ONCOLOGY, V12, P1220, DOI 10.1093/neuonc/noq102
   Wakimoto H, 2012, NEURO-ONCOLOGY, V14, P132, DOI 10.1093/neuonc/nor195
   Wu AH, 2007, J NEURO-ONCOL, V83, P121, DOI 10.1007/s11060-006-9265-3
   Wu YJ, 2009, STEM CELLS DEV, V18, P1127, DOI 10.1089/scd.2008.0338
   Xu QJ, 2009, STEM CELLS, V27, P1734, DOI 10.1002/stem.102
NR 48
TC 232
Z9 248
U1 0
U2 33
PU SPRINGER
PI NEW YORK
PA ONE NEW YORK PLAZA, SUITE 4600, NEW YORK, NY, UNITED STATES
SN 0340-7004
EI 1432-0851
J9 CANCER IMMUNOL IMMUN
JI Cancer Immunol. Immunother.
PD SEP 15
PY 2013
VL 62
IS 9
BP 1499
EP 1509
DI 10.1007/s00262-013-1453-3
PG 11
WC Oncology; Immunology
SC Oncology; Immunology
GA 208DS
UT WOS:000323657500006
PM 23817721
DA 2025-02-17
ER

PT J
AU Poli, A
   Wang, J
   Domingues, O
   Planagumà, J
   Yan, T
   Rygh, CB
   Skaftnesmo, KO
   Thorsen, F
   McCormack, E
   Hentges, F
   Pedersen, PH
   Zimmer, J
   Enger, PO
   Chekenya, M
AF Poli, Aurelie
   Wang, Jian
   Domingues, Olivia
   Planaguma, Jesus
   Yan, Tao
   Rygh, Cecilie Brekke
   Skaftnesmo, Kai Ove
   Thorsen, Frits
   McCormack, Emmet
   Hentges, Francois
   Pedersen, Paal Henning
   Zimmer, Jacques
   Enger, Per Oyvind
   Chekenya, Martha
TI Targeting glioblastoma with NK cells and mAb against NG2/CSPG4 prolongs animal survival
SO ONCOTARGET
LA English
DT Article
DE Microglia; NK cells; glioblastoma; immunotherapy; NG2/CSPG4
ID chondroitin sulfate proteoglycan; natural-killer-cells; athymic nude rat; brain-tumor; ifn-gamma; antigen-expression; dendritic cells; microglia; antibody; cancer
AB Glioblastoma (GBM) is the most malignant brain tumor where patients' survival is only 14.6 months, despite multimodal therapy with debulking surgery, concurrent chemotherapy and radiotherapy. There is an urgent, unmet need for novel, effective therapeutic strategies for this devastating disease. Although several immunotherapies are under development for the treatment of GBM patients, the use of natural killer (NK) cells is still marginal despite this being a promising approach to treat cancer. In regard of our knowledge on the role of NG2/CSPG4 in promoting GBM aggressiveness we investigated the potential of an innovative immunotherapeutic strategy combining mAb9.2.27 against NG2/CSPG4 and NK cells in preclinical animal models of GBM. Multiple immune escape mechanisms maintain the tumor microenvironment in an anti-inflammatory state to promote tumor growth, however, the distinct roles of resident microglia versus recruited macrophages is not elucidated. We hypothesized that exploiting the cytokine release capabilities of activated NK cells to reverse the anti-inflammatory axis combined with mAb9.2.27 targeting the NG2/CSPG4 may favor tumor destruction by editing pro-GBM immune responses. Combination treatment with NK+mAb9.2.27 diminished tumor growth that was associated with reduced tumor proliferation, increased cellular apoptosis and prolonged survival compared to vehicle and monotherapy controls. The therapeutic efficacy was mediated by recruitment of CCR2(low) macrophages into the tumor microenvironment, increased ED1 and MHC class II expression on microglia that might render them competent for GBM antigen presentation, as well as elevated IFN-gamma and TNF-alpha levels in the cerebrospinal fluid compared to controls. Depletion of systemic macrophages by liposome-encapsulated clodronate decreased the CCR2(low) macrophages recruited to the brain and abolished the beneficial outcomes. Moreover, mAb9.2.27 reversed tumor-promoting effects of patient-derived tumor-associated macrophage/microglia (TAM) ex vivo. Taken together, these findings indicate that NK+mAb9.2.27 treatment may be an amenable therapeutic strategy to treat NG2/CSPG4 expressing GBMs. We provide a novel conceptual approach of combination immunotherapy for glioblastoma. The results traverse beyond the elucidation of NG2/CSPG4 as a therapeutic target, but demonstrate a proof of concept that this antibody may hold potential for the treatment of GBM by activation of tumor infiltrated microglia/macrophages.
C1 [Poli, Aurelie; Wang, Jian; Planaguma, Jesus; Yan, Tao; Rygh, Cecilie Brekke; Skaftnesmo, Kai Ove; Thorsen, Frits; Enger, Per Oyvind; Chekenya, Martha] Univ Bergen, Dept Biomed, N-5020 Bergen, Norway.
   [McCormack, Emmet] Haukeland Hosp, Dept Med, N-5021 Bergen, Norway.
   [Pedersen, Paal Henning; Enger, Per Oyvind] Haukeland Hosp, Dept Neurosurg, N-5021 Bergen, Norway.
   [Chekenya, Martha] Univ Bergen, Dept Clin Dent, N-5020 Bergen, Norway.
   [Yan, Tao] Shandong Univ, Qilu Hosp, Dept Neurosurg, Jinan, Peoples R China.
C3 University of Bergen; University of Bergen; Haukeland University Hospital; University of Bergen; Haukeland University Hospital; University of Bergen; Shandong University
RP Chekenya, M (通讯作者)，Univ Bergen, Dept Biomed, N-5020 Bergen, Norway.
EM martha.chekenya@biomed.uib.no
FU Bergen Medical Research Foundation; Meltzer Fund; The Norwegian Research Council (FRIFORSK); The Norwegian Cancer Society [PK01-2008-0093]; National Program for Research in Functional Genomics (FUGE); Norwegian Research council
CR Abbott NJ, 2004, NEUROCHEM INT, V45, P545, DOI 10.1016/j.neuint.2003.11.006
   Aloisi F, 2000, IMMUNOL TODAY, V21, P141, DOI 10.1016/S0167-5699(99)01512-1
   Avril T, 2012, BRAIN PATHOL, V22, P159, DOI 10.1111/j.1750-3639.2011.00515.x
   Behm FG, 1996, BLOOD, V87, P1134, DOI 10.1182/blood.V87.3.1134.bloodjournal8731134
   Bellora F, 2010, P NATL ACAD SCI USA, V107, P21659, DOI 10.1073/pnas.1007654108
   Brenan M, 2000, EUR J IMMUNOL, V30, P1527, DOI 10.1002/1521-4141(200006)30:6<1527::AID-IMMU1527>3.0.CO;2-4
   BRENAN M, 1992, J EXP MED, V175, P1457, DOI 10.1084/jem.175.6.1457
   Butovsky O, 2006, MOL CELL NEUROSCI, V31, P149, DOI 10.1016/j.mcn.2005.10.006
   Butovsky O, 2005, MOL CELL NEUROSCI, V29, P381, DOI 10.1016/j.mcn.2005.03.005
   Byrne KT, 2011, ONCOTARGET, V2, P684
   Castriconi R, 2009, J IMMUNOL, V182, P3530, DOI 10.4049/jimmunol.0802845
   Chan A, 2001, GLIA, V33, P87, DOI 10.1002/1098-1136(20010101)33:1<87::AID-GLIA1008>3.0.CO;2-S
   Charles N, 2010, CELL CYCLE, V9, P3012, DOI 10.4161/cc.9.15.12710
   Chekenya M, 1999, INT J DEV NEUROSCI, V17, P421, DOI 10.1016/S0736-5748(99)00019-2
   Chekenya M, 2002, NEUROPATH APPL NEURO, V28, P367, DOI 10.1046/j.1365-2990.2002.00412.x
   COOK JL, 1995, J IMMUNOL, V155, P5512
   Cunningham CL, 2013, J NEUROSCI, V33, P4216, DOI 10.1523/JNEUROSCI.3441-12.2013
   Dheen ST, 2007, CURR MED CHEM, V14, P1189, DOI 10.2174/092986707780597961
   DOHERTY PC, 1987, CELL IMMUNOL, V107, P1, DOI 10.1016/0008-8749(87)90259-0
   Drabek T, 2012, RESUSCITATION, V83, P517, DOI 10.1016/j.resuscitation.2011.09.016
   Duluc D, 2009, INT J CANCER, V125, P367, DOI 10.1002/ijc.24401
   FESTING MFW, 1978, NATURE, V274, P365, DOI 10.1038/274365a0
   Floeth FW, 2001, AM J NEURORADIOL, V22, P1517
   Fukushi J, 2004, MOL BIOL CELL, V15, P3580, DOI 10.1091/mbc.E04-03-0236
   Guo K, 2012, ONCOTARGET, V3, P158
   Heusinkveld M, 2011, J TRANSL MED, V9, P0, DOI 10.1186/1479-5876-9-216
   JONES JF, 1980, J IMMUNOL, V125, P926
   Kalinski P, 2005, MOL IMMUNOL, V42, P535, DOI 10.1016/j.molimm.2004.07.038
   Kees T, 2012, NEURO-ONCOLOGY, V14, P64, DOI 10.1093/neuonc/nor182
   Kelly JM, 2002, NAT IMMUNOL, V3, P83, DOI 10.1038/ni746
   Kmiecik J, 2013, J NEUROIMMUNOLOGY, V0, P0
   Lamprecht MR, 2007, BIOTECHNIQUES, V42, P71, DOI 10.2144/000112257
   Lefkowitz DL, 2008, FREE RADICAL BIO MED, V45, P726, DOI 10.1016/j.freeradbiomed.2008.05.021
   Louis DN, 2007, ACTA NEUROPATHOL, V114, P547, DOI 10.1007/s00401-007-0278-6
   Luo XG, 2010, MOL NEURODEGENER, V5, P0, DOI 10.1186/1750-1326-5-12
   Mao XG, 2013, ONCOTARGET, V4, P1050, DOI 10.18632/oncotarget.1131
   Marcus A, 2011, ONCOTARGET, V2, P525
   Matheus MG, 2004, AM J NEURORADIOL, V25, P1211
   Mauvieux L, 1999, BRIT J HAEMATOL, V107, P674
   Miller JS, 2002, CANCER INVEST, V20, P405, DOI 10.1081/CNV-120001185
   MORANTZ RA, 1979, J NEUROSURG, V50, P305, DOI 10.3171/jns.1979.50.3.0305
   Muñoz DM, 2011, ONCOTARGET, V2, P590
   Nogueira L, 2011, ONCOTARGET, V2, P646, DOI 10.18632/oncotarget.322
   OSullivan T, 2012, J EXP MED, V209, P1869, DOI 10.1084/jem.20112738
   Okun E, 2010, NEUROMOL MED, V12, P164, DOI 10.1007/s12017-009-8099-5
   Ozerdem Ugur, 2004, ANGIOGENESIS, V7, P269, DOI 10.1007/s10456-004-4182-6
   Freitas MRP, 2013, ONCOTARGET, V4, P636, DOI 10.18632/oncotarget.950
   Phillips HS, 2006, CANCER CELL, V9, P157, DOI 10.1016/j.ccr.2006.02.019
   Phillips JJ, 2012, ONCOTARGET, V3, P568, DOI 10.18632/oncotarget.526
   Rabinovich GA, 1999, EUR J IMMUNOL, V29, P563, DOI 10.1002/(SICI)1521-4141(199902)29:02<563::AID-IMMU563>3.0.CO;2-A
   Ricci-Vitiani L, 2010, NATURE, V468, P824, DOI 10.1038/nature09557
   Rodriguez FJ, 2012, ONCOTARGET, V3, P98
   Rolny C, 2011, CANCER CELL, V19, P31, DOI 10.1016/j.ccr.2010.11.009
   Rolstad B, 2001, IMMUNOL REV, V184, P136, DOI 10.1034/j.1600-065x.2001.1840113.x
   Romagne Francois, 2011, F1000 MED REP, V3, P9, DOI 10.3410/M3-9
   Rosenberg SA, 2008, NAT REV CANCER, V8, P299, DOI 10.1038/nrc2355
   Sakariassen PO, 2006, P NATL ACAD SCI USA, V103, P16466, DOI 10.1073/pnas.0607668103
   Sampson JH, 2000, P NATL ACAD SCI USA, V97, P7503, DOI 10.1073/pnas.130166597
   Smith MM, 1996, AM J NEURORADIOL, V17, P1065
   SONG ES, 1990, J LEUKOCYTE BIOL, V48, P524, DOI 10.1002/jlb.48.6.524
   Stupp R, 2009, LANCET ONCOL, V10, P459, DOI 10.1016/S1470-2045(09)70025-7
   SUTTER A, 1991, PATHOBIOLOGY, V59, P254
   SUZUMURA A, 1987, J NEUROIMMUNOL, V15, P263, DOI 10.1016/0165-5728(87)90121-4
   Svendsen A, 2011, ACTA NEUROPATHOL, V122, P495, DOI 10.1007/s00401-011-0867-2
   Teeling JL, 2012, ACTA NEUROPATHOL, V0, P0
   van den Bent MJ, 2009, J CLIN ONCOL, V27, P2905, DOI 10.1200/JCO.2009.22.4998
   VANROOIJEN N, 1994, J IMMUNOL METHODS, V174, P83
   Voisine C, 2002, J IMMUNOL, V169, P2284, DOI 10.4049/jimmunol.169.5.2284
   VOS JG, 1980, CLIN IMMUNOL IMMUNOP, V15, P229, DOI 10.1016/0090-1229(80)90033-1
   Wang J, 2011, PLOS ONE, V6, P0, DOI 10.1371/journal.pone.0023062
   Wang J, 2009, BMC CANCER, V9, P0, DOI 10.1186/1471-2407-9-465
   Wang R, 2010, NATURE, V468, P829, DOI 10.1038/nature09624
   Wang XH, 2010, JNCI-J NATL CANCER I, V102, P1496, DOI 10.1093/jnci/djq343
   WILLIAMS K, 1994, EUR J IMMUNOL, V24, P3031, DOI 10.1002/eji.1830241217
   Xiao BG, 1996, NEUROREPORT, V7, P1893, DOI 10.1097/00001756-199608120-00004
   Yang I, 2010, J CLIN NEUROSCI, V17, P6, DOI 10.1016/j.jocn.2009.05.006
   Zhang J, 2012, CARCINOGENESIS, V33, P312, DOI 10.1093/carcin/bgr289
   Zhang Z, 2006, NEUROSCIENCE, V141, P637, DOI 10.1016/j.neuroscience.2006.04.027
NR 78
TC 87
Z9 95
U1 0
U2 14
PU IMPACT JOURNALS LLC
PI ORCHARD PARK
PA 6666 E QUAKER ST, STE 1, ORCHARD PARK, NY 14127 USA
SN 
EI 1949-2553
J9 ONCOTARGET
JI Oncotarget
PD SEP 15
PY 2013
VL 4
IS 9
BP 1527
EP 1546
DI 10.18632/oncotarget.1291
PG 20
WC Oncology; Cell Biology
SC Oncology; Cell Biology
GA 257QJ
UT WOS:000327400300021
PM 24127551
DA 2025-02-17
ER

PT J
AU Shah, AH
   Bregy, A
   Heros, DO
   Komotar, RJ
   Goldberg, J
AF Shah, Ashish H.
   Bregy, Amade
   Heros, Deborah O.
   Komotar, Ricardo J.
   Goldberg, John
TI Dendritic Cell Vaccine for Recurrent High-Grade Gliomas in Pediatric and Adult Subjects: Clinical Trial Protocol
SO NEUROSURGERY
LA English
DT Article
DE Clinical trial; Dendritic cell vaccine; Malignant gliomas
ID glioblastoma-multiforme; natural-history; immunotherapy; pathology; responses; fusions
AB BACKGROUND: Although there have been significant advances in understanding the basic pathogenesis of glioblastoma multiforme, the median survival of patients has changed little in the past 25 years. Recent studies have suggested that immune modulation through dendritic cell (DC) vaccines may stimulate the immune system against tumor antigens and potentially increase survival. OBJECTIVE: To determine whether the use of adjuvant vaccination with autologous DCs (matured in situ after being loaded with tumor cell lysate derived from autologous refractory gliomas) is safe, feasible, and beneficial for adult and pediatric patients with recurrent high-grade gliomas. METHODS: The study design is a single-center, nonrandomized, open phase I clinical trial. A total of 20 patients with malignant gliomas will be enrolled preoperatively over 2 years. Patients will be given adjuvant vaccination with autologous DCs loaded with tumor lysate after maximal safe surgical resection. EXPECTED OUTCOMES: Using topical imiquimod before vaccination, it is anticipated that the immune response in vaccinated patients and potentially Overall survival will be greater than that demonstrated in the literature. We anticipate that there will be minimal side effects (minor dermatitis) associated with this treatment. DISCUSSION: In the current trial, we assess immune response, safety, and survival using a novel vaccine protocol developed in Belgium that seems to markedly increase survival of certain subjects. Nevertheless, larger randomized clinical studies need to be performed to evaluate fully the efficacy of this therapy for both recurrent and newly diagnosed glioblastoma.
C1 [Shah, Ashish H.; Bregy, Amade; Komotar, Ricardo J.] Univ Miami, Dept Neurol Surg, Miller Sch Med, Miami, FL 33101 USA.
   [Heros, Deborah O.] Univ Miami, Dept Neurol, Miller Sch Med, Miami, FL 33101 USA.
   [Goldberg, John] Univ Miami, Dept Pediat, Miller Sch Med, Miami, FL 33101 USA.
C3 University of Miami; University of Miami; University of Miami
RP Goldberg, J (通讯作者)，Univ Miami, Dept Pediat, Miller Sch Med, POB 016960 D 820, Miami, FL 33101 USA.
EM jgoldberg2@med.miami.edu
FU University of Miami Clinical and Translational Science Institute [1UL1TR000460]; National Center for Advancing Translational Sciences; National Institute on Minority Health and Health Disparities, a branch of the National Institutes of Health; University of Miami Sylvester Comprehensive Cancer Center
CR Ardon H, 2012, CANCER IMMUNOL IMMUN, V61, P2033, DOI 10.1007/s00262-012-1261-1
   Ardon H, 2010, J NEURO-ONCOL, V99, P261, DOI 10.1007/s11060-010-0131-y
   Bregy A, 2013, CANCER TREAT REV, V39, P891, DOI 10.1016/j.ctrv.2013.05.007
   Chang CN, 2011, J CLIN NEUROSCI, V18, P1048, DOI 10.1016/j.jocn.2010.11.034
   Cho DY, 2012, WORLD NEUROSURG, V77, P736, DOI 10.1016/j.wneu.2011.08.020
   FRANKEL SA, 1958, J NEUROSURG, V15, P489, DOI 10.3171/jns.1958.15.5.0489
   KELLY KA, 1984, CANCER TREAT REV, V11, P1, DOI 10.1016/0305-7372(84)90014-8
   Kikuchi T, 2001, CANCER IMMUNOL IMMUN, V50, P337, DOI 10.1007/s002620100205
   Kikuchi T, 2004, J IMMUNOTHER, V27, P452, DOI 10.1097/00002371-200411000-00005
   Kim Y, 2012, LAB INVEST, V92, P466, DOI 10.1038/labinvest.2011.161
   Lai A, 2011, J CLIN ONCOL, V29, P4482, DOI 10.1200/JCO.2010.33.8715
   Liau L M, 2000, NEUROSURG FOCUS, V9, P0
   Liau LM, 2005, CLIN CANCER RES, V11, P5515, DOI 10.1158/1078-0432.CCR-05-0464
   Nair S, 2003, J IMMUNOL, V171, P6275, DOI 10.4049/jimmunol.171.11.6275
   Phuphanich S, 2013, CANCER IMMUNOL IMMUN, V62, P125, DOI 10.1007/s00262-012-1319-0
   Rock K, 2012, BRIT J RADIOL, V85, PE729, DOI 10.1259/bjr/83796755
   Sarica EB, 2010, J NEUROSURG SCI, V54, P7
   Wheeler CJ, 2008, CANCER RES, V68, P5955, DOI 10.1158/0008-5472.CAN-07-5973
   Yu JS, 2001, CANCER RES, V61, P842
NR 19
TC 16
Z9 20
U1 0
U2 10
PU OXFORD UNIV PRESS INC
PI CARY
PA JOURNALS DEPT, 2001 EVANS RD, CARY, NC 27513 USA
SN 0148-396X
EI 1524-4040
J9 NEUROSURGERY
JI Neurosurgery
PD NOV 15
PY 2013
VL 73
IS 5
BP 863
EP 867
DI 10.1227/NEU.0000000000000107
PG 5
WC Clinical Neurology; Surgery
SC Neurosciences & Neurology; Surgery
GA 300MH
UT WOS:000330467500034
PM 23867302
DA 2025-02-17
ER

PT J
AU Andersen, RS
   Andersen, SR
   Hjortso, MD
   Lyngaa, R
   Idorn, M
   Kollgård, TM
   Met, Ö
   Straten, PT
   Hadrup, SR
AF Andersen, Rikke Sick
   Andersen, Sofie Ramskov
   Hjortso, Mads Duus
   Lyngaa, Rikke
   Idorn, Manja
   Kollgard, Tania Maria
   Met, Ozcan
   Straten, Per Thor
   Hadrup, Sine Reker
TI High frequency of T cells specific for cryptic epitopes in melanoma patients
SO ONCOIMMUNOLOGY
LA English
DT Article
DE CD8 T cells; T-cell reactivity; antigens; cryptic T-cell epitopes; melanoma
ID loaded dendritic cells; tumor-antigen; metastatic melanoma; glioma-cells; lymphocytes; ctl; immunotherapy; activation; cancer; gene
AB A number of cytotoxic T-cell epitopes are cryptic epitopes generated from non-conventional sources. These include epitopes that are encoded by alternative open reading frames or in generally non-coding genomic regions, such as introns. We have previously observed a frequent recognition of cryptic epitopes by tumor infiltrating lymphocytes isolated from melanoma patients. Here, we show that such cryptic epitopes are more frequently recognized than antigens of the same class encoded by canonical reading frames. Furthermore, we report the presence of T cells specific for three cryptic epitopes encoded in intronic sequences, as a result of incomplete splicing, in the circulation of melanoma patients. One of these epitopes derives from antigen isolated from immunoselected melanoma 2 (AIM2), while the two others are encoded in an alternative open reading frame of an incompletely spliced form of N-acetylglucosaminyl-transferase V (GNT-V) known as NA17-A. We have detected frequent T-cell responses against AIM2 and NA17-A epitopes in the blood of melanoma patients, both prior and after one round of in vitro peptide stimulation, but not in the circulation of healthy individuals and patients with breast or renal carcinoma. In summary, our findings indicate that the T-cell reactivity against AIM2 and NA17-A in the blood of melanoma patients is extensive, suggesting thatsimilar to melan A (also known as MART1)these antigens might be used for immunomonitoring or as model antigens in several clinical and preclinical settings.
C1 [Andersen, Rikke Sick; Andersen, Sofie Ramskov; Hjortso, Mads Duus; Lyngaa, Rikke; Idorn, Manja; Kollgard, Tania Maria; Met, Ozcan; Straten, Per Thor; Hadrup, Sine Reker] Herlev Univ Hosp, Ctr Canc Immune Therapy, DK-2730 Herlev, Denmark.
C3 University of Copenhagen; Herlev & Gentofte Hospital
RP Hadrup, SR (通讯作者)，Herlev Univ Hosp, Ctr Canc Immune Therapy, DK-2730 Herlev, Denmark.
EM sine.reker.hadrup@regionh.dk
FU Danish Council for Strategic Research
CR Andersen MH, 2005, BLOOD, V105, P728, DOI 10.1182/blood-2004-07-2548
   Andersen MH, 1999, J IMMUNOL, V163, P3812
   Andersen RS, 2012, CANCER RES, V72, P1642, DOI 10.1158/0008-5472.CAN-11-2614
   Bouquié R, 2009, CANCER IMMUNOL IMMUN, V58, P553, DOI 10.1007/s00262-008-0578-2
   Dudley ME, 2005, J CLIN ONCOL, V23, P2346, DOI 10.1200/JCO.2005.00.240
   Gervois N, 1996, J EXP MED, V183, P2403, DOI 10.1084/jem.183.5.2403
   Ghosh MK, 2002, VACCINE, V20, P2463, DOI 10.1016/S0264-410X(02)00185-8
   Godet Y, 2008, J EXP MED, V205, P2673, DOI 10.1084/jem.20081356
   Guilloux Y, 1996, J EXP MED, V183, P1173, DOI 10.1084/jem.183.3.1173
   Harada M, 2001, J IMMUNOTHER, V24, P323, DOI 10.1097/00002371-200107000-00008
   Harlin H, 2006, CANCER IMMUNOL IMMUN, V55, P1185, DOI 10.1007/s00262-005-0118-2
   Hodi FS, 2010, NEW ENGL J MED, V363, P711, DOI 10.1056/NEJMoa1003466
   Labarriere N, 1998, INT J CANCER, V78, P209, DOI 10.1002/(SICI)1097-0215(19981005)78:2<209::AID-IJC15>3.0.CO;2-5
   Labarriere N, 1997, J IMMUNOL, V158, P1238
   Labarrière N, 2002, INT J CANCER, V101, P280, DOI 10.1002/ijc.10605
   Lesimple T, 2006, CLIN CANCER RES, V12, P7380, DOI 10.1158/1078-0432.CCR-06-1879
   Liu GT, 2004, J IMMUNOTHER, V27, P220, DOI 10.1097/00002371-200405000-00006
   Nolte A, 2003, J IMMUNOTHER, V26, P257, DOI 10.1097/00002371-200305000-00009
   Pittet MJ, 1999, J EXP MED, V190, P705, DOI 10.1084/jem.190.5.705
   Rosenberg SA, 2002, J IMMUNOL, V168, P2402, DOI 10.4049/jimmunol.168.5.2402
   Rubio-Godoy V, 2001, P NATL ACAD SCI USA, V98, P10302, DOI 10.1073/pnas.181348898
   Zhang JG, 2007, CLIN CANCER RES, V13, P566, DOI 10.1158/1078-0432.CCR-06-1576
NR 22
TC 20
Z9 21
U1 0
U2 5
PU LANDES BIOSCIENCE
PI AUSTIN
PA 1806 RIO GRANDE ST, AUSTIN, TX 78702 USA
SN 2162-4011
EI 2162-402X
J9 ONCOIMMUNOLOGY
JI OncoImmunology
PD JUL 1
PY 2013
VL 2
IS 7
BP 
EP 
DI 10.4161/onci.25374
PG 7
WC Oncology; Immunology
SC Oncology; Immunology
GA 220ML
UT WOS:000324588300002
PM 24073381
DA 2025-02-17
ER

PT J
AU Bovenberg, MSS
   Degeling, MH
   Tannous, BA
AF Bovenberg, M. Sarah S.
   Degeling, M. Hannah
   Tannous, Bakhos A.
TI Cell-based Immunotherapy Against Gliomas: From Bench to Bedside
SO MOLECULAR THERAPY
LA English
DT Review
ID pluripotent stem-cells; acute myeloid-leukemia; long-term survival; t-cells; adoptive immunotherapy; dendritic cells; clinical-trial; growth-factor; brain-tumors; glioblastoma-multiforme
AB Glioblastoma (GBM) comprises 51% of all gliomas and is the most malignant form of brain tumors with a median survival of 18-21 months. Standard-of-care treatment includes maximal surgical resection of the tumor mass in combination with radiation and chemotherapy. However, as the poor survival rate indicates, these treatments have not been effective in preventing disease progression. Cellular immunotherapy is currently being explored as therapeutic approach to treat malignant brain tumors. In this review, we discuss advances in active, passive, and vaccine-based immunotherapeutic strategies for gliomas both at the bench and in the clinic.
C1 [Bovenberg, M. Sarah S.; Degeling, M. Hannah; Tannous, Bakhos A.] Massachusetts Gen Hosp, Ctr Neurosci, Dept Neurol, Expt Therapeut & Mol Imaging Lab, Boston, MA 02129 USA.
   [Bovenberg, M. Sarah S.; Degeling, M. Hannah; Tannous, Bakhos A.] Harvard Univ, Sch Med, Program Neurosci, Boston, MA 02115 USA.
   [Bovenberg, M. Sarah S.; Degeling, M. Hannah] Leiden Univ, Med Ctr, Dept Neurosurg, Leiden, Netherlands.
C3 Harvard University; Harvard University Medical Affiliates; Massachusetts General Hospital; Harvard University; Harvard Medical School; Leiden University; Leiden University Medical Center (LUMC); Leiden University - Excl LUMC
RP Tannous, BA (通讯作者)，Massachusetts Gen Hosp, Neurosci Ctr, Bldg 149,13th St, Charlestown, MA 02129 USA.
EM btannous@hms.harvard.edu
FU National Institutes of Health; National Institute of Neurological Disorders and Stroke [1R01NS064983]; National Cancer Institute [1R01CA166077]; Fulbright scholarship; Saal van Zwanenberg Foundation; VSB fonds; Dr. Hendrik Muller Vaderlandsch Fonds; Dutch Cancer Foundation (KWF Kankerbestrijding); Hersenstichting brain fund; Huygens Scholarship Program; Jo Keur (Leiden hospital)
CR Ahmed N, 2010, CLIN CANCER RES, V16, P474, DOI 10.1158/1078-0432.CCR-09-1322
   Albesiano E, 2010, NEUROSURG CLIN N AM, V21, P17, DOI 10.1016/j.nec.2009.08.008
   Ali S, 2005, CANCER RES, V65, P7194, DOI 10.1158/0008-5472.CAN-04-3434
   Andrews DW, 2001, J CLIN ONCOL, V19, P2189, DOI 10.1200/JCO.2001.19.8.2189
   Baek SK, 2011, J NEURO-ONCOL, V104, P439, DOI 10.1007/s11060-010-0511-3
   Brada M, 2010, J CLIN ONCOL, V28, P4601, DOI 10.1200/JCO.2009.27.1932
   Brentjens RJ, 2007, CLIN CANCER RES, V13, P5426, DOI 10.1158/1078-0432.CCR-07-0674
   Brentjens RJ, 2011, BLOOD, V118, P4817, DOI 10.1182/blood-2011-04-348540
   Brown CE, 2012, CLIN CANCER RES, V18, P2199, DOI 10.1158/1078-0432.CCR-11-1669
   Chang CN, 2011, J CLIN NEUROSCI, V18, P1048, DOI 10.1016/j.jocn.2010.11.034
   Curtin JF, 2009, PLOS MED, V6, P83, DOI 10.1371/journal.pmed.1000010
   Dziurzynski K, 2012, NEURO-ONCOLOGY, V14, P246, DOI 10.1093/neuonc/nor227
   Efrat S, 2012, TRENDS ENDOCRIN MET, V23, P278, DOI 10.1016/j.tem.2012.03.005
   Fadul CE, 2011, J IMMUNOTHER, V34, P382, DOI 10.1097/CJI.0b013e318215e300
   Finocchiaro G, 2011, CURR OPIN NEUROL, V24, P641, DOI 10.1097/WCO.0b013e32834cbb17
   Gale R P, 1979, HAEMATOL BLOOD TRANSFUS, V23, P71
   Ghazi A, 2012, J IMMUNOTHER, V35, P159, DOI 10.1097/CJI.0b013e318247642f
   Gorlia T, 2012, EUR J CANCER, V48, P1176, DOI 10.1016/j.ejca.2012.02.004
   Grossman SA, 2010, CLIN CANCER RES, V16, P2443, DOI 10.1158/1078-0432.CCR-09-3106
   Haar CP, 2012, NEUROCHEM RES, V37, P1192, DOI 10.1007/s11064-011-0701-1
   Hatanpaa KJ, 2010, NEOPLASIA, V12, P675, DOI 10.1593/neo.10688
   Hoa N, 2010, J IMMUNOL, V185, P4793, DOI 10.4049/jimmunol.1001526
   Hu YP, 2012, AM J CANCER RES, V2, P340
   Hua W, 2011, J NEURO-ONCOL, V105, P149, DOI 10.1007/s11060-011-0572-y
   Joglekar Mugdha V, 2012, METHODS MOL BIOL, V879, P351, DOI 10.1007/978-1-61779-815-3_21
   Johnson DR, 2012, CANCER-AM CANCER SOC, V118, P5608, DOI 10.1002/cncr.27590
   Jones TS, 2011, EXPERT OPIN DRUG DIS, V6, P1271, DOI 10.1517/17460441.2011.632628
   Kahlon KS, 2004, CANCER RES, V64, P9160, DOI 10.1158/0008-5472.CAN-04-0454
   Kalos M, 2011, SCI TRANSL MED, V3, P0, DOI 10.1038/nrclinonc.2017.148
   Kim W, 2010, NEUROSURG CLIN N AM, V21, P139, DOI 10.1016/j.nec.2009.09.005
   Kloss CC, 2013, NAT BIOTECHNOL, V31, P71, DOI 10.1038/nbt.2459
   Li H, 2009, CYTOTHERAPY, V11, P1076, DOI 10.3109/14653240903121252
   Lucas KG, 2011, J NEURO-ONCOL, V103, P231, DOI 10.1007/s11060-010-0383-6
   Mesiano G, 2012, EXPERT OPIN BIOL TH, V12, P673, DOI 10.1517/14712598.2012.675323
   Mineharu Y, 2011, CLIN CANCER RES, V17, P4705, DOI 10.1158/1078-0432.CCR-11-0915
   Nakazawa Y, 2011, MOL THER, V19, P2133, DOI 10.1038/mt.2011.131
   Pluhar GE, 2010, VACCINE, V28, P3371, DOI 10.1016/j.vaccine.2010.02.082
   Porter DL, 2011, NEW ENGL J MED, V365, P725, DOI 10.1056/NEJMoa1103849
   Potti A, 2004, CANCER INVEST, V22, P537, DOI 10.1081/CNV-200026523
   Pule MA, 2008, NAT MED, V14, P1264, DOI 10.1038/nm.1882
   Quintarelli C, 2010, METHODS MOL BIOL, V651, P119, DOI 10.1007/978-1-60761-786-0_8
   Rodriguez A, 1999, NAT CELL BIOL, V1, P362, DOI 10.1038/14058
   Saka M, 2010, J NEUROSURG, V113, P270, DOI 10.3171/2009.9.JNS09708
   SANTOS GW, 1979, TRANSPL P, V11, P182
   Selvan SR, 2010, MELANOMA RES, V20, P280, DOI 10.1097/CMR.0b013e3283390696
   SHINONAGA M, 1988, J NEUROSURG, V68, P259, DOI 10.3171/jns.1988.68.2.0259
   Sloan A E, 2000, NEUROSURG FOCUS, V9, P0
   Stroncek DF, 2012, J TRANSL MED, V10, P0, DOI 10.1186/1479-5876-10-48
   Stupp R, 2009, ANN ONCOL, V20, P126, DOI 10.1093/annonc/mdp151
   Stupp R, 2005, NEW ENGL J MED, V352, P987, DOI 10.1056/NEJMoa043330
   Stupp R, 2007, B CANCER, V94, P817, DOI 10.1684/bdc.2007.0448
   Stupp R, 2009, LANCET ONCOL, V10, P459, DOI 10.1016/S1470-2045(09)70025-7
   Sul J, 2010, MT SINAI J MED, V77, P655, DOI 10.1002/msj.20223
   Tacken PJ, 2007, NAT REV IMMUNOL, V7, P790, DOI 10.1038/nri2173
   Thu MS, 2009, PLOS ONE, V4, P0, DOI 10.1371/journal.pone.0007218
   Tsuji T, 2011, J IMMUNOL, V186, P1218, DOI 10.4049/jimmunol.1000808
   Vacanti JP, 2012, BRIT J SURG, V99, P451, DOI 10.1002/bjs.7819
   Van Driessche A, 2009, CYTOTHERAPY, V11, P653, DOI 10.1080/14653240902960411
   Van Tendeloo VF, 2010, P NATL ACAD SCI USA, V107, P13824, DOI 10.1073/pnas.1008051107
   Wadle A, 2010, YEAST, V27, P919, DOI 10.1002/yea.1796
   Wain RAJ, 2012, CLIN PLAST SURG, V39, P65, DOI 10.1016/j.cps.2011.09.010
   Wang LXJ, 2010, CANCER RES, V70, P9591, DOI 10.1158/0008-5472.CAN-10-2884
   Woltjen K, 2011, METHODS MOL BIOL, V767, P87, DOI 10.1007/978-1-61779-201-4_7
   Woltjen K, 2009, NATURE, V458, P766, DOI 10.1038/nature07863
   Wu A, 2010, NEURO-ONCOLOGY, V12, P1113, DOI 10.1093/neuonc/noq082
   Xu QJ, 2009, STEM CELLS, V27, P1734, DOI 10.1002/stem.102
   Zhan YF, 2012, MOL IMMUNOL, V52, P30, DOI 10.1016/j.molimm.2012.04.009
NR 67
TC 20
Z9 21
U1 0
U2 13
PU NATURE PUBLISHING GROUP
PI NEW YORK
PA 75 VARICK ST, 9TH FLR, NEW YORK, NY 10013-1917 USA
SN 1525-0016
EI 
J9 MOL THER
JI Mol. Ther.
PD JUL 15
PY 2013
VL 21
IS 7
BP 1297
EP 1305
DI 10.1038/mt.2013.80
PG 9
WC Biotechnology & Applied Microbiology; Genetics & Heredity; Medicine, Research & Experimental
SC Biotechnology & Applied Microbiology; Genetics & Heredity; Research & Experimental Medicine
GA 173WL
UT WOS:000321112500004
PM 23648695
DA 2025-02-17
ER

PT J
AU Mirghorbani, M
   Van Gool, S
   Rezaei, N
AF Mirghorbani, Masoud
   Van Gool, Stefaan
   Rezaei, Nima
TI Myeloid-derived suppressor cells in glioma
SO EXPERT REVIEW OF NEUROTHERAPEUTICS
LA English
DT Review
DE glioblastoma; glioma; myeloid-derived suppressor cells
ID regulatory t-cells; natural-killer-cells; dendritic cells; nitric-oxide; in-vitro; immune suppression; immunogene therapy; kinase inhibitor; progenitor cells; medication use
AB Glioblastoma is the most prevalent form of gliomas with high aggressive nature and high recurrence. Despite aggressive therapy, including surgery, chemotherapy and radiotherapy, median patient survival is only about 15 months. Hence, developing novel and efficient therapies seem urgent. Many fields have begun their work in preclinical studies but gained limited success in clinical phases. One of the most notable reasons is tumor-induced immunosuppression. In recent decade, efforts to dissect this immunosuppressive network have been done vastly. In a number of malignancies such as glioma, myeloid-derived suppressor cells (MDSCs) have been shown to infiltrate malignant tissues having critical role in the network. Many studies, most of them on lab models, were conducted to understand how MDSCs take part in immunosuppression. Here, we reviewed MDSC relations with other immunocellular components like T cell and natural killer cell.
C1 [Mirghorbani, Masoud; Rezaei, Nima] Univ Tehran Med Sci, Res Ctr Immunodeficiencies, Childrens Med Ctr, Tehran 14194, Iran.
   [Van Gool, Stefaan] Katholieke Univ Leuven Hosp, Dept Pediat Neurol, Louvain, Belgium.
   [Van Gool, Stefaan] Katholieke Univ Leuven Hosp, Lab Pediat Immunol, Louvain, Belgium.
   [Rezaei, Nima] Univ Tehran Med Sci, Dept Immunol, Sch Med, Tehran 14194, Iran.
   [Rezaei, Nima] Univ Tehran Med Sci, Mol Immunol Res Ctr, Tehran 14194, Iran.
   [Rezaei, Nima] Univ Sheffield, Sch Med & Biomed Sci, Dept Infect & Immun, Sheffield, S Yorkshire, England.
C3 Tehran University of Medical Sciences; KU Leuven; University Hospital Leuven; Flanders Institute for Biotechnology (VIB); KU Leuven; University Hospital Leuven; Flanders Institute for Biotechnology (VIB); Tehran University of Medical Sciences; Tehran University of Medical Sciences; University of Sheffield
RP Rezaei, N (通讯作者)，Univ Tehran Med Sci, Res Ctr Immunodeficiencies, Childrens Med Ctr, Tehran 14194, Iran.
EM rezaei_nima@tums.ac.ir
CR Alizadeh D, 2010, CLIN CANCER RES, V16, P3399, DOI 10.1158/1078-0432.CCR-09-3087
   Almand B, 2001, J IMMUNOL, V166, P678, DOI 10.4049/jimmunol.166.1.678
   Ambrosino E, 2007, J IMMUNOL, V179, P5126, DOI 10.4049/jimmunol.179.8.5126
   Angelini G, 2002, P NATL ACAD SCI USA, V99, P1491, DOI 10.1073/pnas.022630299
   Ardon H, 2012, CANCER IMMUNOL IMMUN, V61, P2033, DOI 10.1007/s00262-012-1261-1
   Arnér ESJ, 2000, EUR J BIOCHEM, V267, P6102, DOI 10.1046/j.1432-1327.2000.01701.x
   Badie B, 2001, J NEUROIMMUNOL, V120, P19, DOI 10.1016/S0165-5728(01)00361-7
   Baggio R, 1999, J PHARMACOL EXP THER, V290, P1409
   Batich K, 2013, ANIMAL MODELS OF BRAIN TUMORS, V0, P245
   Berkowitz DE, 2003, CIRCULATION, V108, P2000, DOI 10.1161/01.CIR.0000092948.04444.C7
   Bierie B, 2010, CYTOKINE GROWTH F R, V21, P49, DOI 10.1016/j.cytogfr.2009.11.008
   Bingisser RM, 1998, J IMMUNOL, V160, P5729
   Biswas SK, 2010, NAT IMMUNOL, V11, P889, DOI 10.1038/ni.1937
   Bronte V, 2003, TRENDS IMMUNOL, V24, P302, DOI 10.1016/S1471-4906(03)00132-7
   Cao MD, 2011, LAB INVEST, V91, P598, DOI 10.1038/labinvest.2010.205
   Chen WJ, 2003, J EXP MED, V198, P1875, DOI 10.1084/jem.20030152
   Cohen PA, 2012, IMMUNOL INVEST, V41, P680, DOI 10.3109/08820139.2012.703745
   Corzo CA, 2010, J EXP MED, V207, P2439, DOI 10.1084/jem.20100587
   Corzo CA, 2009, J IMMUNOL, V182, P5693, DOI 10.4049/jimmunol.0900092
   Crane CA, 2010, NEURO-ONCOLOGY, V12, P7, DOI 10.1093/neuonc/nop009
   De Vleeschouwer S, 2012, CANCER IMMUNOL IMMUN, V61, P2105, DOI 10.1007/s00262-012-1271-z
   Dix AR, 1999, J NEUROIMMUNOL, V100, P216, DOI 10.1016/S0165-5728(99)00203-9
   Dolcetti L, 2010, EUR J IMMUNOL, V40, P22, DOI 10.1002/eji.200939903
   Fecci PE, 2006, CANCER RES, V66, P3294, DOI 10.1158/0008-5472.CAN-05-3773
   Filipazzi P, 2007, J CLIN ONCOL, V25, P2546, DOI 10.1200/JCO.2006.08.5829
   Flügel A, 1999, INT J DEV NEUROSCI, V17, P547, DOI 10.1016/S0736-5748(99)00020-9
   Fridlender ZG, 2012, PLOS ONE, V7, P0, DOI 10.1371/journal.pone.0031524
   Fridlender ZG, 2009, CANCER CELL, V16, P183, DOI 10.1016/j.ccr.2009.06.017
   Fujii S, 2003, J EXP MED, V198, P267, DOI 10.1084/jem.20030324
   Fujita M, 2011, CANCER RES, V71, P2664, DOI 10.1158/0008-5472.CAN-10-3055
   Fujita M, 2010, CLIN CANCER RES, V16, P3409, DOI 10.1158/1078-0432.CCR-10-0644
   Gabrilovich DI, 2001, J IMMUNOL, V166, P5398, DOI 10.4049/jimmunol.166.9.5398
   Gabrilovich DI, 2012, NAT REV IMMUNOL, V12, P253, DOI 10.1038/nri3175
   Gabrilovich DI, 2009, NAT REV IMMUNOL, V9, P162, DOI 10.1038/nri2506
   Gebhardt C, 2006, BIOCHEM PHARMACOL, V72, P1622, DOI 10.1016/j.bcp.2006.05.017
   Ghiringhelli F, 2005, J EXP MED, V202, P919, DOI 10.1084/jem.20050463
   Gomez GG, 2006, GENE THER MOL BIOL, V10A, P133
   Gowda M, 2011, J TRANSL MED, V9, P0, DOI 10.1186/1479-5876-9-170
   Grossman SA, 2001, J CLIN ONCOL, V19, P3260, DOI 10.1200/JCO.2001.19.13.3260
   Hanahan D, 2011, CELL, V144, P646, DOI 10.1016/j.cell.2011.02.013
   Hao CH, 2002, ACTA NEUROPATHOL, V103, P171
   Harari O, 2004, CURR PHARM DESIGN, V10, P893, DOI 10.2174/1381612043452893
   Heimberger AB, 2008, CLIN CANCER RES, V14, P5166, DOI 10.1158/1078-0432.CCR-08-0320
   Hildeman DA, 2003, P NATL ACAD SCI USA, V100, P15035, DOI 10.1073/pnas.1936213100
   Hix LM, 2011, PLOS ONE, V6, P0, DOI 10.1371/journal.pone.0020702
   Hjelmeland MD, 2004, MOL CANCER THER, V3, P737
   Hoechst B, 2009, HEPATOLOGY, V50, P799, DOI 10.1002/hep.23054
   Holland EC, 2001, CURR OPIN NEUROL, V14, P683, DOI 10.1097/00019052-200112000-00002
   Huang B, 2006, CANCER RES, V66, P1123, DOI 10.1158/0008-5472.CAN-05-1299
   Hussain SF, 2006, NEURO-ONCOLOGY, V8, P261, DOI 10.1215/15228517-2006-008
   Ishii I, 2004, BIOCHEM J, V381, P113, DOI 10.1042/BJ20040243
   Jacobs JFM, 2012, LANCET ONCOL, V13, PE32, DOI 10.1016/S1470-2045(11)70155-3
   Jia WT, 2010, J NEUROIMMUNOL, V223, P20, DOI 10.1016/j.jneuroim.2010.03.011
   Kim YC, 2012, BLOOD, V119, P2810, DOI 10.1182/blood-2011-09-377895
   Kjellman C, 2000, INT J CANCER, V89, P251, DOI 10.1002/1097-0215(20000520)89:3<251::AID-IJC7>3.0.CO;2-5
   Ko HJ, 2009, J IMMUNOL, V182, P1818, DOI 10.4049/jimmunol.0802430
   Ko JS, 2009, CLIN CANCER RES, V15, P2148, DOI 10.1158/1078-0432.CCR-08-1332
   Kohanbash G, 2012, IMMUNOL INVEST, V41, P658, DOI 10.3109/08820139.2012.689591
   Komohara Y, 2008, J PATHOL, V216, P15, DOI 10.1002/path.2370
   Kotsakis A, 2012, J IMMUNOL METHODS, V381, P14, DOI 10.1016/j.jim.2012.04.004
   Kusmartsev S, 2004, J IMMUNOL, V172, P989, DOI 10.4049/jimmunol.172.2.989
   Laterra JJ, 2004, NEURO-ONCOLOGY, V6, P15, DOI 10.1215/S1152851703000127
   Lefranc F, 2006, EXPERT REV ANTICANC, V6, P719, DOI 10.1586/14737140.6.5.719
   Li HQ, 2009, J IMMUNOL, V182, P240, DOI 10.4049/jimmunol.182.1.240
   Liau LM, 2005, CLIN CANCER RES, V11, P5515, DOI 10.1158/1078-0432.CCR-05-0464
   Liau LM, 1999, J NEUROSURG, V90, P1115, DOI 10.3171/jns.1999.90.6.1115
   Lindau D, 2013, IMMUNOLOGY, V138, P105, DOI 10.1111/imm.12036
   Liu CY, 2010, J CANCER RES CLIN, V136, P35, DOI 10.1007/s00432-009-0634-0
   Liu CR, 2007, BLOOD, V109, P4336, DOI 10.1182/blood-2006-09-046201
   Lu TY, 2011, J CLIN INVEST, V121, P4015, DOI 10.1172/JCI45862
   MacDonald KPA, 2005, J IMMUNOL, V174, P1841, DOI 10.4049/jimmunol.174.4.1841
   Maes W, 2013, CLIN DEV IMMUNOL, V0, P0, DOI DOI 10.1155/2013/952469
   Makarenkova VP, 2006, J IMMUNOL, V176, P2085, DOI 10.4049/jimmunol.176.4.2085
   Mandruzzato S, 2009, J IMMUNOL, V182, P6562, DOI 10.4049/jimmunol.0803831
   Mazzoni A, 2002, J IMMUNOL, V168, P689, DOI 10.4049/jimmunol.168.2.689
   Meyer C, 2011, P NATL ACAD SCI USA, V108, P17111, DOI 10.1073/pnas.1108121108
   Mirza N, 2006, CANCER RES, V66, P9299, DOI 10.1158/0008-5472.CAN-06-1690
   Molon B, 2011, J EXP MED, V208, P1949, DOI 10.1084/jem.20101956
   Morford LA, 1997, J IMMUNOL, V159, P4415
   MORIMURA T, 1990, ACTA NEUROPATHOL, V80, P287, DOI 10.1007/BF00294647
   Movahedi K, 2008, BLOOD, V111, P4233, DOI 10.1182/blood-2007-07-099226
   Murat A, 2009, PLOS ONE, V4, P0, DOI 10.1371/journal.pone.0005947
   Nagaraj S, 2008, CANCER RES, V68, P2561, DOI 10.1158/0008-5472.CAN-07-6229
   Nagaraj S, 2007, NAT MED, V13, P828, DOI 10.1038/nm1609
   Nagaraj S, 2013, J IMMUNOL, V191, P17, DOI 10.4049/jimmunol.1300654
   NITTA T, 1994, BRAIN RES, V649, P122, DOI 10.1016/0006-8993(94)91055-3
   Oberlies J, 2009, J IMMUNOL, V182, P5259, DOI 10.4049/jimmunol.0803523
   Ohgaki H, 2005, ACTA NEUROPATHOL, V109, P93, DOI 10.1007/s00401-005-0991-y
   Okada H, 2011, J CLIN ONCOL, V29, P330, DOI 10.1200/JCO.2010.30.7744
   PAK AS, 1995, CANCER RES, V55, P885
   Parney IF, 2006, J NEURO-ONCOL, V78, P71, DOI 10.1007/s11060-005-9058-0
   Parney IF, 2009, J NEUROSURG, V110, P572, DOI 10.3171/2008.7.JNS08475
   Parney IF, 1997, HUM GENE THER, V8, P1073, DOI 10.1089/hum.1997.8.9-1073
   Parney IF, 2000, NEUROSURGERY, V46, P1169, DOI 10.1097/00006123-200005000-00030
   Poschke I, 2010, CANCER RES, V70, P4335, DOI 10.1158/0008-5472.CAN-09-3767
   Prins RM, 2002, CANCER IMMUNOL IMMUN, V51, P190, DOI 10.1007/s00262-002-0270-x
   Prosniak M, 2013, CLIN CANCER RES, V19, P3776, DOI 10.1158/1078-0432.CCR-12-1940
   Raychaudhuri B, 2011, NEURO-ONCOLOGY, V13, P591, DOI 10.1093/neuonc/nor042
   Rivoltini L, 2002, IMMUNOL REV, V188, P97, DOI 10.1034/j.1600-065X.2002.18809.x
   Rodrigues JC, 2010, NEURO-ONCOLOGY, V12, P351, DOI 10.1093/neuonc/nop023
   Rodriguez PC, 2007, BLOOD, V109, P1568, DOI 10.1182/blood-2006-06-031856
   Rodriguez PC, 2009, CANCER RES, V69, P1553, DOI 10.1158/0008-5472.CAN-08-1921
   Rodriguez PC, 2002, J BIOL CHEM, V277, P21123, DOI 10.1074/jbc.M110675200
   Rong Y, 2006, J NEUROPATH EXP NEUR, V65, P529, DOI 10.1097/00005072-200606000-00001
   Roth F, 2012, CANCER RES, V72, P1373, DOI 10.1158/0008-5472.CAN-11-2772
   Rotondo R, 2009, INT J CANCER, V125, P887, DOI 10.1002/ijc.24448
   Sampson JH, 1996, P NATL ACAD SCI USA, V93, P10399, DOI 10.1073/pnas.93.19.10399
   Santhanam L, 2008, J APPL PHYSIOL, V105, P1632, DOI 10.1152/japplphysiol.90627.2008
   Scheurer ME, 2008, CANCER EPIDEM BIOMAR, V17, P1277, DOI 10.1158/1055-9965.EPI-07-2621
   Scheurer ME, 2011, INT J CANCER, V129, P2290, DOI 10.1002/ijc.25883
   Schmielau J, 2001, CANCER RES, V61, P4756
   Serafini P, 2006, SEMIN CANCER BIOL, V16, P53, DOI 10.1016/j.semcancer.2005.07.005
   Serafini P, 2008, CANCER RES, V68, P5439, DOI 10.1158/0008-5472.CAN-07-6621
   Sinha P, 2005, CANCER RES, V65, P11743, DOI 10.1158/0008-5472.CAN-05-0045
   Sinha P, 2007, CANCER RES, V67, P4507, DOI 10.1158/0008-5472.CAN-06-4174
   Sippel TR, 2011, CLIN CANCER RES, V17, P6992, DOI 10.1158/1078-0432.CCR-11-1107
   Sonabend AM, 2008, ANTICANCER RES, V28, P1143
   Srivastava MK, 2010, CANCER RES, V70, P68, DOI 10.1158/0008-5472.CAN-09-2587
   Stupp R, 2009, LANCET ONCOL, V10, P459, DOI 10.1016/S1470-2045(09)70025-7
   Surawicz TS, 1998, J NEURO-ONCOL, V40, P151, DOI 10.1023/A:1006091608586
   Taniguchi Y, 2000, J NEUROIMMUNOL, V111, P177, DOI 10.1016/S0165-5728(00)00361-1
   Thornton AM, 2010, J IMMUNOL, V184, P3433, DOI 10.4049/jimmunol.0904028
   Tu SP, 2012, CANCER PREV RES, V5, P205, DOI 10.1158/1940-6207.CAPR-11-0247
   Uhl M, 2004, CANCER RES, V64, P7954, DOI 10.1158/0008-5472.CAN-04-1013
   Umemura N, 2008, J LEUKOCYTE BIOL, V83, P1136, DOI 10.1189/jlb.0907611
   Vandenberk L, 2012, IMMUNOTHERAPY-UK, V4, P675, DOI 10.2217/IMT.12.64
   Vivier E, 2012, NAT REV IMMUNOL, V12, P239, DOI 10.1038/nri3174
   Wagner S, 1999, INT J CANCER, V82, P12, DOI 10.1002/(SICI)1097-0215(19990702)82:1<12::AID-IJC3>3.0.CO;2-O
   Waugh DJJ, 2008, CLIN CANCER RES, V14, P6735, DOI 10.1158/1078-0432.CCR-07-4843
   Wei J, 2010, CLIN CANCER RES, V16, P461, DOI 10.1158/1078-0432.CCR-09-1983
   Weiss JM, 2012, J EXP MED, V209, P1723, DOI 10.1084/jem.20120914
   Wu LY, 2011, AM J PATHOL, V179, P2131, DOI 10.1016/j.ajpath.2011.06.028
   Xia Y, 1998, J BIOL CHEM, V273, P22635, DOI 10.1074/jbc.273.35.22635
   Yadav M, 2012, J EXP MED, V209, P1713, DOI 10.1084/jem.20120822
   Yang RC, 2006, CANCER RES, V66, P6807, DOI 10.1158/0008-5472.CAN-05-3755
   Yang XD, 2002, PHARMACEUT RES, V19, P825, DOI 10.1023/A:1016132200104
   Yang XD, 2011, NAT MED, V17, P87, DOI 10.1038/nm.2278
   YOSHIMURA T, 1989, J EXP MED, V169, P1449, DOI 10.1084/jem.169.4.1449
   Youn JI, 2008, J IMMUNOL, V181, P5791, DOI 10.4049/jimmunol.181.8.5791
   Yu JS, 2004, CANCER RES, V64, P4973, DOI 10.1158/0008-5472.CAN-03-3505
   Yu P, 2005, J EXP MED, V201, P779, DOI 10.1084/jem.20041684
   Zea AH, 2005, CANCER RES, V65, P3044, DOI 10.1158/0008-5472.CAN-04-4505
   Zhu B, 2007, J IMMUNOL, V179, P5228, DOI 10.4049/jimmunol.179.8.5228
   Zhu XM, 2007, J TRANSL MED, V5, P0, DOI 10.1186/1479-5876-5-10
   Zhu XM, 2011, J NEURO-ONCOL, V104, P83, DOI 10.1007/s11060-010-0473-5
   Zoglmeier C, 2011, CLIN CANCER RES, V17, P1765, DOI 10.1158/1078-0432.CCR-10-2672
NR 146
TC 28
Z9 33
U1 0
U2 14
PU TAYLOR & FRANCIS LTD
PI ABINGDON
PA 2-4 PARK SQUARE, MILTON PARK, ABINGDON OR14 4RN, OXON, ENGLAND
SN 1473-7175
EI 1744-8360
J9 EXPERT REV NEUROTHER
JI Expert Rev. Neurother.
PD DEC 15
PY 2013
VL 13
IS 12
BP 1395
EP 1406
DI 10.1586/14737175.2013.857603
PG 12
WC Clinical Neurology; Pharmacology & Pharmacy
SC Neurosciences & Neurology; Pharmacology & Pharmacy
GA 252NF
UT WOS:000327011800014
PM 24215283
DA 2025-02-17
ER

PT J
AU Alexander, BM
   Lee, EQ
   Reardon, DA
   Wen, PY
AF Alexander, Brian M.
   Lee, Eudocia Q.
   Reardon, David A.
   Wen, Patrick Y.
TI Current and future directions for Phase II trials in high-grade glioma
SO EXPERT REVIEW OF NEUROTHERAPEUTICS
LA English
DT Review
DE angiogenesis; clinical trials; malignant glioma; multitargeted therapy; targeted therapy
ID temozolomide plus o-6-benzylguanine; recurrent malignant gliomas; endothelial growth-factor; dendritic cell vaccination; trans-sodium crocetinate; strand break repair; cancer stem-cells; human tumor-cells; t-cells; glioblastoma-multiforme
AB Despite surgery, radiation and chemotherapy, the prognosis for high-grade glioma (HGG) is poor. Our understanding of the molecular pathways involved in gliomagenesis and progression has increased in recent years, leading to the development of novel agents that specifically target these pathways. Results from most single-agent trials have been modest at best, however. Despite the initial success of antiangiogenesis agents in HGG, the clinical benefit is short-lived and most patients eventually progress. Several novel agents, multi-targeted agents and combination therapies are now in clinical trials for HGG and several more strategies are being pursued.
C1 [Alexander, Brian M.] Harvard Univ, Sch Med, Dana Farber Brigham & Womens Canc Ctr, Dept Radiat Oncol, Boston, MA 02115 USA.
   [Lee, Eudocia Q.; Reardon, David A.; Wen, Patrick Y.] Harvard Univ, Sch Med, Dana Farber Brigham & Womens Canc Ctr, Div Canc Neurol,Ctr Neurooncol, Boston, MA 02215 USA.
C3 Harvard University; Harvard Medical School; Dana-Farber Cancer Institute; Harvard University; Harvard Medical School; Dana-Farber Cancer Institute
RP Wen, PY (通讯作者)，Harvard Univ, Sch Med, Dana Farber Brigham & Womens Canc Ctr, Div Canc Neurol,Ctr Neurooncol, 450 Brookline Ave,SW 430, Boston, MA 02215 USA.
EM pwen@partners.org
FU Parker Adams Small III and Katherine Currier Small Fund For Brain Tumor Research; Amgen; AstraZeneca; Boehringer Ingelheim; Genentech/Roche; Geron; Medimmune; Merck; Novartis; Sanofi-Aventis; Vascular Biogenics
CR Aghi M, 2006, CANCER RES, V66, P9054, DOI 10.1158/0008-5472.CAN-05-3759
   Ahmed N, 2010, CLIN CANCER RES, V16, P474, DOI 10.1158/1078-0432.CCR-09-1322
   Alexander BM, 2011, EXPERT REV NEUROTHER, V11, P1399, DOI 10.1586/ERN.11.134
   Andronesi OC, 2012, SCI TRANSL MED, V4, P0, DOI 10.1126/scitranslmed.3002693
   Avril T, 2011, IMMUNOTHERAPY-UK, V3, P42, DOI 10.2217/IMT.11.39
   Bao SD, 2006, NATURE, V444, P756, DOI 10.1038/nature05236
   Bao SD, 2006, CANCER RES, V66, P7843, DOI 10.1158/0008-5472.CAN-06-1010
   Barker AD, 2009, CLIN PHARMACOL THER, V86, P97, DOI 10.1038/clpt.2009.68
   Batchelor T, 2010, NEURO-ONCOLOGY, V12, P75
   Batchelor TT, 2007, CANCER CELL, V11, P83, DOI 10.1016/j.ccr.2006.11.021
   Benarroch EE, 2012, NEUROLOGY, V78, P1268, DOI 10.1212/WNL.0b013e318250d8bc
   Bergers G, 2008, NAT REV CANCER, V8, P592, DOI 10.1038/nrc2442
   BODMER S, 1989, J IMMUNOL, V143, P3222
   Brahmer JR, 2012, NEW ENGL J MED, V366, P2455, DOI 10.1056/NEJMoa1200694
   Brown CE, 2012, CLIN CANCER RES, V18, P2199, DOI 10.1158/1078-0432.CCR-11-1669
   Brown PD, 2008, J CLIN ONCOL, V26, P5603, DOI 10.1200/JCO.2008.18.0612
   Bryant HE, 2005, NATURE, V434, P913, DOI 10.1038/nature03443
   Bullain SS, 2009, J NEURO-ONCOL, V94, P373, DOI 10.1007/s11060-009-9889-1
   Camphausen K, 2007, J CLIN ONCOL, V25, P4051, DOI 10.1200/JCO.2007.11.6202
   Cancer Genome Atlas Research Network, 1900, V455, V0, P1061
   Carson MJ, 2006, IMMUNOL REV, V213, P48, DOI 10.1111/j.1600-065X.2006.00441.x
   Ceradini DJ, 2004, NAT MED, V10, P858, DOI 10.1038/nm1075
   Chakravarti A, 2004, J CLIN ONCOL, V22, P1926, DOI 10.1200/JCO.2004.07.193
   Cheever MA, 2011, CLIN CANCER RES, V17, P3520, DOI 10.1158/1078-0432.CCR-10-3126
   Cheng CL, 2005, MOL CANCER THER, V4, P1364, DOI 10.1158/1535-7163.MCT-05-0128
   Chinot OL, 2011, ADV THER, V28, P334, DOI 10.1007/s12325-011-0007-3
   Choi BD, 2009, BRAIN PATHOL, V19, P713, DOI 10.1111/j.1750-3639.2009.00318.x
   CONSTAM DB, 1992, J IMMUNOL, V148, P1404
   Crough T, 2012, IMMUNOL CELL BIOL, V90, P872, DOI 10.1038/icb.2012.19
   Curran KJ, 2012, J GENE MED, V14, P405, DOI 10.1002/jgm.2604
   Dang LN, 2010, TRENDS MOL MED, V16, P387, DOI 10.1016/j.molmed.2010.07.002
   De Vleeschouwer S, 2008, CLIN CANCER RES, V14, P3098, DOI 10.1158/1078-0432.CCR-07-4875
   Desgrosellier JS, 2010, NAT REV CANCER, V10, P9, DOI 10.1038/nrc2748
   Desjardins A, 2008, CLIN CANCER RES, V14, P7068, DOI 10.1158/1078-0432.CCR-08-0260
   Dix AR, 1999, J NEUROIMMUNOL, V100, P216, DOI 10.1016/S0165-5728(99)00203-9
   Dungey FA, 2008, INT J RADIAT ONCOL, V72, P1188, DOI 10.1016/j.ijrobp.2008.07.031
   Ehtesham M, 2006, ONCOGENE, V25, P2801, DOI 10.1038/sj.onc.1209302
   Elkhaled A, 2012, SCI TRANSL MED, V4, P0, DOI 10.1126/scitranslmed.3002796
   Fadul CE, 2011, J IMMUNOTHER, V34, P382, DOI 10.1097/CJI.0b013e318215e300
   Fan X, 2006, CANCER RES, V66, P7445, DOI 10.1158/0008-5472.CAN-06-0858
   Fan X, 2010, STEM CELLS, V28, P5, DOI 10.1002/stem.254
   Farmer H, 2005, NATURE, V434, P917, DOI 10.1038/nature03445
   Fecci PE, 2006, CANCER RES, V66, P3294, DOI 10.1158/0008-5472.CAN-05-3773
   Fecci PE, 2007, CLIN CANCER RES, V13, P2158, DOI 10.1158/1078-0432.CCR-06-2070
   Franceschi E, 2007, BRIT J CANCER, V96, P1047, DOI 10.1038/sj.bjc.6603669
   Friedman HS, 2009, J CLIN ONCOL, V27, P4733, DOI 10.1200/JCO.2008.19.8721
   Gabrilovich D, 1998, BLOOD, V92, P4150, DOI 10.1182/blood.V92.11.4150.423k45_4150_4166
   Gabrilovich DI, 1996, NAT MED, V2, P1096, DOI 10.1038/nm1096-1096
   Gabrilovich DI, 1999, CLIN CANCER RES, V5, P2963
   Galli R, 2004, CANCER RES, V64, P7011, DOI 10.1158/0008-5472.CAN-04-1364
   Gerson SL, 2004, NAT REV CANCER, V4, P296, DOI 10.1038/nrc1319
   Ghazi A, 2012, J IMMUNOTHER, V35, P159, DOI 10.1097/CJI.0b013e318247642f
   Gilham DE, 2012, TRENDS MOL MED, V18, P377, DOI 10.1016/j.molmed.2012.04.009
   Golding SE, 2009, CANCER BIOL THER, V8, P730, DOI 10.4161/cbt.8.8.7927
   Gomez GG, 2007, J IMMUNOTHER, V30, P261, DOI 10.1097/01.cji.0000211339.81211.25
   Grossman SA, 2011, CLIN CANCER RES, V17, P5473, DOI 10.1158/1078-0432.CCR-11-0774
   Hadjipanayis CG, 2009, TRENDS MOL MED, V15, P519, DOI 10.1016/j.molmed.2009.09.003
   Hall EJ, 2012, INT J RADIAT ONCOL, V7th, P0, DOI 10.1016/J.IJROBP.2006.06.027
   Hanahan D, 2011, CELL, V144, P646, DOI 10.1016/j.cell.2011.02.013
   Hegi ME, 2005, NEW ENGL J MED, V352, P997, DOI 10.1056/NEJMoa043331
   Heiden MGV, 2009, SCIENCE, V324, P1029, DOI 10.1126/science.1160809
[truncated: 61,399 more chars]
