# Supplementary material for: Research progress on the role of dendritic cells in glioma during 1992-2024: a bibliometric analysis
Source: Front Immunol. 2025 Jun 20;16:1510549. doi: 10.3389/fimmu.2025.1510549 (PMC12226567; doi:10.3389/fimmu.2025.1510549)
Supplement: Supplementary file 1 [file DataSheet1.zip › download2014u59.txt]

PT J
AU Peng, W
   Zhang, N
   Liu, YP
   Shen, HC
   Lin, CA
   Lin, L
   Yuan, BQ
AF Peng, Wei
   Zhang, Nan
   Liu, Yongping
   Shen, Hanchao
   Lin, Chuangan
   Lin, Li
   Yuan, Bangqing
TI Dendritic cells transduced with CPEB4 induced antitumor immune response
SO EXPERIMENTAL AND MOLECULAR PATHOLOGY
LA English
DT Article
DE Dendritic cells; CPEB4; Antitumor; Immune response
ID high-grade gliomas; cytotoxic t-cell; stem-cells; antigens; cancer; induction; carcinoma; pathway; vaccine; system
AB Much evidence leads to the exploration of immunologic approaches for eliminating tumor cells. Cytoplasmic polyadenylation element binding protein 4 (CPEB4) is considered to be a novel therapeutical target for glioblastoma. In this study, we transduced DCs with CPEB4 to explore the immune response in vivo. We found that DCs transduced with recombinant adenovirus encoding CPEB4 could induce specific cytotoxic T lymphocytes (CTLs) to lyse glioma cells and augment the number of IFN-gamma secreting T-cells in mice. In addition, the modified DCs could effectively protect mice from lethal challenges against glioma cells, reduce tumor growth and increase the mice life span. These results suggest that the DC transduced with CPEB4 may induce anti-tumor immunity against glioma cells and might be used as an efficient tumor vaccine in clinical applications. (C) 2014 Elsevier Inc. All rights reserved.
C1 [Peng, Wei] 309th Hosp PLA, Dept Orthopaed, Beijing 100091, Peoples R China.
   [Zhang, Nan] Zhejiang Univ, Sch Med, Affiliated Hosp 2, Dept Urol, Hangzhou 310009, Zhejiang, Peoples R China.
   [Liu, Yongping; Shen, Hanchao; Lin, Chuangan; Lin, Li; Yuan, Bangqing] 476th Hosp PLA, Dept Neurosurg, Fuzhou 350025, Fujian, Peoples R China.
C3 Zhejiang University
RP Yuan, BQ (通讯作者)，476th Hosp PLA, Dept Neurosurg, Fuzhou 350025, Fujian, Peoples R China.
EM ytt83812280@sina.com
CR Adotévi O, 2006, CLIN CANCER RES, V12, P3158, DOI 10.1158/1078-0432.CCR-05-2647
   Atkins RJ, 2012, J CLIN NEUROSCI, V19, P1558, DOI 10.1016/j.jocn.2012.07.002
   Binello E, 2012, NEURO-ONCOLOGY, V14, P256, DOI 10.1093/neuonc/nor204
   Boasso A, 2011, BLOOD, V118, P5152, DOI 10.1182/blood-2011-03-344218
   Brandes AA, 2009, J CLIN ONCOL, V27, P1275, DOI 10.1200/JCO.2008.19.4969
   Brown CE, 2009, CANCER RES, V69, P8886, DOI 10.1158/0008-5472.CAN-09-2687
   Cao DY, 2009, CELL IMMUNOL, V259, P13, DOI 10.1016/j.cellimm.2009.05.007
   Chan XHD, 2012, CELL REP, V2, P591, DOI 10.1016/j.celrep.2012.07.012
   DAmbrogio A, 2013, NAT REV CANCER, V13, P283, DOI 10.1038/nrc3485
   Dasgupta T, 2013, FRONT ONCOL, V3, P0, DOI 10.3389/fonc.2013.00110
   Diebold SS, 2001, GENE THER, V8, P487, DOI 10.1038/sj.gt.3301433
   Emdad L, 2011, NEURO-ONCOLOGY, V13, P725, DOI 10.1093/neuonc/nor053
   Finn OJ, 2012, ANN ONCOL, V23, P6, DOI 10.1093/annonc/mds256
   Ginzkey C, 2010, CANCER IMMUNOL IMMUN, V59, P541, DOI 10.1007/s00262-009-0771-y
   Hoffmann TK, 2004, CANCER IMMUNOL IMMUN, V53, P1055, DOI 10.1007/s00262-004-0530-z
   Javorovic M, 2008, J IMMUNOTHER, V31, P52, DOI 10.1097/CJI.0b013e31815a1202
   Kaplan JM, 1999, J IMMUNOL, V163, P699
   Novoa I, 2010, NAT CELL BIOL, V12, P447, DOI 10.1038/ncb2046
   Ortiz-Zapater E, 2012, NAT MED, V18, P83, DOI 10.1038/nm.2540
   Pellegatta S, 2010, NEURO-ONCOLOGY, V12, P377, DOI 10.1093/neuonc/nop024
   Raabe E, 2013, CLIN CANCER RES, V19, P4553, DOI 10.1158/1078-0432.CCR-13-0662
   Richter JD, 2007, TRENDS BIOCHEM SCI, V32, P279, DOI 10.1016/j.tibs.2007.04.004
   Salvati M, 2009, J NEURO-ONCOL, V94, P129, DOI 10.1007/s11060-009-9815-6
   Scott JG, 2011, NEURO-ONCOLOGY, V13, P428, DOI 10.1093/neuonc/nor005
   Simon T, 2013, IMMUNOTHERAPY-UK, V5, P565, DOI 10.2217/IMT.13.45
   Smits ELJM, 2009, HUM GENE THER, V20, P1106, DOI 10.1089/hum.2009.145
   Van Lint S, 2012, CANCER RES, V72, P1661, DOI 10.1158/0008-5472.CAN-11-2957
   Wang B, 2006, VACCINE, V24, P3477, DOI 10.1016/j.vaccine.2006.02.025
   Wang S, 2007, J IMMUNOL, V179, P6421, DOI 10.4049/jimmunol.179.10.6421
   Xin LJ, 2008, MOL IMMUNOL, V45, P3371, DOI 10.1016/j.molimm.2008.04.018
   Xiong ZM, 2011, J IMMUNOTHER, V34, P264, DOI 10.1097/CJI.0b013e318209eed4
   You ZY, 2000, J IMMUNOL, V165, P4581, DOI 10.4049/jimmunol.165.8.4581
NR 32
TC 6
Z9 7
U1 1
U2 10
PU ACADEMIC PRESS INC ELSEVIER SCIENCE
PI SAN DIEGO
PA 525 B ST, STE 1900, SAN DIEGO, CA 92101-4495 USA
SN 0014-4800
EI 1096-0945
J9 EXP MOL PATHOL
JI Exp. Mol. Pathol.
PD OCT 15
PY 2014
VL 97
IS 2
BP 273
EP 278
DI 10.1016/j.yexmp.2014.06.001
PG 6
WC Pathology
SC Pathology
GA AQ1LK
UT WOS:000342542700013
PM 24927871
DA 2025-02-17
ER

PT J
AU Xu, M
   Yao, Y
   Hua, W
   Wu, ZB
   Zhong, P
   Mao, Y
   Zhou, LF
   Luo, FF
   Chu, YW
AF Xu, Ming
   Yao, Yu
   Hua, Wei
   Wu, Zhebao
   Zhong, Ping
   Mao, Ying
   Zhou, Liangfu
   Luo, Feifei
   Chu, Yiwei
TI Mouse glioma immunotherapy mediated by A2B5+GL261 cell lysate-pulsed dendritic cells
SO JOURNAL OF NEURO-ONCOLOGY
LA English
DT Article
DE A2B5; Dendritic cells; Immunotherapy; Glioma
ID stem-cells; detailed characterization; initiating cells; t-cells; cancer; glioblastoma; identification; vaccination; cd133(+); beta
AB Immunotherapy strategies targeting glioma stem-like cells (GSCs) hold promise for improving outcomes in glioblastoma patients. We used the A2B5 monoclonal antibody to classify GSCs derived from the mouse GL261 glioma cell line, and A2B5+ GL261 cell lysate-pulsed dendritic cells (DCs) were used to treat mouse glioma. We found that such DCs elicited a stronger specific cytotoxic T lymphocyte response against A2B5+ GL261 cells than A2B5- GL261 cell lysate-pulsed DCs. The effect of A2B5+ GL261 cell lysate-pulsed DCs in vivo depended on when the vaccination was started. In the tumor cell adaptation phase, C57BL/6 mice had an immune response against GL261, and vaccination enhanced the immune response and prevented glioma formation in 37.5 % of mice. In contrast, after glioma formation, the immune response against GL261 was decreased, and vaccination had no therapeutic effect. Our findings suggest that vaccination with A2B5+ GL261 cell lysate-pulsed DCs only has some glioma preventive effect.
C1 [Xu, Ming; Yao, Yu; Hua, Wei; Wu, Zhebao; Zhong, Ping; Mao, Ying; Zhou, Liangfu] Fudan Univ, Huashan Hosp, Dept Neurosurg, Shanghai 200040, Peoples R China.
   [Luo, Feifei; Chu, Yiwei] Fudan Univ, Shanghai Med Coll, Dept Immunol, Shanghai 200040, Peoples R China.
C3 Fudan University; Fudan University
RP Zhou, LF (通讯作者)，Fudan Univ, Huashan Hosp, Dept Neurosurg, Shanghai 200040, Peoples R China.
EM lfzhouc@126.com
FU China National Natural Science Foundation [81001115, 81272797]; Project for Science and Technology Commission of Shanghai Municipality [10JC1402200]
CR Bao SD, 2006, NATURE, V444, P756, DOI 10.1038/nature05236
   Beier D, 2007, CANCER RES, V67, P4010, DOI 10.1158/0008-5472.CAN-06-4180
   Biollaz G, 2009, EUR J IMMUNOL, V39, P1323, DOI 10.1002/eji.200838921
   Brown CE, 2009, CANCER RES, V69, P8886, DOI 10.1158/0008-5472.CAN-09-2687
   Di Tomaso T, 2010, CLIN CANCER RES, V16, P800, DOI 10.1158/1078-0432.CCR-09-2730
   Finn OJ, 2008, NEW ENGL J MED, V358, P2704, DOI 10.1056/NEJMra072739
   Galli R, 2004, CANCER RES, V64, P7011, DOI 10.1158/0008-5472.CAN-04-1364
   Grauer OM, 2008, INT J CANCER, V122, P1794, DOI 10.1002/ijc.23284
   Hatiboglu MA, 2010, TARGET ONCOL, V5, P217, DOI 10.1007/s11523-010-0151-8
   Hua W, 2011, J NEURO-ONCOL, V105, P149, DOI 10.1007/s11060-011-0572-y
   Jedema I, 2004, BLOOD, V103, P2677, DOI 10.1182/blood-2003-06-2070
   Ksendzovsky A, 2009, J NEURO-ONCOL, V93, P107, DOI 10.1007/s11060-009-9884-6
   Liu GT, 2006, MOL CANCER, V5, P0, DOI 10.1186/1476-4598-5-67
   Maes W, 2009, J NEURO-ONCOL, V91, P127, DOI 10.1007/s11060-008-9691-5
   Maes W, 2011, CANCER IMMUNOL IMMUN, V60, P153, DOI 10.1007/s00262-010-0946-6
   Newcomb EW, 2009, CNS CANC CANC DRUG D, V1, P227, DOI 10.1007/978-1-60327-553-8
   Ogden AT, 2008, NEUROSURGERY, V62, P505, DOI 10.1227/01.neu.0000316019.28421.95
   Pellegatta S, 2006, CANCER RES, V66, P10247, DOI 10.1158/0008-5472.CAN-06-2048
   Prins RM, 2003, CANCER RES, V63, P8487
   Singh SK, 2004, NATURE, V432, P396, DOI 10.1038/nature03128
   Son MJ, 2009, CELL STEM CELL, V4, P440, DOI 10.1016/j.stem.2009.03.003
   Szatmári T, 2006, CANCER SCI, V97, P546, DOI 10.1111/j.1349-7006.2006.00208.x
   Tchoghandjian A, 2010, BRAIN PATHOL, V20, P211, DOI 10.1111/j.1750-3639.2009.00269.x
   Ueda R, 2009, CLIN CANCER RES, V15, P6551, DOI 10.1158/1078-0432.CCR-09-1067
   Wei J, 2010, CLIN CANCER RES, V16, P461, DOI 10.1158/1078-0432.CCR-09-1983
   Woolard K, 2009, CELL STEM CELL, V4, P466, DOI 10.1016/j.stem.2009.05.013
   Wu A, 2008, STEM CELLS DEV, V17, P173, DOI 10.1089/scd.2007.0133
   Xu QJ, 2009, STEM CELLS, V27, P1734, DOI 10.1002/stem.102
NR 28
TC 23
Z9 27
U1 2
U2 25
PU SPRINGER
PI NEW YORK
PA 233 SPRING ST, NEW YORK, NY 10013 USA
SN 0167-594X
EI 1573-7373
J9 J NEURO-ONCOL
JI J. Neuro-Oncol.
PD FEB 15
PY 2014
VL 116
IS 3
BP 497
EP 504
DI 10.1007/s11060-013-1334-9
PG 8
WC Oncology; Clinical Neurology
SC Oncology; Neurosciences & Neurology
GA AA0LF
UT WOS:000330785900008
PM 24398615
DA 2025-02-17
ER

PT J
AU Hegde, M
   Bielamowicz, KJ
   Ahmed, N
AF Hegde, Meenakshi
   Bielamowicz, Kevin J.
   Ahmed, Nabil
TI Novel Approaches and Mechanisms of Immunotherapy for Glioblastoma
SO DISCOVERY MEDICINE
LA English
DT Article
ID growth-factor receptor; dendritic cell vaccination; chimeric antigen receptor; activated killer-cells; regulatory t-cells; long-term survival; human cytomegalovirus; stem-cells; adoptive immunotherapy; peptide vaccination
AB Glioblastoma (GBM) is the most aggressive primary brain tumor. Combination therapy with surgery, radiation, and chemotherapy is not curative at present and carries a significant risk of toxicity. Advancements in the knowledge of tumor biology and tumor microenvironment have led to the development of novel targeted therapies for glioblastoma. In the past 15 years, a vast amount of pre-clinical data has been generated for glioblastoma immunotherapy. Translating these promising results into the clinic is, however, still an evolving process. Early clinical trials have demonstrated the feasibility and safety of several such approaches in patients with recurrent as well as newly diagnosed glioblastoma. Both passive as well as active immunotherapeutic modalities have also shown potential clinical benefit in at least a subset of these patients. This brief review discusses `why' and `how' various types of immunotherapies are being employed to treat glioblastoma.
C1 [Hegde, Meenakshi; Bielamowicz, Kevin J.; Ahmed, Nabil] Baylor Coll Med, Dept Pediat, Texas Childrens Canc Ctr, Ctr Cell & Gene Therapy, Houston, TX 77030 USA.
C3 Baylor College of Medicine; Baylor College Medical Hospital; Texas Children's Cancer Center
RP Hegde, M (通讯作者)，Baylor Coll Med, Dept Pediat, Texas Childrens Canc Ctr, Ctr Cell & Gene Therapy, Houston, TX 77030 USA.
EM mghegde@bcm.edu; nahmed@bcm.edu
FU Alliance for Cancer Gene Therapy (ACGT, Inc.); Alex's Lemonade Stand Pediatric Cancer Foundation (ALSF); CureSearch for Children's Cancer; Children's Cancer Research Fund; Stand Up to Cancer (SU2C)-St. Baldrick's Pediatric Cancer Dream Team Grant
CR Ahmed N, 2010, CLIN CANCER RES, V16, P474, DOI 10.1158/1078-0432.CCR-09-1322
   Ahmed N, 2009, MOL THER, V17, P1779, DOI 10.1038/mt.2009.133
   Aldape KD, 2004, J NEUROPATH EXP NEUR, V63, P700, DOI 10.1093/jnen/63.7.700
   Altaner C, 2008, NEOPLASMA, V55, P369
   Bao SD, 2006, NATURE, V444, P756, DOI 10.1038/nature05236
   Bregy A, 2013, CANCER TREAT REV, V39, P891, DOI 10.1016/j.ctrv.2013.05.007
   Byrd T, 2012, PEDIATR HEMAT ONCOL, V29, P495, DOI 10.3109/08880018.2012.698372
   Carmeliet P, 2005, ONCOLOGY-BASEL, V69, P4, DOI 10.1159/000088478
   Chang CN, 2011, J CLIN NEUROSCI, V18, P1048, DOI 10.1016/j.jocn.2010.11.034
   Cho DY, 2012, WORLD NEUROSURG, V77, P736, DOI 10.1016/j.wneu.2011.08.020
   Choi BD, 2014, J CLIN NEUROSCI, V21, P189, DOI 10.1016/j.jocn.2013.03.012
   Cobbs CS, 2002, CANCER RES, V62, P3347
   De Vleeschouwer S, 2008, CLIN CANCER RES, V14, P3098, DOI 10.1158/1078-0432.CCR-07-4875
   de Vries IJM, 2005, NAT BIOTECHNOL, V23, P1407, DOI 10.1038/nbt1154
   Dhodapkar KM, 2004, INT J CANCER, V109, P893, DOI 10.1002/ijc.20050
   Dillman RO, 2009, J IMMUNOTHER, V32, P914, DOI 10.1097/CJI.0b013e3181b2910f
   Dix AR, 1999, J NEUROIMMUNOL, V100, P216, DOI 10.1016/S0165-5728(99)00203-9
   Doolittle ND, 2005, CLIN CANCER RES, V11, P421
   Dunn GP, 2004, ANNU REV IMMUNOL, V22, P329, DOI 10.1146/annurev.immunol.22.012703.104803
   ESHHAR Z, 1993, P NATL ACAD SCI USA, V90, P720, DOI 10.1073/pnas.90.2.720
   Ferrara N, 2005, BIOCHEM BIOPH RES CO, V333, P328, DOI 10.1016/j.bbrc.2005.05.132
   FINLAY JL, 1995, J CLIN ONCOL, V13, P112, DOI 10.1200/JCO.1995.13.1.112
   FOLKMAN J, 1971, NEW ENGL J MED, V285, P1182
   Friedman HS, 2009, J CLIN ONCOL, V27, P4733, DOI 10.1200/JCO.2008.19.8721
   Grada Z, 2013, MOL THER-NUCL ACIDS, V2, P0, DOI 10.1038/mtna.2013.32
   Grauer OM, 2007, INT J CANCER, V121, P95, DOI 10.1002/ijc.22607
   Grossman SA, 2010, CLIN CANCER RES, V16, P2443, DOI 10.1158/1078-0432.CCR-09-3106
   Hasselbalch B, 2010, NEURO-ONCOLOGY, V12, P508, DOI 10.1093/neuonc/nop063
   HAYES RL, 1995, CANCER-AM CANCER SOC, V76, P840, DOI 10.1002/1097-0142(19950901)76:5<840::AID-CNCR2820760519>3.0.CO;2-R
   Hegde M, 2013, MOL THER, V0, P0
   Heimberger AB, 2003, CLIN CANCER RES, V9, P4247
   Heimberger AB, 2008, CLIN CANCER RES, V14, P5166, DOI 10.1158/1078-0432.CCR-08-0320
   Hicklin DJ, 2005, J CLIN ONCOL, V23, P1011, DOI 10.1200/JCO.2005.06.081
   Hua W, 2011, J NEURO-ONCOL, V105, P149, DOI 10.1007/s11060-011-0572-y
   Huang HG, 2005, NEUROL RES, V27, P371, DOI 10.1179/016164105X39833
   Jarboe JS, 2007, CANCER RES, V67, P7983, DOI 10.1158/0008-5472.CAN-07-1493
   Johnson DR, 2012, CANCER-AM CANCER SOC, V118, P5608, DOI 10.1002/cncr.27590
   June CH, 2007, J CLIN INVEST, V117, P1466, DOI 10.1172/JCI32446
   Kahlon KS, 2004, CANCER RES, V64, P9160, DOI 10.1158/0008-5472.CAN-04-0454
   Karkkainen MJ, 2000, ONCOGENE, V19, P5598, DOI 10.1038/sj.onc.1203855
   Kreisl TN, 2009, J CLIN ONCOL, V27, P740, DOI 10.1200/JCO.2008.16.3055
   Kruse CA, 1997, CANCER IMMUNOL IMMUN, V45, P77, DOI 10.1007/s002620050405
   KUPPNER MC, 1989, J NEUROSURG, V71, P211, DOI 10.3171/jns.1989.71.2.0211
   Liau LM, 2005, CLIN CANCER RES, V11, P5515, DOI 10.1158/1078-0432.CCR-05-0464
   Liu G, 2004, CANCER RES, V64, P4980, DOI 10.1158/0008-5472.CAN-03-3504
   Louis CU, 2009, CURR PHARM DESIGN, V15, P424, DOI 10.2174/138161209787315765
   Marras C, 2003, CURR OPIN ONCOL, V15, P204, DOI 10.1097/00001622-200305000-00004
   Mitchell DA, 2008, NEURO-ONCOLOGY, V10, P10, DOI 10.1215/15228517-2007-035
   Morgan RA, 2012, HUM GENE THER, V23, P1043, DOI 10.1089/hum.2012.041
   Morse MA, 1999, CANCER RES, V59, P56
   MOSCATELLO DK, 1995, CANCER RES, V55, P5536
   Nagane M, 1996, CANCER RES, V56, P5079
   Nakano Y, 2006, J NEUROSURG, V104, P574, DOI 10.3171/jns.2006.104.4.574
   NISHIKAWA R, 1994, P NATL ACAD SCI USA, V91, P7727, DOI 10.1073/pnas.91.16.7727
   Omuro A, 2013, JAMA-J AM MED ASSOC, V310, P1842, DOI 10.1001/jama.2013.280319
   Peres E, 2008, NEUROPEDIATRICS, V39, P151, DOI 10.1055/s-0028-1093333
   Petrova TV, 1999, EXP CELL RES, V253, P117, DOI 10.1006/excr.1999.4707
   Phuphanich S, 2013, CANCER IMMUNOL IMMUN, V62, P125, DOI 10.1007/s00262-012-1319-0
   Platten M, 2001, MICROSC RES TECHNIQ, V52, P401, DOI 10.1002/1097-0029(20010215)52:4<401::AID-JEMT1025>3.0.CO;2-C
   Plautz GE, 2000, CLIN CANCER RES, V6, P2209
   Porter DL, 2011, NEW ENGL J MED, V365, P725, DOI 10.1056/NEJMoa1103849
   Pule M, 2003, CYTOTHERAPY, V5, P211, DOI 10.1080/14653240310001488
   Robert C, 2013, EUR J CANCER, V49, P2968, DOI 10.1016/j.ejca.2013.07.001
   ROCK KL, 1990, SCIENCE, V249, P918, DOI 10.1126/science.2392683
   Sadelain M, 2003, NAT REV CANCER, V3, P35, DOI 10.1038/nrc971
   Saikali S, 2007, J NEURO-ONCOL, V81, P139, DOI 10.1007/s11060-006-9220-3
   Sampson JH, 2010, J CLIN ONCOL, V28, P4722, DOI 10.1200/JCO.2010.28.6963
   Sampson JH, 2009, MOL CANCER THER, V8, P2773, DOI 10.1158/1535-7163.MCT-09-0124
   Scheurer ME, 2008, ACTA NEUROPATHOL, V116, P79, DOI 10.1007/s00401-008-0359-1
   SIEPL C, 1988, EUR J IMMUNOL, V18, P593, DOI 10.1002/eji.1830180416
   Smith JS, 2001, JNCI-J NATL CANCER I, V93, P1246, DOI 10.1093/jnci/93.16.1246
   Sonabend AM, 2012, J NEURO-ONCOL, V108, P1, DOI 10.1007/s11060-011-0776-1
   Stupp R, 2005, NEW ENGL J MED, V352, P987, DOI 10.1056/NEJMoa043330
   Tsuboi K, 2003, CLIN CANCER RES, V9, P3294
   Van Gool S, 2009, BRAIN PATHOL, V19, P694, DOI 10.1111/j.1750-3639.2009.00316.x
   Vidard L, 1996, J IMMUNOL, V156, P2809
   Wang LF, 2008, ONCOL REP, V19, P151
   Wheeler CJ, 2008, CANCER RES, V68, P5955, DOI 10.1158/0008-5472.CAN-07-5973
   Wolchok JD, 2013, NEW ENGL J MED, V369, P122, DOI 10.1056/NEJMoa1302369
   WONG AJ, 1992, P NATL ACAD SCI USA, V89, P2965, DOI 10.1073/pnas.89.7.2965
   Wykosky J, 2008, CLIN CANCER RES, V14, P199, DOI 10.1158/1078-0432.CCR-07-1990
   Yamanaka R, 2005, CLIN CANCER RES, V11, P4160, DOI 10.1158/1078-0432.CCR-05-0120
   Yu JS, 2001, CANCER RES, V61, P842
   Yu JS, 2004, CANCER RES, V64, P4973, DOI 10.1158/0008-5472.CAN-03-3505
   Zhang JG, 2008, J NEURO-ONCOL, V88, P65, DOI 10.1007/s11060-008-9534-4
NR 85
TC 15
Z9 16
U1 0
U2 0
PU DISCOVERY MEDICINE
PI TIMONIUM
PA 10 GERARD AVE, STE 201, TIMONIUM, MD 21093 USA
SN 1539-6509
EI 1944-7930
J9 DISCOV MED
JI Discov. Med.
PD MAR 15
PY 2014
VL 17
IS 93
BP 145
EP 154
DI 
PG 10
WC Medicine, Research & Experimental
SC Research & Experimental Medicine
GA AE2PJ
UT WOS:000333815100004
PM 24641957
DA 2025-02-17
ER

PT J
AU Tagliamonte, M
   Petrizzo, A
   Tornesello, ML
   Buonaguro, FM
   Buonaguro, L
AF Tagliamonte, Maria
   Petrizzo, Annacarmen
   Tornesello, Maria Lina
   Buonaguro, Franco M.
   Buonaguro, Luigi
TI Antigen-specific vaccines for cancer treatment
SO HUMAN VACCINES & IMMUNOTHERAPEUTICS
LA English
DT Review
DE cancer vaccine; clinical trials; epitopes; immunotherapeutics; tumor-associated antigens; MHC; major histocompatibility complex; BCG; Bacille Calmette-Guerin; GM-CSF; granulocyte macrophage-colony stimulating factor; DCs; dendritic cells; APCs; antigen-presenting cell; NSCLC; non-small-cell lung carcinoma; TAAs; tumor-associated antigens; MAGE-A1; Melanoma-associated antigen 1; CT; Cancer-testis; SSX-2; Synovial sarcoma X breakpoint 2; PSA; Prostate-specific antigen; hTERT; human Telomerase reverse transcriptase; TACAs; Tumor-associated carbohydrate antigens; WGS; whole genome sequencing; WES; whole exome sequencing; HLA; human leukocyte antigen; Ig Id; immunoglobulin idiotype; BCR; B-cell receptor; TPA; transporter associated with antigen processing; MS; mass spectrometry; GB; glioblastoma; RCR; renal cell cancer; CRC; colorectal cancer; FDA; Food & drug administration; TLRs; Toll-Like Receptors; HER2; human epidermal growth factor receptor 2; PRRs; Pattern Recognition Receptors; HSPs; stress; heat shock proteins; TARP; T-cell receptor gamma alternate reading frame protein; LPs; long peptides; CTL; cytotoxic T-lympocites; IFNg; interferon gamma; HPV; human papillomavirus; CDCA1; cell division cycle associated 1; PAP; prostatic acid phosphatase; mCRPC; metastatic castrate-resistant prostate cancer; EGT; electro-gene-transfer; MVA; modified vaccinia strain Ankara
ID tumor-cell vaccine; phase-ii trial; active specific immunotherapy; cytotoxic t-lymphocytes; pulsed dendritic cells; heat-shock proteins; mhc class-i; metastatic melanoma; gm-csf; dna vaccines
AB Vaccines targeting pathogens are generally effective and protective because based on foreign non-self antigens which are extremely potent in eliciting an immune response. On the contrary, efficacy of therapeutic cancer vaccines is still disappointing. One of the major reasons for such poor outcome, among others, is the difficulty of identifying tumor-specific target antigens which should be unique to the tumors or, at least, overexpressed on the tumors as compared to normal cells. Indeed, this is the only option to overcome the peripheral immune tolerance and elicit a non toxic immune response. New and more potent strategies are now available to identify specific tumor-associated antigens for development of cancer vaccine approaches aiming at eliciting targeted anti-tumor cellular responses. In the last years this aspect has been addressed and many therapeutic vaccination strategies based on either whole tumor cells or specific antigens have been and are being currently evaluated in clinical trials. This review summarizes the current state of cancer vaccines, mainly focusing on antigen-specific approaches.
C1 [Tagliamonte, Maria; Petrizzo, Annacarmen; Tornesello, Maria Lina; Buonaguro, Franco M.; Buonaguro, Luigi] IRCCS, Ist Nazl Studio & Cura Tumori, Fdn Pascale, Dept Expt Oncol,Lab Mol Biol & Viral Oncol, Naples, Italy.
C3 IRCCS Fondazione Pascale
RP Buonaguro, L (通讯作者)，IRCCS, Ist Nazl Studio & Cura Tumori, Fdn Pascale, Dept Expt Oncol,Lab Mol Biol & Viral Oncol, Naples, Italy.
EM l.buonaguro@istitutotumori.na.it
FU EU FP7 Project Cancer Vaccine development for Hepatocellular Carcinoma - HEPAVAC [602893]; Italian Ministry of Health through Institutional "Ricerca Corrente"
CR Antonia SJ, 2002, J UROLOGY, V167, P1995, DOI 10.1016/S0022-5347(05)65071-9
   Antony PA, 2005, J IMMUNOL, V174, P2591, DOI 10.4049/jimmunol.174.5.2591
   Aurisicchio L, 2013, EXPERT REV VACCINES, V12, P1127, DOI 10.1586/14760584.2013.836903
   Aurisicchio L, 2012, EXPERT OPIN BIOL TH, V12, P1043, DOI 10.1517/14712598.2012.689279
   Ayyoub M, 2002, J IMMUNOL, V168, P1717, DOI 10.4049/jimmunol.168.4.1717
   Azuma K, 2003, CANCER RES, V63, P854
   Baars A, 2000, ANN ONCOL, V11, P965, DOI 10.1023/A:1008363601515
   Bachinsky Margaret M, 2005, CANCER IMMUN, V5, P6
   BAKKER ABH, 1994, J EXP MED, V179, P1005, DOI 10.1084/jem.179.3.1005
   Banchereau J, 2001, CANCER RES, V61, P6451
   Banchereau J, 2000, ANNU REV IMMUNOL, V18, P767, DOI 10.1146/annurev.immunol.18.1.767
   Banchereau J, 1998, NATURE, V392, P245, DOI 10.1038/32588
   Banchereau J, 2005, NAT REV IMMUNOL, V5, P296, DOI 10.1038/nri1592
   Bendandi M, 2009, NAT REV CANCER, V9, P675, DOI 10.1038/nrc2717
   Bennett SRM, 1998, NATURE, V393, P478, DOI 10.1038/30996
   Berard F, 2000, J EXP MED, V192, P1535, DOI 10.1084/jem.192.11.1535
   Berd D, 2004, J CLIN ONCOL, V22, P403, DOI 10.1200/JCO.2004.06.043
   Berger M, 2007, J PHARM PHARM SCI, V10, P144
   Berzofsky JA, 2013, EXPERT REV VACCINES, V12, P1115, DOI 10.1586/14760584.2013.836906
   Bijker MS, 2008, EUR J IMMUNOL, V38, P1033, DOI 10.1002/eji.200737995
   Bonehill A, 2008, MOL THER, V16, P1170, DOI 10.1038/mt.2008.77
   Bonehill A, 2009, CLIN CANCER RES, V15, P3366, DOI 10.1158/1078-0432.CCR-08-2982
   Borbulevych OY, 2005, J IMMUNOL, V174, P4812, DOI 10.4049/jimmunol.174.8.4812
   Bracci L, 2013, EXPERT REV VACCINES, V12, P1195, DOI 10.1586/14760584.2013.836905
   Breckpot K, 2009, J IMMUNOL, V182, P860, DOI 10.4049/jimmunol.182.2.860
   Buhrman JD, 2013, IMMUNOL RES, V55, P34, DOI 10.1007/s12026-012-8348-9
   Buonaguro L, 2011, CLIN VACCINE IMMUNOL, V18, P23, DOI 10.1128/CVI.00286-10
   Butterfield LH, 2003, CLIN CANCER RES, V9, P998
   Calderwood SK, 2005, EUR J IMMUNOL, V35, P2518, DOI 10.1002/eji.200535002
   Castle JC, 2012, CANCER RES, V72, P1081, DOI 10.1158/0008-5472.CAN-11-3722
   Cerami E, 2010, PLOS ONE, V5, P0, DOI 10.1371/journal.pone.0008918
   Chaudhuri D, 2009, CURR PHARM BIOTECHNO, V10, P166, DOI 10.2174/138920109787315114
   Chaux P, 1999, J IMMUNOL, V163, P2928
   Chiang CL, 2010, SEMIN IMMUNOL, V0, P0
   Clive KS, 2010, EXPERT REV VACCINES, V9, P519, DOI 10.1586/erv.10.40
   Cools N, 2011, IMMUNOTHERAPY-UK, V3, P1203, DOI 10.2217/IMT.11.110
   Corman JM, 1998, CLIN EXP IMMUNOL, V114, P166
   Correale P, 1997, JNCI-J NATL CANCER I, V89, P293, DOI 10.1093/jnci/89.4.293
   Dannull J, 2005, J CLIN INVEST, V115, P3623, DOI 10.1172/JCI25947
   De Smet C, 1999, MOL CELL BIOL, V19, P7327
   de Weger VA, 2012, CLIN CANCER RES, V18, P882, DOI 10.1158/1078-0432.CCR-11-1716
   Dennis JW, 1999, BBA-GEN SUBJECTS, V1473, P21, DOI 10.1016/S0304-4165(99)00167-1
   DESMET C, 1994, IMMUNOGENETICS, V39, P121, DOI 10.1007/BF00188615
   Disis ML, 2002, J CLIN ONCOL, V20, P2624, DOI 10.1200/JCO.2002.06.171
   Dranoff G, 2002, IMMUNOL REV, V188, P147, DOI 10.1034/j.1600-065X.2002.18813.x
   Dutoit V, 2012, BRAIN, V135, P1042, DOI 10.1093/brain/aws042
   Emens LA, 2009, J CLIN ONCOL, V27, P5911, DOI 10.1200/JCO.2009.23.3494
   Emens LA, 2009, CURR OPIN INVEST DR, V10, P1315
   Fishman M, 2008, J IMMUNOTHER, V31, P72, DOI 10.1097/CJI.0b013e31815ba792
   Fotin-Mleczek M, 2012, J GENE MED, V14, P428, DOI 10.1002/jgm.2605
   Fox EJ, 2009, CANCER RES, V69, P4948, DOI 10.1158/0008-5472.CAN-09-1231
   Geiger JD, 2001, CANCER RES, V61, P8513
   Greenman C, 2007, NATURE, V446, P153, DOI 10.1038/nature05610
   Grünebach F, 2005, CANCER GENE THER, V12, P749, DOI 10.1038/sj.cgt.7700842
   Guan Pingping, 2006, APPL BIOINFORMATICS, V5, P55, DOI 10.2165/00822942-200605010-00008
   Gulley JL, 2010, CANCER IMMUNOL IMMUN, V59, P663, DOI 10.1007/s00262-009-0782-8
   Guo CQ, 2013, ADV CANCER RES, V119, P421, DOI 10.1016/B978-0-12-407190-2.00007-1
   Guo CQ, 2012, MOL CANCER THER, V11, P2331, DOI 10.1158/1535-7163.MCT-12-0164
   Guo CQ, 2012, IMMUNOL CELL BIOL, V90, P101, DOI 10.1038/icb.2011.10
   Hakomori S, 2001, ADV EXP MED BIOL, V491, P369
   Hanahan D, 2000, CELL, V100, P57, DOI 10.1016/S0092-8674(00)81683-9
   Hanna MG, 2001, VACCINE, V19, P2576, DOI 10.1016/S0264-410X(00)00485-0
   HANNA MG, 1978, CANCER-AM CANCER SOC, V42, P2613, DOI 10.1002/1097-0142(197812)42:6<2613::AID-CNCR2820420617>3.0.CO;2-K
   Harris JE, 2000, J CLIN ONCOL, V18, P148, DOI 10.1200/JCO.2000.18.1.148
   Heemskerk B, 2013, EMBO J, V32, P194, DOI 10.1038/emboj.2012.333
   Hodge JW, 2005, J IMMUNOL, V174, P5994, DOI 10.4049/jimmunol.174.10.5994
   Hodi FS, 2010, NEW ENGL J MED, V363, P711, DOI 10.1056/NEJMoa1003466
   Höltl L, 1999, J UROLOGY, V161, P777, DOI 10.1016/S0022-5347(01)61767-1
   Hou YF, 2008, J IMMUNOL, V180, P1526, DOI 10.4049/jimmunol.180.3.1526
   Hsueh EC, 2002, J CLIN ONCOL, V20, P4549, DOI 10.1200/JCO.2002.01.151
   Hung K, 1998, J EXP MED, V188, P2357, DOI 10.1084/jem.188.12.2357
   Iinuma H, 2006, J IMMUNOL, V176, P3461, DOI 10.4049/jimmunol.176.6.3461
   INABA K, 1992, J EXP MED, V176, P1693, DOI 10.1084/jem.176.6.1693
   Jäger E, 1998, J EXP MED, V187, P265, DOI 10.1084/jem.187.2.265
   Jaramillo A, 2002, INT J CANCER, V102, P499, DOI 10.1002/ijc.10736
   Jinushi M, 2008, IMMUNOL REV, V222, P287, DOI 10.1111/j.1600-065X.2008.00618.x
   Jones S, 2008, SCIENCE, V321, P1801, DOI 10.1126/science.1164368
   Jones S, 2010, SCIENCE, V330, P228, DOI 10.1126/science.1196333
   Junnila S, 2010, BMC CANCER, V10, P0, DOI 10.1186/1471-2407-10-73
   Kang TH, 2009, J GENE MED, V11, P889, DOI 10.1002/jgm.1371
   Kantoff PW, 2010, NEW ENGL J MED, V363, P411, DOI 10.1056/NEJMoa1001294
   Kantoff PW, 2010, J CLIN ONCOL, V28, P1099, DOI 10.1200/JCO.2009.25.0597
   KAWAKAMI Y, 1994, J EXP MED, V180, P347, DOI 10.1084/jem.180.1.347
   Kawakami Y, 1998, J IMMUNOL, V161, P6985
   KAWAKAMI Y, 1995, J IMMUNOL, V154, P3961
   Kenter GG, 2008, CLIN CANCER RES, V14, P169, DOI 10.1158/1078-0432.CCR-07-1881
   Knippertz I, 2009, J IMMUNOTHER, V32, P524, DOI 10.1097/CJI.0b013e3181a28422
   Knutson KL, 2001, J CLIN INVEST, V107, P477, DOI 10.1172/JCI11752
   Kreiter S, 2010, CANCER RES, V70, P9031, DOI 10.1158/0008-5472.CAN-10-0699
   Lee W, 2010, NATURE, V465, P473, DOI 10.1038/nature09004
   Lesterhuis WJ, 2011, CANCER IMMUNOL IMMUN, V60, P249, DOI 10.1007/s00262-010-0942-x
   Liu MA, 2005, ADV GENET, V55, P25, DOI 10.1016/S0065-2660(05)55002-8
   Longo DL, 2010, NEW ENGL J MED, V363, P479, DOI 10.1056/NEJMe1006300
   Lutz E, 2011, ANN SURG, V253, P328, DOI 10.1097/SLA.0b013e3181fd271c
   Marshall JL, 1999, J CLIN ONCOL, V17, P332, DOI 10.1200/JCO.1999.17.1.332
   Marshall JL, 2000, J CLIN ONCOL, V18, P3964, DOI 10.1200/JCO.2000.18.23.3964
   Melief CJM, 2008, NAT REV CANCER, V8, P351, DOI 10.1038/nrc2373
   Méndez R, 2007, CANCER IMMUNOL IMMUN, V56, P88, DOI 10.1007/s00262-006-0166-2
   Minev B, 2000, P NATL ACAD SCI USA, V97, P4796, DOI 10.1073/pnas.070560797
   Minkis K, 2008, CANCER RES, V68, P9441, DOI 10.1158/0008-5472.CAN-08-0900
   Morton DL, 2002, ANN SURG, V236, P438, DOI 10.1097/00000658-200210000-00006
   MORTON DL, 1992, ANN SURG, V216, P463, DOI 10.1097/00000658-199210000-00010
   Müller S, 1999, J BIOL CHEM, V274, P18165, DOI 10.1074/jbc.274.26.18165
   Murphy G, 1996, PROSTATE, V29, P371
   Murshid A, 2008, EXPERT REV VACCINES, V7, P1019, DOI 10.1586/14760584.7.7.1019
   Nemunaitis J, 2009, CANCER GENE THER, V16, P620, DOI 10.1038/cgt.2009.15
   Nemunaitis Jackie, 2003, CLIN LUNG CANCER, V5, P148, DOI 10.3816/CLC.2003.n.027
   Nemunaitis J, 2006, J CLIN ONCOL, V24, P4721, DOI 10.1200/JCO.2005.05.5335
   Nestle FO, 1998, NAT MED, V4, P328, DOI 10.1038/nm0398-328
   Oh S, 2004, CANCER RES, V64, P2610, DOI 10.1158/0008-5472.CAN-03-2183
   Okada H, 2011, J CLIN ONCOL, V29, P330, DOI 10.1200/JCO.2010.30.7744
   Oudard S, 2011, CANCER IMMUNOL IMMUN, V60, P261, DOI 10.1007/s00262-010-0935-9
   Overwijk WW, 2013, J IMMUNOTHER CANCER, V1, P0, DOI 10.1186/2051-1426-1-11
   Palucka AK, 2006, J IMMUNOTHER, V29, P545, DOI 10.1097/01.cji.0000211309.90621.8b
   Palucka K, 2011, J INTERN MED, V269, P64, DOI 10.1111/j.1365-2796.2010.02317.x
   Pardoll DM, 1998, CURR OPIN IMMUNOL, V10, P588, DOI 10.1016/S0952-7915(98)80228-8
   Pardoll DM, 2012, NAT REV CANCER, V12, P252, DOI 10.1038/nrc3239
   Parkhurst MR, 1998, CANCER RES, V58, P4895
   Parmiani G, 2007, ANN ONCOL, V18, P226, DOI 10.1093/annonc/mdl158
   Parmiani G, 2002, JNCI-J NATL CANCER I, V94, P805, DOI 10.1093/jnci/94.11.805
   Parmiani G, 2007, J IMMUNOL, V178, P1975, DOI 10.4049/jimmunol.178.4.1975
   Parsons DW, 2011, SCIENCE, V331, P435, DOI 10.1126/science.1198056
   Perez SA, 2010, CANCER-AM CANCER SOC, V116, P2071, DOI 10.1002/cncr.24988
   Pierce BG, 2014, PLOS COMPUT BIOL, V10, P0, DOI 10.1371/journal.pcbi.1003478
   Quoix E, 2011, LANCET ONCOL, V12, P1125, DOI 10.1016/S1470-2045(11)70259-5
   Radtke I, 2009, P NATL ACAD SCI USA, V106, P12944, DOI 10.1073/pnas.0903142106
   Ragupathi G, 1996, CANCER IMMUNOL IMMUN, V43, P152, DOI 10.1007/s002620050316
   Rammensee HG, 2013, EXPERT REV VACCINES, V12, P1211, DOI 10.1586/14760584.2013.836911
   Rammensee HG, 1999, IMMUNOGENETICS, V50, P213, DOI 10.1007/s002510050595
   Ranieri Elena, 2000, IMMUNOLOGICAL INVESTIGATIONS, V29, P121, DOI 10.3109/08820130009062294
   Reche PA, 2002, HUM IMMUNOL, V63, P701, DOI 10.1016/S0198-8859(02)00432-9
   Ribas A, 2011, CLIN CANCER RES, V17, P2987, DOI 10.1158/1078-0432.CCR-10-3272
   Rice J, 2008, NAT REV CANCER, V8, P108, DOI 10.1038/nrc2326
   Rittig SM, 2011, MOL THER, V19, P990, DOI 10.1038/mt.2010.289
   Romano E, 2011, CLIN CANCER RES, V17, P1984, DOI 10.1158/1078-0432.CCR-10-3421
   Rosenberg SA, 2004, NAT MED, V10, P909, DOI 10.1038/nm1100
   Rosenberg SA, 2005, J IMMUNOL, V175, P6169, DOI 10.4049/jimmunol.175.9.6169
   Rosenberg SA, 1998, NAT MED, V4, P321, DOI 10.1038/nm0398-321
   Rüttinger D, 2007, J TRANSL MED, V5, P0, DOI 10.1186/1479-5876-5-43
   Salcedo M, 2006, CANCER IMMUNOL IMMUN, V55, P819, DOI 10.1007/s00262-005-0078-6
   Sardesai NY, 2011, CURR OPIN IMMUNOL, V23, P421, DOI 10.1016/j.coi.2011.03.008
   Schmidt SM, 2003, BLOOD, V102, P571, DOI 10.1182/blood-2002-08-2554
   Schmollinger JC, 2003, P NATL ACAD SCI USA, V100, P3398, DOI 10.1073/pnas.0530311100
   Schoenberger SP, 1998, NATURE, V393, P480, DOI 10.1038/31002
   Schuler-Thurner B, 2002, J EXP MED, V195, P1279, DOI 10.1084/jem.20012100
   Simons JW, 2006, CLIN CANCER RES, V12, P3394, DOI 10.1158/1078-0432.CCR-06-0145
   Singh H, 2001, BIOINFORMATICS, V17, P1236, DOI 10.1093/bioinformatics/17.12.1236
   Singh-Jasuja H, 2004, CANCER IMMUNOL IMMUN, V53, P187, DOI 10.1007/s00262-003-0480-x
   Slingluff CL, 2004, J CLIN ONCOL, V22, P4474, DOI 10.1200/JCO.2004.10.212
   Slingluff CL, 2007, CLIN CANCER RES, V13, P6386, DOI 10.1158/1078-0432.CCR-07-0486
   Slingluff CL, 2011, J CLIN ONCOL, V29, P2924, DOI 10.1200/JCO.2010.33.8053
   Small EJ, 2007, CLIN CANCER RES, V13, P3883, DOI 10.1158/1078-0432.CCR-06-2937
   Small EJ, 2006, J CLIN ONCOL, V24, P3089, DOI 10.1200/JCO.2005.04.5252
   Sondak VK, 2006, CLIN CANCER RES, V12, P2337S, DOI 10.1158/1078-0432.CCR-05-2555
   Srivastava P, 2002, ANNU REV IMMUNOL, V20, P395, DOI 10.1146/annurev.immunol.20.100301.064801
   STEVENSON GT, 1977, FED PROC, V36, P2268
   Stratton MR, 2011, SCIENCE, V331, P1553, DOI 10.1126/science.1204040
   Testori A, 2008, J CLIN ONCOL, V26, P955, DOI 10.1200/JCO.2007.11.9941
   Timmermann B, 2010, PLOS ONE, V5, P0, DOI 10.1371/journal.pone.0015661
   Toes REM, 1996, J IMMUNOL, V156, P3911
   Toes REM, 1996, P NATL ACAD SCI USA, V93, P7855, DOI 10.1073/pnas.93.15.7855
   Tomita Y, 2014, INT J CANCER, V134, P352, DOI 10.1002/ijc.28376
   TRAVERSARI C, 1992, J EXP MED, V176, P1453, DOI 10.1084/jem.176.5.1453
   Umano Y, 2001, BRIT J CANCER, V84, P1052, DOI 10.1054/bjoc.2000.1715
   VANDERBRUGGEN P, 1991, SCIENCE, V254, P1643, DOI 10.1126/science.1840703
   Varela I, 2011, NATURE, V469, P539, DOI 10.1038/nature09639
   Vogelstein B, 2004, NAT MED, V10, P789, DOI 10.1038/nm1087
   Vonderheide RH, 2001, CLIN CANCER RES, V7, P3343
   Vonderheide RH, 1999, IMMUNITY, V10, P673, DOI 10.1016/S1074-7613(00)80066-7
   Walsh SR, 2011, EXPERT REV VACCINES, V10, P1221, DOI 10.1586/erv.11.79
   Wang RF, 1996, J EXP MED, V184, P2207, DOI 10.1084/jem.184.6.2207
   Wang XY, 2013, INT J HYPERTHER, V29, P364, DOI 10.3109/02656736.2013.803607
   Wang XY, 2010, J IMMUNOL, V184, P6309, DOI 10.4049/jimmunol.0903891
   Ward S, 2002, CANCER IMMUNOL IMMUN, V51, P351, DOI 10.1007/s00262-002-0286-2
   Weber JS, 2011, J IMMUNOTHER, V34, P556, DOI 10.1097/CJI.0b013e3182280db1
   Wei XM, 2011, NAT GENET, V43, P442, DOI 10.1038/ng.810
   Weide B, 2008, J IMMUNOTHER, V31, P180, DOI 10.1097/CJI.0b013e31815ce501
   Weide B, 2009, J IMMUNOTHER, V32, P498, DOI 10.1097/CJI.0b013e3181a00068
   Welters MJP, 2008, CLIN CANCER RES, V14, P178, DOI 10.1158/1078-0432.CCR-07-1880
   Wood LD, 2007, SCIENCE, V318, P1108, DOI 10.1126/science.1145720
   Xiang R, 2008, IMMUNOL REV, V222, P117, DOI 10.1111/j.1600-065X.2008.00613.x
   Yi HF, 2011, CANCER RES, V71, P6611, DOI 10.1158/0008-5472.CAN-11-1801
   Ying H, 1999, NAT MED, V5, P823, DOI 10.1038/10548
   Yu JS, 2001, CANCER RES, V61, P842
   Zeng G, 2002, CANCER RES, V62, P3630
   Zhou WZ, 1999, HUM GENE THER, V10, P2719, DOI 10.1089/10430349950016762
NR 186
TC 119
Z9 149
U1 3
U2 44
PU TAYLOR & FRANCIS INC
PI PHILADELPHIA
PA 530 WALNUT STREET, STE 850, PHILADELPHIA, PA 19106 USA
SN 2164-5515
EI 2164-554X
J9 HUM VACC IMMUNOTHER
JI Human Vaccines Immunother.
PD NOV 15
PY 2014
VL 10
IS 11
BP 3332
EP 3346
DI 10.4161/21645515.2014.973317
PG 15
WC Biotechnology & Applied Microbiology; Immunology
SC Biotechnology & Applied Microbiology; Immunology
GA CB1CN
UT WOS:000349364300035
PM 25483639
DA 2025-02-17
ER

PT J
AU Bright, RK
   Bright, JD
   Byrne, JA
AF Bright, Robert K.
   Bright, Jennifer D.
   Byrne, Jennifer A.
TI Overexpressed oncogenic tumor-self antigens New vaccine targets
SO HUMAN VACCINES & IMMUNOTHERAPEUTICS
LA English
DT Review
DE TPD52; mD52; hD52; Overexpressed tumor-self antigen; oncogenic; shared; universal; vaccine; TPD52; tumor protein D52; mD52; murine TPD52; hD52; human TPD52; TAA; tumor associated antigen; Treg; T regulatory cell; ODN; oligodeoxynucleotide; TRAMP; Transgenic adenocarcinoma of the mouse prostate; CTLA-4; cytotoxic T lymphocyte-associated antigen 4; WT-1; Wilms tumor-1; VEGFR2; vascular endothelial growth factor receptor 2; ALK; Anaplastic lymphoma kinase; Her-2; neu; human epithelial growth factor receptor 2; AR; androgen receptor; CTL; cytotoxic T lymphocyte; HLA; human leukocyte antigen
ID protein d52 tpd52; t-cell responses; telomerase peptide vaccination; glioma-associated antigen; phase-ii trial; cancer-patients; dendritic cells; copy number; androgen receptor; catalytic subunit
AB Overexpressed tumor-self antigens represent the largest group of candidate vaccine targets. Those exhibiting a role in oncogenesis may be some of the least studied but perhaps most promising. This review considers this subset of self antigens by highlighting vaccine efforts for some of the better known members and focusing on TPD52, a new promising vaccine target. We shed light on the importance of both preclinical and clinical vaccine studies demonstrating that tolerance and autoimmunity (presumed to preclude this class of antigens from vaccine development) can be overcome and do not present the obstacle that might have been expected. The potential of this class of antigens for broad application is considered, possibly in the context of low tumor burden or adjuvant therapy, as is the need to understand mechanisms of tolerance that are relatively understudied.
C1 [Bright, Robert K.; Bright, Jennifer D.] Texas Tech Univ, Hlth Sci Ctr, Dept Immunol & Mol Microbiol, Lubbock, TX 79430 USA.
   [Bright, Robert K.; Bright, Jennifer D.] Texas Tech Univ, Hlth Sci Ctr, TTUHSC Canc Ctr, Lubbock, TX 79430 USA.
   [Byrne, Jennifer A.] Childrens Hosp Westmead, Kids Res Inst, Childrens Canc Res Unit, Mol Oncol Lab, Westmead, NSW, Australia.
   [Byrne, Jennifer A.] Univ Sydney, Childrens Hosp Westmead, Discipline Paediat & Child Hlth, Westmead, NSW 2145, Australia.
C3 Texas Tech University System; Texas Tech University Health Science Center; Texas Tech University System; Texas Tech University Health Science Center; University of Sydney; NSW Health; Sydney Childrens Hospitals Network; The Children's Hospital at Westmead; NSW Health; Sydney Childrens Hospitals Network; The Children's Hospital at Westmead; University of Sydney
RP Bright, RK (通讯作者)，Texas Tech Univ, Hlth Sci Ctr, Dept Immunol & Mol Microbiol, Lubbock, TX 79430 USA.
EM robert.bright@ttuhsc.edu
FU DOD CDMRP PCRP [W81XWH-08-1-0660]; Texas Tech University Health Sciences Center
CR Adida C, 2000, BLOOD, V96, P1921
   American Cancer Society, 2013, CANC FACTS FIG 2013, V0, P0
   Andersen MH, 2007, CLIN CANCER RES, V13, P5991, DOI 10.1158/1078-0432.CCR-07-0686
   Andersen MH, 2001, CANCER RES, V61, P869
   Andersen MH, 2002, HISTOL HISTOPATHOL, V17, P669, DOI 10.14670/HH-17.669
   Anderson KS, 2011, J PROTEOME RES, V10, P85, DOI 10.1021/pr100686b
   Unknown -, 2006, P AM AS CANC RES, V0, P4003a
   Aranda F, 2013, ONCOIMMUNOLOGY, V2, P0, DOI 10.4161/onci.26621
   Augello MA, 2014, CANCER METAST REV, V33, P399, DOI 10.1007/s10555-013-9471-3
   Balleine RL, 2000, GENE CHROMOSOME CANC, V29, P48, DOI 10.1002/1098-2264(2000)9999:9999<::AID-GCC1005>3.0.CO;2-O
   Baxevanis CN, 2010, IMMUNOTHERAPY-UK, V2, P213, DOI 10.2217/IMT.09.89
   Beatty GL, 2008, EXPERT REV VACCINES, V7, P881, DOI 10.1586/14760584.7.7.881
   Becker JC, 2012, CANCER IMMUNOL IMMUN, V61, P2091, DOI 10.1007/s00262-012-1266-9
   Bodnar AG, 1998, SCIENCE, V279, P349, DOI 10.1126/science.279.5349.349
   Bright JD, 2014, AU J CLIN IMMUNOL, V1, P1
   Bright JD, 2013, ONCOIMMUNOLOGY, V2, P0, DOI 10.4161/onci.25049
   Bright RK, 1997, CANCER RES, V57, P995
   Bright RK, 2002, CANCER IMMUNOL IMMUN, V50, P682, DOI 10.1007/s00262-001-0240-8
   Brunsvig PF, 2006, CANCER IMMUNOL IMMUN, V55, P1553, DOI 10.1007/s00262-006-0145-7
   Brunsvig PF, 2011, CLIN CANCER RES, V17, P6847, DOI 10.1158/1078-0432.CCR-11-1385
   BYRNE JA, 1995, CANCER RES, V55, P2896
   Byrne JA, 1996, GENOMICS, V35, P523, DOI 10.1006/geno.1996.0393
   Byrne JA, 2005, INT J CANCER, V117, P1049, DOI 10.1002/ijc.21250
   Byrne JA, 2014, TUMOR BIOL, V35, P7369, DOI 10.1007/s13277-014-2006-x
   Carpenter EL, 2006, EXPERT OPIN BIOL TH, V6, P1031, DOI 10.1517/14712598.6.10.1031
   Cheever MA, 2009, CLIN CANCER RES, V15, P5323, DOI 10.1158/1078-0432.CCR-09-0737
   Coggin JH, 2005, ANTICANCER RES, V25, P2345
   Coulie PG, 2014, NAT REV CANCER, V14, P135, DOI 10.1038/nrc3670
   Couzin-Frankel J, 2013, SCIENCE, V342, P1432, DOI 10.1126/science.342.6165.1432
   Dave SS, 2006, NEW ENGL J MED, V354, P2431, DOI 10.1056/NEJMoa055759
   Disis ML, 2000, PEPTIDE BASED CANC V, V0, P0
   Duraiswamy J, 2013, CANCER RES, V73, P3591, DOI 10.1158/0008-5472.CAN-12-4100
   Fenoglio D, 2013, CANCER IMMUNOL IMMUN, V62, P1041, DOI 10.1007/s00262-013-1415-9
   Filaci G, 2006, BLOOD, V107, P1505, DOI 10.1182/blood-2005-01-0258
   Filipazzi P, 2012, CLIN CANCER RES, V18, P6485, DOI 10.1158/1078-0432.CCR-12-1516
   Hall RD, 2013, CANCER CONTROL, V20, P22, DOI 10.1177/107327481302000105
   Hatano M, 2005, NEOPLASIA, V7, P717, DOI 10.1593/neo.05277
   Hoek KS, 2007, PIGM CELL RES, V20, P466, DOI 10.1111/j.1600-0749.2007.00412.x
   Hoffmann TK, 2002, CANCER RES, V62, P3521
   HOLLSTEIN M, 1991, SCIENCE, V253, P49, DOI 10.1126/science.1905840
   Hummel M, 2006, NEW ENGL J MED, V354, P2419, DOI 10.1056/NEJMoa055351
   Hunger RE, 2011, CANCER IMMUNOL IMMUN, V60, P1553, DOI 10.1007/s00262-011-1061-z
   Iclozan C, 2013, CANCER IMMUNOL IMMUN, V62, P909, DOI 10.1007/s00262-013-1396-8
   Inderberg-Suso EM, 2012, ONCOIMMUNOLOGY, V1, P670, DOI 10.4161/onci.20426
   Kameshima H, 2013, CANCER SCI, V104, P124, DOI 10.1111/cas.12046
   Korkola JE, 2008, GENE CHROMOSOME CANC, V47, P43, DOI 10.1002/gcc.20504
   Kulkarni P, 2012, NAT REV UROL, V9, P386, DOI 10.1038/nrurol.2012.117
   Kyte JA, 2009, EXPERT OPIN INV DRUG, V18, P687, DOI 10.1517/13543780902897631
   LaCasse EC, 1998, ONCOGENE, V17, P3247, DOI 10.1038/sj.onc.1202569
   Largo C, 2006, HAEMATOL-HEMATOL J, V91, P184
   Leffers N, 2012, INT J CANCER, V130, P105, DOI 10.1002/ijc.25980
   Levine AJ, 1997, CELL, V88, P323, DOI 10.1016/S0092-8674(00)81871-1
   Lewis JD, 2003, INT REV IMMUNOL, V22, P81, DOI 10.1080/08830180305221
   Lewis JD, 2007, MOL CANCER RES, V5, P133, DOI 10.1158/1541-7786.MCR-06-0245
   Lewis JD, 2009, CANCER IMMUNOL IMMUN, V58, P1337, DOI 10.1007/s00262-009-0659-x
   LINEHAN DC, 1995, J IMMUNOL, V155, P4486
   Loukopoulos P, 2007, CANCER SCI, V98, P392, DOI 10.1111/j.1349-7006.2007.00395.x
   McIntyre A, 2007, BRIT J CANCER, V97, P1707, DOI 10.1038/sj.bjc.6604079
   McNamara KM, 2014, BREAST CANCER RES TR, V145, P281, DOI 10.1007/s10549-014-2942-6
   Mellman I, 2011, NATURE, V480, P480, DOI 10.1038/nature10673
   Mesri EA, 2014, CELL HOST MICROBE, V15, P266, DOI 10.1016/j.chom.2014.02.011
   Meyerson M, 1997, CELL, V90, P785, DOI 10.1016/S0092-8674(00)80538-3
   Michael A, 2013, EXPERT REV VACCINES, V12, P253, DOI 10.1586/erv.13.27
   Mirshahidi S, 2009, VACCINE, V27, P1825, DOI 10.1016/j.vaccine.2009.01.089
   Ogi C, 2013, HUM VACC IMMUNOTHER, V9, P1049, DOI 10.4161/hv.23917
   Okada H, 2011, J CLIN ONCOL, V29, P330, DOI 10.1200/JCO.2010.30.7744
   Olson BM, 2007, PROSTATE, V67, P1729, DOI 10.1002/pros.20652
   Olson BM, 2013, CANCER IMMUNOL IMMUN, V62, P585, DOI 10.1007/s00262-012-1363-9
   Olson BM, 2011, CANCER IMMUNOL IMMUN, V60, P781, DOI 10.1007/s00262-011-0987-5
   Park JE, 2013, GENES-BASEL, V4, P334, DOI 10.3390/genes4030334
   Payton LA, 2008, CANCER IMMUNOL IMMUN, V57, P799, DOI 10.1007/s00262-007-0416-y
   Pedersen AE, 2011, J IMMUNOTHER, V34, P629, DOI 10.1097/CJI.0b013e3182281381
   Pollack JR, 2002, P NATL ACAD SCI USA, V99, P12963, DOI 10.1073/pnas.162471999
   Rahma OE, 2012, CANCER IMMUNOL IMMUN, V61, P373, DOI 10.1007/s00262-011-1100-9
   Restifo NP, 2012, NAT REV IMMUNOL, V12, P269, DOI 10.1038/nri3191
   Roesch A, 2007, CANCER EPIDEM BIOMAR, V16, P2486, DOI 10.1158/1055-9965.EPI-07-0224
   Rubin MA, 2004, CANCER RES, V64, P3814, DOI 10.1158/0008-5472.CAN-03-3881
   Scanlan M J, 2001, CANCER IMMUN, V1, P4
   Schiller JT, 2012, VACCINE, V30, PF123, DOI 10.1016/j.vaccine.2012.04.108
   Schmidt SM, 2003, BLOOD, V102, P571, DOI 10.1182/blood-2002-08-2554
   Schmitz M, 2000, CANCER RES, V60, P4845
   Seliger B, 2000, PEPTIDE BASED CANC V, V0, P0
   Shehata M, 2008, CLIN CANCER RES, V14, P5050, DOI 10.1158/1078-0432.CCR-07-4994
   Skotheim RI, 2006, CELL ONCOL, V28, P315
   Stauber RH, 2007, CANCER RES, V67, P5999, DOI 10.1158/0008-5472.CAN-07-0494
   Su Z, 2005, J IMMUNOL, V174, P3798, DOI 10.4049/jimmunol.174.6.3798
   Tiacci E, 2005, BLOOD, V105, P2812, DOI 10.1182/blood-2004-07-2630
   Ueda R, 2009, CLIN CANCER RES, V15, P6551, DOI 10.1158/1078-0432.CCR-09-1067
   Vermeij R, 2012, CURR PHARM DESIGN, V18, P3804, DOI 10.2174/138161212802002805
   Vetsika EK, 2012, CANCER IMMUNOL IMMUN, V61, P157, DOI 10.1007/s00262-011-1093-4
   Vierboom MPM, 1997, J EXP MED, V186, P695, DOI 10.1084/jem.186.5.695
   Vonderheide RH, 2004, CLIN CANCER RES, V10, P828, DOI 10.1158/1078-0432.CCR-0620-3
   Vonderheide RH, 1999, IMMUNITY, V10, P673, DOI 10.1016/S1074-7613(00)80066-7
   Wang RX, 2007, CLIN CANCER RES, V13, P6040, DOI 10.1158/1078-0432.CCR-07-0640
   Wang RX, 2004, CANCER RES, V64, P1589, DOI 10.1158/0008-5472.CAN-03-3331
   Weber JS, 2012, J CLIN ONCOL, V30, P2691, DOI 10.1200/JCO.2012.41.6750
   Weiner LM, 2010, CANCER PREV RES, V3, P410, DOI 10.1158/1940-6207.CAPR-10-0040
   Wiedermann U, 2013, BREAST CANCER RES TR, V138, P1, DOI 10.1007/s10549-013-2410-8
   Wykosky J, 2008, MOL CANCER RES, V6, P1795, DOI 10.1158/1541-7786.MCR-08-0244
   Yamaguchi S, 2008, CANCER IMMUNOL IMMUN, V57, P1861, DOI 10.1007/s00262-008-0514-5
   Yamaguchi S, 2007, CANCER-AM CANCER SOC, V110, P1469, DOI 10.1002/cncr.22958
   Yang JC, 2013, CLIN DERMATOL, V31, P209, DOI 10.1016/j.clindermatol.2012.08.019
   Yeung JT, 2013, J NEURO-ONCOL, V111, P103, DOI 10.1007/s11060-012-0998-x
   Zeestraten ECM, 2013, INT J CANCER, V132, P1581, DOI 10.1002/ijc.27819
NR 104
TC 44
Z9 50
U1 1
U2 12
PU TAYLOR & FRANCIS INC
PI PHILADELPHIA
PA 530 WALNUT STREET, STE 850, PHILADELPHIA, PA 19106 USA
SN 2164-5515
EI 2164-554X
J9 HUM VACC IMMUNOTHER
JI Human Vaccines Immunother.
PD NOV 15
PY 2014
VL 10
IS 11
BP 3297
EP 3305
DI 10.4161/hv.29475
PG 9
WC Biotechnology & Applied Microbiology; Immunology
SC Biotechnology & Applied Microbiology; Immunology
GA CB1CN
UT WOS:000349364300031
PM 25483660
DA 2025-02-17
ER

PT J
AU Deng, SL
   Zhu, S
   Qiao, Y
   Liu, YJ
   Chen, W
   Zhao, G
   Chen, JT
AF Deng, Shuanglin
   Zhu, Shan
   Qiao, Yuan
   Liu, Yong-Jun
   Chen, Wei
   Zhao, Gang
   Chen, Jingtao
TI Recent advances in the role of toll-like receptors and TLR agonists in immunotherapy for human glioma
SO PROTEIN & CELL
LA English
DT Review
DE glioma; toll-like receptor; agonist; central nervous system; immunotherapy
ID blood-brain-barrier; nf-kappa-b; dendritic cells; t-cells; immune-responses; in-vivo; inflammatory responses; adjuvant temozolomide; mononuclear-cells; choroid-plexus
AB Gliomas are extremely aggressive brain tumors with a very poor prognosis. One of the more promising strategies for the treatment of human gliomas is targeted immunotherapy where antigens that are unique to the tumors are exploited to generate vaccines. The approach, however, is complicated by the fact that human gliomas escape immune surveillance by creating an immune suppressed microenvironment. In order to oppose the glioma imposed immune suppression, molecules and pathways involved in immune cell maturation, expansion, and migration are under intensive clinical investigation as adjuvant therapy. Toll-like receptors (TLRs) mediate many of these functions in immune cell types, and TLR agonists, thus, are currently primary candidate molecules to be used as important adjuvants in a variety of cancers. In animal models for glioma, TLR agonists have exhibited antitumor properties by facilitating antigen presentation and stimulating innate and adaptive immunity. In clinical trials, several TLR agonists have achieved survival benefit, and many more trials are recruiting or ongoing. However, a second complicating factor is that TLRs are also expressed on cancer cells where they can participate instead in a variety of tumor promoting activities including cell growth, proliferation, invasion, migration, and even stem cell maintenance. TLR agonists can, therefore, possibly play dual roles in tumor biology. Here, how TLRs and TLR agonists function in glioma biology and in anti-glioma therapies is summarized in an effort to provide a current picture of the sophisticated relationship of glioma with the immune system and the implications for immunotherapy.
C1 [Deng, Shuanglin; Zhu, Shan; Qiao, Yuan; Chen, Jingtao] Jilin Univ, Hosp 1, Inst Translat Med, Changchun 130031, Peoples R China.
   [Deng, Shuanglin; Zhao, Gang] Jilin Univ, Hosp 1, Dept Neurosurg, Changchun 130031, Peoples R China.
   [Liu, Yong-Jun] MedImmune, Gaithersburg, MD 20878 USA.
   [Chen, Wei] Univ Minnesota, Sch Med, Dept Hematol Oncol, Minneapolis, MN 55455 USA.
   [Chen, Wei] Univ Minnesota, Sch Med, BMT Dept Pediat, Minneapolis, MN 55455 USA.
C3 Jilin University; Jilin University; AstraZeneca; Medimmune; University of Minnesota System; University of Minnesota Twin Cities; University of Minnesota System; University of Minnesota Twin Cities
RP Zhao, G (通讯作者)，Jilin Univ, Hosp 1, Dept Neurosurg, Changchun 130031, Peoples R China.
EM Gangzhao_12@sina.com; jtchen@jlu.edu.cn
FU National Major Scientific and Technological Special Project for "Significant New Drugs Development" [2013ZX09102032]; Key Scientific Project of Jilin Province [20140204024YY]
CR Adams S, 2008, J IMMUNOL, V181, P776, DOI 10.4049/jimmunol.181.1.776
   Agrawal S, 2011, J CLIN IMMUNOL, V31, P89, DOI 10.1007/s10875-010-9456-8
   Akira S, 2004, NAT REV IMMUNOL, V4, P499, DOI 10.1038/nri1391
   Ali S, 2004, MOL THER, V10, P1071, DOI 10.1016/j.ymthe.2004.08.025
   Alizadeh D, 2010, CLIN CANCER RES, V16, P3399, DOI 10.1158/1078-0432.CCR-09-3087
   Anandasabapathy N, 2011, J EXP MED, V208, P1695, DOI 10.1084/jem.20102657
   ANDERSON KV, 1985, CELL, V42, P779, DOI 10.1016/0092-8674(85)90274-0
   Arunkumar N, 2013, CELL MOL IMMUNOL, V10, P360, DOI 10.1038/cmi.2013.14
   Asea A, 2002, J BIOL CHEM, V277, P15028, DOI 10.1074/jbc.M200497200
   Bartus RT, 1996, IMMUNOPHARMACOLOGY, V33, P270, DOI 10.1016/0162-3109(96)00070-7
   Bernasconi NL, 2003, BLOOD, V101, P4500, DOI 10.1182/blood-2002-11-3569
   Boskovitz A, 2004, EXPERT OPIN BIOL TH, V4, P1453, DOI 10.1517/14712598.4.9.1453
   Brat DJ, 2005, NEURO-ONCOLOGY, V7, P122, DOI 10.1215/S1152851704001061
   Brody JD, 2010, J CLIN ONCOL, V28, P4324, DOI 10.1200/JCO.2010.28.9793
   Butowski N, 2009, J NEURO-ONCOL, V91, P175, DOI 10.1007/s11060-008-9693-3
   Calzascia T, 2005, IMMUNITY, V22, P175, DOI 10.1016/j.immuni.2004.12.008
   Caron G, 2005, J IMMUNOL, V175, P1551, DOI 10.4049/jimmunol.175.3.1551
   Carpentier A, 2010, NEURO-ONCOLOGY, V12, P401, DOI 10.1093/neuonc/nop047
   da Fonseca ACC, 2013, CLIN DEV IMMUNOL, V0, P0, DOI DOI 10.1155/2013/264124
   Chatterjee S, 2014, CANCER RES, V74, P5008, DOI 10.1158/0008-5472.CAN-13-2698
   Cherfils-Vicini J, 2010, J CLIN INVEST, V120, P1285, DOI 10.1172/JCI36551
   Chicoine MR, 2007, NEUROSURGERY, V60, P372, DOI 10.1227/01.NEU.0000249280.61761.2E
   Chirasani SR, 2012, NEURO-ONCOLOGY, V14, P23
   Crellin NK, 2005, J IMMUNOL, V175, P8051, DOI 10.4049/jimmunol.175.12.8051
   Curtin JF, 2009, PLOS MED, V6, P83, DOI 10.1371/journal.pmed.1000010
   Echigo R, 2012, ONCOL REP, V28, P1176, DOI 10.3892/or.2012.1937
   Eguchi J, 2006, CANCER RES, V66, P5883, DOI 10.1158/0008-5472.CAN-06-0363
   Eiró N, 2014, HEPATOL RES, V44, P769, DOI 10.1111/hepr.12180
   Elliott PJ, 1996, IMMUNOPHARMACOLOGY, V33, P205, DOI 10.1016/0162-3109(96)00041-0
   Foldi M, 1999, LYMPHOLOGY, V32, P40
   Graner MW, 2007, J NEUROSCI, V27, P11214, DOI 10.1523/JNEUROSCI.3588-07.2007
   Grauer O, 2007, J NEURO-ONCOL, V82, P151, DOI 10.1007/s11060-006-9274-2
   Gupta P, 2013, CELL SIGNAL, V25, P682, DOI 10.1016/j.cellsig.2012.12.001
   Haghparast A, 2011, IRAN J IMMUNOL, V8, P111, DOI IJIv8i2A7
   Hansen J, 2012, CANCER IMMUNOL IMMUN, V61, P893, DOI 10.1007/s00262-011-1156-6
   Herrmann A, 2014, CANC RES, V0, P0
   Hornung V, 2002, J IMMUNOL, V168, P4531, DOI 10.4049/jimmunol.168.9.4531
   Huang B, 2007, CANCER RES, V67, P4346, DOI 10.1158/0008-5472.CAN-06-4067
   Huang Z, 2013, BIOMATERIALS, V34, P746, DOI 10.1016/j.biomaterials.2012.09.062
   Hussain SF, 2006, NEURO-ONCOLOGY, V8, P261, DOI 10.1215/15228517-2006-008
   Hussain SF, 2006, J TRANSL MED, V4, P0, DOI 10.1186/1479-5876-4-15
   Hussain SF, 2005, EXPERT REV ANTICANC, V5, P777, DOI 10.1586/14737140.5.5.777
   Jackson C, 2013, IMMUNOTHERAPY-UK, V5, P155, DOI 10.2217/IMT.12.155
   Kabelitz D, 2007, CURR OPIN IMMUNOL, V19, P39, DOI 10.1016/j.coi.2006.11.007
   Karman J, 2004, J IMMUNOL, V173, P2353, DOI 10.4049/jimmunol.173.4.2353
   Kawakami K, 2000, CANCER RES, V60, P2981
   Kawanishi Y, 2013, MICROBIOL IMMUNOL, V57, P63, DOI 10.1111/1348-0421.12001
   Kees T, 2012, NEURO-ONCOLOGY, V14, P64, DOI 10.1093/neuonc/nor182
   Kepp O, 2011, CANCER METAST REV, V30, P61, DOI 10.1007/s10555-011-9273-4
   Kjellman C, 2000, INT J CANCER, V89, P251, DOI 10.1002/1097-0215(20000520)89:3<251::AID-IJC7>3.0.CO;2-5
   Kostianovsky AM, 2008, J IMMUNOL, V181, P5425, DOI 10.4049/jimmunol.181.8.5425
   Krieg AM, 2006, NAT REV DRUG DISCOV, V5, P471, DOI 10.1038/nrd2059
   Kundu SD, 2008, PROSTATE, V68, P223, DOI 10.1002/pros.20710
   Leng LG, 2012, J CLIN NEUROSCI, V19, P75, DOI 10.1016/j.jocn.2011.03.037
   Li G, 2010, NEUROSURG CLIN N AM, V21, P87, DOI 10.1016/j.nec.2009.08.004
   Li XL, 2012, TUMOR BIOL, V33, P1607, DOI 10.1007/s13277-012-0416-1
   Liu XY, 2013, CELL IMMUNOL, V284, P111, DOI 10.1016/j.cellimm.2013.07.018
   Louis DN, 2007, ACTA NEUROPATHOL, V114, P547, DOI 10.1007/s00401-007-0278-6
   Månsson A, 2006, IMMUNOLOGY, V118, P539, DOI 10.1111/j.1365-2567.2006.02392.x
   Maraskovsky E, 1996, J EXP MED, V184, P1953, DOI 10.1084/jem.184.5.1953
   Medzhitov R, 1997, NATURE, V388, P394, DOI 10.1038/41131
   Meng YX, 2008, J NEURO-ONCOL, V88, P19, DOI 10.1007/s11060-008-9536-2
   Muldoon LL, 2013, J CEREBR BLOOD F MET, V33, P13, DOI 10.1038/jcbfm.2012.153
   Muraoka D, 2014, ACS NANO, V8, P9209, DOI 10.1021/nn502975r
   Newton MR, 2014, CLIN EXP IMMUNOL, V177, P261, DOI 10.1111/cei.12315
   Nomi N, 2010, ONCOL REP, V24, P225, DOI 10.3892/or_00000850
   ONeill LAJ, 2007, NAT REV IMMUNOL, V7, P353, DOI 10.1038/nri2079
   Platten M, 2003, ANN NEUROL, V54, P388, DOI 10.1002/ana.10679
   Poltorak A, 1998, SCIENCE, V282, P2085, DOI 10.1126/science.282.5396.2085
   Pradhan P, 2014, BIOMATERIALS, V35, P5491, DOI 10.1016/j.biomaterials.2014.03.039
   Prins RM, 2011, CLIN CANCER RES, V17, P1603, DOI 10.1158/1078-0432.CCR-10-2563
   Provencio JJ, 2005, J NEUROIMMUNOL, V163, P179, DOI 10.1016/j.jneuroim.2005.03.003
   Pulendran B, 1997, J IMMUNOL, V159, P2222
   Rosenfeld MR, 2010, NEURO-ONCOLOGY, V12, P1071, DOI 10.1093/neuonc/noq071
   Salaun B, 2006, J IMMUNOL, V176, P4894, DOI 10.4049/jimmunol.176.8.4894
   Sarrazy V, 2011, CANCER LETT, V311, P195, DOI 10.1016/j.canlet.2011.07.018
   Serot JM, 1997, NEUROREPORT, V8, P1995, DOI 10.1097/00001756-199705260-00039
   Sharma P, 2008, J IMMUNOTHER, V31, P849, DOI 10.1097/CJI.0b013e3181891574
   Shinohara H, 2000, CANCER RES, V60, P1766
   Sinha S, 2011, CELL SIGNAL, V23, P1869, DOI 10.1016/j.cellsig.2011.06.024
   Stamatovic SM, 2008, CURR NEUROPHARMACOL, V6, P179, DOI 10.2174/157015908785777210
   Stathopoulos A, 2012, ONCOIMMUNOLOGY, V1, P298, DOI 10.4161/onci.19068
   Stupp R, 2005, NEW ENGL J MED, V352, P987, DOI 10.1056/NEJMoa043330
   Tewari R, 2012, J MOL MED, V90, P67, DOI 10.1007/s00109-011-0807-6
   Tewari R, 2009, MOL ONCOL, V3, P77, DOI 10.1016/j.molonc.2008.10.004
   Thuringer D, 2011, J BIOL CHEM, V286, P3418, DOI 10.1074/jbc.M110.154823
   Vansteenkiste J, 2007, J CLIN ONCOL, V25, P0, DOI 10.1200/JCO.2006.09.7097
   Vermorken JB, 1999, LANCET, V353, P345, DOI 10.1016/S0140-6736(98)07186-4
   Vinnakota K, 2013, NEURO-ONCOLOGY, V15, P1457, DOI 10.1093/neuonc/not115
   Walenta S, 2004, SEMIN RADIAT ONCOL, V14, P267, DOI 10.1016/j.semradonc.2004.04.004
   Wang C, 2010, BMC CANCER, V10, P0, DOI 10.1186/1471-2407-10-415
   WANG HJ, 1989, ACTA ANAT, V134, P67
   Weller RO, 2009, ACTA NEUROPATHOL, V117, P1, DOI 10.1007/s00401-008-0457-0
   Wolburg H, 2005, ACTA NEUROPATHOL, V109, P181, DOI 10.1007/s00401-004-0928-x
   Wu A, 2007, J IMMUNOTHER, V30, P789, DOI 10.1097/CJI.0b013e318155a0f6
   Xiong ZM, 2011, J IMMUNOTHER, V34, P264, DOI 10.1097/CJI.0b013e318209eed4
   Yang I, 2010, J CLIN NEUROSCI, V17, P6, DOI 10.1016/j.jocn.2009.05.006
   Zarember KA, 2002, J IMMUNOL, V168, P554, DOI 10.4049/jimmunol.168.2.554
   Zhan ZZ, 2014, AUTOPHAGY, V10, P257, DOI 10.4161/auto.27162
   Zhang YF, 2014, CLIN IMMUNOL, V154, P26, DOI 10.1016/j.clim.2014.06.004
   Zhao BG, 2014, J IMMUNOTHER CANCER, V2, P0, DOI 10.1186/2051-1426-2-12
   Zhao DC, 2011, CLIN CANCER RES, V17, P771, DOI 10.1158/1078-0432.CCR-10-2444
   Zhao JX, 2007, EUR J NEUROL, V14, P510, DOI 10.1111/j.1468-1331.2006.01705.x
   Zhu XM, 2007, J TRANSL MED, V5, P0, DOI 10.1186/1479-5876-5-10
NR 105
TC 55
Z9 64
U1 1
U2 32
PU OXFORD UNIV PRESS
PI OXFORD
PA GREAT CLARENDON ST, OXFORD OX2 6DP, ENGLAND
SN 1674-800X
EI 1674-8018
J9 PROTEIN CELL
JI Protein Cell
PD DEC 15
PY 2014
VL 5
IS 12
BP 899
EP 911
DI 10.1007/s13238-014-0112-6
PG 13
WC Cell Biology
SC Cell Biology
GA AW1OB
UT WOS:000346057600003
PM 25411122
DA 2025-02-17
ER

PT J
AU Zhang, Y
   Tian, SH
   Liu, ZQ
   Zhang, JY
   Zhang, ML
   Bosenberg, MW
   Kedl, RM
   Waldmann, TA
   Storkus, WJ
   Falo, LD
   You, ZY
AF Zhang, Yi
   Tian, Shenghe
   Liu, Zuqiang
   Zhang, Jiying
   Zhang, Meili
   Bosenberg, Marcus W.
   Kedl, Ross M.
   Waldmann, Thomas A.
   Storkus, Walter J.
   Falo, Louis D., Jr.
   You, Zhaoyang
TI Dendritic cell-derived interleukin-15 is crucial for therapeutic cancer vaccine potency
SO ONCOIMMUNOLOGY
LA English
DT Article
DE cancer vaccines; DC; IL-15
ID cd8(+) t-cells; established tumors; antitumor immunity; trans-presentation; in-vivo; memory phenotype; murine models; dna vaccine; il-15; induction
AB IL-15 supports improved antitumor immunity. How to best incorporate IL-15 into vaccine formulations for superior cancer immunotherapy remains a challenge. DC-derived IL-15 (DCIL-15) notably has the capacity to activate DC, to substitute for CD4(+) Th and to potentiate vaccine efficacy making IL-15-based therapies attractive treatment options. We observed in transplantable melanoma, glioma and metastatic breast carcinoma models that DCIL-15-based DNA vaccines in which DC specifically express IL-15 and simultaneously produce tumor Aghsp70 were able to mediate potent therapeutic efficacy that required both host Batf3(+) DC and CD8(+) T cells. In an inducible Braf(V600E)/Pten-driven murine melanoma model, DCIL-15 (not rIL-15)-based DNA vaccines elicited durable therapeutic CD8(+) T cell-dependent antitumor immunity. DCIL-15 was found to be superior to rIL-15 in "licensing" both mouse and human DC, and for activating CD8(+) T cells. Such activation occurred even in the presence of Treg, without a need for CD4(+) Th, but was IL15/ IL-15R alpha-dependent. A single low-dose of DCIL-15 (not rIL-15)-based DC vaccines induced therapeutic antitumor immunity. CD14(+) DC emigrating from human skin explants genetically-immunized by IL-15 and Aghsp70 were more effective than similar DC emigrating from the explants genetically-immunized by Aghsp70 in the presence of rIL-15 in expressing membrane-bound IL-15/ IL-15R alpha and activating CD8(+) T cells. These results support future clinical use of DCIL-15 as a therapeutic agent in battling cancer.
C1 [Zhang, Yi; Tian, Shenghe; Liu, Zuqiang; Zhang, Jiying; Storkus, Walter J.; Falo, Louis D., Jr.; You, Zhaoyang] Univ Pittsburgh, Sch Med, Dept Dermatol, Pittsburgh, PA 15261 USA.
   [Zhang, Meili; Waldmann, Thomas A.] NCI, Lymphoid Malignancies Branch, Ctr Canc Res, Bethesda, MD 20892 USA.
   [Bosenberg, Marcus W.] Yale Univ, Sch Med, Dept Dermatol, New Haven, CT 06510 USA.
   [Bosenberg, Marcus W.] Yale Univ, Sch Med, Dept Pathol, New Haven, CT 06510 USA.
   [Kedl, Ross M.] Univ Colorado, Dept Immunol & Microbiol, Aurora, CO USA.
   [Storkus, Walter J.; Falo, Louis D., Jr.; You, Zhaoyang] Univ Pittsburgh, Sch Med, Dept Immunol, Pittsburgh, PA USA.
   [Storkus, Walter J.; Falo, Louis D., Jr.; You, Zhaoyang] Univ Pittsburgh, Inst Canc, Pittsburgh, PA USA.
C3 Pennsylvania Commonwealth System of Higher Education (PCSHE); University of Pittsburgh; National Institutes of Health (NIH) - USA; NIH National Cancer Institute (NCI); Yale University; Yale University; University of Colorado System; University of Colorado Anschutz Medical Campus; Pennsylvania Commonwealth System of Higher Education (PCSHE); University of Pittsburgh; Pennsylvania Commonwealth System of Higher Education (PCSHE); University of Pittsburgh
RP You, ZY (通讯作者)，Univ Pittsburgh, Sch Med, Dept Dermatol, Pittsburgh, PA 15261 USA.
EM youz@upmc.edu
FU Department of Dermatology at The University of Pittsburgh; NIH [R01CA108813, R01CA108813-04S2, P50CA121973, R01AI076060, R01EB01277]
CR Bessard A, 2009, MOL CANCER THER, V8, P2736, DOI 10.1158/1535-7163.MCT-09-0275
   Castellino F, 2006, ANNU REV IMMUNOL, V24, P519, DOI 10.1146/annurev.immunol.23.021704.115825
   Cheever MAM, 2008, IMMUNOL REV, V222, P357, DOI 10.1111/j.1600-065X.2008.00604.x
   Conlon KMJ, 2012, J IMMUNOTHER, V35, P102
   Dankort D, 2009, NAT GENET, V41, P544, DOI 10.1038/ng.356
   DePaolo RW, 2011, NATURE, V471, P220, DOI 10.1038/nature09849
   Diamond MS, 2011, J EXP MED, V208, P1989, DOI 10.1084/jem.20101158
   Dubois SP, 2005, P NATL ACAD SCI USA, V102, P8662, DOI 10.1073/pnas.0503360102
   Dubsky P, 2007, EUR J IMMUNOL, V37, P1678, DOI 10.1002/eji.200636329
   Epardaud M, 2008, CANCER RES, V68, P2972, DOI 10.1158/0008-5472.CAN-08-0045
   Fehniger TA, 2001, J EXP MED, V193, P219, DOI 10.1084/jem.193.2.219
   Fuertes MB, 2011, J EXP MED, V208, P2005, DOI 10.1084/jem.20101159
   Gabrilovich DI, 2009, NAT REV IMMUNOL, V9, P162, DOI 10.1038/nri2506
   Hildner K, 2008, SCIENCE, V322, P1097, DOI 10.1126/science.1164206
   Kermer V, 2012, MOL CANCER THER, V11, P1279, DOI 10.1158/1535-7163.MCT-12-0019
   Kim JH, 2005, HUM GENE THER, V16, P1255, DOI 10.1089/hum.2005.16.1255
   Kim JH, 2005, MOL THER, V11, P941, DOI 10.1016/j.ymthe.2005.01.003
   Kuwajima S, 2006, NAT IMMUNOL, V7, P740, DOI 10.1038/ni1348
   Larregina AT, 2001, GENE THER, V8, P608, DOI 10.1038/sj.gt.3301404
   Lipscomb MW, 2009, J IMMUNOL, V183, P7250, DOI 10.4049/jimmunol.0901477
   Liu RB, 2013, P NATL ACAD SCI USA, V110, P8158, DOI 10.1073/pnas.1301022110
   Liu ZQ, 2009, J IMMUNOL, V182, P6160, DOI 10.4049/jimmunol.0802664
   Mackall CL, 2000, STEM CELLS, V18, P10, DOI 10.1634/stemcells.18-1-10
   Mehandru S, 2004, J EXP MED, V200, P761, DOI 10.1084/jem.20041196
   Mishra A, 2012, CANCER CELL, V22, P645, DOI 10.1016/j.ccr.2012.09.009
   Morris JC, 2014, GENE THER, V21, P393, DOI 10.1038/gt.2014.10
   Mortier E, 2008, J EXP MED, V205, P1213, DOI 10.1084/jem.20071913
   Mortier E, 2009, IMMUNITY, V31, P811, DOI 10.1016/j.immuni.2009.09.017
   Oh S, 2008, P NATL ACAD SCI USA, V105, P5201, DOI 10.1073/pnas.0801003105
   Ohteki T, 2006, J EXP MED, V203, P2329, DOI 10.1084/jem.20061297
   Palucka K, 2013, IMMUNITY, V39, P38, DOI 10.1016/j.immuni.2013.07.004
   Pasare C, 2003, SCIENCE, V299, P1033, DOI 10.1126/science.1078231
   Prins RM, 2003, CANCER RES, V63, P8487
   Ring AM, 2012, NAT IMMUNOL, V13, P1187, DOI 10.1038/ni.2449
   Rowley J, 2008, J IMMUNOL, V181, P8237, DOI 10.4049/jimmunol.181.12.8237
   Roychowdhury S, 2005, BLOOD, V106, P2433, DOI 10.1182/blood-2005-04-1597
   Rubinstein MP, 2006, P NATL ACAD SCI USA, V103, P9166, DOI 10.1073/pnas.0600240103
   Rückert R, 2003, EUR J IMMUNOL, V33, P3493, DOI 10.1002/eji.200324545
   Saikh KU, 2008, CLIN VACCINE IMMUNOL, V15, P131, DOI 10.1128/CVI.00320-07
   Sato N, 2007, P NATL ACAD SCI USA, V104, P588, DOI 10.1073/pnas.0610115104
   Sato N, 2011, BLOOD, V117, P4032, DOI 10.1182/blood-2010-09-307504
   Savage PA, 2013, TRENDS IMMUNOL, V34, P33, DOI 10.1016/j.it.2012.08.005
   Sosinowski T, 2013, J IMMUNOL, V190, P1936, DOI 10.4049/jimmunol.1203149
   Steel JC, 2010, CANCER RES, V70, P1072, DOI 10.1158/0008-5472.CAN-09-1301
   Stonier SW, 2008, BLOOD, V112, P4546, DOI 10.1182/blood-2008-05-156307
   Strauss L, 2007, CLIN CANCER RES, V13, P4345, DOI 10.1158/1078-0432.CCR-07-0472
   Teague RM, 2006, NAT MED, V12, P335, DOI 10.1038/nm1359
   Tian S, 2009, GENE THER, V16, P1260, DOI 10.1038/gt.2009.110
   Tian SH, 2012, MOL THER, V20, P432, DOI 10.1038/mt.2011.183
   Waldmann TA, 2006, NAT REV IMMUNOL, V6, P595, DOI 10.1038/nri1901
   Waldmann TA, 2011, BLOOD, V117, P4787, DOI 10.1182/blood-2010-10-311456
   Wang LF, 2009, VACCINE, V28, P561, DOI 10.1016/j.vaccine.2009.09.119
   Xu WX, 2013, CANCER RES, V73, P3075, DOI 10.1158/0008-5472.CAN-12-2357
   Yu HF, 2011, J LEUKOCYTE BIOL, V90, P205, DOI 10.1189/jlb.1010579
   Yu P, 2012, P NATL ACAD SCI USA, V109, P6187, DOI 10.1073/pnas.1203479109
   Yu P, 2010, CLIN CANCER RES, V16, P6019, DOI 10.1158/1078-0432.CCR-10-1966
   Zhang ML, 2009, P NATL ACAD SCI USA, V106, P7513, DOI 10.1073/pnas.0902637106
NR 57
TC 14
Z9 17
U1 0
U2 12
PU LANDES BIOSCIENCE
PI AUSTIN
PA 1806 RIO GRANDE ST, AUSTIN, TX 78702 USA
SN 2162-4011
EI 2162-402X
J9 ONCOIMMUNOLOGY
JI OncoImmunology
PD OCT 15
PY 2014
VL 3
IS 10
BP 
EP 
DI 10.4161/21624011.2014.959321
PG 12
WC Oncology; Immunology
SC Oncology; Immunology
GA AX4SY
UT WOS:000346922700013
PM 25941586
DA 2025-02-17
ER

PT J
AU Jackson, CM
   Lim, M
   Drake, CG
AF Jackson, Christopher M.
   Lim, Michael
   Drake, Charles G.
TI Immunotherapy for Brain Cancer: Recent Progress and Future Promise
SO CLINICAL CANCER RESEARCH
LA English
DT Review
ID central-nervous-system; factor receptor gene; regulatory t-cells; glioblastoma-multiforme; methylation status; b7-h1 expression; malignant glioma; dendritic cells; myeloid cells; tumor-cells
AB Immunotherapy is emerging as the newest pillar of cancer treatment, with the potential to assume a place alongside surgical debulking, radiotherapy, and chemotherapy. Early experiences with antitumor vaccines demonstrated the feasibility and potential efficacy of this approach, and newer agents, such as immune checkpoint blocking antibodies and modern vaccine platforms, have ushered in a new era. These efforts are headlined by work in melanoma, prostate cancer, and renal cell carcinoma; however, substantial progress has been achieved in a variety of other cancers, including high-grade gliomas. A recurrent theme of this work is that immunotherapy is not a one-size-fits-all solution. Rather, dynamic, tumor-specific interactions within the tumor microenvironment continually shape the immunologic balance between tumor elimination and escape. High-grade gliomas are a particularly fascinating example. These aggressive, universally fatal tumors are highly resistant to radiotherapy and chemotherapy and inevitably recur after surgical resection. Located in the immune-privileged central nervous system, high-grade gliomas also use an array of defenses that serve as direct impediments to immune attack. Despite these challenges, vaccines have shown activity against high-grade gliomas, and anecdotal, preclinical, and early clinical data bolster the notion that durable remission is possible with immunotherapy. Realizing this potential, however, will require an approach tailored to the unique aspects of glioma biology. (C) 2014 AACR.
C1 [Jackson, Christopher M.; Lim, Michael] Johns Hopkins Univ, Dept Neurosurg, Sch Med, Baltimore, MD 21231 USA.
   [Drake, Charles G.] Johns Hopkins Univ, Dept Oncol, Sch Med, Baltimore, MD 21231 USA.
C3 Johns Hopkins University; Johns Hopkins University
RP Drake, CG (通讯作者)，Johns Hopkins Univ, Johns Hopkins Sidney Kimmel Comprehens Canc Ctr, 1650 Orleans St,401 North Broadway, Baltimore, MD 21231 USA.
EM cdrake@jhmi.edu
FU Accuray and Arbor Pharmaceuticals; Aduro Biotech; Bristol-Myers Squibb
CR Anandasabapathy N, 2011, J EXP MED, V208, P1695, DOI 10.1084/jem.20102657
   Unknown -, 2013, CANCER DISCOV, V3, POF14, DOI 10.1158/2159-8290.CD-NB2013-074
   BAIXERAS E, 1992, J EXP MED, V176, P327, DOI 10.1084/jem.176.2.327
   Bao SD, 2006, NATURE, V444, P756, DOI 10.1038/nature05236
   BARKER CF, 1977, ADV IMMUNOL, V25, P1
   Bloch O, 2013, CLIN CANCER RES, V19, P3165, DOI 10.1158/1078-0432.CCR-12-3314
   Brandes AA, 2009, J CLIN ONCOL, V27, P1275, DOI 10.1200/JCO.2008.19.4969
   Brockstedt DG, 2005, NAT MED, V11, P853, DOI 10.1038/nm1276
   BROOKS WH, 1972, J EXP MED, V136, P1631, DOI 10.1084/jem.136.6.1631
   Calzascia T, 2005, IMMUNITY, V22, P175, DOI 10.1016/j.immuni.2004.12.008
   Chakrabarti I, 2005, CANCER-AM CANCER SOC, V104, P2798, DOI 10.1002/cncr.21539
   Chen J, 2012, NATURE, V488, P522, DOI 10.1038/nature11287
   Cheng L, 2013, CELL, V153, P139, DOI 10.1016/j.cell.2013.02.021
   CSERR HF, 1992, BRAIN PATHOL, V2, P269, DOI 10.1111/j.1750-3639.1992.tb00703.x
   Di Giacomo AM, 2010, SEMIN ONCOL, V37, P499, DOI 10.1053/j.seminoncol.2010.09.007
   Drake CG, 2010, NAT REV IMMUNOL, V10, P580, DOI 10.1038/nri2817
   Dunn GP, 2004, ANNU REV IMMUNOL, V22, P329, DOI 10.1146/annurev.immunol.22.012703.104803
   Duraiswamy J, 2013, CANCER RES, V73, P6900, DOI 10.1158/0008-5472.CAN-13-1550
   Eppihimer MJ, 2002, MICROCIRCULATION, V9, P133, DOI 10.1038/sj/mn/7800123
   Gabrilovich DI, 2012, NAT REV IMMUNOL, V12, P253, DOI 10.1038/nri3175
   Goldberg MV, 2011, CURR TOP MICROBIOL, V344, P269, DOI 10.1007/82_2010_114
   GOLDMAN CK, 1993, MOL BIOL CELL, V4, P121, DOI 10.1091/mbc.4.1.121
   Goodwin CR, 2010, NAT REV NEUROL, V6, P304, DOI 10.1038/nrneurol.2010.67
   Gorbachev AV, 2007, J IMMUNOL, V178, P2278, DOI 10.4049/jimmunol.178.4.2278
   Grossman SA, 2011, CLIN CANCER RES, V17, P5473, DOI 10.1158/1078-0432.CCR-11-0774
   Hamilton MG, 2011, J NEURO-ONCOL, V102, P255, DOI 10.1007/s11060-010-0307-5
   Harling-Berg CJ, 1999, J NEUROIMMUNOL, V101, P111, DOI 10.1016/S0165-5728(99)00130-7
   Hatam LJ, 2012, CLIN CANCER RES, V18, P1925, DOI 10.1158/1078-0432.CCR-11-2941
   Hochmeister S, 2008, AM J PATHOL, V173, P1669, DOI 10.2353/ajpath.2008.080234
   Hodi FS, 2010, NEW ENGL J MED, V363, P711, DOI 10.1056/NEJMoa1003466
   HUMPHREY PA, 1990, P NATL ACAD SCI USA, V87, P4207, DOI 10.1073/pnas.87.11.4207
   HUMPHREY PA, 1988, CANCER RES, V48, P2231
   IKONOMIDIS G, 1994, J EXP MED, V180, P2209, DOI 10.1084/jem.180.6.2209
   Klein RS, 2004, J IMMUNOL, V172, P550, DOI 10.4049/jimmunol.172.1.550
   Kleinberg LR, 2004, CANCER INVEST, V22, P1, DOI 10.1081/CNV-120027575
   Lai R, 2011, P 16 ANN SCI M SOC N, V0, P0
   Laman JD, 2013, J NEUROIMMUNE PHARM, V8, P840, DOI 10.1007/s11481-013-9470-8
   Le DT, 2013, J IMMUNOTHER, V36, P382, DOI 10.1097/CJI.0b013e31829fb7a2
   Le DT, 2012, CLIN CANCER RES, V18, P858, DOI 10.1158/1078-0432.CCR-11-2121
   Lesniak MS, 2011, J CLIN ONCOL, V29, P3105, DOI 10.1200/JCO.2011.34.9019
   Liau LM, 2002, CANCER RES, V62, P2287
   LINSLEY PS, 1994, IMMUNITY, V1, P793, DOI 10.1016/S1074-7613(94)80021-9
   Lipson EJ, 2011, CLIN CANCER RES, V17, P6958, DOI 10.1158/1078-0432.CCR-11-1595
   Liu GT, 2006, MOL CANCER, V5, P0, DOI 10.1186/1476-4598-5-67
   Liu YF, 2013, STAT INTERFACE, V6, P1
   Lucio-Eterovic AK, 2009, CLIN CANCER RES, V15, P4589, DOI 10.1158/1078-0432.CCR-09-0575
   Margolin K, 2012, LANCET ONCOL, V13, P459, DOI 10.1016/S1470-2045(12)70090-6
   Mathew M, 2013, MELANOMA RES, V23, P191, DOI 10.1097/CMR.0b013e32835f3d90
   Melguizo C, 2012, J TRANSL MED, V10, P0, DOI 10.1186/1479-5876-10-250
   Monney L, 2002, NATURE, V415, P536, DOI 10.1038/415536a
   Nieder C, 2012, LANCET ONCOL, V13, PE277, DOI 10.1016/S1470-2045(12)70303-0
   Nirschl CJ, 2013, CLIN CANCER RES, V19, P4917, DOI 10.1158/1078-0432.CCR-12-1972
   Olino K, 2012, ANN SURG ONCOL, V19, PS597, DOI 10.1245/s10434-011-2037-0
   Pardoll DM, 2012, NAT REV CANCER, V12, P252, DOI 10.1038/nrc3239
   Parry RV, 2005, MOL CELL BIOL, V25, P9543, DOI 10.1128/MCB.25.21.9543-9553.2005
   Parsa AT, 2007, NAT MED, V13, P84, DOI 10.1038/nm1517
   Phuphanich S, 2013, CANCER IMMUNOL IMMUN, V62, P125, DOI 10.1007/s00262-012-1319-0
   Prins RM, 2011, CLIN CANCER RES, V17, P1603, DOI 10.1158/1078-0432.CCR-10-2563
   Quezada SA, 2006, J CLIN INVEST, V116, P1935, DOI 10.1172/JCI27745
   Ransohoff RM, 2012, J CLIN INVEST, V122, P1164, DOI 10.1172/JCI58644
   Ransohoff RM, 2010, NATURE, V468, P253, DOI 10.1038/nature09615
   Robert C, 2011, NEW ENGL J MED, V364, P2517, DOI 10.1056/NEJMoa1104621
   Romero-Rojas AE, 2013, HEAD NECK PATHOL, V7, P409, DOI 10.1007/s12105-013-0448-x
   Sampson JH, 2010, J CLIN ONCOL, V28, P4722, DOI 10.1200/JCO.2010.28.6963
   Sampson JH, 2009, MOL CANCER THER, V8, P2773, DOI 10.1158/1535-7163.MCT-09-0124
   Samsom JN, 2005, J IMMUNOL, V174, P5279, DOI 10.4049/jimmunol.174.9.5279
   SCHWARTZ RH, 1992, CELL, V71, P1065, DOI 10.1016/S0092-8674(05)80055-8
   Stupp R, 2005, NEW ENGL J MED, V352, P987, DOI 10.1056/NEJMoa043330
   Tanaka S, 2013, NAT REV CLIN ONCOL, V10, P14, DOI 10.1038/nrclinonc.2012.204
   Taube JM, 2012, SCI TRANSL MED, V4, P0, DOI 10.1126/scitranslmed.3003689
   Topalian SL, 2012, NEW ENGL J MED, V366, P2443, DOI 10.1056/NEJMoa1200690
   Varvel NH, 2012, P NATL ACAD SCI USA, V109, P18150, DOI 10.1073/pnas.1210150109
   Verhaak RGW, 2010, CANCER CELL, V17, P98, DOI 10.1016/j.ccr.2009.12.020
   Wada S, 2013, J TRANSL MED, V11, P0, DOI 10.1186/1479-5876-11-89
   Wang R, 2010, NATURE, V468, P829, DOI 10.1038/nature09624
   WATERHOUSE P, 1995, SCIENCE, V270, P985, DOI 10.1126/science.270.5238.985
   Wolchok JD, 2013, NEW ENGL J MED, V369, P122, DOI 10.1056/NEJMoa1302369
   Woo SR, 2012, CANCER RES, V72, P917, DOI 10.1158/0008-5472.CAN-11-1620
   YAMAZAKI H, 1988, MOL CELL BIOL, V8, P1816, DOI 10.1128/MCB.8.4.1816
   Yan H, 2009, NEW ENGL J MED, V360, P765, DOI 10.1056/NEJMoa0808710
   Yeung JT, 2013, CLIN CANCER RES, V19, P1816, DOI 10.1158/1078-0432.CCR-12-2861
   Zeng J, 2013, INT J RADIAT ONCOL, V86, P343, DOI 10.1016/j.ijrobp.2012.12.025
   Zhong YC, 2012, J CLIN IMMUNOL, V32, P1104, DOI 10.1007/s10875-012-9699-7
NR 84
TC 74
Z9 82
U1 2
U2 36
PU AMER ASSOC CANCER RESEARCH
PI PHILADELPHIA
PA 615 CHESTNUT ST, 17TH FLOOR, PHILADELPHIA, PA 19106-4404 USA
SN 1078-0432
EI 1557-3265
J9 CLIN CANCER RES
JI Clin. Cancer Res.
PD JUL 15
PY 2014
VL 20
IS 14
BP 3651
EP 3659
DI 10.1158/1078-0432.CCR-13-2057
PG 9
WC Oncology
SC Oncology
GA AM1MX
UT WOS:000339611500006
PM 24771646
DA 2025-02-17
ER

PT J
AU Yin, T
   Shi, PF
   Gou, SM
   Shen, Q
   Wang, CY
AF Yin, Tao
   Shi, Pengfei
   Gou, Shanmiao
   Shen, Qiang
   Wang, Chunyou
TI Dendritic Cells Loaded with Pancreatic Cancer Stem Cells (CSCs) Lysates Induce Antitumor Immune Killing Effect In Vitro
SO PLOS ONE
LA English
DT Article
ID initiating cells; resistance; glioblastoma; populations; vaccination; melanoma; cd133
AB According to the cancer stem cells (CSCs) theory, malignant tumors may be heterogeneous in which a small population of CSCs drive the progression of cancer. Because of their intrinsic abilities, CSCs may survive a variety of treatments and then lead to therapeutic resistance and cancer recurrence. Pancreatic CSCs have been reported to be responsible for the malignant behaviors of pancreatic cancer, including suppression of immune protection. Thus, development of immune strategies to eradicate pancreatic CSCs may be of great value for the treatment of pancreatic cancer. In this study, we enriched pancreatic CSCs by culturing Panc-1 cells under sphere-forming conditions. Panc-1 CSCs expressed low levels of HLA-ABC and CD86, as measured by flow cytometry analysis. We further found that the Panc-1 CSCs modulate immunity by inhibiting lymphocyte proliferation which is promoted by phytohemagglutinin (PHA) and anti-CD3 monoclonal antibodies. The monocyte derived dendritic cells (DCs) were charged with total lysates generated from Panc-1 CSCs obtained from tumor sphere culturing. After co-culturing with lymphocytes at different ratios, the Panc-1 CSCs lysates modified DC effectively promoted lymphocyte proliferation. The activating efficiency reached 72.4% and 74.7% at the ratios of 1: 10 and 1: 20 with lymphocytes. The activated lymphocytes secreted high levels of INF-gamma and IL-2, which are strong antitumor cytokines. Moreover, Panc-1 CSCs lysates modified DC induced significant cytotoxic effects of lymphocytes on Panc-1 CSCs and parental Panc-1 cells, respectively, as shown by lactate dehydrogenase (LDH) assay. Our study demonstrates that the development of CSCs-based vaccine is a promising strategy for treating pancreatic cancer.
C1 [Yin, Tao; Shi, Pengfei; Gou, Shanmiao; Wang, Chunyou] Huazhong Univ Sci & Technol, Union Hosp, Tongji Med Coll, Pancreat Dis Inst,Dept Gen Surg, Wuhan 430074, Hubei, Peoples R China.
   [Shen, Qiang] Univ Texas MD Anderson Canc Ctr, Dept Clin Canc Prevent, Houston, TX 77030 USA.
C3 Huazhong University of Science & Technology; University of Texas System; UTMD Anderson Cancer Center
RP Yin, T (通讯作者)，Huazhong Univ Sci & Technol, Union Hosp, Tongji Med Coll, Pancreat Dis Inst,Dept Gen Surg, 1277 Jiefang Ave, Wuhan 430074, Hubei, Peoples R China.
EM ytwhun@126.com; chunyouwang52@126.com
FU National Natural Science Foundation of China [30801100]
CR Brown CE, 2009, CANCER RES, V69, P8886, DOI 10.1158/0008-5472.CAN-09-2687
   Goldszmid RS, 2003, J IMMUNOL, V171, P5940, DOI 10.4049/jimmunol.171.11.5940
   Gou SM, 2007, PANCREAS, V34, P429, DOI 10.1097/MPA.0b013e318033f9f4
   Hayashi T, 2002, CLIN IMMUNOL, V104, P14, DOI 10.1006/clim.2002.5224
   Hermann PC, 2007, CELL STEM CELL, V1, P313, DOI 10.1016/j.stem.2007.06.002
   Lee HJ, 2011, J KOREAN SURG SOC, V81, P263, DOI 10.4174/jkss.2011.81.4.263
   Li CW, 2007, CANCER RES, V67, P1030, DOI 10.1158/0008-5472.CAN-06-2030
   Li DH, 2004, LANCET, V363, P1049, DOI 10.1016/S0140-6736(04)15841-8
   Li XX, 2008, JNCI-J NATL CANCER I, V100, P672, DOI 10.1093/jnci/djn123
   Ma S, 2008, MOL CANCER RES, V6, P1146, DOI 10.1158/1541-7786.MCR-08-0035
   Mimeault M, 2007, J CELL MOL MED, V11, P981, DOI 10.1111/j.1582-4934.2007.00088.x
   Pellegatta S, 2006, CANCER RES, V66, P10247, DOI 10.1158/0008-5472.CAN-06-2048
   Schatton T, 2010, CANCER RES, V70, P697, DOI 10.1158/0008-5472.CAN-09-1592
   Simeone DM, 2008, CLIN CANCER RES, V14, P5646, DOI 10.1158/1078-0432.CCR-08-0584
   Spisek R, 2007, J EXP MED, V204, P831, DOI 10.1084/jem.20062387
   Vik-Mo EO, 2013, CANCER IMMUNOL IMMUN, V62, P1499, DOI 10.1007/s00262-013-1453-3
   Wei J, 2010, CLIN CANCER RES, V16, P461, DOI 10.1158/1078-0432.CCR-09-1983
   Wei J, 2010, MOL CANCER THER, V9, P67, DOI 10.1158/1535-7163.MCT-09-0734
   Wu AH, 2007, J NEURO-ONCOL, V83, P121, DOI 10.1007/s11060-006-9265-3
   Xu QJ, 2009, STEM CELLS, V27, P1734, DOI 10.1002/stem.102
   Yin T, 2011, INT J MOL SCI, V12, P1595, DOI 10.3390/ijms12031595
NR 21
TC 26
Z9 27
U1 0
U2 13
PU PUBLIC LIBRARY SCIENCE
PI SAN FRANCISCO
PA 1160 BATTERY STREET, STE 100, SAN FRANCISCO, CA 94111 USA
SN 1932-6203
EI 
J9 PLOS ONE
JI PLoS One
PD DEC 18
PY 2014
VL 9
IS 12
BP 
EP 
DI 10.1371/journal.pone.0114581
PG 12
WC Multidisciplinary Sciences
SC Science & Technology - Other Topics
GA CA4AC
UT WOS:000348845600004
PM 25521461
DA 2025-02-17
ER

PT J
AU Khan, IS
   Ehtesham, M
AF Khan, Imad Saeed
   Ehtesham, Moneeb
TI Targeting glioblastoma cancer stem cells: the next great hope?
SO NEUROSURGICAL FOCUS
LA English
DT Article
DE glioblastoma multiforme; cancer stem cells; treatment; tumor-initiating cells; glioma stem cells
ID dual pi3k/mtor inhibitor; pulsed dendritic cells; enhances radiation sensitivity; human glioma-cells; initiating cells; valproic acid; malignant glioma; dna-repair; t-cells; expressing gliomas
AB Glioblastoma multiforme (GBM) is the most common primary brain tumor and is notorious for its poor prognosis. The highly invasive nature of GBM and its inherent resistance to therapy lead to very high rates of recurrence. Recently, a small cohort of tumor cells, called cancer stem cells (CSCs), has been recognized as a subset of tumor cells with self-renewal ability and multilineage capacity. These properties, along with the remarkable tumorigenicity of CSCs, are thought to account for the high rates of tumor recurrence after treatment. Recent research has been geared toward understanding the unique biological characteristics of CSCs to enable development of targeted therapy. Strategies include inhibition of CSC-specific pathways and receptors; agents that increase sensitivity of CSCs to chemotherapy and radiotherapy; CSC differentiation agents; and CSC-specific immunotherapy, virotherapy, and gene therapy. These approaches could inform the development of newer therapeutics for GBM.
C1 [Khan, Imad Saeed] Geisel Sch Med Dartmouth, Neurosurg Sect, Lebanon, NH USA.
   [Ehtesham, Moneeb] Vanderbilt Univ, Med Ctr, Dept Neurol Surg, Nashville, TN 37232 USA.
C3 Dartmouth College; Vanderbilt University
RP Ehtesham, M (通讯作者)，Vanderbilt Univ, Med Ctr, Med Ctr North, T-4224, Nashville, TN 37232 USA.
EM moneeb.ehtesham@vanderbilt.edu
CR Abdouh M, 2009, J NEUROSCI, V29, P8884, DOI 10.1523/JNEUROSCI.0968-09.2009
   Aguado T, 2007, J BIOL CHEM, V282, P6854, DOI 10.1074/jbc.M608900200
   Ahmed N, 2010, CLIN CANCER RES, V16, P474, DOI 10.1158/1078-0432.CCR-09-1322
   Allenspach EJ, 2002, CANCER BIOL THER, V1, P466, DOI 10.4161/cbt.1.5.159
   Ashizawa T, 2013, INT J ONCOL, V43, P219, DOI 10.3892/ijo.2013.1916
   Augustin I, 2012, EMBO MOL MED, V4, P38, DOI 10.1002/emmm.201100186
   Avril T, 2012, BRAIN PATHOL, V22, P159, DOI 10.1111/j.1750-3639.2011.00515.x
   Bao SD, 2008, CANCER RES, V68, P6043, DOI 10.1158/0008-5472.CAN-08-1079
   Bao SD, 2006, NATURE, V444, P756, DOI 10.1038/nature05236
   Bao SD, 2006, CANCER RES, V66, P7843, DOI 10.1158/0008-5472.CAN-06-1010
   Bar EE, 2007, STEM CELLS, V25, P2524, DOI 10.1634/stemcells.2007-0166
   Batchelor TT, 2013, J CLIN ONCOL, V31, P3212, DOI 10.1200/JCO.2012.47.2464
   Bota DA, 2013, J NEUROSURG, V119, P1415, DOI 10.3171/2013.7.JNS1323
   Brown CE, 2012, CLIN CANCER RES, V18, P2199, DOI 10.1158/1078-0432.CCR-11-1669
   Bühring HJ, 1999, BLOOD, V94, P832, DOI 10.1182/blood.V94.2.832.414a50_832_833
   Calabrese C, 2007, CANCER CELL, V11, P69, DOI 10.1016/j.ccr.2006.11.020
   Chakravarti A, 2013, INT J RADIAT ONCOL, V85, P1206, DOI 10.1016/j.ijrobp.2012.10.008
   Chen CH, 2011, J MOL MED, V89, P303, DOI 10.1007/s00109-010-0707-1
   Chen L, 2013, NEUROSCI LETT, V534, P327, DOI 10.1016/j.neulet.2012.11.047
   Chin L, 2008, NATURE, V455, P1061, DOI 10.1038/nature07385
   Cho DY, 2013, CELL TRANSPLANT, V22, P731, DOI 10.3727/096368912X655136
   Clarke Michael F, 2006, CANCER RES, V66, P9339, DOI 10.1158/0008-5472.CAN-06-3126
   Clement V, 2007, CURR BIOL, V17, P165, DOI 10.1016/j.cub.2006.11.033
   Colen CB, 2011, NEOPLASIA, V13, P620, DOI 10.1593/neo.11134
   Conrad C, 2005, CANCER GENE THER, V12, P284, DOI 10.1038/sj.cgt.7700750
   Dahmane N, 1999, DEVELOPMENT, V126, P3089
   Dang L, 2006, ONCOGENE, V25, P487, DOI 10.1038/sj.onc.1209074
   del Alcazar CRG, 2014, CLIN CANCER RES, V20, P1235, DOI 10.1158/1078-0432.CCR-13-1607
   DellAlbani P, 2008, NEUROCHEM RES, V33, P2407, DOI 10.1007/s11064-008-9723-8
   Dey M, 2011, STEM CELL REV REP, V7, P119, DOI 10.1007/s12015-010-9132-7
   Di Cristofano A, 2000, CELL, V100, P387, DOI 10.1016/S0092-8674(00)80674-1
   Dixit D, 2013, CANCER LETT, V336, P347, DOI 10.1016/j.canlet.2013.03.025
   Dobbin Zachary C, 2013, CURR PROTOC PHARMACOL, V63, P0, DOI 10.1002/0471141755.ph1428s63
   Drappatz J, 2010, INT J RADIAT ONCOL, V78, P85, DOI 10.1016/j.ijrobp.2009.07.1741
   Fan X, 2010, STEM CELLS, V28, P5, DOI 10.1002/stem.254
   Feng H, 2014, ONCOGENE, V33, P2504, DOI 10.1038/onc.2013.198
   Feng HZ, 2012, P NATL ACAD SCI USA, V109, P3018, DOI 10.1073/pnas.1121457109
   FERRARINI M, 1992, INT J CANCER, V51, P613, DOI 10.1002/ijc.2910510418
   Feuring-Buske M, 2001, BLOOD, V97, P3882, DOI 10.1182/blood.V97.12.3882
   Fueyo J, 2000, ONCOGENE, V19, P2, DOI 10.1038/sj.onc.1203251
   Galli R, 2004, CANCER RES, V64, P7011, DOI 10.1158/0008-5472.CAN-04-1364
   Geoerger B, 2008, INT J CANCER, V123, P209, DOI 10.1002/ijc.23488
   Gilbert MR, 2014, NEW ENGL J MED, V370, P699, DOI 10.1056/NEJMoa1308573
   Göttlicher M, 2001, EMBO J, V20, P6969, DOI 10.1093/emboj/20.24.6969
   Grauer OM, 2008, INT J CANCER, V122, P1794, DOI 10.1002/ijc.23284
   Guessous F, 2010, CELL CYCLE, V9, P1031, DOI 10.4161/cc.9.6.10987
   Guo QH, 2013, MED ONCOL, V30, P0, DOI 10.1007/s12032-012-0325-6
   Hardee ME, 2012, CANCER RES, V72, P4119, DOI 10.1158/0008-5472.CAN-12-0546
   Harris PS, 2012, BMC CANCER, V12, P0, DOI 10.1186/1471-2407-12-80
   Hasselbalch B, 2010, APMIS, V118, P585, DOI 10.1111/j.1600-0463.2010.02631.x
   Hegi ME, 2005, NEW ENGL J MED, V352, P997, DOI 10.1056/NEJMoa043331
   Hegi ME, 2011, MOL CANCER THER, V10, P1102, DOI 10.1158/1535-7163.MCT-11-0048
   Hermann A, 2006, J NEUROCHEM, V98, P629, DOI 10.1111/j.1471-4159.2006.03916.x
   Hirose Y, 2001, CANCER RES, V61, P5843
   Hirose Y, 2003, MOL CELL BIOL, V23, P8306, DOI 10.1128/MCB.23.22.8306-8315.2003
   Hirose Y, 2003, J NEUROSURG, V98, P591, DOI 10.3171/jns.2003.98.3.0591
   Hirsch HA, 2009, CANCER RES, V69, P7507, DOI 10.1158/0008-5472.CAN-09-2994
   HOCKFIELD S, 1985, J NEUROSCI, V5, P3310
   Holyoake T, 1999, BLOOD, V94, P2056, DOI 10.1182/blood.V94.6.2056
   Horn PA, 1999, BLOOD, V93, P1435, DOI 10.1182/blood.V93.4.1435
   Houde C, 2004, BLOOD, V104, P3697, DOI 10.1182/blood-2003-12-4114
   Hovinga KE, 2010, STEM CELLS, V28, P1019, DOI 10.1002/stem.429
   Inda MD, 2010, GENE DEV, V24, P1731, DOI 10.1101/gad.1890510
   Jin X, 2011, CANCER RES, V71, P7125, DOI 10.1158/0008-5472.CAN-11-1330
   Jung JW, 2011, PLOS ONE, V6, P0, DOI 10.1371/journal.pone.0028068
   Kahlon KS, 2004, CANCER RES, V64, P9160, DOI 10.1158/0008-5472.CAN-04-0454
   Kai K, 2010, LUNG CANCER, V70, P146, DOI 10.1016/j.lungcan.2010.04.020
   Kang KB, 2012, INT J RADIAT ONCOL, V83, PE43, DOI 10.1016/j.ijrobp.2011.11.037
   Kang MK, 2008, BIOCHEM BIOPH RES CO, V373, P539, DOI 10.1016/j.bbrc.2008.06.070
   Kelly JJP, 2009, STEM CELLS, V27, P1722, DOI 10.1002/stem.98
   Kim KH, 2013, NEURO-ONCOLOGY, V15, P161, DOI 10.1093/neuonc/nos299
   Kim SS, 2014, ACS NANO, V8, P5494, DOI 10.1021/nn5014484
   KINZLER KW, 1987, SCIENCE, V236, P70, DOI 10.1126/science.3563490
   Kong S, 2012, CLIN CANCER RES, V18, P5949, DOI 10.1158/1078-0432.CCR-12-0319
   Kostrouchová M, 2007, FOLIA BIOL-PRAGUE, V53, P37
   Krafft C, 2007, ANAL BIOANAL CHEM, V387, P1669, DOI 10.1007/s00216-006-0892-5
   Krafft C, 2006, BIOPOLYMERS, V82, P301, DOI 10.1002/bip.20492
   LENDAHL U, 1990, CELL, V60, P585, DOI 10.1016/0092-8674(90)90662-X
   Li YQ, 2009, CANCER RES, V69, P7569, DOI 10.1158/0008-5472.CAN-09-0529
   Li ZH, 2012, EXPERT OPIN BIOL TH, V12, P165, DOI 10.1517/14712598.2012.648180
   Liau LM, 2005, CLIN CANCER RES, V11, P5515, DOI 10.1158/1078-0432.CCR-05-0464
   Lim DA, 2000, NEURON, V28, P713, DOI 10.1016/S0896-6273(00)00148-3
   Lindvall C, 2007, STEM CELL REV, V3, P157, DOI 10.1007/s12015-007-0025-3
   Liu GT, 2006, MOL CANCER, V5, P0, DOI 10.1186/1476-4598-5-67
   Lustig B, 2003, J CANCER RES CLIN, V129, P199, DOI 10.1007/s00432-003-0431-0
   Ma HI, 2011, J NEUROSURG, V114, P651, DOI 10.3171/2009.11.JNS091396
   Maes W, 2009, NEURO-ONCOLOGY, V11, P529, DOI 10.1215/15228517-2009-004
   Marian CO, 2010, CLIN CANCER RES, V16, P154, DOI 10.1158/1078-0432.CCR-09-2850
   Martinez R, 2007, J NEURO-ONCOL, V83, P91, DOI 10.1007/s11060-006-9292-0
   Meiss F, 2014, RECENT RESULTS CANC, V201, P405, DOI 10.1007/978-3-642-54490-3_25
   Michelakis ED, 2010, SCI TRANSL MED, V2, P0, DOI 10.1126/scitranslmed.3000677
   Miyamoto Y, 2003, CANCER CELL, V3, P565, DOI 10.1016/S1535-6108(03)00140-5
   Mizrak D, 2008, J PATHOL, V214, P3, DOI 10.1002/path.2283
   Morelli MB, 2012, INT J CANCER, V131, PE1067, DOI 10.1002/ijc.27588
   Mukherjee B, 2012, NEOPLASIA, V14, P34, DOI 10.1593/neo.111512
   Nakai E, 2009, CANCER INVEST, V27, P901, DOI 10.3109/07357900801946679
   Natsume A, 2012, ONCOGENE, V31, P2715, DOI 10.1038/onc.2011.466
   Neuzil J, 2007, BIOCHEM BIOPH RES CO, V355, P855, DOI 10.1016/j.bbrc.2007.01.159
   Nickoloff BJ, 2003, ONCOGENE, V22, P6598, DOI 10.1038/sj.onc.1206758
   Nicolis SK, 2007, NEUROBIOL DIS, V25, P217, DOI 10.1016/j.nbd.2006.08.022
   Ohba S, 2010, J NEUROSURG, V112, P33, DOI 10.3171/2009.3.JNS081146
   Oka N, 2009, NEUROL MED-CHIR, V49, P146, DOI 10.2176/nmc.49.146
   Osuka S, 2013, STEM CELLS, V31, P627, DOI 10.1002/stem.1328
   Panchision DM, 2002, CURR OPIN GENET DEV, V12, P478, DOI 10.1016/S0959-437X(02)00329-5
   Parr C, 2004, INT J MOL MED, V14, P779
   Parsons DW, 2008, SCIENCE, V321, P1807, DOI 10.1126/science.1164382
   Pece S, 2004, J CELL BIOL, V167, P215, DOI 10.1083/jcb.200406140
   Pérez-Castillo A, 2008, CLIN TRANSL ONCOL, V10, P262, DOI 10.1007/s12094-008-0195-8
   Phiel CJ, 2001, J BIOL CHEM, V276, P36734, DOI 10.1074/jbc.M101287200
   Piccirillo SGM, 2006, NATURE, V444, P761, DOI 10.1038/nature05349
   Polakis P, 2007, CURR OPIN GENET DEV, V17, P45, DOI 10.1016/j.gde.2006.12.007
   Purow BW, 2005, CANCER RES, V65, P2353, DOI 10.1158/0008-5472.CAN-04-1890
   Raizer JJ, 2010, NEURO-ONCOLOGY, V12, P95, DOI 10.1093/neuonc/nop015
   Rasper M, 2010, NEURO-ONCOLOGY, V12, P1024, DOI 10.1093/neuonc/noq070
   Rich JN, 2008, COLD SH Q B, V73, P411, DOI 10.1101/sqb.2008.73.060
   Ropolo M, 2009, MOL CANCER RES, V7, P383, DOI 10.1158/1541-7786.MCR-08-0409
   Sagar D, 2012, J NEUROIMMUNE PHARM, V7, P74, DOI 10.1007/s11481-011-9302-7
   Sakariassen PO, 2007, NEOPLASIA, V9, P882, DOI 10.1593/neo.07658
   Sandberg CJ, 2013, EXP CELL RES, V319, P2230, DOI 10.1016/j.yexcr.2013.06.004
   Schmalz Philip G R, 2011, CANCERS (BASEL), V3, P621, DOI 10.3390/cancers3010621
   Sharma V, 2011, NEUROCHEM INT, V59, P567, DOI 10.1016/j.neuint.2011.06.018
   Shen G, 2008, IN VITRO CELL DEV-AN, V44, P280, DOI 10.1007/s11626-008-9115-z
   Singh SK, 2003, CANCER RES, V63, P5821
   Singh SK, 2004, NATURE, V432, P396, DOI 10.1038/nature03128
   Solit DB, 2003, CANCER RES, V63, P2139
   Song CW, 2012, SCI REP-UK, V2, P0, DOI 10.1038/srep00362
   Srivastava VK, 2008, CYTOM PART A, V73A, P940, DOI 10.1002/cyto.a.20633
   Stea B, 2003, CANCER LETT, V202, P43, DOI 10.1016/j.canlet.2003.07.006
   Stechishin OD, 2013, NEURO-ONCOLOGY, V15, P198, DOI 10.1093/neuonc/nos302
   Steiner G, 2008, CYTOM PART A, V73A, P1158, DOI 10.1002/cyto.a.20639
   Stupp R, 2005, NEW ENGL J MED, V352, P987, DOI 10.1056/NEJMoa043330
   Tentori L, 2005, EUR J CANCER, V41, P2948, DOI 10.1016/j.ejca.2005.08.027
   Tentori L, 2005, INT J ONCOL, V26, P415
   Tentori L, 2003, CLIN CANCER RES, V9, P5370
   Ulasov IV, 2009, BRIT J CANCER, V100, P1154, DOI 10.1038/sj.bjc.6604969
   Van Nifterik KA, 2012, J NEURO-ONCOL, V107, P61, DOI 10.1007/s11060-011-0725-z
   Venugopal C, 2012, STEM CELL RES, V8, P141, DOI 10.1016/j.scr.2011.09.008
   Vescovi AL, 2006, NAT REV CANCER, V6, P425, DOI 10.1038/nrc1889
   Wachsberger PR, 2011, J NEURO-ONCOL, V105, P181, DOI 10.1007/s11060-011-0580-y
   Wakimoto H, 2012, NEURO-ONCOLOGY, V14, P132, DOI 10.1093/neuonc/nor195
   Waldmann TA, 2003, NAT MED, V9, P269, DOI 10.1038/nm0303-269
   Wang CH, 2011, NANOMED-NANOTECHNOL, V7, P69, DOI 10.1016/j.nano.2010.06.010
   Wang JL, 2008, PLOS ONE, V3, P0, DOI 10.1371/journal.pone.0003769
   Wang WJ, 2013, ACTA PHARMACOL SIN, V34, P681, DOI 10.1038/aps.2013.22
   Warrier S, 2013, ONCOL RES, V21, P93, DOI 10.3727/096504013X13786659070154
   Wechsler-Reya RJ, 1999, NEURON, V22, P103, DOI 10.1016/S0896-6273(00)80682-0
   Whiteway SL, 2013, J NEURO-ONCOL, V111, P113, DOI 10.1007/s11060-012-1000-7
   Würth R, 2013, CELL CYCLE, V12, P145, DOI 10.4161/cc.23050
   Xu Y, 2010, CANCER RES, V70, P2455, DOI 10.1158/0008-5472.CAN-09-2505
   Yan GN, 2013, ONCOL LETT, V6, P1524, DOI 10.3892/ol.2013.1569
   Yang W, 2014, EXP CELL RES, V326, P22, DOI 10.1016/j.yexcr.2014.05.022
   Yang YP, 2012, J CELL PHYSIOL, V227, P976, DOI 10.1002/jcp.22806
   Yu JS, 2001, CANCER RES, V61, P842
   Yu JS, 2004, CANCER RES, V64, P4973, DOI 10.1158/0008-5472.CAN-03-3505
   Zhang Jihong, 2012, CURR MOL PHARMACOL, V5, P102
   Zhang M, 2011, CANCER RES, V71, P7155, DOI 10.1158/0008-5472.CAN-11-1212
   Zhu TS, 2011, CANCER RES, V71, P6061, DOI 10.1158/0008-5472.CAN-10-4269
   Zhuang WZ, 2012, CANCER SCI, V103, P684, DOI 10.1111/j.1349-7006.2011.02198.x
   Zhuang WZ, 2011, INT J CANCER, V129, P2720, DOI 10.1002/ijc.25975
NR 159
TC 11
Z9 12
U1 0
U2 17
PU AMER ASSOC NEUROLOGICAL SURGEONS
PI ROLLING MEADOWS
PA 5550 MEADOWBROOK DRIVE, ROLLING MEADOWS, IL 60008 USA
SN 1092-0684
EI 
J9 NEUROSURG FOCUS
JI Neurosurg. Focus
PD DEC 15
PY 2014
VL 37
IS 6
BP 
EP 
DI 10.3171/2014.9.FOCUS14509
PG 10
WC Clinical Neurology; Surgery
SC Neurosciences & Neurology; Surgery
GA AU8WR
UT WOS:000345874800007
PM 25581936
DA 2025-02-17
ER

PT J
AU Campbell, RM
   Anderson, BD
   Brooks, NA
   Brooks, HB
   Chan, EM
   De Dios, A
   Gilmour, R
   Graff, JR
   Jambrina, E
   Mader, M
   McCann, D
   Na, SQ
   Parsons, SH
   Pratt, SE
   Shih, C
   Stancato, LF
   Starling, JJ
   Tate, C
   Velasco, JA
   Wang, Y
   Ye, XS
AF Campbell, Robert M.
   Anderson, Bryan D.
   Brooks, Nathan A.
   Brooks, Harold B.
   Chan, Edward M.
   De Dios, Alfonso
   Gilmour, Raymond
   Graff, Jeremy R.
   Jambrina, Enrique
   Mader, Mary
   McCann, Denis
   Na, Songqing
   Parsons, Stephen H.
   Pratt, Susan E.
   Shih, Chuan
   Stancato, Louis F.
   Starling, James J.
   Tate, Courtney
   Velasco, Juan A.
   Wang, Yong
   Ye, Xiang S.
TI Characterization of LY2228820 Dimesylate, a Potent and Selective Inhibitor of p38 MAPK with Antitumor Activity
SO MOLECULAR CANCER THERAPEUTICS
LA English
DT Article
ID activated protein-kinase; tumor-necrosis-factor; multiple-myeloma; breast-cancer; dendritic cells; stromal cells; growth-factor; lung-cancer; interleukin-8; cytotoxicity
AB p38 alpha mitogen-activated protein kinase (MAPK) is activated in cancer cells in response to environmental factors, oncogenic stress, radiation, and chemotherapy. p38 alpha MAPK phosphorylates a number of substrates, including MAPKAP-K2 (MK2), and regulates the production of cytokines in the tumor microenvironment, such as TNF-alpha, interleukin-1 beta (IL-1 beta), IL-6, and CXCL8 (IL-8). p38 alpha MAPK is highly expressed in human cancers and may play a role in tumor growth, invasion, metastasis, and drug resistance. LY2228820 dimesylate (hereafter LY2228820), a trisubstituted imidazole derivative, is a potent and selective, ATP-competitive inhibitor of the alpha- and beta-isoforms of p38 MAPK in vitro (IC50 5.3 and 3.2 nmol/L, respectively). In cell-based assays, LY2228820 potently and selectively inhibited phosphorylation of MK2 (Thr334) in anisomycin-stimulated HeLa cells (at 9.8 nmol/L by Western blot analysis) and anisomycin-induced mouse RAW264.7 macrophages (IC50 = 35.3 nmol/L) with no changes in phosphorylation of p38 alpha MAPK, JNK, ERK1/2, c-Jun, ATF2, or c-Myc <= 10 mu mol/L. LY2228820 also reduced TNF-alpha secretion by lipopolysaccharide/IFN-gamma-stimulated macrophages (IC50 = 6.3 nmol/L). In mice transplanted with B16-F10 melanoma, tumor phospho-MK2 (p-MK2) was inhibited by LY2228820 in a dose-dependent manner [threshold effective dose (TED)(70) = 11.2 mg/kg]. Significant target inhibition (>40% reduction in p-MK2) was maintained for 4 to 8 hours following a single 10 mg/kg oral dose. LY2228820 produced significant tumor growth delay in multiple in vivo cancer models (melanoma, non-small cell lung cancer, ovarian, glioma, myeloma, breast). In summary, LY2228820 is a p38 MAPK inhibitor, which has been optimized for potency, selectivity, drug-like properties (such as oral bioavailability), and efficacy in animal models of human cancer. Mol Cancer Ther; 13(2); 364-74. (C) 2013 AACR.
C1 [Campbell, Robert M.; Anderson, Bryan D.; Brooks, Nathan A.; Brooks, Harold B.; Chan, Edward M.; De Dios, Alfonso; Gilmour, Raymond; Graff, Jeremy R.; Mader, Mary; McCann, Denis; Na, Songqing; Parsons, Stephen H.; Pratt, Susan E.; Shih, Chuan; Stancato, Louis F.; Starling, James J.; Tate, Courtney; Wang, Yong; Ye, Xiang S.] Eli Lilly & Co, Lilly Res Labs, Indianapolis, IN 46285 USA.
   [Jambrina, Enrique; Velasco, Juan A.] Eli Lilly & Co, Alcobendas, Spain.
C3 Eli Lilly; Lilly Research Laboratories; Eli Lilly
RP Campbell, RM (通讯作者)，Eli Lilly & Co, Lilly Corp Ctr, Dc0424, Indianapolis, IN 46285 USA.
EM campbell_robert_morris@lilly.com
FU Eli Lilly and Company
CR Aesoy R, 2008, MOL CANCER RES, V6, P1630, DOI 10.1158/1541-7786.MCR-07-2172
   Barrantes ID, 2012, BIOCHEM SOC T, V40, P79, DOI 10.1042/BST20110676
   Benedetti V, 2008, MOL CANCER THER, V7, P679, DOI 10.1158/1535-7163.MCT-07-0450
   Brancho D, 2003, GENE DEV, V17, P1969, DOI 10.1101/gad.1107303
   Campbell RM, 2005, P AM ASS CANC RES S, V46, P0
   Coulthard LR, 2009, TRENDS MOL MED, V15, P369, DOI 10.1016/j.molmed.2009.06.005
   Crohns M, 2010, CYTOKINE, V50, P30, DOI 10.1016/j.cyto.2009.11.017
   de Dios A, 2005, J MED CHEM, V48, P2270, DOI 10.1021/jm048978k
   Dong Cheng, 2005, MOLECULAR & CELLULAR BIOMECHANICS, V2, P145
   Esteva FJ, 2004, CANCER-AM CANCER SOC, V100, P499, DOI 10.1002/cncr.11940
   Esteva Francisco J, 2001, PATHOLOGY AND ONCOLOGY RESEARCH, V7, P171
   Fimmel S, 2007, ANN NY ACAD SCI, V1119, P176, DOI 10.1196/annals.1404.016
   Gaundar SS, 2009, CELL CYCLE, V8, P2975
   Goetz MP, 2012, J CLIN ONCOL S, V30, P0
   Greenberg AK, 2002, AM J RESP CELL MOL, V26, P558, DOI 10.1165/ajrcmb.26.5.4689
   Gutierrez MC, 2005, J CLIN ONCOL, V23, P2469, DOI 10.1200/JCO.2005.01.172
   He J, 2012, CANCER RES, V72, P6393, DOI 10.1158/0008-5472.CAN-12-2664
   Hideshima T, 2004, ONCOGENE, V23, P8766, DOI 10.1038/sj.onc.1208118
   Hideshima T, 2003, BLOOD, V101, P703, DOI 10.1182/blood-2002-06-1874
   Ishitsuka K, 2008, BRIT J HAEMATOL, V141, P598, DOI 10.1111/j.1365-2141.2008.07044.x
   Kulbe H, 2007, CANCER RES, V67, P585, DOI 10.1158/0008-5472.CAN-06-2941
   Kuwahara I, 2006, AM J PHYSIOL-LUNG C, V291, PL407, DOI 10.1152/ajplung.00471.2005
   Luppi F, 2007, LUNG CANCER, V56, P25, DOI 10.1016/j.lungcan.2006.11.014
   Mader M, 2008, BIOORG MED CHEM LETT, V18, P179, DOI 10.1016/j.bmcl.2007.10.106
   Manning G, 2002, SCIENCE, V298, P1912, DOI 10.1126/science.1075762
   Mantovani A, 2008, NATURE, V454, P436, DOI 10.1038/nature07205
   Moscova M, 2006, CANCER RES, V66, P1376, DOI 10.1158/0008-5472.CAN-05-2666
   Neininger A, 2002, J BIOL CHEM, V277, P3065, DOI 10.1074/jbc.C100685200
   Nicolini A, 2006, CYTOKINE GROWTH F R, V17, P325, DOI 10.1016/j.cytogfr.2006.07.002
   Okamoto M, 2010, J BIOL CHEM, V285, P6477, DOI 10.1074/jbc.M109.064907
   Peng HH, 2007, EXP CELL RES, V313, P551, DOI 10.1016/j.yexcr.2006.10.030
   Pollard JW, 2004, NAT REV CANCER, V4, P71, DOI 10.1038/nrc1256
   Sandler H, 2008, BIOCHEM SOC T, V36, P491, DOI 10.1042/BST0360491
   Schieven GL, 2005, CURR TOP MED CHEM, V5, P921, DOI 10.2174/1568026054985902
   Schultz RM, 2003, PROG DRUG RES, V60, P59
   Shi YY, 2006, BREAST CANCER RES TR, V100, P33, DOI 10.1007/s10549-006-9232-x
   Suswam E, 2008, CANCER RES, V68, P674, DOI 10.1158/0008-5472.CAN-07-2751
   Tate CM, 2013, J BIOL CHEM, V288, P6743, DOI 10.1074/jbc.M112.425553
   von Felbert V, 2005, AM J PATHOL, V166, P831, DOI 10.1016/S0002-9440(10)62304-8
   Wagner EF, 2009, NAT REV CANCER, V9, P537, DOI 10.1038/nrc2694
   Walter M, 2009, ONCOGENE, V28, P2745, DOI 10.1038/onc.2009.130
   Wang SQ, 2006, BLOOD, V107, P2432, DOI 10.1182/blood-2005-06-2486
   Yasui H, 2007, BRIT J HAEMATOL, V136, P414, DOI 10.1111/j.1365-2141.2006.06443.x
   Yuan A, 2005, FRONT BIOSCI-LANDMRK, V10, P853, DOI 10.2741/1579
   Zhao F, 2009, CLIN CANCER RES, V15, P4382, DOI 10.1158/1078-0432.CCR-09-0399
   Zhu YM, 2004, BRIT J CANCER, V91, P1970, DOI 10.1038/sj.bjc.6602227
NR 46
TC 95
Z9 110
U1 0
U2 16
PU AMER ASSOC CANCER RESEARCH
PI PHILADELPHIA
PA 615 CHESTNUT ST, 17TH FLOOR, PHILADELPHIA, PA 19106-4404 USA
SN 1535-7163
EI 1538-8514
J9 MOL CANCER THER
JI Mol. Cancer Ther.
PD FEB 15
PY 2014
VL 13
IS 2
BP 364
EP 374
DI 10.1158/1535-7163.MCT-13-0513
PG 11
WC Oncology
SC Oncology
GA AA4LX
UT WOS:000331068200009
PM 24356814
DA 2025-02-17
ER

PT J
AU Lin, AH
   Burrascano, C
   Pettersson, PL
   Ibañez, CE
   Gruber, HE
   Jolly, DJ
AF Lin, Amy H.
   Burrascano, Cindy
   Pettersson, Par L.
   Ibanez, Carlos E.
   Gruber, Harry E.
   Jolly, Douglas J.
TI Blockade of Type I Interferon (IFN) Production by Retroviral Replicating Vectors and Reduced Tumor Cell Responses to IFN Likely Contribute To Tumor Selectivity
SO JOURNAL OF VIROLOGY
LA English
DT Article
ID murine leukemia-virus; antiviral responses; glycosylated gag; gene-transfer; conversion; inhibition; infection; sensor
AB We developed a Moloney mouse leukemia virus (MLV)-based retroviral replicating vector (RRV), Toca 511, which has displayed tumor specificity in resected brain tumor material and blood in clinical trials. Here, we investigated the interaction between Toca 511 and human host cells, and we show that RRVs do not induce type I interferon (IFN) responses in cultured human tumor cells or cultured human primary cells. However, exogenous type I IFN inhibited RRV replication in tumor cells and induced IFN-regulated genes, albeit at a lower level than in primary cells. Unexpectedly, RRVs did not induce IFN-alpha production upon incubation in vitro with human plasmacytoid dendritic cells (pDCs), whereas lentivirus vector and heat-treated RRVs did. Coincubation of RRVs with heat-treated RRVs or with lentivirus vector suppressed IFN-alpha production in pDCs, suggesting that native RRV has a dominant inhibitory effect on type I IFN induction. This effect is sensitive to trypsin treatment. In addition, heat treatment inactivated that activity but exposed an immune-stimulatory activity. The immune-stimulating component is sensitive to deglycosidases, trypsin, and phospholipase C treatment. Experiments with retroviral nonreplicating vectors and virus-like particles demonstrated that the immunosuppressive activity is not associated with the amphotropic envelope or the glyco-Gag protein. In summary, our data provide evidence that RRVs do not directly trigger type I IFN responses in IFN-responsive tumor cells. Moreover, RRVs appear to carry a heat-labile component that actively suppresses activation of cellular innate immune responses in pDCs. Inhibition of IFN induction by RRVs and the reduced response to IFN should facilitate tumor-specific infection in vivo. IMPORTANCE RRVs have a convincing preference for replicating in tumor cells in animal models, and we observed similar preferences in the initial treatment of human glioblastoma patients. This study investigates the basis for the interaction between RRV and human host cells (tumor versus nontumor) in vitro. We found that RRVs do not trigger an IFN-alpha/beta response in tumor cells, but the cells are capable of responding to type I IFNs and of producing them when stimulated with known agonists. Surprisingly, the data show that RRVs can actively inhibit induction of cellular innate immunity and that this inhibitory activity is heat labile and trypsin sensitive and not attributable to the envelope protein. These data partially explain the observed in vivo tumor specificity.
C1 [Lin, Amy H.; Burrascano, Cindy; Pettersson, Par L.; Ibanez, Carlos E.; Gruber, Harry E.; Jolly, Douglas J.] Tocagen Inc, San Diego, CA 92109 USA.
RP Jolly, DJ (通讯作者)，Tocagen Inc, San Diego, CA 92109 USA.
EM djolly@tocagen.com
FU Accelerate Brain Cancer Cure; American Brain Tumor Association; Musella Foundation; National Brain Tumor Society; Voices Against Brain Cancer
CR Abe A, 1998, J VIROL, V72, P6356, DOI 10.1128/JVI.72.8.6356-6361.1998
   Agudo J, 2012, MOL THER, V20, P2257, DOI 10.1038/mt.2012.150
   Andreadis ST, 1997, J VIROL, V71, P7541, DOI 10.1128/JVI.71.10.7541-7548.1997
   Brown BD, 2007, BLOOD, V109, P2797, DOI 10.1182/blood-2006-10-049312
   Browne EP, 2011, PLOS PATHOG, V7, P0, DOI 10.1371/journal.ppat.1002293
   BURNS JC, 1993, P NATL ACAD SCI USA, V90, P8033, DOI 10.1073/pnas.90.17.8033
   Cerami E, 2010, PLOS ONE, V5, P0, DOI 10.1371/journal.pone.0008918
   CORNETTA K, 1990, HUM GENE THER, V1, P15, DOI 10.1089/hum.1990.1.1-15
   da Silva AJ, 2002, J INTERF CYTOK RES, V22, P173, DOI 10.1089/107999002753536149
   Diebold SS, 2004, SCIENCE, V303, P1529, DOI 10.1126/science.1093616
   Dull T, 1998, J VIROL, V72, P8463, DOI 10.1128/JVI.72.11.8463-8471.1998
   EDWARDS SA, 1979, J VIROL, V30, P551, DOI 10.1128/JVI.30.2.551-563.1979
   Fujisawa R, 2001, J VIROL, V75, P11239, DOI 10.1128/JVI.75.22.11239-11243.2001
   Gao DX, 2013, SCIENCE, V341, P903, DOI 10.1126/science.1240933
   Gerlach N, 2006, J VIROL, V80, P3438, DOI 10.1128/JVI.80.7.3438-3444.2006
   Janeway CA, 2002, ANNU REV IMMUNOL, V20, P197, DOI 10.1146/annurev.immunol.20.083001.084359
   Kadowaki N, 2001, J EXP MED, V194, P863, DOI 10.1084/jem.194.6.863
   Kane M, 2011, IMMUNITY, V35, P135, DOI 10.1016/j.immuni.2011.05.011
   Kim T, 2010, P NATL ACAD SCI USA, V107, P15181, DOI 10.1073/pnas.1006539107
   Mangeney M, 1998, P NATL ACAD SCI USA, V95, P14920, DOI 10.1073/pnas.95.25.14920
   Marozin S, 2008, MOL THER, V16, P1789, DOI 10.1038/mt.2008.201
   Nakhaei P, 2010, J MOL CELL BIOL, V2, P110, DOI 10.1093/jmcb/mjp048
   Noser JA, 2007, MOL THER, V15, P1531, DOI 10.1038/sj.mt.6300193
   Ostertag D, 2012, NEURO-ONCOLOGY, V14, P145, DOI 10.1093/neuonc/nor199
   Perez OD, 2012, MOL THER, V20, P1689, DOI 10.1038/mt.2012.83
   POMYKALA HM, 1994, MOL CELL BIOL, V14, P7604, DOI 10.1128/MCB.14.11.7604
   Prestwich RJ, 2009, HUM GENE THER, V20, P1119, DOI 10.1089/hum.2009.135
   RAJ NBK, 1981, P NATL ACAD SCI-BIOL, V78, P7426, DOI 10.1073/pnas.78.12.7426
   Randall RE, 2008, J GEN VIROL, V89, P1, DOI 10.1099/vir.0.83391-0
   Rulli SJ, 2008, J VIROL, V82, P6566, DOI 10.1128/JVI.01357-07
   Santiago ML, 2008, SCIENCE, V321, P1343, DOI 10.1126/science.1161121
   Santos S, 2012, RETROVIROLOGY, V9, P0, DOI 10.1186/1742-4690-9-65
   Schlender J, 2005, J VIROL, V79, P5507, DOI 10.1128/JVI.79.9.5507-5515.2005
   SCHMIDT DM, 1987, P NATL ACAD SCI USA, V84, P7290, DOI 10.1073/pnas.84.20.7290
   Shanker A, 2011, CANCER IMMUNOL IMMUN, V60, P1061, DOI 10.1007/s00262-011-1053-z
   Sheridan PL, 2000, MOL THER, V2, P262, DOI 10.1006/mthe.2000.0123
   Stavrou S, 2013, P NATL ACAD SCI USA, V110, P9078, DOI 10.1073/pnas.1217399110
   Stojdl DF, 2003, CANCER CELL, V4, P263, DOI 10.1016/S1535-6108(03)00241-1
   Wang Weijun, 2006, NEUROSURG FOCUS, V20, PE25, DOI 10.3171/foc.2006.20.4.1
   Wolf D, 2008, ANNU REV GENET, V42, P143, DOI 10.1146/annurev.genet.42.110807.091704
   Wong LH, 1997, J BIOL CHEM, V272, P28779, DOI 10.1074/jbc.272.45.28779
   Yamashita M, 2006, VIROLOGY, V344, P88, DOI 10.1016/j.virol.2005.09.012
   Yan N, 2010, NAT IMMUNOL, V11, P1005, DOI 10.1038/ni.1941
   Yanai H, 2009, NATURE, V462, P99, DOI 10.1038/nature08512
NR 44
TC 19
Z9 21
U1 0
U2 2
PU AMER SOC MICROBIOLOGY
PI WASHINGTON
PA 1752 N ST NW, WASHINGTON, DC 20036-2904 USA
SN 0022-538X
EI 1098-5514
J9 J VIROL
JI J. Virol.
PD SEP 15
PY 2014
VL 88
IS 17
BP 10066
EP 10077
DI 10.1128/JVI.02300-13
PG 12
WC Virology
SC Virology
GA AO3LW
UT WOS:000341232300048
PM 24965455
DA 2025-02-17
ER

PT J
AU Jouanneau, E
   Black, KL
   Veiga, L
   Cordner, R
   Goverdhana, S
   Zhai, YY
   Zhang, XX
   Panwar, A
   Mardiros, A
   Wang, HQ
   Gragg, A
   Zandian, M
   Irvin, DK
   Wheeler, CJ
AF Jouanneau, Emmanuel
   Black, Keith L.
   Veiga, Lucia
   Cordner, Ryan
   Goverdhana, Shyam
   Zhai, Yuying
   Zhang, Xiao-xue
   Panwar, Akanksha
   Mardiros, Armen
   Wang, HongQiang
   Gragg, Ashley
   Zandian, Mandana
   Irvin, Dwain K.
   Wheeler, Christopher J.
TI Intrinsically de-sialylated CD103<SUP>+</SUP> CD8 T cells mediate beneficial anti-glioma immune responses
SO CANCER IMMUNOLOGY IMMUNOTHERAPY
LA English
DT Article
DE Glioma; DC vaccine; Cancer immunotherapy; Anti-tumor T cell; Sialylation
ID murine glioma model; phase-i/ii trial; dendritic cells; malignant glioma; glioblastoma-multiforme; recurrent glioma; vaccination; microenvironment; identification; glycosylation
AB Cancer vaccines reproducibly cure laboratory animals and reveal encouraging trends in brain tumor (glioma) patients. Identifying parameters governing beneficial vaccine-induced responses may lead to the improvement of glioma immunotherapies. CD103(+) CD8 T cells dominate post-vaccine responses in human glioma patients for unknown reasons, but may be related to recent thymic emigrant (RTE) status. Importantly, CD8 RTE metrics correlated with beneficial immune responses in vaccinated glioma patients. We show by flow cytometry that murine and human CD103(+) CD8 T cells respond better than their CD103(-) counterparts to tumor peptide-MHC I (pMHC I) stimulation in vitro and to tumor antigens on gliomas in vivo. Glioma responsive T cells from mice and humans both exhibited intrinsic de-sialylation-affecting CD8 beta. Modulation of CD8 T cell sialic acid with neuraminidase and ST3Gal-II revealed de-sialylation was necessary and sufficient for promiscuous binding to and stimulation by tumor pMHC I. Moreover, de-sialylated status was required for adoptive CD8 T cells and lymphocytes to decrease GL26 glioma invasiveness and increase host survival in vivo. Finally, increased tumor ST3Gal-II expression correlated with clinical vaccine failure in a meta-analysis of high-grade glioma patients. Taken together, these findings suggest that de-sialylation of CD8 is required for hyper-responsiveness and beneficial anti-glioma activity by CD8 T cells. Because CD8 de-sialylation can be induced with exogenous enzymes (and appears particularly scarce on human T cells), it represents a promising target for clinical glioma vaccine improvement.
C1 [Jouanneau, Emmanuel; Black, Keith L.; Veiga, Lucia; Cordner, Ryan; Goverdhana, Shyam; Zhai, Yuying; Zhang, Xiao-xue; Panwar, Akanksha; Mardiros, Armen; Wang, HongQiang; Gragg, Ashley; Zandian, Mandana; Irvin, Dwain K.; Wheeler, Christopher J.] Cedars Sinai Med Ctr, Dept Neurosurg, Maxine Dunitz Neurosurg Inst, Los Angeles, CA 90048 USA.
C3 Cedars Sinai Medical Center
RP Wheeler, CJ (通讯作者)，Cedars Sinai Med Ctr, Dept Neurosurg, Maxine Dunitz Neurosurg Inst, Adv Hlth Sci Pavil,127 S San Vicente Blvd, Los Angeles, CA 90048 USA.
EM wheelerc@cshs.org
FU Maxine Dunitz Neurosurgical Institute; Joseph Drown Foundation; National Institutes of Health [NS054162-01]
CR Allez M, 2002, GASTROENTEROLOGY, V123, P1516, DOI 10.1053/gast.2002.36588
   Annacker O, 2005, J EXP MED, V202, P1051, DOI 10.1084/jem.20040662
   Annunziato F, 2006, GUT, V55, P961, DOI 10.1136/gut.2005.077560
   Brennan PJ, 2006, INT IMMUNOL, V18, P627, DOI 10.1093/intimm/dxh344
   Calzascia T, 2005, IMMUNITY, V22, P175, DOI 10.1016/j.immuni.2004.12.008
   Casey KA, 2012, J IMMUNOL, V188, P4866, DOI 10.4049/jimmunol.1200402
   Daniels MA, 2001, IMMUNITY, V15, P1051, DOI 10.1016/S1074-7613(01)00252-7
   De Vleeschouwer S, 2008, CLIN CANCER RES, V14, P3098, DOI 10.1158/1078-0432.CCR-07-4875
   Irvin DK, 2010, PLOS ONE, V5, P0, DOI 10.1371/journal.pone.0010974
   Jouanneau E, 2006, CANCER IMMUNOL IMMUN, V55, P254, DOI 10.1007/s00262-005-0040-7
   Kikuchi T, 2001, CANCER IMMUNOL IMMUN, V50, P337, DOI 10.1007/s002620100205
   Kikuchi T, 2004, J IMMUNOTHER, V27, P452, DOI 10.1097/00002371-200411000-00005
   LEE YC, 1994, J BIOL CHEM, V269, P10028
   Li LJ, 2012, P NATL ACAD SCI USA, V109, P12716, DOI 10.1073/pnas.1203468109
   Liau LM, 2005, CLIN CANCER RES, V11, P5515, DOI 10.1158/1078-0432.CCR-05-0464
   Liu Y, 2014, J MOL CELL BIOL, V6, P81, DOI 10.1093/jmcb/mjt026
   Masson F, 2007, J IMMUNOL, V179, P845, DOI 10.4049/jimmunol.179.2.845
   McFarland RD, 2000, P NATL ACAD SCI USA, V97, P4215, DOI 10.1073/pnas.070061597
   Moody AM, 2001, CELL, V107, P501, DOI 10.1016/S0092-8674(01)00577-3
   Okada H, 2011, J CLIN ONCOL, V29, P330, DOI 10.1200/JCO.2010.30.7744
   Pappu BP, 2004, J IMMUNOL, V173, P275, DOI 10.4049/jimmunol.173.1.275
   Phuphanich S, 2013, CANCER IMMUNOL IMMUN, V62, P125, DOI 10.1007/s00262-012-1319-0
   Priatel JJ, 2000, IMMUNITY, V12, P273, DOI 10.1016/S1074-7613(00)80180-6
   Prins RM, 2004, J IMMUNOL, V172, P1602, DOI 10.4049/jimmunol.172.3.1602
   Prins RM, 2003, CANCER RES, V63, P8487
   Prins RM, 2003, J NEURO-ONCOL, V64, P45, DOI 10.1023/A:1024929724736
   Rutkowski S, 2004, BRIT J CANCER, V91, P1656, DOI 10.1038/sj.bjc.6602195
   Schön MP, 1999, J IMMUNOL, V162, P6641
   Scott CL, 2011, TRENDS IMMUNOL, V32, P412, DOI 10.1016/j.it.2011.06.003
   Semposski GD, 2002, MOL IMMUNOL, V38, P841, DOI 10.1016/S0161-5890(01)00122-5
   Shai R, 2003, ONCOGENE, V22, P4918, DOI 10.1038/sj.onc.1206753
   Stupp R, 2007, J CLIN ONCOL, V25, P4127, DOI 10.1200/JCO.2007.11.8554
   Sung SSJ, 2006, J IMMUNOL, V176, P2161, DOI 10.4049/jimmunol.176.4.2161
   Wakim LM, 2010, P NATL ACAD SCI USA, V107, P17872, DOI 10.1073/pnas.1010201107
   Wheeler CJ, 2008, CANCER RES, V68, P5955, DOI 10.1158/0008-5472.CAN-07-5973
   Wheeler CJ, 2011, EXPERT REV VACCINES, V10, P875, DOI 10.1586/erv.11.71
   Wheeler CJ, 2004, CLIN CANCER RES, V10, P5316, DOI 10.1158/1078-0432.CCR-04-0497
   Wheeler CJ, 2003, J IMMUNOL, V171, P4927, DOI 10.4049/jimmunol.171.9.4927
   Wu WY, 1996, J EXP MED, V184, P759, DOI 10.1084/jem.184.2.759
   Yamanaka R, 2003, BRIT J CANCER, V89, P1172, DOI 10.1038/sj.bjc.6601268
   Yamanaka R, 2005, CLIN CANCER RES, V11, P4160, DOI 10.1158/1078-0432.CCR-05-0120
   Yu JS, 2001, CANCER RES, V61, P842
   Yu JS, 2004, CANCER RES, V64, P4973, DOI 10.1158/0008-5472.CAN-03-3505
NR 43
TC 26
Z9 27
U1 0
U2 11
PU SPRINGER
PI NEW YORK
PA 233 SPRING ST, NEW YORK, NY 10013 USA
SN 0340-7004
EI 1432-0851
J9 CANCER IMMUNOL IMMUN
JI Cancer Immunol. Immunother.
PD SEP 15
PY 2014
VL 63
IS 9
BP 911
EP 924
DI 10.1007/s00262-014-1559-2
PG 14
WC Oncology; Immunology
SC Oncology; Immunology
GA AN8TO
UT WOS:000340877600005
PM 24893855
DA 2025-02-17
ER

PT J
AU Hoa, NT
   Ge, LS
   Tajhya, RB
   Beeton, C
   Cornforth, AN
   Abolhoda, A
   Lambrecht, N
   DaCosta-Iyer, M
   Ouyang, Y
   Mai, AP
   Hong, E
   Shon, J
   Hickey, MJ
   Erickson, KL
   Kruse, CA
   Jadus, MR
AF Hoa, Neil T.
   Ge, Lisheng
   Tajhya, Rajeev B.
   Beeton, Christine
   Cornforth, Andrew N.
   Abolhoda, Amir
   Lambrecht, Nils
   DaCosta-Iyer, Maria
   Ouyang, Yi
   Mai, Anthony P.
   Hong, Erin
   Shon, Judy
   Hickey, Michelle J.
   Erickson, Kate L.
   Kruse, Carol A.
   Jadus, Martin R.
TI Small cell lung cancer cells express the late stage gBK tumor antigen: a possible immunotarget for the terminal disease
SO AMERICAN JOURNAL OF TRANSLATIONAL RESEARCH
LA English
DT Article
DE Small cell lung cancer; BK ion channel; glioma BK ion channel; real time PCR; CTLs; interferon-gamma
ID human glioma-cells; potassium channels; bk channels; ifn-gamma; glioblastoma cells; interferon-gamma; k+ channels; t-cells; lines; migration
AB Big Potassium (BK) ion channels have several splice variants. One splice variant initially described within human glioma cells is called the glioma BK channel (gBK). Using a gBK-specific antibody, we detected gBK within three human small cell lung cancer (SCLC) lines. Electrophysiology revealed that functional membrane channels were found on the SCLC cells. Prolonged exposure to BK channel activators caused the SCLC cells to swell within 20 minutes and resulted in their death within five hours. Transduction of BK-negative HEK cells with gBK produced functional gBK channels. Quantitative RT-PCR analysis using primers specific for gBK, but not with a lung-specific marker, Sox11, confirmed that advanced, late-stage human SCLC tissues strongly expressed gBK mRNA. Normal human lung tissue and early, lower stage SCLC resected tissues very weakly expressed this transcript. Immunofluorescence using the anti-gBK antibody confirmed that SCLC cells taken at the time of the autopsy intensely displayed this protein. gBK may represent a late-stage marker for SCLC. HLA-A*0201 restricted human CTL were generated in vitro using gBK peptide pulsed dendritic cells. The exposure of SCLC cells to interferon-gamma (IFN-gamma) increased the expression of HLA; these treated cells were killed by the CTL better than non-IFN-gamma treated cells even though the IFN-gamma treated SCLC cells displayed diminished gBK protein expression. Prolonged incubation with recombinant IFN-gamma slowed the in vitro growth and prevented transmigration of the SCLC cells, suggesting IFN-gamma might inhibit tumor growth in vivo. Immunotherapy targeting gBK might impede advancement to the terminal stage of SCLC via two pathways.
C1 [Hoa, Neil T.; Ge, Lisheng; Mai, Anthony P.; Hong, Erin; Shon, Judy; Jadus, Martin R.] Vet Affairs Med Ctr, Res Hlth Care Grp, Long Beach, CA 90822 USA.
   [Tajhya, Rajeev B.; Beeton, Christine] Baylor Coll Med, Dept Mol Physiol & Biophys, Houston, TX 77030 USA.
   [Cornforth, Andrew N.] Calif Stem Cell Inc, Irvine, CA 92612 USA.
   [Abolhoda, Amir] Vet Affairs Med Ctr, Surg Hlth Care Grp, Long Beach, CA 90822 USA.
   [Lambrecht, Nils; DaCosta-Iyer, Maria; Ouyang, Yi; Jadus, Martin R.] Vet Affairs Med Ctr, Pathol & Lab Med Serv, Long Beach, CA 90822 USA.
   [Lambrecht, Nils; DaCosta-Iyer, Maria; Ouyang, Yi; Jadus, Martin R.] Univ Calif Irvine, Dept Pathol & Lab Med, Orange, CA 92868 USA.
   [Hickey, Michelle J.; Erickson, Kate L.; Kruse, Carol A.] Univ Calif Los Angeles, David Geffen Sch Med, Dept Neurosurg, Los Angeles, CA 90095 USA.
   [Jadus, Martin R.] Univ Calif Irvine, Chao Comprehens Canc Ctr, Neurooncol Program, Orange, CA 92868 USA.
C3 US Department of Veterans Affairs; Veterans Health Administration (VHA); VA Long Beach Healthcare System; Baylor College of Medicine; US Department of Veterans Affairs; Veterans Health Administration (VHA); VA Long Beach Healthcare System; US Department of Veterans Affairs; Veterans Health Administration (VHA); VA Long Beach Healthcare System; University of California System; University of California Irvine; University of California System; University of California Los Angeles; University of California Los Angeles Medical Center; David Geffen School of Medicine at UCLA; University of California System; University of California Irvine
RP Jadus, MR (通讯作者)，Vet Affairs Med Ctr, Lab Serv, 5901 East 7th St,Box 113, Long Beach, CA 90822 USA.
EM martin.jadus@va.gov
FU NIH [R01CA125244, R01CA154256]; VA Merit Review; Department of Defense [BC096018]
CR Aladin F, 2007, CANCER IMMUNOL IMMUN, V56, P1143, DOI 10.1007/s00262-006-0263-2
   Arnould L, 2006, BRIT J CANCER, V94, P259, DOI 10.1038/sj.bjc.6602930
   Beeton C, 2005, MOL PHARMACOL, V67, P1369, DOI 10.1124/mol.104.008193
   BEPLER G, 1987, J CANCER RES CLIN, V113, P31, DOI 10.1007/BF00389964
   Bordey A, 2000, J MEMBRANE BIOL, V176, P31, DOI 10.1007/s002320001073
   Braumüller H, 2013, NATURE, V494, P361, DOI 10.1038/nature11824
   CARNEY DN, 1985, CANCER RES, V45, P2913
   Chen HL, 1996, NAT GENET, V13, P210, DOI 10.1038/ng0696-210
   Dang AQ, 2013, EVOLUTION MOL BIOL B, V0, PP167, DOI 10.5772/50198
   Debska G, 2003, BIOCHEM PHARMACOL, V65, P1827, DOI 10.1016/S0006-2952(03)00180-1
   DENZ H, 1985, J INTERFERON RES, V5, P147, DOI 10.1089/jir.1985.5.147
   Forni G, 2000, CANCER RES, V60, P2571
   FORSTER BB, 1989, RADIOLOGY, V170, P441, DOI 10.1148/radiology.170.2.2536187
   Friedl P, 2003, NAT REV CANCER, V3, P362, DOI 10.1038/nrc1075
   Ge LS, 2012, PLOS ONE, V7, P0, DOI 10.1371/journal.pone.0042661
   Ge LS, 2012, J IMMUNOL, V189, P2625, DOI 10.4049/jimmunol.1102965
   Gulley JL, 2011, CLIN CANCER RES, V17, P3884, DOI 10.1158/1078-0432.CCR-10-2656
   Han XB, 2008, BIOCHEM BIOPH RES CO, V375, P205, DOI 10.1016/j.bbrc.2008.07.161
   Han XB, 2007, APOPTOSIS, V12, P1837, DOI 10.1007/s10495-007-0101-9
   Hoa N, 2009, PLOS ONE, V4, P0, DOI 10.1371/journal.pone.0004631
   Hu XY, 2012, J BIOL CHEM, V287, P4014, DOI 10.1074/jbc.M111.312264
   Jackman DM, 2005, LANCET, V366, P1385, DOI 10.1016/S0140-6736(05)67569-1
   Jadus MR, 2012, CLIN DEV IMMUNOL, V0, P0, DOI DOI 10.1155/2012/160724
   Jay PC, 2005, GENOMICS, V29, P541
   Knüpfer MM, 2001, ANTICANCER RES, V21, P3989
   Kraft R, 2003, PFLUG ARCH EUR J PHY, V446, P248, DOI 10.1007/s00424-003-1012-4
   Liu XJ, 2002, J NEUROSCI, V22, P1840, DOI 10.1523/JNEUROSCI.22-05-01840.2002
   Ma YM, 2009, J EXP CLIN CANC RES, V28, P0, DOI 10.1186/1756-9966-28-23
   MARLEY GM, 1989, CANCER RES, V49, P6232
   MATSUMOTO T, 1991, JPN J CANCER RES, V82, P820, DOI 10.1111/j.1349-7006.1991.tb02708.x
   PANCRAZIO JJ, 1993, ANTICANCER RES, V13, P1231
   Prins RM, 2011, CLIN CANCER RES, V17, P1603, DOI 10.1158/1078-0432.CCR-10-2563
   Ransom CB, 2002, GLIA, V38, P281, DOI 10.1002/glia.10064
   Ransom CB, 2001, J NEUROPHYSIOL, V85, P790, DOI 10.1152/jn.2001.85.2.790
   Sharma S, 2005, J IMMUNOL, V175, P813, DOI 10.4049/jimmunol.175.2.813
   Shipston MJ, 2001, TRENDS CELL BIOL, V11, P353, DOI 10.1016/S0962-8924(01)02068-2
   Sock E, 2004, MOL CELL BIOL, V24, P6635, DOI 10.1128/mcb.24.15.6635-6644.2004
   Sontheimer H, 2008, EXP BIOL MED, V233, P779, DOI 10.3181/0711-MR-308
   Spitzner M, 2007, FASEB J, V21, P35, DOI 10.1096/fj.06-6200com
   Steinle M, 2011, RADIOTHER ONCOL, V101, P122, DOI 10.1016/j.radonc.2011.05.069
   T Hoa N, 2007, LAB INVEST, V87, P115, DOI 10.1038/labinvest.3700506
   Traversari C, 1997, GENE THER, V4, P1029, DOI 10.1038/sj.gt.3300489
   Travis WD, 2004, PATHOLOGY GENETICS, V0, P9
   UCER U, 1985, INT J CANCER, V36, P103, DOI 10.1002/ijc.2910360116
   Weaver AK, 2004, J NEUROSCI RES, V78, P224, DOI 10.1002/jnr.20240
   Yang CL, 2012, PLOS ONE, V7, P0, DOI 10.1371/journal.pone.0037960
   YIP I, 1995, J CLIN ENDOCR METAB, V80, P1664, DOI 10.1210/jc.80.5.1664
   Zhang JG, 2007, CLIN CANCER RES, V13, P566, DOI 10.1158/1078-0432.CCR-06-1576
   Zhao HC, 2008, CELL RES, V18, P871, DOI 10.1038/cr.2008.88
NR 49
TC 16
Z9 16
U1 0
U2 1
PU E-CENTURY PUBLISHING CORP
PI MADISON
PA 40 WHITE OAKS LN, MADISON, WI 53711 USA
SN 1943-8141
EI 
J9 AM J TRANSL RES
JI Am. J. Transl. Res.
PD JUN 15
PY 2014
VL 6
IS 3
BP 188
EP 205
DI 
PG 18
WC Oncology; Medicine, Research & Experimental
SC Oncology; Research & Experimental Medicine
GA AK5BR
UT WOS:000338439400002
PM 24936214
DA 2025-02-17
ER

PT J
AU Chistiakov, DA
   Chekhonin, VP
AF Chistiakov, Dimitry A.
   Chekhonin, Vladimir P.
TI Extracellular vesicles shed by glioma cells: pathogenic role and clinical value
SO TUMOR BIOLOGY
LA English
DT Review
DE Glioma; Extracellular vesicle; Exosome; Microvesicle; Tumorigenesis; Biomarker
ID growth-factor-receptor; regulatory t-cells; major vault protein; kappa-b activation; latent-tgf-beta; brain-tumors; glioblastoma-multiforme; messenger-rna; stem-cells; mdr1/p-glycoprotein expression
AB Extracellular vesicles (EVs) are commonly used by normal and tumor cells for communication at long distances to exchange by complex molecular messages and deliver a variety of essential biomolecules. EVs (exosomes and microvesicles) released in large numbers by glioma cells represent a key mechanism of intercellular signaling. Tumor-derived EVs are produced to regulate all vital functions of tumor cells including growth, proliferation, migration, survival, malignancy, invasion, and resistance to host anti-tumor immunity and anti-cancer drugs. Glioma EVs were shown to carry a variety of biomolecules such as oncogenic growth factors, receptors, enzymes, transcription factors, signaling and immunomodulatory molecules, DNA of mutated and nonmutated oncogenes, RNA transcripts, and noncoding RNA including retrotransposons, vault RNA, and microRNAs. Glioma-derived EVs can be useful as a source of potential tumor-associated biomarkers essential for development and validation of new diagnostic and prognostic tools for glioma and glioblastoma. Tumor EVs are enriched with glioma antigens that could be helpful, for example, for development of new advanced anti-tumor immune vaccines based on autologous dendritic cells stimulated by tumor-specific antigens.
C1 [Chistiakov, Dimitry A.; Chekhonin, Vladimir P.] Pirogov Russian State Med Univ, Dept Med Nanobiotechnol, Moscow 119991, Russia.
   [Chekhonin, Vladimir P.] Serbsky State Res Ctr Forens & Social Psychiat, Dept Fundamental & Appl Neurobiol, Moscow 119991, Russia.
C3 Pirogov Russian National Research Medical University
RP Chistiakov, DA (通讯作者)，Pirogov Russian State Med Univ, Dept Med Nanobiotechnol, Ulitsa Ostrovityanova 1, Moscow 119991, Russia.
EM dimitry.chistiakov@lycos.com
FU Pirogov Russian State Medical University
CR Akers JC, 2013, PLOS ONE, V8, P0, DOI 10.1371/journal.pone.0078115
   Al-Nedawi K, 2009, CELL CYCLE, V8, P2014, DOI 10.4161/cc.8.13.8988
   Alvarez ML, 2012, KIDNEY INT, V82, P1024, DOI 10.1038/ki.2012.256
   André F, 2004, J IMMUNOL, V172, P2126, DOI 10.4049/jimmunol.172.4.2126
   Aronica E, 2003, EPILEPSIA, V44, P1166, DOI 10.1046/j.1528-1157.2003.22103.x
   Arscott WT, 2013, TRANSL ONCOL, V6, P638, DOI 10.1593/tlo.13640
   Atai NA, 2013, J NEURO-ONCOL, V115, P343, DOI 10.1007/s11060-013-1235-y
   Baietti MF, 2012, NAT CELL BIOL, V14, P677, DOI 10.1038/ncb2502
   Balaj L, 2011, NAT COMMUN, V2, P0, DOI 10.1038/ncomms1180
   Belgrader P, 2013, CLIN CHEM, V59, P991, DOI 10.1373/clinchem.2012.197855
   Berditchevski F, 2001, J CELL SCI, V114, P4143
   Berger W, 2009, CELL MOL LIFE SCI, V66, P43, DOI 10.1007/s00018-008-8364-z
   Bienkowski M, 2013, PLOS ONE, V8, P0, DOI 10.1371/journal.pone.0065444
   Booth AM, 2006, J CELL BIOL, V172, P923, DOI 10.1083/jcb.200508014
   Bourkoula E, 2014, STEM CELLS, V32, P1239, DOI 10.1002/stem.1605
   Bovellan M, 2010, FEBS J, V277, P58, DOI 10.1111/j.1742-4658.2009.07412.x
   Bronisz A, 2012, NAT CELL BIOL, V14, P159, DOI 10.1038/ncb2396
   Bu N, 2011, J NEURO-ONCOL, V104, P659, DOI 10.1007/s11060-011-0537-1
   Bultmann I, 2013, PLOS ONE, V8, P0, DOI 10.1371/journal.pone.0065614
   Buscaglia Lindsey E Becker, 2011, CHIN J CANCER, V30, P371
   Castejon OJ, 2006, JOURNAL OF SUBMICROSCOPIC CYTOLOGY AND PATHOLOGY, V38, P21
   Chan JA, 2005, CANCER RES, V65, P6029, DOI 10.1158/0008-5472.CAN-05-0137
   Chang TW, 2012, J BIOL CHEM, V287, P418, DOI 10.1074/jbc.M111.290361
   Chen BJ, 2008, VIROLOGY, V372, P221, DOI 10.1016/j.virol.2007.11.008
   Chen CC, 2009, INT J BIOCHEM CELL B, V41, P771, DOI 10.1016/j.biocel.2008.07.025
   Chen WW, 2013, MOL THER-NUCL ACIDS, V2, P0, DOI 10.1038/mtna.2013.28
   Chen Y, 2008, CANCER LETT, V272, P197, DOI 10.1016/j.canlet.2008.06.034
   Chistiakov DA, 2012, EUR J PHARMACOL, V684, P8, DOI 10.1016/j.ejphar.2012.03.031
   Christianson HC, 2013, P NATL ACAD SCI USA, V110, P17380, DOI 10.1073/pnas.1304266110
   Cuevas P, 2011, NEUROSCI LETT, V491, P1, DOI 10.1016/j.neulet.2010.12.047
   DAgostino S, 2006, INT J ONCOL, V29, P1075
   Dang L, 2009, NATURE, V462, P739, DOI 10.1038/nature08617
   Davis DM, 2008, NAT REV MOL CELL BIO, V9, P431, DOI 10.1038/nrm2399
   Declèves X, 2006, CURR CANCER DRUG TAR, V6, P433, DOI 10.2174/156800906777723930
   Doeuvre L, 2009, J NEUROCHEM, V110, P457, DOI 10.1111/j.1471-4159.2009.06163.x
   Duncan CG, 2012, GENOME RES, V22, P2339, DOI 10.1101/gr.132738.111
   Edwards LA, 2011, JNCI-J NATL CANCER I, V103, P1162, DOI 10.1093/jnci/djr224
   Endersby R, 2008, ONCOGENE, V27, P5416, DOI 10.1038/onc.2008.239
   Epple LM, 2012, PLOS ONE, V7, P0, DOI 10.1371/journal.pone.0042064
   Fang Y, 2007, PLOS BIOL, V5, P1267, DOI 10.1371/journal.pbio.0050158
   Feng D, 2010, TRAFFIC, V11, P675, DOI 10.1111/j.1600-0854.2010.01041.x
   Forseen SE, 2002, ANTICANCER RES, V22, P1599
   Frederick L, 2000, CANCER RES, V60, P1383
   Gan HK, 2013, FEBS J, V280, P5350, DOI 10.1111/febs.12393
   Gast D, 2008, EXP CELL RES, V314, P2411, DOI 10.1016/j.yexcr.2008.04.004
   Godlewski J, 2010, MOL CELL, V37, P620, DOI 10.1016/j.molcel.2010.02.018
   Graner MW, 2009, FASEB J, V23, P1541, DOI 10.1096/fj.08-122184
   Guescini M, 2010, J NEURAL TRANSM, V117, P1, DOI 10.1007/s00702-009-0288-8
   Günther W, 2003, ACTA NEUROCHIR, V145, P1029, DOI 10.1007/s00701-003-0099-x
   Hanson PI, 2012, ANNU REV CELL DEV BI, V28, P337, DOI 10.1146/annurev-cellbio-092910-154152
   Heimberger AB, 2005, J TRANSL MED, V3, P0, DOI 10.1186/1479-5876-3-38
   HERMANSON M, 1992, CANCER RES, V52, P3213
   Hsieh AC, 2007, BRIT J CANCER, V97, P453, DOI 10.1038/sj.bjc.6603910
   Hsieh D, 2010, BIOCHEM BIOPH RES CO, V397, P367, DOI 10.1016/j.bbrc.2010.05.145
   Hu YL, 2010, J CONTROL RELEASE, V147, P154, DOI 10.1016/j.jconrel.2010.05.015
   Huang FF, 2014, PLOS ONE, V9, P0, DOI 10.1371/journal.pone.0088298
   Ichimura K, 2012, BRAIN TUMOR PATHOL, V29, P131, DOI 10.1007/s10014-012-0090-4
   Jia SD, 2014, EXPERT REV MOL DIAGN, V14, P307, DOI 10.1586/14737159.2014.893828
   Jiang LL, 2012, J CLIN INVEST, V122, P33, DOI 10.1172/JCI58849
   Jordan JT, 2008, CANCER IMMUNOL IMMUN, V57, P123, DOI 10.1007/s00262-007-0336-x
   Kantola AK, 2008, EXP CELL RES, V314, P2488, DOI 10.1016/j.yexcr.2008.05.010
   Katzmann DJ, 2002, NAT REV MOL CELL BIO, V3, P893, DOI 10.1038/nrm973
   Kiefel H, 2012, CARCINOGENESIS, V33, P1919, DOI 10.1093/carcin/bgs220
   Kiefel H, 2012, CELL ADHES MIGR, V6, P374, DOI 10.4161/cam.20832
   Kim W, 2010, NEUROSURG CLIN N AM, V21, P139, DOI 10.1016/j.nec.2009.09.005
   Koli K, 2004, J CELL BIOL, V167, P123, DOI 10.1083/jcb.200403067
   Koshkin PA, 2014, CLIN CHIM ACTA, V430, P55, DOI 10.1016/j.cca.2014.01.001
   Koul D, 2008, CANCER BIOL THER, V7, P1321, DOI 10.4161/cbt.7.9.6954
   Krejsgaard T, 2009, BLOOD, V113, P5896, DOI 10.1182/blood-2008-09-181024
   Kretschmer C, 2011, CELL ONCOL, V34, P419, DOI 10.1007/s13402-011-0023-y
   Krichevsky AM, 2009, J CELL MOL MED, V13, Px, DOI 10.1111/j.1582-4934.2008.00556.x
   Kucharzewska P, 2013, P NATL ACAD SCI USA, V110, P7312, DOI 10.1073/pnas.1220998110
   Li CCY, 2013, RNA BIOL, V10, P1333, DOI 10.4161/rna.25281
   Li ZM, 2010, GYNECOL ONCOL, V119, P125, DOI 10.1016/j.ygyno.2010.06.004
   Liu ZM, 2013, ASIAN PAC J CANCER P, V14, P309, DOI 10.7314/APJCP.2013.14.1.309
   Lo Cicero A, 2011, INT J ONCOL, V39, P1353, DOI 10.3892/ijo.2011.1160
   Lopez-Gines C, 2005, CLIN NEUROPATHOL, V24, P209
   Lu C, 2008, MOL CELL BIOCHEM, V312, P71, DOI 10.1007/s11010-008-9722-8
   Malek SN, 1998, P NATL ACAD SCI USA, V95, P7351, DOI 10.1073/pnas.95.13.7351
   Manterola L, 2014, NEURO-ONCOLOGY, V16, P520, DOI 10.1093/neuonc/not218
   Moasser MM, 2007, ONCOGENE, V26, P6469, DOI 10.1038/sj.onc.1210477
   Mohanan V, 2013, CLIN EXP METASTAS, V30, P507, DOI 10.1007/s10585-012-9555-4
   Momen-Heravi F, 2012, FRONT PHYSIOL, V3, P0, DOI 10.3389/fphys.2012.00162
   Mongiardi MP, 2012, CNS NEUROL DISORD-DR, V11, P878
   Morita E, 2012, FEBS J, V279, P1399, DOI 10.1111/j.1742-4658.2012.08534.x
   Mossink MH, 2003, ONCOGENE, V22, P7458, DOI 10.1038/sj.onc.1206947
   Munoz JL, 2013, MOL THER-NUCL ACIDS, V2, P0, DOI 10.1038/mtna.2013.60
   Muntasell A, 2007, EMBO J, V26, P4263, DOI 10.1038/sj.emboj.7601842
   Nakada M, 2003, FRONT BIOSCI, V8, PE261, DOI 10.2741/1016
   Nazarenko I, 2012, UPSALA J MED SCI, V117, P99, DOI 10.3109/03009734.2012.665097
   Nduom EK, 2013, J NEUROSURG, V119, P427, DOI 10.3171/2013.3.JNS122226
   Neckers Len, 2003, CURRENT OPINION IN ONCOLOGY, V15, P419, DOI 10.1097/00001622-200311000-00003
   Nie L, 2011, CELL RES, V21, P754, DOI 10.1038/cr.2010.165
   Nilsson RJ, 2009, BLOOD, V118, P3680
   Noerholm M, 2012, BMC CANCER, V12, P0, DOI 10.1186/1471-2407-12-22
   Ohgaki H, 2007, AM J PATHOL, V170, P1445, DOI 10.2353/ajpath.2007.070011
   Ooi YC, 2014, CLIN NEUROL NEUROSUR, V119, P125, DOI 10.1016/j.clineuro.2013.12.004
   Pal A, 2010, J CELL MOL MED, V14, P2646, DOI 10.1111/j.1582-4934.2009.00792.x
   Papagiannakopoulos T, 2008, CANCER RES, V68, P8164, DOI 10.1158/0008-5472.CAN-08-1305
   Paul Indranil, 2013, GENES CANCER, V4, P427, DOI 10.1177/1947601913503341
   Persson H, 2009, NAT CELL BIOL, V11, P1268, DOI 10.1038/ncb1972
   Phuyal S, 2014, FEBS J, V281, P2214, DOI 10.1111/febs.12775
   Qiu B, 2011, MOL BIOL REP, V38, P3585, DOI 10.1007/s11033-010-0469-4
   Redzic JS, 2014, PHARMACOGEN PERS MED, V7, P65, DOI 10.2147/PGPM.S39768
   Renshaw MW, 1999, J CELL BIOL, V147, P611, DOI 10.1083/jcb.147.3.611
   Rolle CE, 2012, ADV EXP MED BIOL, V746, P53, DOI 10.1007/978-1-4614-3146-6_5
   Saharinen J, 2000, MOL BIOL CELL, V11, P2691, DOI 10.1091/mbc.11.8.2691
   Saidi A, 2009, INT J CANCER, V125, P1054, DOI 10.1002/ijc.24380
   Samaras V, 2009, HUM IMMUNOL, V70, P391, DOI 10.1016/j.humimm.2009.03.011
   Sauter G, 1996, AM J PATHOL, V148, P1047
   Shao HL, 2012, NAT MED, V18, P1835, DOI 10.1038/nm.2994
   Shih AH, 2006, CANCER LETT, V232, P139, DOI 10.1016/j.canlet.2005.02.002
   Skog J, 2008, NAT CELL BIOL, V10, P1470, DOI 10.1038/ncb1800
   Soichi O, 2007, NEUROSURGERY, V60, P707, DOI 10.1227/01.NEU.0000255395.15657.06
   Steiner E, 2006, CURR DRUG TARGETS, V7, P923, DOI 10.2174/138945006778019345
   Svensson KJ, 2013, J BIOL CHEM, V288, P17713, DOI 10.1074/jbc.M112.445403
   Svensson KJ, 2011, P NATL ACAD SCI USA, V108, P13147, DOI 10.1073/pnas.1104261108
   Tamura M, 1998, SCIENCE, V280, P1614, DOI 10.1126/science.280.5369.1614
   Tanaka H, 2012, P JPN ACAD B-PHYS, V88, P416, DOI 10.2183/pjab.88.416
   Taylor DD, 2011, METHODS MOL BIOL, V728, P235, DOI 10.1007/978-1-61779-068-3_15
   Teplyuk NM, 2012, NEURO-ONCOLOGY, V14, P689, DOI 10.1093/neuonc/nos074
   Thayanithy V, 2014, EXP CELL RES, V323, P178, DOI 10.1016/j.yexcr.2014.01.014
   Théry C, 2001, J IMMUNOL, V166, P7309, DOI 10.4049/jimmunol.166.12.7309
   Thery Clotilde, 2006, CURR PROTOC CELL BIOL, VChapter 3, P0, DOI 10.1002/0471143030.cb0322s30
   Trajkovic K, 2008, SCIENCE, V319, P1244, DOI 10.1126/science.1153124
   Turola E, 2012, FRONT PHYSIOL, V3, P0, DOI 10.3389/fphys.2012.00149
   Verginelli F, 2013, NAT COMMUN, V4, P0, DOI 10.1038/ncomms3956
   Verhaak RGW, 2010, CANCER CELL, V17, P98, DOI 10.1016/j.ccr.2009.12.020
   Von Bartheld CS, 2011, PROG NEUROBIOL, V93, P313, DOI 10.1016/j.pneurobio.2011.01.003
   Wade A, 2013, FEBS J, V280, P2399, DOI 10.1111/febs.12109
   Wainwright DA, 2012, CLIN CANCER RES, V18, P6110, DOI 10.1158/1078-0432.CCR-12-2130
   Wang GL, 2014, MOL MED REP, V9, P1799, DOI 10.3892/mmr.2014.2052
   Wang H, 2003, CANCER RES, V63, P4315
   Wang JX, 2012, ANAL CHEM, V84, P6400, DOI 10.1021/ac203368h
   Wang Maode, 2003, BRAIN TUMOR PATHOL, V20, P65, DOI 10.1007/BF02483449
   Wooten MW, 2001, MOL CELL BIOL, V21, P8414, DOI 10.1128/MCB.21.24.8414-8427.2001
   Yang CH, 2013, INT J CANCER, V132, P116, DOI 10.1002/ijc.27657
   Yang L, 2004, ADV CANCER RES, V92, P13, DOI 10.1016/S0065-230X(04)92002-7
   Yang MH, 2011, J NEURO-ONCOL, V105, P27, DOI 10.1007/s11060-011-0557-x
   Yang MH, 2009, CANCER CELL INT, V9, P0, DOI 10.1186/1475-2867-9-27
   Zagzag D, 2005, LAB INVEST, V85, P328, DOI 10.1038/labinvest.3700233
   Zhan P, 2013, J EXP CLIN CANC RES, V32, P0, DOI 10.1155/2013/542878
   Zhu H, 2008, BIOCHEM PHARMACOL, V76, P582, DOI 10.1016/j.bcp.2008.06.007
NR 143
TC 69
Z9 73
U1 0
U2 28
PU SAGE PUBLICATIONS LTD
PI LONDON
PA 1 OLIVERS YARD, 55 CITY ROAD, LONDON EC1Y 1SP, ENGLAND
SN 1010-4283
EI 1423-0380
J9 TUMOR BIOL
JI Tumor Biol.
PD SEP 15
PY 2014
VL 35
IS 9
BP 8425
EP 8438
DI 10.1007/s13277-014-2262-9
PG 14
WC Oncology
SC Oncology
GA AR5ZQ
UT WOS:000343662000011
PM 24969563
DA 2025-02-17
ER

PT J
AU Rubner, Y
   Muth, C
   Strnad, A
   Derer, A
   Sieber, R
   Buslei, R
   Frey, B
   Fietkau, R
   Gaipl, US
AF Rubner, Yvonne
   Muth, Carolin
   Strnad, Annedore
   Derer, Anja
   Sieber, Renate
   Buslei, Rolf
   Frey, Benjamin
   Fietkau, Rainer
   Gaipl, Udo S.
TI Fractionated radiotherapy is the main stimulus for the induction of cell death and of Hsp70 release of p53 mutated glioblastoma cell lines
SO RADIATION ONCOLOGY
LA English
DT Article
DE Glioblastoma multiforme; Fractionated radiotherapy; Temozolomide; Valproic acid; Clonogenic potential; G2 cell cycle arrest; Apoptosis; Necrosis; Hsp70; Immunogenic cell death
ID human tumor-cells; valproic acid use; glioma-cells; ionizing irradiation; dendritic cells; adjuvant temozolomide; histone deacetylase; immune-responses; in-vitro; radiation
AB Background: Glioblastoma multiforme (GBM) is the most common primary brain tumor in adults. Despite a multimodal therapy consisting of resection followed by fractionated radiotherapy (RT) combined with the chemotherapeutic agent (CT) temozolomide (TMZ), its recurrence is almost inevitable. Since the immune system is capable of eliminating small tumor masses, a therapy should also aim to stimulate anti-tumor immune responses by induction of immunogenic cell death forms. The histone deacetylase inhibitor valproic acid (VPA) might foster this. Methods: Reflecting therapy standards, we applied in our in vitro model fractionated RT with a single dose of 2Gy and clinically relevant concentrations of CT. Not only the impact of RT and/or CT with TMZ and/or VPA on the clonogenic potential and cell cycle of the glioblastoma cell lines T98G, U251MG, and U87MG was analyzed, but also the resulting cell death forms and release of danger signals such as heat-shock protein70 (Hsp70) and high-mobility group protein B1 (HMGB1). Results: The clonogenic assays revealed that T98G and U251MG, having mutated tumor suppressor protein p53, are more resistant to RT and CT than U87MG with wild type (WT) p53. In all glioblastoma cells lines, fractionated RT induced a G2 cell cycle arrest, but only in the case of U87MG, TMZ and/or VPA alone resulted in this cell cycle block. Further, fractionated RT significantly increased the number of apoptotic and necrotic tumor cells in all three cell lines. However, only in U87MG, the treatment with TMZ and/or VPA alone, or in combination with fractionated RT, induced significantly more cell death compared to untreated or irradiated controls. While necrotic glioblastoma cells were present after VPA, TMZ especially led to significantly increased amounts of U87MG cells in the radiosensitive G2 cell cycle phase. While CT did not impact on the release of Hsp70, fractionated RT resulted in significantly increased extracellular concentrations of Hsp70 in p53 mutated and WT glioblastoma cells. Conclusions: Our results indicate that fractionated RT is the main stimulus for induction of glioblastoma cell death forms with immunogenic potential. The generated tumor cell microenvironment might be beneficial to include immune therapies for GBM in the future.
C1 [Rubner, Yvonne; Muth, Carolin; Strnad, Annedore; Derer, Anja; Sieber, Renate; Frey, Benjamin; Fietkau, Rainer; Gaipl, Udo S.] Univ Erlangen Nurnberg, Univ Hosp Erlangen, Dept Radiat Oncol, D-91054 Erlangen, Germany.
   [Buslei, Rolf] Univ Erlangen Nurnberg, Univ Hosp Erlangen, Dept Neuropathol, D-91054 Erlangen, Germany.
C3 University of Erlangen Nuremberg; University of Erlangen Nuremberg
RP Gaipl, US (通讯作者)，Univ Erlangen Nurnberg, Univ Hosp Erlangen, Dept Radiat Oncol, D-91054 Erlangen, Germany.
EM udo.gaipl@uk-erlangen.de
FU German Federal Ministry of Education and Research [16EX1021R]; German Research Foundation [GA 1507/1-1]; European Commissions DoReMi, European Atomic Energy Community's Seventh Framework Programme [249689]
CR ANKER L, 1993, INT J CANCER, V55, P982, DOI 10.1002/ijc.2910550618
   Ardon H, 2012, CANCER IMMUNOL IMMUN, V61, P2033, DOI 10.1007/s00262-012-1261-1
   Ardon H, 2010, J NEURO-ONCOL, V99, P261, DOI 10.1007/s11060-010-0131-y
   Banchereau J, 1998, NATURE, V392, P245, DOI 10.1038/32588
   Barker CA, 2013, INT J RADIAT ONCOL, V86, P504, DOI 10.1016/j.ijrobp.2013.02.012
   Beier D, 2008, CANCER RES, V68, P5706, DOI 10.1158/0008-5472.CAN-07-6878
   Blough MD, 2007, CANCER RES, V67, P580, DOI 10.1158/0008-5472.CAN-06-2782
   Blumenthal DT, 2006, J CLIN ONCOL, V24, P0
   Bonavia R, 2011, CANCER RES, V71, P4055, DOI 10.1158/0008-5472.CAN-11-0153
   Brada M, 1999, BRIT J CANCER, V81, P1022, DOI 10.1038/sj.bjc.6690802
   Castedo M, 2002, CELL DEATH DIFFER, V9, P1287, DOI 10.1038/sj.cdd.4401130
   Chaurio RA, 2009, MOLECULES, V14, P4892, DOI 10.3390/molecules14124892
   Chen CH, 2011, J MOL MED, V89, P303, DOI 10.1007/s00109-010-0707-1
   Chen XF, 2009, CANCER BIOTHER RADIO, V24, P689, DOI 10.1089/cbr.2009.0629
   Chinnaiyan P, 2008, CLIN CANCER RES, V14, P5410, DOI 10.1158/1078-0432.CCR-08-0643
   Das PM, 2004, J CLIN ONCOL, V22, P4632, DOI 10.1200/JCO.2004.07.151
   DENNY BJ, 1994, BIOCHEMISTRY-US, V33, P9045, DOI 10.1021/bi00197a003
   Duprez L, 2011, IMMUNITY, V35, P908, DOI 10.1016/j.immuni.2011.09.020
   England B, 2013, TUMOR BIOL, V34, P2063, DOI 10.1007/s13277-013-0871-3
   Fadul CE, 2011, J IMMUNOTHER, V34, P382, DOI 10.1097/CJI.0b013e318215e300
   Fietkau R, 2013, STRAHLENTHER ONKOL, V189, P993, DOI 10.1007/s00066-013-0459-2
   Frey B, 2012, CURR MED CHEM, V19, P1751, DOI 10.2174/092986712800099811
   Frey B, 2014, CANCER IMMUNOL IMMUN, V63, P29, DOI 10.1007/s00262-013-1474-y
   Fu J, 2010, NEURO-ONCOLOGY, V12, P328, DOI 10.1093/neuonc/nop005
   Gaipl US, 2006, CURR TOP MICROBIOL, V305, P161, DOI 10.1007/3-540-29714-6_8
   Galluzzi L, 2009, CELL DEATH DIFFER, V16, P1093, DOI 10.1038/cdd.2009.44
   Garg AD, 2010, APOPTOSIS, V15, P1050, DOI 10.1007/s10495-010-0479-7
   Gehrmann M, 2005, CELL DEATH DIFFER, V12, P38, DOI 10.1038/sj.cdd.4401510
   Giaccia AJ, 1998, GENE DEV, V12, P2973, DOI 10.1101/gad.12.19.2973
   Go HS, 2011, J BIOMED SCI, V18, P0, DOI 10.1186/1423-0127-18-48
   Golstein P, 2007, TRENDS BIOCHEM SCI, V32, P37, DOI 10.1016/j.tibs.2006.11.001
   Günther W, 2003, BRIT J CANCER, V88, P463, DOI 10.1038/sj.bjc.6600711
   Hermisson M, 2006, J NEUROCHEM, V96, P766, DOI 10.1111/j.1471-4159.2005.03583.x
   Hirose Y, 2001, CANCER RES, V61, P1957
   Jakubowicz-Gil J, 2013, TUMOR BIOL, V34, P2367, DOI 10.1007/s13277-013-0785-0
   Jamal M, 2010, CLIN CANCER RES, V16, P6049, DOI 10.1158/1078-0432.CCR-10-2435
   Jie X, 2012, CELL BIOCHEM BIOPHYS, V62, P91, DOI 10.1007/s12013-011-9265-6
   Kaczmarek A, 2013, IMMUNITY, V38, P209, DOI 10.1016/j.immuni.2013.02.003
   Kanzawa T, 2004, CELL DEATH DIFFER, V11, P448, DOI 10.1038/sj.cdd.4401359
   Kanzawa T, 2003, J NEUROSURG, V99, P1047, DOI 10.3171/jns.2003.99.6.1047
   Kitange GJ, 2009, NEURO-ONCOLOGY, V11, P281, DOI 10.1215/15228517-2008-090
   Lauber K, 2012, FRONT ONCOL, V2, P0, DOI 10.3389/fonc.2012.00116
   Lawrence YR, 2013, JNCI-J NATL CANCER I, V105, P11, DOI 10.1093/jnci/djs472
   Li XN, 2005, MOL CANCER THER, V4, P1912, DOI 10.1158/1535-7163.MCT-05-0184
   Ma YT, 2010, SEMIN IMMUNOL, V22, P113, DOI 10.1016/j.smim.2010.03.001
   Matsui Y, 2001, AM J CLIN ONCOL-CANC, V24, P486, DOI 10.1097/00000421-200110000-00014
   Milanovic D, 2013, RADIAT ONCOL, V8, P0, DOI 10.1186/1748-717X-8-42
   Mirzayans R, 2007, J PHARM PHARM SCI, V10, P298
   Multhoff G, 2012, CURR MOL MED, V12, P1174, DOI 10.2174/156652412803306666
   Nakada M, 2012, FRONT ONCOL, V2, P0, DOI 10.3389/fonc.2012.00098
   Nowsheen S, 2012, EXPERIMENTAL ONCOLOGY, V34, P243
   Orth M, 2014, RADIAT ENVIRON BIOPH, V53, P1, DOI 10.1007/s00411-013-0497-2
   Pardoll DM, 1998, CURR OPIN IMMUNOL, V10, P588, DOI 10.1016/S0952-7915(98)80228-8
   Perucca E, 2002, CNS DRUGS, V16, P695, DOI 10.2165/00023210-200216100-00004
   Phiel CJ, 2001, J BIOL CHEM, V276, P36734, DOI 10.1074/jbc.M101287200
   Quick QA, 2006, J NEUROSURG, V105, P111, DOI 10.3171/jns.2006.105.1.111
   Riccardi C, 2006, NAT PROTOC, V1, P1458, DOI 10.1038/nprot.2006.238
   ROCK KL, 1990, SCIENCE, V249, P918, DOI 10.1126/science.2392683
   Rödel F, 2015, CANCER LETT, V356, P105, DOI 10.1016/j.canlet.2013.09.015
   Roos WP, 2007, ONCOGENE, V26, P186, DOI 10.1038/sj.onc.1209785
   Rubner Y, 2012, FRONT ONCOL, V2, P1, DOI 10.3389/fonc.2012.00075
   Ryu CH, 2012, J BIOMED BIOTECHNOL, V0, P0, DOI DOI 10.1155/2012/987495
   Schildkopf P, 2011, RADIOTHER ONCOL, V101, P109, DOI 10.1016/j.radonc.2011.05.056
   Schildkopf P, 2010, BIOCHEM BIOPH RES CO, V391, P1014, DOI 10.1016/j.bbrc.2009.12.008
   Schmid TE, 2012, CURR MED CHEM, V19, P1765
   Silber JR, 1998, CANCER RES, V58, P1068
   Stupp R, 2005, NEW ENGL J MED, V352, P987, DOI 10.1056/NEJMoa043330
   Stupp R, 2009, LANCET ONCOL, V10, P459, DOI 10.1016/S1470-2045(09)70025-7
   TAGHIAN A, 1995, INT J RADIAT ONCOL, V32, P99, DOI 10.1016/0360-3016(94)00494-6
   Tesei A, 2013, RADIAT ONCOL, V8, P0, DOI 10.1186/1748-717X-8-257
   Tesniere A, 2008, CURR OPIN IMMUNOL, V20, P504, DOI 10.1016/j.coi.2008.05.007
   van Breemen MSM, 2007, LANCET NEUROL, V6, P421, DOI 10.1016/S1474-4422(07)70103-5
   Van Nifterik KA, 2012, J NEURO-ONCOL, V107, P61, DOI 10.1007/s11060-011-0725-z
   Vanden Berghe T, 2013, METHODS, V61, P117, DOI 10.1016/j.ymeth.2013.02.011
   Weiss EM, 2012, FRONT ONCOL, V2, P0, DOI 10.3389/fonc.2012.00132
   Weller M, 2011, NEUROLOGY, V77, P1156, DOI 10.1212/WNL.0b013e31822f02e1
   Wheeler CJ, 2008, CANCER RES, V68, P5955, DOI 10.1158/0008-5472.CAN-07-5973
   Williams JR, 2008, INT J RADIAT BIOL, V84, P253, DOI 10.1080/09553000801953342
   Williams JR, 2007, ACTA ONCOL, V46, P628, DOI 10.1080/02841860601080407
   Yamanaka R, 2003, BRIT J CANCER, V89, P1172, DOI 10.1038/sj.bjc.6601268
   Yao KC, 2003, J NEUROSURG, V98, P378, DOI 10.3171/jns.2003.98.2.0378
   Yip S, 2009, CLIN CANCER RES, V15, P4622, DOI 10.1158/1078-0432.CCR-08-3012
   Yoshino A, 2010, INT J ONCOL, V36, P1367, DOI 10.3892/ijo_00000621
   Yuan JY, 2010, GENE DEV, V24, P2592, DOI 10.1101/gad.1984410
   Zhang WB, 2010, J BIOL CHEM, V285, P40461, DOI 10.1074/jbc.M110.164046
   Zitvogel L, 2010, CLIN CANCER RES, V16, P3100, DOI 10.1158/1078-0432.CCR-09-2891
NR 86
TC 57
Z9 58
U1 0
U2 13
PU BMC
PI LONDON
PA CAMPUS, 4 CRINAN ST, LONDON N1 9XW, ENGLAND
SN 
EI 1748-717X
J9 RADIAT ONCOL
JI Radiat. Oncol.
PD MAR 30
PY 2014
VL 9
IS 
BP 
EP 
DI 10.1186/1748-717X-9-89
PG 15
WC Oncology; Radiology, Nuclear Medicine & Medical Imaging
SC Oncology; Radiology, Nuclear Medicine & Medical Imaging
GA AG5CQ
UT WOS:000335437200001
PM 24678590
DA 2025-02-17
ER

PT J
AU Paff, M
   Alexandru-Abrams, D
   Hsu, FPK
   Bota, DA
AF Paff, Michelle
   Alexandru-Abrams, Daniela
   Hsu, Frank P. K.
   Bota, Daniela A.
TI The evolution of the EGFRvIII (rindopepimut) immunotherapy for glioblastoma multiforme patients
SO HUMAN VACCINES & IMMUNOTHERAPEUTICS
LA English
DT Review
DE brain; EGFRVIII; glioblastoma; therapies; vaccine; EGFRvIII; The epidermal growth factor receptor variant III; GBM; Glioblastoma Multiforme; WHO; World Health Organization; Y; year; SEER; Surveillance; Epidemiology; and End Results Program; VEGF; Vascular endothelial growth factor; CPT-11; irinotecan; Camptosar; OS; overall survival; PFS; progression-free survival; EORTC; European Organization for Research and Treatment of Cancer; NCIC; National Cancer Institute of Canada; CNS; central nervous system; APC; antigen-presenting cell; MHC; major histocompatibility complex; BBB; blood brain barrier; LPS; lipopolysaccharide; D; day; Ab; antibody; TGF-b; transforming growth factor beta; IL-10; Interleukin-10; PGE2; prostaglandin E2; Treg cells; regulatory T cells; TH2 cells; T helper type 2 cells; CD4; cluster of differentiation 4; CD25; cluster of differentiation 25; IL-2; Interleukin-2; GAGE; G antigen gene family; Ras; rat sarcoma genes; Grb2; Growth factor receptor-bound protein 2; KLH; keyhole limpet hemocyanin; CTL; Cytotoxic T lymphocytes; HLA; human leukocyte antigen; DTH; delayed-type hypersensitivity; ACTIVATE; A Complementary Trial of an Immunotherapy Vaccine against Tumor Specific EGRFvIII; TMZ; temozolomide; KPS; Karnofsky performance status; TTP; time to progression; GM-CSF; Granulocyte-macrophage colony-stimulating factor; MGMT; O-6-methylguanine-DNA methyltransferase; INF-g; Interferon gamma; IL-12; Interleukin-12
ID growth-factor receptor; bevacizumab plus irinotecan; dendritic cells; t-lymphocytes; peptide vaccination; radiation-therapy; phase-ii; variant; brain; glioma
AB Glioblastoma Multiforme (GBM) is the most common type of brain tumor and it is uniformly fatal. The community standard of treatment for this disease is gross or subtotal resection of the tumor, followed by radiation and temozolomide. At recurrence bevacizumab can be added for increased progression free survival. Many challenges are encountered while trying to devise new drugs to treat GBM, such as the presence of the blood brain barrier which is impermeable to most drugs. Therefore in the past few years attention was turned to immunological means for the treatment of this devastating disease. EGFRvIII targeting has proven a good way to attack glioblastoma cells by using the immune system. Although in still in development, this approach holds the promise as a great first step toward immune-tailored drugs for the treatment of brain cancers.
C1 [Paff, Michelle; Alexandru-Abrams, Daniela; Hsu, Frank P. K.; Bota, Daniela A.] Univ Calif Irvine, Dept Neurol Surg, Orange, CA 92668 USA.
   [Bota, Daniela A.] Univ Calif Irvine, Dept Neurol, Orange, CA 92668 USA.
   [Bota, Daniela A.] Univ Calif Irvine, Chao Family Comprehens Canc Ctr, Orange, CA 92668 USA.
C3 University of California System; University of California Irvine; University of California System; University of California Irvine; University of California System; University of California Irvine
RP Bota, DA (通讯作者)，Univ Calif Irvine, Dept Neurol Surg, Orange, CA 92668 USA.
EM dbota@uci.edu
CR Akiyama Y, 2012, BMC CANCER, V12, P0, DOI 10.1186/1471-2407-12-623
   Al-Nedawi K, 2008, NAT CELL BIOL, V10, P619, DOI 10.1038/ncb1725
   BATRA SK, 1995, CELL GROWTH DIFFER, V6, P1251
   BIGNER SH, 1990, CANCER RES, V50, P8017
   BO L, 1994, J NEUROIMMUNOL, V51, P135, DOI 10.1016/0165-5728(94)90075-2
   BODMER S, 1989, J IMMUNOL, V143, P3222
   Brahmer JR, 2010, J CLIN ONCOL, V28, P3167, DOI 10.1200/JCO.2009.26.7609
   BROOKS WH, 1972, J EXP MED, V136, P1631, DOI 10.1084/jem.136.6.1631
   BROOKS WH, 1976, CANCER, V37, P1869, DOI 10.1002/1097-0142(197604)37:4<1869::AID-CNCR2820370435>3.0.CO;2-Q
   CARPENTER G, 1990, J BIOL CHEM, V265, P7709
   Carrithers MD, 2002, J NEUROIMMUNOL, V129, P51, DOI 10.1016/S0165-5728(02)00172-8
   De Backer O, 1999, CANCER RES, V59, P3157
   Dudley ME, 2002, SCIENCE, V298, P850, DOI 10.1126/science.1076514
   Dummer W, 2002, J CLIN INVEST, V110, P185, DOI 10.1172/JCI200215175
   El Andaloussi A, 2006, NEURO-ONCOLOGY, V8, P234, DOI 10.1215/15228517-2006-006
   Fecci PE, 2006, CANCER RES, V66, P3294, DOI 10.1158/0008-5472.CAN-05-3773
   FONTANA A, 1984, J IMMUNOL, V132, P1837
   Friedman HS, 2009, J CLIN ONCOL, V27, P4733, DOI 10.1200/JCO.2008.19.8721
   Heimberger AB, 2005, CLIN CANCER RES, V11, P1462, DOI 10.1158/1078-0432.CCR-04-1737
   Heimberger AB, 2003, CLIN CANCER RES, V9, P4247
   Heimberger AB, 2002, CLIN CANCER RES, V8, P3496
   HUMPHREY PA, 1990, P NATL ACAD SCI USA, V87, P4207, DOI 10.1073/pnas.87.11.4207
   Hurwitz H, 2004, NEW ENGL J MED, V350, P2335, DOI 10.1056/NEJMoa032691
   Ishikawa E, 2014, J NEUROSURG, V121, P543, DOI 10.3171/2014.5.JNS132392
   Iwai Y, 2002, P NATL ACAD SCI USA, V99, P12293, DOI 10.1073/pnas.192461099
   Johns TG, 2002, INT J CANCER, V98, P398, DOI 10.1002/ijc.10189
   Jungbluth AA, 2003, P NATL ACAD SCI USA, V100, P639, DOI 10.1073/pnas.232686499
   Kalinski P, 1999, J IMMUNOL, V162, P3231
   Knopf PM, 1998, J IMMUNOL, V161, P692
   Kohler BA, 2011, JNCI-J NATL CANCER I, V103, P714, DOI 10.1093/jnci/djr077
   Koshy M, 2012, J NEURO-ONCOL, V107, P207, DOI 10.1007/s11060-011-0738-7
   Lai A, 2011, J CLIN ONCOL, V29, P142, DOI 10.1200/JCO.2010.30.2729
   Lai RK, 2011, NEURO-ONCOLOGY, V13, P34
   Lammering G, 2004, RADIOTHER ONCOL, V72, P267, DOI 10.1016/j.radonc.2004.07.004
   Lammering G, 2004, CLIN CANCER RES, V10, P6732, DOI 10.1158/1078-0432.CCR-04-0393
   Liau LM, 1999, J NEUROSURG, V90, P1115, DOI 10.3171/jns.1999.90.6.1115
   Luwor RB, 2001, CANCER RES, V61, P5355
   Mailliard RB, 2004, CANCER RES, V64, P5934, DOI 10.1158/0008-5472.CAN-04-1261
   MIESCHER S, 1988, J NEUROSURG, V68, P438, DOI 10.3171/jns.1988.68.3.0438
   Mishima K, 2001, CANCER RES, V61, P5349
   Montgomery RB, 2000, J BIOL CHEM, V275, P17358, DOI 10.1074/jbc.M000966200
   MOSCATELLO DK, 1995, CANCER RES, V55, P5536
   Nagane M, 1996, CANCER RES, V56, P5079
   NISHIKAWA R, 1994, P NATL ACAD SCI USA, V91, P7727, DOI 10.1073/pnas.91.16.7727
   Ohgaki H, 2007, AM J PATHOL, V170, P1445, DOI 10.2353/ajpath.2007.070011
   Okada H, 2011, J CLIN ONCOL, V29, P330, DOI 10.1200/JCO.2010.30.7744
   Pedersen MW, 2004, INT J CANCER, V108, P643, DOI 10.1002/ijc.11566
   Pelloski CE, 2007, J CLIN ONCOL, V25, P2288, DOI 10.1200/JCO.2006.08.0705
   PERRY VH, 1992, NEUROPATH APPL NEURO, V18, P454, DOI 10.1111/j.1365-2990.1992.tb00811.x
   Phares TW, 2013, VIRUSES-BASEL, V5, P732, DOI 10.3390/v5020732
   Prigent SA, 1996, J BIOL CHEM, V271, P25639, DOI 10.1074/jbc.271.41.25639
   Prins RM, 2011, CLIN CANCER RES, V17, P1603, DOI 10.1158/1078-0432.CCR-10-2563
   Ransohoff RM, 2003, NAT REV IMMUNOL, V3, P569, DOI 10.1038/nri1130
   Sampson JH, 2000, P NATL ACAD SCI USA, V97, P7503, DOI 10.1073/pnas.130166597
   Sampson JH, 2011, NEURO-ONCOLOGY, V13, P324, DOI 10.1093/neuonc/noq157
   Sampson JH, 2010, J CLIN ONCOL, V28, P4722, DOI 10.1200/JCO.2010.28.6963
   Sampson JH, 2009, MOL CANCER THER, V8, P2773, DOI 10.1158/1535-7163.MCT-09-0124
   Sandler A, 2006, NEW ENGL J MED, V355, P2542, DOI 10.1056/NEJMoa061884
   STEINMAN RM, 1991, ANNU REV IMMUNOL, V9, P271, DOI 10.1146/annurev.iy.09.040191.001415
   Stevenson PG, 2002, J GEN VIROL, V83, P1735, DOI 10.1099/0022-1317-83-7-1735
   Strome SE, 2003, CANCER RES, V63, P6501
   Stupp R, 2005, NEW ENGL J MED, V352, P987, DOI 10.1056/NEJMoa043330
   Terasaki M, 2011, J CLIN ONCOL, V29, P337, DOI 10.1200/JCO.2010.29.7499
   Thornton AM, 1998, J EXP MED, V188, P287, DOI 10.1084/jem.188.2.287
   Tschen SI, 2006, EUR J IMMUNOL, V36, P603, DOI 10.1002/eji.200535123
   VANDENEYNDE B, 1995, J EXP MED, V182, P689, DOI 10.1084/jem.182.3.689
   Vredenburgh JJ, 2007, J CLIN ONCOL, V25, P4722, DOI 10.1200/JCO.2007.12.2440
   Vredenburgh JJ, 2011, CLIN CANCER RES, V17, P4119, DOI 10.1158/1078-0432.CCR-11-0120
   Wachtel MS, 2014, CANCER MED-US, V3, P660, DOI 10.1002/cam4.213
   Wedam SB, 2006, J CLIN ONCOL, V24, P769, DOI 10.1200/JCO.2005.03.4645
   Wei J, 2010, CLIN CANCER RES, V16, P461, DOI 10.1158/1078-0432.CCR-09-1983
   Wheeler CJ, 2008, CANCER RES, V68, P5955, DOI 10.1158/0008-5472.CAN-07-5973
   Wheeler CJ, 2010, EXPERT REV NEUROTHER, V10, P483, DOI 10.1586/ERN.10.26
   WIKSTRAND CJ, 1993, J NEUROIMMUNOL, V46, P165, DOI 10.1016/0165-5728(93)90246-U
   Wikstrand CJ, 1997, CANCER RES, V57, P4130
   Wu AH, 2006, J NEURO-ONCOL, V76, P23, DOI 10.1007/s11060-005-3280-7
NR 76
TC 21
Z9 23
U1 2
U2 21
PU TAYLOR & FRANCIS INC
PI PHILADELPHIA
PA 530 WALNUT STREET, STE 850, PHILADELPHIA, PA 19106 USA
SN 2164-5515
EI 2164-554X
J9 HUM VACC IMMUNOTHER
JI Human Vaccines Immunother.
PD NOV 15
PY 2014
VL 10
IS 11
BP 3322
EP 3331
DI 10.4161/21645515.2014.983002
PG 10
WC Biotechnology & Applied Microbiology; Immunology
SC Biotechnology & Applied Microbiology; Immunology
GA CB1CN
UT WOS:000349364300034
PM 25625931
DA 2025-02-17
ER

PT J
AU Ohkuri, T
   Ghosh, A
   Kosaka, A
   Zhu, JZ
   Ikeura, M
   David, M
   Watkins, SC
   Sarkar, SN
   Okada, H
AF Ohkuri, Takayuki
   Ghosh, Arundhati
   Kosaka, Akemi
   Zhu, Jianzhong
   Ikeura, Maki
   David, Michael
   Watkins, Simon C.
   Sarkar, Saumendra N.
   Okada, Hideho
TI STING Contributes to Antiglioma Immunity via Triggering Type I IFN Signals in the Tumor Microenvironment
SO CANCER IMMUNOLOGY RESEARCH
LA English
DT Article
ID gmp-amp synthase; cd8 t-cells; c-di-gmp; dendritic cells; cutting edge; clonal expansion; nucleic-acids; cytosolic dna; innate; interferon
AB Although type I IFNs play critical roles in antiviral and antitumor activity, it remains to be elucidated how type I IFNs are produced in sterile conditions of the tumor microenvironment and directly affect tumor-infiltrating immune cells. Mouse de novo gliomas show increased expression of type I IFN messages, and in mice, CD11b(+) brain-infiltrating leukocytes (BIL) are the main source of type I IFNs that are induced partially in a STING (stimulator of IFN genes)-dependent manner. Consequently, glioma-bearing StingGt/Gt mice showed shorter survival and lower expression levels of Ifns compared with wild-type mice. Furthermore, BILs of StingGt/Gt mice showed increased CD11b(+) Gr-1(+) immature myeloid suppressor and CD25(+) Foxp3(+) regulatory T cells (Treg) and decreased IFN gamma-producing CD8(+)T cells. CD4(+) and CD8(+) T cells that received direct type I IFN signals showed lesser degrees of regulatory activity and increased levels of antitumor activity, respectively. Finally, intratumoral administration of a STING agonist (cyclic diguanylate monophosphate; c-di-GMP) improved the survival of glioma-bearing mice associated with enhanced type I IFN signaling, Cxcl10 and Ccl5, and T-cell migration into the brain. In combination with subcutaneous OVA peptide vaccination, c-di-GMP increased OVA-specific cytotoxicity of BILs and prolonged their survival. These data demonstrate significant contributions of STING to antitumor immunity via enhancement of type I IFN signaling in the tumor microenvironment and suggest a potential use of STING agonists for the development of effective immunotherapy, such as the combination with antigen-specific vaccinations. (C) 2014 AACR.
C1 [Ohkuri, Takayuki; Kosaka, Akemi; Okada, Hideho] Univ Pittsburgh, Sch Med, Dept Neurol Surg, Pittsburgh, PA 15261 USA.
   [Ohkuri, Takayuki; Kosaka, Akemi; Ikeura, Maki; Okada, Hideho] Univ Pittsburgh, Inst Canc, Dept Brain Tumor, Pittsburgh, PA 15261 USA.
   [Ghosh, Arundhati; Zhu, Jianzhong; Sarkar, Saumendra N.] Univ Pittsburgh, Sch Med, Dept Microbiol & Mol Genet, Pittsburgh, PA USA.
   [Ghosh, Arundhati; Zhu, Jianzhong; Sarkar, Saumendra N.] Univ Pittsburgh, Inst Canc, Canc Virol Programs, Pittsburgh, PA USA.
   [David, Michael] Univ Calif San Diego, Div Biol, La Jolla, CA 92093 USA.
   [Watkins, Simon C.] Univ Pittsburgh, Sch Med, Dept Cell Biol & Physiol, Pittsburgh, PA USA.
   [Sarkar, Saumendra N.; Okada, Hideho] Univ Pittsburgh, Sch Med, Dept Immunol, Pittsburgh, PA USA.
   [Okada, Hideho] Univ Pittsburgh, Sch Med, Dept Surg, Pittsburgh, PA USA.
   [Okada, Hideho] Univ Pittsburgh, Inst Canc, Dept Canc Immunol, Pittsburgh, PA USA.
C3 Pennsylvania Commonwealth System of Higher Education (PCSHE); University of Pittsburgh; Pennsylvania Commonwealth System of Higher Education (PCSHE); University of Pittsburgh; Pennsylvania Commonwealth System of Higher Education (PCSHE); University of Pittsburgh; Pennsylvania Commonwealth System of Higher Education (PCSHE); University of Pittsburgh; University of California System; University of California San Diego; Pennsylvania Commonwealth System of Higher Education (PCSHE); University of Pittsburgh; Pennsylvania Commonwealth System of Higher Education (PCSHE); University of Pittsburgh; Pennsylvania Commonwealth System of Higher Education (PCSHE); University of Pittsburgh; Pennsylvania Commonwealth System of Higher Education (PCSHE); University of Pittsburgh
RP Sarkar, SN (通讯作者)，Univ Pittsburgh, Inst Canc, Hillman Canc Res Pavil,Suite 1-8E,5117 Ctr Ave, Pittsburgh, PA 15213 USA.
EM saumen@pitt.edu; OkadaH@neurosurg.ucsf.edu
FU NIH [2R01 NS055140, 2P01 NS40923, 1P01 CA132714, 5U24AI082673, P30CA047904]; Musella Foundation for Brain Tumor Research and Information
CR Ablasser A, 2013, NATURE, V503, P530, DOI 10.1038/nature12640
   Apetoh L, 2007, NAT MED, V13, P1050, DOI 10.1038/nm1622
   Bhat N, 2014, EUR J IMMUNOL, V44, P634, DOI 10.1002/eji.201344127
   Burdette Dara L, 2013, NAT IMMUNOL, V14, P19, DOI 10.1038/ni.2491
   Burdette DL, 2011, NATURE, V478, P515, DOI 10.1038/nature10429
   Cavlar T, 2013, EMBO J, V32, P1440, DOI 10.1038/emboj.2013.86
   Chandra D, 2014, CANCER IMMUNOL RES, V2, P901, DOI 10.1158/2326-6066.CIR-13-0123
   Chen WX, 2010, VACCINE, V28, P3080, DOI 10.1016/j.vaccine.2010.02.081
   Curtsinger JM, 2005, J IMMUNOL, V174, P4465, DOI 10.4049/jimmunol.174.8.4465
   Diamond MS, 2011, J EXP MED, V208, P1989, DOI 10.1084/jem.20101158
   Dunn GP, 2006, NAT REV IMMUNOL, V6, P836, DOI 10.1038/nri1961
   Ebensen T, 2007, CLIN VACCINE IMMUNOL, V14, P952, DOI 10.1128/CVI.00119-07
   Ebensen T, 2011, VACCINE, V29, P5210, DOI 10.1016/j.vaccine.2011.05.026
   Fensterl V, 2008, J VIROL, V82, P11045, DOI 10.1128/JVI.01593-08
   Fuertes MB, 2013, TRENDS IMMUNOL, V34, P67, DOI 10.1016/j.it.2012.10.004
   Fuertes MB, 2011, J EXP MED, V208, P2005, DOI 10.1084/jem.20101159
   Fujita M, 2010, CLIN CANCER RES, V16, P3409, DOI 10.1158/1078-0432.CCR-10-0644
   Fujita M, 2009, CANCER RES, V69, P1587, DOI 10.1158/0008-5472.CAN-08-2915
   Gajewski TF, 2013, NAT IMMUNOL, V14, P1014, DOI 10.1038/ni.2703
   Gao DX, 2013, SCIENCE, V341, P903, DOI 10.1126/science.1240933
   Ghiringhelli F, 2009, NAT MED, V15, P1170, DOI 10.1038/nm.2028
   Goubau D, 2013, IMMUNITY, V38, P855, DOI 10.1016/j.immuni.2013.05.007
   Havenar-Daughton C, 2006, J IMMUNOL, V176, P3315, DOI 10.4049/jimmunol.176.6.3315
   Hornung V, 2009, NATURE, V458, P514, DOI 10.1038/nature07725
   Hu DL, 2009, VACCINE, V27, P4867, DOI 10.1016/j.vaccine.2009.04.053
   Huang L, 2013, J IMMUNOL, V191, P3509, DOI 10.4049/jimmunol.1301419
   Ishikawa H, 2008, NATURE, V455, P674, DOI 10.1038/nature07317
   Ishikawa H, 2009, NATURE, V461, P788, DOI 10.1038/nature08476
   Karbach J, 2011, CLIN CANCER RES, V17, P861, DOI 10.1158/1078-0432.CCR-10-1811
   Litterman AJ, 2013, J IMMUNOL, V190, P6259, DOI 10.4049/jimmunol.1203539
   Louis DN, 2007, ACTA NEUROPATHOL, V114, P547, DOI 10.1007/s00401-007-0278-6
   Miyabe H, 2014, J CONTROL RELEASE, V184, P20, DOI 10.1016/j.jconrel.2014.04.004
   Okada H, 2011, J CLIN ONCOL, V29, P330, DOI 10.1200/JCO.2010.30.7744
   Ostrand-Rosenberg S, 2012, SEMIN CANCER BIOL, V22, P275, DOI 10.1016/j.semcancer.2012.01.011
   Otero DC, 2013, J IMMUNOL, V190, P3289, DOI 10.4049/jimmunol.1203086
   Paludan SR, 2013, IMMUNITY, V38, P870, DOI 10.1016/j.immuni.2013.05.004
   Pollack IF, 2013, EXPERT REV NEUROTHER, V13, P1089, DOI 10.1586/14737175.2013.840420
   Sabbatini P, 2012, CLIN CANCER RES, V18, P6497, DOI 10.1158/1078-0432.CCR-12-2189
   Schoggins JW, 2014, NATURE, V505, P691, DOI 10.1038/nature12862
   Schreiber RD, 2011, SCIENCE, V331, P1565, DOI 10.1126/science.1203486
   Schwarzenbach H, 2011, NAT REV CANCER, V11, P426, DOI 10.1038/nrc3066
   Sun LJ, 2013, SCIENCE, V339, P786, DOI 10.1126/science.1232458
   Swann JB, 2007, J IMMUNOL, V178, P7540, DOI 10.4049/jimmunol.178.12.7540
   Unterholzner L, 2010, NAT IMMUNOL, V11, P997, DOI 10.1038/ni.1932
   Valmori D, 2007, P NATL ACAD SCI USA, V104, P8947, DOI 10.1073/pnas.0703395104
   Wenzel J, 2005, AM J CLIN PATHOL, V124, P37, DOI 10.1309/4EJ9KL7CGDENWLE
   Wiesner SM, 2009, CANCER RES, V69, P431, DOI 10.1158/0008-5472.CAN-08-1800
   Xiao TS, 2013, MOL CELL, V51, P135, DOI 10.1016/j.molcel.2013.07.004
   YANAGITA Y, 1992, IMMUNOL LETT, V31, P137, DOI 10.1016/0165-2478(92)90140-J
   Zhang ZQ, 2011, NAT IMMUNOL, V12, P959, DOI 10.1038/ni.2091
NR 50
TC 184
Z9 199
U1 0
U2 45
PU AMER ASSOC CANCER RESEARCH
PI PHILADELPHIA
PA 615 CHESTNUT ST, 17TH FLOOR, PHILADELPHIA, PA 19106-4404 USA
SN 2326-6066
EI 2326-6074
J9 CANCER IMMUNOL RES
JI Cancer Immunol. Res.
PD DEC 15
PY 2014
VL 2
IS 12
BP 1199
EP 1208
DI 10.1158/2326-6066.CIR-14-0099
PG 10
WC Oncology; Immunology
SC Oncology; Immunology
GA AW2RE
UT WOS:000346135500009
PM 25300859
DA 2025-02-17
ER

PT J
AU Verschuere, T
   Toelen, J
   Maes, W
   Poirier, F
   Boon, L
   Tousseyn, T
   Mathivet, T
   Gerhardt, H
   Mathieu, V
   Kiss, R
   Lefranc, F
   Van Gool, SW
   De Vleeschouwer, S
AF Verschuere, Tina
   Toelen, Jaan
   Maes, Wim
   Poirier, Francoise
   Boon, Louis
   Tousseyn, Thomas
   Mathivet, Thomas
   Gerhardt, Holger
   Mathieu, Veronique
   Kiss, Robert
   Lefranc, Florence
   Van Gool, Stefaan W.
   De Vleeschouwer, Steven
TI Glioma-derived galectin-1 regulates innate and adaptive antitumor immunity
SO INTERNATIONAL JOURNAL OF CANCER
LA English
DT Article
DE galectin-1; glioblastoma; tumor-infiltrating myeloid cells; dendritic cell immunotherapy; angiogenesis
ID macrophage infiltration; t-cells; glioblastoma; expression; angiogenesis; immunotherapy; temozolomide; inhibition; effector; growth
AB Galectin-1 is a glycan-binding protein, which is involved in the aggressiveness of glioblastoma (GBM) in part by stimulating angiogenesis. In different cancer models, galectin-1 has also been demonstrated to play a pivotal role in tumor-mediated immune evasion especially by modulating cells of the adaptive immune system. It is yet unknown whether the absence or presence of galectin-1 within the glioma microenvironment also causes qualitative or quantitative differences in innate and/or adaptive antitumor immune responses. All experiments were performed in the orthotopic GL261 mouse high-grade glioma model. Stable galectin-1 knockdown was achieved via transduction of parental GL261 tumor cells with a lentiviral vector encoding a galectin-1-targeting miRNA. We demonstrated that the absence of tumor-derived but not of host-derived galectin-1 significantly prolonged the survival of glioma-bearing mice as such and in combination with dendritic cell (DC)-based immunotherapy. Both flow cytometric and pathological analysis revealed that the silencing of glioma-derived galectin-1 significantly decreased the amount of brain-infiltrating macrophages and myeloid-derived suppressor cells (MDSC) in tumor-bearing mice. Additionally, we revealed a pro-angiogenic role for galectin-1 within the glioma microenvironment. The data provided in this study reveal a pivotal role for glioma-derived galectin-1 in the regulation of myeloid cell accumulation within the glioma microenvironment, the most abundant immune cell population in high-grade gliomas. Furthermore, the prolonged survival observed in untreated and DC-vaccinated glioma-bearing mice upon the silencing of tumor-derived galectin-1 strongly suggest that the in vivo targeting of tumor-derived galectin-1 might offer a promising and realistic adjuvant treatment modality in patients diagnosed with GBM.
C1 [Verschuere, Tina; De Vleeschouwer, Steven] Katholieke Univ Leuven, Lab Expt Neurosurg & Neuroanat, Dept Neurosci, B-3000 Louvain, Belgium.
   [Toelen, Jaan] Katholieke Univ Leuven, Dept Dev & Regenerat, B-3000 Louvain, Belgium.
   [Maes, Wim] IRF Life Sci KULAK, Lab Thrombosis Res, Kortrijk, Belgium.
   [Maes, Wim] Katholieke Univ Leuven, Antibody Ctr, PharmAbs, B-3000 Louvain, Belgium.
   [Poirier, Francoise] Univ Paris Diderot, CNRS, Inst Jacques Monod, Sorbonne Paris Cite,UMR 7592, Paris, France.
   [Boon, Louis] Bioceros BV, Utrecht, Netherlands.
   [Tousseyn, Thomas] Katholieke Univ Leuven, Dept Imaging & Pathol, Translat Cell & Tissue Res, B-3000 Louvain, Belgium.
   [Mathivet, Thomas; Gerhardt, Holger] Katholieke Univ Leuven VIB, Dept Oncol, Vasc Patterning Lab, Vesalius Res Ctr, Louvain, Belgium.
   [Gerhardt, Holger] Canc Res UK, London Res Inst, Vasc Biol Lab, Lincolns Inn Fields Labs, London, England.
   [Mathieu, Veronique; Kiss, Robert] Free Univ Brussels, Fac Pharm, Toxicol Lab, Brussels, Belgium.
   [Lefranc, Florence] Erasmus Univ Hosp, Dept Neurosurg, Brussels, Belgium.
   [Van Gool, Stefaan W.] Katholieke Univ Leuven, Dept Microbiol & Immunol, Lab Pediat Immunol, B-3000 Louvain, Belgium.
   [De Vleeschouwer, Steven] Katholieke Univ Leuven, Dept Neurosci, B-3000 Louvain, Belgium.
C3 Universite Catholique Louvain; KU Leuven; KU Leuven; KU Leuven; Universite Paris Cite; Centre National de la Recherche Scientifique (CNRS); CNRS - National Institute for Biology (INSB); Bioceros B.V.; KU Leuven; Flanders Institute for Biotechnology (VIB); KU Leuven; Cancer Research UK; Universite Libre de Bruxelles; KU Leuven; KU Leuven
RP Verschuere, T (通讯作者)，Katholieke Univ Leuven, Res Grp Expt Neurosurg & Neuroanat, Herestr 49,Bldg ON1,Box 811, B-3000 Louvain, Belgium.
EM tina.verschuere@med.kuleuven.be
FU Institute for the Promotion of Innovation by Science and Technology in Flanders (IWT Vlaanderen); Klinisch Onderzoeksfonds UZ Leuven; Fund for Scientific Research, Flanders (FWO-V); Fonds National de la Recherche Scientifique (FRS-FNRS Belgium); Herman Memorial Research Fund; Olivia Hendrickx Research fund; James E. Kearney Foundation; Belgian Brain Tumor Support (BBTS)
CR Allavena P, 2012, CLIN EXP IMMUNOL, V167, P195, DOI 10.1111/j.1365-2249.2011.04515.x
   Ardon H, 2012, CANCER IMMUNOL IMMUN, V61, P2033, DOI 10.1007/s00262-012-1261-1
   Barleon B, 1996, BLOOD, V87, P3336, DOI 10.1182/blood.V87.8.3336.bloodjournal8783336
   Barrionuevo P, 2007, J IMMUNOL, V178, P436, DOI 10.4049/jimmunol.178.1.436
   Belanis L, 2008, MOL BIOL CELL, V19, P1404, DOI 10.1091/mbc.E07-10-1053
   Cedeno-Laurent F, 2012, BLOOD, V119, P3534, DOI 10.1182/blood-2011-12-396457
   Cedeno-Laurent F, 2012, J INVEST DERMATOL, V132, P410, DOI 10.1038/jid.2011.335
   Chung CD, 2000, J IMMUNOL, V165, P3722, DOI 10.4049/jimmunol.165.7.3722
   Correa SG, 2003, GLYCOBIOLOGY, V13, P119, DOI 10.1093/glycob/cwg010
   De Vleeschouwer S, 2008, CLIN CANCER RES, V14, P3098, DOI 10.1158/1078-0432.CCR-07-4875
   Ehtesham Moneeb, 2004, CANCER CONTROL, V11, P192
   Gabrilovich DI, 2009, NAT REV IMMUNOL, V9, P162, DOI 10.1038/nri2506
   Galarneau H, 2007, CANCER RES, V67, P8874, DOI 10.1158/0008-5472.CAN-07-0177
   Gandhi MK, 2007, BLOOD, V110, P1326, DOI 10.1182/blood-2007-01-066100
   Garín MI, 2007, BLOOD, V109, P2058, DOI 10.1182/blood-2006-04-016451
   He J, 2006, LAB INVEST, V86, P578, DOI 10.1038/labinvest.3700420
   He JL, 2004, J BIOL CHEM, V279, P4705, DOI 10.1074/jbc.M311183200
   Ilarregui JM, 2010, NEUROIMMUNOMODULAT, V17, P157, DOI 10.1159/000258712
   Le Mercier M, 2008, J NEUROPATH EXP NEUR, V67, P456, DOI 10.1097/NEN.0b013e318170f892
   Le Mercier M, 2008, TOXICOL APPL PHARM, V229, P172, DOI 10.1016/j.taap.2008.01.009
   Le Mercier M, 2010, BRAIN PATHOL, V20, P17, DOI 10.1111/j.1750-3639.2009.00270.x
   Leung SY, 1997, ACTA NEUROPATHOL, V93, P518, DOI 10.1007/s004010050647
   Louis DN, 2007, ACTA NEUROPATHOL, V114, P547, DOI 10.1007/s00401-007-0278-6
   Maes W, 2009, NEURO-ONCOLOGY, V11, P529, DOI 10.1215/15228517-2009-004
   Mathieu V, 2007, J INVEST DERMATOL, V127, P2399, DOI 10.1038/sj.jid.5700869
   Nishie A, 1999, CLIN CANCER RES, V5, P1107
   PERILLO NL, 1995, NATURE, V378, P736, DOI 10.1038/378736a0
   POIRIER F, 1993, DEVELOPMENT, V119, P1229
   Rabinovich GA, 2009, NAT REV IMMUNOL, V9, P338, DOI 10.1038/nri2536
   Rorive S, 2001, GLIA, V33, P241, DOI 10.1002/1098-1136(200103)33:3<241::AID-GLIA1023>3.0.CO;2-1
   Rubinstein N, 2004, CANCER CELL, V5, P241, DOI 10.1016/S1535-6108(04)00024-8
   Santucci L, 2000, HEPATOLOGY, V31, P399, DOI 10.1002/hep.510310220
   Sica A, 2008, SEMIN CANCER BIOL, V18, P349, DOI 10.1016/j.semcancer.2008.03.004
   Stannard KA, 2010, CANCER LETT, V299, P95, DOI 10.1016/j.canlet.2010.08.005
   Starossom SC, 2012, IMMUNITY, V37, P249, DOI 10.1016/j.immuni.2012.05.023
   Stupp R, 2009, LANCET ONCOL, V10, P459, DOI 10.1016/S1470-2045(09)70025-7
   Szatmári T, 2006, CANCER SCI, V97, P546, DOI 10.1111/j.1349-7006.2006.00208.x
   Thijssen VLJL, 2006, P NATL ACAD SCI USA, V103, P15975, DOI 10.1073/pnas.0603883103
   Toscano MA, 2007, NAT IMMUNOL, V8, P825, DOI 10.1038/ni1482
   Verschuere T, 2011, EXPERT REV NEUROTHER, V11, P533, DOI 10.1586/ern.11.40
   Waziri A, 2010, NEUROSURG CLIN N AM, V21, P31, DOI 10.1016/j.nec.2009.08.005
   Zhu XM, 2011, J NEURO-ONCOL, V104, P83, DOI 10.1007/s11060-010-0473-5
NR 42
TC 70
Z9 74
U1 0
U2 53
PU WILEY
PI HOBOKEN
PA 111 RIVER ST, HOBOKEN 07030-5774, NJ USA
SN 0020-7136
EI 1097-0215
J9 INT J CANCER
JI Int. J. Cancer
PD FEB 15
PY 2014
VL 134
IS 4
BP 873
EP 884
DI 10.1002/ijc.28426
PG 12
WC Oncology
SC Oncology
GA 264OX
UT WOS:000327889700015
PM 23929302
DA 2025-02-17
ER

PT J
AU Hosseinzadeh, Z
   Almilaji, A
   Honisch, S
   Pakladok, T
   Liu, GX
   Bhavsar, SK
   Ruth, P
   Shumilina, E
   Lang, F
AF Hosseinzadeh, Zohreh
   Almilaji, Ahmad
   Honisch, Sabina
   Pakladok, Tatsiana
   Liu, GuoXing
   Bhavsar, Shefalee K.
   Ruth, Peter
   Shumilina, Ekaterina
   Lang, Florian
TI Upregulation of the large conductance voltage- and Ca<SUP>2+</SUP> -activated K<SUP>+</SUP> channels by Janus kinase 2
SO AMERICAN JOURNAL OF PHYSIOLOGY-CELL PHYSIOLOGY
LA English
DT Article
DE JAK2; BK channel; JAK2 inhibitor AG490; tumor cells
ID breast-cancer cells; human glioma-cells; potassium channels; ion channels; growth-hormone; myeloproliferative neoplasms; dendritic cells; down-regulation; jak2; expression
AB The iberiotoxin-sensitive large conductance voltage- and Ca2+-activated potassium (BK) channels (maxi-K+-channels) hyperpolarize the cell membrane thus supporting Ca2+ entry through Ca2+-release activated Ca2+ channels. Janus kinase-2 (JAK2) has been identified as novel regulator of ion transport. To explore whether JAK2 participates in the regulation of BK channels, cRNA encoding Ca2+-insensitive BK channels (BKM513I+899-903) was injected into Xenopus oocytes with or without cRNA encoding wild-type JAK2, gain-of-function (V617F)JAK2, or inactive (K882E)JAK2. K+ conductance was determined by dual electrode voltage clamp and BK-channel protein abundance by confocal microscopy. In A204 alveolar rhabdomyosarcoma cells, iberiotoxin-sensitive K+ current was determined utilizing whole cell patch clamp. A204 cells were further transfected with JAK2 and BK-channel transcript, and protein abundance was quantified by RT-PCR and Western blotting, respectively. As a result, the K+ current in BKM513I+Delta 899-903-expressing oocytes was significantly increased following coexpression of JAK2 or (V617)FJAK2 but not (K882)EJAK2. Coexpression of the BK channel with (V617)FJAK2 but not (K882)EJAK2 enhanced BK-channel protein abundance in the oocyte cell membrane. Exposure of BK-channel and (V617)FJAK2-expressing oocytes to the JAK2 inhibitor AG490 (40 mu M) significantly decreased K+ current. Inhibition of channel insertion by brefeldin A (5 mu M) decreased the K+ current to a similar extent in oocytes expressing the BK channel alone and in oocytes expressing the BK channel and (V617)FJAK2. The iberiotoxin (50 nM)-sensitive K+ current in rhabdomyosarcoma cells was significantly decreased by AG490 pretreatment (40 mu M, 12 h). Moreover, overexpression of JAK2 in A204 cells significantly enhanced BK channel mRNA and protein abundance. In conclusion, JAK2 upregulates BK channels by increasing channel protein abundance in the cell membrane.
C1 [Hosseinzadeh, Zohreh; Almilaji, Ahmad; Honisch, Sabina; Pakladok, Tatsiana; Liu, GuoXing; Bhavsar, Shefalee K.; Shumilina, Ekaterina; Lang, Florian] Univ Tubingen, Dept Physiol, D-72076 Tubingen, Germany.
   [Ruth, Peter] Univ Tubingen, Dept Pharmacol & Toxicol, Inst Pharm, D-72076 Tubingen, Germany.
C3 Eberhard Karls University of Tubingen; Eberhard Karls University of Tubingen; Eberhard Karls University Hospital
RP Lang, F (通讯作者)，Univ Tubingen, Dept Physiol 1, Gmelinstr 5, D-72076 Tubingen, Germany.
EM florian.lang@uni-tuebingen.de
FU Deutsche Forschungsgemeinschaft
CR Alesutan I, 2012, CELL PHYSIOL BIOCHEM, V30, P458, DOI 10.1159/000339039
   Arcangeli A, 2012, CURR MED CHEM, V19, P683, DOI 10.2174/092986712798992093
   BARRY PH, 1991, J MEMBRANE BIOL, V121, P101, DOI 10.1007/BF01870526
   Baskin R, 2010, CURR MED CHEM, V17, P4551, DOI 10.2174/092986710794182953
   Bhavsar SK, 2011, BIOCHEM BIOPH RES CO, V414, P456, DOI 10.1016/j.bbrc.2011.09.074
   Brooks AJ, 2010, NAT REV ENDOCRINOL, V6, P515, DOI 10.1038/nrendo.2010.123
   Coaxum SD, 2009, BBA-MOL CELL RES, V1793, P1174, DOI 10.1016/j.bbamcr.2009.03.006
   Dal-Cim T, 2012, NEUROCHEM INT, V61, P397, DOI 10.1016/j.neuint.2012.05.021
   Dërmaku-Sopjani M, 2011, CELL PHYSIOL BIOCHEM, V28, P251, DOI 10.1159/000331737
   Faouzi M, 2010, J MEMBRANE BIOL, V234, P47, DOI 10.1007/s00232-010-9238-5
   Föller M, 2012, FASEB J, V26, P4243, DOI 10.1096/fj.12-208132
   FUJIWARA T, 1988, J BIOL CHEM, V263, P18545
   Garnovskaya MN, 2003, J BIOL CHEM, V278, P16908, DOI 10.1074/jbc.M209883200
   Gatsios P, 1998, J BIOL CHEM, V273, P22962, DOI 10.1074/jbc.273.36.22962
   Ge LS, 2012, J IMMUNOL, V189, P2625, DOI 10.4049/jimmunol.1102965
   Gong TWL, 1998, ENDOCRINOLOGY, V139, P1863, DOI 10.1210/en.139.4.1863
   Handlechner AG, 2013, FRONT BEHAV NEUROSCI, V7, P0, DOI 10.3389/fnbeh.2013.00058
   Henrion U, 2012, CELL PHYSIOL BIOCHEM, V29, P809, DOI 10.1159/000178470
   Ho Kevin, 2010, J ASSOC GENET TECHNOL, V36, P107
   Hosseinzadeh Z, 2012, CELL PHYSIOL BIOCHEM, V29, P737, DOI 10.1159/000178560
   Hosseinzadeh Z, 2012, BIOCHEM BIOPH RES CO, V420, P172, DOI 10.1016/j.bbrc.2012.02.137
   Hosseinzadeh Z, 2011, CELL PHYSIOL BIOCHEM, V28, P693, DOI 10.1159/000335763
   Hosseinzadeh Z, 2011, BIOCHEM BIOPH RES CO, V408, P208, DOI 10.1016/j.bbrc.2011.03.036
   Khaitan D, 2009, BMC CANCER, V9, P0, DOI 10.1186/1471-2407-9-258
   Kim US, 2010, JPN J OPHTHALMOL, V54, P151, DOI 10.1007/s10384-009-0772-6
   Koschak A, 1997, BIOCHEMISTRY-US, V36, P1943, DOI 10.1021/bi962074m
   Kraft R, 2003, PFLUG ARCH EUR J PHY, V446, P248, DOI 10.1007/s00424-003-1012-4
   Kurdi M, 2009, AM J PHYSIOL-HEART C, V297, PH1545, DOI 10.1152/ajpheart.00032.2009
   Lang F, 2005, J MEMBRANE BIOL, V205, P147, DOI 10.1007/s00232-005-0780-5
   Lang F, 2007, METHOD ENZYMOL, V428, P209, DOI 10.1016/S0076-6879(07)28011-5
   Lopez AF, 2010, IUBMB LIFE, V62, P509, DOI 10.1002/iub.350
   Ma YG, 2012, PLOS ONE, V7, P0, DOI 10.1371/journal.pone.0037451
   Mahfouz RAR, 2011, GENET TEST MOL BIOMA, V15, P263, DOI 10.1089/gtmb.2010.0136
   McFerrin MB, 2012, AM J PHYSIOL-CELL PH, V303, PC1070, DOI 10.1152/ajpcell.00040.2012
   Miyamoto N, 2001, LEUKEMIA, V15, P1758, DOI 10.1038/sj.leu.2402260
   Morris DL, 2009, AM J PHYSIOL-ENDOC M, V297, PE1247, DOI 10.1152/ajpendo.00274.2009
   Noon-Song EN, 2011, BIOCHEM BIOPH RES CO, V410, P648, DOI 10.1016/j.bbrc.2011.06.047
   Oeggerli M, 2012, PLOS ONE, V7, P0, DOI 10.1371/journal.pone.0041664
   Oh ST, 2010, EXPERT REV HEMATOL, V3, P323, DOI 10.1586/ehm.10.28
   Ouadid-Ahidouch H, 2008, J MEMBRANE BIOL, V221, P1, DOI 10.1007/s00232-007-9080-6
   Pardanani A, 2011, LEUKEMIA, V25, P218, DOI 10.1038/leu.2010.269
   Pathare G, 2012, KIDNEY BLOOD PRESS R, V36, P149, DOI 10.1159/000343405
   Pfaffl MW, 2001, NUCLEIC ACIDS RES, V29, P0, DOI 10.1093/nar/29.9.e45
   Santos FPS, 2011, BLOOD REV, V25, P53, DOI 10.1016/j.blre.2010.10.004
   Sausbier M, 2004, P NATL ACAD SCI USA, V101, P9474, DOI 10.1073/pnas.0401702101
   Schmid E, 2012, CELL PHYSIOL BIOCHEM, V30, P1423, DOI 10.1159/000343330
   Selvaraj NG, 2000, MOL ENDOCRINOL, V14, P2054, DOI 10.1210/me.14.12.2054
   Seto SW, 2007, BRIT J PHARMACOL, V151, P987, DOI 10.1038/sj.bjp.0707327
   Shen XL, 2010, BIOCHEM BIOPH RES CO, V398, P707, DOI 10.1016/j.bbrc.2010.07.005
   Singh H, 2012, J PHYSIOL-LONDON, V590, P5937, DOI 10.1113/jphysiol.2011.215533
   So EC, 2011, LIFE SCI, V89, P691, DOI 10.1016/j.lfs.2011.08.013
   Sontheimer H, 2008, EXP BIOL MED, V233, P779, DOI 10.3181/0711-MR-308
   Spivak JL, 2010, ANN INTERN MED, V152, P300, DOI 10.7326/0003-4819-152-5-201003020-00008
   Steinle M, 2011, RADIOTHER ONCOL, V101, P122, DOI 10.1016/j.radonc.2011.05.069
   Strutz-Seebohm N, 2011, CELL PHYSIOL BIOCHEM, V27, P443, DOI 10.1159/000329965
   Szteyn K, 2012, CELL PHYSIOL BIOCHEM, V30, P1319, DOI 10.1159/000343321
   Tajima N, 2011, J BIOL CHEM, V286, P5624, DOI 10.1074/jbc.M110.149898
   Tao J, 2011, PLOS ONE, V6, P0, DOI 10.1371/journal.pone.0015896
   Tefferi A, 2010, LEUKEMIA, V24, P1128, DOI 10.1038/leu.2010.69
   Venkitachalam S, 2012, BIOCHEM BIOPH RES CO, V417, P1058, DOI 10.1016/j.bbrc.2011.12.095
   Villalonga N, 2007, RECENT PAT ANTI-CANC, V2, P212, DOI 10.2174/157489207782497181
   Wallace JL, 2011, J MEMBRANE BIOL, V242, P53, DOI 10.1007/s00232-011-9376-4
   Weaver AK, 2006, GLIA, V54, P223, DOI 10.1002/glia.20364
   Xia XM, 2002, NATURE, V418, P880, DOI 10.1038/nature00956
   Yang N, 2010, BIOCHEM BIOPH RES CO, V391, P414, DOI 10.1016/j.bbrc.2009.11.072
   Yao XA, 2010, BIOCHEM BIOPH RES CO, V403, P30, DOI 10.1016/j.bbrc.2010.10.101
   Yin LT, 2007, BIOCHEM BIOPH RES CO, V362, P225, DOI 10.1016/j.bbrc.2007.07.167
   Yokota I, 1998, BBA-MOL CELL RES, V1404, P451, DOI 10.1016/S0167-4889(98)00077-9
NR 68
TC 9
Z9 9
U1 0
U2 2
PU AMER PHYSIOLOGICAL SOC
PI BETHESDA
PA 9650 ROCKVILLE PIKE, BETHESDA, MD 20814 USA
SN 0363-6143
EI 1522-1563
J9 AM J PHYSIOL-CELL PH
JI Am. J. Physiol.-Cell Physiol.
PD JUN 15
PY 2014
VL 306
IS 11
BP C1041
EP C1049
DI 10.1152/ajpcell.00209.2013
PG 9
WC Cell Biology; Physiology
SC Cell Biology; Physiology
GA AJ7SL
UT WOS:000337897300007
PM 24696148
DA 2025-02-17
ER

PT J
AU Jarry, U
   Donnou, S
   Vincent, M
   Jeannin, P
   Pineau, L
   Fremaux, I
   Delneste, Y
   Couez, D
AF Jarry, Ulrich
   Donnou, Sabrina
   Vincent, Marie
   Jeannin, Pascale
   Pineau, Laurent
   Fremaux, Isabelle
   Delneste, Yves
   Couez, Dominique
TI Treg depletion followed by intracerebral CpG-ODN injection induce brain tumor rejection
SO JOURNAL OF NEUROIMMUNOLOGY
LA English
DT Article
DE CNS tumor; CpG-ODN; Treg; NK cells
ID regulatory t-cells; innate immune-responses; dendritic cells; nk cells; glioma; vaccination; expression; microglia; tlr9; glioblastoma
AB Using brain lymphoma model, we demonstrate that immunotherapy combining Treg depletion (using anti-CD25 mAb PC61) followed by intracranial CpG-ODN administration induced tumor rejection in all treated mice and led to the establishment of a memory antitumor immune response in 60% of them. This protective effect was associated with a recruitment of NK cells and, to a lesser extent, of dendritic cells, B cells and T lymphocytes. NK cell depletion abolished the protective effect of the treatment, confirming a major role of NK cells in brain tumor elimination. Each treatment used alone failed to protect brain tumor bearing mice, revealing the therapeutic benefit of combining Treg depletion and local CpG-ODN injection. (C) 2014 Elsevier B.V. All rights reserved.
C1 [Jarry, Ulrich; Donnou, Sabrina; Vincent, Marie; Jeannin, Pascale; Pineau, Laurent; Fremaux, Isabelle; Delneste, Yves; Couez, Dominique] Univ Angers, Angers, France.
   [Jarry, Ulrich; Donnou, Sabrina; Vincent, Marie; Jeannin, Pascale; Pineau, Laurent; Fremaux, Isabelle; Delneste, Yves; Couez, Dominique] INSERM, UMR892, Angers, France.
   [Jarry, Ulrich; Vincent, Marie; Jeannin, Pascale; Fremaux, Isabelle; Delneste, Yves; Couez, Dominique] CNRS, UMR 6299, Angers, France.
   [Jeannin, Pascale; Delneste, Yves] CHU Angers, Lab Immunol & Allergol, F-49933 Angers, France.
C3 Universite d'Angers; Institut National de la Sante et de la Recherche Medicale (Inserm); Universite d'Angers; Centre National de la Recherche Scientifique (CNRS); Universite d'Angers; Universite d'Angers; Centre Hospitalier Universitaire d'Angers
RP Couez, D (通讯作者)，CHU Angers, CRCNA, Inst Biol Sante, INSERM,Unite 892, 4 Rue Larrey, F-49933 Angers, France.
EM dominique.couez@univ-angers.fr
FU institutional grants from the Inserm; University of Angers; Ligue contre le Cancer (Comite departemental du Maine et Loire, Loire atlantique, de Sarthe et de Vendee); Canceropole Grand-Ouest; Association pour la Recherche contre le Cancer
CR Alizadeh D, 2010, CLIN CANCER RES, V16, P3399, DOI 10.1158/1078-0432.CCR-09-3087
   Bailey SL, 2006, CRIT REV IMMUNOL, V26, P149, DOI 10.1615/CritRevImmunol.v26.i2.40
   Ballas ZK, 2007, IMMUNOL RES, V39, P15, DOI 10.1007/s12026-007-0066-3
   Beauvillain C, 2008, GLIA, V56, P69, DOI 10.1002/glia.20565
   Billiard F, 2006, J IMMUNOL, V177, P2167, DOI 10.4049/jimmunol.177.4.2167
   Bode C, 2011, EXPERT REV VACCINES, V10, P499, DOI 10.1586/ERV.10.174
   Bouaziz JD, 2008, IMMUNOL REV, V224, P201, DOI 10.1111/j.1600-065X.2008.00661.x
   Buckner JC, 2007, MAYO CLIN PROC, V82, P1271, DOI 10.4065/82.10.1271
   Calzascia T, 2003, J IMMUNOL, V171, P2187, DOI 10.4049/jimmunol.171.5.2187
   Carpentier A, 2006, NEURO-ONCOLOGY, V8, P60, DOI 10.1215/S1522851705000475
   Carpentier A, 2010, NEURO-ONCOLOGY, V12, P401, DOI 10.1093/neuonc/nop047
   Dalpke AH, 2002, J IMMUNOL, V168, P4854, DOI 10.4049/jimmunol.168.10.4854
   DiLillo DJ, 2010, J IMMUNOL, V184, P4006, DOI 10.4049/jimmunol.0903009
   Donnou S, 2005, J NEUROIMMUNOL, V169, P39, DOI 10.1016/j.jneuroim.2005.07.016
   El Andaloussi A, 2006, GLIA, V54, P526, DOI 10.1002/glia.20401
   El Andaloussi A, 2006, J NEUROSURG, V105, P430, DOI 10.3171/jns.2006.105.3.430
   Grauer O, 2007, J NEURO-ONCOL, V82, P151, DOI 10.1007/s11060-006-9274-2
   Grauer OM, 2008, J IMMUNOL, V181, P6720, DOI 10.4049/jimmunol.181.10.6720
   Grauer OM, 2008, INT J CANCER, V122, P1794, DOI 10.1002/ijc.23284
   Grauer OM, 2007, INT J CANCER, V121, P95, DOI 10.1002/ijc.22607
   Gursel M, 2002, EUR J IMMUNOL, V32, P2617, DOI 10.1002/1521-4141(200209)32:9<2617::AID-IMMU2617>3.0.CO;2-F
   Hornung V, 2002, J IMMUNOL, V168, P4531, DOI 10.4049/jimmunol.168.9.4531
   Jack CS, 2005, J IMMUNOL, V175, P4320, DOI 10.4049/jimmunol.175.7.4320
   Jacobs JFM, 2010, J NEUROIMMUNOL, V225, P195, DOI 10.1016/j.jneuroim.2010.05.020
   Johnson LA, 2010, CURR NEUROL NEUROSCI, V10, P259, DOI 10.1007/s11910-010-0111-9
   KOO GC, 1984, HYBRIDOMA, V3, P301, DOI 10.1089/hyb.1984.3.301
   Kranzer K, 2000, IMMUNOLOGY, V99, P170, DOI 10.1046/j.1365-2567.2000.00964.x
   Lenert PS, 2010, MEDIAT INFLAMM, V2010, P0, DOI 10.1155/2010/986596
   Liau LM, 2005, CLIN CANCER RES, V11, P5515, DOI 10.1158/1078-0432.CCR-05-0464
   Loser K, 2012, J INVEST DERMATOL, V132, P864, DOI 10.1038/jid.2011.375
   Masson F, 2007, J IMMUNOL, V179, P845, DOI 10.4049/jimmunol.179.2.845
   Meng YX, 2005, INT J CANCER, V116, P992, DOI 10.1002/ijc.21131
   Pellegatta S, 2010, NEURO-ONCOLOGY, V12, P377, DOI 10.1093/neuonc/nop024
   Pere H, 2011, BLOOD, V118, P4853, DOI 10.1182/blood-2011-01-329656
   Reichmann G, 2002, J NEUROIMMUNOL, V129, P125, DOI 10.1016/S0165-5728(02)00184-4
   Ricard D, 2012, LANCET, V379, P1984, DOI 10.1016/S0140-6736(11)61346-9
   Rivest S, 2009, NAT REV IMMUNOL, V9, P429, DOI 10.1038/nri2565
   Roda JM, 2005, J IMMUNOL, V175, P1619, DOI 10.4049/jimmunol.175.3.1619
   Sakaguchi S, 2011, METHODS MOL BIOL, V707, P3, DOI 10.1007/978-1-61737-979-6_1
   Sampson JH, 2012, PLOS ONE, V7, P0, DOI 10.1371/journal.pone.0031046
   Shalev I, 2011, SEMIN IMMUNOL, V23, P282, DOI 10.1016/j.smim.2011.04.003
   Shirota Y, 2012, J IMMUNOL, V188, P1592, DOI 10.4049/jimmunol.1101304
   Sun JC, 2011, J IMMUNOL, V186, P1891, DOI 10.4049/jimmunol.1003035
   Sun JC, 2009, EUR J IMMUNOL, V39, P2059, DOI 10.1002/eji.200939435
   Tadokoro CE, 2006, J EXP MED, V203, P505, DOI 10.1084/jem.20050783
   Tripp CH, 2010, J IMMUNOTHER, V33, P115, DOI 10.1097/CJI.0b013e3181b8ef5f
   Triulzi C, 2010, CANCER RES, V70, P7431, DOI 10.1158/0008-5472.CAN-10-0493
   Van Gool S, 2009, BRAIN PATHOL, V19, P694, DOI 10.1111/j.1750-3639.2009.00316.x
   Vauleon E, 2010, CLIN DEV IMMUNOL, V0, P0, DOI DOI 10.1155/2010/689171
   Vivier E, 2008, NAT IMMUNOL, V9, P503, DOI 10.1038/ni1582
   Vollmer J, 2009, ADV DRUG DELIVER REV, V61, P195, DOI 10.1016/j.addr.2008.12.008
   Wang C, 2010, BMC CANCER, V10, P0, DOI 10.1186/1471-2407-10-415
   Wieder T, 2008, CELL CYCLE, V7, P2974, DOI 10.4161/cc.7.19.6798
   Yamanaka R, 2005, J NEURO-ONCOL, V72, P107, DOI 10.1007/s11060-004-3550-9
   Zarember KA, 2002, J IMMUNOL, V168, P554, DOI 10.4049/jimmunol.168.2.554
   Zhou L, 2009, IMMUNITY, V30, P646, DOI 10.1016/j.immuni.2009.05.001
   Zimmer J, 2008, EUR J IMMUNOL, V38, P2942, DOI 10.1002/eji.200838813
NR 57
TC 12
Z9 14
U1 0
U2 12
PU ELSEVIER
PI AMSTERDAM
PA RADARWEG 29, 1043 NX AMSTERDAM, NETHERLANDS
SN 0165-5728
EI 1872-8421
J9 J NEUROIMMUNOL
JI J. Neuroimmunol.
PD FEB 15
PY 2014
VL 267
IS 1-2
BP 35
EP 42
DI 10.1016/j.jneuroim.2013.12.005
PG 8
WC Immunology; Neurosciences
SC Immunology; Neurosciences & Neurology
GA AB3JE
UT WOS:000331686300006
PM 24369298
DA 2025-02-17
ER

PT J
AU Shah, AH
   Graham, R
   Bregy, A
   Thambuswamy, M
   Komotar, RJ
AF Shah, Ashish H.
   Graham, Regina
   Bregy, Amade
   Thambuswamy, Michael
   Komotar, Ricardo J.
TI Recognizing and Correcting Failures in Glioblastoma Treatment
SO CANCER INVESTIGATION
LA English
DT Article
DE Glioblastoma; Treatment; Editorial
ID mgmt promoter methylation; malignant gliomas; dendritic cells; immunotherapy; chemotherapy; survival; markers; protein
AB While current treatment remains universal for glioblastoma, recent evidence has demonstrated marked heterogeneity in their molecular profiles. Due to the near universal rate of recurrence, attention has focused on individualized treatment and subgroup population differences that may influence the efficacy of adjuvant therapy. Recent studies have implicated chemo-radioresistant GBM stemcells (GSCs) in the propagation of heterogeneous tumor profiles. As a result, there has been a shift to classify and target GSCs in order to increase survival and delay relapse. The overall objective of our editorial is to highlight current failures in GBM treatment and to propose novel personalized methods to correct our shortcomings in GBM treatment.
C1 [Shah, Ashish H.; Graham, Regina; Bregy, Amade; Thambuswamy, Michael; Komotar, Ricardo J.] Univ Miami, Sch Med, Dept Neurol Surg, Miami, FL 33136 USA.
C3 University of Miami
RP Komotar, RJ (通讯作者)，Univ Miami, Sch Med, Dept Neurol Surg, Miami, FL 33136 USA.
EM RKomotar@med.miami.edu
CR Bregy A, 2013, EXPERT REV ANTICANC, V13, P1453, DOI 10.1586/14737140.2013.840090
   Bregy A, 2013, CANCER TREAT REV, V39, P891, DOI 10.1016/j.ctrv.2013.05.007
   Burkhardt JK, 2011, INTERV NEURORADIOL, V17, P286, DOI 10.1177/159101991101700302
   Cao VT, 2009, NEUROSURGERY, V65, P866, DOI 10.1227/01.NEU.0000357325.90347.A1
   Chen J, 2012, NATURE, V488, P522, DOI 10.1038/nature11287
   Cheng JX, 2009, CANCER TREAT REV, V35, P403, DOI 10.1016/j.ctrv.2009.03.002
   Chin L, 2008, NATURE, V455, P1061, DOI 10.1038/nature07385
   Cho DY, 2012, WORLD NEUROSURG, V77, P736, DOI 10.1016/j.wneu.2011.08.020
   COFFEY RJ, 1988, NEUROSURGERY, V22, P465, DOI 10.1227/00006123-198803000-00003
   de Almeida Sassi F, 2012, J ONCOL, V2012, P537
   De Bonis P, 2012, ACTA NEUROCHIR, V154, P1371, DOI 10.1007/s00701-012-1413-2
   Dunn GP, 2012, NEUROSURGERY, V71, P201, DOI 10.1227/NEU.0b013e31824f840d
   Goldhoff P, 2012, J NEUROPATH EXP NEUR, V71, P83, DOI 10.1097/NEN.0b013e31823fe8f1
   Hainsworth John D, 2012, CLIN ADV HEMATOL ONCOL, V10, P240
   Idbaih A, 2007, CURR OPIN ONCOL, V19, P606, DOI 10.1097/CCO.0b013e3282f075f3
   Kim HS, 2012, CANCER RES, V72, P6065, DOI 10.1158/0008-5472.CAN-12-2594
   Kim Y, 2012, LAB INVEST, V92, P466, DOI 10.1038/labinvest.2011.161
   Kreth S, 2012, CANC LETT, V342, P185
   Lai A, 2011, J CLIN ONCOL, V29, P4482, DOI 10.1200/JCO.2010.33.8715
   Liu GT, 2006, MOL CANCER, V5, P0, DOI 10.1186/1476-4598-5-67
   Ma XY, 2009, J CLIN NEUROSCI, V16, P1595, DOI 10.1016/j.jocn.2009.02.036
   Mack GS, 2010, NAT BIOTECHNOL, V28, P1259, DOI 10.1038/nbt.1724
   Martinez R, 2007, EPIGENETICS, V2, P147, DOI 10.4161/epi.2.3.5049
   Momota H, 2010, BRAIN TUMOR PATHOL, V27, P95, DOI 10.1007/s10014-010-0272-x
   Pallini R, 2008, CLIN CANCER RES, V14, P8205, DOI 10.1158/1078-0432.CCR-08-0644
   Phuphanich S, 2013, CANCER IMMUNOL IMMUN, V62, P125, DOI 10.1007/s00262-012-1319-0
   Salvati M, 2012, J NEUROSURG, V117, P204, DOI 10.3171/2012.4.JNS101702
   Schonberg DL, 2013, NAT GENET, V45, P1105, DOI 10.1038/ng.2775
   Shah AH, 2013, NEUROSURGERY, V0, P0
   Srividya MR, 2010, J CLIN PATHOL, V63, P687, DOI 10.1136/jcp.2009.074898
   Stupp R, 2009, LANCET ONCOL, V10, P459, DOI 10.1016/S1470-2045(09)70025-7
   Toedt G, 2011, INT J CANCER, V128, P1095, DOI 10.1002/ijc.25448
   Weller M, 2010, FUTURE ONCOL, V6, P1407, DOI 10.2217/fon.10.113
   Weller M, 2010, NAT REV NEUROL, V6, P39, DOI 10.1038/nrneurol.2009.197
NR 34
TC 6
Z9 6
U1 3
U2 9
PU TAYLOR & FRANCIS INC
PI PHILADELPHIA
PA 530 WALNUT STREET, STE 850, PHILADELPHIA, PA 19106 USA
SN 0735-7907
EI 1532-4192
J9 CANCER INVEST
JI Cancer Invest.
PD JUL 15
PY 2014
VL 32
IS 6
BP 299
EP 302
DI 10.3109/07357907.2014.909827
PG 4
WC Oncology
SC Oncology
GA AI6YX
UT WOS:000337025900012
PM 24766304
DA 2025-02-17
ER

PT J
AU Dixit, S
AF Dixit, Sanjay
TI Immunotherapy for high-grade glioma
SO FUTURE ONCOLOGY
LA English
DT Article
DE dendritic cell; glioblastoma; high-grade glioma; immunotherapy; monoclonal antibody; vaccine therapy
ID glioblastoma
AB 4th Quadrennial Meeting of the World Federation of Neuro-Oncology in conjunction with the 18th Annual Meeting of the Society for Neuro-Oncology, San Francisco, CA, USA, 21-24 November 2013 Aside from temozolomide, there has been no major breakthrough for decades to improve outcome for high-grade glioma. Bevacizumab failed to show a survival advantage in two large studies - AVaglio and RTOG-0825 - and no other novel chemotherapy agents seem to be appearing on the horizon for this universally fatal disease. Consequently, the neuro-oncology fraternity is turning to immunotherapy. This became apparent in this meeting, considering a number of delegates focused their attention to presentations on immunotherapy. The ReACT study demonstrated the safety and efficacy of the combination of a promising peptide vaccine, rindopepimut, and bevacizumab with longer survival seen in patients with a higher antibody titer. Several presentations reassured that dendritic cell-based immunotherapy is safe and can generate a lasting immune response. Employing gene therapy, increased intratumor 5-fluorouracil chemotherapy concentration can be achieved using TOCA 511, and temozolomide-resistant transgenic lymphocytes could be produced through retroviral coding. Blocking immune checkpoints PDL-01, CTLA-4 and indoleamine 2,3-dioxygenase through monoclonal antibodies appears promising.
C1 Hull & East Yorkshire Hosp NHS Trust, Dept Oncol, Kingston Upon Hull, N Humberside, England.
RP Dixit, S (通讯作者)，Hull & East Yorkshire Hosp NHS Trust, Dept Oncol, Kingston Upon Hull, N Humberside, England.
EM sanjaydixit2000@yahoo.com
CR Unknown -, 2013, 4 QUADR M WORLD FED, V0, P0
   Babu R, 2012, CORE EVID, V7, P93, DOI 10.2147/CE.S29001
   Heimberger AB, 2005, CLIN CANCER RES, V11, P1462, DOI 10.1158/1078-0432.CCR-04-1737
   Heimberger AB, 2011, NEURO-ONCOLOGY, V13, P3, DOI 10.1093/neuonc/noq169
   Sehgal A, 2000, NEUROSURG FOCUS, V9, P0
NR 5
TC 8
Z9 9
U1 0
U2 5
PU FUTURE MEDICINE LTD
PI LONDON
PA UNITEC HOUSE, 3RD FLOOR, 2 ALBERT PLACE, FINCHLEY CENTRAL, LONDON, N3 1QB, ENGLAND
SN 1479-6694
EI 1744-8301
J9 FUTURE ONCOL
JI Future Oncol.
PD MAY 15
PY 2014
VL 10
IS 6
BP 911
EP 915
DI 10.2217/fon.14.20
PG 5
WC Oncology
SC Oncology
GA AJ8FO
UT WOS:000337938300006
PM 24941977
DA 2025-02-17
ER

PT J
AU Wang, R
   Zhang, JL
   Wei, B
   Tian, Y
   Li, ZH
   Wang, L
   Du, C
AF Wang, Rui
   Zhang, Ju-Liang
   Wei, Bo
   Tian, Yu
   Li, Zhao-Hui
   Wang, Le
   Du, Chao
TI Upregulation of plasmacytoid dendritic cells in glioma
SO TUMOR BIOLOGY
LA English
DT Article
DE Plasmacytoid dendritic cells; Aphasia; Glioma
ID macular degeneration; t-cells; atherosclerosis; cancer; susceptibility; polymorphisms; progression; activation; expression; infection
AB The immune system fails to eradicate established tumors partly due to the induction of immune tolerance within tumor microenvironment. Plasmacytoid dendritic cells (pDCs) play critical roles in regulating immune system. In this study, we investigated pDC in the peripheral blood of glioma. CD4+CD123+BDCA2+ pDCs were tested from peripheral blood mononuclear cells in 40 glioma patients and 40 healthy controls by flow cytometry. The results revealed that proportion of pDCs was significantly increased in cases than in controls (0.52 +/- 0.07 versus 0.21 +/- 0.02 %, p<0.001), whereas myeloid dendritic cells (mDCs) did not present any obvious difference between patients and healthy donors (0.25 +/- 0.04 versus 0.18 +/- 0.02 %, p=0.217). We further studied pDCs in glioma patients with different clinical stages. Data showed that cases with smoking history had elevated level of pDCs than those non-smoker patients (0.91 +/- 0.16 versus 0.48 +/- 0.06 %, p=0.004). Interestingly, we observed that patients with aphasia presented significantly elevated pDCs than those without aphasia ( 0.93 +/- 0.12 versus 0.41 +/- 0.07 %, p<0.001). These data suggested that pDCs may be closely involved in the pathogenesis of glioma and may play roles in certain symptoms of the disease.
C1 [Wang, Rui] Jilin Univ, China Japan Union Hosp, Dept Radiol, Changchun 130033, Jilin Province, Peoples R China.
   [Zhang, Ju-Liang] Fourth Mil Med Univ, Xijing Hosp, Dept Vasc & Endocrine Surg, Xian 710032, Shaanxi Provinc, Peoples R China.
   [Wei, Bo; Tian, Yu; Li, Zhao-Hui; Du, Chao] Jilin Univ, China Japan Union Hosp, Dept Neurosurg, Changchun 130033, Jilin Province, Peoples R China.
   [Wang, Le] Jilin Univ, China Japan Union Hosp, Dept Ophthalmol, Changchun 130033, Jilin Province, Peoples R China.
C3 Jilin University; Air Force Military Medical University; Jilin University; Jilin University
RP Du, C (通讯作者)，Jilin Univ, China Japan Union Hosp, Dept Neurosurg, 126 Xiantai St, Changchun 130033, Jilin Province, Peoples R China.
EM dingdcee@163.com
CR Adachi K, 2011, P NATL ACAD SCI USA, V108, P1549, DOI 10.1073/pnas.1017340108
   Ait-Oufella H, 2014, CIRC RES, V114, P1640, DOI 10.1161/CIRCRESAHA.114.302761
   Anguille S, 2014, LANCET ONCOL, V15, PE257, DOI 10.1016/S1470-2045(13)70585-0
   Bashir T, 2012, PLOS ONE, V7, P0, DOI 10.1371/journal.pone.0047741
   Dietel B, 2014, ATHEROSCLEROSIS, V235, P263, DOI 10.1016/j.atherosclerosis.2014.05.915
   Dubrot J, 2014, J EXP MED, V211, P1153, DOI 10.1084/jem.20132000
   Green TL, 2014, EXP MOL PATHOL, V97, P44, DOI 10.1016/j.yexmp.2014.05.003
   Han S, 2014, APMIS, V122, P200, DOI 10.1111/apm.12133
   Robinson JP, 2010, ONCOGENE, V29, P335, DOI 10.1038/onc.2009.333
   Shi WW, 2014, TUMOR BIOL, V35, P2247, DOI 10.1007/s13277-013-1297-7
   Tel J, 2012, CANCER IMMUNOL IMMUN, V61, P1101, DOI 10.1007/s00262-011-1189-x
   Troegeler A, 2014, IMMUNOL CELL BIOL, V0, P0
   Wei L, 2012, CELL REP, V2, P1151, DOI 10.1016/j.celrep.2012.10.013
   Wendland M, 2011, IMMUNITY, V35, P945, DOI 10.1016/j.immuni.2011.10.017
   Wergeland I, 2011, SCAND J IMMUNOL, V73, P234, DOI 10.1111/j.1365-3083.2010.02496.x
   Xiang HG, 2012, J CANCER RES CLIN, V138, P2061, DOI 10.1007/s00432-012-1289-9
   Xu P, 2014, GUT LIVER, V8, P186, DOI 10.5009/gnl.2014.8.2.186
   Yamahira A, 2011, LEUKEMIA RES, V35, P793, DOI 10.1016/j.leukres.2010.12.003
   Yang SF, 2012, GENET TEST MOL BIOMA, V16, P1236, DOI 10.1089/gtmb.2012.0129
   Yu HH, 2013, DNA CELL BIOL, V32, P717, DOI 10.1089/dna.2013.2127
   Yu XH, 2014, CLIN CHIM ACTA, V431, P33, DOI 10.1016/j.cca.2014.01.012
   Yuan XL, 2013, PLOS ONE, V8, P0, DOI 10.1371/journal.pone.0065659
   Zen M, 2011, AUTOIMMUN REV, V10, P305, DOI 10.1016/j.autrev.2010.11.009
   Zhang HG, 2011, CLIN CANCER RES, V17, P959, DOI 10.1158/1078-0432.CCR-10-1489
NR 24
TC 10
Z9 11
U1 0
U2 10
PU SPRINGER
PI DORDRECHT
PA VAN GODEWIJCKSTRAAT 30, 3311 GZ DORDRECHT, NETHERLANDS
SN 1010-4283
EI 1423-0380
J9 TUMOR BIOL
JI Tumor Biol.
PD OCT 15
PY 2014
VL 35
IS 10
BP 9661
EP 9666
DI 10.1007/s13277-014-2211-7
PG 6
WC Oncology
SC Oncology
GA AS8ZF
UT WOS:000344532700026
PM 24969556
DA 2025-02-17
ER

PT J
AU Patel, MA
   Kim, JE
   Ruzevick, J
   Li, G
   Lim, M
AF Patel, Mira A.
   Kim, Jennifer E.
   Ruzevick, Jacob
   Li, Gordon
   Lim, Michael
TI The Future of Glioblastoma Therapy: Synergism of Standard of Care and Immunotherapy
SO CANCERS
LA English
DT Review
DE glioblastoma; temozolomide; vaccine; immunotherapy
ID shock-protein vaccines; phase-ii trial; temozolomide plus o-6-benzylguanine; dendritic cell vaccination; human-malignant glioma; factor receptor gene; natural-killer-cell; high-grade gliomas; cytotoxic t-cells; cancer stem-cells
AB The current standard of care for glioblastoma (GBM) is maximal surgical resection with adjuvant radiotherapy and temozolomide (TMZ). As the 5-year survival with GBM remains at a dismal <10%, novel therapies are needed. Immunotherapies such as the dendritic cell (DC) vaccine, heat shock protein vaccines, and epidermal growth factor receptor (EGFRvIII) vaccines have shown encouraging results in clinical trials, and have demonstrated synergistic effects with conventional therapeutics resulting in ongoing phase III trials. Chemoradiation has been shown to have synergistic effects when used in combination with immunotherapy. Cytotoxic ionizing radiation is known to trigger pro-inflammatory signaling cascades and immune activation secondary to cell death, which can then be exploited by immunotherapies. The future of GBM therapeutics will involve finding the place for immunotherapy in the current treatment regimen with a focus on developing strategies. Here, we review current GBM therapy and the evidence for combination of immune checkpoint inhibitors, DC and peptide vaccines with the current standard of care.
C1 [Patel, Mira A.; Kim, Jennifer E.; Ruzevick, Jacob; Lim, Michael] Johns Hopkins Univ, Sch Med, Dept Neurosurg, 600 N Wolfe St,Phipps Bldg Rm 123, Baltimore, MD 21287 USA.
   [Li, Gordon] Stanford Univ, Med Ctr, Dept Neurosurg, Stanford, CA 94305 USA.
C3 Johns Hopkins University; Stanford University
RP Lim, M (通讯作者)，Johns Hopkins Univ, Sch Med, Dept Neurosurg, 600 N Wolfe St,Phipps Bldg Rm 123, Baltimore, MD 21287 USA.
EM mpatel50@jhmi.edu; jkim256@jhmi.edu; jruzevick@jhmi.edu; gordonli@stanford.edu; mlim3@jhmi.edu
CR Albert ML, 1998, NATURE, V392, P86, DOI 10.1038/32183
   Anichini A, 2003, J IMMUNOL, V171, P2134, DOI 10.4049/jimmunol.171.4.2134
   Anwer K, 2010, GENE THER, V17, P360, DOI 10.1038/gt.2009.159
   Anwer K, 2013, GYNECOL ONCOL, V131, P169, DOI 10.1016/j.ygyno.2013.07.081
   AOKI T, 1992, P NATL ACAD SCI USA, V89, P3850, DOI 10.1073/pnas.89.9.3850
   Banchereau J, 1998, NATURE, V392, P245, DOI 10.1038/32588
   Banissi C, 2009, CANCER IMMUNOL IMMUN, V58, P1627, DOI 10.1007/s00262-009-0671-1
   BATRA SK, 1995, CELL GROWTH DIFFER, V6, P1251
   BECKMANN RP, 1990, SCIENCE, V248, P850, DOI 10.1126/science.2188360
   Beier D, 2011, MOL CANCER, V10, P0, DOI 10.1186/1476-4598-10-128
   Besser MJ, 2010, CLIN CANCER RES, V16, P2646, DOI 10.1158/1078-0432.CCR-10-0041
   Binder RJ, 2006, INT REV IMMUNOL, V25, P353, DOI 10.1080/08830180600992480
   BLACHERE NE, 1993, J IMMUNOTHER, V14, P352, DOI 10.1097/00002371-199311000-00016
   Bloom MB, 1997, J EXP MED, V185, P453, DOI 10.1084/jem.185.3.453
   Bobola MS, 1996, CLIN CANCER RES, V2, P735
   Boockvar JA, 2003, MOL CELL NEUROSCI, V24, P1116, DOI 10.1016/j.mcn.2003.09.011
   BORKOVICH KA, 1989, MOL CELL BIOL, V9, P3919, DOI 10.1128/MCB.9.9.3919
   Bota Daniela A, 2007, THER CLIN RISK MANAG, V3, P707
   Bower M, 1997, CANCER CHEMOTH PHARM, V40, P484, DOI 10.1007/s002800050691
   Brada M, 2001, ANN ONCOL, V12, P259, DOI 10.1023/A:1008382516636
   Brandes AA, 2001, ANN ONCOL, V12, P255, DOI 10.1023/A:1008336732273
   Brentjens RJ, 2003, NAT MED, V9, P279, DOI 10.1038/nm827
   Brown CE, 2013, PLOS ONE, V8, P0, DOI 10.1371/journal.pone.0077769
   Bucher C, 2009, BLOOD, V114, P5375, DOI 10.1182/blood-2009-05-221135
   Buckner JC, 2003, SEMIN ONCOL, V30, P10, DOI 10.1053/j.seminoncol.2003.11.031
   Burkett PR, 2004, J EXP MED, V200, P825, DOI 10.1084/jem.20041389
   Celluzzi CM, 1998, J IMMUNOL, V160, P3081
   Chaichana KL, 2014, NEURO-ONCOLOGY, V16, P113, DOI 10.1093/neuonc/not137
   Chakravarti A, 2006, CLIN CANCER RES, V12, P4738, DOI 10.1158/1078-0432.CCR-06-0596
   Chen J, 2012, NATURE, V488, P522, DOI 10.1038/nature11287
   Chinot OL, 2004, CANCER, V100, P2208, DOI 10.1002/cncr.20224
   Choi BD, 2009, BRAIN PATHOL, V19, P713, DOI 10.1111/j.1750-3639.2009.00318.x
   Chu CT, 1997, BIOCHEM J, V324, P855, DOI 10.1042/bj3240855
   Coulon V, 2000, INT J CANCER, V88, P783, DOI 10.1002/1097-0215(20001201)88:5<783::AID-IJC16>3.0.CO;2-M
   Croce M, 2008, CANCER IMMUNOL IMMUN, V57, P1625, DOI 10.1007/s00262-008-0496-3
   Darefsky AS, 2011, CANCER, V118, P2163
   DeAngelis LM, 2001, NEW ENGL J MED, V344, P114, DOI 10.1056/NEJM200101113440207
   Debinski W, 1999, CLIN CANCER RES, V5, P985
   Demaria S, 2005, CLIN CANCER RES, V11, P728
   Demaria S, 2005, INT J RADIAT ONCOL, V63, P655, DOI 10.1016/j.ijrobp.2005.06.032
   Demaria S, 2007, INT J RADIAT BIOL, V83, P819, DOI 10.1080/09553000701481816
   Dewan MZ, 2009, CLIN CANCER RES, V15, P5379, DOI 10.1158/1078-0432.CCR-09-0265
   Dey M, 2006, LETT DRUG DES DISCOV, V3, P443, DOI 10.2174/157018006778194844
   Di Carlo E, 2004, J IMMUNOL, V172, P1540, DOI 10.4049/jimmunol.172.3.1540
   Di Tomaso T, 2010, CLIN CANCER RES, V16, P800, DOI 10.1158/1078-0432.CCR-09-2730
   DiMeco F, 2000, J NEUROSURG, V92, P419, DOI 10.3171/jns.2000.92.3.0419
   DOLAN ME, 1991, CANCER RES, V51, P3367
   Duan ZF, 2003, CLIN CANCER RES, V9, P2778
   Dubois S, 2002, IMMUNITY, V17, P537, DOI 10.1016/S1074-7613(02)00429-6
   Dunn GP, 2002, NAT IMMUNOL, V3, P991, DOI 10.1038/ni1102-991
   Dunn GP, 2004, ANNU REV IMMUNOL, V22, P329, DOI 10.1146/annurev.immunol.22.012703.104803
   Eramo A, 2006, CELL DEATH DIFFER, V13, P1238, DOI 10.1038/sj.cdd.4401872
   Fewkes NM, 2010, CANCER J, V16, P392, DOI 10.1097/PPO.0b013e3181eacbc4
   Fields RC, 1998, P NATL ACAD SCI USA, V95, P9482, DOI 10.1073/pnas.95.16.9482
   Figdor CG, 2004, NAT MED, V10, P475, DOI 10.1038/nm1039
   FINE HA, 1994, J NEURO-ONCOL, V20, P111, DOI 10.1007/BF01052722
   Finn OJ, 2003, NAT REV IMMUNOL, V3, P630, DOI 10.1038/nri1150
   Freeman GJ, 2000, J EXP MED, V192, P1027, DOI 10.1084/jem.192.7.1027
   Friedman EJ, 2002, CURR PHARM DESIGN, V8, P1765, DOI 10.2174/1381612023394089
   FRIEDMAN HS, 1995, CANCER RES, V55, P2853
   FYFE G, 1995, J CLIN ONCOL, V13, P688, DOI 10.1200/JCO.1995.13.3.688
   Gautam SC, 2000, CANCER GENE THER, V7, P1060, DOI 10.1038/sj.cgt.7700201
   Ge H, 2002, INT J CANCER, V98, P357, DOI 10.1002/ijc.10224
   Gilbert MR, 2011, NEURO-ONCOLOGY, V13, P51
   Gilboa E, 2004, NAT REV CANCER, V4, P401, DOI 10.1038/nrc1359
   Goellner EM, 2011, CANCER RES, V71, P2308, DOI 10.1158/0008-5472.CAN-10-3213
   Goldie JH, 2001, CANCER METAST REV, V20, P63, DOI 10.1023/A:1013164609041
   Gou HF, 2014, PLOS ONE, V9, P0, DOI 10.1371/journal.pone.0085789
   Gough MJ, 2009, IMMUNOTHERAPY-UK, V1, P1025, DOI 10.2217/IMT.09.64
   Grossman SA, 2011, CLIN CANCER RES, V17, P5473, DOI 10.1158/1078-0432.CCR-11-0774
   Gunnarsson S, 2010, J NEUROIMMUNOL, V218, P140, DOI 10.1016/j.jneuroim.2009.10.017
   Guo CQ, 2012, MOL CANCER THER, V11, P2331, DOI 10.1158/1535-7163.MCT-12-0164
   Gurbuxani S, 2001, ONCOGENE, V20, P7478, DOI 10.1038/sj.onc.1204948
   Harada M, 2001, J IMMUNOTHER, V24, P323, DOI 10.1097/00002371-200107000-00008
   Hegi ME, 2005, NEW ENGL J MED, V352, P997, DOI 10.1056/NEJMoa043331
   Heimberger AB, 2003, CLIN CANCER RES, V9, P4247
   Heimberger AB, 2002, NEUROSURGERY, V50, P158, DOI 10.1097/00006123-200201000-00024
   Heimberger AB, 2008, NEURO-ONCOLOGY, V10, P98, DOI 10.1215/15228517-2007-046
   Hermisson M, 2006, J NEUROCHEM, V96, P766, DOI 10.1111/j.1471-4159.2005.03583.x
   Hirose Y, 2001, CANCER RES, V61, P1957
   Hoffmann TK, 2000, CANCER RES, V60, P3542
   Hughes MA, 2005, INT J RADIAT ONCOL, V62, P1423, DOI 10.1016/j.ijrobp.2004.12.085
   HUMPHREY PA, 1990, P NATL ACAD SCI USA, V87, P4207, DOI 10.1073/pnas.87.11.4207
   Hussain SF, 2006, NEURO-ONCOLOGY, V8, P261, DOI 10.1215/15228517-2006-008
   Jackson C, 2012, NEUROSURG CLIN N AM, V23, P379, DOI 10.1016/j.nec.2012.04.002
   Janinis J, 2000, MED ONCOL, V17, P106, DOI 10.1007/BF02796204
   Jarboe JS, 2007, CANCER RES, V67, P7983, DOI 10.1158/0008-5472.CAN-07-1493
   JICHA DL, 1991, J EXP MED, V174, P1511, DOI 10.1084/jem.174.6.1511
   Johnson LA, 2009, BLOOD, V114, P535, DOI 10.1182/blood-2009-03-211714
   Kaech SM, 2003, NAT IMMUNOL, V4, P1191, DOI 10.1038/ni1009
   Kantoff PW, 2010, NEW ENGL J MED, V363, P411, DOI 10.1056/NEJMoa1001294
   Kasaian MT, 2002, IMMUNITY, V16, P559, DOI 10.1016/S1074-7613(02)00295-9
   Kasuga C, 2008, J NEUROS-PEDIATR, V1, P305, DOI 10.3171/PED/2008/1/4/305
   Keime-Guibert F, 2007, NEW ENGL J MED, V356, P1527, DOI 10.1056/NEJMoa065901
   KERR JFR, 1972, BRIT J CANCER, V26, P239, DOI 10.1038/bjc.1972.33
   Kikuchi T, 2002, CANCER IMMUNOL IMMUN, V51, P424, DOI 10.1007/s00262-002-0297-z
   Kim-Schulze S, 2009, MOL THER, V17, P380, DOI 10.1038/mt.2008.249
   Klebanoff CA, 2004, P NATL ACAD SCI USA, V101, P1969, DOI 10.1073/pnas.0307298101
   KOBAYASHI M, 1989, J EXP MED, V170, P827, DOI 10.1084/jem.170.3.827
   Koka R, 2004, J IMMUNOL, V173, P3594, DOI 10.4049/jimmunol.173.6.3594
   Koka R, 2003, J EXP MED, V197, P977, DOI 10.1084/jem.20021836
   Korn T, 2007, NATURE, V448, P484, DOI 10.1038/nature05970
   Lake RA, 2005, NAT REV CANCER, V5, P397, DOI 10.1038/nrc1613
   Lal A, 2002, CANCER RES, V62, P3335
   Lammering G, 2004, RADIOTHER ONCOL, V72, P267, DOI 10.1016/j.radonc.2004.07.004
   Lammering G, 2004, CLIN CANCER RES, V10, P6732, DOI 10.1158/1078-0432.CCR-04-0393
   LAMPH WW, 1991, CANCER CELL-MON REV, V3, P183
   Lechanteur C, 2000, CANCER GENE THER, V7, P676, DOI 10.1038/sj.cgt.7700152
   Lefranc F, 2007, ONCOLOGIST, V12, P1395, DOI 10.1634/theoncologist.12-12-1395
   Liau LM, 2005, CLIN CANCER RES, V11, P5515, DOI 10.1158/1078-0432.CCR-05-0464
   Liau LM, 1999, J NEUROSURG, V90, P1115, DOI 10.3171/jns.1999.90.6.1115
   Liu GT, 2006, EXPERT REV VACCINES, V5, P233, DOI 10.1586/14760584.5.2.233
   Liu GT, 2003, J IMMUNOTHER, V26, P301, DOI 10.1097/00002371-200307000-00002
   Liu GT, 2005, ONCOGENE, V24, P5226, DOI 10.1038/sj.onc.1208519
   Liu GT, 2004, J IMMUNOTHER, V27, P220, DOI 10.1097/00002371-200405000-00006
   Lodolce JP, 2001, J EXP MED, V194, P1187, DOI 10.1084/jem.194.8.1187
   Ma HL, 2003, J IMMUNOL, V171, P608, DOI 10.4049/jimmunol.171.2.608
   Malmström A, 2012, LANCET ONCOL, V13, P916, DOI 10.1016/S1470-2045(12)70265-6
   Marras C, 2003, CURR OPIN ONCOL, V15, P204, DOI 10.1097/00001622-200305000-00004
   MATZINGER P, 1994, ANNU REV IMMUNOL, V12, P991, DOI 10.1146/annurev.iy.12.040194.005015
   MAYORDOMO JI, 1995, NAT MED, V1, P1297, DOI 10.1038/nm1295-1297
   Mazzucchelli R, 2007, NAT REV IMMUNOL, V7, P144, DOI 10.1038/nri2023
   McBride WH, 2004, RADIAT RES, V162, P1, DOI 10.1667/RR3196
   Montgomery RB, 2000, J BIOL CHEM, V275, P17358, DOI 10.1074/jbc.M000966200
   Mukherjee B, 2009, CANCER RES, V69, P4252, DOI 10.1158/0008-5472.CAN-08-4853
   MURPHY WJ, 1993, J CLIN INVEST, V92, P1918, DOI 10.1172/JCI116785
   Nagane M, 1996, CANCER RES, V56, P5079
   Nagasawa DT, 2012, NEUROSURG CLIN N AM, V23, P307, DOI 10.1016/j.nec.2012.01.007
   Newcomb EW, 2006, CLIN CANCER RES, V12, P4730, DOI 10.1158/1078-0432.CCR-06-0593
   Nowak AK, 2003, CANCER RES, V63, P4490
   Nurieva R, 2007, NATURE, V448, P480, DOI 10.1038/nature05969
   Okada H, 2004, NAT REV CANCER, V4, P592, DOI 10.1038/nrc1412
   Pak BJ, 2004, ONCOGENE, V23, P30, DOI 10.1038/sj.onc.1207007
   Pak BJ, 2001, CANCER METAST REV, V20, P27, DOI 10.1023/A:1013175516793
   Pardoll D, 2004, NAT MED, V10, P887, DOI 10.1038/nm0904-887
   Pardoll DM, 2012, NAT REV CANCER, V12, P252, DOI 10.1038/nrc3239
   Parsa AT, 2007, NAT MED, V13, P84, DOI 10.1038/nm1517
   Patel M, 2003, J NEURO-ONCOL, V61, P203, DOI 10.1023/A:1022592913323
   Petrella TM, 2012, J CLIN ONCOL, V30, P3396, DOI 10.1200/JCO.2011.40.0655
   Phan GQ, 2003, P NATL ACAD SCI USA, V100, P8372, DOI 10.1073/pnas.1533209100
   Phuphanich S, 2013, CANCER IMMUNOL IMMUN, V62, P125, DOI 10.1007/s00262-012-1319-0
   Pillay V, 2011, NEW BIOTECHNOL, V28, P518, DOI 10.1016/j.nbt.2011.03.021
   Plautz GE, 2000, CLIN CANCER RES, V6, P2209
   Pollack IF, 2012, J NEUROSURG, V60, P0
   Prins RM, 2003, CANCER RES, V63, P8487
   Quick A, 2010, REV RECENT CLIN TRIA, V5, P14, DOI 10.2174/157488710790820544
   Quinn JA, 2005, J CLIN ONCOL, V23, P7178, DOI 10.1200/JCO.2005.06.502
   Quinn JA, 2009, J CLIN ONCOL, V27, P1262, DOI 10.1200/JCO.2008.18.8417
   Rawson P, 2000, CANCER RES, V60, P4493
   Reddy EM, 2011, CANCER GENE THER, V18, P206, DOI 10.1038/cgt.2010.71
   Reyderman L, 2004, XENOBIOTICA, V34, P487, DOI 10.1080/00498250410001685737
   RITOSSA F, 1962, EXPERIENTIA, V18, P571, DOI 10.1007/BF02172188
   Rivera AL, 2010, NEURO-ONCOLOGY, V12, P116, DOI 10.1093/neuonc/nop020
   Rosen EM, 1999, CANCER INVEST, V17, P56
   Rosenberg SA, 2004, NAT MED, V10, P909, DOI 10.1038/nm1100
   Rosenberg SA, 1998, NAT MED, V4, P321, DOI 10.1038/nm0398-321
   ROSENBERG SA, 1994, J NATL CANCER I, V86, P1159, DOI 10.1093/jnci/86.15.1159
   Rosso L, 2009, CANCER RES, V69, P120, DOI 10.1158/0008-5472.CAN-08-2356
   Roychowdhury S, 2004, CANCER RES, V64, P8062, DOI 10.1158/0008-5472.CAN-04-1860
   Sampson JH, 2011, NEURO-ONCOLOGY, V13, P324, DOI 10.1093/neuonc/noq157
   Sampson JH, 2010, J CLIN ONCOL, V28, P4722, DOI 10.1200/JCO.2010.28.6963
   Sampson JH, 2009, MOL CANCER THER, V8, P2773, DOI 10.1158/1535-7163.MCT-09-0124
   Sanai N, 2008, NEUROSURGERY, V62, P753, DOI 10.1227/01.neu.0000318159.21731.cf
   Sasaki M, 2001, CANCER RES, V61, P4809
   Sauter B, 2000, J EXP MED, V191, P423, DOI 10.1084/jem.191.3.423
   Sawaya R, 1998, NEUROSURGERY, V42, P1044, DOI 10.1097/00006123-199805000-00054
   Schatton T, 2010, CANCER RES, V70, P697, DOI 10.1158/0008-5472.CAN-09-1592
   Schmittling RJ, 2008, J IMMUNOL METHODS, V339, P74, DOI 10.1016/j.jim.2008.08.004
   Schreiber RD, 2011, SCIENCE, V331, P1565, DOI 10.1126/science.1203486
   Schwartzentruber DJ, 2011, NEW ENGL J MED, V364, P2119, DOI 10.1056/NEJMoa1012863
   Scott AM, 2012, NAT REV CANCER, V12, P278, DOI 10.1038/nrc3236
   Silk AW, 2013, CANCER MED-US, V2, P899, DOI 10.1002/cam4.140
   Sok JC, 2006, CLIN CANCER RES, V12, P5064, DOI 10.1158/1078-0432.CCR-06-0913
   Sportès C, 2010, CLIN CANCER RES, V16, P727, DOI 10.1158/1078-0432.CCR-09-1303
   Sridhar T, 2009, CLIN ONCOL-UK, V21, P19, DOI 10.1016/j.clon.2008.08.008
   Srivastava PK, 2001, VACCINE, V19, P2590, DOI 10.1016/S0264-410X(00)00492-8
   Stupp R, 2002, J CLIN ONCOL, V20, P1375, DOI 10.1200/JCO.20.5.1375
   Stupp R, 2005, NEW ENGL J MED, V352, P987, DOI 10.1056/NEJMoa043330
   Suzuki T, 2007, ONCOL REP, V18, P329
   Teitz-Tennenbaum S, 2008, J IMMUNOTHER, V31, P345, DOI 10.1097/CJI.0b013e318163628c
   Terasaki M, 2011, J CLIN ONCOL, V29, P337, DOI 10.1200/JCO.2010.29.7499
   Thurner B, 1999, J EXP MED, V190, P1669, DOI 10.1084/jem.190.11.1669
   Topalian SL, 2011, J CLIN ONCOL, V29, P4828, DOI 10.1200/JCO.2011.38.0899
   Trinchieri G, 1998, ADV IMMUNOL, V70, P83, DOI 10.1016/S0065-2776(08)60387-9
   Tsien CI, 2012, CLIN CANCER RES, V18, P273, DOI 10.1158/1078-0432.CCR-11-2073
   Tsuboi K, 2003, CLIN CANCER RES, V9, P3294
   UDONO H, 1994, P NATL ACAD SCI USA, V91, P3077, DOI 10.1073/pnas.91.8.3077
   Valtonen S, 1997, NEUROSURGERY, V41, P44, DOI 10.1097/00006123-199707000-00011
   van der Most Robbert G, 2005, DISCOV MED, V5, P265
   VANPEL A, 1982, P NATL ACAD SCI-BIOL, V79, P4718
   Waldron JS, 2010, J CLIN NEUROSCI, V17, P1543, DOI 10.1016/j.jocn.2010.04.021
   WALKER MD, 1978, J NEUROSURG, V49, P333, DOI 10.3171/jns.1978.49.3.0333
   WALKER MD, 1980, NEW ENGL J MED, V303, P1323, DOI 10.1056/NEJM198012043032303
   Wang RF, 1999, IMMUNOL REV, V170, P85, DOI 10.1111/j.1600-065X.1999.tb01331.x
   Wedge SR, 1996, BRIT J CANCER, V74, P1030, DOI 10.1038/bjc.1996.485
   Wei J, 2010, CLIN CANCER RES, V16, P461, DOI 10.1158/1078-0432.CCR-09-1983
   Wei J, 2010, MOL CANCER THER, V9, P67, DOI 10.1158/1535-7163.MCT-09-0734
   Weiner LM, 2010, NAT REV IMMUNOL, V10, P317, DOI 10.1038/nri2744
   Weng DS, 2013, J IMMUNOL, V191, P755, DOI 10.4049/jimmunol.1203286
   Westermann J, 2011, GENE THER, V18, P354, DOI 10.1038/gt.2010.143
   Westphal M, 2003, NEURO-ONCOLOGY, V5, P79, DOI 10.1215/15228517-5-2-79
   Wheeler CJ, 2008, CANCER RES, V68, P5955, DOI 10.1158/0008-5472.CAN-07-5973
   Wheeler CJ, 2010, EXPERT REV NEUROTHER, V10, P483, DOI 10.1586/ERN.10.26
   Wheeler CJ, 2004, CLIN CANCER RES, V10, P5316, DOI 10.1158/1078-0432.CCR-04-0497
   Wiendl H, 2002, J IMMUNOL, V168, P4772, DOI 10.4049/jimmunol.168.9.4772
   WIKSTRAND CJ, 1995, CANCER RES, V55, P3140
   Wolchok JD, 2013, NEW ENGL J MED, V369, P122, DOI 10.1056/NEJMoa1302369
   WONG AJ, 1992, P NATL ACAD SCI USA, V89, P2965, DOI 10.1073/pnas.89.7.2965
   WONG AJ, 1987, P NATL ACAD SCI USA, V84, P6899, DOI 10.1073/pnas.84.19.6899
   Yajima N, 2005, CLIN CANCER RES, V11, P5900, DOI 10.1158/1078-0432.CCR-05-0559
   Yamanaka R, 2005, CLIN CANCER RES, V11, P4160, DOI 10.1158/1078-0432.CCR-05-0120
   Yang I, 2009, EXPERT REV ANTICANC, V9, P1577, DOI 10.1586/era.09.104
   Yang TB, 2002, CANCER RES, V62, P2583
   Yip S, 2009, CLIN CANCER RES, V15, P4622, DOI 10.1158/1078-0432.CCR-08-3012
   Yoon SJ, 1999, ANTICANCER RES, V19, P4337
   Yu JS, 2001, CANCER RES, V61, P842
   Yu JS, 2004, CANCER RES, V64, P4973, DOI 10.1158/0008-5472.CAN-03-3505
   Yung WKA, 2000, BRIT J CANCER, V83, P588, DOI 10.1054/bjoc.2000.1316
   Zagzag D, 2005, LAB INVEST, V85, P328, DOI 10.1038/labinvest.3700233
   Zeng J, 2013, INT J RADIAT ONCOL, V86, P343, DOI 10.1016/j.ijrobp.2012.12.025
   Zhang JG, 2007, CLIN CANCER RES, V13, P566, DOI 10.1158/1078-0432.CCR-06-1576
   Zhang M, 2006, SEMIN RADIAT ONCOL, V16, P29, DOI 10.1016/j.semradonc.2005.08.004
   Zhao FS, 2010, VACCINE, V28, P2846, DOI 10.1016/j.vaccine.2010.01.057
NR 224
TC 54
Z9 67
U1 1
U2 6
PU MDPI
PI BASEL
PA ST ALBAN-ANLAGE 66, CH-4052 BASEL, SWITZERLAND
SN 2072-6694
EI 
J9 CANCERS
JI Cancers
PD DEC 15
PY 2014
VL 6
IS 4
BP 1953
EP 1985
DI 10.3390/cancers6041953
PG 33
WC Oncology
SC Oncology
GA V47KN
UT WOS:000209950800005
PM 25268164
DA 2025-02-17
ER

PT J
AU Nair, SK
   De Leon, G
   Boczkowski, D
   Schmittling, R
   Xie, WH
   Staats, J
   Liu, R
   Johnson, LA
   Weinhold, K
   Archer, GE
   Sampson, JH
   Mitchell, DA
AF Nair, Smita K.
   De Leon, Gabriel
   Boczkowski, David
   Schmittling, Robert
   Xie, Weihua
   Staats, Janet
   Liu, Rebecca
   Johnson, Laura A.
   Weinhold, Kent
   Archer, Gary E.
   Sampson, John H.
   Mitchell, Duane A.
TI Recognition and Killing of Autologous, Primary Glioblastoma Tumor Cells by Human Cytomegalovirus pp65-Specific Cytotoxic T Cells
SO CLINICAL CANCER RESEARCH
LA English
DT Article
ID newly-diagnosed glioblastoma; malignant glioma; dendritic cells; responses; vaccine; infection; melanoma; cancer; multiforme; therapy
AB Purpose: Despite aggressive conventional therapy, glioblastoma (GBM) remains uniformly lethal. Immunotherapy, in which the immune system is harnessed to specifically attack malignant cells, offers a treatment option with less toxicity. The expression of cytomegalovirus (CMV) antigens in GBM presents a unique opportunity to target these viral proteins for tumor immunotherapy. Although the presence of CMV within malignant gliomas has been confirmed by several laboratories, its relevance as an immunologic target in GBM has yet to be established. The objective of this study was to explore whether T cells stimulated by CMV pp65 RNA-transfected dendritic cells (DC) target and eliminate autologous GBM tumor cells in an antigen-specific manner. Experimental Design: T cells from patients with GBM were stimulated with autologous DCs pulsed with CMV pp65 RNA, and the function of the effector CMV pp65-specific T cells was measured. Results: In this study, we demonstrate the ability to elicit CMV pp65-specific immune responses in vitro using RNA-pulsed autologous DCs generated from patients with newly diagnosed GBM. Importantly, CMV pp65-specific T cells lyse autologous, primary GBM tumor cells in an antigen-specific manner. Moreover, T cells expanded in vitro using DCs pulsed with total tumor RNA demonstrated a 10- to 20-fold expansion of CMV pp65-specific T cells as assessed by tetramer analysis and recognition and killing of CMV pp65-expressing target cells. Conclusion: These data collectively demonstrate that CMV-specific T cells can effectively target glioblastoma tumor cells for immunologic killing and support the rationale for the development of CMV-directed immunotherapy in patients with GBM. (C) 2014 AACR.
C1 [Nair, Smita K.; De Leon, Gabriel; Boczkowski, David; Schmittling, Robert; Xie, Weihua; Staats, Janet; Liu, Rebecca; Johnson, Laura A.; Weinhold, Kent; Archer, Gary E.; Sampson, John H.; Mitchell, Duane A.] Duke Univ, Med Ctr, Dept Surg, Durham, NC 27710 USA.
C3 Duke University
RP Nair, SK (通讯作者)，Duke Univ, Med Ctr, Box 103035, Durham, NC 27710 USA.
EM smita.nair@duke.edu
FU NIH/NCI [5R01-NS067037, 5R01-CA134844, 5P50-CA108786, 5R01-CA135272-04]; CTSA grant from the National Center for Research Resources (NCRR), a component of the NIH [UL1RR024128]; NIH Roadmap for Medical Research
CR Almeida JR, 2007, J EXP MED, V204, P2473, DOI 10.1084/jem.20070784
   Badr G, 2008, J VIROL, V82, P10017, DOI 10.1128/JVI.01083-08
   Berger CT, 2011, J VIROL, V85, P9334, DOI 10.1128/JVI.00460-11
   Betts MR, 2006, BLOOD, V107, P4781, DOI 10.1182/blood-2005-12-4818
   Beveridge NER, 2007, EUR J IMMUNOL, V37, P3089, DOI 10.1002/eji.200737504
   Bhattacharjee B, 2012, J VIROL, V86, P6815, DOI 10.1128/JVI.00015-12
   BLANKENHORN EP, 1991, EUR J IMMUNOL, V21, P2033, DOI 10.1002/eji.1830210910
   BLOMBERG K, 1986, J IMMUNOL METHODS, V86, P225, DOI 10.1016/0022-1759(86)90457-6
   Carpenito C, 2009, P NATL ACAD SCI USA, V106, P3360, DOI 10.1073/pnas.0813101106
   Cobbs CS, 2002, CANCER RES, V62, P3347
   Crough T, 2012, IMMUNOL CELL BIOL, V90, P872, DOI 10.1038/icb.2012.19
   Darrah PA, 2007, NAT MED, V13, P843, DOI 10.1038/nm1592
   Duvall MG, 2008, EUR J IMMUNOL, V38, P350, DOI 10.1002/eji.200737768
   Dziurzynski K, 2012, NEURO-ONCOLOGY, V14, P246, DOI 10.1093/neuonc/nor227
   Dziurzynski K, 2011, CLIN CANCER RES, V17, P4642, DOI 10.1158/1078-0432.CCR-11-0414
   Elvang T, 2009, PLOS ONE, V4, P0, DOI 10.1371/journal.pone.0005139
   Fecci PE, 2006, CANCER RES, V66, P3294, DOI 10.1158/0008-5472.CAN-05-3773
   Gaucher D, 2008, J EXP MED, V205, P3119, DOI 10.1084/jem.20082292
   Ghazi A, 2012, J IMMUNOTHER, V35, P159, DOI 10.1097/CJI.0b013e318247642f
   Hong JJ, 2010, CLIN CANCER RES, V16, P4892, DOI 10.1158/1078-0432.CCR-10-1507
   Imai N, 2009, CANCER SCI, V100, P1317, DOI 10.1111/j.1349-7006.2009.01179.x
   Imai N, 2009, EUR J IMMUNOL, V39, P241, DOI 10.1002/eji.200838824
   IMPERATO JP, 1990, ANN NEUROL, V28, P818, DOI 10.1002/ana.410280614
   Johnson LA, 2009, BLOOD, V114, P535, DOI 10.1182/blood-2009-03-211714
   Lachmann R, 2012, J VIROL, V86, P1001, DOI 10.1128/JVI.00873-11
   Liau LM, 2005, CLIN CANCER RES, V11, P5515, DOI 10.1158/1078-0432.CCR-05-0464
   Lucas KG, 2011, J NEURO-ONCOL, V103, P231, DOI 10.1007/s11060-010-0383-6
   Matlaf LA, 2013, PLOS ONE, V8, P0, DOI 10.1371/journal.pone.0068176
   Mitchell DA, 2008, NEURO-ONCOLOGY, V10, P10, DOI 10.1215/15228517-2007-035
   Mitchell DA, 2011, BLOOD, V118, P3003, DOI 10.1182/blood-2011-02-334565
   Muñoz-Cobo B, 2012, J MED VIROL, V84, P259, DOI 10.1002/jmv.22254
   Nair S, 2012, CURR PROTOC IMMUNOL, V0, P0
   Perales MA, 2008, MOL THER, V16, P2022, DOI 10.1038/mt.2008.196
   Precopio ML, 2007, J EXP MED, V204, P1405, DOI 10.1084/jem.20062363
   Prins RM, 2011, CLIN CANCER RES, V17, P1603, DOI 10.1158/1078-0432.CCR-10-2563
   Ranganathan P, 2012, J VIROL, V86, P854, DOI 10.1128/JVI.06097-11
   Rosenberg SA, 2011, CLIN CANCER RES, V17, P4550, DOI 10.1158/1078-0432.CCR-11-0116
   Sampson JH, 2011, NEURO-ONCOLOGY, V13, P324, DOI 10.1093/neuonc/noq157
   Sampson JH, 2010, J CLIN ONCOL, V28, P4722, DOI 10.1200/JCO.2010.28.6963
   Sampson JH, 2009, MOL CANCER THER, V8, P2773, DOI 10.1158/1535-7163.MCT-09-0124
   Scheurer ME, 2008, ACTA NEUROPATHOL, V116, P79, DOI 10.1007/s00401-008-0359-1
   Seder RA, 2008, NAT REV IMMUNOL, V8, P247, DOI 10.1038/nri2274
   Soroceanu L, 2011, CANCER RES, V71, P6643, DOI 10.1158/0008-5472.CAN-11-0744
   Stupp R, 2005, NEW ENGL J MED, V352, P987, DOI 10.1056/NEJMoa043330
   Su Z, 2003, CANCER RES, V63, P2127
   Turnis ME, 2010, IMMUNOTHERAPY-UK, V2, P847, DOI 10.2217/imt.10.56
   VOLGMANN T, 1989, J IMMUNOL METHODS, V119, P45, DOI 10.1016/0022-1759(89)90379-7
   Yang I, 2010, J CLIN NEUROSCI, V17, P1381, DOI 10.1016/j.jocn.2010.03.031
   Yi JS, 2009, SCIENCE, V324, P1572, DOI 10.1126/science.1175194
   Yuan JD, 2008, P NATL ACAD SCI USA, V105, P20410, DOI 10.1073/pnas.0810114105
NR 50
TC 64
Z9 80
U1 0
U2 9
PU AMER ASSOC CANCER RESEARCH
PI PHILADELPHIA
PA 615 CHESTNUT ST, 17TH FLOOR, PHILADELPHIA, PA 19106-4404 USA
SN 1078-0432
EI 1557-3265
J9 CLIN CANCER RES
JI Clin. Cancer Res.
PD MAY 15
PY 2014
VL 20
IS 10
BP 2684
EP 2694
DI 10.1158/1078-0432.CCR-13-3268
PG 11
WC Oncology
SC Oncology
GA AI2WU
UT WOS:000336720200020
PM 24658154
DA 2025-02-17
ER

PT J
AU Lin, CN
   Wang, QF
   Lu, GH
   Yin, ZL
   He, XZ
   Xu, HC
   Pan, J
   Zhang, SZ
AF Lin, Chunnan
   Wang, Qifu
   Lu, Guohui
   Yin, Zhilin
   He, Xiaozheng
   Xu, Hongchao
   Pan, Jun
   Zhang, Shizhong
TI In-situ administration of dendritic cells following argon-helium cryosurgery enhances specific antiglioma immunity in mice
SO NEUROREPORT
LA English
DT Article
DE cryosurgery; dendritic cell; glioma; immunity; T cells
ID malignant glioma; antitumor immunity; cellular-immunity; tumor vaccine; c6 gliomas; cryoablation; cancer; immunotherapy; trials; rats
AB Dendritic cells (DCs) are highly specialized antigen-presenting cells that play a key role in the activation of naive T cells. With an aim to explore whether in-situ administration of DCs following argon-helium cryosurgery could enhance specific antiglioma immunity in mice, we evaluated the validity of this approach in a murine subcutaneous GL261 glioma model. C57BL/6 mice models bearing subcutaneous GL261 glioma were established and then divided into four groups, namely, no-treatment group (n=14), DC group (n=14), cryosurgery group (n=15), and cryosurgery + DC group (n=15). Compared with the other groups, cryosurgery combined with DCs injection reduced tumor sizes and significantly prolonged survival. In addition, the combined treatment resulted in significantly increasing percentages of CD3(+), CD3(+)CD4(+) cells, the ratio of CD3(+)CD4(+)/CD3(+)CD8(+), and the level of serum interleukin-12 10 days after treatments. Furthermore, in the combined treatment group, Th1 cells were significantly higher than those in the other groups, and the splenic cytotoxic T lymphocyte of mice showed significantly increasing specific cytotoxicity against GL261 cells. These results indicated that in addition to the destruction of tumor, cryosurgery combined with DCs injection enhanced systemic antitumor immunity, suggesting the potential usefulness of the combined treatment in the clinical management of gliomas. (c) 2014 Wolters Kluwer Health | Lippincott Williams & Wilkins.
C1 [Lin, Chunnan; Wang, Qifu; Yin, Zhilin; He, Xiaozheng; Xu, Hongchao; Pan, Jun; Zhang, Shizhong] Southern Med Univ, Zhujiang Hosp, Dept Neurosurg, Guangzhou 510282, Guangdong, Peoples R China.
   [Lin, Chunnan; Wang, Qifu; Yin, Zhilin; He, Xiaozheng; Xu, Hongchao; Pan, Jun; Zhang, Shizhong] Southern Med Univ, Inst Neurosurg, Key Lab Brain Funct Repair & Regenerat Guangdong, Guangzhou 510282, Guangdong, Peoples R China.
   [Lu, Guohui] Nanchang Univ, Affiliated Hosp 1, Dept Neurosurg, Nanchang 330006, Peoples R China.
C3 Southern Medical University - China; Southern Medical University - China; Nanchang University
RP Zhang, SZ (通讯作者)，Southern Med Univ, Zhujiang Hosp, Neurosurg Inst Guangdong, 253 Gongye Rd, Guangzhou 510282, Guangdong, Peoples R China.
EM shizhongzh@yeah.net
FU National Natural Science Foundation of China [81172416/H1618]
CR Albert ML, 1998, J EXP MED, V188, P1359, DOI 10.1084/jem.188.7.1359
   Chang CN, 2011, J CLIN NEUROSCI, V18, P1048, DOI 10.1016/j.jocn.2010.11.034
   Del Vecchio M, 2007, CLIN CANCER RES, V13, P4677, DOI 10.1158/1078-0432.CCR-07-0776
   den Brok MHMGM, 2006, BRIT J CANCER, V95, P896, DOI 10.1038/sj.bjc.6603341
   den Brok MH, 2012, VACCINE, V30, P737, DOI 10.1016/j.vaccine.2011.11.080
   Ellis DS, 2007, UROLOGY, V69, P306, DOI 10.1016/j.urology.2006.10.024
   Gao FG, 2002, CANCER RES, V62, P6438
   Gong HX, 2012, ONCOL REP, V27, P1163, DOI 10.3892/or.2011.1619
   Hernberg M, 1996, J CLIN ONCOL, V14, P1690, DOI 10.1200/JCO.1996.14.5.1690
   Ji BW, 2013, YONSEI MED J, V54, P92, DOI 10.3349/ymj.2013.54.1.92
   Li M, 2011, TECHNOL CANCER RES T, V10, P95, DOI 10.7785/tcrt.2012.500183
   Li M, 2010, TECHNOL CANCER RES T, V9, P87, DOI 10.1177/153303461000900110
   Li XX, 2012, PLOS ONE, V7, P0, DOI 10.1371/journal.pone.0048749
   Machlenkin A, 2005, CLIN CANCER RES, V11, P4955, DOI 10.1158/1078-0432.CCR-04-2422
   Mafune K, 2000, ANN SURG ONCOL, V7, P609, DOI 10.1007/BF02725341
   Niu LZ, 2013, CRYOBIOLOGY, V66, P105, DOI 10.1016/j.cryobiol.2012.12.002
   Palucka K, 2013, IMMUNITY, V39, P38, DOI 10.1016/j.immuni.2013.07.004
   Ricard D, 2012, LANCET, V379, P1984, DOI 10.1016/S0140-6736(11)61346-9
   Rolle CE, 2010, NEUROSURG CLIN N AM, V21, P201, DOI 10.1016/j.nec.2009.08.002
   Ruzevick J, 2012, NEUROSURG CLIN N AM, V23, P459, DOI 10.1016/j.nec.2012.04.003
   Sabel MS, 2009, CRYOBIOLOGY, V58, P1, DOI 10.1016/j.cryobiol.2008.10.126
   Shimato S, 2012, BMC CANCER, V12, P0, DOI 10.1186/1471-2407-12-561
   Sousa CRE, 2001, IMMUNITY, V14, P495
   Tan CR, 2013, J SURG RES, V185, P904, DOI 10.1016/j.jss.2013.06.045
   Thang NNT, 2010, CANCER RES, V70, P4829, DOI 10.1158/0008-5472.CAN-09-3074
   Theodorescu Dan, 2004, REV UROL, V6 Suppl 4, P0
   Wiegering V, 2011, CANCER IMMUNOL IMMUN, V60, P693, DOI 10.1007/s00262-011-0981-y
   Yin ZL, 2014, NEUROREPORT, V25, P199, DOI 10.1097/WNR.0000000000000045
   Zhou Lin, 2009, AI ZHENG, V28, P45
NR 29
TC 7
Z9 7
U1 0
U2 16
PU LIPPINCOTT WILLIAMS & WILKINS
PI PHILADELPHIA
PA 530 WALNUT ST, PHILADELPHIA, PA 19106-3621 USA
SN 0959-4965
EI 1473-558X
J9 NEUROREPORT
JI Neuroreport
PD AUG 20
PY 2014
VL 25
IS 12
BP 900
EP 908
DI 10.1097/WNR.0000000000000196
PG 9
WC Neurosciences
SC Neurosciences & Neurology
GA AM9DN
UT WOS:000340180400004
PM 24942351
DA 2025-02-17
ER

PT J
AU Fenstermaker, RA
   Ciesielski, MJ
AF Fenstermaker, Robert A.
   Ciesielski, Michael J.
TI Challenges in the development of a survivin vaccine ( SurVaxM) for malignant glioma
SO EXPERT REVIEW OF VACCINES
LA English
DT Review
DE apoptosis; autoimmune; glioblastoma multiforme; mimic; multimer; peptide; surviving; temozolomide; vaccine
ID colony-stimulating factor; growth-factor receptor; t-cell responses; targeting survivin; antitumor immunity; apoptosis protein; dendritic cells; reactive ctl; expression; cancer
AB There is growing interest in immunotherapy for malignant gliomas. This interest stems from a number of immunological observations, together with the failure of conventional therapeutic agents to produce broad and clinically meaningful improvements in survival and quality of life. The challenges faced in translating laboratory-based immunological observations to Phase I and II clinical trials for immunotherapy of gliomas are substantial. Nevertheless, as our understanding of the effects of active specific vaccination in glioma patients grows, results support optimism that such methods may eventually prove useful as an adjunctive treatment for these cancers. This paper highlights a number of barriers encountered in the translational development of a survivin-targeted peptide vaccine (SurVaxM) for patients with malignant gliomas.
C1 [Fenstermaker, Robert A.] Roswell Pk Canc Inst, Dept Neurosurg, Buffalo, NY 14263 USA.
   SUNY Buffalo, Sch Med & Biomed Sci, Buffalo, NY 14263 USA.
C3 Roswell Park Comprehensive Cancer Center; State University of New York (SUNY) System; University at Buffalo, SUNY
RP Fenstermaker, RA (通讯作者)，Roswell Pk Canc Inst, Dept Neurosurg, Elm & Carlton St, Buffalo, NY 14263 USA.
EM robert.fenstermaker@roswellpark.org
FU American Cancer Society
CR Adida C, 1998, AM J PATHOL, V152, P43
   Aguilar LK, 2012, CURR TREAT OPTION ON, V13, P437, DOI 10.1007/s11864-012-0208-2
   Altieri DC, 2003, NAT REV CANCER, V3, P46, DOI 10.1038/nrc968
   Andersen MH, 2001, CANCER RES, V61, P5964
   Babu R, 2012, CORE EVID, V7, P93, DOI 10.2147/CE.S29001
   Banissi C, 2009, CANCER IMMUNOL IMMUN, V58, P1627, DOI 10.1007/s00262-009-0671-1
   Baxevanis CN, 2000, J IMMUNOL, V164, P3902, DOI 10.4049/jimmunol.164.7.3902
   Bokarewa M, 2005, ARTHRITIS RES THER, V7, PR349, DOI 10.1186/ar1498
   Bos R, 2008, CANCER RES, V68, P8446, DOI 10.1158/0008-5472.CAN-08-1864
   Bourquin C, 2006, INT J CANCER, V118, P2790, DOI 10.1002/ijc.21681
   Carlsson T, 1997, INFECTION, V25, P129, DOI 10.1007/BF02113594
   Chakravarti A, 2002, J CLIN ONCOL, V20, P1063, DOI 10.1200/JCO.20.4.1063
   Ciesielski MJ, 2006, CANCER IMMUNOL IMMUN, V55, P1491, DOI 10.1007/s00262-006-0138-6
   Ciesielski MJ, 2010, CANCER IMMUNOL IMMUN, V59, P1211, DOI 10.1007/s00262-010-0845-x
   Coumar MS, 2013, CANCER TREAT REV, V39, P802, DOI 10.1016/j.ctrv.2013.02.002
   Diaz Y, 2013, CANCER IMMUNOL IMMUN, V62, P455, DOI 10.1007/s00262-012-1345-y
   Dolecek TA, 2012, NEURO-ONCOLOGY, V14, Pv1, DOI 10.1093/neuonc/nos218
   EVAVOLD BD, 1993, IMMUNOL TODAY, V14, P602, DOI 10.1016/0167-5699(93)90200-5
   Fagerberg J, 1996, MED ONCOL, V13, P155
   Fikes JD, 2003, EXPERT OPIN BIOL TH, V3, P985, DOI 10.1517/eobt.3.6.985.21255
   Fukuda S, 2006, MOL CANCER THER, V5, P1087, DOI 10.1158/1535-7163.MCT-05-0375
   Fukuda S, 2002, CELL CYCLE, V1, P322, DOI 10.4161/cc.1.5.149
   Giese A, 2001, J CANCER RES CLIN, V127, P217, DOI 10.1007/s004320000188
   Guevara-Patiño JA, 2003, ADV CANCER RES, V90, P157, DOI 10.1016/S0065-230X(03)90005-4
   Gulley JL, 2011, CURR ONCOL, V18, P0
   Hadrup SR, 2006, CANCER BIOL THER, V5, P480
   Harris JR, 1999, MICRON, V30, P597, DOI 10.1016/S0968-4328(99)00036-0
   Hung K, 1998, J EXP MED, V188, P2357, DOI 10.1084/jem.188.12.2357
   Islam A, 2000, ONCOGENE, V19, P617, DOI 10.1038/sj.onc.1203358
   Janetzki S, 2009, IMMUNITY, V31, P527, DOI 10.1016/j.immuni.2009.09.007
   JONES T, 1994, EUR J CLIN MICROBIOL, V13, PS47, DOI 10.1007/BF01973602
   Kajiwara Y, 2003, CANCER-AM CANCER SOC, V97, P1077, DOI 10.1002/cncr.11122
   Keogh E, 2001, J IMMUNOL, V167, P787, DOI 10.4049/jimmunol.167.2.787
   Kim CH, 2007, IMMUNOLOGY, V122, P615, DOI 10.1111/j.1365-2567.2007.02680.x
   Kim TG, 2010, CLIN VACCINE IMMUNOL, V17, P143, DOI 10.1128/CVI.00292-09
   Kwak LW, 1996, P NATL ACAD SCI USA, V93, P10972, DOI 10.1073/pnas.93.20.10972
   Li FZ, 1998, NATURE, V396, P580, DOI 10.1038/25141
   Loftus DJ, 1998, CANCER RES, V58, P2433
   Lohr J, 2005, IMMUNOL REV, V204, P116, DOI 10.1111/j.0105-2896.2005.00241.x
   Moeller M, 2007, CANCER RES, V67, P11428, DOI 10.1158/0008-5472.CAN-07-1141
   MOSCATELLO DK, 1995, CANCER RES, V55, P5536
   OHASHI PS, 1991, CELL, V65, P305, DOI 10.1016/0092-8674(91)90164-T
   Otto K, 2005, VACCINE, V23, P884, DOI 10.1016/j.vaccine.2004.08.007
   Overwijk WW, 1998, J EXP MED, V188, P277, DOI 10.1084/jem.188.2.277
   Overwijk WW, 2000, CRIT REV IMMUNOL, V20, P433
   PARDOLL DM, 1995, ANNU REV IMMUNOL, V13, P399, DOI 10.1146/annurev.iy.13.040195.002151
   Pardoll DM, 1999, P NATL ACAD SCI USA, V96, P5340, DOI 10.1073/pnas.96.10.5340
   Parkhurst MR, 1996, J IMMUNOL, V157, P2539
   Ridolfi L, 2013, J TRANSL MED, V11, P0, DOI 10.1186/1479-5876-11-135
   Rohayem J, 2000, CANCER RES, V60, P1815
   Rosa J, 2006, MOL BIOL CELL, V17, P1483, DOI 10.1091/mbc.e05-08-0723
   Rudolph MG, 2006, ANNU REV IMMUNOL, V24, P419, DOI 10.1146/annurev.immunol.23.021704.115658
   Sasaki T, 2002, ACTA NEUROPATHOL, V104, P105, DOI 10.1007/s00401-002-0532-x
   Sharief MK, 2001, J NEUROIMMUNOL, V119, P358, DOI 10.1016/S0165-5728(01)00389-7
   Shin S, 2001, BIOCHEMISTRY-US, V40, P1117, DOI 10.1021/bi001603q
   Stupp R, 2005, NEW ENGL J MED, V352, P987, DOI 10.1056/NEJMoa043330
   Surman DR, 2000, J IMMUNOL, V164, P562, DOI 10.4049/jimmunol.164.2.562
   Suzuki A, 2000, ONCOGENE, V19, P3225, DOI 10.1038/sj.onc.1203665
   Tamm I, 1998, CANCER RES, V58, P5315
   Thomas AA, 2012, CANCER J, V18, P59, DOI 10.1097/PPO.0b013e3182431a73
   Trojan A, 2001, CANCER RES, V61, P4761
   Tsuruma Tetsuhiro, 2004, J TRANSL MED, V2, P19, DOI 10.1186/1479-5876-2-19
   Ueda M, 2002, J CLIN ENDOCR METAB, V87, P3452, DOI 10.1210/jc.87.7.3452
   Uematsu M, 2005, J NEURO-ONCOL, V72, P231, DOI 10.1007/s11060-004-2353-3
   Valmori D, 1998, J IMMUNOL, V160, P1750
   Wang YQ, 2013, INT IMMUNOPHARMACOL, V17, P9, DOI 10.1016/j.intimp.2013.04.015
   Welters MJP, 2012, CANCER IMMUNOL IMMUN, V61, P967, DOI 10.1007/s00262-012-1282-9
   Wobser M, 2006, CANCER IMMUNOL IMMUN, V55, P1294, DOI 10.1007/s00262-005-0102-x
   WONG AJ, 1992, P NATL ACAD SCI USA, V89, P2965, DOI 10.1073/pnas.89.7.2965
   WONG AJ, 1987, P NATL ACAD SCI USA, V84, P6899, DOI 10.1073/pnas.84.19.6899
   Xiang R, 2005, CANCER RES, V65, P553
   Yu JP, 2006, CANCER BIOTHER RADIO, V21, P276, DOI 10.1089/cbr.2006.21.276
   Zaffaroni N, 2002, DRUG RESIST UPDATE, V5, P65, DOI 10.1016/S1368-7646(02)00049-3
   Zhang T, 2001, CANCER RES, V61, P8664
NR 74
TC 19
Z9 21
U1 2
U2 23
PU TAYLOR & FRANCIS LTD
PI ABINGDON
PA 2-4 PARK SQUARE, MILTON PARK, ABINGDON OR14 4RN, OXON, ENGLAND
SN 1476-0584
EI 1744-8395
J9 EXPERT REV VACCINES
JI Expert Rev. Vaccines
PD MAR 15
PY 2014
VL 13
IS 3
BP 377
EP 385
DI 10.1586/14760584.2014.881255
PG 9
WC Immunology
SC Immunology
GA AG3MV
UT WOS:000335324500007
PM 24521310
DA 2025-02-17
ER

PT J
AU Ji, JF
   Judkowski, VA
   Liu, GT
   Wang, HQ
   Bunying, A
   Li, ZH
   Xu, ML
   Bender, J
   Pinilla, C
   Yu, JS
AF Ji, Jianfei
   Judkowski, Valeria A.
   Liu, Gentao
   Wang, Hongqiang
   Bunying, Alcinette
   Li, Zhenhua
   Xu, Minlin
   Bender, James
   Pinilla, Clemencia
   Yu, John S.
TI Identification of Novel Human Leukocyte Antigen-A*0201-Restricted, Cytotoxic T Lymphocyte Epitopes on CD133 for Cancer Stem Cell Immunotherapy
SO STEM CELLS TRANSLATIONAL MEDICINE
LA English
DT Article
DE CD133; Immunotherapy; Cancer stem cell; Dendritic cell; Cytotoxic T cell
ID expression; model
AB Targeting cancer stem cells (CSCs) with immunotherapy may be an effective means to prevent recurrences in glioblastoma multiforme (GBM). It is well established that CD133 is expressed in the population of GBM tumor cells representing CSCs. This raises a possibility that. CD133 could serve as a potential target for cytotoxic T cells (CTLs) to target glioblastoma cancer stem cells. Two potential human leukocyte antigen (HLA)-A*0201-restricted CD133 epitopes, ILSAFSVYV (CD133-405) and YLQ-WIEFSI (CD133-753), showed strong binding to HLA-A*0201 molecules. In vitro immunogenicity studies generated peptide-specific CD8(+) CTLs from normal donors. Autologous monocyte-derived dendritic cells pulsed with the CD133-405 or CD133-753 peptides generated CTLs that efficiently recognized the CD133 epitopes presented in T2 HLA-A*0201 cells and specifically lysed CD133+ HLA-A*0201(+) GBM CSCs. These studies demonstrated natural processing and subsequent presentation of these epitopes in GBM CSCs and the ability of CTLs to kill CSCs bearing the antigen. Immunization studies in mice using the mouse homolog CD133 epitopes demonstrated immunogenicity in the absence of autoimmune damage. The results presented in this study support the use of CD133-specific epitope vaccines to target CSCs in glioblastoma and other cancers.
C1 [Ji, Jianfei; Liu, Gentao; Wang, Hongqiang; Li, Zhenhua; Xu, Minlin; Yu, John S.] Cedars Sinai Med Ctr, Dept Neurosurg, Los Angeles, CA 90048 USA.
   [Judkowski, Valeria A.; Bunying, Alcinette; Pinilla, Clemencia] Torrey Pines Inst Mol Studies, San Diego, CA USA.
   [Bender, James; Yu, John S.] ImmunoCellular Therapeut Ltd, Calabasas, CA USA.
C3 Cedars Sinai Medical Center; Torrey Pines Institute for Molecular Studies
RP Yu, JS (通讯作者)，Cedars Sinai Med Ctr, 127 South San Vicente Blvd,Suite A6600, Los Angeles, CA 90048 USA.
EM john.yu@cshs.org
FU ImmunoCellular Therapeutics Ltd.
CR Bach P, 2013, CANCER RES, V73, P865, DOI 10.1158/0008-5472.CAN-12-2221
   Bao SD, 2006, NATURE, V444, P756, DOI 10.1038/nature05236
   Bauer N, 2011, EMBO MOL MED, V3, P398, DOI 10.1002/emmm.201100147
   Bussolati B, 2005, AM J PATHOL, V166, P545, DOI 10.1016/S0002-9440(10)62276-6
   Cheng JX, 2009, CANCER TREAT REV, V35, P403, DOI 10.1016/j.ctrv.2009.03.002
   Chiou SH, 2008, PLOS ONE, V3, P0, DOI 10.1371/journal.pone.0002090
   Drukker M, 2002, P NATL ACAD SCI USA, V99, P9864, DOI 10.1073/pnas.142298299
   Dutoit V, 2002, J EXP MED, V196, P207, DOI 10.1084/jem.20020242
   Esch JSA, 2005, STEM CELLS, V23, P463, DOI 10.1634/stemcells.2004-0283
   Gallacher L, 2000, BLOOD, V95, P2813, DOI 10.1182/blood.V95.9.2813.009k20_2813_2820
   GRUSBY MJ, 1993, P NATL ACAD SCI USA, V90, P3913, DOI 10.1073/pnas.90.9.3913
   Kubota H, 2003, P NATL ACAD SCI USA, V100, P6487, DOI 10.1073/pnas.0631767100
   Liu GT, 2006, MOL CANCER, V5, P0, DOI 10.1186/1476-4598-5-67
   McLaren FH, 2001, J NEUROIMMUNOL, V112, P35, DOI 10.1016/S0165-5728(00)00410-0
   Mizrak D, 2008, J PATHOL, V214, P3, DOI 10.1002/path.2283
   Ohgaki Hiroko, 2009, V472, V0, PP323, DOI 10.1007/978-1-60327-492-0_14
   Pellegatta S, 2006, CANCER RES, V66, P10247, DOI 10.1158/0008-5472.CAN-06-2048
   Preusser M, 2011, ANN NEUROL, V70, P9, DOI 10.1002/ana.22425
   Salmaggi A, 2006, GLIA, V54, P850, DOI 10.1002/glia.20414
   Shibahara I, 2013, NEURO-ONCOLOGY, V15, P1151, DOI 10.1093/neuonc/not066
   Skubitz APN, 2013, GYNECOL ONCOL, V130, P579, DOI 10.1016/j.ygyno.2013.05.027
   Smith LM, 2008, BRIT J CANCER, V99, P100, DOI 10.1038/sj.bjc.6604437
   Stratford EW, 2013, BBA-GEN SUBJECTS, V1830, P4235, DOI 10.1016/j.bbagen.2013.04.033
   Waldron NN, 2011, MOL CANCER THER, V10, P1829, DOI 10.1158/1535-7163.MCT-11-0206
   Wu A, 2008, STEM CELLS DEV, V17, P173, DOI 10.1089/scd.2007.0133
   Yuan XP, 2004, ONCOGENE, V23, P9392, DOI 10.1038/sj.onc.1208311
   Zeppernick F, 2008, CLIN CANCER RES, V14, P123, DOI 10.1158/1078-0432.CCR-07-0932
NR 27
TC 23
Z9 28
U1 0
U2 7
PU WILEY
PI HOBOKEN
PA 111 RIVER ST, HOBOKEN 07030-5774, NJ USA
SN 2157-6564
EI 2157-6580
J9 STEM CELL TRANSL MED
JI Stem Cells Transl. Med.
PD MAR 15
PY 2014
VL 3
IS 3
BP 356
EP 364
DI 10.5966/sctm.2013-0135
PG 9
WC Cell & Tissue Engineering
SC Cell Biology
GA AD4MQ
UT WOS:000333225600009
PM 24375541
DA 2025-02-17
ER

PT J
AU Kushchayev, SV
   Kushchayeva, YS
   Wiener, PC
   Scheck, AC
   Badie, B
   Preul, MC
AF Kushchayev, Sergiy V.
   Kushchayeva, Yevgeniya S.
   Wiener, Philip C.
   Scheck, Adrienne C.
   Badie, Behnam
   Preul, Mark C.
TI Monocyte-Derived Cells of the Brain and Malignant Gliomas: The Double Face of Janus
SO WORLD NEUROSURGERY
LA English
DT Article
DE Dendritic cells; Glioblastoma; Macrophages; Microglia; Monocytes
ID central-nervous-system; tumor-associated macrophages; colony-stimulating factor; dendritic cells; suppressor-cells; receptor expression; gene-expression; myeloid cells; up-regulation; tie2-expressing monocytes
AB OBJECTIVE: Monocyte-derived cells of the brain (MDCB) are a diverse group of functional immune cells that are also highly abundant in gliomas. There is growing evidence that MDCB play essential roles in the pathogenesis of gliomas. The aim of this review was to collate and systematize contemporary knowledge about these cells as they relate to glioma progression and antiglioblastoma therapeutic modalities with a view toward improved effectiveness of therapy. METHODS: We reviewed relevant studies to construct a summary of different MDCB subpopulations in steady state and in malignant gliomas and discuss their role in the development of malignant gliomas and potential future therapies. RESULTS: Current studies suggest that MDCB subsets display different phenotypes and differentiation potentials depending on their milieu in the brain and exposure to tumoral influences. MDCB possess specific and unique functions, including those that are protumoral and those that are antitumoral. CONCLUSIONS: Elucidating the role of mononuclear-derived cells associated with gliomas is crucial in designing novel immunotherapy strategies. Much progress is needed to characterize markers to identify cell subsets and their specific regulatory roles. Investigation of MDCB can be clinically relevant. Specific MDCB populations potentially can be used for glioma therapy as a target or as cell vehicles that might deliver cytotoxic substances or processes to the glioma microenvironment.
C1 [Kushchayev, Sergiy V.; Kushchayeva, Yevgeniya S.; Wiener, Philip C.; Preul, Mark C.] St Josephs Hosp, Div Neurol Surg, Neurosurg Res Lab, Phoenix, AZ 85013 USA.
   [Scheck, Adrienne C.] St Josephs Hosp, Barrow Neurol Inst, Div Neurol, Neurooncol Res Lab, Phoenix, AZ USA.
   [Kushchayeva, Yevgeniya S.] Medstar Washington Hosp Ctr, Dept Surg, Washington, DC USA.
   [Badie, Behnam] City Hope Natl Med Ctr, Beckman Res Inst, Dept Surg, Div Neurosurg, Duarte, CA 91010 USA.
C3 St. Joseph's Hospital and Medical Center; St. Joseph's Hospital and Medical Center; Barrow Neurological Institute; MedStar Washington Hospital Center; City of Hope; Beckman Research Institute of City of Hope
RP Preul, MC (通讯作者)，St Josephs Hosp, Div Neurol Surg, Neurosurg Res Lab, Phoenix, AZ 85013 USA.
EM neuropub@chw.edu
FU Arizona Biomedical Research Commission [0714]
CR Abdelwahab MG, 2009, J NEUROSURG, V111, P420
   Aichel O, 1911, VORTRAGE UND AUFSATZE UBER ENTVICKELUNGSMECHANIK DER ORGANISMEN, V0, P0
   Ajami B, 2007, NAT NEUROSCI, V10, P1538, DOI 10.1038/nn2014
   Albesiano E, 2010, NEUROSURG CLIN N AM, V21, P17, DOI 10.1016/j.nec.2009.08.008
   Allard E, 2008, J CONTROL RELEASE, V130, P146, DOI 10.1016/j.jconrel.2008.05.027
   Almand B, 2001, J IMMUNOL, V166, P678, DOI 10.4049/jimmunol.166.1.678
   Unknown -, 1938, AM J CANC, V0, P0
   Auffray C, 2007, SCIENCE, V317, P666, DOI 10.1126/science.1142883
   Badie B, 2000, NEUROSURGERY, V46, P957, DOI 10.1097/00006123-200004000-00035
   Baek SK, 2011, J NEURO-ONCOL, V104, P439, DOI 10.1007/s11060-010-0511-3
   Barleon B, 1996, BLOOD, V87, P3336, DOI 10.1182/blood.V87.8.3336.bloodjournal8783336
   BELL MD, 1994, J NEUROCYTOL, V23, P605, DOI 10.1007/BF01191555
   Bingle L, 2002, J PATHOL, V196, P254, DOI 10.1002/path.1027
   Biswas SK, 2010, NAT IMMUNOL, V11, P889, DOI 10.1038/ni.1937
   BREM H, 1993, J PEDIATR SURG, V28, P445, DOI 10.1016/0022-3468(93)90246-H
   Bulloch K, 2008, J COMP NEUROL, V508, P687, DOI 10.1002/cne.21668
   Butovsky O, 2007, MOL CELL NEUROSCI, V35, P490, DOI 10.1016/j.mcn.2007.04.009
   Butowski N, 2010, NEUROSURG CLIN N AM, V21, P53, DOI 10.1016/j.nec.2009.08.007
   Carson MJ, 2006, CLIN NEUROSCI RES, V6, P237, DOI 10.1016/j.cnr.2006.09.004
   Chakraborty AK, 2001, GENE, V275, P103, DOI 10.1016/S0378-1119(01)00647-3
   Chan WY, 2007, BRAIN RES REV, V53, P344, DOI 10.1016/j.brainresrev.2006.11.002
   Coffelt SB, 2010, CANCER RES, V70, P5270, DOI 10.1158/0008-5472.CAN-10-0012
   Crane CA, 2010, NEURO-ONCOLOGY, V12, P7, DOI 10.1093/neuonc/nop009
   DAgostino PM, 2012, ACTA NEUROPATHOL, V124, P599, DOI 10.1007/s00401-012-1018-0
   Davoust N, 2006, FASEB J, V20, P2081, DOI 10.1096/fj.05-5593com
   Davoust N, 2008, TRENDS IMMUNOL, V29, P227, DOI 10.1016/j.it.2008.01.010
   De Palma M, 2005, CANCER CELL, V8, P211, DOI 10.1016/j.ccr.2005.08.002
   del Rio-Hortega P, 1932, CYTOLOGY CELLULAR PA, V0, P481
   Diao J, 2010, J IMMUNOL, V184, P1261, DOI 10.4049/jimmunol.0903050
   Diaz-Montero CM, 2009, CANCER IMMUNOL IMMUN, V58, P49, DOI 10.1007/s00262-008-0523-4
   Dineen SP, 2008, CANCER RES, V68, P4340, DOI 10.1158/0008-5472.CAN-07-6705
   Dolcetti L, 2010, EUR J IMMUNOL, V40, P22, DOI 10.1002/eji.200939903
   Dong HD, 2002, NAT MED, V8, P793, DOI 10.1038/nm730
   Douglass TG, 2008, INT IMMUNOPHARMACOL, V8, P1354, DOI 10.1016/j.intimp.2008.04.016
   Duelli D, 2003, CANCER CELL, V3, P445, DOI 10.1016/S1535-6108(03)00114-4
   Eder C, 2010, J NEUROIMMUNOL, V224, P51, DOI 10.1016/j.jneuroim.2010.05.008
   Eggink Laura L, 2009, BMC RES NOTES, V2, P23, DOI 10.1186/1756-0500-2-23
   Fainaru O, 2010, FASEB J, V24, P1411, DOI 10.1096/fj.09-147025
   Fischer C, 2007, CELL, V131, P463, DOI 10.1016/j.cell.2007.08.038
   Fischer HG, 2001, J IMMUNOL, V166, P2717, DOI 10.4049/jimmunol.166.4.2717
   FORD AL, 1995, J IMMUNOL, V154, P4309
   Fricke I, 2006, IMMUNOL INVEST, V35, P459, DOI 10.1080/08820130600803429
   Fujiwara Nagatoshi, 2005, CURRENT DRUG TARGETS - INFLAMMATION AND ALLERGY, V4, P281, DOI 10.2174/1568010054022024
   Gabrilovich D, 2004, NAT REV IMMUNOL, V4, P941, DOI 10.1038/nri1498
   Gabrilovich D, 1998, BLOOD, V92, P4150, DOI 10.1182/blood.V92.11.4150.423k45_4150_4166
   Gabrilovich DI, 2009, NAT REV IMMUNOL, V9, P162, DOI 10.1038/nri2506
   Geissmann F, 2003, IMMUNITY, V19, P71, DOI 10.1016/S1074-7613(03)00174-2
   Geissmann F, 2010, SCIENCE, V327, P656, DOI 10.1126/science.1178331
   Goetz C, 2010, CYTOKINE GROWTH F R, V21, P197, DOI 10.1016/j.cytogfr.2010.02.005
   Gonzalez-Mejia ME, 2009, FRONT BIOSCI-LANDMRK, V14, P2413, DOI 10.2741/3387
   Govinden R, 2003, PHARMACOL THERAPEUT, V98, P257, DOI 10.1016/S0163-7258(03)00035-4
   Graeber MB, 2002, GLIA, V40, P252, DOI 10.1002/glia.10147
   GRAVES DT, 1989, SCIENCE, V245, P1490, DOI 10.1126/science.2781291
   Guillemin GJ, 2004, J LEUKOCYTE BIOL, V75, P388, DOI 10.1189/jlb.0303114
   Gustafson MP, 2010, NEURO-ONCOLOGY, V12, P644
   Hao CH, 2002, ACTA NEUROPATHOL, V103, P171
   Harry GJ, 2008, EXPERT OPIN DRUG MET, V4, P1265, DOI 10.1517/17425255.4.10.1265
   Held-Feindt J, 2010, EXP CELL RES, V316, P1553, DOI 10.1016/j.yexcr.2010.02.018
   Herber DL, 2010, NAT MED, V16, P880, DOI 10.1038/nm.2172
   Herrlinger U, 1997, CANCER GENE THER, V4, P345
   Hiratsuka S, 1998, P NATL ACAD SCI USA, V95, P9349, DOI 10.1073/pnas.95.16.9349
   Hiratsuka S, 2006, NAT CELL BIOL, V8, P1369, DOI 10.1038/ncb1507
   HISHII M, 1995, NEUROSURGERY, V37, P1160, DOI 10.1227/00006123-199512000-00016
   Hoelzinger DB, 2007, J NATL CANCER I, V99, P1583, DOI 10.1093/jnci/djm187
   Hussain SF, 2007, CANCER RES, V67, P9630, DOI 10.1158/0008-5472.CAN-07-1243
   Huysentruyt LC, 2010, J LEUKOCYTE BIOL, V87, P627, DOI 10.1189/jlb.0809564
   ICHIMURA T, 1991, BRAIN RES, V545, P103, DOI 10.1016/0006-8993(91)91275-6
   Jackson C, 2011, CLIN DEV IMMUNOL, V0, P0, DOI DOI 10.1155/2011/732413
   Jia WT, 2010, J NEUROIMMUNOL, V223, P20, DOI 10.1016/j.jneuroim.2010.03.011
   Karman J, 2004, J IMMUNOL, V173, P2353, DOI 10.4049/jimmunol.173.4.2353
   Kaur G, 2010, NEUROSURG CLIN N AM, V21, P43, DOI 10.1016/j.nec.2009.08.009
   Kim WK, 2006, AM J PATHOL, V168, P822, DOI 10.2353/ajpath.2006.050215
   Kim W, 2010, NEUROSURG CLIN N AM, V21, P139, DOI 10.1016/j.nec.2009.09.005
   Kioi M, 2010, J CLIN INVEST, V120, P694, DOI 10.1172/JCI40283
   Knowles Helen, 2004, NOVARTIS FOUND SYMP, V256, P189
   Ko JS, 2009, CLIN CANCER RES, V15, P2148, DOI 10.1158/1078-0432.CCR-08-1332
   Komohara Y, 2008, J PATHOL, V216, P15, DOI 10.1002/path.2370
   Kostianovsky AM, 2008, J IMMUNOL, V181, P5425, DOI 10.4049/jimmunol.181.8.5425
   Kushchayev Sergiy V, 2012, CANCER MANAG RES, V4, P325, DOI 10.2147/CMAR.S33355
   Kushchayev Sergiy V, 2012, CANCER MANAG RES, V4, P309, DOI 10.2147/CMAR.S33248
   Kuwana M, 2006, STEM CELLS, V24, P2733, DOI 10.1634/stemcells.2006-0026
   Lakka SS, 2004, ONCOGENE, V23, P4681, DOI 10.1038/sj.onc.1207616
   Lee C-C, 2006, JOURNAL OF CANCER MOLECULES, V2, P135
   Letterio JJ, 1998, ANNU REV IMMUNOL, V16, P137, DOI 10.1146/annurev.immunol.16.1.137
   Lewis CE, 2007, CANCER RES, V67, P8429, DOI 10.1158/0008-5472.CAN-07-1684
   Ling EA, 1998, MICROSC RES TECHNIQ, V41, P43, DOI 10.1002/(SICI)1097-0029(19980401)41:1<43::AID-JEMT5>3.3.CO;2-D
   Mantovani A, 2004, TRENDS IMMUNOL, V25, P677, DOI 10.1016/j.it.2004.09.015
   Mantovani A, 2002, TRENDS IMMUNOL, V23, P549, DOI 10.1016/S1471-4906(02)02302-5
   Markovic DS, 2009, P NATL ACAD SCI USA, V106, P12530, DOI 10.1073/pnas.0804273106
   Martinez FO, 2009, ANNU REV IMMUNOL, V27, P451, DOI 10.1146/annurev.immunol.021908.132532
   McMenamin PG, 2003, CELL TISSUE RES, V313, P259, DOI 10.1007/s00441-003-0779-0
   Menges M, 2002, J EXP MED, V195, P15, DOI 10.1084/jem.20011341
   Movahedi K, 2008, BLOOD, V111, P4233, DOI 10.1182/blood-2007-07-099226
   Msaouel P, 2009, CURR OPIN MOL THER, V11, P43
   Munn DH, 2002, SCIENCE, V297, P1867, DOI 10.1126/science.1073514
   Murdoch C, 2004, BLOOD, V104, P2224, DOI 10.1182/blood-2004-03-1109
   Murdoch C, 2008, NAT REV CANCER, V8, P618, DOI 10.1038/nrc2444
   Murdoch C, 2007, J IMMUNOL, V178, P7405, DOI 10.4049/jimmunol.178.11.7405
   Nagaraj S, 2010, CANCER J, V16, P348, DOI 10.1097/PPO.0b013e3181eb3358
   Nagaraj S, 2010, J IMMUNOL, V184, P3106, DOI 10.4049/jimmunol.0902661
   Nataf S, 2006, GLIA, V54, P160, DOI 10.1002/glia.20373
   Natsume A, 2011, BRAIN TUMOR PATHOL, V28, P1, DOI 10.1007/s10014-010-0011-3
   Nimmerjahn A, 2005, SCIENCE, V308, P1314, DOI 10.1126/science.1110647
   OKeefe GM, 1999, EUR J IMMUNOL, V29, P1275, DOI 10.1002/(SICI)1521-4141(199904)29:04<1275::AID-IMMU1275>3.0.CO;2-T
   Ogden AT, 2006, NEUROSURGERY, V59, P902, DOI 10.1227/01.NEU.0000233907.03070.7B
   Okada M, 2009, INT J ONCOL, V34, P1621, DOI 10.3892/ijo_00000292
   Parney IF, 2009, J NEUROSURG, V110, P572, DOI 10.3171/2008.7.JNS08475
   Pashenkov M, 2003, BRAIN PATHOL, V13, P23
   Pawelek JM, 2008, NAT REV CANCER, V8, P377, DOI 10.1038/nrc2371
   Pawelek JM, 2008, ADV CANCER RES, V101, P397, DOI 10.1016/S0065-230X(08)00410-7
   Pellegatta S, 2011, EXPERT REV ANTICANC, V11, P1759, DOI 10.1586/ERA.11.102
   Penfield W, 1925, AM J PATHOL, V1, P77
   Ponomarev ED, 2005, J NEUROSCI RES, V81, P374, DOI 10.1002/jnr.20488
   Preul MC, 2000, NEUROSURGERY, V46, P306, DOI 10.1097/00006123-200002000-00009
   Pujol BF, 2000, DIFFERENTIATION, V65, P287, DOI 10.1046/j.1432-0436.2000.6550287.x
   Rahman R, 2010, J ONCOL, V2010, P0, DOI 10.1155/2010/251231
   Randolph GJ, 2008, CURR OPIN IMMUNOL, V20, P52, DOI 10.1016/j.coi.2007.10.010
   Ransohoff RM, 2009, ANNU REV IMMUNOL, V27, P119, DOI 10.1146/annurev.immunol.021908.132528
   Rao JS, 2003, NAT REV CANCER, V3, P489, DOI 10.1038/nrc1121
   Raychaudhuri B, 2011, NEURO-ONCOLOGY, V13, P591, DOI 10.1093/neuonc/nor042
   Rezaie P, 1999, MICROSC RES TECHNIQ, V45, P359, DOI 10.1002/(SICI)1097-0029(19990615)45:6<359::AID-JEMT4>3.0.CO;2-D
   Rock RB, 2004, CLIN MICROBIOL REV, V17, P942, DOI 10.1128/CMR.17.4.942-964.2004
   Rodrigues JC, 2010, NEURO-ONCOLOGY, V12, P351, DOI 10.1093/neuonc/nop023
   Rodriguez PC, 2004, CANCER RES, V64, P5839, DOI 10.1158/0008-5472.CAN-04-0465
   Roy AA, 2006, J BIOL CHEM, V281, P32684, DOI 10.1074/jbc.M604416200
   Sankar T, 2008, J NEURO-ONCOL, V90, P63, DOI 10.1007/s11060-008-9632-3
   Santambrogio L, 2001, P NATL ACAD SCI USA, V98, P6295, DOI 10.1073/pnas.111152498
   Schartner JM, 2005, GLIA, V51, P279, DOI 10.1002/glia.20201
   Schmid MC, 2010, J ONCOL, V2010, P0, DOI 10.1155/2010/201026
   Scotton C, 2001, BRIT J CANCER, V85, P891, DOI 10.1054/bjoc.2001.2020
   Shojaei F, 2007, NAT BIOTECHNOL, V25, P911, DOI 10.1038/nbt1323
   Shortman K, 2002, NAT REV IMMUNOL, V2, P151, DOI 10.1038/nri746
   Sliwa M, 2007, BRAIN, V130, P476, DOI 10.1093/brain/awl263
   Soulas C, 2009, AM J PATHOL, V174, P1808, DOI 10.2353/ajpath.2009.081010
   Squadrito ML, 2011, MOL ASPECTS MED, V32, P123, DOI 10.1016/j.mam.2011.04.005
   Strazielle N, 2000, J NEUROPATH EXP NEUR, V59, P561, DOI 10.1093/jnen/59.7.561
   Streit WJ, 2004, GLIA, V45, P208, DOI 10.1002/glia.10319
   Streit WJ, 2006, TRENDS NEUROSCI, V29, P506, DOI 10.1016/j.tins.2006.07.001
   Streit WJ, 2009, J NEUROIMMUNE PHARM, V4, P371, DOI 10.1007/s11481-009-9163-5
   TANG RP, 1992, J CELL BIOCHEM, V50, P350, DOI 10.1002/jcb.240500403
   Temel SG, 2009, J MOL HISTOL, V40, P369, DOI 10.1007/s10735-009-9250-1
   Umemura N, 2008, J LEUKOCYTE BIOL, V83, P1136, DOI 10.1189/jlb.0907611
   Venneri MA, 2007, BLOOD, V109, P5276, DOI 10.1182/blood-2006-10-053504
   Villeneuve J, 2005, CANCER RES, V65, P3928, DOI 10.1158/0008-5472.CAN-04-3612
   VONHANWEHR RI, 1984, J NEUROSURG, V60, P1138, DOI 10.3171/jns.1984.60.6.1138
   Vuk-Pavlovic S, 2010, PROSTATE, V70, P443, DOI 10.1002/pros.21078
   Watters JJ, 2005, J NEUROSCI RES, V81, P447, DOI 10.1002/jnr.20485
   Wei J, 2011, PLOS ONE, V6, P0, DOI 10.1371/journal.pone.0016195
   Wesolowska A, 2008, ONCOGENE, V27, P918, DOI 10.1038/sj.onc.1210683
   Wheeler CJ, 2010, EXPERT REV NEUROTHER, V10, P483, DOI 10.1586/ERN.10.26
   Wierzba-Bobrowicz T, 1994, FOLIA NEUROPATHOL, V32, P251
   Wu A, 2010, NEURO-ONCOLOGY, V12, P1113, DOI 10.1093/neuonc/noq082
   Yokoyama A, 2004, GLIA, V45, P96, DOI 10.1002/glia.10306
   Youn JI, 2008, J IMMUNOL, V181, P5791, DOI 10.4049/jimmunol.181.8.5791
   Youn JI, 2010, EUR J IMMUNOL, V40, P2969, DOI 10.1002/eji.201040895
   Zagzag D, 2006, LAB INVEST, V86, P1221, DOI 10.1038/labinvest.3700482
   Zampetaki A, 2004, FASEB J, V18, P1090, DOI 10.1096/fj.03-0991fje
   Zhang LY, 2009, GLIA, V57, P1458, DOI 10.1002/glia.20863
   Zhao DC, 2011, CLIN CANCER RES, V17, P771, DOI 10.1158/1078-0432.CCR-10-2444
NR 159
TC 20
Z9 21
U1 0
U2 7
PU ELSEVIER SCIENCE INC
PI NEW YORK
PA STE 800, 230 PARK AVE, NEW YORK, NY 10169 USA
SN 1878-8750
EI 1878-8769
J9 WORLD NEUROSURG
JI World Neurosurg.
PD DEC 15
PY 2014
VL 82
IS 6
BP 
EP 
DI 10.1016/j.wneu.2012.11.059
PG 16
WC Clinical Neurology; Surgery
SC Neurosciences & Neurology; Surgery
GA AY5TZ
UT WOS:000347635900102
PM 23178919
DA 2025-02-17
ER

PT J
AU Massaoka, MH
   Matsuo, AL
   Figueiredo, CR
   Girola, N
   Farias, CF
   Pasqualoto, K
   Travassos, LR
AF Massaoka, Mariana H.
   Matsuo, Alisson L.
   Figueiredo, Carlos R.
   Girola, Natalia
   Farias, Camyla F.
   Pasqualoto, Kerly
   Travassos, Luiz R.
TI A subtraction tolerization method of immunization allowed for Wilms' tumor protein-1 (WT1) identification in melanoma and discovery of an antitumor peptide sequence
SO JOURNAL OF IMMUNOLOGICAL METHODS
LA English
DT Article
DE Immunization protocol; Wilms' tumor protein 1 (WT1); Malignant melanoma; Antitumor peptide
ID determining regions; suppressor protein; in-vitro; cells; growth; p53; apoptosis; database; domain
AB On searching for melanoma transcription factors in a project focusing on internal antitumor peptide sequences from transcription factors, we found that a highly immunogenic component emerged upon using a subtraction tolerization method of immunization. While several conventional immunization procedures using whole melanoma cells induced a plethora of low affinity antibodies of various specificities, the subtraction tolerization method efficiently elicited mono-specific antibodies that recognized Wilms' tumor protein 1 (WT1), which is known as an important marker in melanoma prognosis and treatment For the tolerization step, pre-immunization of Balb/c mice with a membrane-rich preparation of glioblastoma U87 cells was used. The subsequent immunizations with SK-MEL-28 melanoma cells elicited antibodies strongly reacting with 50 and 55 kDa proteins, identified as WT1. Remarkably, this was the only component strongly reactive with these antibodies in a melanoma cell lysate. WT1 was then chosen as a target for selecting internally bioactive peptides. A hydrophilic Trojan peptide containing most of the zinc finger-2 domain of WT1 was synthesized and shown to inhibit SK-MEL-28 melanoma growth in vitro. The peptide WT1-pTj was also protective in vivo in a metastatic melanoma model and peptide-stimulated syngeneic dendritic cells reproduced the anti-melanoma effect of the unprotected peptide. Identification of antitumor peptides derived from major transcription factors represents a new tool to be explored in cancer research aiming at new therapeutic drugs. (C) 2014 Elsevier B.V. All rights reserved.
C1 [Massaoka, Mariana H.; Matsuo, Alisson L.; Figueiredo, Carlos R.; Girola, Natalia; Farias, Camyla F.; Travassos, Luiz R.] Univ Fed Sao Paulo, Dept Microbiol Immunol & Parasitol, Expt Oncol Unit, Sao Paulo, Brazil.
   [Pasqualoto, Kerly] Butantan Inst, Biochem & Biophys Lab, Sao Paulo, Brazil.
C3 Universidade Federal de Sao Paulo (UNIFESP); Instituto Butantan
RP Travassos, LR (通讯作者)，Univ Fed Sao Paulo UNIFESP, Unidade Oncol Expt UNONEX, Rua Botucatu 862,8 Andar, BR-04023062 Sao Paulo, Brazil.
EM luiztravassos@gmail.com
FU FAPESP [2010/51423-0]; Brazilian National Research Council (CNPq) [301367/2009-4]
CR Arruda DC, 2012, J BIOL CHEM, V287, P14912, DOI 10.1074/jbc.M111.322362
   Chen MY, 2011, J NEURO-ONCOL, V103, P87, DOI 10.1007/s11060-010-0374-7
   Figueiredo CR, 2014, PEPTIDES, V59, P14, DOI 10.1016/j.peptides.2014.06.007
   Kim Y, 2012, NUCLEIC ACIDS RES, V40, PW525, DOI 10.1093/nar/gks438
   Krueger P, 2003, CANCER IMMUNOL IMMUN, V52, P367, DOI 10.1007/s00262-003-0376-9
   Krueger P, 2001, J IMMUNOTHER, V24, P334, DOI 10.1097/00002371-200107000-00009
   Li RX, 2007, NEOPLASIA, V9, P801, DOI 10.1593/neo.07394
   Massaoka MH, 2014, FEBS OPEN BIO, V4, P153, DOI 10.1016/j.fob.2014.01.007
   Massaoka MH, 2013, MOL VACCINES PROPHYL, V1, P397, DOI 10.1007/978-3-7091-1419-3_24
   Midgley CA, 2000, ONCOGENE, V19, P2312, DOI 10.1038/sj.onc.1203593
   Naidoo J, 2014, HEMATOL ONCOL CLIN N, V28, P585, DOI 10.1016/j.hoc.2014.02.002
   Nakatsuka S, 2006, MODERN PATHOL, V19, P804, DOI 10.1038/modpathol.3800588
   Ohminami H, 2000, BLOOD, V95, P286
   Oji Y, 1999, JPN J CANCER RES, V90, P194, DOI 10.1111/j.1349-7006.1999.tb00733.x
   Polonelli L, 2008, PLOS ONE, V3, P0, DOI 10.1371/journal.pone.0002371
   Rammensee HG, 1999, IMMUNOGENETICS, V50, P213, DOI 10.1007/s002510050595
   Rauscher FJ, 1998, HYBRIDOMA, V17, P191, DOI 10.1089/hyb.1998.17.191
   Selivanova G, 1997, NAT MED, V3, P632, DOI 10.1038/nm0697-632
   Stoll R, 2007, J MOL BIOL, V372, P1227, DOI 10.1016/j.jmb.2007.07.017
   Wagner N, 2008, PFLUG ARCH EUR J PHY, V455, P839, DOI 10.1007/s00424-007-0340-1
   Yang L, 2007, LEUKEMIA, V21, P868, DOI 10.1038/sj.leu.2404624
   Zamora-Avila DE, 2009, CANCER GENE THER, V16, P892, DOI 10.1038/cgt.2009.35
NR 22
TC 3
Z9 3
U1 0
U2 9
PU ELSEVIER SCIENCE BV
PI AMSTERDAM
PA PO BOX 211, 1000 AE AMSTERDAM, NETHERLANDS
SN 0022-1759
EI 1872-7905
J9 J IMMUNOL METHODS
JI J. Immunol. Methods
PD DEC 1
PY 2014
VL 414
IS 
BP 11
EP 19
DI 10.1016/j.jim.2014.08.003
PG 9
WC Biochemical Research Methods; Immunology
SC Biochemistry & Molecular Biology; Immunology
GA AY1PO
UT WOS:000347364900002
PM 25205401
DA 2025-02-17
ER

PT J
AU Yin, ZL
   Lu, GH
   Xiao, ZY
   Liu, TZ
   He, XZ
   Wang, QF
   Lin, CN
   Zhang, SH
AF Yin, Zhilin
   Lu, Guohui
   Xiao, Zhenyong
   Liu, Tianzhu
   He, Xiaozheng
   Wang, Qifu
   Lin, Chunnan
   Zhang, Shizhong
TI Antitumor efficacy of argon-helium cryoablation-generated dendritic cell vaccine in glioma
SO NEUROREPORT
LA English
DT Article
DE argon-helium cryoablation; cytotoxic T cells; dendritic cells; glioma
ID immune-response; tumor-cells; c6 gliomas; tissue; model; rats
AB Dendritic cells (DCs) are potent antigen-presenting cells that play a critical role in priming tumor immune responses. We investigated the mechanisms of antitumor efficacy of DCs pulsed with argon-helium-cryotreated glioma cells. There was significant upregulation of maturation markers (CD80, CD86, MHC-I, and MHC-II) in argon-helium freeze-thawed lysate-pulsed DCs. The concentration of interleukin-6 (IL-6), IL-1 beta, tumor necrosis factor-alpha, and IL-12 secreted by lysate-pulsed DCs was increased. The concentration of interferon-gamma secreted by T cells stimulated by lysate-pulsed DCs was increased. The cytotoxicity assay showed that T cells stimulated by lysate-pulsed DCs could kill glioma cells significantly more effectively. Our results suggest that argon-helium freeze-thawed lysate-pulsed DCs in vitro can promote DC maturation and enhance DC antigen-presenting function, and induce cytotoxic T lymphocytes to kill tumor cells. Therefore, the combination of argon-helium cryoablation and DC vaccine may represent a novel treatment method for glioma.
C1 [Yin, Zhilin; Lu, Guohui; Xiao, Zhenyong; Liu, Tianzhu; He, Xiaozheng; Wang, Qifu; Lin, Chunnan; Zhang, Shizhong] Southern Med Univ, Dept Neurosurg, Zhujiang Hosp, Guangzhou 510282, Guangdong, Peoples R China.
   [Yin, Zhilin; Lu, Guohui; Xiao, Zhenyong; Liu, Tianzhu; He, Xiaozheng; Wang, Qifu; Lin, Chunnan; Zhang, Shizhong] Southern Med Univ, Natl Key Clin Specialty, Key Lab Brain Funct Repair & Regenerat, Neurosurg Inst Guangdong Prov, Guangzhou 510282, Guangdong, Peoples R China.
C3 Southern Medical University - China; Southern Medical University - China
RP Zhang, SH (通讯作者)，Southern Med Univ, Neurosurg Inst Guangdong, Zhujiang Hosp, 253 Gongye Rd, Guangzhou 510282, Guangdong, Peoples R China.
EM shizhongzh@163.com
FU National Natural Science Foundation of China [81172416/H1618]
CR Becker C, 2001, NAT MED, V7, P1159, DOI 10.1038/nm1001-1159
   Ciesielski MJ, 2006, CANCER IMMUNOL IMMUN, V55, P1491, DOI 10.1007/s00262-006-0138-6
   den Brok MHMGM, 2006, BRIT J CANCER, V95, P896, DOI 10.1038/sj.bjc.6603341
   Hu JW, 2006, CANCER RES, V66, P8887, DOI 10.1158/0008-5472.CAN-05-3448
   Ismail M, 2010, CRYOBIOLOGY, V61, P268, DOI 10.1016/j.cryobiol.2010.09.004
   Joosten JJA, 2001, CRYOBIOLOGY, V42, P49, DOI 10.1006/cryo.2001.2302
   Jouanneau E, 2006, CANCER IMMUNOL IMMUN, V55, P254, DOI 10.1007/s00262-005-0040-7
   Li M, 2011, TECHNOL CANCER RES T, V10, P95, DOI 10.7785/tcrt.2012.500183
   Li M, 2010, TECHNOL CANCER RES T, V9, P87, DOI 10.1177/153303461000900110
   Lutz MB, 2002, TRENDS IMMUNOL, V23, P445, DOI 10.1016/S1471-4906(02)02281-0
   Sabel MS, 2006, CRYOBIOLOGY, V53, P360, DOI 10.1016/j.cryobiol.2006.07.004
   Sauter B, 2000, J EXP MED, V191, P423, DOI 10.1084/jem.191.3.423
   Sidana A, 2010, UROLOGY, V75, P1009, DOI 10.1016/j.urology.2009.06.020
   Steinman RM, 2007, NAT MED, V13, P1155, DOI 10.1038/nm1643
   Strome SE, 2002, CANCER RES, V62, P1884
NR 15
TC 8
Z9 14
U1 0
U2 13
PU LIPPINCOTT WILLIAMS & WILKINS
PI PHILADELPHIA
PA 530 WALNUT ST, PHILADELPHIA, PA 19106-3621 USA
SN 0959-4965
EI 1473-558X
J9 NEUROREPORT
JI Neuroreport
PD MAR 5
PY 2014
VL 25
IS 4
BP 199
EP 204
DI 10.1097/WNR.0000000000000045
PG 6
WC Neurosciences
SC Neurosciences & Neurology
GA AA9GE
UT WOS:000331401000001
PM 24445619
DA 2025-02-17
ER

PT J
AU Assi, H
   Espinosa, J
   Suprise, S
   Sofroniew, M
   Doherty, R
   Zamler, D
   Lowenstein, PR
   Castro, MG
AF Assi, Hikmat
   Espinosa, Jaclyn
   Suprise, Sarah
   Sofroniew, Michael
   Doherty, Robert
   Zamler, Daniel
   Lowenstein, Pedro R.
   Castro, Maria G.
TI Assessing the Role of STAT3 in DC Differentiation and Autologous DC Immunotherapy in Mouse Models of GBM
SO PLOS ONE
LA English
DT Article
ID dendritic cell vaccination; tumor microenvironment; immune-responses; cancer-cells; expression; brain; glioblastoma; apoptosis; activation; inhibition
AB Cellular microenvironments, particularly those found in tumors, elicit a tolerogenic DC phenotype which can attenuate immune responses. Central to this process is the STAT3-mediated signaling cascade. As a transcription factor and oncogene, STAT3 promotes the expression of genes which allow tumor cells to proliferate, migrate and evade apoptosis. More importantly, activation of STAT3 in tumor infiltrating immune cells has been shown to be responsible, in part, for their immune-suppressed phenotype. The ability of STAT3 to orchestrate a diverse set of immunosuppressive instructions has made it an attractive target for cancer vaccines. Using a conditional hematopoietic knockout mouse model of STAT3, we evaluated the impact of STAT3 gene ablation on the differentiation of dendritic cells from bone marrow precursors. We also assessed the impact of STAT3 deletion on phagocytosis, maturation, cytokine secretion and antigen presentation by GMCSF derived DCs in vitro. In addition to in vitro studies, we compared the therapeutic efficacy of DC vaccination using STAT3 deficient DCs to wild type counterparts in an intracranial mouse model of GBM. Our results indicated the following pleiotropic functions of STAT3: hematopoietic cells which lacked STAT3 were unresponsive to Flt3L and failed to differentiate as DCs. In contrast, STAT3 was not required for GM-CSF induced DC differentiation as both wild type and STAT3 null bone marrow cells gave rise to similar number of DCs. STAT3 also appeared to regulate the response of GM-CSF derived DCs to CpG. STAT3 null DCs expressed high levels of MHC-II, secreted more IL-12p70, IL-10, and TNF alpha were better antigen presenters in vitro. Although STAT3 deficient DCs displayed an enhanced activated phenotype in culture, they elicited comparable therapeutic efficacy in vivo compared to their wild type counterparts when utilized in vaccination paradigms in mice bearing intracranial glioma tumors.
C1 [Assi, Hikmat; Espinosa, Jaclyn; Suprise, Sarah; Doherty, Robert; Zamler, Daniel; Lowenstein, Pedro R.; Castro, Maria G.] Univ Michigan, Sch Med, Dept Neurosurg, Ann Arbor, MI 48109 USA.
   [Assi, Hikmat; Espinosa, Jaclyn; Suprise, Sarah; Doherty, Robert; Zamler, Daniel; Lowenstein, Pedro R.; Castro, Maria G.] Univ Michigan, Sch Med, Dept Cell & Dev Biol, Ann Arbor, MI USA.
   [Assi, Hikmat] Univ Calif Los Angeles, David Geffen Sch Med, Dept Mol & Med Pharmacol, Los Angeles, CA 90095 USA.
   [Sofroniew, Michael] Univ Calif Los Angeles, David Geffen Sch Med, Dept Neurobiol, Los Angeles, CA 90095 USA.
C3 University of Michigan System; University of Michigan; University of Michigan System; University of Michigan; University of California System; University of California Los Angeles; University of California Los Angeles Medical Center; David Geffen School of Medicine at UCLA; University of California System; University of California Los Angeles; University of California Los Angeles Medical Center; David Geffen School of Medicine at UCLA
RP Castro, MG (通讯作者)，Univ Michigan, Sch Med, Dept Neurosurg, Ann Arbor, MI 48109 USA.
EM mariacas@umich.edu
FU National Institutes of Health/National Institute of Neurological Disorders & Stroke (NIH/NINDS) [U01-NS052465, U01-NS052465-S1, R01-NS074387, R01-NS057711]; MICHR [R01-NS054193, R01-NS061107, R01-NS082311, R21-NS084275]; Department of Neurosurgery, University of Michigan School of Medicine; Michigan Institute for Clinical and Health Research [NIH UL1-TR000433, MICHR U040007]; University of Michigan Cancer Biology Training Grant, NIH/NCI (National Cancer Institute) [T32-CA009676]; University of Michigan Training in Clinical and Basic Neuroscience [T32-NS007222]; University of Michigan Medical Scientist Training Program, NIH/NIGMS (National Institute of General Medicine Sciences) [T32-GM007863]; National Institute of General Medical Sciences [T32GM007863] Funding Source: NIH RePORTER; National Institute of Neurological Disorders and Stroke [T32NS007222] Funding Source: NIH RePORTER
CR Abou-Ghazal M, 2008, CLIN CANCER RES, V14, P8228, DOI 10.1158/1078-0432.CCR-08-1329
   Alonzi T, 2004, CYTOKINE, V26, P45, DOI 10.1016/j.cyto.2003.12.002
   Assi H CM, 2013, ANIMAL MODELS BRAIN, V0, P0
   AUSMAN JI, 1970, CANCER RES, V30, P2394
   Bloch O, 2013, CLIN CANCER RES, V19, P3165, DOI 10.1158/1078-0432.CCR-12-3314
   Bromberg JF, 1998, MOL CELL BIOL, V18, P2553, DOI 10.1128/MCB.18.5.2553
   Cho DY, 2012, WORLD NEUROSURG, V77, P736, DOI 10.1016/j.wneu.2011.08.020
   Cui W, 2011, IMMUNITY, V35, P792
   Curtin JF, 2006, J IMMUNOL, V176, P3566, DOI 10.4049/jimmunol.176.6.3566
   Curtin JF, 2009, PLOS MED, V6, P83, DOI 10.1371/journal.pmed.1000010
   Dong HD, 2002, NAT MED, V8, P793, DOI 10.1038/nm730
   Epling-Burnette PK, 2001, J CLIN INVEST, V107, P351, DOI 10.1172/JCI9940
   Fecci PE, 2006, CANCER RES, V66, P3294, DOI 10.1158/0008-5472.CAN-05-3773
   He JL, 2004, J BIOL CHEM, V279, P4705, DOI 10.1074/jbc.M311183200
   Herrmann JE, 2008, J NEUROSCI, V28, P7231, DOI 10.1523/JNEUROSCI.1709-08.2008
   Higano CS, 2010, NAT REV DRUG DISCOV, V9, P513, DOI 10.1038/nrd3220
   Iwata-Kajihara T, 2011, J IMMUNOL, V187, P27, DOI 10.4049/jimmunol.1002067
   Kim JE, 2013, PHARMACOL RES, V71, P23, DOI 10.1016/j.phrs.2013.02.001
   Kitamura H, 2005, IMMUNITY, V23, P491, DOI 10.1016/j.immuni.2005.09.010
   Kortylewski M, 2005, NAT MED, V11, P1314, DOI 10.1038/nm1325
   Kortylewski M, 2009, NAT BIOTECHNOL, V27, P925, DOI 10.1038/nbt.1564
   KUHN R, 1995, SCIENCE, V269, P1427, DOI 10.1126/science.7660125
   Laouar Y, 2003, IMMUNITY, V19, P903, DOI 10.1016/S1074-7613(03)00332-7
   Larocque D, 2010, P NATL ACAD SCI USA, V107, P14443, DOI 10.1073/pnas.0913496107
   Li GH, 2009, J NEURO-ONCOL, V91, P165, DOI 10.1007/s11060-008-9696-0
   Liau LM, 2005, CLIN CANCER RES, V11, P5515, DOI 10.1158/1078-0432.CCR-05-0464
   Liu L, 2006, ONCOGENE, V25, P4904, DOI 10.1038/sj.onc.1209501
   Lowenstein PR, 2002, TRENDS IMMUNOL, V23, P70, DOI 10.1016/S1471-4906(01)02151-2
   Lowenstein PR, 2002, TRENDS IMMUNOL, V23, P23, DOI 10.1016/S1471-4906(01)02063-4
   Mora LB, 2002, CANCER RES, V62, P6659
   Morikawa T, 2011, CLIN CANCER RES, V17, P1452, DOI 10.1158/1078-0432.CCR-10-2694
   Nefedova Y, 2004, J IMMUNOL, V172, P464, DOI 10.4049/jimmunol.172.1.464
   Raychaudhuri B, 2011, NEURO-ONCOLOGY, V13, P591, DOI 10.1093/neuonc/nor042
   Ribas A, 2009, CLIN CANCER RES, V15, P6267, DOI 10.1158/1078-0432.CCR-09-1254
   Saha A, 2010, SCAND J IMMUNOL, V71, P70, DOI 10.1111/j.1365-3083.2009.02355.x
   SHERMAN LA, 1993, ANNU REV IMMUNOL, V11, P385, DOI 10.1146/annurev.immunol.11.1.385
   Soldati R, 2012, INT J CANCER, V131, P1131, DOI 10.1002/ijc.26498
   Takeda K, 1997, P NATL ACAD SCI USA, V94, P3801, DOI 10.1073/pnas.94.8.3801
   Wang TH, 2004, NAT MED, V10, P48, DOI 10.1038/nm976
   Yu H, 2007, NAT REV IMMUNOL, V7, P41, DOI 10.1038/nri1995
   Zhao X, 2012, ASIAN PAC J CANCER P, V13, P2873, DOI 10.7314/APJCP.2012.13.6.2873
   ZHONG Z, 1994, SCIENCE, V264, P95, DOI 10.1126/science.8140422
NR 42
TC 12
Z9 14
U1 0
U2 17
PU PUBLIC LIBRARY SCIENCE
PI SAN FRANCISCO
PA 1160 BATTERY STREET, STE 100, SAN FRANCISCO, CA 94111 USA
SN 1932-6203
EI 
J9 PLOS ONE
JI PLoS One
PD MAY 7
PY 2014
VL 9
IS 5
BP 
EP 
DI 10.1371/journal.pone.0096318
PG 13
WC Multidisciplinary Sciences
SC Science & Technology - Other Topics
GA AG9HB
UT WOS:000335728900047
PM 24806510
DA 2025-02-17
ER

PT J
AU Sengupta, S
   Thaci, B
   Crawford, AC
   Sampath, P
AF Sengupta, Sadhak
   Thaci, Bart
   Crawford, Andrew C.
   Sampath, Prakash
TI Interleukin-13 Receptor Alpha 2-Targeted Glioblastoma Immunotherapy
SO BIOMED RESEARCH INTERNATIONAL
LA English
DT Review
ID chimeric antigen receptor; modified t-cells; stem-cells; interleukin-13-receptor-alpha-2 chain; human monocytes; glioma patients; in-vivo; temozolomide; multiforme; therapy
AB Glioblastoma (GBM) is the most lethal primary brain tumor, and despite several refinements in its multimodal management, generally has very poor prognosis. Targeted immunotherapy is an emerging field of research that shows great promise in the treatment of GBM. One of the most extensively studied targets is the interleukin-13 receptor alpha chain variant 2 (IL13R alpha 2). Its selective expression on GBM, discovered almost two decades ago, has been a target for therapy ever since. Immunotherapeutic strategies have been developed targeting IL13R alpha 2, including monoclonal antibodies as well as cell-based strategies such as IL13R alpha 2-pulsed dendritic cells and IL13R alpha 2-targeted chimeric antigen receptor-expressing T cells. Advanced therapeutic development has led to the completion of several clinical trials with promising outcomes. In this review, we will discuss the recent advances in the IL13R alpha 2-targeted immunotherapy and evaluate the most promising strategy for targeted GBM immunotherapy.
C1 [Sengupta, Sadhak; Sampath, Prakash] Roger Williams Med Ctr, Brain Tumor Lab, Providence, RI 02908 USA.
   [Sengupta, Sadhak; Thaci, Bart; Sampath, Prakash] Boston Univ, Sch Med, Dept Neurosurg, Boston, MA 02118 USA.
   [Crawford, Andrew C.] Univ Illinois, Coll Med, Urbana, IL 61801 USA.
C3 Roger Williams Medical Center; Boston University; University of Illinois System; University of Illinois Urbana-Champaign
RP Sampath, P (通讯作者)，Roger Williams Med Ctr, Brain Tumor Lab, 825 Chalkstone Ave,Prior 222, Providence, RI 02908 USA.
EM brain.tumorlab@chartercare.org
CR Ahmed N, 2010, CLIN CANCER RES, V16, P474, DOI 10.1158/1078-0432.CCR-09-1322
   Unknown -, 2012, STUDY, V0, P0
   Unknown -, 2014, CMV SPECIFIC CYTOTOX, V0, P0
   Unknown -, 2014, WHITE BLOOD CELLS AN, V0, P0
   Unknown -, 2011, CELLULAR ADOPTIVE IM, V0, P0
   Unknown -, 2013, PHASE 1 STUDY CELLUL, V0, P0
   Arima K, 2005, J BIOL CHEM, V280, P24915, DOI 10.1074/jbc.M502571200
   Ashby Lynn S, 2006, NEUROSURG FOCUS, V20, PE3, DOI 10.3171/foc.2006.20.4.3
   Balyasnikova IV, 2012, J BIOL CHEM, V287, P30215, DOI 10.1074/jbc.M112.370015
   Bao SD, 2006, NATURE, V444, P756, DOI 10.1038/nature05236
   Bavaresco L, 2007, J NEURO-ONCOL, V84, P1, DOI 10.1007/s11060-007-9342-2
   Briegert M, 2007, DNA REPAIR, V6, P1255, DOI 10.1016/j.dnarep.2007.02.008
   Briegert M, 2007, CANCER RES, V67, P26, DOI 10.1158/0008-5472.CAN-06-3712
   Brock CS, 1998, CANCER RES, V58, P4363
   Brown CE, 2013, PLOS ONE, V8, P0, DOI 10.1371/journal.pone.0077769
   Brown CE, 2012, CLIN CANCER RES, V18, P2199, DOI 10.1158/1078-0432.CCR-11-1669
   Bullain SS, 2009, J NEURO-ONCOL, V94, P373, DOI 10.1007/s11060-009-9889-1
   Candolfi M, 2010, P NATL ACAD SCI USA, V107, P20021, DOI 10.1073/pnas.1008261107
   Carpentier AE, 2006, CURR OPIN ONCOL, V18, P631, DOI 10.1097/01.cco.0000245321.34658.f4
   Choi BD, 2014, J CLIN NEUROSCI, V21, P189, DOI 10.1016/j.jocn.2013.03.012
   Chow KKH, 2013, MOL THER, V21, P629, DOI 10.1038/mt.2012.210
   Cowan JA, 2010, CURRENT DIAGNOSIS TR, V0, P0
   Debinski W, 1999, INT J ONCOL, V15, P481
   Debinski W, 1999, CLIN CANCER RES, V5, P985
   Debinski W, 1995, CLIN CANCER RES, V1, P1253
   Emtage PCR, 2008, CLIN CANCER RES, V14, P8112, DOI 10.1158/1078-0432.CCR-07-4910
   Fadul CE, 2011, J IMMUNOTHER, V34, P382, DOI 10.1097/CJI.0b013e318215e300
   Fan Z, 2014, PLOS ONE, V9, P0, DOI 10.1371/journal.pone.0093264
   Frosina G, 2009, MOL CANCER RES, V7, P989, DOI 10.1158/1541-7786.MCR-09-0030
   Gander M, 1999, ANN ONCOL, V10, P831, DOI 10.1023/A:1008304032421
   Grupp SA, 2013, NEW ENGL J MED, V368, P1509, DOI 10.1056/NEJMoa1215134
   Hegde M, 2013, MOL THER, V21, P2087, DOI 10.1038/mt.2013.185
   Heimberger AB, 2008, NEURO-ONCOLOGY, V10, P98, DOI 10.1215/15228517-2007-046
   Higgins SC, 2010, ANTICANCER RES, V30, P391
   Iwami K, 2012, CYTOTHERAPY, V14, P733, DOI 10.3109/14653249.2012.666633
   Jensen MC, 2014, IMMUNOL REV, V257, P127, DOI 10.1111/imr.12139
   Joshi BH, 2000, CANCER RES, V60, P1168
   Kahlon KS, 2004, CANCER RES, V64, P9160, DOI 10.1158/0008-5472.CAN-04-0454
   Kalos M, 2011, SCI TRANSL MED, V3, P0, DOI 10.1126/scitranslmed.3002842
   Kawakami M, 2004, CANCER-AM CANCER SOC, V101, P1036, DOI 10.1002/cncr.20470
   Kioi M, 2008, MOL CANCER THER, V7, P1579, DOI 10.1158/1535-7163.MCT-07-2131
   Kizilarslanoglu MC, 2011, J BUON, V16, P547
   Kong S, 2012, CLIN CANCER RES, V18, P5949, DOI 10.1158/1078-0432.CCR-12-0319
   Krebs S, 2014, CYTOTHERAPY, V16, P1121, DOI 10.1016/j.jcyt.2014.02.012
   Krebs S, 2013, FRONT ONCOL, V3, P0, DOI 10.3389/fonc.2013.00322
   Kumaresan PR, 2014, P NATL ACAD SCI USA, V111, P10660, DOI 10.1073/pnas.1312789111
   Liang Y, 2005, P NATL ACAD SCI USA, V102, P5814, DOI 10.1073/pnas.0402870102
   Liao J, 2014, J LEUKOCYTE BIOL, V0, P0
   Lowenberg M, 2007, TRENDS MOL MED, V13, P158, DOI 10.1016/j.molmed.2007.02.001
   Ma Qiangzhong, 2002, CANCER CHEMOTHER BIOL RESPONSE MODIF, V20, P315
   Madhankumar AB, 2006, MOL CANCER THER, V5, P3162, DOI 10.1158/1535-7163.MCT-06-0480
   Madhankumar AB, 2009, MOL CANCER THER, V8, P648, DOI 10.1158/1535-7163.MCT-08-0853
   Maher John, 2012, ISRN ONCOL, V2012, P278093, DOI 10.5402/2012/278093
   Mazur MD, 2012, CASE REPORTS NEUROLO, V2012, P0
   Morgan RA, 2012, HUM GENE THER, V23, P1043, DOI 10.1089/hum.2012.041
   Nafe LA, 2014, CAN J VET RES, V78, P168
   Okada H, 2013, NEURO-ONCOLOGY, V15, P71
   Okada H, 2011, J CLIN ONCOL, V29, P330, DOI 10.1200/JCO.2010.30.7744
   Omuro A, 2013, JAMA-J AM MED ASSOC, V310, P1842, DOI 10.1001/jama.2013.280319
   Pandya H, 2012, NEURO-ONCOLOGY, V14, P6, DOI 10.1093/neuonc/nor141
   Park TS, 2011, TRENDS BIOTECHNOL, V29, P550, DOI 10.1016/j.tibtech.2011.04.009
   Porter DL, 2011, NEW ENGL J MED, V365, P725, DOI 10.1056/NEJMoa1103849
   Porter DL, 2011, J CANCER, V2, P331, DOI 10.7150/jca.2.331
   Rolle CE, 2012, ADV EXP MED BIOL, V746, P53, DOI 10.1007/978-1-4614-3146-6_5
   Rolle CE, 2010, NEUROSURG CLIN N AM, V21, P201, DOI 10.1016/j.nec.2009.08.002
   Sadelain M, 2013, CANCER DISCOV, V3, P388, DOI 10.1158/2159-8290.CD-12-0548
   Saikali S, 2007, J NEURO-ONCOL, V81, P139, DOI 10.1007/s11060-006-9220-3
   Sawai N, 2001, MOL THER, V3, P78, DOI 10.1006/mthe.2000.0223
   Sengupta S, 2012, CLIN DEV IMMUNOL, V0, P0, DOI DOI 10.1155/2012/831090
   Shimato S, 2008, J NEUROSURG, V109, P117, DOI 10.3171/JNS/2008/109/7/0117
   Stupp R, 2009, LANCET ONCOL, V10, P459, DOI 10.1016/S1470-2045(09)70025-7
   Thaci B, 2014, NEUROONCOLOGY, V0, P0
   Ulasov IV, 2007, HUM GENE THER, V18, P118, DOI 10.1089/hum.2006.146
   Vonderheide RH, 2014, IMMUNOL REV, V257, P7, DOI 10.1111/imr.12143
   Wainwright DA, 2012, EXPERT OPIN EMERG DR, V17, P181, DOI 10.1517/14728214.2012.679929
   Wheeler CJ, 2009, EXPERT OPIN INV DRUG, V18, P509, DOI 10.1517/13543780902841951 
   Yaghoubi SS, 2009, NAT CLIN PRACT ONCOL, V6, P53, DOI 10.1038/ncponc1278
   Zhang JG, 2007, CLIN CANCER RES, V13, P566, DOI 10.1158/1078-0432.CCR-06-1576
NR 78
TC 41
Z9 50
U1 0
U2 9
PU HINDAWI LTD
PI LONDON
PA ADAM HOUSE, 3RD FLR, 1 FITZROY SQ, LONDON, W1T 5HF, ENGLAND
SN 2314-6133
EI 2314-6141
J9 BIOMED RES INT
JI Biomed Res. Int.
PD JUN 15
PY 2014
VL 2014
IS 
BP 
EP 
DI 10.1155/2014/952128
PG 8
WC Biotechnology & Applied Microbiology; Medicine, Research & Experimental
SC Biotechnology & Applied Microbiology; Research & Experimental Medicine
GA AS5FD
UT WOS:000344296500001
PM 25247196
DA 2025-02-17
ER

PT J
AU Castro, MG
   Candolfi, M
   Wilson, TJ
   Calinescu, A
   Paran, C
   Kamran, N
   Koschmann, C
   Moreno-Ayala, MA
   Assi, H
   Lowenstein, PR
AF Castro, Maria G.
   Candolfi, Marianela
   Wilson, Thomas J.
   Calinescu, Alexandra
   Paran, Christopher
   Kamran, Neha
   Koschmann, Carl
   Moreno-Ayala, Mariela A.
   Assi, Hikmat
   Lowenstein, Pedro R.
TI Adenoviral vector-mediated gene therapy for gliomas: coming of age
SO EXPERT OPINION ON BIOLOGICAL THERAPY
LA English
DT Review
DE dendritic cells; Fms-like tyrosine kinase 3 ligand; glioblastoma multiforme; high-capacity adenovirus; HSV1-TK; immunotherapy
ID phase-i trial; plasmacytoid dendritic cells; recurrent malignant gliomas; hsv-tk gene; thymidine kinase; high-capacity; brain-tumor; clinical-trial; suicide gene; transgene expression
AB Introduction: Glioblastoma multiforme (GBM) is the most common primary brain tumor in adults and it carries a dismal prognosis. Adenoviral vector (Ad)-mediated gene transfer is being developed as a promising therapeutic strategy for GBM. Preclinical studies have demonstrated safety and efficacy of adenovirus administration into the brain and tumor mass in rodents and into the non-human primates' brain. Importantly, Ads have been safely administered within the tumor resection cavity in humans. Areas covered: This review gives background on GBM and Ads; we describe gene therapy strategies for GBM and discuss the value of combination approaches. Finally, we discuss the results of the human clinical trials for GBM that have used Ads. Expert opinion: The transduction characteristics of Ads, and their safety profile, added to their capacity to achieve high levels of transgene expression have made them powerful vectors for the treatment of GBM. Recent gene therapy successes in the treatment of retinal diseases and systemic brain metabolic diseases encourage the development of gene therapy for malignant glioma. Exciting clinical trials are currently recruiting patients; although, it is the large randomized Phase III controlled clinical trials that will provide the final decision on the success of gene therapy for the treatment of GBM.
C1 [Castro, Maria G.; Wilson, Thomas J.; Calinescu, Alexandra; Paran, Christopher; Kamran, Neha; Assi, Hikmat; Lowenstein, Pedro R.] Univ Michigan, Sch Med, Dept Neurosurg, Ann Arbor, MI 48109 USA.
   [Castro, Maria G.; Lowenstein, Pedro R.] Univ Michigan, Sch Med, Dept Cell & Dev Biol, Ann Arbor, MI 48109 USA.
   [Candolfi, Marianela; Moreno-Ayala, Mariela A.] Univ Buenos Aires, Inst Invest Biomed INBIOMED, Sch Med, Caba, Argentina.
   [Koschmann, Carl] Univ Michigan Hosp, Div Pediat Hematol & Oncol, Ann Arbor, MI 48109 USA.
C3 University of Michigan System; University of Michigan; University of Michigan System; University of Michigan; University of Buenos Aires; University of Michigan System; University of Michigan
RP Castro, MG (通讯作者)，Univ Michigan, Sch Med, Dept Neurosurg, Dept Cell & Dev Biol, Ann Arbor, MI 48109 USA.
EM mariacas@umich.edu
FU National Institutes of Health/National Institute of Neurological Disorders & Stroke (NIH/NINDS) [U01-NS052465, U01-NS052465-S1, R01-NS074387, R01-NS057711]; MICHR Pilot [R14 U040007]; BioInterfaces Institute, University of Michigan [U042841]; NIH/NINDS [R01-NS054193, R01-NS061107, R01-NS082311, R21-NS084275]; University of Michigan [M-Cube U036756]; Department of Neurosurgery, University of Michigan School of Medicine; Michigan Institute for Clinical and Health Research, NIH [UL1-TR000433]; University of Michigan Cancer Biology Training Grant, NIH/NCI (National Cancer Institute) [T32-CA009676]; University of Michigan Training in Clinical and Basic Neuroscience, NIH/NINDS [T32-NS007222]; University of Michigan Medical Scientist Training Program, NIH/NIGMS (National Institute of General Medicine Sciences) [T32-GM007863]; National Institutes of Health through the University of Michigan's Cancer Center Support Grant [P30-CA046592]; Consejo Nacional de Ciencia y Tecnologia [CONICET PIP 114-201101-00353]; Agencia Nacional de Promocion Cientifica y Tecnologica [PICT-2012-0830]; National Cancer Institute [T32CA009676, P30CA046592] Funding Source: NIH RePORTER; National Heart Lung and Blood Institute [T32HL007622] Funding Source: NIH RePORTER; National Institute of General Medical Sciences [T32GM007863] Funding Source: NIH RePORTER; National Institute of Neurological Disorders and Stroke [T32NS007222] Funding Source: NIH RePORTER
CR Aiuti A, 2013, SCIENCE, V341, P865, DOI 10.1126/science.1233151
   Ali S, 2004, MOL THER, V10, P1071, DOI 10.1016/j.ymthe.2004.08.025
   Ali S, 2005, CANCER RES, V65, P7194, DOI 10.1158/0008-5472.CAN-04-3434
   Arko L, 2010, PHARMACOL THERAPEUT, V128, P1, DOI 10.1016/j.pharmthera.2010.04.015
   Barcia C, 2007, MOL THER, V15, P2154, DOI 10.1038/sj.mt.6300305
   Barcia C, 2006, NEURON GLIA BIOL, V2, P309, DOI 10.1017/S1740925X07000579
   Bergelson JM, 1997, SCIENCE, V275, P1320, DOI 10.1126/science.275.5304.1320
   Biffi A, 2013, SCIENCE, V341, P864, DOI 10.1126/science.1233158
   Black ME, 2001, CANCER RES, V61, P3022
   Candolfi M, 2014, CLIN CANCER RES, V20, P1555, DOI 10.1158/1078-0432.CCR-13-2140
   Candolfi M, 2012, NEOPLASIA, V14, P757, DOI 10.1593/neo.12794
   Candolfi M, 2010, P NATL ACAD SCI USA, V107, P20021, DOI 10.1073/pnas.1008261107
   Candolfi M, 2009, CLIN CANCER RES, V15, P4401, DOI 10.1158/1078-0432.CCR-09-0155
   Chakravarty PK, 1999, CANCER RES, V59, P6028
   Chen B, 2001, J IMMUNOTHER, V24, P46, DOI 10.1097/00002371-200101000-00006
   Chen KY, 1997, CANCER RES, V57, P3511
   Chiocca EA, 2008, MOL THER, V16, P618, DOI 10.1038/sj.mt.6300396
   Chiocca EA, 2011, J CLIN ONCOL, V29, P3611, DOI 10.1200/JCO.2011.35.5222
   Chiocca EA, 2004, MOL THER, V10, P958, DOI 10.1016/j.ymthe.2004.07.021
   Curtin JF, 2008, MOL CANCER THER, V7, P439, DOI 10.1158/1535-7163.MCT-07-2328
   Curtin JF, 2006, J IMMUNOL, V176, P3566, DOI 10.4049/jimmunol.176.6.3566
   Curtin JF, 2009, PLOS MED, V6, P83, DOI 10.1371/journal.pmed.1000010
   Dachs GU, 2005, ANTI-CANCER DRUG, V16, P349, DOI 10.1097/00001813-200504000-00001
   Debinski W, 1998, NAT BIOTECHNOL, V16, P449, DOI 10.1038/nbt0598-449
   DEBINSKI W, 1995, J BIOL CHEM, V270, P16775, DOI 10.1074/jbc.270.28.16775
   Debinski W, 2000, MOL MED, V6, P440, DOI 10.1007/BF03401786
   Dent P, 2010, ANTI-CANCER DRUG, V21, P725, DOI 10.1097/CAD.0b013e32833cfbe1
   Dix AR, 1999, J NEUROIMMUNOL, V100, P216, DOI 10.1016/S0165-5728(99)00203-9
   Dmitriev I, 1998, J VIROL, V72, P9706, DOI 10.1128/JVI.72.12.9706-9713.1998
   Dong HD, 2002, NAT MED, V8, P793, DOI 10.1038/nm730
   Dunn GP, 2006, NAT REV IMMUNOL, V6, P836, DOI 10.1038/nri1961
   Eck SL, 1996, HUM GENE THER, V7, P1465, DOI 10.1089/hum.1996.7.12-1465
   Edwards SJ, 2002, J VIROL, V76, P12483, DOI 10.1128/JVI.76.24.12483-12490.2002
   Ehtesham M, 2002, CANCER GENE THER, V9, P925, DOI 10.1038/sj.cgt.7700516
   Emdad L, 2009, CANCER BIOL THER, V8, P402, DOI 10.4161/cbt.8.5.7581
   Fischer U, 2005, ONCOGENE, V24, P1231, DOI 10.1038/sj.onc.1208290
   Fisher JL, 2007, NEUROL CLIN, V25, P867, DOI 10.1016/j.ncl.2007.07.002
   Fueyo J, 2000, ONCOGENE, V19, P2, DOI 10.1038/sj.onc.1203251
   Gadi VK, 2003, J PHARMACOL EXP THER, V304, P1280, DOI 10.1124/jpet.102.044743
   Germano IM, 2003, J NEURO-ONCOL, V65, P279, DOI 10.1023/B:NEON.0000003657.95085.56
   Gomez-Manzano C, 2004, NEUROLOGY, V63, P418, DOI 10.1212/01.WNL.0000133302.15022.7F
   Graham FL, 2000, IMMUNOL TODAY, V21, P426, DOI 10.1016/S0167-5699(00)01676-5
   GRAHAM FL, 1973, VIROLOGY, V52, P456, DOI 10.1016/0042-6822(73)90341-3
   Hamed HA, 2013, MOL PHARMACOL, V84, P171, DOI 10.1124/mol.113.086553
   Hamed HA, 2010, MOL THER, V18, P1130, DOI 10.1038/mt.2010.29
   Harada JN, 1999, J VIROL, V73, P5333, DOI 10.1128/JVI.73.7.5333-5344.1999
   Hemminki O, 2011, CANCER GENE THER, V18, P288, DOI 10.1038/cgt.2010.79
   Hitt MM, 2000, ADV VIRUS RES, V55, P479, DOI 10.1016/S0065-3527(00)55014-3
   Hong SS, 1997, EMBO J, V16, P2294, DOI 10.1093/emboj/16.9.2294
   Ino Y, 2006, CLIN CANCER RES, V12, P643, DOI 10.1158/1078-0432.CCR-05-1494
   Jean WC, 1998, NEUROSURGERY, V42, P850, DOI 10.1097/00006123-199804000-00097
   Kaplan DH, 1998, P NATL ACAD SCI USA, V95, P7556, DOI 10.1073/pnas.95.13.7556
   Kawakami K, 2004, J NEUROSURG, V101, P1004, DOI 10.3171/jns.2004.101.6.1004
   Keyvani K, 1999, LIFE SCI, V64, P1719, DOI 10.1016/S0024-3205(99)00109-5
   Khan Z, 2010, NEURO-ONCOLOGY, V12, P549, DOI 10.1093/neuonc/nop067
   King GD, 2008, NEURO-ONCOLOGY, V10, P19, DOI 10.1215/15228517-2007-045
   King GD, 2011, MOL THER, V19, P1793, DOI 10.1038/mt.2011.77
   Kochanek S, 1999, HUM GENE THER, V10, P2451, DOI 10.1089/10430349950016807
   Kokoris MS, 2002, PROTEIN SCI, V11, P2267, DOI 10.1110/ps.2460102
   Kunwar S, 2007, J CLIN ONCOL, V25, P837, DOI 10.1200/JCO.2006.08.1117
   Kurozumi K, 2004, J NEURO-ONCOL, V66, P117, DOI 10.1023/B:NEON.0000013494.98345.80
   Lamfers MLM, 2007, CLIN CANCER RES, V13, P7451, DOI 10.1158/1078-0432.CCR-07-1265
   Lang FF, 2003, J CLIN ONCOL, V21, P2508, DOI 10.1200/JCO.2003.21.13.2508
   Larocque D, 2010, P NATL ACAD SCI USA, V107, P14443, DOI 10.1073/pnas.0913496107
   Liu HY, 2000, CYTOKINE, V12, P1656, DOI 10.1006/cyto.2000.0773
   Liu YH, 2002, CANCER GENE THER, V9, P9, DOI 10.1038/sj/cgt/7700399
   Lowenstein PR, 2007, CURR GENE THER, V7, P347, DOI 10.2174/156652307782151498
   Lowenstein PR, 2002, TRENDS IMMUNOL, V23, P23, DOI 10.1016/S1471-4906(01)02063-4
   Lowenstein PR, 2002, METHOD ENZYMOL, V346, P292
   Lowenstein PR, 2001, PHYSIOL BEHAV, V73, P833, DOI 10.1016/S0031-9384(01)00520-0
   Määttä AM, 2009, CURR GENE THER, V9, P356, DOI 10.2174/156652309789753365
   Madhankumar AB, 2004, NEOPLASIA, V6, P15, DOI 10.1016/S1476-5586(04)80049-6
   Maguire AM, 2008, NEW ENGL J MED, V358, P2240, DOI 10.1056/NEJMoa0802315
   MAHALEY MS, 1977, J NEUROSURG, V46, P467, DOI 10.3171/jns.1977.46.4.0467
   Maraskovsky E, 1996, J EXP MED, V184, P1953, DOI 10.1084/jem.184.5.1953
   Mineharu Y, 2012, NEUROTHERAPEUTICS, V9, P827, DOI 10.1007/s13311-012-0144-7
   Mineharu Y, 2011, CLIN CANCER RES, V17, P4705, DOI 10.1158/1078-0432.CCR-11-0915
   Mintz A, 2003, J NEURO-ONCOL, V64, P117, DOI 10.1007/BF02700026
   MOOLTEN FL, 1986, CANCER RES, V46, P5276
   Morioka J, 2002, J NEURO-ONCOL, V60, P13, DOI 10.1023/A:1020260822669
   Muhammad AKMG, 2010, CLIN PHARMACOL THER, V88, P204, DOI 10.1038/clpt.2009.260
   Muhammad AKMG, 2009, CLIN CANCER RES, V15, P6113, DOI 10.1158/1078-0432.CCR-09-1087
   Nestler U, 2004, J NEURO-ONCOL, V67, P177, DOI 10.1023/B:NEON.0000021897.53969.ca
   OShea CC, 2004, CANCER CELL, V6, P611, DOI 10.1016/j.ccr.2004.11.012
   Parker JN, 2000, P NATL ACAD SCI USA, V97, P2208, DOI 10.1073/pnas.040557897
   Paulus W, 1997, J NEUROSURG, V87, P89, DOI 10.3171/jns.1997.87.1.0089
   Peter I, 2002, CANCER GENE THER, V9, P597, DOI 10.1038/sj.cgt.7700475
   Puntel M, 2013, TOXICOL APPL PHARM, V268, P318, DOI 10.1016/j.taap.2013.02.001
   Puntel M, 2011, PLOS ONE, V6, P0, DOI 10.1371/journal.pone.0023523
   Puntel M, 2010, J VIROL, V84, P6007, DOI 10.1128/JVI.00398-10
   Rodriguez R, 1997, CANCER RES, V57, P2559
   Rux JJ, 2004, HUM GENE THER, V15, P1167, DOI 10.1089/hum.2004.15.1167
   Ryu CH, 2011, HUM GENE THER, V22, P733, DOI 10.1089/hum.2010.187
   Sanchez-Perez L, 2013, CANCER IMMUNOL IMMUN, V62, P983, DOI 10.1007/s00262-013-1405-y
   Sandmair AM, 2000, HUM GENE THER, V11, P2197, DOI 10.1089/104303400750035726
   Smith JG, 1997, HUM GENE THER, V8, P943, DOI 10.1089/hum.1997.8.8-943
   Smitt PS, 2003, MOL THER, V7, P851, DOI 10.1016/S1525-0016(03)00100-X
   Somers KD, 2003, INT J CANCER, V107, P773, DOI 10.1002/ijc.11464
   Sonabend AM, 2008, STEM CELLS, V26, P831, DOI 10.1634/stemcells.2007-0758
   Springer CJ, 2000, J CLIN INVEST, V105, P1161, DOI 10.1172/JCI10001
   Street SEA, 2001, BLOOD, V97, P192, DOI 10.1182/blood.V97.1.192
   Stupp R, 2009, LANCET ONCOL, V10, P459, DOI 10.1016/S1470-2045(09)70025-7
   Suzuki K, 2001, CLIN CANCER RES, V7, P120
   Tada Y, 2003, CANCER GENE THER, V10, P451, DOI 10.1038/sj.cgt.7700584
   Tang DL, 2012, IMMUNOL REV, V249, P158, DOI 10.1111/j.1600-065X.2012.01146.x
   Thomas CE, 2000, P NATL ACAD SCI USA, V97, P7482, DOI 10.1073/pnas.120474397
   Thomas CE, 2001, HUM GENE THER, V12, P839, DOI 10.1089/104303401750148829
   Trask TW, 2000, MOL THER, V1, P195, DOI 10.1006/mthe.2000.0030
   Valerie K, 2000, CANCER GENE THER, V7, P879, DOI 10.1038/sj.cgt.7700185
   VanderVeen N, 2013, HUM GENE THER CL DEV, V24, P116, DOI 10.1089/humc.2013.139
   Volpers C, 2004, J GENE MED, V6, PS164, DOI 10.1002/jgm.496
   Westphal M, 2013, LANCET ONCOL, V14, P823, DOI 10.1016/S1470-2045(13)70274-2
   Xiong WD, 2006, J VIROL, V80, P27, DOI 10.1128/JVI.80.1.27-37.2006
   Yacoub A, 2003, CANCER BIOL THER, V2, P347, DOI 10.4161/cbt.2.4.422
   Yacoub A, 2003, CLIN CANCER RES, V9, P3272
   Yu W, 2007, CURR CANCER DRUG TAR, V7, P141, DOI 10.2174/156800907780058817
   Zhang YM, 2005, J VIROL, V79, P12125, DOI 10.1128/JVI.79.19.12125-12131.2005
   Zirger JM, 2012, MOL THER, V20, P808, DOI 10.1038/mt.2011.243
NR 118
TC 40
Z9 43
U1 0
U2 16
PU TAYLOR & FRANCIS LTD
PI ABINGDON
PA 2-4 PARK SQUARE, MILTON PARK, ABINGDON OR14 4RN, OXON, ENGLAND
SN 1471-2598
EI 1744-7682
J9 EXPERT OPIN BIOL TH
JI Expert Opin. Biol. Ther.
PD SEP 15
PY 2014
VL 14
IS 9
BP 1241
EP 1257
DI 10.1517/14712598.2014.915307
PG 17
WC Biotechnology & Applied Microbiology; Medicine, Research & Experimental
SC Biotechnology & Applied Microbiology; Research & Experimental Medicine
GA AN3BN
UT WOS:000340460000004
PM 24773178
DA 2025-02-17
ER

PT J
AU Thaci, B
   Brown, CE
   Binello, E
   Werbaneth, K
   Sampath, P
   Sengupta, S
AF Thaci, Bart
   Brown, Christine E.
   Binello, Emanuela
   Werbaneth, Katherine
   Sampath, Prakash
   Sengupta, Sadhak
TI Significance of interleukin-13 receptor alpha 2-targeted glioblastoma therapy
SO NEURO-ONCOLOGY
LA English
DT Review
DE glioblastoma; glioma; immunotherapy; IL13R alpha 2; toxin
ID recurrent malignant glioma; convection-enhanced delivery; dendritic cell vaccination; t-cells; tumor immunosurveillance; signal-transduction; phase-iii; il-13; expression; multiforme
AB Glioblastoma multiforme (GBM) remains one of the most lethal primary brain tumors despite surgical and therapeutic advancements. Targeted therapies of neoplastic diseases, including GBM, have received a great deal of interest in recent years. A highly studied target of GBM is interleukin-13 receptor alpha chain variant 2 (IL13R alpha 2). Targeted thepies against IL13R alpha 2 in GBM include fusion chimera proteins of IL-13 and bacterial toxins, nanoparticles, and oncolytic viruses. In addition, immunotherapies have been developed using monoclonal antibodies and cell-based strategies such as IL13R alpha 2-pulsed dendritic cells and IL13R alpha 2-targeted chimeric antigen receptor-modified T cells. Advanced therapeutic development has led to the completion of phase I clinical trials for chimeric antigen receptor-modified T cells and phase III clinical trials for IL-13-conjugated bacterial toxin, with promising outcomes. Selective expression of IL13R alpha 2 on tumor cells, while absent in the surrounding normal brain tissue, has motivated continued study of IL13R alpha 2 as an important candidate for targeted glioma therapy. Here, we review the preclinical and clinical studies targeting IL13R alpha 2 in GBM and discuss new advances and promising applications.
C1 [Sampath, Prakash; Sengupta, Sadhak] Roger Williams Med Ctr, Brain Tumor Lab, Providence, RI 02908 USA.
   [Thaci, Bart; Binello, Emanuela; Werbaneth, Katherine; Sampath, Prakash; Sengupta, Sadhak] Boston Univ, Sch Med, Dept Neurosurg, Boston, MA 02118 USA.
   [Brown, Christine E.] City Hope Hosp, Dept Hematol & Hematopoiet Cell Transplantat, Duarte, CA USA.
C3 Roger Williams Medical Center; Boston University; City of Hope
RP Sengupta, S (通讯作者)，Roger Williams Med Ctr, Brain Tumor Lab, 825 Chalkstone Ave, Providence, RI 02908 USA.
EM sadhak@bu.edu
FU Roger Williams Medical Center Brain Tumor Research Fund
CR Allen C, 2008, MOL THER, V16, P1556, DOI 10.1038/mt.2008.152
   Aman MJ, 1996, J BIOL CHEM, V271, P29265, DOI 10.1074/jbc.271.46.29265
   Andrews AL, 2006, J ALLERGY CLIN IMMUN, V118, P858, DOI 10.1016/j.jaci.2006.06.041
   Arima K, 2005, J BIOL CHEM, V280, P24915, DOI 10.1074/jbc.M502571200
   Balyasnikova IV, 2012, J BIOL CHEM, V287, P30215, DOI 10.1074/jbc.M112.370015
   Barth S, 2001, CURR OPIN INVESTIG DRUGS, V2, P1309
   Berger C, 2008, J CLIN INVEST, V118, P294, DOI 10.1172/JCI32103
   Bozinov O, 2010, NEUROL MED-CHIR, V50, P617, DOI 10.2176/nmc.50.617
   Brentjens RJ, 2011, BLOOD, V118, P4817, DOI 10.1182/blood-2011-04-348540
   Brown CE, 2013, PLOS ONE, V8, P0, DOI 10.1371/journal.pone.0077769
   Brown CE, 2012, CLIN CANCER RES, V18, P2199, DOI 10.1158/1078-0432.CCR-11-1669
   Buonerba C, 2011, CRIT REV ONCOL HEMAT, V80, P54, DOI 10.1016/j.critrevonc.2010.09.001
   Candolfi M, 2010, P NATL ACAD SCI USA, V107, P20021, DOI 10.1073/pnas.1008261107
   Chang L, 2007, CYTOTHERAPY, V9, P771, DOI 10.1080/14653240701656079
   Debinski W, 1999, INT J ONCOL, V15, P481
   Debinski W, 1999, CLIN CANCER RES, V5, P985
   Debinski W, 1998, NAT BIOTECHNOL, V16, P449, DOI 10.1038/nbt0598-449
   Debinski W, 1995, CLIN CANCER RES, V1, P1253
   Debinski W, 1999, CLIN CANCER RES, V5, P0
   Debinski W, 2000, MOL MED, V6, P440, DOI 10.1007/BF03401786
   Emtage PCR, 2008, CLIN CANCER RES, V14, P8112, DOI 10.1158/1078-0432.CCR-07-4910
   Engler JR, 2012, PLOS ONE, V7, P0, DOI 10.1371/journal.pone.0043339
   Fadul CE, 2011, J IMMUNOTHER, V34, P382, DOI 10.1097/CJI.0b013e318215e300
   Fichtner-Feigl S, 2006, NAT MED, V12, P99, DOI 10.1038/nm1332
   Fichtner-Feigl S, 2008, CANCER RES, V68, P3467, DOI 10.1158/0008-5472.CAN-07-5301
   Fujisawa T, 2012, INT J CANCER, V131, P344, DOI 10.1002/ijc.26366
   Fujisawa T, 2009, CANCER RES, V69, P8678, DOI 10.1158/0008-5472.CAN-09-2100
   Hilton DJ, 1996, P NATL ACAD SCI USA, V93, P497, DOI 10.1073/pnas.93.1.497
   Hodi FS, 2010, NEW ENGL J MED, V363, P711, DOI 10.1056/NEJMoa1003466
   Hsi LC, 2011, MOL CANCER THER, V10, P1149, DOI 10.1158/1535-7163.MCT-10-1064
   Iwami K, 2012, CYTOTHERAPY, V14, P733, DOI 10.3109/14653249.2012.666633
   Jarboe JS, 2007, CANCER RES, V67, P7983, DOI 10.1158/0008-5472.CAN-07-1493
   Joshi BH, 2000, CANCER RES, V60, P1168
   Kahlon KS, 2004, CANCER RES, V64, P9160, DOI 10.1158/0008-5472.CAN-04-0454
   Kawakami M, 2004, CANCER-AM CANCER SOC, V101, P1036, DOI 10.1002/cncr.20470
   Kim DH, 2010, NAT MATER, V9, P165, DOI 10.1038/nmat2591
   Kioi M, 2004, CLIN CANCER RES, V10, P6231, DOI 10.1158/1078-0432.CCR-04-0700
   Kioi M, 2008, MOL CANCER THER, V7, P1579, DOI 10.1158/1535-7163.MCT-07-2131
   Kochenderfer JN, 2012, BLOOD, V119, P2709, DOI 10.1182/blood-2011-10-384388
   Kong S, 2012, CLIN CANCER RES, V18, P5949, DOI 10.1158/1078-0432.CCR-12-0319
   Kunwar S, 2003, ACT NEUR S, V88, P105
   Kunwar Sandeep, 2006, NEUROSURG FOCUS, V20, P0
   Kunwar S, 2007, J CLIN ONCOL, V25, P837, DOI 10.1200/JCO.2006.08.1117
   Kunwar S, 2010, NEURO-ONCOLOGY, V12, P871, DOI 10.1093/neuonc/nop054
   Li YM, 2013, J NEURO-ONCOL, V114, P155, DOI 10.1007/s11060-013-1157-8
   Liu HY, 2000, CYTOKINE, V12, P1656, DOI 10.1006/cyto.2000.0773
   Liu HY, 2000, CANCER IMMUNOL IMMUN, V49, P319, DOI 10.1007/s002620000110
   Liu TF, 2009, CLIN CANCER RES, V15, P160, DOI 10.1158/1078-0432.CCR-08-2151
   Madhankumar AB, 2006, MOL CANCER THER, V5, P3162, DOI 10.1158/1535-7163.MCT-06-0480
   Madhankumar AB, 2004, NEOPLASIA, V6, P15, DOI 10.1016/S1476-5586(04)80049-6
   Madhankumar AB, 2009, MOL CANCER THER, V8, P648, DOI 10.1158/1535-7163.MCT-08-0853
   MINTY A, 1993, NATURE, V362, P248, DOI 10.1038/362248a0
   Mintz A, 2002, NEOPLASIA, V4, P388, DOI 10.1038/sj.neo.7900234
   Mueller S, 2011, J NEURO-ONCOL, V101, P267, DOI 10.1007/s11060-010-0255-0
   Nash KT, 2001, CRIT REV ONCOL HEMAT, V39, P87, DOI 10.1016/S1040-8428(01)00124-X
   Okada H, 2013, NEURO-ONCOLOGY, V15, P71
   Okada H, 2011, J CLIN ONCOL, V29, P330, DOI 10.1200/JCO.2010.30.7744
   Ou W, 2012, HUM GENE THER METHOD, V0, P0
   Ou W, 2012, HUM GENE THER METHOD, V23, P137, DOI 10.1089/hgtb.2012.054
   Pandya H, 2012, NEURO-ONCOLOGY, V14, P6, DOI 10.1093/neuonc/nor141
   Porter DL, 2011, NEW ENGL J MED, V365, P725, DOI 10.1056/NEJMoa1103849
   Rahaman SO, 2005, CANCER RES, V65, P2956, DOI 10.1158/0008-5472.CAN-04-3592
   Rahaman SO, 2002, CANCER RES, V62, P1103
   Rozhkova EA, 2009, NANO LETT, V9, P3337, DOI 10.1021/nl901610f
   Rustamzadeh E, 2006, INT J CANCER, V118, P2594, DOI 10.1002/ijc.21647
   Rustamzadeh E, 2006, J NEURO-ONCOL, V77, P257, DOI 10.1007/s11060-005-9051-7
   Saikali S, 2007, J NEURO-ONCOL, V81, P139, DOI 10.1007/s11060-006-9220-3
   Sampson JH, 2010, J NEUROSURG, V113, P301, DOI 10.3171/2009.11.JNS091052
   Shimato S, 2008, J NEUROSURG, V109, P117, DOI 10.3171/JNS/2008/109/7/0117
   Stish BJ, 2008, J NEURO-ONCOL, V87, P51, DOI 10.1007/s11060-007-9499-8
   Stupp R, 2009, LANCET ONCOL, V10, P459, DOI 10.1016/S1470-2045(09)70025-7
   Tabata Y, 2007, CURR ALLERGY ASTHM R, V7, P338, DOI 10.1007/s11882-007-0051-x
   Terabe M, 2000, NAT IMMUNOL, V1, P515, DOI 10.1038/82771
   Ulasov IV, 2007, HUM GENE THER, V18, P118, DOI 10.1089/hum.2006.146
   Van Meir EG, 2010, CA-CANCER J CLIN, V60, P166, DOI 10.3322/caac.20069
   Nguyen V, 2011, TRANSL ONCOL, V4, P390, DOI 10.1593/tlo.11175
   Vandergrift William A, 2006, NEUROSURG FOCUS, V20, PE13, DOI 10.3171/foc.2006.20.4.8
   Verhaak RGW, 2010, CANCER CELL, V17, P98, DOI 10.1016/j.ccr.2009.12.020
   Verma S, 2012, NEW ENGL J MED, V367, P1783, DOI 10.1056/NEJMoa1209124
   Viita H, 2012, IN VIVO, V26, P1
   Vogelbaum MA, 2007, NEUROSURGERY, V61, P1031, DOI 10.1227/01.neu.0000303199.77370.9e
   Wainwright DA, 2012, EXPERT OPIN EMERG DR, V17, P181, DOI 10.1517/14728214.2012.679929
   Wang XL, 2011, BLOOD, V117, P1888, DOI 10.1182/blood-2010-10-310599
   Yaghoubi SS, 2009, NAT CLIN PRACT ONCOL, V6, P53, DOI 10.1038/ncponc1278
   Zhou G, 2002, P NATL ACAD SCI USA, V99, P15124, DOI 10.1073/pnas.232588699
   ZURAWSKI SM, 1993, EMBO J, V12, P2663, DOI 10.1002/j.1460-2075.1993.tb05927.x
NR 86
TC 119
Z9 144
U1 2
U2 27
PU OXFORD UNIV PRESS INC
PI CARY
PA JOURNALS DEPT, 2001 EVANS RD, CARY, NC 27513 USA
SN 1522-8517
EI 1523-5866
J9 NEURO-ONCOLOGY
JI Neuro-Oncology
PD OCT 15
PY 2014
VL 16
IS 10
BP 1304
EP 1312
DI 10.1093/neuonc/nou045
PG 9
WC Oncology; Clinical Neurology
SC Oncology; Neurosciences & Neurology
GA AR6CP
UT WOS:000343671000002
PM 24723564
DA 2025-02-17
ER

PT J
AU Oh, T
   Fakurnejad, S
   Sayegh, ET
   Clark, AJ
   Ivan, ME
   Sun, MZ
   Safaee, M
   Bloch, O
   James, CD
   Parsa, AT
AF Oh, Taemin
   Fakurnejad, Shayan
   Sayegh, Eli T.
   Clark, Aaron J.
   Ivan, Michael E.
   Sun, Matthew Z.
   Safaee, Michael
   Bloch, Orin
   James, Charles D.
   Parsa, Andrew T.
TI Immunocompetent murine models for the study of glioblastoma immunotherapy
SO JOURNAL OF TRANSLATIONAL MEDICINE
LA English
DT Review
DE Glioblastoma; Astrocytoma; Glioma; Immunotherapy; Preclinical; Animal models; Murine; Immune response; Immunosuppression
ID cell-based immunotherapy; engineered mouse models; pulsed dendritic cells; growth-factor receptor; brain-tumor-model; established intracerebral glioma; herpes-simplex-virus; leukemic stem-cells; beta gene-therapy; t-cells
AB Glioblastoma remains a lethal diagnosis with a 5-year survival rate of less than 10%. (NEJM 352: 987-96, 2005) Although immunotherapy-based approaches are capable of inducing detectable immune responses against tumor-specific antigens, improvements in clinical outcomes are modest, in no small part due to tumor-induced immunosuppressive mechanisms that promote immune escape and immuno-resistance. Immunotherapeutic strategies aimed at bolstering the immune response while neutralizing immunosuppression will play a critical role in improving treatment outcomes for glioblastoma patients. In vivo murine models of glioma provide an invaluable resource to achieving that end, and their use is an essential part of the preclinical workup for novel therapeutics that need to be tested in animal models prior to testing experimental therapies in patients. In this article, we review five contemporary immunocompetent mouse models, GL261 (C57BL/6), GL26 (C57BL/6) CT-2A (C57BL/6), SMA-560 (VM/Dk), and 4C8 (B6D2F1), each of which offer a suitable platform for testing novel immunotherapeutic approaches.
C1 [Oh, Taemin; Fakurnejad, Shayan; Sayegh, Eli T.; Bloch, Orin; Parsa, Andrew T.] Northwestern Univ, Feinberg Sch Med, Dept Neurol Surg, Chicago, IL 60611 USA.
   [Clark, Aaron J.; Ivan, Michael E.; Sun, Matthew Z.; Safaee, Michael; James, Charles D.] Univ Calif San Francisco, Dept Neurol Surg, San Francisco, CA 94143 USA.
C3 Northwestern University; Feinberg School of Medicine; University of California System; University of California San Francisco
RP Oh, T (通讯作者)，Northwestern Univ, Feinberg Sch Med, Dept Neurol Surg, 676 N St Clair St,Suite 2210, Chicago, IL 60611 USA.
EM taemin.oh@northwestern.edu
FU National Research Education Foundation through the American Association of Neurological Surgeons; Doris Duke Charitable Foundation; Reza and Georgianna Khatib Endowed Chair in Skull Base Tumor Surgery at UCSF; Northwestern University
CR Abate LE, 2006, J NEUROCHEM, V98, P1973, DOI 10.1111/j.1471-4159.2006.04097.x
   Aguilar LK, 2012, CURR TREAT OPTION ON, V13, P437, DOI 10.1007/s11864-012-0208-2
   Ahmed N, 2010, CLIN CANCER RES, V16, P474, DOI 10.1158/1078-0432.CCR-09-1322
   AKBASAK A, 1991, J NEUROSURG, V75, P922, DOI 10.3171/jns.1991.75.6.0922
   Anderson RCE, 2007, NEUROSURGERY, V60, P1129, DOI 10.1227/01.NEU.0000255460.91892.44
   AUSMAN JI, 1970, CANCER RES, V30, P2394
   Balyasnikova IV, 2010, PLOS ONE, V5, P0, DOI 10.1371/journal.pone.0009750
   Barth RF, 2009, J NEURO-ONCOL, V94, P299, DOI 10.1007/s11060-009-9875-7
   Binello E, 2012, J CANCER, V3, P166, DOI 10.7150/jca.4149
   Blazek ER, 2007, INT J RADIAT ONCOL, V67, P1, DOI 10.1016/j.ijrobp.2006.09.037
   Bloch O, 2013, CLIN CANCER RES, V19, P3165, DOI 10.1158/1078-0432.CCR-12-3314
   BODMER S, 1989, J IMMUNOL, V143, P3222
   Bovenberg MSS, 2013, MOL THER, V21, P1297, DOI 10.1038/mt.2013.80
   Brown CE, 2012, CLIN CANCER RES, V18, P2199, DOI 10.1158/1078-0432.CCR-11-1669
   Candolfi M, 2007, J NEURO-ONCOL, V85, P133, DOI 10.1007/s11060-007-9400-9
   Chen L, 2013, BBA-REV CANCER, V1836, P158, DOI 10.1016/j.bbcan.2013.04.003
   Chen ML, 2005, P NATL ACAD SCI USA, V102, P419, DOI 10.1073/pnas.0408197102
   Chiocca EA, 2008, MOL THER, V16, P618, DOI 10.1038/sj.mt.6300396
   Chow LML, 2012, ONCOTARGET, V3, P67
   Ciesielski MJ, 2006, CANCER IMMUNOL IMMUN, V55, P1491, DOI 10.1007/s00262-006-0138-6
   Crane C, 2009, J IMMUNOTHER, V32, P585, DOI 10.1097/CJI.0b013e3181a8efe6
   Crane CA, 2012, NEURO-ONCOLOGY, V14, P584, DOI 10.1093/neuonc/nos014
   Curtin JF, 2008, PLOS ONE, V3, P0, DOI 10.1371/journal.pone.0001983
   DANKS RA, 1995, CANCER RES, V55, P4302
   De Vleeschouwer S, 2008, CLIN CANCER RES, V14, P3098, DOI 10.1158/1078-0432.CCR-07-4875
   Denysenko T, 2010, CELL BIOCHEM FUNCT, V28, P343, DOI 10.1002/cbf.1666
   Derynck R, 2001, NAT GENET, V29, P117, DOI 10.1038/ng1001-117
   Dong HD, 2002, NAT MED, V8, P793, DOI 10.1038/nm730
   DYER CA, 1995, J NEUROPATH EXP NEUR, V54, P852, DOI 10.1097/00005072-199511000-00012
   Eramo A, 2006, CELL DEATH DIFFER, V13, P1238, DOI 10.1038/sj.cdd.4401872
   Fecci PE, 2007, CLIN CANCER RES, V13, P2158, DOI 10.1158/1078-0432.CCR-06-2070
   Feng KK, 2004, CANCER BIOTHER RADIO, V19, P649
   FRASER H, 1971, J PATHOL, V103, P266, DOI 10.1002/path.1711030410
   Gururaj AE, 2013, J BIOL CHEM, V288, P3428, DOI 10.1074/jbc.M112.399352
   Hambardzumyan D, 2011, GLIA, V59, P1155, DOI 10.1002/glia.21142
   Hatano Manabu, 2004, J TRANSL MED, V2, P40, DOI 10.1186/1479-5876-2-40
   Hau P, 2007, OLIGONUCLEOTIDES, V17, P201, DOI 10.1089/oli.2006.0053
   Heimberger AB, 2003, CLIN CANCER RES, V9, P4247
   Heimberger AB, 2000, J NEUROIMMUNOL, V103, P16, DOI 10.1016/S0165-5728(99)00172-1
   Heimberger AB, 2011, NEURO-ONCOLOGY, V13, P3, DOI 10.1093/neuonc/noq169
   Hellums EK, 2005, NEURO-ONCOLOGY, V7, P213, DOI 10.1215/S1152851705000074
   HEWITT HB, 1976, BRIT J CANCER, V33, P241, DOI 10.1038/bjc.1976.37
   Higgins RJ, 2004, CANCER IMMUNOL IMMUN, V53, P338, DOI 10.1007/s00262-003-0447-y
   Huse JT, 2009, BRAIN PATHOL, V19, P132, DOI 10.1111/j.1750-3639.2008.00234.x
   Iizuka Y, 2006, INT J CANCER, V118, P942, DOI 10.1002/ijc.21432
   Ishii N, 1999, BRAIN PATHOL, V9, P469, DOI 10.1111/j.1750-3639.1999.tb00536.x
   Jaschinski F, 2011, CURR PHARM BIOTECHNO, V12, P2203, DOI 10.2174/138920111798808266
   Jiang XB, 2009, VACCINE, V27, P6210, DOI 10.1016/j.vaccine.2009.08.002
   Jin LQ, 2006, NAT MED, V12, P1167, DOI 10.1038/nm1483
   Kim CH, 2006, CANCER IMMUNOL IMMUN, V55, P1309, DOI 10.1007/s00262-006-0134-x
   Kim JA, 2001, CANCER RES, V61, P2031
   Kim TG, 2010, CLIN VACCINE IMMUNOL, V17, P143, DOI 10.1128/CVI.00292-09
   Krause DS, 2006, NAT MED, V12, P1175, DOI 10.1038/nm1489
   Kuwashima N, 2005, J IMMUNOL, V175, P2730, DOI 10.4049/jimmunol.175.4.2730
   Lee J, 2006, CANCER CELL, V9, P391, DOI 10.1016/j.ccr.2006.03.030
   LICHTOR T, 1995, J NEUROSURG, V83, P1038, DOI 10.3171/jns.1995.83.6.1038
   Maes W, 2011, CANCER IMMUNOL IMMUN, V60, P153, DOI 10.1007/s00262-010-0946-6
   Maes W, 2009, NEURO-ONCOLOGY, V11, P529, DOI 10.1215/15228517-2009-004
   Markert JM, 2012, J VIROL, V86, P5304, DOI 10.1128/JVI.06998-11
   Marsh J, 2008, CLIN CANCER RES, V14, P7751, DOI 10.1158/1078-0432.CCR-08-0213
   Martínez-Murillo R, 2007, HISTOL HISTOPATHOL, V22, P1309, DOI 10.14670/HH-22.1309
   Miller J, 2010, J NEUROSURG, V113, P280, DOI 10.3171/2009.11.JNS09901
   Mohme M, 2014, CANCER TREAT REV, V40, P248, DOI 10.1016/j.ctrv.2013.08.008
   Morgan RA, 2012, HUM GENE THER, V23, P1043, DOI 10.1089/hum.2012.041
   Mukherjee P, 2004, CLIN CANCER RES, V10, P5622, DOI 10.1158/1078-0432.CCR-04-0308
   Natsume A, 1999, GENE THER, V6, P1626, DOI 10.1038/sj.gt.3300990
   Vinageras EN, 2008, J CLIN ONCOL, V26, P1452, DOI 10.1200/JCO.2007.11.5980
   Newcomb EW, 2009, CNS CANCER, V0, PP227, DOI 10.1007/978-1-60327-553-8
   Ni HT, 2001, J NEURO-ONCOL, V51, P1, DOI 10.1023/A:1006452726391
   Ohno M, 2010, CANCER SCI, V101, P2518, DOI 10.1111/j.1349-7006.2010.01734.x
   PANTELOURIS EM, 1968, NATURE, V217, P370, DOI 10.1038/217370a0
   Park SD, 2007, VACCINE, V25, P3485, DOI 10.1016/j.vaccine.2006.12.060
   Parsa AT, 2007, NAT MED, V13, P84, DOI 10.1038/nm1517
   Paul AK, 2009, J NEURO-ONCOL, V94, P21, DOI 10.1007/s11060-009-9798-3
   Pellegatta S, 2006, NEUROL RES, V28, P527, DOI 10.1179/016164106X116809
   Pellegatta S, 2006, CANCER RES, V66, P10247, DOI 10.1158/0008-5472.CAN-06-2048
   PETERSON DL, 1994, J NEUROSURG, V80, P865, DOI 10.3171/jns.1994.80.5.0865
   PILKINGTON GJ, 1983, J NEUROL SCI, V62, P115, DOI 10.1016/0022-510X(83)90193-4
   PILKINGTON GJ, 1982, NEUROSCI LETT, V34, P315, DOI 10.1016/0304-3940(82)90194-X
   Plautz GE, 1997, CELL IMMUNOL, V178, P101, DOI 10.1006/cimm.1997.1140
   Prins RM, 2003, CANCER RES, V63, P8487
   Qiang L, 2009, CANCER LETT, V279, P13, DOI 10.1016/j.canlet.2009.01.016
   RANA MW, 1977, P SOC EXP BIOL MED, V155, P85
   Rankin SL, 2012, NEUROPATH APPL NEURO, V38, P254, DOI 10.1111/j.1365-2990.2011.01231.x
   Reardon DA, 2013, EXPERT REV VACCINES, V12, P597, DOI 10.1586/erv.13.41
   Reilly KM, 2001, SEMIN CANCER BIOL, V11, P177, DOI 10.1006/scbi.2000.0375
   Rodrigues JC, 2010, NEURO-ONCOLOGY, V12, P351, DOI 10.1093/neuonc/nop023
   Saito R, 2004, INT J CANCER, V111, P777, DOI 10.1002/ijc.20331
   Sampson JH, 1997, NEUROSURGERY, V41, P1365, DOI 10.1097/00006123-199712000-00024
   Sampson JH, 2014, CLIN CANCER RES, V20, P972, DOI 10.1158/1078-0432.CCR-13-0709
   Sampson JH, 2009, MOL CANCER THER, V8, P2773, DOI 10.1158/1535-7163.MCT-09-0124
   Sampson JH, 2008, SEMIN IMMUNOL, V20, P267, DOI 10.1016/j.smim.2008.04.001
   Schatton T, 2008, NATURE, V451, P345, DOI 10.1038/nature06489
   Schreiber RD, 2011, SCIENCE, V331, P1565, DOI 10.1126/science.1203486
   SELIGMAN ARNOLD M, 1939, AMER JOUR CANCER, V37, P364
   SERANO RD, 1980, ACTA NEUROPATHOL, V51, P53, DOI 10.1007/BF00688850
   SEYFRIED TN, 1992, MOL CHEM NEUROPATHOL, V17, P147, DOI 10.1007/BF03159989
   Shelton LM, 2010, J NEURO-ONCOL, V99, P165, DOI 10.1007/s11060-010-0115-y
   SIDRANSKY D, 1992, NATURE, V355, P846, DOI 10.1038/355846a0
   Singh SK, 2004, NATURE, V432, P396, DOI 10.1038/nature03128
   Smith LM, 2008, BRIT J CANCER, V99, P100, DOI 10.1038/sj.bjc.6604437
   Sonabend Adam M, 2007, EXPERT REV ANTICANCER THER, V7, PS7, DOI 10.1586/14737140.7.12s.S7
   Spagnolo A, 2007, J NEUROSURG, V106, P299, DOI 10.3171/jns.2007.106.2.299
   Stupp R, 2005, NEW ENGL J MED, V352, P987, DOI 10.1056/NEJMoa043330
   Sughrue ME, 2009, J TRANSL MED, V7, P0, DOI 10.1186/1479-5876-7-84
   Szatmári T, 2006, CANCER SCI, V97, P546, DOI 10.1111/j.1349-7006.2006.00208.x
   Topalian SL, 2011, J CLIN ONCOL, V29, P4828, DOI 10.1200/JCO.2011.38.0899
   TRENT J, 1986, P NATL ACAD SCI USA, V83, P470, DOI 10.1073/pnas.83.2.470
   Tsugawa T, 2004, GENE THER, V11, P1551, DOI 10.1038/sj.gt.3302300
   Ueda R, 2009, CLIN CANCER RES, V15, P6551, DOI 10.1158/1078-0432.CCR-09-1067
   Uhl M, 2004, CANCER RES, V64, P7954, DOI 10.1158/0008-5472.CAN-04-1013
   Vara JAF, 2004, CANCER TREAT REV, V30, P193, DOI 10.1016/j.ctrv.2003.07.007
   Vince GH, 2004, EXP NEUROL, V190, P478, DOI 10.1016/j.expneurol.2004.08.015
   Waldron JS, 2010, J CLIN NEUROSCI, V17, P1543, DOI 10.1016/j.jocn.2010.04.021
   Wei J, 2010, CLIN CANCER RES, V16, P461, DOI 10.1158/1078-0432.CCR-09-1983
   Wei J, 2010, MOL CANCER THER, V9, P67, DOI 10.1158/1535-7163.MCT-09-0734
   Weiner NE, 1999, J NEUROPATH EXP NEUR, V58, P54, DOI 10.1097/00005072-199901000-00007
   Wu A, 2008, STEM CELLS DEV, V17, P173, DOI 10.1089/scd.2007.0133
   Wu AH, 2007, J NEURO-ONCOL, V83, P121, DOI 10.1007/s11060-006-9265-3
   Xu M, 2014, J NEURO-ONCOL, V116, P497, DOI 10.1007/s11060-013-1334-9
   Yuan XP, 2004, ONCOGENE, V23, P9392, DOI 10.1038/sj.onc.1208311
   Zagzag D, 2005, LAB INVEST, V85, P328, DOI 10.1038/labinvest.3700233
   Zagzag D, 2000, LAB INVEST, V80, P837, DOI 10.1038/labinvest.3780088
   Zeppernick F, 2008, CLIN CANCER RES, V14, P123, DOI 10.1158/1078-0432.CCR-07-0932
   Zimmerman HM, 1941, CANCER RES, V1, P919
NR 125
TC 163
Z9 195
U1 2
U2 18
PU BMC
PI LONDON
PA CAMPUS, 4 CRINAN ST, LONDON N1 9XW, ENGLAND
SN 1479-5876
EI 
J9 J TRANSL MED
JI J. Transl. Med.
PD APR 29
PY 2014
VL 12
IS 
BP 
EP 
DI 10.1186/1479-5876-12-107
PG 10
WC Medicine, Research & Experimental
SC Research & Experimental Medicine
GA AG6KM
UT WOS:000335527500001
PM 24779345
DA 2025-02-17
ER

PT J
AU Polyzoidis, S
   Ashkan, K
AF Polyzoidis, Stavros
   Ashkan, Keyoumars
TI DCVax®-L-Developed by Northwest Biotherapeutics
SO HUMAN VACCINES & IMMUNOTHERAPEUTICS
LA English
DT Review
DE DCVax (R)-L; glioblastoma multiforme; immunotherapy; vaccine; dendritic cells; overall survival; side effects; BBB; blood brain barrier; CNS; central nervous system; CTL; cytotoxic T-lymphocyte; DC; dendritic cell; DTH; delayed tissue hypersensitivity; EORTC; European Organization for Research and Treatment of Cancer; FDA; Food and Drug Administration; GBM; glioblastoma multiforme; GM-CSF; granulocyte-macrophage colony-stimulating factor; HGG; high-grade glioma; IL-4; interleukin-4; IMP; investigational medicinal product; MHRA; Medicines and Healthcare products Regulatory Agency; MRI; magnetic resonance imaging; ND; newly diagnosed; NIHR; National Institute for Health Research; NWBT; Northwest Biotherapeutics Inc; OS; overall survival; PEI; Paul-Ehrlich-Institute; PFS; progression-free survival; TAAs; tumor-associated antigens; UCLA; University of California; Los Angeles; U; S; A; United States of America
ID dendritic cell vaccination; glioblastoma-multiforme; glioma patients; t-cells; adjuvant temozolomide; antitumor immunity; recurrent glioma; malignant glioma; clinical-trial; tumor vaccine
AB Dendritic cell (DC) immunotherapy is emerging as a potential addition to the standard of care in the treatment of glioblastoma multiforme (GBM). In the last decade or so various research groups have conducted phase I and II trials of DC-immunotherapy on patients with newly diagnosed (ND) and recurrent GBM and other high-grade gliomas in an attempt to improve the poor prognosis. Results show an increase in overall survival (OS), while vaccination-related side effects are invariably mild. Northwest Biotherapeutics, Inc., Bethesda, Maryland, U.S.A. (NWBT) developed the DCVax (R)-L vaccine as an adjunct to the treatment of GBM. It is currently under evaluation in a phase III trial in patients with ND-GBM, which is the only ongoing trial of its kind. In this review current data and perspectives of this product are examined.
C1 [Polyzoidis, Stavros; Ashkan, Keyoumars] Kings Coll London, Kings Coll Hosp, Dept Neurosurg, London WC2R 2LS, England.
C3 University of London; King's College London; King's College Hospital NHS Foundation Trust; King's College Hospital
RP Polyzoidis, S (通讯作者)，Kings Coll London, Kings Coll Hosp, Dept Neurosurg, London WC2R 2LS, England.
EM stavrospolyzoidis@gmail.com
CR Akiyama Y, 2012, BMC CANCER, V12, P0, DOI 10.1186/1471-2407-12-623
   Ardon H, 2012, CANCER IMMUNOL IMMUN, V61, P2033, DOI 10.1007/s00262-012-1261-1
   Ardon H, 2010, J NEURO-ONCOL, V99, P261, DOI 10.1007/s11060-010-0131-y
   BIGNER DD, 1981, J NEUROSURG, V55, P32, DOI 10.3171/jns.1981.55.1.0032
   Candolfi M, 2009, CURR GENE THER, V9, P409, DOI 10.2174/156652309789753301
   Cha E, 2010, CURR OPIN MOL THER, V12, P77
   Chang CN, 2011, J CLIN NEUROSCI, V18, P1048, DOI 10.1016/j.jocn.2010.11.034
   Chiang CLL, 2013, CLIN CANCER RES, V19, P4801, DOI 10.1158/1078-0432.CCR-13-1185
   Chin L, 2008, NATURE, V455, P1061, DOI 10.1038/nature07385
   Cho DY, 2012, WORLD NEUROSURG, V77, P736, DOI 10.1016/j.wneu.2011.08.020
   De Velde ALRV, 2008, B CANCER, V95, P320, DOI 10.1684/bdc.2008.0602
   De Vleeschouwer S, 2008, CLIN CANCER RES, V14, P3098, DOI 10.1158/1078-0432.CCR-07-4875
   Erdmann M, 2010, METHODS MOL BIOL, V595, P149, DOI 10.1007/978-1-60761-421-0_9
   Fadul CE, 2011, J IMMUNOTHER, V34, P382, DOI 10.1097/CJI.0b013e318215e300
   Gong JL, 1997, NAT MED, V3, P558, DOI 10.1038/nm0597-558
   Grossman SA, 2010, CLIN CANCER RES, V16, P2443, DOI 10.1158/1078-0432.CCR-09-3106
   Heimberger AB, 2008, NEURO-ONCOLOGY, V10, P98, DOI 10.1215/15228517-2007-046
   INABA K, 1990, J EXP MED, V172, P631, DOI 10.1084/jem.172.2.631
   Jie X, 2012, CELL BIOCHEM BIOPHYS, V62, P91, DOI 10.1007/s12013-011-9265-6
   Kikuchi T, 2001, CANCER IMMUNOL IMMUN, V50, P337, DOI 10.1007/s002620100205
   Kikuchi T, 2004, J IMMUNOTHER, V27, P452, DOI 10.1097/00002371-200411000-00005
   Kjaergaard J, 2005, J NEUROSURG, V103, P156, DOI 10.3171/jns.2005.103.1.0156
   Kleihues P, 2000, PATHOLOGY AND GENETICS OF TUMOURS OF THE NERVOUS SYSTEM, V0, P29
   Liau LM, 2005, CLIN CANCER RES, V11, P5515, DOI 10.1158/1078-0432.CCR-05-0464
   Liau LM, 1999, J NEUROSURG, V90, P1115, DOI 10.3171/jns.1999.90.6.1115
   Liau LM, 2002, CANCER RES, V62, P2287
   MAYORDOMO JI, 1995, NAT MED, V1, P1297, DOI 10.1038/nm1295-1297
   Miamen AG, 2012, LIVER CANCER, V1, P226, DOI 10.1159/000343837
   Ochs K, 2013, J NEUROIMMUNOL, V265, P106, DOI 10.1016/j.jneuroim.2013.09.011
   Ohgaki H, 2005, J NEUROPATH EXP NEUR, V64, P479, DOI 10.1093/jnen/64.6.479
   Okada H, 1998, INT J CANCER, V78, P196, DOI 10.1002/(SICI)1097-0215(19981005)78:2<196::AID-IJC13>3.0.CO;2-9
   Okada H, 2011, J CLIN ONCOL, V29, P330, DOI 10.1200/JCO.2010.30.7744
   Park JK, 2010, J CLIN ONCOL, V28, P3838, DOI 10.1200/JCO.2010.30.0582
   Phuphanich S, 2013, CANCER IMMUNOL IMMUN, V62, P125, DOI 10.1007/s00262-012-1319-0
   Pinzon-Charry A, 2006, EXPERT OPIN BIOL TH, V6, P591, DOI 10.1517/14712598.6.6.591
   Prins RM, 2011, CLIN CANCER RES, V17, P1603, DOI 10.1158/1078-0432.CCR-10-2563
   Rutkowski S, 2004, BRIT J CANCER, V91, P1656, DOI 10.1038/sj.bjc.6602195
   Sampson JH, 1900, V13, V0, P324
   Smyth MJ, 2001, NAT IMMUNOL, V2, P293, DOI 10.1038/86297
   Stupp R, 2005, NEW ENGL J MED, V352, P987, DOI 10.1056/NEJMoa043330
   Stupp R, 2009, LANCET ONCOL, V10, P459, DOI 10.1016/S1470-2045(09)70025-7
   Sturm D, 2014, NAT REV CANCER, V14, P92, DOI 10.1038/nrc3655
   Vik-Mo EO, 2013, CANCER IMMUNOL IMMUN, V62, P1499, DOI 10.1007/s00262-013-1453-3
   Walker DG, 2008, J CLIN NEUROSCI, V15, P114, DOI 10.1016/j.jocn.2007.08.007
   Walker PR, 2000, J IMMUNOL, V165, P3128, DOI 10.4049/jimmunol.165.6.3128
   Wheeler CJ, 2008, CANCER RES, V68, P5955, DOI 10.1158/0008-5472.CAN-07-5973
   Wheeler CJ, 2009, EXPERT OPIN INV DRUG, V18, P509, DOI 10.1517/13543780902841951 
   Yamanaka R, 2003, BRIT J CANCER, V89, P1172, DOI 10.1038/sj.bjc.6601268
   Yamanaka R, 2005, CLIN CANCER RES, V11, P4160, DOI 10.1158/1078-0432.CCR-05-0120
   Yu JS, 2001, CANCER RES, V61, P842
   Yu JS, 2004, CANCER RES, V64, P4973, DOI 10.1158/0008-5472.CAN-03-3505
   Zhou Q, 2008, CLIN EXP IMMUNOL, V153, P392, DOI 10.1111/j.1365-2249.2008.03724.x
   Zitvogel L, 1996, J EXP MED, V183, P87, DOI 10.1084/jem.183.1.87
NR 53
TC 48
Z9 57
U1 0
U2 12
PU TAYLOR & FRANCIS INC
PI PHILADELPHIA
PA 530 WALNUT STREET, STE 850, PHILADELPHIA, PA 19106 USA
SN 2164-5515
EI 2164-554X
J9 HUM VACC IMMUNOTHER
JI Human Vaccines Immunother.
PD NOV 15
PY 2014
VL 10
IS 11
BP 3139
EP 3145
DI 10.4161/hv.29276
PG 7
WC Biotechnology & Applied Microbiology; Immunology
SC Biotechnology & Applied Microbiology; Immunology
GA CB1CN
UT WOS:000349364300014
PM 25483653
DA 2025-02-17
ER

PT J
AU Mineharu, Y
   Kamran, N
   Lowenstein, PR
   Castro, MG
AF Mineharu, Yohei
   Kamran, Neha
   Lowenstein, Pedro R.
   Castro, Maria G.
TI Blockade of mTOR Signaling via Rapamycin Combined with Immunotherapy Augments Antiglioma Cytotoxic and Memory T-Cell Functions
SO MOLECULAR CANCER THERAPEUTICS
LA English
DT Article
ID plasmacytoid dendritic cells; malignant glioma; mammalian target; tumor-immunity; brain-tumor; vaccination; therapy; cancer; differentiation; progression
AB The success of immunotherapeutic approaches targeting glioblastoma multiforme (GBM) demands a robust antiglioma T-cell cytotoxic and memory response. Recent evidence suggests that rapamycin regulates T-cell differentiation. Herein, we tested whether administration of rapamycin could enhance the efficacy of immunotherapy utilizing Fms-like tyrosine kinase 3 ligand (Ad-Flt3L) and thymidine kinase/ganciclovir (Ad-TK/GCV). Using the refractory rat RG2 glioma model, we demonstrate that administration of rapamycin with Ad-Flt3L + Ad-TK/GCV immunotherapy enhanced the cytotoxic activity of antitumor CD8(+) T cells. Rats treated with rapamycin + Ad-Flt3L + Ad-TK/GCV exhibited massive reduction in the tumor volume and extended survival. Rapamycin administration also prolonged the survival of Ad-Flt3L + Ad-TK/GCV-treated GL26 tumor-bearing mice, associated with an increase in the frequency of tumor-specific and IFN gamma(+) CD8(+) T cells. More importantly, rapamycin administration, even for a short interval, elicited a potent long-lasting central memory CD8(+) T-cell response. The enhanced memory response translated to an increased frequency of tumor-specific CD8(+) T cells within the tumor and IFN gamma release, providing the mice with long-term survival advantage in response to tumor rechallenge. Our data, therefore, point to rapamycin as an attractive adjuvant to be used in combination with immunotherapy in a phase I clinical trial for GBM. (C) 2014 AACR.
C1 [Mineharu, Yohei; Kamran, Neha; Lowenstein, Pedro R.; Castro, Maria G.] Univ Michigan, Sch Med, Dept Neurosurg, Ann Arbor, MI 48109 USA.
   [Kamran, Neha; Lowenstein, Pedro R.; Castro, Maria G.] Univ Michigan, Sch Med, Dept Cell & Dev Biol, Ann Arbor, MI 48109 USA.
C3 University of Michigan System; University of Michigan; University of Michigan System; University of Michigan
RP Castro, MG (通讯作者)，Univ Michigan, Sch Med, MSRB 2,Room 4570,1150 W Med Ctr Dr, Ann Arbor, MI 48109 USA.
EM mariacas@umich.edu
FU NIH/National Institute of Neurological Disorders and Stroke (NINDS) [1UO1-NS052465, UO1-NS052465-04S1, 1RO1-NS074387, 1RO1-NS057711]; NIH/NINDS [1RO1-NS054193, 1RO1-NS061107, 1RO1-NS082311]; MICHR [NIH/U21TR000433]; Cancer Biology Training Grant [NIH/NCI T32-CA009676]; Neurology Training Grant [NIH/NINDS T32-NS007222]; Phase One Foundation; Department of Neurosurgery, University of Michigan School of Medicine; National Cancer Institute [T32CA009676] Funding Source: NIH RePORTER; National Institute of Neurological Disorders and Stroke [T32NS007222] Funding Source: NIH RePORTER
CR Ali S, 2004, MOL THER, V10, P1071, DOI 10.1016/j.ymthe.2004.08.025
   Ali S, 2005, CANCER RES, V65, P7194, DOI 10.1158/0008-5472.CAN-04-3434
   Amiel E, 2012, J IMMUNOL, V189, P2151, DOI 10.4049/jimmunol.1103741
   Araki K, 2011, CURR OPIN CELL BIOL, V23, P707, DOI 10.1016/j.ceb.2011.08.006
   Araki K, 2009, NATURE, V460, P108, DOI 10.1038/nature08155
   Arko L, 2010, PHARMACOL THERAPEUT, V128, P1, DOI 10.1016/j.pharmthera.2010.04.015
   Cao WP, 2008, NAT IMMUNOL, V9, P1157, DOI 10.1038/ni.1645
   Chi H, 2012, NAT REV IMMUNOL, V12, P325, DOI 10.1038/nri3198
   Choo AY, 2008, P NATL ACAD SCI USA, V105, P17414, DOI 10.1073/pnas.0809136105
   Curtin JF, 2006, J IMMUNOL, V176, P3566, DOI 10.4049/jimmunol.176.6.3566
   Curtin JF, 2009, PLOS MED, V6, P83, DOI 10.1371/journal.pmed.1000010
   Dietrich PY, 2010, CURR OPIN ONCOL, V22, P604, DOI 10.1097/CCO.0b013e32833dead8
   Dix AR, 1999, J NEUROIMMUNOL, V100, P216, DOI 10.1016/S0165-5728(99)00203-9
   Gomez GG, 2006, GENE THER MOL BIOL, V10A, P133
   Haidinger M, 2010, J IMMUNOL, V185, P3919, DOI 10.4049/jimmunol.1000296
   Haxhinasto S, 2008, J EXP MED, V205, P565, DOI 10.1084/jem.20071477
   INGRAM M, 1990, NEUROLOGICAL RESEARCH, V12, P265
   Jagannath C, 2009, NAT MED, V15, P267, DOI 10.1038/nm.1928
   King GD, 2008, NEURO-ONCOLOGY, V10, P19, DOI 10.1215/15228517-2007-045
   KITAHARA T, 1987, J NEURO-ONCOL, V4, P329
   Lamborn KR, 2008, NEURO-ONCOLOGY, V10, P162, DOI 10.1215/15228517-2007-062
   Li QS, 2012, J IMMUNOL, V188, P3080, DOI 10.4049/jimmunol.1103365
   Li QS, 2011, IMMUNITY, V34, P541, DOI 10.1016/j.immuni.2011.04.006
   Mineharu Y, 2012, NEUROTHERAPEUTICS, V9, P827, DOI 10.1007/s13311-012-0144-7
   Mineharu Y, 2011, CLIN CANCER RES, V17, P4705, DOI 10.1158/1078-0432.CCR-11-0915
   Muhammad AKMG, 2009, CLIN CANCER RES, V15, P6113, DOI 10.1158/1078-0432.CCR-09-1087
   Mullins DW, 2003, J EXP MED, V198, P1023, DOI 10.1084/jem.20021348
   Ohtani M, 2008, BLOOD, V112, P635, DOI 10.1182/blood-2008-02-137430
   Powell JD, 1999, J IMMUNOL, V162, P2775
   Rao RR, 2010, IMMUNITY, V32, P67, DOI 10.1016/j.immuni.2009.10.010
   Sauer S, 2008, P NATL ACAD SCI USA, V105, P7797, DOI 10.1073/pnas.0800928105
   SchmidtWolf GD, 1997, ANN HEMATOL, V74, P51, DOI 10.1007/s002770050257
   Shor B, 2009, CELL CYCLE, V8, P3831, DOI 10.4161/cc.8.23.10070
   Sims GP, 2010, ANNU REV IMMUNOL, V28, P367, DOI 10.1146/annurev.immunol.021908.132603
   Turner AP, 2011, AM J TRANSPLANT, V11, P613, DOI 10.1111/j.1600-6143.2010.03407.x
   Turnquist HR, 2007, J IMMUNOL, V178, P7018, DOI 10.4049/jimmunol.178.11.7018
   Vanneman M, 2012, NAT REV CANCER, V12, P237, DOI 10.1038/nrc3237
   Wang Y, 2011, BRIT J CANCER, V104, P643, DOI 10.1038/bjc.2011.15
   Weichhart T, 2008, IMMUNITY, V29, P565, DOI 10.1016/j.immuni.2008.08.012
   Wherry EJ, 2003, NAT IMMUNOL, V4, P225, DOI 10.1038/ni889
   Yang J, 2010, P NATL ACAD SCI USA, V107, P4716, DOI 10.1073/pnas.0911587107
   Yu JS, 2001, CANCER RES, V61, P842
   Yu JS, 2004, CANCER RES, V64, P4973, DOI 10.1158/0008-5472.CAN-03-3505
NR 43
TC 41
Z9 52
U1 1
U2 5
PU AMER ASSOC CANCER RESEARCH
PI PHILADELPHIA
PA 615 CHESTNUT ST, 17TH FLOOR, PHILADELPHIA, PA 19106-4404 USA
SN 1535-7163
EI 1538-8514
J9 MOL CANCER THER
JI Mol. Cancer Ther.
PD DEC 15
PY 2014
VL 13
IS 12
BP 3024
EP 3036
DI 10.1158/1535-7163.MCT-14-0400
PG 13
WC Oncology
SC Oncology
GA AW2QH
UT WOS:000346132900023
PM 25256739
DA 2025-02-17
ER

PT J
AU Zeng, JM
   Wang, S
AF Zeng, Jieming
   Wang, Shu
TI Human Dendritic Cells Derived From Embryonic Stem Cells Stably Modified With CD1d Efficiently Stimulate Antitumor Invariant Natural Killer T Cell Response
SO STEM CELLS TRANSLATIONAL MEDICINE
LA English
DT Article
DE Stem cell; Dendritic cell; Invariant natural killer T cell; CD1d; Genetic modification; Immunotherapy
ID v-alpha-24 nkt cells; alpha-galactosylceramide krn7000; antigen-presenting cells; cancer-patients; lung-cancer; in-vitro; phase-i; immunotherapy; expansion; ligand
AB Invariant natural killer T (iNKT) cells are a unique lymphocyte subpopulation that mediates antitumor activities upon activation. A current strategy to harness iNKT cells for cancer treatment is endogenous iNKT cell activation using patient-derived dendritic cells (DCs). However, the limited number and functional defects of patient DCs are still the major challenges for this therapeutic approach. In this study, we investigated whether human embryonic stem cells (hESCs) with an ectopically expressed CD1d gene could be exploited to address this issue. Using a lentivector carrying an optimized expression cassette, we generated stably modified hESC lines that consistently overexpressed CD1d. These modified hESC lines were able to differentiate into DCs as efficiently as the parental line. Most importantly, more than 50% of such derived DCs were CD1d+. These CD1d-overexpressing DCs were more efficient in inducing iNKT cell response than those without modification, and their ability was comparable to that of DCs generated from monocytes of healthy donors. The iNKT cells expanded by the CD1d-overexpressing DCs were functional, as demonstrated by their ability to lyse iNKT cell-sensitive glioma cells. Therefore, hESCs stably modified with the CD1d gene may serve as a convenient, unlimited, and competent DC source for iNKT cell-based cancer immunotherapy.
C1 [Zeng, Jieming; Wang, Shu] Inst Bioengn & Nanotechnol, Singapore 138669, Singapore.
   [Wang, Shu] Natl Univ Singapore, Dept Biol Sci, Singapore 117548, Singapore.
C3 Agency for Science Technology & Research (A*STAR); A*STAR - Institute of Bioengineering & Bioimaging (IBB); A*STAR - Institute of Bioengineering & Nanotechnology (IBN); National University of Singapore
RP Zeng, JM (通讯作者)，Inst Bioengn & Nanotechnol, 31 Biopolis Way,04-01, Singapore 138669, Singapore.
EM jmzeng@ibn.a-star.edu.sg; swang@ibn.a-star.edu.sg
FU Institute of Bioengineering and Nanotechnology (Biomedical Research Council, Agency for Science, Technology and Research, Singapore)
CR Ali Tahir SM, 2001, J IMMUNOL, V167, P4046
   Bendelac A, 2007, ANNU REV IMMUNOL, V25, P297, DOI 10.1146/annurev.immunol.25.022106.141711
   Chang DH, 2005, J EXP MED, V201, P1503, DOI 10.1084/jem.20042592
   Choi KD, 2009, J CLIN INVEST, V119, P2818, DOI 10.1172/JCI38591
   De Santo C, 2008, J CLIN INVEST, V118, P4036, DOI 10.1172/JCI36264
   DeFrancesco L, 2010, NAT BIOTECHNOL, V28, P531, DOI 10.1038/nbt0610-531
   Dhodapkar KM, 2004, INT J CANCER, V109, P893, DOI 10.1002/ijc.20050
   Dhodapkar MV, 2003, J EXP MED, V198, P1753, DOI 10.1084/jem.20031030
   Du J, 2010, J BIOSCI BIOENG, V109, P1, DOI 10.1016/j.jbiosc.2009.06.017
   Fujii S, 2003, BRIT J HAEMATOL, V122, P617, DOI 10.1046/j.1365-2141.2003.04465.x
   Giaccone G, 2002, CLIN CANCER RES, V8, P3702
   Haruta M, 2013, GENE THER, V20, P504, DOI 10.1038/gt.2012.59
   Hayakawa Y, 2002, BLOOD, V100, P1728
   Imataki O, 2008, CYTOTHERAPY, V10, P497, DOI 10.1080/14653240802072747
   Ishikawa A, 2005, CLIN CANCER RES, V11, P1910, DOI 10.1158/1078-0432.CCR-04-1453
   Kawano T, 1999, CANCER RES, V59, P5102
   Kronenberg M, 2005, ANNU REV IMMUNOL, V23, P877, DOI 10.1146/annurev.immunol.23.021704.115742
   Kunii N, 2009, CANCER SCI, V100, P1092, DOI 10.1111/j.1349-7006.2009.01135.x
   Metelitsa LS, 2011, CLIN IMMUNOL, V140, P119, DOI 10.1016/j.clim.2010.10.005
   Metelitsa LS, 2004, J EXP MED, V199, P1213, DOI 10.1084/jem.20031462
   Metelitsa LS, 2001, J IMMUNOL, V167, P3114, DOI 10.4049/jimmunol.167.6.3114
   Molling JW, 2007, J CLIN ONCOL, V25, P862, DOI 10.1200/JCO.2006.08.5787
   Molling JW, 2005, INT J CANCER, V116, P87, DOI 10.1002/ijc.20998
   Motohashi S, 2002, INT J CANCER, V102, P159, DOI 10.1002/ijc.10678
   Motohashi S, 2008, CANCER SCI, V99, P638, DOI 10.1111/j.1349-7006.2008.00730.x
   Motohashi S, 2011, CLIN IMMUNOL, V140, P167, DOI 10.1016/j.clim.2011.01.009
   Motohashi S, 2009, J IMMUNOL, V182, P2492, DOI 10.4049/jimmunol.0800126
   Nicol A, 2000, IMMUNOLOGY, V99, P229, DOI 10.1046/j.1365-2567.2000.00952.x
   Nieda M, 2001, BLOOD, V97, P2067, DOI 10.1182/blood.V97.7.2067
   Nieda M, 2004, BLOOD, V103, P383, DOI 10.1182/blood-2003-04-1155
   Okai M, 2002, VOX SANG, V83, P250, DOI 10.1046/j.1423-0410.2002.00217.x
   Palucka K, 2012, NAT REV CANCER, V12, P265, DOI 10.1038/nrc3258
   Parekh VV, 2005, J CLIN INVEST, V115, P2572, DOI 10.1172/JCI24762
   Senju S, 2011, GENE THER, V18, P874, DOI 10.1038/gt.2011.22
   Senju S, 2007, STEM CELLS, V25, P2720, DOI 10.1634/stemcells.2007-0321
   Slukvin II, 2006, J IMMUNOL, V176, P2924, DOI 10.4049/jimmunol.176.5.2924
   Small EJ, 2000, J CLIN ONCOL, V18, P3894, DOI 10.1200/JCO.2000.18.23.3894
   Song LP, 2009, J CLIN INVEST, V119, P1524, DOI 10.1172/JCI37869
   Su Z, 2008, CLIN CANCER RES, V14, P6207, DOI 10.1158/1078-0432.CCR-08-0309
   Tachibana T, 2005, CLIN CANCER RES, V11, P7322, DOI 10.1158/1078-0432.CCR-05-0877
   Tseng SY, 2009, REGEN MED, V4, P513, DOI 10.2217/RME.09.25
   van der Vliet HJJ, 2008, J IMMUNOL, V180, P7287, DOI 10.4049/jimmunol.180.11.7287
   Yamasaki K, 2011, CLIN IMMUNOL, V138, P255, DOI 10.1016/j.clim.2010.11.014
   Yamaura A, 2008, BLOOD, V111, P4254, DOI 10.1182/blood-2007-04-085142
   Yanagisawa K, 2002, J IMMUNOL, V168, P6494, DOI 10.4049/jimmunol.168.12.6494
   Zeng JM, 2007, STEM CELLS, V25, P1055, DOI 10.1634/stemcells.2006-0616
   Zeng JM, 2012, J IMMUNOL, V188, P4297, DOI 10.4049/jimmunol.1102343
   Zhan XC, 2004, LANCET, V364, P163, DOI 10.1016/S0140-6736(04)16629-4
NR 48
TC 7
Z9 9
U1 0
U2 4
PU WILEY
PI HOBOKEN
PA 111 RIVER ST, HOBOKEN 07030-5774, NJ USA
SN 2157-6564
EI 2157-6580
J9 STEM CELL TRANSL MED
JI Stem Cells Transl. Med.
PD JAN 15
PY 2014
VL 3
IS 1
BP 69
EP 80
DI 10.5966/sctm.2013-0070
PG 12
WC Cell & Tissue Engineering
SC Cell Biology
GA 294AE
UT WOS:000330014000008
PM 24292792
DA 2025-02-17
ER

PT J
AU Wainwright, DA
   Chang, AL
   Dey, M
   Balyasnikova, IV
   Kim, CK
   Tobias, A
   Cheng, Y
   Kim, JW
   Qiao, J
   Zhang, LJ
   Han, Y
   Lesniak, MS
AF Wainwright, Derek A.
   Chang, Alan L.
   Dey, Mahua
   Balyasnikova, Irina V.
   Kim, Chung Kwon
   Tobias, Alex
   Cheng, Yu
   Kim, Julius W.
   Qiao, Jian
   Zhang, Lingjiao
   Han, Yu
   Lesniak, Maciej S.
TI Durable Therapeutic Efficacy Utilizing Combinatorial Blockade against IDO, CTLA-4, and PD-L1 in Mice with Brain Tumors
SO CLINICAL CANCER RESEARCH
LA English
DT Article
ID regulatory t-cells; draining lymph-nodes; plasmacytoid dendritic cells; indoleamine 2,3-dioxygenase; glioblastoma-multiforme; resistance mechanism; rejection function; dual blockade; expression; glioma
AB Purpose: Glioblastoma (GBM) is the most common form of malignant glioma in adults. Although protected by both the blood-brain and blood-tumor barriers, GBMs are actively infiltrated by T cells. Previous work has shownthatIDO, CTLA-4, and PD-L1 aredominantmolecular participants in the suppression of GBM immunity. This includes IDO-mediated regulatory T-cell (Treg; CD4(+)CD25(+)FoxP3(+)) accumulation, the interaction of T-cell-expressed, CTLA-4, with dendritic cell-expressed, CD80, as well as the interaction of tumor-and/ ormacrophage-expressed, PD-L1, with T-cell-expressed, PD-1. The individual inhibition of each pathway has been shown to increase survival in the context of experimental GBM. However, the impact of simultaneously targeting all three pathways in brain tumors has been left unanswered. Experimental Design and Results: In this report, we demonstrate that, when dually challenged, IDOdeficient tumors provide a selectively competitive survival advantage against IDO-competent tumors. Next, we provide novel observations regarding tryptophan catabolic enzyme expression, before showing that the therapeutic inhibition of IDO, CTLA-4, and PD-L1 in a mouse model of well-established glioma maximally decreases tumor-infiltrating Tregs, coincident with a significant increase in T-cell-mediated long-term survival. In fact, 100% of mice bearing intracranial tumors were long-term survivors following triple combination therapy. The expression and/ or frequency of T cell expressed CD44, CTLA-4, PD-1, and IFN-gamma depended on timing after immunotherapeutic administration. Conclusions: Collectively, these data provide strong preclinical evidence that combinatorially targeting immunosuppression in malignant glioma is a strategy that has high potential value for future clinical trials in patients with GBM. (C) 2014 AACR.
C1 [Wainwright, Derek A.; Chang, Alan L.; Dey, Mahua; Balyasnikova, Irina V.; Kim, Chung Kwon; Tobias, Alex; Cheng, Yu; Kim, Julius W.; Qiao, Jian; Zhang, Lingjiao; Han, Yu; Lesniak, Maciej S.] Univ Chicago, Pritzker Sch Med, Brain Tumor Ctr, Chicago, IL 60637 USA.
C3 University of Chicago
RP Lesniak, MS (通讯作者)，Univ Chicago, Pritzker Sch Med, 5841 S Maryland Ave,MC 3026, Chicago, IL 60637 USA.
EM mlesniak@surgery.bsd.uchicago.edu
FU American Brain Tumor Association Discovery; NIH [NIH F32 NS073366, NIH K99 NS082381, NIH R01 CA122930, NIH U01 NS069997];  [R01 CA138587]
CR Ardon H, 2012, CANCER IMMUNOL IMMUN, V61, P2033, DOI 10.1007/s00262-012-1261-1
   Baban B, 2009, J IMMUNOL, V183, P2475, DOI 10.4049/jimmunol.0900986
   Binder DC, 2014, CANCER RES, V74, P632, DOI 10.1158/0008-5472.CAN-13-2216
   Bloch O, 2014, NEURO-ONCOLOGY, V16, P274, DOI 10.1093/neuonc/not203
   Chen W, 2008, J IMMUNOL, V181, P5396, DOI 10.4049/jimmunol.181.8.5396
   Chung DJ, 2009, BLOOD, V114, P555, DOI 10.1182/blood-2008-11-191197
   Cohen AD, 2010, PLOS ONE, V5, P0, DOI 10.1371/journal.pone.0010436
   Curran MA, 2010, P NATL ACAD SCI USA, V107, P4275, DOI 10.1073/pnas.0915174107
   Duraiswamy J, 2013, CANCER RES, V73, P3591, DOI 10.1158/0008-5472.CAN-12-4100
   El Andaloussi A, 2006, NEURO-ONCOLOGY, V8, P234, DOI 10.1215/15228517-2006-006
   El Andaloussi A, 2006, J NEUROSURG, V105, P430, DOI 10.3171/jns.2006.105.3.430
   Fecci PE, 2007, CLIN CANCER RES, V13, P2158, DOI 10.1158/1078-0432.CCR-06-2070
   Fecci PE, 2006, CLIN CANCER RES, V12, P4294, DOI 10.1158/1078-0432.CCR-06-0053
   Holmgaard RB, 2013, J EXP MED, V210, P1389, DOI 10.1084/jem.20130066
   Hou DY, 2007, CANCER RES, V67, P792, DOI 10.1158/0008-5472.CAN-06-2925
   HUETTNER C, 1995, AM J PATHOL, V146, P317
   Kwon HK, 2010, P NATL ACAD SCI USA, V107, P2159, DOI 10.1073/pnas.0904055107
   Metz R, 2014, INT IMMUNOL, V0, P0
   Mitsuka K, 2013, NEUROSURGERY, V72, P1031, DOI 10.1227/NEU.0b013e31828cf945
   Munn DH, 2004, J CLIN INVEST, V114, P280, DOI 10.1172/JCI200421583
   NITTA T, 1994, BRAIN RES, V649, P122, DOI 10.1016/0006-8993(94)91055-3
   OConnor JC, 2009, J IMMUNOL, V182, P3202, DOI 10.4049/jimmunol.0802722
   Opitz CA, 2011, NATURE, V478, P197, DOI 10.1038/nature10491
   Parsa AT, 2007, NAT MED, V13, P84, DOI 10.1038/nm1517
   Platten M, 2001, MICROSC RES TECHNIQ, V52, P401, DOI 10.1002/1097-0029(20010215)52:4<401::AID-JEMT1025>3.0.CO;2-C
   Popov A, 2008, J MOL MED, V86, P145, DOI 10.1007/s00109-007-0262-6
   Porter KR, 2010, NEURO-ONCOLOGY, V12, P520, DOI 10.1093/neuonc/nop066
   Prendergast GC, 2009, CELL CYCLE, V8, P1818, DOI 10.4161/cc.8.12.8887
   Prins RM, 2011, CLIN CANCER RES, V17, P1603, DOI 10.1158/1078-0432.CCR-10-2563
   Raychaudhuri B, 2011, NEURO-ONCOLOGY, V13, P591, DOI 10.1093/neuonc/nor042
   Reardon DA, 2013, EXPERT REV VACCINES, V12, P597, DOI 10.1586/erv.13.41
   Rodrigues JC, 2010, NEURO-ONCOLOGY, V12, P351, DOI 10.1093/neuonc/nop023
   Sampson JH, 2012, PLOS ONE, V7, P0, DOI 10.1371/journal.pone.0031046
   Sharma MD, 2007, J CLIN INVEST, V117, P2570, DOI 10.1172/JCI31911
   Sharma MD, 2009, BLOOD, V113, P6102, DOI 10.1182/blood-2008-12-195354
   Stupp R, 2005, NEW ENGL J MED, V352, P987, DOI 10.1056/NEJMoa043330
   Uyttenhove C, 2003, NAT MED, V9, P1269, DOI 10.1038/nm934
   Verhaak RGW, 2010, CANCER CELL, V17, P98, DOI 10.1016/j.ccr.2009.12.020
   Wainwright DA, 2012, CLIN CANCER RES, V18, P6110, DOI 10.1158/1078-0432.CCR-12-2130
   Wainwright DA, 2012, EXPERT OPIN EMERG DR, V17, P181, DOI 10.1517/14728214.2012.679929
   Wainwright DA, 2011, NEURO-ONCOLOGY, V13, P1308, DOI 10.1093/neuonc/nor134
   Witkiewicz AK, 2009, J AM COLL SURGEONS, V208, P781, DOI 10.1016/j.jamcollsurg.2008.12.018
   Wolchok JD, 2013, NEW ENGL J MED, V369, P122, DOI 10.1056/NEJMoa1302369
   Zeng J, 2013, INT J RADIAT ONCOL, V86, P343, DOI 10.1016/j.ijrobp.2012.12.025
   Zhang X, 2011, J CLIN NEUROSCI, V18, P821, DOI 10.1016/j.jocn.2010.09.024
   Zheng XF, 2006, J IMMUNOL, V177, P5639, DOI 10.4049/jimmunol.177.8.5639
NR 47
TC 457
Z9 506
U1 4
U2 100
PU AMER ASSOC CANCER RESEARCH
PI PHILADELPHIA
PA 615 CHESTNUT ST, 17TH FLOOR, PHILADELPHIA, PA 19106-4404 USA
SN 1078-0432
EI 1557-3265
J9 CLIN CANCER RES
JI Clin. Cancer Res.
PD OCT 15
PY 2014
VL 20
IS 20
BP 5290
EP 5301
DI 10.1158/1078-0432.CCR-14-0514
PG 12
WC Oncology
SC Oncology
GA AR9DW
UT WOS:000343873100016
PM 24691018
DA 2025-02-17
ER

PT J
AU Zhu, JH
   Wang, HD
   Fan, YW
   Hu, YC
   Ji, XJ
   Sun, Q
   Liu, HD
AF Zhu, Jianhong
   Wang, Handong
   Fan, Youwu
   Hu, Yangchun
   Ji, Xiangjun
   Sun, Qing
   Liu, Huandong
TI Knockdown of nuclear factor erythroid 2-related factor 2 by lentivirus induces differentiation of glioma stem-like cells
SO ONCOLOGY REPORTS
LA English
DT Article
DE glioma stem cells; glioblastoma; Nrf2; differentiation
ID heme oxygenase-1; transcription factor; drug-resistance; self-renewal; nrf2; cancer; proliferation; expression; induction; survival
AB Glioma stem cells (GSCs) are key in the progression and recurrence of glioblastoma. Inducing the differentiation of GSCs is an important therapeutic target for glioblastoma. Nuclear factor erythroid 2-related factor 2 (Nrf2) has been reported to be important in maintaining the stem cell status of GSCs; however, its association with differentiation has not been studied. Herein, we knocked down Nrf2 from GSCs to investigate the role of Nrf2 in the differentiation of GSCs. First, Nrf2 expression was observed at different stages of differentiation; then, Nrf2 was knocked down and the association of Nrf2 with differentiation degree was observed in vitro. Finally, GSCs were planted in nude mice to study the association of Nrf2 with differentiation in vivo. The expression of Nrf2 decreased with the differentiation process. Following Nrf2 knockdown, the proportion of sphere-like colonies decreased and the dendritic cells in spheres increased; the expression of Nrf2 significantly decreased while the expression of differentiation marker glial fibrillary acidic protein (GFAP) and beta III-tubulin increased both at the protein and the gene level. In the xenografts of nude mice, the differentiation of tumor cells was improved. These results suggest that Nrf2 is a key factor inhibiting the differentiation of GSCs, and knockdown of Nrf2 may promote the differentiation process, providing a therapy target for GSCs.
C1 [Zhu, Jianhong; Wang, Handong; Fan, Youwu; Hu, Yangchun; Ji, Xiangjun; Sun, Qing] Nanjing Univ, Sch Med, Jinling Hosp, Dept Neurosurg, Nanjing 210002, Jiangsu, Peoples R China.
   [Liu, Huandong] Southern Med Univ, Dept Neurosurg, Guangzhou 510515, Guangdong, Peoples R China.
C3 Nanjing University; Southern Medical University - China
RP Wang, HD (通讯作者)，Nanjing Univ, Sch Med, Jinling Hosp, Dept Neurosurg, 305 East Zhongshan Rd, Nanjing 210002, Jiangsu, Peoples R China.
EM njhdwang@hotmail.com
FU National Natural Science Foundation of China [81070974, 81271377]; Jiangsu Provincial Key Subject [X4200722]; Jinling Hospital of Nanjing, China [2010Q017]
CR Alam J, 1999, J BIOL CHEM, V274, P26071, DOI 10.1074/jbc.274.37.26071
   Cullinan SB, 2003, MOL CELL BIOL, V23, P7198, DOI 10.1128/MCB.23.20.7198-7209.2003
   De Nicola GM, 2011, NATURE, V475, P106, DOI 10.1038/nature10189
   Dean M, 2005, NAT REV CANCER, V5, P275, DOI 10.1038/nrc1590
   Fan XL, 2007, SEMIN CANCER BIOL, V17, P214, DOI 10.1016/j.semcancer.2006.04.002
   He J, 2011, ONCOL REP, V26, P1305, DOI 10.3892/or.2011.1393
   Hsieh HL, 2010, ANTIOXID REDOX SIGN, V13, P1829, DOI 10.1089/ars.2009.2957
   Iida K, 2004, CANCER RES, V64, P6424, DOI 10.1158/0008-5472.CAN-04-1906
   Ikeda H, 2004, BIOCHEM J, V380, P515, DOI 10.1042/BJ20031948
   Ji LL, 2013, PLOS ONE, V8, P0, DOI 10.1371/journal.pone.0063404
   Ji XJ, 2013, ONCOL REP, V30, P157, DOI 10.3892/or.2013.2476
   Jin X, 2013, BIOCHEM BIOPH RES CO, V433, P496, DOI 10.1016/j.bbrc.2013.03.021
   Johannessen TCA, 2008, CANCER TREAT REV, V34, P558, DOI 10.1016/j.ctrv.2008.03.125
   Kensler TW, 2007, ANNU REV PHARMACOL, V47, P89, DOI 10.1146/annurev.pharmtox.46.120604.141046
   Kim Hyo Jeong, 2011, IMMUNE NETW, V11, P376, DOI 10.4110/in.2011.11.6.376
   Kim JE, 2009, BIOL PHARM BULL, V32, P1047, DOI 10.1248/bpb.32.1047
   Lau A, 2008, PHARMACOL RES, V58, P262, DOI 10.1016/j.phrs.2008.09.003
   Pan H, 2013, NEUROL RES, V35, P71, DOI 10.1179/1743132812Y.0000000094
   Park DM, 2009, MOL CELLS, V28, P7, DOI 10.1007/s10059-009-0111-2
   Park D, 2010, STEM CELLS, V28, P2162, DOI 10.1002/stem.541
   Park EJ, 2010, BIOCHIMIE, V92, P110, DOI 10.1016/j.biochi.2009.10.001
   Piao MS, 2011, J DERMATOL SCI, V62, P147, DOI 10.1016/j.jdermsci.2011.02.003
   Reya T, 2001, NATURE, V414, P105, DOI 10.1038/35102167
   Shmelkov SV, 2005, INT J BIOCHEM CELL B, V37, P715, DOI 10.1016/j.biocel.2004.08.010
   Singh A, 2006, PLOS MED, V3, P1865, DOI 10.1371/journal.pmed.0030420
   Singh SK, 2003, CANCER RES, V63, P5821
   Stiles CD, 2008, NEURON, V58, P832, DOI 10.1016/j.neuron.2008.05.031
   Tsai JJ, 2013, NAT CELL BIOL, V15, P309, DOI 10.1038/ncb2699
   Van Meir EG, 2010, CA-CANCER J CLIN, V60, P166, DOI 10.3322/caac.20069
   Venere M, 2011, GLIA, V59, P1148, DOI 10.1002/glia.21185
   Vescovi AL, 2006, NAT REV CANCER, V6, P425, DOI 10.1038/nrc1889
   Wang XJ, 2008, CARCINOGENESIS, V29, P1235, DOI 10.1093/carcin/bgn095
   Yang LQ, 2012, EXP CELL RES, V318, P2417, DOI 10.1016/j.yexcr.2012.07.017
   Zhu JH, 2013, BMC CANCER, V13, P0, DOI 10.1186/1471-2407-13-380
NR 34
TC 21
Z9 24
U1 0
U2 8
PU SPANDIDOS PUBL LTD
PI ATHENS
PA POB 18179, ATHENS, 116 10, GREECE
SN 1021-335X
EI 1791-2431
J9 ONCOL REP
JI Oncol. Rep.
PD SEP 15
PY 2014
VL 32
IS 3
BP 1170
EP 1178
DI 10.3892/or.2014.3320
PG 9
WC Oncology
SC Oncology
GA AM6NZ
UT WOS:000339983200039
PM 25017049
DA 2025-02-17
ER

PT J
AU Anguille, S
   Smits, EL
   Lion, E
   van Tendeloo, VF
   Berneman, ZN
AF Anguille, Sebastien
   Smits, Evelien L.
   Lion, Eva
   van Tendeloo, Viggo F.
   Berneman, Zwi N.
TI Clinical use of dendritic cells for cancer therapy
SO LANCET ONCOLOGY
LA English
DT Review
ID regulatory t-cells; phase-ii trial; autologous tumor-cells; iv melanoma patients; sipuleucel-t; metastatic melanoma; prostate-cancer; glioblastoma-multiforme; immune-responses; pulsed mature
AB Since the mid-1990s, dendritic cells have been used in clinical trials as cellular mediators for therapeutic vaccination of patients with cancer. Dendritic cell-based immunotherapy is safe and can induce antitumour immunity, even in patients with advanced disease. However, clinical responses have been disappointing, with classic objective tumour response rates rarely exceeding 15%. Paradoxically, findings from emerging research indicate that dendritic cell-based vaccination might improve survival, advocating implementation of alternative endpoints to assess the true clinical potency of dendritic cell-based vaccination. We review the clinical effectiveness of dendritic cell-based vaccine therapy in melanoma, prostate cancer, malignant glioma, and renal cell carcinoma, and summarise the most important lessons from almost two decades of clinical studies of dendritic cell-based immunotherapy in these malignant disorders. We also address how the specialty is evolving, and which new therapeutic concepts are being translated into clinical trials to leverage the clinical effectiveness of dendritic cell-based cancer immunotherapy. Specifically, we discuss two main trends: the implementation of the next-generation dendritic cell vaccines that have improved immunogenicity, and the emerging paradigm of combination of dendritic cell vaccination with other cancer therapies.
C1 [Anguille, Sebastien; Smits, Evelien L.; Berneman, Zwi N.] Univ Antwerp Hosp, Ctr Cell Therapy & Regenerat Med, Edegem, Belgium.
   [Anguille, Sebastien; Lion, Eva; van Tendeloo, Viggo F.; Berneman, Zwi N.] Univ Antwerp, Fac Med & Hlth Sci, Vaccine & Infect Dis Inst VAXINFECTIO, Lab Expt Hematol,Tumor Immunol Grp TIGR, B-2020 Antwerp, Belgium.
   [Smits, Evelien L.] Univ Antwerp, Fac Med & Hlth Sci, Oncol Res Ctr, B-2020 Antwerp, Belgium.
C3 University of Antwerp; University of Antwerp; University of Antwerp
RP Anguille, S (通讯作者)，Antwerp Univ Hosp UZA, Ctr Cell Therapy & Regenerat Med U111, Wilrijkstr 10, B-2650 Edegem, Belgium.
EM sebastien.anguille@uantwerp.be
FU Research Foundation Flanders (FWO Vlaanderen); Flemish League against Cancer (Vlaamse Liga tegen Kanker); Belgian Foundation against Cancer (Stichting tegen Kanker); Belgian public utility foundation VOCATIO
CR Aarntzen EHJG, 2013, CANCER RES, V73, P19, DOI 10.1158/0008-5472.CAN-12-1127
   American Society of Clinical Oncology, 2013, DEF CLIN MEAN OUTC A, V0, P0
   Amin A, 2013, J CLIN ONCOL, V31, P0, DOI 10.1200/jco.2013.31.6_suppl.357
   Amos SM, 2011, BLOOD, V118, P499, DOI 10.1182/blood-2011-01-325266
   Anguille S, 2013, HUM VACC IMMUNOTHER, V9, P1956, DOI 10.4161/hv.25373
   Anguille S, 2012, CYTOTHERAPY, V14, P647, DOI 10.3109/14653249.2012.693744
   Aragon-Ching JB, 2007, FRONT BIOSCI-LANDMRK, V12, P4957, DOI 10.2741/2441
   Ardon H, 2012, CANCER IMMUNOL IMMUN, V61, P2033, DOI 10.1007/s00262-012-1261-1
   Ardon H, 2010, J NEURO-ONCOL, V99, P261, DOI 10.1007/s11060-010-0131-y
   Baur AS, 2013, BLOOD, V122, P2185, DOI 10.1182/blood-2012-09-456988
   Beer TM, 2011, CLIN CANCER RES, V17, P4558, DOI 10.1158/1078-0432.CCR-10-3223
   Berntsen A, 2008, J IMMUNOTHER, V31, P771, DOI 10.1097/CJI.0b013e3181833818
   Boudreau JE, 2009, MOL THER, V17, P1465, DOI 10.1038/mt.2009.95
   Boullart ACI, 2008, CANCER IMMUNOL IMMUN, V57, P1589, DOI 10.1007/s00262-008-0489-2
   Bracci L, 2014, CELL DEATH DIFFER, V21, P15, DOI 10.1038/cdd.2013.67
   Carreno BM, 2013, J CLIN INVEST, V123, P3383, DOI 10.1172/JCI68395
   Chang CN, 2011, J CLIN NEUROSCI, V18, P1048, DOI 10.1016/j.jocn.2010.11.034
   Chen G, 2013, CANCER IMMUNOL IMMUN, V62, P203, DOI 10.1007/s00262-012-1388-0
   Cho DY, 2012, WORLD NEUROSURG, V77, P736, DOI 10.1016/j.wneu.2011.08.020
   Coppin C, 2005, COCHRANE DB SYST REV, V0, P0, DOI DOI 10.1002/14651858.CD001425.pub2
   Dannull J, 2005, J CLIN INVEST, V115, P3623, DOI 10.1172/JCI25947
   De Vleeschouwer S, 2008, CLIN CANCER RES, V14, P3098, DOI 10.1158/1078-0432.CCR-07-4875
   de Vries IJM, 2003, CLIN CANCER RES, V9, P5091
   Di Lorenzo G, 2011, NAT REV CLIN ONCOL, V8, P551, DOI 10.1038/nrclinonc.2011.72
   Valle RD, 2012, WORLD J CLIN ONCOL, V3, P142, DOI 10.5306/wjco.v3.i11.142
   Dillman R, 2004, CANCER BIOTHER RADIO, V19, P658, DOI 10.1089/cbr.2004.19.658
   Dillman RO, 2012, J IMMUNOTHER, V35, P641, DOI 10.1097/CJI.0b013e31826f79c8
   Dillman RO, 2009, CANCER BIOTHER RADIO, V24, P311, DOI 10.1089/cbr.2008.0599
   Draube A, 2011, PLOS ONE, V6, P0, DOI 10.1371/journal.pone.0018801
   Ellebaek E, 2012, CANCER IMMUNOL IMMUN, V61, P1791, DOI 10.1007/s00262-012-1242-4
   Escobar A, 2005, CLIN EXP IMMUNOL, V142, P555, DOI 10.1111/1365-2249.2005.02938.x
   Escudier B, 2007, NEW ENGL J MED, V356, P125, DOI 10.1056/NEJMoa060655
   Escudier B, 2009, J CLIN ONCOL, V27, P3312, DOI 10.1200/JCO.2008.19.5511
   Fadul CE, 2011, J IMMUNOTHER, V34, P382, DOI 10.1097/CJI.0b013e318215e300
   Fujita M, 2011, CANCER RES, V71, P2664, DOI 10.1158/0008-5472.CAN-10-3055
   Fujita M, 2009, CANCER RES, V69, P1587, DOI 10.1158/0008-5472.CAN-08-2915
   Gabrilovich DI, 2007, LANCET ONCOL, V8, P2, DOI 10.1016/S1470-2045(06)70985-8
   Gulley JL, 2011, CURR ONCOL, V18, P0
   Hamid O, 2013, NEW ENGL J MED, V369, P134, DOI 10.1056/NEJMoa1305133
   Heine A, 2011, LEUKEMIA, V25, P899, DOI 10.1038/leu.2011.24
   Hersey P, 2008, CANCER IMMUNOL IMMUN, V57, P1039, DOI 10.1007/s00262-007-0435-8
   Higano CS, 2009, CANCER-AM CANCER SOC, V115, P3670, DOI 10.1002/cncr.24429
   Hildenbrand B, 2007, PROSTATE, V67, P500, DOI 10.1002/pros.20539
   Hodi FS, 2010, NEW ENGL J MED, V363, P711, DOI 10.1056/NEJMoa1003466
   Hoos A, 2012, ANN ONCOL, V23, P47, DOI 10.1093/annonc/mds263
   Huber ML, 2012, J NATL CANCER I, V104, P273, DOI 10.1093/jnci/djr514
   Jacobs JFM, 2012, LANCET ONCOL, V13, PE32, DOI 10.1016/S1470-2045(11)70155-3
   Jacobs JFM, 2010, CLIN CANCER RES, V16, P5067, DOI 10.1158/1078-0432.CCR-10-1757
   Jie X, 2012, CELL BIOCHEM BIOPHYS, V62, P91, DOI 10.1007/s12013-011-9265-6
   Johnson JR, 2003, J CLIN ONCOL, V21, P1404, DOI 10.1200/JCO.2003.08.072
   Kalbasi A, 2013, J CLIN INVEST, V123, P2756, DOI 10.1172/JCI69219
   Kandalaft LE, 2013, ONCOIMMUNOLOGY, V2, P0, DOI 10.4161/onci.22664
   Kantoff PW, 2010, NEW ENGL J MED, V363, P411, DOI 10.1056/NEJMoa1001294
   Kim JH, 2007, CLIN IMMUNOL, V125, P257, DOI 10.1016/j.clim.2007.07.014
   Kirkwood JM, 2012, CA-CANCER J CLIN, V62, P309, DOI 10.3322/caac.20132
   Knight DA, 2013, J CLIN INVEST, V123, P1371, DOI 10.1172/JCI66236
   Kyte JA, 2006, CANCER GENE THER, V13, P905, DOI 10.1038/sj.cgt.7700961
   Leonhartsberger N, 2012, CANCER IMMUNOL IMMUN, V61, P1407, DOI 10.1007/s00262-012-1207-7
   Liau LM, 2005, CLIN CANCER RES, V11, P5515, DOI 10.1158/1078-0432.CCR-05-0464
   Lion E, 2012, ONCOLOGIST, V17, P1256, DOI 10.1634/theoncologist.2011-0122
   Madan RA, 2010, ONCOLOGIST, V15, P969, DOI 10.1634/theoncologist.2010-0129
   Mirza N, 2006, CANCER RES, V66, P9299, DOI 10.1158/0008-5472.CAN-06-1690
   Morse MA, 2008, BLOOD, V112, P610, DOI 10.1182/blood-2008-01-135319
   Murphy G, 1996, PROSTATE, V29, P371
   Najjar YG, 2013, FRONT ONCOL, V3, P0, DOI 10.3389/fonc.2013.00049
   Nakai N, 2006, J DERMATOL, V33, P462, DOI 10.1111/j.1346-8138.2006.00110.x
   Nakai N, 2008, J DERMATOL, V35, P801, DOI 10.1111/j.1346-8138.2008.00575.x
   Niu H, 2004, CHIN GER J CLIN ONCO, V3, P147
   Okada H, 2011, J CLIN ONCOL, V29, P330, DOI 10.1200/JCO.2010.30.7744
   Oshita C, 2012, ONCOL REP, V28, P1131, DOI 10.3892/or.2012.1956
   Ott PA, 2013, CANCER IMMUNOL IMMUN, V62, P811, DOI 10.1007/s00262-012-1389-z
   Palucka K, 2012, NAT REV CANCER, V12, P265, DOI 10.1038/nrc3258
   Pierret L, 2009, J CLIN ONCOL, V27, P0
   Poschke I, 2012, CANCER IMMUNOL IMMUN, V61, P827, DOI 10.1007/s00262-011-1143-y
   Prins RM, 2011, CLIN CANCER RES, V17, P1603, DOI 10.1158/1078-0432.CCR-10-2563
   Radojcic V, 2010, CANCER IMMUNOL IMMUN, V59, P137, DOI 10.1007/s00262-009-0734-3
   Redman BG, 2008, J IMMUNOTHER, V31, P591, DOI 10.1097/CJI.0b013e31817fd90b
   Ribas A, 2009, CLIN CANCER RES, V15, P6267, DOI 10.1158/1078-0432.CCR-09-1254
   Ridolfi L, 2013, J TRANSL MED, V11, P0, DOI 10.1186/1479-5876-11-135
   Robert C, 2011, NEW ENGL J MED, V364, P2517, DOI 10.1056/NEJMoa1104621
   Romano E, 2011, CLIN CANCER RES, V17, P1984, DOI 10.1158/1078-0432.CCR-10-3421
   Rosenberg SA, 2004, NAT MED, V10, P909, DOI 10.1038/nm1100
   Saad ED, 2012, J CLIN ONCOL, V30, P1750, DOI 10.1200/JCO.2011.38.6359
   Sakamaki I, 2014, LEUKEMIA, V28, P329, DOI 10.1038/leu.2013.177
   Sampson JH, 2009, MOL CANCER THER, V8, P2773, DOI 10.1158/1535-7163.MCT-09-0124
   Schadendorf D, 2006, ANN ONCOL, V17, P563, DOI 10.1093/annonc/mdj138
   Schilling B, 2013, INT J CANCER, V133, P1653, DOI 10.1002/ijc.28168
   Schlom J, 2012, JNCI-J NATL CANCER I, V104, P599, DOI 10.1093/jnci/djs033
   Schwaab T, 2009, CLIN CANCER RES, V15, P4986, DOI 10.1158/1078-0432.CCR-08-3240
   Sharma P, 2011, NAT REV CANCER, V11, P805, DOI 10.1038/nrc3153
   Sheikh NA, 2013, CANCER IMMUNOL IMMUN, V62, P137, DOI 10.1007/s00262-012-1317-2
   Shimizu K, 1999, P NATL ACAD SCI USA, V96, P2268, DOI 10.1073/pnas.96.5.2268
   Slingluff CL, 2003, J CLIN ONCOL, V21, P4016, DOI 10.1200/JCO.2003.10.005
   Small EJ, 2006, J CLIN ONCOL, V24, P3089, DOI 10.1200/JCO.2005.04.5252
   Smits ELJM, 2008, ONCOLOGIST, V13, P859, DOI 10.1634/theoncologist.2008-0097
   Stein WD, 2011, CLIN CANCER RES, V17, P907, DOI 10.1158/1078-0432.CCR-10-1762
   STEINMAN RM, 1973, J EXP MED, V137, P1142, DOI 10.1084/jem.137.5.1142
   Su Z, 2003, CANCER RES, V63, P2127
   Tacken PJ, 2007, NAT REV IMMUNOL, V7, P790, DOI 10.1038/nri2173
   Tay M-H, 2006, COMPREHENSIVE TXB GE, V0, P341
   Tel J, 2013, CANCER RES, V73, P1063, DOI 10.1158/0008-5472.CAN-12-2583
   Thurner B, 1999, J EXP MED, V190, P1669, DOI 10.1084/jem.190.11.1669
   Tjoa BA, 1998, PROSTATE, V36, P39
   Tjoa BA, 1997, PROSTATE, V32, P272, DOI 10.1002/(SICI)1097-0045(19970901)32:4<272::AID-PROS7>3.0.CO;2-L
   Trefzer U, 2004, INT J CANCER, V110, P730, DOI 10.1002/ijc.20191
   Ueno H, 2010, IMMUNOL REV, V234, P199, DOI 10.1111/j.0105-2896.2009.00884.x
   Van Tendeloo VF, 2010, P NATL ACAD SCI USA, V107, P13824, DOI 10.1073/pnas.1008051107
   Vik-Mo EO, 2013, CANCER IMMUNOL IMMUN, V62, P1499, DOI 10.1007/s00262-013-1453-3
   Vilella R, 2004, CANCER IMMUNOL IMMUN, V53, P651, DOI 10.1007/s00262-003-0495-3
   Wang LX, 2005, CANCER RES, V65, P10569, DOI 10.1158/0008-5472.CAN-05-2117
   Weber J, 2008, ONCOLOGIST, V13, P16, DOI 10.1634/theoncologist.13-S4-16
   Wheeler CJ, 2004, CLIN CANCER RES, V10, P5316, DOI 10.1158/1078-0432.CCR-04-0497
   Whiteside TL, 2010, EXPERT OPIN BIOL TH, V10, P1019, DOI 10.1517/14712598.2010.482207
   Widén K, 2008, ANN ONCOL, V19, P241, DOI 10.1093/annonc/mdn459
   Wolchok JD, 2013, NEW ENGL J MED, V369, P122, DOI 10.1056/NEJMoa1302369
   Wolchok JD, 2009, CLIN CANCER RES, V15, P7412, DOI 10.1158/1078-0432.CCR-09-1624
   Yamada Y, 2012, J IMMUNOL, V188, P6063, DOI 10.4049/jimmunol.1200656
   Yamanaka R, 2005, CLIN CANCER RES, V11, P4160, DOI 10.1158/1078-0432.CCR-05-0120
   Yu JS, 2004, CANCER RES, V64, P4973, DOI 10.1158/0008-5472.CAN-03-3505
   Zitvogel L, 2008, J CLIN INVEST, V118, P1991, DOI 10.1172/JCI35180
NR 120
TC 539
Z9 599
U1 20
U2 280
PU ELSEVIER SCIENCE INC
PI NEW YORK
PA STE 800, 230 PARK AVE, NEW YORK, NY 10169 USA
SN 1470-2045
EI 1474-5488
J9 LANCET ONCOL
JI Lancet Oncol.
PD JUN 15
PY 2014
VL 15
IS 7
BP E257
EP E267
DI 10.1016/S1470-2045(13)70585-0
PG 11
WC Oncology
SC Oncology
GA AH9ZR
UT WOS:000336505900021
PM 24872109
DA 2025-02-17
ER

PT J
AU Tian, FM
   Dou, CW
   Song, TG
   Chen, B
   Zhao, LQ
   Wang, XJ
AF Tian, Fuming
   Dou, Changwu
   Song, Taogi
   Chen, Bo
   Zhao, Liqun
   Wang, Xiaojuan
TI Dendritic cell-glioma fusion activates T lymphocytes by elevating cytotoxic efficiency as an antitumor vaccine
SO CENTRAL EUROPEAN JOURNAL OF IMMUNOLOGY
LA English
DT Article
DE glioma cell; dendritic cell; cytotoxic T lymphocyte; dendritic cell/glioma fusion
ID expansion
AB Background: Hybrid cells produced by fusions of tumor and dendritic cells (DC) have demonstrated remarkable efficacy for priming the anti-tumor immune response. In the current study, we examined the antitumor activity of cytotoxic T lymphocytes (CTLs) primed in response to a tumor vaccine comprising a glioma-DC fusion as part of a therapeutic against glioma. Material and methods: Primary cultured glioma cells were fused with peripheral blood DC under conditions of polyethylene glycol (PEG) incubation. Glioma cell suspensions were designated as three groups to include (1) CTL-effective cell group activated by fused cells; (2) CTL-effective cell group stimulated by co-cultured glioma cells and DC cells; and (3) lymphocyte-only group as a control, which was not stimulated by the DC. Cytotoxicity of CTLs on glioma cells was accessed by MTT assay in vitro. Results: Glioma cells with peripheral blood DC were cultured and fused. The killing effect of CTLs pre-activated by fused cells was significantly higher than that of the co-culture CTL group with unsensitized lymphocytes (p < 0.01). The killing activity, as measured by an enhanced efficiency ratio, was increased significantly in the co-cultures of fused cells with CTL groups (p < 0.01). Conclusions: The glioma-dendritic cell fusion vaccine possessed a more effective anticancer activity by stimulating the effector activity of CTLs.
C1 [Tian, Fuming; Dou, Changwu; Chen, Bo; Zhao, Liqun] Inner Mongolia Med Univ, Affiliated Hosp 1, Dept Neurosurg, Hohhot, Inner Mongolia, Peoples R China.
   [Tian, Fuming; Song, Taogi] Southern Medial Univ, Nanfang Hosp, Dept Neurosurg, Guangzhou 510515, Guangdong, Peoples R China.
   [Wang, Xiaojuan] Guangdong Foshan Med Univ, Foshan, Guangdong, Peoples R China.
C3 Inner Mongolia Medical University; Southern Medical University - China
RP Song, TG (通讯作者)，Southern Medial Univ, Nanfang Hosp, Dept Neurosurg, Guangzhou 510515, Guangdong, Peoples R China.
EM lzp2000@yahoo.com
CR Baneijee D, 2008, J IMMUNOTHER, V31, P113, DOI 10.1097/CJI.0b013e31815a5892
   Dhodapkar KM, 2004, INT J CANCER, V109, P893, DOI 10.1002/ijc.20050
   Dunn Gavin P, 2007, CANCER IMMUN, V7, P12
   Fan F, 2011, MED RECAPITULATE, V17, P542
   Kikuchi T, 2002, CANCER IMMUNOL IMMUN, V51, P424, DOI 10.1007/s00262-002-0297-z
   Kjaergaard J, 2005, J NEUROSURG, V103, P156, DOI 10.3171/jns.2005.103.1.0156
   Koido S, 2013, ONCOIMMUNOLOGY, V2, P0, DOI 10.4161/onci.25994
   [李罗清 Li Luoqing], 2011, 免疫学杂志 IMMUNOLOGICAL JOURNAL, V27, P122
   Li W, 2009, CHIN J MINIMALLY INV, V14, P478
   [刘铮 Liu Zheng], 2011, 生物学杂志 JOURNAL OF BIOLOGY, V28, P25
   Nakahara N, 2003, CANCER GENE THER, V10, P549, DOI 10.1038/sj.cgt.7700598
   Okada H, 2009, CRIT REV IMMUNOL, V29, P1
   Shi D, 2010, CLIN MED ENG, V17, P6
   [石庆凤 SHI Qingfeng], 2009, 免疫学杂志 IMMUNOLOGICAL JOURNAL, V25, P311
   Shinozaki Y, 2009, INT J CANCER, V124, P1372, DOI 10.1002/ijc.24107
   Sloan AE, 2003, J NEURO-ONCOL, V64, P177, DOI 10.1023/A:1024999707415
   Söling A, 2001, MOL MED, V7, P659, DOI 10.1007/BF03401956
   [宋云朋 SONG Yunpeng], 2010, 中国神经精神疾病杂志 CHINESE JOURNAL OF NERVOUS AND MENTAL DISEASES, V36, P104
   Waziri A, 2008, J IMMUNOL, V180, P7673, DOI 10.4049/jimmunol.180.11.7673
   Wen Y, 2011, CHINA CANC, V20, P103
   Xia YM, 2010, AUTOIMMUNITY, V43, P664, DOI 10.3109/08916931003674691
   Yang M, 2011, J CHINESE PRACT DIAG, V25, P466
   Yu H, 2010, CHIN J LAB DIAGN, V14, P107
   Zhou C, 2011, J CELL MOL IMMUNOL, V27, P274
   Zhu C, 2011, PRACT J CANC, V26, P108
NR 25
TC 2
Z9 2
U1 0
U2 2
PU TERMEDIA PUBLISHING HOUSE LTD
PI POZNAN
PA WENEDOW ST 9-1, POZNAN, 61-614, POLAND
SN 1426-3912
EI 1644-4124
J9 CENT EUR J IMMUNOL
JI Central Eur. J. Immunol.
PD JUN 15
PY 2014
VL 39
IS 3
BP 265
EP 270
DI 10.5114/ceji.2014.45935
PG 6
WC Immunology
SC Immunology
GA AS3UB
UT WOS:000344202400001
PM 26155134
DA 2025-02-17
ER

PT J
AU Sayegh, ET
   Oh, T
   Fakurnejad, S
   Bloch, O
   Parsa, AT
AF Sayegh, Eli T.
   Oh, Taemin
   Fakurnejad, Shayan
   Bloch, Orin
   Parsa, Andrew T.
TI Vaccine therapies for patients with glioblastoma
SO JOURNAL OF NEURO-ONCOLOGY
LA English
DT Review
DE Glioma; Glioblastoma; Vaccine; Immunotherapy
ID primary intracranial tumors; regulatory t-cells; newly-diagnosed glioblastoma; humoral immune-response; malignant brain-tumors; heat-shock proteins; recurrent glioblastoma; dendritic cells; human gliomas; peptide vaccination
AB Glioblastoma (GBM) is a high-grade glial tumor with an extremely aggressive clinical course and a median overall survival of only 14.6 months following maximum surgical resection and adjuvant chemoradiotherapy. A central feature of this disease is local and systemic immunosuppression, and defects in patient immune systems are closely associated with tumor progression. Immunotherapy has emerged as an important adjuvant in the therapeutic armamentarium of clinicians caring for patients with GBM. The fundamental aim of immunotherapy is to augment the host antitumor immune response. Active immunotherapy utilizes vaccines to stimulate adaptive immunity against tumor-associated antigens. A vast array of vaccine strategies have advanced from preclinical study to active clinical trials in patients with recurrent or newly diagnosed GBM, including those that employ peptides, heat shock proteins, autologous tumor cells, and dendritic cells. In this review, the rationale for glioma immunotherapy is outlined, and the prevailing forms of vaccine therapy are described.
C1 [Sayegh, Eli T.; Oh, Taemin; Fakurnejad, Shayan; Bloch, Orin; Parsa, Andrew T.] Northwestern Univ, Dept Neurol Surg, Feinberg Sch Med, Chicago, IL 60611 USA.
C3 Northwestern University; Feinberg School of Medicine
RP Parsa, AT (通讯作者)，Northwestern Univ, Dept Neurol Surg, Feinberg Sch Med, 676 N St Clair St,Suite 2210, Chicago, IL 60611 USA.
EM aparsa@nmff.org
FU Howard Hughes Medical Institute; Northwestern University
CR Agarwalla P, 2012, J IMMUNOTHER, V35, P385, DOI 10.1097/CJI.0b013e3182562d59
   Agashe VR, 2000, SEMIN CELL DEV BIOL, V11, P15, DOI 10.1006/scdb.1999.0347
   Altman JD, 1996, SCIENCE, V274, P94, DOI 10.1126/science.274.5284.94
   Unknown -, 2013, IMMUNOCELLULAR THERA, V0, P0
   Asea A, 2002, J BIOL CHEM, V277, P15028, DOI 10.1074/jbc.M200497200
   Asea A, 2000, NAT MED, V6, P435, DOI 10.1038/74697
   Basu S, 2000, INT IMMUNOL, V12, P1539, DOI 10.1093/intimm/12.11.1539
   Basu S, 2001, IMMUNITY, V14, P303, DOI 10.1016/S1074-7613(01)00111-X
   Bloch O, 2014, NEURO-ONCOLOGY, V16, P274, DOI 10.1093/neuonc/not203
   Bloch O, 2013, CLIN CANCER RES, V19, P3165, DOI 10.1158/1078-0432.CCR-12-3314
   BODMER S, 1989, J IMMUNOL, V143, P3222
   Brahmer JR, 2012, NEW ENGL J MED, V366, P2455, DOI 10.1056/NEJMoa1200694
   BRUNNER KT, 1968, IMMUNOLOGY, V14, P181
   BULLARD DE, 1986, SEMIN ONCOL, V13, P94
   BURNET FM, 1970, PROG EXP TUMOR RES, V13, P1
   Cheever MA, 2009, CLIN CANCER RES, V15, P5323, DOI 10.1158/1078-0432.CCR-09-0737
   Colombo F, 2005, CANCER GENE THER, V12, P835, DOI 10.1038/sj.cgt.7700851
   CSERR HF, 1992, BRAIN PATHOL, V2, P269, DOI 10.1111/j.1750-3639.1992.tb00703.x
   CSERR HF, 1992, J NEUROIMMUNOL, V41, P195, DOI 10.1016/0165-5728(92)90070-2
   Dix AR, 1999, J NEUROIMMUNOL, V100, P216, DOI 10.1016/S0165-5728(99)00203-9
   Dong HD, 2002, NAT MED, V8, P793, DOI 10.1038/nm730
   Doucette T, 2013, CANCER IMMUNOL RES, V1, P112, DOI 10.1158/2326-6066.CIR-13-0028
   Dunn GP, 2006, NAT REV IMMUNOL, V6, P836, DOI 10.1038/nri1961
   Dunn GP, 2012, NEUROSURGERY, V71, P201, DOI 10.1227/NEU.0b013e31824f840d
   El Andaloussi A, 2006, NEURO-ONCOLOGY, V8, P234, DOI 10.1215/15228517-2006-006
   ELLIOTT LH, 1984, J IMMUNOL, V132, P1208
   ELLIOTT LH, 1992, J NEURO-ONCOL, V14, P1
   Engelman JA, 2006, NAT REV GENET, V7, P606, DOI 10.1038/nrg1879
   Eramo A, 2006, CELL DEATH DIFFER, V13, P1238, DOI 10.1038/sj.cdd.4401872
   Fecci PE, 2006, CANCER RES, V66, P3294, DOI 10.1158/0008-5472.CAN-05-3773
   Fong B, 2012, PLOS ONE, V7, P0, DOI 10.1371/journal.pone.0032614
   Garner JM, 2013, J BIOL CHEM, V288, P26167, DOI 10.1074/jbc.M113.477950
   Hamid O, 2013, NEW ENGL J MED, V369, P134, DOI 10.1056/NEJMoa1305133
   HARLINGBERG C, 1989, J NEUROIMMUNOL, V25, P185, DOI 10.1016/0165-5728(89)90136-7
   Hempel DM, 2002, J IMMUNOL METHODS, V259, P129, DOI 10.1016/S0022-1759(01)00502-6
   Hickey MJ, 2010, J TRANSL MED, V8, P0, DOI 10.1186/1479-5876-8-100
   HUMPHREY PA, 1990, P NATL ACAD SCI USA, V87, P4207, DOI 10.1073/pnas.87.11.4207
   Ishikawa E, 2007, CANCER SCI, V98, P1226, DOI 10.1111/j.1349-7006.2007.00518.x
   Jackson C, 2013, IMMUNOTHERAPY-UK, V5, P155, DOI 10.2217/IMT.12.155
   Jackson C, 2011, CLIN DEV IMMUNOL, V0, P0, DOI DOI 10.1155/2011/732413
   Jacobs JFM, 2009, NEURO-ONCOLOGY, V11, P394, DOI 10.1215/15228517-2008-104
   Ji JF, 2010, NEUROSURG CLIN N AM, V21, P159, DOI 10.1016/j.nec.2009.08.006
   Joseph JV, 2013, BIOCHEM PHARMACOL, V85, P478, DOI 10.1016/j.bcp.2012.11.005
   Kammula US, 2000, J NATL CANCER I, V92, P1336, DOI 10.1093/jnci/92.16.1336
   KNOPF PM, 1995, NEUROPATH APPL NEURO, V21, P175, DOI 10.1111/j.1365-2990.1995.tb01047.x
   Kohanbash G, 2013, CANCER RES, V73, P6413, DOI 10.1158/0008-5472.CAN-12-4124
   Komohara Y, 2008, J PATHOL, V216, P15, DOI 10.1002/path.2370
   Kong LY, 2008, CLIN CANCER RES, V14, P5759, DOI 10.1158/1078-0432.CCR-08-0377
   Korman AJ, 2006, ADV IMMUNOL, V90, P297, DOI 10.1016/S0065-2776(06)90008-X
   Lalier L, 2007, ONCOGENE, V26, P4999, DOI 10.1038/sj.onc.1210303
   Learn CA, 2006, CLIN CANCER RES, V12, P7306, DOI 10.1158/1078-0432.CCR-06-1727
   Liang QC, 2013, PLOS ONE, V8, P0, DOI 10.1371/journal.pone.0084723
   Liu SQ, 1996, NAT MED, V2, P1283, DOI 10.1038/nm1296-1283
   LIU SQ, 1995, NAT MED, V1, P267, DOI 10.1038/nm0395-267
   MEDAWAR PB, 1948, BRIT J EXP PATHOL, V29, P58
   Mehling M, 2007, ACTA NEUROPATHOL, V114, P111, DOI 10.1007/s00401-007-0231-8
   Miglierini P, 2012, CLIN NEUROL NEUROSUR, V114, P1222, DOI 10.1016/j.clineuro.2012.02.056
   Mitchell DA, 2009, NEUROTHERAPEUTICS, V6, P527, DOI 10.1016/j.nurt.2009.04.003
   Morford LA, 1999, J NEUROSURG, V91, P935, DOI 10.3171/jns.1999.91.6.0935
   Muragaki Y, 2011, J NEUROSURG, V115, P248, DOI 10.3171/2011.4.JNS10377
   Neidert MC, 2013, J NEURO-ONCOL, V111, P285, DOI 10.1007/s11060-012-1028-8
   Nishikawa M, 2008, INT J PHARM, V354, P23, DOI 10.1016/j.ijpharm.2007.09.030
   Nomura LE, 2000, CYTOMETRY, V40, P60, DOI 10.1002/(SICI)1097-0320(20000501)40:1<60::AID-CYTO8>3.0.CO;2-J
   Ohno T, 2003, MICROBIOL IMMUNOL, V47, P255, DOI 10.1111/j.1348-0421.2003.tb03393.x
   Okada H, 2000, HUM GENE THER, V11, P637
   Okada H, 2003, J NEURO-ONCOL, V64, P13, DOI 10.1007/BF02700016
   Parsa AT, 2007, NAT MED, V13, P84, DOI 10.1038/nm1517
   Pawaria S, 2011, NAT COMMUN, V2, P0, DOI 10.1038/ncomms1524
   Pellegatta S, 2011, EXPERT REV ANTICANC, V11, P1759, DOI 10.1586/ERA.11.102
   Phuphanich S, 2013, CANCER IMMUNOL IMMUN, V62, P125, DOI 10.1007/s00262-012-1319-0
   Prins RM, 2011, CLIN CANCER RES, V17, P1603, DOI 10.1158/1078-0432.CCR-10-2563
   Prosniak M, 2013, CLIN CANCER RES, V19, P3776, DOI 10.1158/1078-0432.CCR-12-1940
   Robert C, 2011, NEW ENGL J MED, V364, P2517, DOI 10.1056/NEJMoa1104621
   Rock KL, 2005, IMMUNOL REV, V207, P166, DOI 10.1111/j.0105-2896.2005.00301.x
   ROSZMAN TL, 1987, J NEUROSURG, V67, P874, DOI 10.3171/jns.1987.67.6.0874
   Sampson JH, 2012, PLOS ONE, V7, P0, DOI 10.1371/journal.pone.0031046
   Sampson JH, 2010, J CLIN ONCOL, V28, P4722, DOI 10.1200/JCO.2010.28.6963
   Sampson JH, 2009, MOL CANCER THER, V8, P2773, DOI 10.1158/1535-7163.MCT-09-0124
   Schmittel A, 2000, J IMMUNOTHER, V23, P289, DOI 10.1097/00002371-200005000-00001
   See AP, 2011, EXPERT REV VACCINES, V10, P721, DOI 10.1586/ERV.11.49
   Selznick LA, 2008, NEUROSURG REV, V31, P141, DOI 10.1007/s10143-008-0121-0
   Singh-Jasuja H, 2000, J EXP MED, V191, P1965, DOI 10.1084/jem.191.11.1965
   Speller SA, 2002, J IMMUNOL METHODS, V262, P167, DOI 10.1016/S0022-1759(02)00025-X
   Steiner HH, 2004, J CLIN ONCOL, V22, P4272, DOI 10.1200/JCO.2004.09.038
   Steinman RM, 2000, J EXP MED, V191, P411, DOI 10.1084/jem.191.3.411
   STEVENS A, 1988, CANCER-AM CANCER SOC, V61, P738, DOI 10.1002/1097-0142(19880215)61:4<738::AID-CNCR2820610417>3.0.CO;2-E
   Stupp R, 2005, NEW ENGL J MED, V352, P987, DOI 10.1056/NEJMoa043330
   Suni MA, 1998, J IMMUNOL METHODS, V212, P89, DOI 10.1016/S0022-1759(98)00004-0
   SUTO R, 1995, SCIENCE, V269, P1585, DOI 10.1126/science.7545313
   Szerlip NJ, 2012, P NATL ACAD SCI USA, V109, P3041, DOI 10.1073/pnas.1114033109
   Tanaka S, 2013, NAT REV CLIN ONCOL, V10, P14, DOI 10.1038/nrclinonc.2012.204
   Topalian SL, 2012, NEW ENGL J MED, V366, P2443, DOI 10.1056/NEJMoa1200690
   ULLEN H, 1986, ACTA NEUROCHIR, V81, P100, DOI 10.1007/BF01401229
   Vauleon E, 2010, CLIN DEV IMMUNOL, V0, P0, DOI DOI 10.1155/2010/689171
   Verhaak RGW, 2010, CANCER CELL, V17, P98, DOI 10.1016/j.ccr.2009.12.020
   Wainwright DA, 2010, PLOS ONE, V5, P0, DOI 10.1371/journal.pone.0015390
   Wolchok JD, 2013, NEW ENGL J MED, V369, P122, DOI 10.1056/NEJMoa1302369
   WONG AJ, 1992, P NATL ACAD SCI USA, V89, P2965, DOI 10.1073/pnas.89.7.2965
   Wood GW, 2000, J NEURO-ONCOL, V48, P113, DOI 10.1023/A:1006456421177
   Yamanaka R, 2008, TRENDS MOL MED, V14, P228, DOI 10.1016/j.molmed.2008.03.003
   Yamanaka R, 2009, NEUROSURG REV, V32, P265, DOI 10.1007/s10143-009-0189-1
   Yang TB, 2002, CANCER RES, V62, P2583
   Zeppernick F, 2008, CLIN CANCER RES, V14, P123, DOI 10.1158/1078-0432.CCR-07-0932
   Zisakis A, 2007, CYTOKINE, V39, P99, DOI 10.1016/j.cyto.2007.05.012
   Zou JP, 1999, J IMMUNOL, V162, P4882
   ZUBER P, 1988, EUR J IMMUNOL, V18, P1623, DOI 10.1002/eji.1830181023
NR 106
TC 35
Z9 41
U1 0
U2 12
PU SPRINGER
PI NEW YORK
PA 233 SPRING ST, NEW YORK, NY 10013 USA
SN 0167-594X
EI 1573-7373
J9 J NEURO-ONCOL
JI J. Neuro-Oncol.
PD SEP 15
PY 2014
VL 119
IS 3
BP 531
EP 546
DI 10.1007/s11060-014-1502-6
PG 16
WC Oncology; Clinical Neurology
SC Oncology; Neurosciences & Neurology
GA AP9TD
UT WOS:000342421900009
PM 25163836
DA 2025-02-17
ER

PT J
AU Tosti, G
   Cocorocchio, E
   Pennacchioli, E
   Ferrucci, PF
   Testori, A
   Martinoli, C
AF Tosti, Giulio
   Cocorocchio, Emilia
   Pennacchioli, Elisabetta
   Ferrucci, Pier Francesco
   Testori, Alessandro
   Martinoli, Chiara
TI Heat-shock proteins-based immunotherapy for advanced melanoma in the era of target therapies and immunomodulating agents
SO EXPERT OPINION ON BIOLOGICAL THERAPY
LA English
DT Review
DE heat-shock protein; immunotherapy; melanoma
ID heat-shock-protein-70 peptide complexes; gp96 induces maturation; renal-cell carcinoma; metastatic melanoma; dendritic cells; endoplasmic-reticulum; phase-iii; open-label; dose interferon-alpha-2b; cross-presentation
AB Introduction: Heat-shock proteins (HSPs) are highly conserved, stress-induced proteins that function as chaperones, stabilizing proteins and delivering peptides. Tumor-derived HSP peptide complexes (HSPPCs) induced immunity against several malignancies in preclinical models, exhibiting activity across tumor types. Areas covered: HSPPC-based vaccination showed clinical activity in subsets of patients with different malignancies (e. g., gastric, colorectal, pancreatic, ovarian cancer, and glioblastoma). In Phase III clinical trials for advanced melanoma and renal cell carcinoma patients, HSPPC-based vaccine demonstrated an excellent safety profile, thus emerging as a flexible tumor-and patient-specific therapeutic approach. Expert opinion: Melanoma, renal clear cell carcinoma, and glioblastoma are among suitable targets for HSP-based treatment as demonstrated by immune responses and clinical activity observed in subsets of patients, mainly those with early stage of disease and limited tumor burden. In order to further improve clinical activity, combinations of HSPPC-based vaccines with mutation-driven therapies, antiangiogenic agents, or immunomodulating monoclonal antibodies should be tested in controlled clinical trials.
C1 [Tosti, Giulio; Pennacchioli, Elisabetta; Testori, Alessandro] Ist Europeo Oncol, Melanoma & Sarcoma Div, I-20141 Milan, Italy.
   [Cocorocchio, Emilia; Ferrucci, Pier Francesco; Martinoli, Chiara] Ist Europeo Oncol, Melanoma Oncol Div, I-20141 Milan, Italy.
C3 IRCCS European Institute of Oncology (IEO); IRCCS European Institute of Oncology (IEO)
RP Tosti, G (通讯作者)，Ist Europeo Oncol, Melanoma & Sarcoma Div, Via Ripamonti 435, I-20141 Milan, Italy.
EM giulio.tosti@ieo.it
CR Abdel-Malek ZA, 2010, PIGM CELL MELANOMA R, V23, P171, DOI 10.1111/j.1755-148X.2010.00679.x
   Arnold-Schild D, 1999, J IMMUNOL, V162, P3757
   Asea A, 2002, J BIOL CHEM, V277, P15028, DOI 10.1074/jbc.M200497200
   Asea A, 2000, NAT MED, V6, P435, DOI 10.1038/74697
   Atkins MB, 1999, J CLIN ONCOL, V17, P2105, DOI 10.1200/JCO.1999.17.7.2105
   Balch CM, 2009, J CLIN ONCOL, V27, P6199, DOI 10.1200/JCO.2009.23.4799
   Banchereau J, 2001, CANCER RES, V61, P6451
   Basu S, 2000, INT IMMUNOL, V12, P1539, DOI 10.1093/intimm/12.11.1539
   Basu S, 2001, IMMUNITY, V14, P303, DOI 10.1016/S1074-7613(01)00111-X
   Becker T, 2002, J CELL BIOL, V158, P1277, DOI 10.1083/jcb.200208083
   Bedikian AY, 2006, J CLIN ONCOL, V24, P4738, DOI 10.1200/JCO.2006.06.0483
   Belli F, 2002, J CLIN ONCOL, V20, P4169, DOI 10.1200/JCO.2002.09.134
   Berwin B, 2003, EMBO J, V22, P6127, DOI 10.1093/emboj/cdg572
   Binder RJ, 2000, J IMMUNOL, V165, P6029, DOI 10.4049/jimmunol.165.11.6029
   Binder RJ, 2000, NAT IMMUNOL, V1, P151, DOI 10.1038/77835
   Binder RJ, 2012, AUTOIMMUN DIS, V2012, P0, DOI 10.1155/2012/863041
   Bloch O, 2014, NEURO-ONCOLOGY, V16, P274, DOI 10.1093/neuonc/not203
   Brahmer JR, 2012, NEW ENGL J MED, V366, P2455, DOI 10.1056/NEJMoa1200694
   Butte MJ, 2007, IMMUNITY, V27, P111, DOI 10.1016/j.immuni.2007.05.016
   Caballero OL, 2009, CANCER SCI, V100, P2014, DOI 10.1111/j.1349-7006.2009.01303.x
   Carreno BM, 2013, J CLIN INVEST, V123, P3383, DOI 10.1172/JCI68395
   Castelli C, 2001, CANCER RES, V61, P222
   Castellino F, 2000, J EXP MED, V191, P1957, DOI 10.1084/jem.191.11.1957
   Chambers CA, 2001, ANNU REV IMMUNOL, V19, P565, DOI 10.1146/annurev.immunol.19.1.565
   Chapman PB, 2011, NEW ENGL J MED, V364, P2507, DOI 10.1056/NEJMoa1103782
   Chen W, 1999, J IMMUNOL, V162, P3212
   Crane CA, 2013, CLIN CANCER RES, V19, P205, DOI 10.1158/1078-0432.CCR-11-3358
   Curtin JA, 2006, J CLIN ONCOL, V24, P4340, DOI 10.1200/JCO.2006.06.2984
   De Maio A, 2011, CELL STRESS CHAPERON, V16, P235, DOI 10.1007/s12192-010-0236-4
   Delneste Y, 2002, IMMUNITY, V17, P353, DOI 10.1016/S1074-7613(02)00388-6
   di Pietro A, 2011, EXPERT OPIN BIOL TH, V11, P1395, DOI 10.1517/14712598.2011.605353
   Drake CG, 2014, NAT REV CLIN ONCOL, V11, P24, DOI 10.1038/nrclinonc.2013.208
   Eggermont AMM, 2008, LANCET, V372, P117, DOI 10.1016/S0140-6736(08)61033-8
   Eggermont AMM, 2014, LANCET, V383, P816, DOI 10.1016/S0140-6736(13)60802-8
   Eggermont AMM, 2004, EUR J CANCER, V40, P1825, DOI 10.1016/j.ejca.2004.04.030
   Elsner L, 2007, J IMMUNOL, V179, P5523, DOI 10.4049/jimmunol.179.8.5523
   Erdmann F, 2013, INT J CANCER, V132, P385, DOI 10.1002/ijc.27616
   Eton O, 2010, J TRANSL MED, V8, P0, DOI 10.1186/1479-5876-8-9
   Ferrucci PF, 2012, CURR TOP MED CHEM, V12, P11, DOI 10.2174/156802612798919213
   Flaherty KT, 2012, NEW ENGL J MED, V367, P107, DOI 10.1056/NEJMoa1203421
   Guo J, 2011, J CLIN ONCOL, V29, P2904, DOI 10.1200/JCO.2010.33.9275
   Hamid O, 2013, NEW ENGL J MED, V369, P134, DOI 10.1056/NEJMoa1305133
   HANNA MG, 1978, CANCER-AM CANCER SOC, V42, P2613, DOI 10.1002/1097-0142(197812)42:6<2613::AID-CNCR2820420617>3.0.CO;2-K
   Hauschild A, 2012, LANCET, V380, P358, DOI 10.1016/S0140-6736(12)60868-X
   Hauschild A, 2009, J CLIN ONCOL, V27, P2823, DOI 10.1200/JCO.2007.15.7636
   HIGHTOWER LE, 1989, J CELL PHYSIOL, V138, P257, DOI 10.1002/jcp.1041380206
   Hodi FS, 2013, J CLIN ONCOL, V31, P3182, DOI 10.1200/JCO.2012.47.7836
   Hodi FS, 2010, NEW ENGL J MED, V363, P711, DOI 10.1056/NEJMoa1003466
   Huang XF, 2003, CANCER RES, V63, P7321
   Ishii T, 1999, J IMMUNOL, V162, P1303
   Janetzki S, 2000, INT J CANCER, V88, P232, DOI 10.1002/1097-0215(20001015)88:2<232::AID-IJC14>3.0.CO;2-8
   Jego G, 2013, CANCER LETT, V332, P275, DOI 10.1016/j.canlet.2010.10.014
   Jonasch E, 2008, BRIT J CANCER, V98, P1336, DOI 10.1038/sj.bjc.6604266
   Kaehler KC, 2010, SEMIN ONCOL, V37, P485, DOI 10.1053/j.seminoncol.2010.09.003
   Kampinga HH, 2009, CELL STRESS CHAPERON, V14, P105, DOI 10.1007/s12192-008-0068-7
   Kawakami Y, 2001, J IMMUNOL, V166, P2871, DOI 10.4049/jimmunol.166.4.2871
   KEY ME, 1983, J IMMUNOL, V130, P2987
   Kirkwood JM, 2000, J CLIN ONCOL, V18, P2444, DOI 10.1200/JCO.2000.18.12.2444
   Kirkwood JM, 2001, J CLIN ONCOL, V19, P2370, DOI 10.1200/JCO.2001.19.9.2370
   KIRKWOOD JM, 1985, SEMIN ONCOL, V12, P7
   Kovalchin J T, 2001, CANCER IMMUN, V1, P7
   Kuppner MC, 2001, EUR J IMMUNOL, V31, P1602, DOI 10.1002/1521-4141(200105)31:5<1602::AID-IMMU1602>3.0.CO;2-W
   Kurotaki T, 2007, J IMMUNOL, V179, P1803, DOI 10.4049/jimmunol.179.3.1803
   Lammert E, 1997, EUR J IMMUNOL, V27, P923, DOI 10.1002/eji.1830270418
   LEWIS M, 1975, P NATL ACAD SCI USA, V72, P3604, DOI 10.1073/pnas.72.9.3604
   LI ZH, 1993, EMBO J, V12, P3143, DOI 10.1002/j.1460-2075.1993.tb05983.x
   LINDQUIST S, 1988, ANNU REV GENET, V22, P631, DOI 10.1146/annurev.ge.22.120188.003215
   Linette GP, 2013, ONCOIMMUNOLOGY, V2, P0, DOI 10.4161/onci.26512
   Lipsker D, 2007, BRIT J DERMATOL, V157, P338, DOI 10.1111/j.1365-2133.2007.08029.x
   MAKI RG, 1990, P NATL ACAD SCI USA, V87, P5658, DOI 10.1073/pnas.87.15.5658
   Maki RG, 2007, DIGEST DIS SCI, V52, P1964, DOI 10.1007/s10620-006-9205-2
   Matsutake Toyoshi, 2010, CANCER IMMUN, V10, P7
   Mazzaferro V, 2003, CLIN CANCER RES, V9, P3235
   MAZZARELLA RA, 1987, J BIOL CHEM, V262, P8875
   Melero I, 2007, NAT REV CANCER, V7, P95, DOI 10.1038/nrc2051
   Mescher MF, 2006, IMMUNOL REV, V211, P81, DOI 10.1111/j.0105-2896.2006.00382.x
   MOORE SK, 1987, GENE, V56, P29, DOI 10.1016/0378-1119(87)90155-7
   Multhoff G, 1999, EXP HEMATOL, V27, P1627, DOI 10.1016/S0301-472X(99)00104-6
   Multhoff G, 2011, CELL STRESS CHAPERON, V16, P251, DOI 10.1007/s12192-010-0247-1
   Nestle FO, 1998, NAT MED, V4, P328, DOI 10.1038/nm0398-328
   Nicchitta CV, 1998, CURR OPIN IMMUNOL, V10, P103, DOI 10.1016/S0952-7915(98)80039-3
   Noessner E, 2002, J IMMUNOL, V169, P5424, DOI 10.4049/jimmunol.169.10.5424
   Oki Yasuhiro, 2004, EXPERT REV VACCINES, V3, P403, DOI 10.1586/14760584.3.4.403
   Panjwani NN, 2002, J IMMUNOL, V168, P2997, DOI 10.4049/jimmunol.168.6.2997
   Parmiani G, 2007, CURR OPIN ONCOL, V19, P121, DOI 10.1097/CCO.0b013e32801497d7
   PETERS LC, 1979, CANCER RES, V39, P1353
   Pilla L, 2006, CANCER IMMUNOL IMMUN, V55, P958, DOI 10.1007/s00262-005-0084-8
   Pilla L, 2005, CANCER RES, V65, P3942, DOI 10.1158/0008-5472.CAN-04-3493
   Radsak MP, 2003, BLOOD, V101, P2810, DOI 10.1182/blood-2002-07-2261
   RITOSSA P, 1962, RIV 1ST SIEROTERAPITAL, V37, P79
   Rivoltini L, 2003, J IMMUNOL, V171, P3467, DOI 10.4049/jimmunol.171.7.3467
   Robert C, 1900, V364, V0, P2517
   Sato K, 2001, BLOOD, V98, P1852, DOI 10.1182/blood.V98.6.1852
   Schadendorf D, 2006, ANN ONCOL, V17, P563, DOI 10.1093/annonc/mdj138
   Schicher N, 2009, CLIN CANCER RES, V15, P3495, DOI 10.1158/1078-0432.CCR-08-2407
   Schwartzentruber DJ, 2011, NEW ENGL J MED, V364, P2119, DOI 10.1056/NEJMoa1012863
   Singh-Jasuja H, 2000, J EXP MED, V191, P1965, DOI 10.1084/jem.191.11.1965
   Singh-Jasuja H, 2000, EUR J IMMUNOL, V30, P2211, DOI 10.1002/1521-4141(2000)30:8<2211::AID-IMMU2211>3.0.CO;2-0
   Sondak VK, 2006, CLIN CANCER RES, V12, P2337S, DOI 10.1158/1078-0432.CCR-05-2555
   Spee P, 1997, EUR J IMMUNOL, V27, P2441, DOI 10.1002/eji.1830270944
   Srivastava PK, 1998, IMMUNITY, V8, P657, DOI 10.1016/S1074-7613(00)80570-1
   SRIVASTAVA PK, 1986, P NATL ACAD SCI USA, V83, P3407, DOI 10.1073/pnas.83.10.3407
   SUTO R, 1995, SCIENCE, V269, P1585, DOI 10.1126/science.7545313
   Tamura Y, 1997, SCIENCE, V278, P117, DOI 10.1126/science.278.5335.117
   Terando AM, 2007, VACCINE, V25, PB4, DOI 10.1016/j.vaccine.2007.06.033
   Testori A, 2008, J CLIN ONCOL, V26, P955, DOI 10.1200/JCO.2007.11.9941
   Thurner B, 1999, J EXP MED, V190, P1669, DOI 10.1084/jem.190.11.1669
   Topalian SL, 2012, NEW ENGL J MED, V366, P2443, DOI 10.1056/NEJMoa1200690
   Tsan MF, 2009, J LEUKOCYTE BIOL, V85, P905, DOI 10.1189/jlb.0109005
   TYTELL M, 1986, BRAIN RES, V363, P161, DOI 10.1016/0006-8993(86)90671-2
   UDONO H, 1994, P NATL ACAD SCI USA, V91, P3077, DOI 10.1073/pnas.91.8.3077
   UDONO H, 1994, J IMMUNOL, V152, P5398
   UDONO H, 1993, J EXP MED, V178, P1391, DOI 10.1084/jem.178.4.1391
   ULLRICH SJ, 1986, P NATL ACAD SCI USA, V83, P3121, DOI 10.1073/pnas.83.10.3121
   Vabulas RM, 2002, J BIOL CHEM, V277, P15107, DOI 10.1074/jbc.M111204200
   Vabulas RM, 2002, J BIOL CHEM, V277, P20847, DOI 10.1074/jbc.M200425200
   Villanueva J, 2011, CANCER RES, V71, P7137, DOI 10.1158/0008-5472.CAN-11-1243
   Wang YF, 2001, IMMUNITY, V15, P971, DOI 10.1016/S1074-7613(01)00242-4
   Wood C, 2008, LANCET, V372, P145, DOI 10.1016/S0140-6736(08)60697-2
   Yamada A, 2013, CANCER SCI, V104, P15, DOI 10.1111/cas.12050
   Yedavelli SPK, 1999, INT J MOL MED, V4, P243
   Zhang YF, 2013, ONCOL LETT, V6, P1543, DOI 10.3892/ol.2013.1616
NR 126
TC 19
Z9 20
U1 0
U2 11
PU TAYLOR & FRANCIS LTD
PI ABINGDON
PA 2-4 PARK SQUARE, MILTON PARK, ABINGDON OR14 4RN, OXON, ENGLAND
SN 1471-2598
EI 1744-7682
J9 EXPERT OPIN BIOL TH
JI Expert Opin. Biol. Ther.
PD JUL 15
PY 2014
VL 14
IS 7
BP 955
EP 967
DI 10.1517/14712598.2014.902928
PG 13
WC Biotechnology & Applied Microbiology; Medicine, Research & Experimental
SC Biotechnology & Applied Microbiology; Research & Experimental Medicine
GA AI6YD
UT WOS:000337023000008
PM 24670226
DA 2025-02-17
ER

PT J
AU Fecci, PE
   Heimberger, AB
   Sampson, JH
AF Fecci, Peter E.
   Heimberger, Amy B.
   Sampson, John H.
TI Immunotherapy for Primary Brain Tumors: No Longer a Matter of Privilege
SO CLINICAL CANCER RESEARCH
LA English
DT Article
ID primary intracranial tumors; dendritic cell vaccination; human-leukocyte antigen; regulatory t-cells; high-grade glioma; malignant glioma; infiltrating lymphocytes; peptide vaccination; gm-csf; programmed cell-death-1
AB Immunotherapy for cancer continues to gain both momentum and legitimacy as a rational mode of therapy and a vital treatment component in the emerging era of personalized medicine. Gliomas, and their most malignant form, glioblastoma, remain as a particularly devastating solid tumor for which standard treatment options proffer only modest efficacy and target specificity. Immunotherapy would seem a well-suited choice to address such deficiencies given both the modest inherent immunogenicity of gliomas and the strong desire for treatment specificity within the confines of the toxicity-averse normal brain. This review highlights the caveats and challenges to immunotherapy for primary brain tumors, as well as reviewing modalities that are currently used or are undergoing active investigation. Tumor immunosuppressive countermeasures, peculiarities of central nervous system immune access, and opportunities for rational treatment design are discussed. (C)2014 AACR.
C1 [Fecci, Peter E.; Sampson, John H.] Duke Univ, Med Ctr, Dept Surg, Div Neurosurg, Durham, NC 27710 USA.
   [Heimberger, Amy B.] Univ Texas MD Anderson Canc Ctr, Dept Neurosurg, Houston, TX 77030 USA.
C3 Duke University; University of Texas System; UTMD Anderson Cancer Center
RP Sampson, JH (通讯作者)，Duke Univ, Med Ctr, DUMC Box 3050, Durham, NC 27710 USA.
EM john.sampson@duke.edu
FU NIH [R01NS085412, R01CA177476, R25NS065731, CA1208113, P50CA127001]
CR Abou-Ghazal M, 2008, CLIN CANCER RES, V14, P8228, DOI 10.1158/1078-0432.CCR-08-1329
   Agarwalla P, 2012, J IMMUNOTHER, V35, P385, DOI 10.1097/CJI.0b013e3182562d59
   Akiyama Y, 2012, BMC CANCER, V12, P0, DOI 10.1186/1471-2407-12-623
   Aloisi F, 2000, IMMUNOL TODAY, V21, P141, DOI 10.1016/S0167-5699(99)01512-1
   Anderson RCE, 2007, NEUROSURGERY, V60, P1129, DOI 10.1227/01.NEU.0000255460.91892.44
   Ardon H, 2012, CANCER IMMUNOL IMMUN, V61, P2033, DOI 10.1007/s00262-012-1261-1
   Ashkenazi E, 1997, NEUROIMMUNOMODULAT, V4, P49, DOI 10.1159/000097315
   AUSIELLO CM, 1991, EUR J CANCER, V27, P646, DOI 10.1016/0277-5379(91)90235-6
   Bartels U, 2014, NEURO-ONCOLOGY, V16, P1554, DOI 10.1093/neuonc/nou091
   Bechmann I, 2007, TRENDS IMMUNOL, V28, P5, DOI 10.1016/j.it.2006.11.007
   BENVEGNU L, 1994, CANCER, V74, P2442, DOI 10.1002/1097-0142(19941101)74:9<2442::AID-CNCR2820740909>3.0.CO;2-#
   BROOKS WH, 1977, CLIN EXP IMMUNOL, V29, P61
   Calzascia T, 2003, J IMMUNOL, V171, P2187, DOI 10.4049/jimmunol.171.5.2187
   Caruso DA, 2004, NEURO-ONCOLOGY, V6, P236, DOI 10.1215/S1152851703000668
   Cheema TA, 2014, ONCOIMMUNOLOGY, V3, P0, DOI 10.4161/onci.27218
   Cheema TA, 2013, P NATL ACAD SCI USA, V110, P12006, DOI 10.1073/pnas.1307935110
   Chiocca EA, 2011, J CLIN ONCOL, V29, P3611, DOI 10.1200/JCO.2011.35.5222
   Choi BD, 2013, P NATL ACAD SCI USA, V110, P270, DOI 10.1073/pnas.1219817110
   Clavreul A, 2010, J CLIN NEUROSCI, V17, P842, DOI 10.1016/j.jocn.2009.11.017
   Cobbs CS, 2002, CANCER RES, V62, P3347
   Crane CA, 2013, CLIN CANCER RES, V19, P205, DOI 10.1158/1078-0432.CCR-11-3358
   Crane CA, 2010, NEURO-ONCOLOGY, V12, P7, DOI 10.1093/neuonc/nop009
   CSERR HF, 1992, BRAIN PATHOL, V2, P269, DOI 10.1111/j.1750-3639.1992.tb00703.x
   CSERR HF, 1992, IMMUNOL TODAY, V13, P507, DOI 10.1016/0167-5699(92)90027-5
   De Vleeschouwer S, 2008, CLIN CANCER RES, V14, P3098, DOI 10.1158/1078-0432.CCR-07-4875
   Dix AR, 1999, J NEUROIMMUNOL, V100, P216, DOI 10.1016/S0165-5728(99)00203-9
   DRANOFF G, 1993, P NATL ACAD SCI USA, V90, P3539, DOI 10.1073/pnas.90.8.3539
   Dunn GP, 2012, NEUROSURGERY, V71, P201, DOI 10.1227/NEU.0b013e31824f840d
   Eisele G, 2006, BRAIN, V129, P2416, DOI 10.1093/brain/awl205
   El Andaloussi A, 2006, NEURO-ONCOLOGY, V8, P234, DOI 10.1215/15228517-2006-006
   Engelhardt B, 2006, J NEURAL TRANSM, V113, P477, DOI 10.1007/s00702-005-0409-y
   Facoetti A, 2005, CLIN CANCER RES, V11, P8304, DOI 10.1158/1078-0432.CCR-04-2588
   Fecci PE, 2006, CANCER RES, V66, P3294, DOI 10.1158/0008-5472.CAN-05-3773
   Fecci PE, 2002, NEUROIMAG CLIN N AM, V12, P641, DOI 10.1016/S1052-5149(02)00027-8
   Fecci PE, 2002, NEUROIMAG CLIN N AM, V12, P553, DOI 10.1016/S1052-5149(02)00028-X
   Fecci PE, 2007, CLIN CANCER RES, V13, P2158, DOI 10.1158/1078-0432.CCR-06-2070
   Friese MA, 2003, CANCER RES, V63, P8996
   Gajjar A, 2014, CLIN CANCER RES, V20, P5630, DOI 10.1158/1078-0432.CCR-14-0833
   Gromeier M, 2000, P NATL ACAD SCI USA, V97, P6803, DOI 10.1073/pnas.97.12.6803
   GROSS G, 1989, P NATL ACAD SCI USA, V86, P10024, DOI 10.1073/pnas.86.24.10024
   GROSS G, 1992, FASEB J, V6, P3370, DOI 10.1096/fasebj.6.15.1464371
   Hamanishi J, 2007, P NATL ACAD SCI USA, V104, P3360, DOI 10.1073/pnas.0611533104
   HAYES RL, 1995, CANCER-AM CANCER SOC, V76, P840, DOI 10.1002/1097-0142(19950901)76:5<840::AID-CNCR2820760519>3.0.CO;2-R
   HICKEY WF, 1991, J NEUROSCI RES, V28, P254, DOI 10.1002/jnr.490280213
   Hodi FS, 2010, NEW ENGL J MED, V363, P711, DOI 10.1056/NEJMoa1003466
   Holladay FP, 1996, J NEURO-ONCOL, V27, P179
   Inman BA, 2007, CANCER-AM CANCER SOC, V109, P1499, DOI 10.1002/cncr.22588
   Izumoto S, 2008, J NEUROSURG, V108, P963, DOI 10.3171/JNS/2008/108/5/0963
   Jiang H, 2009, CURR GENE THER, V9, P422, DOI 10.2174/156652309789753356
   June CH, 2009, NAT REV IMMUNOL, V9, P704, DOI 10.1038/nri2635
   Kantoff PW, 2010, NEW ENGL J MED, V363, P411, DOI 10.1056/NEJMoa1001294
   KITAHARA T, 1987, J NEURO-ONCOL, V4, P329
   Kunwar S, 2007, J CLIN ONCOL, V25, P837, DOI 10.1200/JCO.2006.08.1117
   Laske DW, 1997, NAT MED, V3, P1362, DOI 10.1038/nm1297-1362
   LONG DM, 1970, J NEUROSURG, V32, P127, DOI 10.3171/jns.1970.32.2.0127
   Margolin K, 2012, LANCET ONCOL, V13, P459, DOI 10.1016/S1470-2045(12)70090-6
   Markert JM, 2000, GENE THER, V7, P867, DOI 10.1038/sj.gt.3301205
   Masson F, 2007, J IMMUNOL, V179, P845, DOI 10.4049/jimmunol.179.2.845
   MEDAWAR PB, 1948, BRIT J EXP PATHOL, V29, P58
   Mitchell DA, 2008, NEURO-ONCOLOGY, V10, P10, DOI 10.1215/15228517-2007-035
   Morford LA, 1997, J IMMUNOL, V159, P4415
   Muhammad AKMG, 2009, CLIN CANCER RES, V15, P6113, DOI 10.1158/1078-0432.CCR-09-1087
   Okada H, 2011, J CLIN ONCOL, V29, P330, DOI 10.1200/JCO.2010.30.7744
   Pardoll DM, 2012, NAT REV CANCER, V12, P252, DOI 10.1038/nrc3239
   Parney IF, 2006, J NEURO-ONCOL, V78, P71, DOI 10.1007/s11060-005-9058-0
   Parsa AT, 2007, NAT MED, V13, P84, DOI 10.1038/nm1517
   Peggs KS, 2009, J EXP MED, V206, P1717, DOI 10.1084/jem.20082492
   Prins RM, 2008, CANCER IMMUNOL IMMUN, V57, P1279, DOI 10.1007/s00262-008-0461-1
   Prins RM, 2013, J IMMUNOTHER, V36, P152, DOI 10.1097/CJI.0b013e3182811ae4
   Prins RM, 2011, CLIN CANCER RES, V17, P1603, DOI 10.1158/1078-0432.CCR-10-2563
   Quattrocchi KB, 1999, J NEURO-ONCOL, V45, P141, DOI 10.1023/A:1006293606710
   Ransohoff RM, 2003, NAT REV IMMUNOL, V3, P569, DOI 10.1038/nri1130
   Reardon DA, 2002, J CLIN ONCOL, V20, P1389, DOI 10.1200/JCO.20.5.1389
   ROSZMAN TL, 1980, CLIN EXP IMMUNOL, V39, P395
   Roussel E, 1996, CLIN EXP IMMUNOL, V105, P344, DOI 10.1046/j.1365-2249.1996.d01-753.x
   Sampson JH, 2010, J CLIN ONCOL, V28, P4722, DOI 10.1200/JCO.2010.28.6963
   Sampson JH, 2009, MOL CANCER THER, V8, P2773, DOI 10.1158/1535-7163.MCT-09-0124
   Sanchez-Perez LA, 2013, PLOS ONE, V8, P0, DOI 10.1371/journal.pone.0059082
   Schumacher T, 2014, NATURE, V512, P324, DOI 10.1038/nature13387
   Sharpe AH, 2007, NAT IMMUNOL, V8, P239, DOI 10.1038/ni1443
   STEINBOK P, 1984, J NEURO-ONCOL, V2, P147
   Testori A, 2008, J CLIN ONCOL, V26, P955, DOI 10.1200/JCO.2007.11.9941
   Thompson RH, 2004, P NATL ACAD SCI USA, V101, P17174, DOI 10.1073/pnas.0406351101
   Topalian SL, 2012, NEW ENGL J MED, V366, P2443, DOI 10.1056/NEJMoa1200690
   Tsurushima H, 1999, JPN J CANCER RES, V90, P536, DOI 10.1111/j.1349-7006.1999.tb00781.x
   Vajkoczy P, 2000, J NEURO-ONCOL, V50, P99, DOI 10.1023/A:1006474832189
   Verhaak RGW, 2010, CANCER CELL, V17, P98, DOI 10.1016/j.ccr.2009.12.020
   Vik-Mo EO, 2013, CANCER IMMUNOL IMMUN, V62, P1499, DOI 10.1007/s00262-013-1453-3
   Wainwright DA, 2014, CLIN CANCER RES, V20, P5290, DOI 10.1158/1078-0432.CCR-14-0514
   Wainwright DA, 2012, CLIN CANCER RES, V18, P6110, DOI 10.1158/1078-0432.CCR-12-2130
   Walboomers JMM, 1999, J PATHOL, V189, P12, DOI 10.1002/(SICI)1096-9896(199909)189:1<12::AID-PATH431>3.0.CO;2-F
   Wheeler CJ, 2008, CANCER RES, V68, P5955, DOI 10.1158/0008-5472.CAN-07-5973
   Wherry EJ, 2011, NAT IMMUNOL, V12, P492, DOI 10.1038/ni.2035
   Wintterle S, 2003, CANCER RES, V63, P7462
   Wischhusen J, 2005, J NEUROPATH EXP NEUR, V64, P523, DOI 10.1093/jnen/64.6.523
   Wood C, 2008, LANCET, V372, P145, DOI 10.1016/S0140-6736(08)60697-2
   Yajima N, 2005, CLIN CANCER RES, V11, P5900, DOI 10.1158/1078-0432.CCR-05-0559
   Yamanaka R, 2003, BRIT J CANCER, V89, P1172, DOI 10.1038/sj.bjc.6601268
   Yamanaka R, 2005, CLIN CANCER RES, V11, P4160, DOI 10.1158/1078-0432.CCR-05-0120
   Yu JS, 2001, CANCER RES, V61, P842
   Yu JS, 2004, CANCER RES, V64, P4973, DOI 10.1158/0008-5472.CAN-03-3505
NR 101
TC 85
Z9 96
U1 0
U2 14
PU AMER ASSOC CANCER RESEARCH
PI PHILADELPHIA
PA 615 CHESTNUT ST, 17TH FLOOR, PHILADELPHIA, PA 19106-4404 USA
SN 1078-0432
EI 1557-3265
J9 CLIN CANCER RES
JI Clin. Cancer Res.
PD NOV 15
PY 2014
VL 20
IS 22
BP 5620
EP 5629
DI 10.1158/1078-0432.CCR-14-0832
PG 10
WC Oncology
SC Oncology
GA AT7PT
UT WOS:000345130800008
PM 25398845
DA 2025-02-17
ER

PT J
AU Xu, L
   Chow, KKH
   Lim, M
   Li, G
AF Xu, LindaW.
   Chow, Kevin K. H.
   Lim, Michael
   Li, Gordon
TI Current Vaccine Trials in Glioblastoma: A Review
SO JOURNAL OF IMMUNOLOGY RESEARCH
LA English
DT Review
ID dendritic cell vaccination; cancer stem-cells; high-grade glioma; gene-expression; constitutive activation; adjuvant temozolomide; immune-response; tumor-antigen; immunotherapy; plus
AB Glioblastoma (GBM) is the most common primary brain tumor, and despite aggressive therapy with surgery, radiation, and chemotherapy, average survival remains at about 1.5 years. The highly infiltrative and invasive nature of GBM requires that alternative treatments for this disease be widespread and targeted to tumor cells. Immunotherapy in the form of tumor vaccines has the potential to meet this need. Vaccines against GBM hold the promise of triggering specific and systemic antitumor immune responses that may be the key to eradicating this unrelenting cancer. In this review, we will discuss past and present clinical trials of various GBM vaccines and their potential impact on the future care of GBM patients. There have been many promising phase I and phase II GBM vaccine studies that have led to ongoing and upcoming phase III trials. If the results of these randomized trials show a survival benefit, immunotherapy will become a standard part of the treatment of this devastating disease.
C1 [Xu, LindaW.; Chow, Kevin K. H.; Li, Gordon] Stanford Univ, Med Ctr, Dept Neurosurg, Stanford, CA 94304 USA.
   [Lim, Michael] Johns Hopkins Univ, Med Ctr, Dept Neurosurg, Baltimore, MD 21287 USA.
C3 Stanford University; Johns Hopkins University; University System of Maryland; University of Maryland Baltimore
RP Li, G (通讯作者)，Stanford Univ, Med Ctr, Dept Neurosurg, Stanford, CA 94304 USA.
EM gordonli@stanford.edu
CR Agarwala SS, 1998, HEMATOL ONCOL CLIN N, V12, P823, DOI 10.1016/S0889-8588(05)70025-3
   Antonyak MA, 1998, J BIOL CHEM, V273, P2817, DOI 10.1074/jbc.273.5.2817
   Archer G, 2004, P SOC NEUR M, V0, P0
   Atkins MB, 2000, CANCER J SCI AM, V6, P0
   Butowski N, 2009, J NEURO-ONCOL, V91, P175, DOI 10.1007/s11060-008-9693-3
   Chow KKH, 2011, IMMUNOTHERAPY-UK, V3, P423, DOI 10.2217/IMT.10.110
   Cobbs CS, 2013, CURR OPIN ONCOL, V25, P682, DOI 10.1097/CCO.0000000000000005
   Cobbs Charles S, 2011, HERPESVIRIDAE, V2, P10, DOI 10.1186/2042-4280-2-10
   Crane CA, 2013, CLIN CANCER RES, V19, P205, DOI 10.1158/1078-0432.CCR-11-3358
   Cui YZ, 2009, BLOOD, V114, P3831, DOI 10.1182/blood-2009-03-212134
   Disis ML, 2009, J CLIN ONCOL, V27, P4685, DOI 10.1200/JCO.2008.20.6789
   Dudley ME, 2005, J CLIN ONCOL, V23, P2346, DOI 10.1200/JCO.2005.00.240
[truncated: 94,604 more chars]
