# Supplementary material for: Research progress on the role of dendritic cells in glioma during 1992-2024: a bibliometric analysis
Source: Front Immunol. 2025 Jun 20;16:1510549. doi: 10.3389/fimmu.2025.1510549 (PMC12226567; doi:10.3389/fimmu.2025.1510549)
Supplement: Supplementary file 1 [file DataSheet1.zip › download2015u63.txt]

PT J
AU Sampson, JH
   Mitchell, DA
AF Sampson, John H.
   Mitchell, Duane A.
TI Vaccination strategies for neuro-oncology
SO NEURO-ONCOLOGY
LA English
DT Article
DE cancer vaccines; glioblastoma; immunotherapy; tumor antigens
ID glioblastoma-multiforme patients; newly-diagnosed glioblastoma; dendritic cell vaccination; high-grade glioma; human cytomegalovirus-infection; tumor-associated antigens; pediatric brain-tumors; her2-specific t-cells; ii clinical-trial; malignant glioma
AB Vaccination against cancer-associated antigens has long held the promise of inducting potent antitumor immunity, targeted cytotoxicity while sparing normal tissues, and long-lasting immunologic memory that can provide surveillance against tumor recurrence. Evaluation of vaccination strategies in preclinical brain tumor models has borne out the capacity for the immune system to effectively and safely eradicate established tumors within the central nervous system. Early phase clinical trials have established the feasibility, safety, and immunogenicity of several vaccine platforms, predominantly in patients with glioblastoma. Definitive demonstration of clinical benefit awaits further study, but initial results have been encouraging. With increased understanding of the stimulatory and regulatory pathways that govern immunologic responses and the enhanced capacity to identify novel antigenic targets using genomic interrogation of tumor cells, vaccination platforms for patients with malignant brain tumors are advancing with increasing personalized complexity and integration into combinatorial treatment paradigms.
C1 [Sampson, John H.] Duke Univ, Med Ctr, Dept Surg,Duke Brain Tumor Immunotherapy Program, Preston Robert Tisch Brain Tumor Ctr Duke,Div Neu, Durham, NC 27710 USA.
   [Mitchell, Duane A.] Univ Florida, McKnight Brain Inst, Dept Neurosurg, Preston A Wells Jr Ctr Brain Tumor Therapy,UF Bra, Gainesville, FL USA.
C3 Duke University; State University System of Florida; University of Florida
RP Sampson, JH (通讯作者)，Duke Univ, Med Ctr, Dept Surg,Duke Brain Tumor Immunotherapy Program, Preston Robert Tisch Brain Tumor Ctr Duke,Div Neu, Durham, NC 27710 USA.
EM john.sampson@duke.edu; duane.mitchell@neurosurgery.ufl.edu
CR Ahmed N, 2007, CANCER RES, V67, P5957, DOI 10.1158/0008-5472.CAN-06-4309
   Ahmed N, 2010, CLIN CANCER RES, V16, P474, DOI 10.1158/1078-0432.CCR-09-1322
   Akiyama Y, 2014, ONCOL REP, V31, P1683, DOI 10.3892/or.2014.3049
   Akiyama Y, 2012, BMC CANCER, V12, P0, DOI 10.1186/1471-2407-12-623
   Ardon H, 2012, CANCER IMMUNOL IMMUN, V61, P2033, DOI 10.1007/s00262-012-1261-1
   Ardon H, 2010, J NEURO-ONCOL, V99, P261, DOI 10.1007/s11060-010-0131-y
   Ardon H, 2010, PEDIATR BLOOD CANCER, V54, P519, DOI 10.1002/pbc.22319
   Barszczyk M, 2014, ACTA NEUROPATHOL, V128, P863, DOI 10.1007/s00401-014-1327-6
   Batich KA, 2014, EXPERT OPIN PHARMACO, V15, P2047, DOI 10.1517/14656566.2014.947266
   Bloch O, 2014, NEURO-ONCOLOGY, V16, P274, DOI 10.1093/neuonc/not203
   Brown SD, 2014, GENOME RES, V24, P743, DOI 10.1101/gr.165985.113
   Buonaguro L, 2011, CLIN VACCINE IMMUNOL, V18, P23, DOI 10.1128/CVI.00286-10
   Byeon SJ, 2012, CHILD NERV SYST, V28, P1025, DOI 10.1007/s00381-012-1773-1
   Chappé C, 2013, BRAIN PATHOL, V23, P574, DOI 10.1111/bpa.12048
   Chi DDJ, 1997, AM J PATHOL, V150, P2143
   Cho DY, 2012, WORLD NEUROSURG, V77, P736, DOI 10.1016/j.wneu.2011.08.020
   Clavreul A, 2010, J CLIN NEUROSCI, V17, P842, DOI 10.1016/j.jocn.2009.11.017
   Clive KS, 2012, J SURG ONCOL, V105, P452, DOI 10.1002/jso.21723
   Cobbs CS, 2013, CURR OPIN ONCOL, V25, P682, DOI 10.1097/CCO.0000000000000005
   Cobbs CS, 2002, CANCER RES, V62, P3347
   Crane CA, 2013, CLIN CANCER RES, V19, P205, DOI 10.1158/1078-0432.CCR-11-3358
   De Leon G, 2011, FUTURE ONCOL, V7, P331, DOI 10.2217/fon.11.17
   De Vleeschouwer S, 2008, CLIN CANCER RES, V14, P3098, DOI 10.1158/1078-0432.CCR-07-4875
   Khuong-Quang DA, 2012, ACTA NEUROPATHOL, V124, P439, DOI 10.1007/s00401-012-0998-0
   Dziurzynski K, 2012, NEURO-ONCOLOGY, V14, P246, DOI 10.1093/neuonc/nor227
   Fadul CE, 2011, J IMMUNOTHER, V34, P382, DOI 10.1097/CJI.0b013e318215e300
   Fakhrai H, 2006, CANCER GENE THER, V13, P1052, DOI 10.1038/sj.cgt.7700975
   Fenstermaker RA, 2014, EXPERT REV VACCINES, V13, P377, DOI 10.1586/14760584.2014.881255
   Fuji S, 2011, BEST PRACT RES CL HA, V24, P413, DOI 10.1016/j.beha.2011.06.003
   Geiger KD, 2011, ONCOL REP, V26, P13, DOI 10.3892/or.2011.1265
   GREENBERG P, 1991, TRANSPLANT P, V23, P97
   He YK, 2014, IMMUNOTHERAPY-UK, V6, P725, DOI 10.2217/IMT.14.46
   Heemskerk B, 2013, EMBO J, V32, P194, DOI 10.1038/emboj.2012.333
   Heimberger AB, 2009, EXPERT OPIN BIOL TH, V9, P1087, DOI 10.1517/14712590903124346
   Ishikawa E, 2007, CANCER SCI, V98, P1226, DOI 10.1111/j.1349-7006.2007.00518.x
   Iwami K, 2012, CYTOTHERAPY, V14, P733, DOI 10.3109/14653249.2012.666633
   Izumoto S, 2008, J NEUROSURG, V108, P963, DOI 10.3171/JNS/2008/108/5/0963
   Jacobs JFM, 2008, J NEURO-ONCOL, V88, P273, DOI 10.1007/s11060-008-9577-6
   Jones DTW, 2008, CANCER RES, V68, P8673, DOI 10.1158/0008-5472.CAN-08-2097
   Kasuga C, 2008, J NEUROS-PEDIATR, V1, P305, DOI 10.3171/PED/2008/1/4/305
   Kenter GG, 2009, NEW ENGL J MED, V361, P1838, DOI 10.1056/NEJMoa0810097
   Kheirollahi M, 2013, CELL MOL NEUROBIOL, V33, P569, DOI 10.1007/s10571-013-9923-x
   Komata T, 2002, ONCOGENE, V21, P656, DOI 10.1038/sj.onc.1205072
   Liau LM, 2005, CLIN CANCER RES, V11, P5515, DOI 10.1158/1078-0432.CCR-05-0464
   Liu R, 2010, CANCER IMMUNOL IMMUN, V59, P183, DOI 10.1007/s00262-009-0757-9
   Marshall J, 2003, SEMIN ONCOL, V30, P30, DOI 10.1016/S0093-7754(03)00233-1
   Mitchell DA, 2008, NEURO-ONCOLOGY, V10, P10, DOI 10.1215/15228517-2007-035
   Mitchell DA, 2015, NATURE, V519, P366, DOI 10.1038/nature14320
   Muragaki Y, 2011, J NEUROSURG, V115, P248, DOI 10.3171/2011.4.JNS10377
   Nair SK, 1997, EUR J IMMUNOL, V27, P589, DOI 10.1002/eji.1830270304
   Nakashima H, 2012, IMMUNOTHERAPY-UK, V4, P443, DOI 10.2217/imt.12.28
   Nobusawa S, 2014, BRAIN TUMOR PATHOL, V31, P229, DOI 10.1007/s10014-014-0200-6
   Oba-Shinjo Sueli M, 2008, CANCER IMMUN, V8, P7
   Okada H, 2008, J NEURO-ONCOL, V88, P245, DOI 10.1007/s11060-008-9566-9
   Okada H, 2015, CLIN CANCER RES, V21, P286, DOI 10.1158/1078-0432.CCR-14-1790
   Okada H, 2011, J CLIN ONCOL, V29, P330, DOI 10.1200/JCO.2010.30.7744
   Okada H, 2007, J TRANSL MED, V5, P0, DOI 10.1186/1479-5876-5-67
   Okaji Y, 2008, EUR J CANCER, V44, P383, DOI 10.1016/j.ejca.2007.10.018
   Old L J, 1982, NATL CANCER INST MONOGR, V60, P193
   Parker M, 2014, NATURE, V506, P451, DOI 10.1038/nature13109
   Freitas MRP, 2013, ONCOTARGET, V4, P636, DOI 10.18632/oncotarget.950
   Petersen TR, 2010, CRIT REV IMMUNOL, V30, P345, DOI 10.1615/CritRevImmunol.v30.i4.30
   Pfister S, 2008, J CLIN INVEST, V118, P1739, DOI 10.1172/JCI33656
   Phuphanich S, 2013, CANCER IMMUNOL IMMUN, V62, P125, DOI 10.1007/s00262-012-1319-0
   Pollack IF, 2014, J CLIN ONCOL, V32, P2050, DOI 10.1200/JCO.2013.54.0526
   Prins RM, 2008, NEW ENGL J MED, V359, P539, DOI 10.1056/NEJMc0804818
   Prins RM, 2011, CLIN CANCER RES, V17, P1603, DOI 10.1158/1078-0432.CCR-10-2563
   Reardon DA, 2015, NEUROSURGERY S, V62, P198, DOI 10.1227/01.NEU.0000467069.86811.3F
   Riddell S R, 1995, CANCER TREAT RES, V76, P337
   Robinson G, 2012, NATURE, V488, P43, DOI 10.1038/nature11213
   Sampson JH, 2012, PLOS ONE, V7, P0, DOI 10.1371/journal.pone.0031046
   Sampson JH, 2011, NEURO-ONCOLOGY, V13, P324, DOI 10.1093/neuonc/noq157
   Sampson JH, 2010, J CLIN ONCOL, V28, P4722, DOI 10.1200/JCO.2010.28.6963
   Sarobe P, 2004, CURR CANCER DRUG TAR, V4, P443, DOI 10.2174/1568009043332916
   Schneble EJ, 2014, IMMUNOTHERAPY-UK, V6, P519, DOI 10.2217/imt.14.22
   Schumacher T, 2014, ONCOIMMUNOLOGY, V3, P0, DOI 10.4161/2162402X.2014.974392
   Schumacher T, 2014, NATURE, V512, P324, DOI 10.1038/nature13387
   SELL S, 1978, JNCI-J NATL CANCER I, V60, P19, DOI 10.1093/jnci/60.1.19
   Soderberg-Naucler Cecilia, 2015, WORLD J EXP MED, V5, P1, DOI 10.5493/wjem.v5.i1.1
   Stupp R, 2005, NEW ENGL J MED, V352, P987, DOI 10.1056/NEJMoa043330
   Swartz AM, 2014, IMMUNOTHERAPY-UK, V6, P679, DOI 10.2217/IMT.14.21
   Syed ON, 2012, J CLIN NEUROSCI, V19, P1016, DOI 10.1016/j.jocn.2011.10.008
   Tabori U, 2006, J CLIN ONCOL, V24, P1522, DOI 10.1200/JCO.2005.04.2127
   Tagliamonte M, 2014, HUM VACC IMMUNOTHER, V10, P3332, DOI 10.4161/21645515.2014.973317
   Tanaka M, 2013, CANCER SCI, V104, P200, DOI 10.1111/cas.12055
   Tandon M, 2011, EXPERT OPIN THER TAR, V15, P31, DOI 10.1517/14728222.2011.538682
   Taylor GS, 2004, EXPERT OPIN BIOL TH, V4, P11, DOI 10.1517/14712598.4.1.11
   Terasaki M, 2011, J CLIN ONCOL, V29, P337, DOI 10.1200/JCO.2010.29.7499
   Tyagi RK, 2009, EXPERT REV ANTICANC, V9, P97, DOI 10.1586/14737140.9.1.97
   Van Gool S, 2009, BRAIN PATHOL, V19, P694, DOI 10.1111/j.1750-3639.2009.00316.x
   Vik-Mo EO, 2013, CANCER IMMUNOL IMMUN, V62, P1499, DOI 10.1007/s00262-013-1453-3
   Wheeler CJ, 2008, CANCER RES, V68, P5955, DOI 10.1158/0008-5472.CAN-07-5973
   Wu G, 2012, NAT GENET, V44, P251, DOI 10.1038/ng.1102
   Yajima N, 2005, CLIN CANCER RES, V11, P5900, DOI 10.1158/1078-0432.CCR-05-0559
   Yeung JT, 2013, J NEURO-ONCOL, V111, P103, DOI 10.1007/s11060-012-0998-x
   Zendman AJW, 2003, J CELL PHYSIOL, V194, P272, DOI 10.1002/jcp.10215
   Zhang JG, 2008, J NEURO-ONCOL, V88, P65, DOI 10.1007/s11060-008-9534-4
NR 97
TC 23
Z9 26
U1 0
U2 9
PU OXFORD UNIV PRESS INC
PI CARY
PA JOURNALS DEPT, 2001 EVANS RD, CARY, NC 27513 USA
SN 1522-8517
EI 1523-5866
J9 NEURO-ONCOLOGY
JI Neuro-Oncology
PD NOV 15
PY 2015
VL 17
IS 
BP 15
EP 25
DI 10.1093/neuonc/nov159
PG 11
WC Oncology; Clinical Neurology
SC Oncology; Neurosciences & Neurology
GA DB3OO
UT WOS:000368421200005
PM 26516221
DA 2025-02-17
ER

PT J
AU Yuan, BQ
   Shen, HC
   Su, TG
   Lin, L
   Chen, T
   Yang, Z
AF Yuan, Bangqing
   Shen, Hanchao
   Su, Tonggang
   Lin, Li
   Chen, Ting
   Yang, Zhao
TI A novel nanoparticle containing neuritin peptide with grp170 induces a CTL response to inhibit tumor growth
SO JOURNAL OF NEURO-ONCOLOGY
LA English
DT Article
DE Nanoparticle; Neuritin; Grp170; CTL
ID poor-prognosis; radiation-therapy; dendritic cells; gene-therapy; chaperone; antigen; glioma; heparanase; epitopes; system
AB Malignant glioma is among the most challenging of all cancers to treat successfully. Despite recent advances in surgery, radiotherapy and chemotherapy, current treatment regimens have only a marginal impact on patient survival. In this study, we constructed a novel nanoparticle containing neuritin peptide with grp170. The nanoparticle could elicit a neuritin-specific cytotoxic T lymphocyte response to lyse glioma cells in vitro. In addition, the nanoparticle could inhibit tumor growth and improve the lifespan of tumor-bearing mice in vivo. Taken together, the results demonstrated that the nanoparticle can inhibit tumor growth and represents a promising therapy for glioma.
C1 [Yang, Zhao] Chongqing Med Univ, Yongchuan Hosp, Dept Neurol, Chongqing 402160, Peoples R China.
   [Yuan, Bangqing; Shen, Hanchao; Su, Tonggang; Lin, Li] 476th Hosp PLA, Dept Neurosurg, Fuzhou 350025, Fujian, Peoples R China.
   [Chen, Ting] Third Mil Med Univ, Xinqiao Hosp, Dept Neurol, Chongqing 400037, Peoples R China.
C3 Chongqing Medical University; Army Medical University
RP Yang, Z (通讯作者)，Chongqing Med Univ, Yongchuan Hosp, Dept Neurol, Chongqing 402160, Peoples R China.
EM yangzhao5140@sohu.com
FU National Natural Science Foundation of China (NSFC) [81302606]
CR Anderson RCE, 2013, J NEUROSURG-PEDIATR, V11, P289, DOI 10.3171/2012.10.PEDS12142
   Azuma M, 2012, ONCOIMMUNOLOGY, V1, P581, DOI 10.4161/onci.19893
   Behnke J, 2014, J BIOL CHEM, V289, P2899, DOI 10.1074/jbc.M113.507491
   Buck TM, 2013, J BIOL CHEM, V288, P18366, DOI 10.1074/jbc.M113.469882
   Cappelletti G, 2007, J NEUROSCI RES, V85, P2702, DOI 10.1002/jnr.21235
   Chamberlain MC, 2013, INT J CLIN PRACT, V67, P1225, DOI 10.1111/ijcp.12258
   DAmico AV, 1998, J CLIN ONCOL, V16, P3094, DOI 10.1200/JCO.1998.16.9.3094
   Dilling TJ, 2014, INT J RADIAT ONCOL, V90, P828, DOI 10.1016/j.ijrobp.2014.07.023
   Gao P, 2008, CANCER RES, V68, P3890, DOI 10.1158/0008-5472.CAN-08-0156
   Gao P, 2009, CANCER IMMUNOL IMMUN, V58, P1319, DOI 10.1007/s00262-008-0647-6
   Gholamin M, 2010, BMC CANCER, V10, P0, DOI 10.1186/1471-2407-10-261
   Giannini C, 2005, NEURO-ONCOLOGY, V7, P164, DOI 10.1215/S1152851704000821
   Hamai A, 2010, TISSUE ANTIGENS, V75, P1, DOI 10.1111/j.1399-0039.2009.01401.x
   Huo WQ, 2010, VACCINE, V28, P6333, DOI 10.1016/j.vaccine.2010.06.093
   Ilan E, 2002, CURR OPIN MOL THER, V4, P102
   Lee EXW, 2011, MOL PHARMACEUT, V8, P1515, DOI 10.1021/mp200127u
   Liu P, 2015, ONCOTARGET, V6, P9592, DOI 10.18632/oncotarget.3562
   Marincek BC, 2008, MOL IMMUNOL, V46, P181, DOI 10.1016/j.molimm.2008.07.039
   Massa C, 2005, CANCER RES, V65, P7942, DOI 10.1158/0008-5472.CAN-05-0377
   Motta A, 2007, IMMUNOLOGY, V121, P462, DOI 10.1111/j.1365-2567.2007.02564.x
   Tang XD, 2012, MOL CANCER THER, V11, P1183, DOI 10.1158/1535-7163.MCT-11-0607
   Tobias A, 2013, J NEUROL NEUROSUR PS, V84, P213, DOI 10.1136/jnnp-2012-302946
   Turner JJ, 2005, NUCLEIC ACIDS RES, V33, P6837, DOI 10.1093/nar/gki991
   Ueno Y, 2005, J NEUROSURG, V102, P513, DOI 10.3171/jns.2005.102.3.0513
   Van Lint S, 2012, CANCER RES, V72, P1661, DOI 10.1158/0008-5472.CAN-11-2957
   Veeravagu A, 2008, CLIN CANCER RES, V14, P7330, DOI 10.1158/1078-0432.CCR-08-0797
   Vokes EE, 1999, SEMIN RADIAT ONCOL, V9, P70
   Wang HX, 2013, J IMMUNOL, V191, P6010, DOI 10.4049/jimmunol.1302312
   Wang XY, 2003, INT J CANCER, V105, P226, DOI 10.1002/ijc.11058
   Weng DS, 2011, INT J CANCER, V129, P1990, DOI 10.1002/ijc.25851
   Yang Z, 2013, J NEURO-ONCOL, V114, P51, DOI 10.1007/s11060-013-1167-6
   Yawata T, 2011, J NEURO-ONCOL, V104, P497, DOI 10.1007/s11060-010-0522-0
   Youland RS, 2013, NEURO-ONCOLOGY, V15, P1102, DOI 10.1093/neuonc/not080
   Yu XF, 2013, ONCOIMMUNOLOGY, V2, P0, DOI 10.4161/onci.24385
   Yu XF, 2013, CANCER RES, V73, P2093, DOI 10.1158/0008-5472.CAN-12-1740
   Zhang L, 2011, MED ONCOL, V28, P907, DOI 10.1007/s12032-010-9537-9
   Zhao Y, 2012, GENE THER, V19, P189, DOI 10.1038/gt.2011.82
NR 37
TC 2
Z9 2
U1 1
U2 17
PU SPRINGER
PI NEW YORK
PA 233 SPRING ST, NEW YORK, NY 10013 USA
SN 0167-594X
EI 1573-7373
J9 J NEURO-ONCOL
JI J. Neuro-Oncol.
PD OCT 15
PY 2015
VL 125
IS 1
BP 23
EP 32
DI 10.1007/s11060-015-1884-0
PG 10
WC Oncology; Clinical Neurology
SC Oncology; Neurosciences & Neurology
GA CS8JY
UT WOS:000362334800003
PM 26290143
DA 2025-02-17
ER

PT J
AU Hegde, M
   Moll, AJ
   Byrd, TT
   Louis, CU
   Ahmed, N
AF Hegde, Meenakshi
   Moll, Alexander J.
   Byrd, Tiara T.
   Louis, Chrystal U.
   Ahmed, Nabil
TI Cellular immunotherapy for pediatric solid tumors
SO CYTOTHERAPY
LA English
DT Review
DE cell therapy; pediatric solid tumor; T cell; vaccine
ID growth-factor receptor; chimeric antigen receptor; pulsed dendritic cells; epstein-barr-virus; regulatory t-cells; glioblastoma-multiforme; nasopharyngeal carcinoma; peptide vaccination; antitumor-activity; prognostic-significance
AB Substantial progress has been made in the treatment of pediatric solid tumors over the past 4 decades. However, children with metastatic and or recurrent disease continue to do poorly despite the aggressive multi-modality conventional therapies. The increasing understanding of the tumor biology and the interaction between the tumor and the immune system over the recent years have led to the development of novel immune-based therapies as alternative options for some of these high-risk malignancies. The safety and anti-tumor efficacy of various tumor vaccines and tumor-antigen specific immune cells are currently being investigated for various solid tumors. In early clinical trials, most of these cellular therapies have been well tolerated and have shown promising clinical responses. Although substantial work is being done in this field, the available knowledge for pediatric tumors remains limited. We review the contemporary early phase cell-based immunotherapy efforts for pediatric solid tumors and discuss the rationale and the challenges thereof.
C1 [Hegde, Meenakshi; Moll, Alexander J.; Byrd, Tiara T.; Louis, Chrystal U.; Ahmed, Nabil] Baylor Coll Med, Ctr Cell & Gene Therapy, Houston, TX 77030 USA.
   [Hegde, Meenakshi; Byrd, Tiara T.; Louis, Chrystal U.; Ahmed, Nabil] Baylor Coll Med, Texas Childrens Canc Ctr, Houston, TX 77030 USA.
   [Hegde, Meenakshi; Louis, Chrystal U.; Ahmed, Nabil] Baylor Coll Med, Dept Pediat, Houston, TX 77030 USA.
C3 Baylor College of Medicine; Baylor College Medical Hospital; Baylor College of Medicine; Texas Children's Cancer Center; Baylor College of Medicine
RP Hegde, M (通讯作者)，Baylor Coll Med, Ctr Cell & Gene Therapy, 1102 Bates St MC 3-3320, Houston, TX 77030 USA.
EM mghegde@bcm.edu; nahmed@bcm.edu
FU Alliance for Cancer Gene Therapy; Alex's Lemonade Stand Pediatric Cancer Foundation; Cure Search for Children's Cancer (National Institutes of Health/National Cancer Institute) [P01 CA094237]; Sidney Kimmel Foundation for Cancer Research Scholar Award; Solving Kids' Cancer; Stand Up to Cancer (SU2C)-St. Baldrick's Pediatric Cancer Dream Team Grant; National Institutes of Health [5T32HL092332]; National Institute of General Medical Sciences [T32GM088129]
CR Ahmed N, 2007, CANCER RES, V67, P5957, DOI 10.1158/0008-5472.CAN-06-4309
   Ahmed N, 2010, CLIN CANCER RES, V16, P474, DOI 10.1158/1078-0432.CCR-09-1322
   Ahmed N, 2009, MOL THER, V17, P1779, DOI 10.1038/mt.2009.133
   Alvarez-Rueda N, 2011, PLOS ONE, V6, P0, DOI 10.1371/journal.pone.0025220
   Anderson RCE, 2007, NEUROSURGERY, V60, P1129, DOI 10.1227/01.NEU.0000255460.91892.44
   Ardon H, 2010, PEDIATR BLOOD CANCER, V54, P519, DOI 10.1002/pbc.22319
   Bax DA, 2009, CLIN CANCER RES, V15, P5753, DOI 10.1158/1078-0432.CCR-08-3210
   Bielamowicz K, 2013, FRONT ONCOL, V3, P0, DOI 10.3389/fonc.2013.00275
   Bowman L, 1998, BLOOD, V92, P1941, DOI 10.1182/blood.V92.6.1941.418k03_1941_1949
   Bowman LC, 1998, HUM GENE THER, V9, P1303, DOI 10.1089/hum.1998.9.9-1303
   Brown CE, 2012, CLIN CANCER RES, V18, P2199, DOI 10.1158/1078-0432.CCR-11-1669
   Byrd T, 2012, PEDIATR HEMAT ONCOL, V29, P495, DOI 10.3109/08880018.2012.698372
   Capitini CM, 2010, EXPERT OPIN BIOL TH, V10, P163, DOI 10.1517/14712590903431022
   Carpenito C, 2009, P NATL ACAD SCI USA, V106, P3360, DOI 10.1073/pnas.0813101106
   Caruso DA, 2005, CANCER-AM CANCER SOC, V103, P1280, DOI 10.1002/cncr.20911
   Caruso DA, 2004, NEURO-ONCOLOGY, V6, P236, DOI 10.1215/S1152851703000668
   Chan ATC, 2002, ANN ONCOL, V13, P1007, DOI 10.1093/annonc/mdf179
   Chang CN, 2011, J CLIN NEUROSCI, V18, P1048, DOI 10.1016/j.jocn.2010.11.034
   Cho DY, 2012, WORLD NEUROSURG, V77, P736, DOI 10.1016/j.wneu.2011.08.020
   Chow KKH, 2013, MOL THER, V21, P629, DOI 10.1038/mt.2012.210
   Cohen KJ, 2011, NEURO-ONCOLOGY, V13, P317, DOI 10.1093/neuonc/noq191
   Comoli P, 2005, J CLIN ONCOL, V23, P8942, DOI 10.1200/JCO.2005.02.6195
   Dagher R, 2002, MED PEDIATR ONCOL, V38, P158, DOI 10.1002/mpo.1303
   De Vleeschouwer S, 2008, CLIN CANCER RES, V14, P3098, DOI 10.1158/1078-0432.CCR-07-4875
   de Vries IJM, 2005, NAT BIOTECHNOL, V23, P1407, DOI 10.1038/nbt1154
   Debinski W, 1999, CLIN CANCER RES, V5, P985
   Di Stasi A, 2011, NEW ENGL J MED, V365, P1673, DOI 10.1056/NEJMoa1106152
   Dudley ME, 2008, J CLIN ONCOL, V26, P5233, DOI 10.1200/JCO.2008.16.5449
   Ebb D, 2012, J CLIN ONCOL, V30, P2545, DOI 10.1200/JCO.2011.37.4546
   ESHHAR Z, 1993, P NATL ACAD SCI USA, V90, P720, DOI 10.1073/pnas.90.2.720
   FEUN LG, 1994, J NEURO-ONCOL, V20, P165, DOI 10.1007/BF01052726
   Fujisawa T, 2012, INT J CANCER, V131, P344, DOI 10.1002/ijc.26366
   Fujisawa T, 2009, CANCER RES, V69, P8678, DOI 10.1158/0008-5472.CAN-09-2100
   Geiger JD, 2001, CANCER RES, V61, P8513
   Gilbertson RJ, 1997, CANCER RES, V57, P3272
   GILBERTSON RJ, 1995, BRIT J CANCER, V71, P473, DOI 10.1038/bjc.1995.96
   Gorlick R, 1999, J CLIN ONCOL, V17, P2781, DOI 10.1200/JCO.1999.17.9.2781
   Grada Z, 2013, MOL THER-NUCL ACIDS, V2, P0, DOI 10.1038/mtna.2013.32
   Grauer OM, 2007, INT J CANCER, V121, P95, DOI 10.1002/ijc.22607
   HANK JA, 1990, CANCER RES, V50, P5234
   HAYES RL, 1995, CANCER-AM CANCER SOC, V76, P840, DOI 10.1002/1097-0142(19950901)76:5<840::AID-CNCR2820760519>3.0.CO;2-R
   Heczey A, 2013, DISCOV MED, V16, P287
   Hegde M, 2014, DISCOV MED, V17, P145
   Hegde M, 2013, MOL THER, V21, P2087, DOI 10.1038/mt.2013.185
   Heimberger AB, 2003, CLIN CANCER RES, V9, P4247
   Heimberger AB, 2008, CLIN CANCER RES, V14, P5166, DOI 10.1158/1078-0432.CCR-08-0320
   Ito A, 2001, CANCER IMMUNOL IMMUN, V50, P515, DOI 10.1007/s00262-001-0233-7
   Jarboe JS, 2007, CANCER RES, V67, P7983, DOI 10.1158/0008-5472.CAN-07-1493
   Jensen MC, 2014, IMMUNOL REV, V257, P127, DOI 10.1111/imr.12139
   Johnson Erik, 2007, EXPERT REVIEWS IN MOLECULAR MEDICINE, V9, P1, DOI 10.1017/S1462399407000518
   Joshi BH, 2008, NEURO-ONCOLOGY, V10, P265, DOI 10.1215/15228517-2007-066
   Jungbluth AA, 2001, INT J CANCER, V94, P252, DOI 10.1002/ijc.1451
   Kahlon KS, 2004, CANCER RES, V64, P9160, DOI 10.1158/0008-5472.CAN-04-0454
   KUPPNER MC, 1989, J NEUROSURG, V71, P211, DOI 10.3171/jns.1989.71.2.0211
   Leahomschi S, 2013, NEOPLASMA, V60, P223, DOI 10.4149/neo_2013_030
   Leen AM, 2006, NAT MED, V12, P1160, DOI 10.1038/nm1475
   Li G, 2012, J NEURO-ONCOL, V108, P395, DOI 10.1007/s11060-012-0842-3
   Liau LM, 2005, CLIN CANCER RES, V11, P5515, DOI 10.1158/1078-0432.CCR-05-0464
   Liu DF, 2013, CLIN IMMUNOL, V149, P55, DOI 10.1016/j.clim.2013.06.005
   Louis CU, 2009, CURR PHARM DESIGN, V15, P424, DOI 10.2174/138161209787315765
   Louis CU, 2011, BLOOD, V118, P6050, DOI 10.1182/blood-2011-05-354449
   Louis CU, 2010, J IMMUNOTHER, V33, P983, DOI 10.1097/CJI.0b013e3181f3cbf4
   Louis CU, 2009, BLOOD, V113, P2442, DOI 10.1182/blood-2008-05-157222
   MacDonald TJ, 2011, NEURO-ONCOLOGY, V13, P1049, DOI 10.1093/neuonc/nor092
   Mackall CL, 2008, CLIN CANCER RES, V14, P4850, DOI 10.1158/1078-0432.CCR-07-4065
   McNeil DE, 2002, MED PEDIATR ONCOL, V39, P190, DOI 10.1002/mpo.10121
   Metelitsa LS, 2011, CLIN IMMUNOL, V140, P119, DOI 10.1016/j.clim.2010.10.005
   Metelitsa LS, 2004, J EXP MED, V199, P1213, DOI 10.1084/jem.20031462
   Mitchell DA, 2008, NEURO-ONCOLOGY, V10, P10, DOI 10.1215/15228517-2007-035
   Morse MA, 1999, CANCER RES, V59, P56
   MOSCATELLO DK, 1995, CANCER RES, V55, P5536
   Nagane M, 1996, CANCER RES, V56, P5079
   Nakano Y, 2006, J NEUROSURG, V104, P574, DOI 10.3171/jns.2006.104.4.574
   NISHIKAWA R, 1994, P NATL ACAD SCI USA, V91, P7727, DOI 10.1073/pnas.91.16.7727
   Okada H, 2008, J NEURO-ONCOL, V88, P245, DOI 10.1007/s11060-008-9566-9
   Orentas RJ, 2012, FRONT ONCOL, V2, P0, DOI 10.3389/fonc.2012.00003
   Park JR, 2007, MOL THER, V15, P825, DOI 10.1038/sj.mt.6300104
   Pérez-Martínez A, 2009, PEDIATR BLOOD CANCER, V53, P120, DOI 10.1002/pbc.21955
   PHILLIPS PC, 1991, NEUROL CLIN, V9, P383, DOI 10.1016/S0733-8619(18)30292-5
   Platten M, 2001, MICROSC RES TECHNIQ, V52, P401, DOI 10.1002/1097-0029(20010215)52:4<401::AID-JEMT1025>3.0.CO;2-C
   Porter DL, 2011, NEW ENGL J MED, V365, P725, DOI 10.1056/NEJMoa1103849
   PRESS MF, 1990, ONCOGENE, V5, P953
   Pulè MA, 2005, MOL THER, V12, P933, DOI 10.1016/j.ymthe.2005.04.016
   Pule MA, 2008, NAT MED, V14, P1264, DOI 10.1038/nm.1882
   Purohit S, 2011, INDIA J SURG ONCOL, V2, P327, DOI 10.1007/s13193-012-0140-8
   Quattrocchi KB, 1999, J NEURO-ONCOL, V45, P141, DOI 10.1023/A:1006293606710
   Raab-Traub N, 2002, SEMIN CANCER BIOL, V12, P431, DOI 10.1016/S1044579X0200086X
   Raffaghello L, 2007, CANCER RES, V67, P5471, DOI 10.1158/0008-5472.CAN-06-4735
   Rainusso N, 2012, CANCER GENE THER, V19, P212, DOI 10.1038/cgt.2011.83
   Rebarz M, 2014, INORG CHEM, V53, P2635, DOI 10.1021/ic403024z
   Ries L, 1999, CANC INCIDENCE SURVI, V0, P0
   Rocca A, 1987, J NEUROSURG SCI, V31, P19
   ROCK KL, 1990, SCIENCE, V249, P918, DOI 10.1126/science.2392683
   Rousseau RF, 2005, CANCER J, V11, P331, DOI 10.1097/00130404-200507000-00009
   Rousseau RF, 2003, BLOOD, V101, P1718, DOI 10.1182/blood-2002-08-2493
   Ruggeri L, 2002, SCIENCE, V295, P2097, DOI 10.1126/science.1068440
   Sampson JH, 2010, J CLIN ONCOL, V28, P4722, DOI 10.1200/JCO.2010.28.6963
   Sampson JH, 2009, MOL CANCER THER, V8, P2773, DOI 10.1158/1535-7163.MCT-09-0124
   Scheurer ME, 2008, ACTA NEUROPATHOL, V116, P79, DOI 10.1007/s00401-008-0359-1
   SCHONMANN SM, 1986, INT J CANCER, V37, P255, DOI 10.1002/ijc.2910370214
   SIEPL C, 1988, EUR J IMMUNOL, V18, P593, DOI 10.1002/eji.1830180416
   Sonabend AM, 2012, J NEURO-ONCOL, V108, P1, DOI 10.1007/s11060-011-0776-1
   Song LP, 2009, J CLIN INVEST, V119, P1524, DOI 10.1172/JCI37869
   Straathof KC, 2005, J IMMUNOL, V175, P4137, DOI 10.4049/jimmunol.175.6.4137
   Straathof KC, 2005, BLOOD, V105, P4247, DOI 10.1182/blood-2004-11-4564
   Straathof KCM, 2005, BLOOD, V105, P1898, DOI 10.1182/blood-2004-07-2975
   Suminoe A, 2009, PEDIATR TRANSPLANT, V13, P746, DOI 10.1111/j.1399-3046.2008.01066.x
   Taylor BS, 2011, NAT REV CANCER, V11, P541, DOI 10.1038/nrc3087
   Thompson PA, 2012, CURR ONCOL REP, V14, P197, DOI 10.1007/s11912-012-0223-2
   Tjon ASW, 2014, TRANSL RES, V163, P557, DOI 10.1016/j.trsl.2014.01.007
   Toniatti C, 2004, GENE THER, V11, P649, DOI 10.1038/sj.gt.3302251
   Tzahar E, 1997, EMBO J, V16, P4938, DOI 10.1093/emboj/16.16.4938
   van Duivenvoorde LM, 2006, IMMUNOBIOLOGY, V211, P627, DOI 10.1016/j.imbio.2006.05.014
   Wang LXJ, 2010, CANCER RES, V70, P9591, DOI 10.1158/0008-5472.CAN-10-2884
   Wheeler CJ, 2008, CANCER RES, V68, P5955, DOI 10.1158/0008-5472.CAN-07-5973
   Wood G W, 1983, J NEUROONCOL, V1, P87
   WOOD GW, 1982, JNCI-J NATL CANCER I, V68, P27
   Xu XJ, 2014, CANCER LETT, V343, P172, DOI 10.1016/j.canlet.2013.10.004
   Yamanaka R, 2005, CLIN CANCER RES, V11, P4160, DOI 10.1158/1078-0432.CCR-05-0120
   Yeung JT, 2013, J NEURO-ONCOL, V111, P103, DOI 10.1007/s11060-012-0998-x
   Yu AL, 2010, NEW ENGL J MED, V363, P1324, DOI 10.1056/NEJMoa0911123
   Yu JS, 2001, CANCER RES, V61, P842
   Yu JS, 2004, CANCER RES, V64, P4973, DOI 10.1158/0008-5472.CAN-03-3505
   Zhang JG, 2007, CLIN CANCER RES, V13, P566, DOI 10.1158/1078-0432.CCR-06-1576
   ZHAO XJ, 1995, J EXP MED, V182, P67, DOI 10.1084/jem.182.1.67
NR 126
TC 13
Z9 14
U1 0
U2 12
PU ELSEVIER SCI LTD
PI OXFORD
PA THE BOULEVARD, LANGFORD LANE, KIDLINGTON, OXFORD OX5 1GB, OXON, ENGLAND
SN 1465-3249
EI 1477-2566
J9 CYTOTHERAPY
JI Cytotherapy
PD JAN 15
PY 2015
VL 17
IS 1
BP 3
EP 17
DI 10.1016/j.jcyt.2014.05.019
PG 15
WC Cell & Tissue Engineering; Biotechnology & Applied Microbiology; Cell Biology; Hematology; Medicine, Research & Experimental
SC Cell Biology; Biotechnology & Applied Microbiology; Hematology; Research & Experimental Medicine
GA AZ8WK
UT WOS:000348492200002
PM 25082406
DA 2025-02-17
ER

PT J
AU Nava, S
   Lisini, D
   Pogliani, S
   Dossena, M
   Bersano, A
   Pellegatta, S
   Parati, E
   Finocchiaro, G
   Frigerio, S
AF Nava, Sara
   Lisini, Daniela
   Pogliani, Simona
   Dossena, Marta
   Bersano, Anna
   Pellegatta, Serena
   Parati, Eugenio
   Finocchiaro, Gaetano
   Frigerio, Simona
TI Safe and Reproducible Preparation of Functional Dendritic Cells for Immunotherapy in Glioblastoma Patients
SO STEM CELLS TRANSLATIONAL MEDICINE
LA English
DT Article
DE Immunotherapy; Glioblastoma; Dendritic cells; Good Manufacturing Practices; Quality controls
ID clinical-scale generation; malignant glioma; cancer vaccines; closed-system; vaccination; antigen; multiforme; immunity
AB Cell therapy based on dendritic cells (DCs) pulsed with tumor lysate is a promising approach in addition to conventional therapy for the treatment of patients with glioblastoma (GB). The success of this approach strongly depends on the ability to generate high-quality, functionally mature DCs (mDCs), with a high level of standardization and in compliance with Good Manufacturing Practices. In the cell factory of the Carlo Besta Foundation, two phase I clinical trials on immunotherapy with tumor lysate-loaded DCs as treatment for GB are ongoing. From 2010 to 2014,54 patients were enrolled in the studies and 54 batches of DCs were prepared. We retrospectively analyzed the results of the quality control tests carried out on each produced batch, evaluating yield of mDCs and their quality in terms of microbiological safety and immunological efficacy. The number of mDCs obtained allowed the treatment of all the enrolled patients. All 54 batches were sterile, conformed to acceptable endotoxin levels, and were free of Mycoplasma species and adventitious viruses. During culture, cells maintained a high percentage of viability (87%-98%), and all batches showed high viability after thawing (mean +/- SD: 94.6% +/- 2.9%). Phenotype evaluation of mDCs showed an evident upregulation of markers typical of DC maturation; mixed lymphocyte reaction tests for the functional evaluation of DCs demonstrated that all batches were able to induce lymphocyte responses. These results demonstrated that our protocol for DC preparation is highly reproducible and permits generation of large numbers of safe and functional DCs for in vivo use in immunotherapy approaches. STEM CELLS TRANSLATIONAL MEDICINE 2015;4:1154-1172
C1 [Nava, Sara; Lisini, Daniela; Pogliani, Simona; Parati, Eugenio; Frigerio, Simona] Fdn IRCCS Ist Neurol Carlo Besta, Cell Therapy Prod Unit, Milan, Italy.
   [Dossena, Marta; Parati, Eugenio] Fdn IRCCS Ist Neurol Carlo Besta, Lab Cellular Neurobiol, Milan, Italy.
   [Bersano, Anna; Parati, Eugenio] Fdn IRCCS Ist Neurol Carlo Besta, Cerebrovasc Unit, Milan, Italy.
   [Pellegatta, Serena; Finocchiaro, Gaetano] Fdn IRCCS Ist Neurol Carlo Besta, Unit Mol Neurooncol, Milan, Italy.
C3 Fondazione IRCCS Istituto Neurologico Carlo Besta; Fondazione IRCCS Istituto Neurologico Carlo Besta; Fondazione IRCCS Istituto Neurologico Carlo Besta; Fondazione IRCCS Istituto Neurologico Carlo Besta
RP Nava, S (通讯作者)，Neurol Inst Carlo Besta, Cell Therapy Prod Unit, I-20133 Milan, Italy.
EM sara.nava@istituto-besta.it
FU Il Fondo di Gio
CR Babatz J, 2003, J HEMATOTH STEM CELL, V12, P515, DOI 10.1089/152581603322448222
   Berger TG, 2005, J IMMUNOL METHODS, V298, P61, DOI 10.1016/j.jim.2005.01.005
   Bielamowicz K, 2013, FRONT ONCOL, V3, P0, DOI 10.3389/fonc.2013.00275
   Bohnenkamp HR, 2003, CYTOTECHNOLOGY, V42, P121, DOI 10.1023/B:CYTO.0000015833.34696.03
   Council of Europe, 2014, EUR PHARM, V0, P0
   De Vleeschouwer S, 2008, CLIN CANCER RES, V14, P3098, DOI 10.1158/1078-0432.CCR-07-4875
   Dohnal AM, 2009, J CELL MOL MED, V13, P125, DOI 10.1111/j.1582-4934.2008.00304.x
   Eyrich M, 2014, CYTOTHERAPY, V16, P946, DOI 10.1016/j.jcyt.2014.02.017
   Gilboa E, 2007, J CLIN INVEST, V117, P1195, DOI 10.1172/JCI31205
   Heimberger AB, 2000, J NEUROIMMUNOL, V103, P16, DOI 10.1016/S0165-5728(99)00172-1
   Holland EC, 2000, P NATL ACAD SCI USA, V97, P6242, DOI 10.1073/pnas.97.12.6242
   Liau LM, 1999, J NEUROSURG, V90, P1115, DOI 10.3171/jns.1999.90.6.1115
   Nava S, 2012, PLOS ONE, V7, P0, DOI 10.1371/journal.pone.0052301
   O I, 2002, ANTICANCER RES, V22, P613
   Pellegatta S, 2006, NEUROL RES, V28, P527, DOI 10.1179/016164106X116809
   Reardon DA, 2006, ONCOLOGIST, V11, P152, DOI 10.1634/theoncologist.11-2-152
   Rutkowski S, 2004, BRIT J CANCER, V91, P1656, DOI 10.1038/sj.bjc.6602195
   SALLUSTO F, 1994, J EXP MED, V179, P1109, DOI 10.1084/jem.179.4.1109
   Siesjo P, 1996, J IMMUNOTHER, V19, P334, DOI 10.1097/00002371-199609000-00003
   SIMON R, 1989, CONTROL CLIN TRIALS, V10, P1, DOI 10.1016/0197-2456(89)90015-9
   Sorg RV, 2003, J IMMUNOTHER, V26, P374, DOI 10.1097/00002371-200307000-00010
   STEINMAN RM, 1978, P NATL ACAD SCI USA, V75, P5132, DOI 10.1073/pnas.75.10.5132
   Stupp Roger, 2005, CURR NEUROL NEUROSCI REP, V5, P198, DOI 10.1007/s11910-005-0047-7
   Wheeler CJ, 2005, CURR OPIN MOL THER, V7, P35
   Witham TF, 2002, NEUROSURGERY, V50, P1327, DOI 10.1097/00006123-200206000-00025
   Yamanaka R, 2003, BRIT J CANCER, V89, P1172, DOI 10.1038/sj.bjc.6601268
   Yu JS, 2004, CANCER RES, V64, P4973, DOI 10.1158/0008-5472.CAN-03-3505
NR 27
TC 18
Z9 19
U1 0
U2 8
PU WILEY
PI HOBOKEN
PA 111 RIVER ST, HOBOKEN 07030-5774, NJ USA
SN 2157-6564
EI 2157-6580
J9 STEM CELL TRANSL MED
JI Stem Cells Transl. Med.
PD OCT 15
PY 2015
VL 4
IS 10
BP 1164
EP 1172
DI 10.5966/sctm.2015-0091
PG 9
WC Cell & Tissue Engineering
SC Cell Biology
GA CS5XO
UT WOS:000362151800011
PM 26273063
DA 2025-02-17
ER

PT J
AU Khan, IS
   Ehtesham, M
AF Khan, Imad Saeed
   Ehtesham, Moneeb
TI Emerging Strategies for the Treatment of Tumor Stem Cells in Central Nervous System Malignancies
SO STEM CELL BIOLOGY IN NEOPLASMS OF THE CENTRAL NERVOUS SYSTEM
LA English
DT Article; Book Chapter
DE Glioma stem cells; Tumor stem cells; Cancer stem cells; Chemotherapy sensitization; Radiotherapy sensitization; Immunotherapy; Differentiation agents; Virotherapy; Gene therapy
ID dual pi3k/mtor inhibitor; pulsed dendritic cells; phase-ii trial; human glioblastoma; valproic acid; initiating cells; glioma-cells; self-renewal; brain-tumors; t-cells
AB High-grade central nervous system (CNS) tumors are notorious for high rates of recurrence and poor outcomes. A small cohort of tumor cells, dubbed tumor stem cells (TSC), are now being recognized as an important subset of the tumor that is resistant to chemotherapy and radiotherapy and account for the high recurrence rates. Recent research is developing modalities to target TSCs specifically in a bid to improve the response of the tumor as a whole. The methods being employed to target TSCs include targeting TSC-specific pathways or receptors, TSC-sensitizing agents to chemotherapy and radiotherapy, immunotherapy, TSC-differentiating agents, and viral therapy. This chapter provides an overview of strategies that are expected to help develop new and more effective treatments for CNS tumors.
C1 [Khan, Imad Saeed] Geisel Sch Med Dartmouth, Sect Neurosurg, Lebanon, NH USA.
   [Ehtesham, Moneeb] Vanderbilt Univ, Med Ctr, Dept Neurol Surg, Nashville, TN 37235 USA.
C3 Dartmouth College; Vanderbilt University
RP Ehtesham, M (通讯作者)，Vanderbilt Univ, Med Ctr, Dept Neurol Surg, Nashville, TN 37235 USA.
EM moneeb.ehtesham@Vanderbilt.Edu
CR Abdouh M, 2009, J NEUROSCI, V29, P8884, DOI 10.1523/JNEUROSCI.0968-09.2009
   Aguado T, 2007, J BIOL CHEM, V282, P6854, DOI 10.1074/jbc.M608900200
   Ahmed N, 2007, CANCER RES, V67, P5957, DOI 10.1158/0008-5472.CAN-06-4309
   Ahmed N, 2010, CLIN CANCER RES, V16, P474, DOI 10.1158/1078-0432.CCR-09-1322
   Albesiano E, 2010, NEUROSURG CLIN N AM, V21, P17, DOI 10.1016/j.nec.2009.08.008
   Allenspach EJ, 2002, CANCER BIOL THER, V1, P466, DOI 10.4161/cbt.1.5.159
   Ashizawa T, 2013, INT J ONCOL, V43, P219, DOI 10.3892/ijo.2013.1916
   Augustin I, 2012, EMBO MOL MED, V4, P38, DOI 10.1002/emmm.201100186
   Bao SD, 2008, CANCER RES, V68, P6043, DOI 10.1158/0008-5472.CAN-08-1079
   Bao SD, 2006, NATURE, V444, P756, DOI 10.1038/nature05236
   Bao SD, 2006, CANCER RES, V66, P7843, DOI 10.1158/0008-5472.CAN-06-1010
   Bar EE, 2007, STEM CELLS, V25, P2524, DOI 10.1634/stemcells.2007-0166
   Barami K, 2008, J CLIN NEUROSCI, V15, P1193, DOI 10.1016/j.jocn.2008.01.002
   Batchelor TT, 2013, J CLIN ONCOL, V31, P3212, DOI 10.1200/JCO.2012.47.2464
   Beier D, 2008, CANCER RES, V68, P5706, DOI 10.1158/0008-5472.CAN-07-6878
   BIGNER DD, 1995, J NEURO-ONCOL, V24, P109, DOI 10.1007/BF01052668
   Bota DA, 2013, J NEUROSURG, V119, P1415, DOI 10.3171/2013.7.JNS1323
   Brown CE, 2012, CLIN CANCER RES, V18, P2199, DOI 10.1158/1078-0432.CCR-11-1669
   Calabrese C, 2007, CANCER CELL, V11, P69, DOI 10.1016/j.ccr.2006.11.020
   Chakravarti A, 2013, INT J RADIAT ONCOL, V85, P1206, DOI 10.1016/j.ijrobp.2012.10.008
   Chang CJ, 2012, CHILD NERV SYST, V28, P363, DOI 10.1007/s00381-011-1672-x
   Cheever MA, 2009, CLIN CANCER RES, V15, P5323, DOI 10.1158/1078-0432.CCR-09-0737
   Chen CH, 2011, J MOL MED, V89, P303, DOI 10.1007/s00109-010-0707-1
   Chen L, 2013, NEUROSCI LETT, V534, P327, DOI 10.1016/j.neulet.2012.11.047
   Chi DDJ, 1997, AM J PATHOL, V150, P2143
   Chin L, 2008, NATURE, V455, P1061, DOI 10.1038/nature07385
   Cho DY, 2013, CELL TRANSPLANT, V22, P731, DOI 10.3727/096368912X655136
   Cho DY, 2009, CELL TRANSPLANT, V18, P977, DOI 10.3727/096368909X12483162196962
   Clarke Michael F, 2006, CANCER RES, V66, P9339, DOI 10.1158/0008-5472.CAN-06-3126
   Clement V, 2007, CURR BIOL, V17, P165, DOI 10.1016/j.cub.2006.11.033
   Colen CB, 2011, NEOPLASIA, V13, P620, DOI 10.1593/neo.11134
   Conrad C, 2005, CANCER GENE THER, V12, P284, DOI 10.1038/sj.cgt.7700750
   Cordeiro BM, 2014, CHILD NERV SYST, V30, P1165, DOI 10.1007/s00381-014-2403-x
   Dahmane N, 1999, DEVELOPMENT, V126, P3089
   Dang L, 2006, ONCOGENE, V25, P487, DOI 10.1038/sj.onc.1209074
   del Alcazar CRG, 2014, CLIN CANCER RES, V20, P1235, DOI 10.1158/1078-0432.CCR-13-1607
   Dey M, 2011, STEM CELL REV REP, V7, P119, DOI 10.1007/s12015-010-9132-7
   Di Cristofano A, 2000, CELL, V100, P387, DOI 10.1016/S0092-8674(00)80674-1
   Dixit D, 2013, CANCER LETT, V336, P347, DOI 10.1016/j.canlet.2013.03.025
   Drappatz J, 2010, INT J RADIAT ONCOL, V78, P85, DOI 10.1016/j.ijrobp.2009.07.1741
   Facoetti A, 2005, CLIN CANCER RES, V11, P8304, DOI 10.1158/1078-0432.CCR-04-2588
   Fan X, 2010, STEM CELLS, V28, P5, DOI 10.1002/stem.254
   Feng H, 2014, ONCOGENE, V33, P2504, DOI 10.1038/onc.2013.198
   Feng HZ, 2012, P NATL ACAD SCI USA, V109, P3018, DOI 10.1073/pnas.1121457109
   FERRARINI M, 1992, INT J CANCER, V51, P613, DOI 10.1002/ijc.2910510418
   Folkins C, 2007, CANCER RES, V67, P3560, DOI 10.1158/0008-5472.CAN-06-4238
   Fu J, 2009, CHINESE MED J-PEKING, V122, P1255, DOI 10.3760/cma.j.issn.0366-6999.2009.11.004
   Fueyo J, 2000, ONCOGENE, V19, P2, DOI 10.1038/sj.onc.1203251
   Galli R, 2004, CANCER RES, V64, P7011, DOI 10.1158/0008-5472.CAN-04-1364
   Geoerger B, 2008, INT J CANCER, V123, P209, DOI 10.1002/ijc.23488
   Gilbert MR, 2014, NEW ENGL J MED, V370, P699, DOI 10.1056/NEJMoa1308573
   Göttlicher M, 2001, EMBO J, V20, P6969, DOI 10.1093/emboj/20.24.6969
   Grauer OM, 2008, INT J CANCER, V122, P1794, DOI 10.1002/ijc.23284
   Guessous F, 2010, CELL CYCLE, V9, P1031, DOI 10.4161/cc.9.6.10987
   Hardee ME, 2012, CANCER RES, V72, P4119, DOI 10.1158/0008-5472.CAN-12-0546
   Hashiba T, 2007, NEUROL MED-CHIR, V47, P165, DOI 10.2176/nmc.47.165
   Hasselbalch B, 2010, APMIS, V118, P585, DOI 10.1111/j.1600-0463.2010.02631.x
   Hegi ME, 2005, NEW ENGL J MED, V352, P997, DOI 10.1056/NEJMoa043331
   Hegi ME, 2011, MOL CANCER THER, V10, P1102, DOI 10.1158/1535-7163.MCT-11-0048
   Heimberger AB, 2003, CLIN CANCER RES, V9, P4247
   Hirose Y, 2001, CANCER RES, V61, P5843
   Hirose Y, 2003, MOL CELL BIOL, V23, P8306, DOI 10.1128/MCB.23.22.8306-8315.2003
   Hirose Y, 2003, J NEUROSURG, V98, P591, DOI 10.3171/jns.2003.98.3.0591
   Hirsch HA, 2009, CANCER RES, V69, P7507, DOI 10.1158/0008-5472.CAN-09-2994
   Houde C, 2004, BLOOD, V104, P3697, DOI 10.1182/blood-2003-12-4114
   Hovinga KE, 2010, STEM CELLS, V28, P1019, DOI 10.1002/stem.429
   Inda MD, 2010, GENE DEV, V24, P1731, DOI 10.1101/gad.1890510
   Ji JF, 2010, NEUROSURG CLIN N AM, V21, P159, DOI 10.1016/j.nec.2009.08.006
   Jin X, 2011, CANCER RES, V71, P7125, DOI 10.1158/0008-5472.CAN-11-1330
   Jung JW, 2011, PLOS ONE, V6, P0, DOI 10.1371/journal.pone.0028068
   Kahlon KS, 2004, CANCER RES, V64, P9160, DOI 10.1158/0008-5472.CAN-04-0454
   Kang KB, 2012, INT J RADIAT ONCOL, V83, PE43, DOI 10.1016/j.ijrobp.2011.11.037
   Kang MK, 2008, BIOCHEM BIOPH RES CO, V373, P539, DOI 10.1016/j.bbrc.2008.06.070
   Kelly JJP, 2009, STEM CELLS, V27, P1722, DOI 10.1002/stem.98
   Kim KH, 2013, NEURO-ONCOLOGY, V15, P161, DOI 10.1093/neuonc/nos299
   KINZLER KW, 1987, SCIENCE, V236, P70, DOI 10.1126/science.3563490
   Kong S, 2012, CLIN CANCER RES, V18, P5949, DOI 10.1158/1078-0432.CCR-12-0319
   Kostrouchová M, 2007, FOLIA BIOL-PRAGUE, V53, P37
   Kuramoto Terukazu, 1997, KURUME MEDICAL JOURNAL, V44, P43
   KURPAD SN, 1995, GLIA, V15, P244, DOI 10.1002/glia.440150306
   Lee A, 2005, NAT NEUROSCI, V8, P723, DOI 10.1038/nn1473
   Li YQ, 2009, CANCER RES, V69, P7569, DOI 10.1158/0008-5472.CAN-09-0529
   Liau LM, 2005, CLIN CANCER RES, V11, P5515, DOI 10.1158/1078-0432.CCR-05-0464
   Lim DA, 2000, NEURON, V28, P713, DOI 10.1016/S0896-6273(00)00148-3
   Lindvall C, 2007, STEM CELL REV, V3, P157, DOI 10.1007/s12015-007-0025-3
   Liu DB, 2012, ACTA PHARMACOL SIN, V33, P682, DOI 10.1038/aps.2012.18
   Liu G, 2004, CANCER RES, V64, P4980, DOI 10.1158/0008-5472.CAN-03-3504
   Liu GT, 2006, MOL CANCER, V5, P0, DOI 10.1186/1476-4598-5-67
   Lustig B, 2003, J CANCER RES CLIN, V129, P199, DOI 10.1007/s00432-003-0431-0
   Luther N, 2010, MOL CANCER THER, V9, P1039, DOI 10.1158/1535-7163.MCT-09-0996
   Maes W, 2009, NEURO-ONCOLOGY, V11, P529, DOI 10.1215/15228517-2009-004
   Marian CO, 2010, CLIN CANCER RES, V16, P154, DOI 10.1158/1078-0432.CCR-09-2850
   Meiss F, 2014, RECENT RESULTS CANC, V201, P405, DOI 10.1007/978-3-642-54490-3_25
   Michael LE, 2008, NEOPLASIA, V10, P1343, DOI 10.1593/neo.81078
   Michelakis ED, 2010, SCI TRANSL MED, V2, P0, DOI 10.1126/scitranslmed.3000677
   Miyamoto Y, 2003, CANCER CELL, V3, P565, DOI 10.1016/S1535-6108(03)00140-5
   Morelli MB, 2012, INT J CANCER, V131, PE1067, DOI 10.1002/ijc.27588
   Mukherjee B, 2012, NEOPLASIA, V14, P34, DOI 10.1593/neo.111512
   Murayama K, 2000, J IMMUNOTHER, V23, P511, DOI 10.1097/00002371-200009000-00001
   MURPHYULLRICH JE, 1991, J CELL BIOL, V115, P1127, DOI 10.1083/jcb.115.4.1127
   Nakai E, 2009, CANCER INVEST, V27, P901, DOI 10.3109/07357900801946679
   Natsume A, 2012, ONCOGENE, V31, P2715, DOI 10.1038/onc.2011.466
   Neyns B, 2009, ANN ONCOL, V20, P1596, DOI 10.1093/annonc/mdp032
   Nickoloff BJ, 2003, ONCOGENE, V22, P6598, DOI 10.1038/sj.onc.1206758
   Nicolis SK, 2007, NEUROBIOL DIS, V25, P217, DOI 10.1016/j.nbd.2006.08.022
   Ohba S, 2010, J NEUROSURG, V112, P33, DOI 10.3171/2009.3.JNS081146
   Oka N, 2009, NEUROL MED-CHIR, V49, P146, DOI 10.2176/nmc.49.146
   Okano F, 2002, CLIN CANCER RES, V8, P2851
   Panchision DM, 2002, CURR OPIN GENET DEV, V12, P478, DOI 10.1016/S0959-437X(02)00329-5
   Parr C, 2004, INT J MOL MED, V14, P779
   Parsons DW, 2008, SCIENCE, V321, P1807, DOI 10.1126/science.1164382
   Pece S, 2004, J CELL BIOL, V167, P215, DOI 10.1083/jcb.200406140
   Pérez-Castillo A, 2008, CLIN TRANSL ONCOL, V10, P262, DOI 10.1007/s12094-008-0195-8
   Phiel CJ, 2001, J BIOL CHEM, V276, P36734, DOI 10.1074/jbc.M101287200
   Piccirillo SGM, 2006, NATURE, V444, P761, DOI 10.1038/nature05349
   Piccirillo SGM, 2007, EXPERT OPIN BIOL TH, V7, P1129, DOI 10.1517/14712598.7.8.1129
   Polakis P, 2007, CURR OPIN GENET DEV, V17, P45, DOI 10.1016/j.gde.2006.12.007
   Purow BW, 2005, CANCER RES, V65, P2353, DOI 10.1158/0008-5472.CAN-04-1890
   Raizer JJ, 2010, NEURO-ONCOLOGY, V12, P95, DOI 10.1093/neuonc/nop015
   Reed S, 2011, BIOCHEM BIOPH RES CO, V407, P450, DOI 10.1016/j.bbrc.2011.03.014
   RIVA P, 1995, CANCER RES, V55, P0
   Rogers HA, 2012, BRIT J CANCER, V107, P1144, DOI 10.1038/bjc.2012.377
   Ropolo M, 2009, MOL CANCER RES, V7, P383, DOI 10.1158/1541-7786.MCR-08-0409
   Rudin CM, 2009, NEW ENGL J MED, V361, P1173, DOI 10.1056/NEJMoa0902903
   Sakariassen PO, 2007, NEOPLASIA, V9, P882, DOI 10.1593/neo.07658
   Sandberg CJ, 2013, EXP CELL RES, V319, P2230, DOI 10.1016/j.yexcr.2013.06.004
   Sauvageot CME, 2009, NEURO-ONCOLOGY, V11, P109, DOI 10.1215/15228517-2008-060
   Schmalz Philip G R, 2011, CANCERS (BASEL), V3, P621, DOI 10.3390/cancers3010621
   Schmitz M, 2007, CANCER LETT, V245, P331, DOI 10.1016/j.canlet.2006.01.014
   Scott AM, 2007, P NATL ACAD SCI USA, V104, P4071, DOI 10.1073/pnas.0611693104
   Söling A, 2001, MOL MED, V7, P659, DOI 10.1007/BF03401956
   Solit DB, 2003, CANCER RES, V63, P2139
   Song CW, 2012, SCI REP-UK, V2, P0, DOI 10.1038/srep00362
   Stastny MJ, 2007, J PEDIAT HEMATOL ONC, V29, P669, DOI 10.1097/MPH.0b013e3181468c68
   Stea B, 2003, CANCER LETT, V202, P43, DOI 10.1016/j.canlet.2003.07.006
   Stechishin OD, 2013, NEURO-ONCOLOGY, V15, P198, DOI 10.1093/neuonc/nos302
   Stupp R, 2005, NEW ENGL J MED, V352, P987, DOI 10.1056/NEJMoa043330
   Tentori L, 2005, EUR J CANCER, V41, P2948, DOI 10.1016/j.ejca.2005.08.027
   Tentori L, 2005, INT J ONCOL, V26, P415
   Tentori L, 2003, CLIN CANCER RES, V9, P5370
   Ueda Ryo, 2004, BRAIN TUMOR PATHOL, V21, P35, DOI 10.1007/BF02482175
   Ulasov IV, 2009, BRIT J CANCER, V100, P1154, DOI 10.1038/sj.bjc.6604969
   Van Nifterik KA, 2012, J NEURO-ONCOL, V107, P61, DOI 10.1007/s11060-011-0725-z
   Venugopal C, 2012, STEM CELL RES, V8, P141, DOI 10.1016/j.scr.2011.09.008
   Wachsberger PR, 2011, J NEURO-ONCOL, V105, P181, DOI 10.1007/s11060-011-0580-y
   Wakimoto H, 2012, NEURO-ONCOLOGY, V14, P132, DOI 10.1093/neuonc/nor195
   Wang JL, 2008, PLOS ONE, V3, P0, DOI 10.1371/journal.pone.0003769
   Wang WJ, 2013, ACTA PHARMACOL SIN, V34, P681, DOI 10.1038/aps.2013.22
   Wang X, 2012, ONCOGENE, V31, P187, DOI 10.1038/onc.2011.232
   Warrier S, 2013, ONCOL RES, V21, P93, DOI 10.3727/096504013X13786659070154
   Wechsler-Reya RJ, 1999, NEURON, V22, P103, DOI 10.1016/S0896-6273(00)80682-0
   Würth R, 2013, CELL CYCLE, V12, P145, DOI 10.4161/cc.23050
   Xu Y, 2010, CANCER RES, V70, P2455, DOI 10.1158/0008-5472.CAN-09-2505
   Yan GN, 2013, ONCOL LETT, V6, P1524, DOI 10.3892/ol.2013.1569
   Yang MY, 2014, INT J MOL SCI, V15, P11013, DOI 10.3390/ijms150611013
   Yang YP, 2012, J CELL PHYSIOL, V227, P976, DOI 10.1002/jcp.22806
   Yu JS, 2001, CANCER RES, V61, P842
   Yu JS, 2004, CANCER RES, V64, P4973, DOI 10.1158/0008-5472.CAN-03-3505
   Zhang Jihong, 2012, CURR MOL PHARMACOL, V5, P102
   Zhang M, 2011, CANCER RES, V71, P7155, DOI 10.1158/0008-5472.CAN-11-1212
   Zhu TS, 2011, CANCER RES, V71, P6061, DOI 10.1158/0008-5472.CAN-10-4269
   Zhuang WZ, 2012, CANCER SCI, V103, P684, DOI 10.1111/j.1349-7006.2011.02198.x
   Zhuang WZ, 2011, INT J CANCER, V129, P2720, DOI 10.1002/ijc.25975
NR 164
TC 2
Z9 2
U1 0
U2 1
PU SPRINGER-VERLAG BERLIN
PI BERLIN
PA HEIDELBERGER PLATZ 3, D-14197 BERLIN, GERMANY
SN 0065-2598
EI 2214-8019
J9 ADV EXP MED BIOL
JI Adv.Exp.Med.Biol.
PD JUN 15
PY 2015
VL 853
IS 
BP 167
EP 187
DI 10.1007/978-3-319-16537-0_9
PG 21
WC Cell & Tissue Engineering; Oncology
SC Cell Biology; Oncology
GA BD5TR
UT WOS:000361815500009
PM 25895712
DA 2025-02-17
ER

PT J
AU Karlitepe, A
   Ozalp, O
   Avci, CB
AF Karlitepe, Ayfer
   Ozalp, Ozgun
   Avci, Cigir Biray
TI New approaches for cancer immunotherapy
SO TUMOR BIOLOGY
LA English
DT Review
DE Cancer immunotherapy; Monoclonal antibody; Cancer vaccine; Glioma
ID therapy
AB Immunotherapy is a promising field that offers alternative methods for treatment of cancer. The current strategy consists of cancer vaccines, monoclonal antibodies, and cellular therapies. Cancer vaccines aim to eradicate cancer cells via immune system. Thus, they may attack these cells derived from any type of cancer, besides their role in preventing cancer. Lymphocytes and dendritic cells are often used in cellular therapy. In addition, monoclonal antibodies are designed to target specific antigens found in cancer cells. Currently, at least 12 clinically approved monoclonal antibodies are being used and many cancer vaccines are being developed with ongoing phase studies for cancer therapy. Relevant studies are focused on glioma and several other cancer types. Correspondingly, the combination of effective methods may enhance the efficacy of immunotherapy. It is thought that particularly immune checkpoint inhibitors will play a crucial role in immunotherapeutic approaches.
C1 [Karlitepe, Ayfer] Ege Univ, Sch Med, Dept Med Biol, Izmir, Turkey.
   [Ozalp, Ozgun; Avci, Cigir Biray] Ege Univ, Sch Med, Dept Med Biol, Izmir, Turkey.
C3 Ege University; Ege University
RP Avci, CB (通讯作者)，Ege Univ, Sch Med, Dept Med Biol, Izmir, Turkey.
EM cbavci@gmail.com
CR Akiko K, 2014, IMMUNOL LETT, V159, P15
   Alexander S, 2014, NEURO-ONCOLOGY, V16, P382
   Andrea S, 2008, SEMIN IMMUNOL, V20, P276
   Anna D, 2014, INT J CANCER, V134, P2748
   Bart T, 2014, NEURO-ONCOLOGY, V16, P1304
   Cagri S, 2013, FIRAT U SAGLIK BILIM, V27, P105
   Harris TJ, 2013, J IMMUNOTHER CANCER, V1, P0, DOI 10.1186/2051-1426-1-12
   Hiroaki W, 2014, CELL CYCLE, V13, P175
   June CH, 2007, J CLIN INVEST, V117, P1466, DOI 10.1172/JCI32446
   Kroesen M, 2014, ONCOTARGET, V5, P6558, DOI 10.18632/oncotarget.2289
   Mellman I, 2011, NATURE, V480, P480, DOI 10.1038/nature10673
   Ming X, 2014, J NEUROONCOL, V116, P497
   Rini B, 2014, SEMIN IMMUNOL, V5, P30
   Scott AM, 2012, NAT REV CANCER, V12, P278, DOI 10.1038/nrc3236
   Strebhardt K, 2008, NAT REV CANCER, V8, P473, DOI 10.1038/nrc2394
   Thaci B, 2014, CANCER GENE THER, V21, P38, DOI 10.1038/cgt.2013.81
NR 16
TC 29
Z9 30
U1 0
U2 33
PU SPRINGER
PI DORDRECHT
PA VAN GODEWIJCKSTRAAT 30, 3311 GZ DORDRECHT, NETHERLANDS
SN 1010-4283
EI 1423-0380
J9 TUMOR BIOL
JI Tumor Biol.
PD JUN 15
PY 2015
VL 36
IS 6
BP 4075
EP 4078
DI 10.1007/s13277-015-3491-2
PG 4
WC Oncology
SC Oncology
GA CO7ZP
UT WOS:000359383700007
PM 25934338
DA 2025-02-17
ER

PT J
AU Polyzoidis, S
   Tuazon, J
   Brazil, L
   Beaney, R
   Al-Sarraj, ST
   Doey, L
   Logan, J
   Hurwitz, V
   Jarosz, J
   Bhangoo, R
   Gullan, R
   Mijovic, A
   Richardson, M
   Farzaneh, F
   Ashkan, K
AF Polyzoidis, Stavros
   Tuazon, Juel
   Brazil, Lucy
   Beaney, Ronald
   Al-Sarraj, Safa Taha
   Doey, Lawrence
   Logan, Jamie
   Hurwitz, Victoria
   Jarosz, Jozef
   Bhangoo, Ranjeev
   Gullan, Richard
   Mijovic, Aleksandar
   Richardson, Mark
   Farzaneh, Farzin
   Ashkan, Keyoumars
TI Active dendritic cell immunotherapy for glioblastoma: Current status and challenges
SO BRITISH JOURNAL OF NEUROSURGERY
LA English
DT Review
DE dendritic cells; glioblastoma multiforme; high-grade glioma; immunotherapy; review
ID newly-diagnosed glioblastoma; glioma patients; malignant glioma; recurrent glioma; immune-responses; clinical-trial; phase-iii; t-cells; vaccination; multiforme
AB Dendritic cell (DC) immunotherapy is developing as a promising treatment modality for patients with glioblastoma multiforme (GBM). The aim of this article is to review the data from clinical trials and prospective studies evaluating the safety and efficacy of DC vaccines for newly diagnosed (ND)- and recurrent (Rec)-GBM and for other high-grade gliomas (HGGs). By searching all major databases we identified and reviewed twenty-two (n = 22) such studies, twenty (n = 20) of which were phase I and II trials, one was a pilot study towards a phase I/II trial and one was a prospective study. GBM patients were exclusively recruited in 12/22 studies, while 10/22 studies enrolled patients with any diagnosis of a HGG. In 7/22 studies GBM was newly diagnosed. In the vast majority of studies the vaccine was injected subcutaneously or intradermally and consisted of mature DCs pulsed with tumour lysate or peptides. Median overall survival ranged between 16.0 and 38.4 months for ND-GBM and between 9.6 and 35.9 months for Rec-GBM. Vaccine-related side effects were in general mild (grade I and II), with serious adverse events (grade III, IV and V) reported only rarely. DC immunotherapy therefore appears to have the potential to increase the overall survival in patients with HGG, with an acceptable side effect profile. The findings will require confirmation by the ongoing and future phase III trials.
C1 [Polyzoidis, Stavros; Bhangoo, Ranjeev; Ashkan, Keyoumars] Kings Coll Hosp London, Dept Neurosurg, London SE5 9RS, England.
   [Tuazon, Juel] Kings Coll Hosp London, Neurosci Clin Trials Unit, London SE5 9RS, England.
   [Brazil, Lucy; Beaney, Ronald] Guys & St Thomas Hosp, Dept Neurooncol, London SE1 9RT, England.
   [Al-Sarraj, Safa Taha; Doey, Lawrence] Kings Coll Hosp London, Dept Neuropathol, London SE5 9RS, England.
   [Logan, Jamie; Hurwitz, Victoria] Kings Coll Hosp London, Dept Neurooncol, London SE5 9RS, England.
   [Jarosz, Jozef] Kings Coll Hosp London, Dept Neuroradiol, London SE5 9RS, England.
   [Mijovic, Aleksandar] Kings Coll Hosp London, Dept Hematol, London SE5 9RS, England.
   [Richardson, Mark] Kings Coll London, Inst Psychiat, Inst Epidemiol, London, England.
   [Farzaneh, Farzin] Kings Coll London, Rayne Inst, Dept Haematol Med, London, England.
C3 King's College Hospital NHS Foundation Trust; King's College Hospital; King's College Hospital NHS Foundation Trust; King's College Hospital; Guy's & St Thomas' NHS Foundation Trust; King's College Hospital NHS Foundation Trust; King's College Hospital; King's College Hospital NHS Foundation Trust; King's College Hospital; King's College Hospital NHS Foundation Trust; King's College Hospital; King's College Hospital NHS Foundation Trust; King's College Hospital; University of London; King's College London; University of London; King's College London
RP Ashkan, K (通讯作者)，Kings Coll Hosp London, Dept Neurosurg, Denmark Hill, London SE5 9RS, England.
EM k.ashkan@nhs.net
FU BBSRC [BB/D014301/1, BB/E005896/1] Funding Source: UKRI
CR Akiyama Y, 2012, BMC CANCER, V12, P0, DOI 10.1186/1471-2407-12-623
   Ardon H, 2012, CANCER IMMUNOL IMMUN, V61, P2033, DOI 10.1007/s00262-012-1261-1
   Ardon H, 2010, J NEURO-ONCOL, V99, P261, DOI 10.1007/s11060-010-0131-y
   Chaichana KL, 2014, NEURO-ONCOLOGY, V16, P113, DOI 10.1093/neuonc/not137
   Chang CN, 2011, J CLIN NEUROSCI, V18, P1048, DOI 10.1016/j.jocn.2010.11.034
   Chin L, 2008, NATURE, V455, P1061, DOI 10.1038/nature07385
   Cho DY, 2012, WORLD NEUROSURG, V77, P736, DOI 10.1016/j.wneu.2011.08.020
   De Vleeschouwer S, 2008, CLIN CANCER RES, V14, P3098, DOI 10.1158/1078-0432.CCR-07-4875
   Fadul CE, 2011, J IMMUNOTHER, V34, P382, DOI 10.1097/CJI.0b013e318215e300
   Goldmann J, 2006, J LEUKOCYTE BIOL, V80, P797, DOI 10.1189/jlb.0306176
   Heimberger AB, 2008, NEURO-ONCOLOGY, V10, P98, DOI 10.1215/15228517-2007-046
   HOLLADAY FP, 1994, J NEUROSURG, V80, P90, DOI 10.3171/jns.1994.80.1.0090
   Jie X, 2012, CELL BIOCHEM BIOPHYS, V62, P91, DOI 10.1007/s12013-011-9265-6
   Kikuchi T, 2001, CANCER IMMUNOL IMMUN, V50, P337, DOI 10.1007/s002620100205
   Kikuchi T, 2004, J IMMUNOTHER, V27, P452, DOI 10.1097/00002371-200411000-00005
   Kjaergaard J, 2005, J NEUROSURG, V103, P156, DOI 10.3171/jns.2005.103.1.0156
   Liau LM, 2005, CLIN CANCER RES, V11, P5515, DOI 10.1158/1078-0432.CCR-05-0464
   Liau LM, 1999, J NEUROSURG, V90, P1115, DOI 10.3171/jns.1999.90.6.1115
   Miliaras G, 2009, CENT EUR NEUROSURG, V70, P39, DOI 10.1055/s-2008-1080941
   Mirimanoff RO, 2006, J CLIN ONCOL, V24, P2563, DOI 10.1200/JCO.2005.04.5963
   Moher D, 1900, V339, V0, Pb2535
   Ochs K, 2013, J NEUROIMMUNOL, V265, P106, DOI 10.1016/j.jneuroim.2013.09.011
   Ohgaki H, 2005, J NEUROPATH EXP NEUR, V64, P479, DOI 10.1093/jnen/64.6.479
   Okada H, 2011, J CLIN ONCOL, V29, P330, DOI 10.1200/JCO.2010.30.7744
   Palucka K, 2012, NAT REV CANCER, V12, P265, DOI 10.1038/nrc3258
   Perry J, 2012, NEUROL RES INT, V2012, P0, DOI 10.1155/2012/428565
   Phuphanich S, 2013, CANCER IMMUNOL IMMUN, V62, P125, DOI 10.1007/s00262-012-1319-0
   Plosker GL, 2011, DRUGS, V71, P101, DOI 10.2165/11206840-000000000-00000
   Prins RM, 2011, CLIN CANCER RES, V17, P1603, DOI 10.1158/1078-0432.CCR-10-2563
   Rutkowski S, 2004, BRIT J CANCER, V91, P1656, DOI 10.1038/sj.bjc.6602195
   Smyth MJ, 2001, NAT IMMUNOL, V2, P293, DOI 10.1038/86297
   Stummer W, 2011, J NEUROSURG, V114, P613, DOI 10.3171/2010.3.JNS097
   Stupp R, 2009, LANCET ONCOL, V10, P459, DOI 10.1016/S1470-2045(09)70025-7
   Tobias A, 2013, J NEUROL NEUROSUR PS, V84, P213, DOI 10.1136/jnnp-2012-302946
   Vik-Mo EO, 2013, CANCER IMMUNOL IMMUN, V62, P1499, DOI 10.1007/s00262-013-1453-3
   Walker DG, 2008, J CLIN NEUROSCI, V15, P114, DOI 10.1016/j.jocn.2007.08.007
   Wheeler CJ, 2008, CANCER RES, V68, P5955, DOI 10.1158/0008-5472.CAN-07-5973
   Yamanaka R, 2003, BRIT J CANCER, V89, P1172, DOI 10.1038/sj.bjc.6601268
   Yamanaka R, 2005, CLIN CANCER RES, V11, P4160, DOI 10.1158/1078-0432.CCR-05-0120
   Yu JS, 2001, CANCER RES, V61, P842
   Yu JS, 2004, CANCER RES, V64, P4973, DOI 10.1158/0008-5472.CAN-03-3505
NR 41
TC 20
Z9 20
U1 0
U2 16
PU TAYLOR & FRANCIS LTD
PI ABINGDON
PA 2-4 PARK SQUARE, MILTON PARK, ABINGDON OR14 4RN, OXON, ENGLAND
SN 0268-8697
EI 1360-046X
J9 BRIT J NEUROSURG
JI Br. J. Neurosurg.
PD APR 15
PY 2015
VL 29
IS 2
BP 197
EP 205
DI 10.3109/02688697.2014.994473
PG 9
WC Clinical Neurology; Surgery
SC Neurosciences & Neurology; Surgery
GA CI8LJ
UT WOS:000355023500010
PM 25541743
DA 2025-02-17
ER

PT J
AU Romanets-Korbut, O
   Najakshin, AM
   Yurchenko, M
   Malysheva, TA
   Kovalevska, L
   Shlapatska, LM
   Zozulya, YA
   Taranin, AV
   Horvat, B
   Sidorenko, SP
AF Romanets-Korbut, Olga
   Najakshin, Alexander M.
   Yurchenko, Mariya
   Malysheva, Tatyana A.
   Kovalevska, Larysa
   Shlapatska, Larysa M.
   Zozulya, Yuriy A.
   Taranin, Alexander V.
   Horvat, Branka
   Sidorenko, Svetlana P.
TI Expression of CD150 in Tumors of the Central Nervous System: Identification of a Novel Isoform
SO PLOS ONE
LA English
DT Article
ID lymphocytic activation molecule; measles-virus strains; monoclonal-antibody; cellular receptor; dendritic cells; slam; sap; cdw150; ipo-3
AB CD150 (IPO3/SLAM) belongs to the SLAM family of receptors and serves as a major entry receptor for measles virus. CD150 is expressed on normal and malignant cells of the immune system. However, little is known about its expression outside the hematopoietic system, especially tumors of the central nervous system (CNS). Although CD150 was not found in different regions of normal brain tissues, our immunohistochemical study revealed its expression in 77.6% of human CNS tumors, including glioblastoma, anaplastic astrocytoma, diffuse astrocytoma, ependymoma, and others. CD150 was detected in the cytoplasm, but not on the cell surface of glioma cell lines, and it was colocalized with the endoplasmic reticulum and Golgi complex markers. In addition to the full length mRNA of the mCD150 splice isoform, in glioma cells we found a highly expressed novel CD150 transcript (nCD150), containing an 83 bp insert. The insert is derived from a previously unrecognized exon designated Cyt-new, which is located 510 bp downstream of the transmembrane region exon, and is a specific feature of primate SLAMF1. Both mCD150 and nCD150 cDNA variants did not contain any mutations and had the leader sequence. The nCD150 transcript was also detected in normal and malignant B lymphocytes, primary T cells, dendritic cells and macrophages; however, in glioma cells nCD150 was found to be the predominant CD150 isoform. Similarly to mCD150, cell surface expression of nCD150 allows wild type measles virus entry to the cell. Our data indicate that CD150 expression in CNS tumors can be considered a new diagnostic marker and potential target for novel therapeutic approaches.
C1 [Romanets-Korbut, Olga; Yurchenko, Mariya; Kovalevska, Larysa; Shlapatska, Larysa M.; Sidorenko, Svetlana P.] NAS Ukraine, RE Kavetsky Inst Expt Pathol Oncol & Radiobiol, Lab Signal Transduct Pathways, Kiev, Ukraine.
   [Romanets-Korbut, Olga; Horvat, Branka] Univ Lyon, CIRI, Int Ctr Infectiol Res, IbIV Team, Lyon, France.
   [Romanets-Korbut, Olga; Horvat, Branka] INSERM, U1111, F-69008 Lyon, France.
   [Romanets-Korbut, Olga; Malysheva, Tatyana A.; Horvat, Branka] CNRS, UMR5308, Lyon, France.
   [Romanets-Korbut, Olga; Horvat, Branka] Univ Lyon 1, F-69365 Lyon, France.
   [Romanets-Korbut, Olga; Horvat, Branka] Ecole Normale Super Lyon, F-69364 Lyon, France.
   [Najakshin, Alexander M.; Taranin, Alexander V.] SB RAS, Inst Mol & Cellular Biol, Immunogenet Lab, Novosibirsk, Russia.
   [Zozulya, Yuriy A.] NAMS Ukraine, AP Romodanov Inst Neurosurg, Neuropathomorphol Dept, Kiev, Ukraine.
   [Taranin, Alexander V.] Novosibirsk State Univ, Novosibirsk 630090, Russia.
C3 National Academy of Sciences Ukraine; Kavetsky Institute of Experimental Pathology, Oncology & Radiobiology of NASU; Ecole Normale Superieure de Lyon (ENS de LYON); Universite Claude Bernard Lyon 1; Institut National de la Sante et de la Recherche Medicale (Inserm); Institut National de la Sante et de la Recherche Medicale (Inserm); Universite Claude Bernard Lyon 1; Centre National de la Recherche Scientifique (CNRS); CNRS - National Institute for Biology (INSB); Institut National de la Sante et de la Recherche Medicale (Inserm); Universite Claude Bernard Lyon 1; Universite Claude Bernard Lyon 1; Ecole Normale Superieure de Lyon (ENS de LYON); Russian Academy of Sciences; Siberian Branch of the Russian Academy of Sciences; Romodanov Neurosurgery Institute; National Academy of Medical Sciences of Ukraine; Novosibirsk State University
RP Sidorenko, SP (通讯作者)，NAS Ukraine, RE Kavetsky Inst Expt Pathol Oncol & Radiobiol, Lab Signal Transduct Pathways, Kiev, Ukraine.
EM svitasyd@yahoo.com
FU National Academy of Sciences of Ukraine [0113U001436]; INSERM; Ligue contre le Cancer; Ministere des affaires Etrangeres; Partenariat Curien Franco-Ukrainien "Dnipro"; FEBS Summer and Collaborative Fellowships
CR Allen C, 2008, MOL THER, V16, P1556, DOI 10.1038/mt.2008.152
   Avota E, 2011, PLOS PATHOG, V7, P0, DOI 10.1371/journal.ppat.1001290
   Berger SB, 2010, NAT IMMUNOL, V11, P920, DOI 10.1038/ni.1931
   Bleharski JR, 2001, J IMMUNOL, V167, P3174, DOI 10.4049/jimmunol.167.6.3174
   Cannons JL, 2011, ANNU REV IMMUNOL, V29, P665, DOI 10.1146/annurev-immunol-030409-101302
   COCKS BG, 1995, NATURE, V376, P260, DOI 10.1038/376260a0
   DORIG RE, 1993, CELL, V75, P295, DOI 10.1016/0092-8674(93)80071-L
   Dumitru CA, 2009, J CELL PHYSIOL, V221, P688, DOI 10.1002/jcp.21907
   Engel P, 2003, NAT REV IMMUNOL, V3, P813, DOI 10.1038/nri1202
   Fielding AK, 2005, REV MED VIROL, V15, P135, DOI 10.1002/rmv.455
   Galanis E, 2010, CLIN PHARMACOL THER, V88, P620, DOI 10.1038/clpt.2010.211
   Herold-Mende C, 1999, LAB INVEST, V79, P1573
   Kruse M, 2001, J IMMUNOL, V167, P1989, DOI 10.4049/jimmunol.167.4.1989
   Ma CY, 2012, J BIOL CHEM, V287, P18359, DOI 10.1074/jbc.M112.367060
   Mavaddat N, 2000, J BIOL CHEM, V275, P28100
   Miest TS, 2013, MOL THER, V21, P2019, DOI 10.1038/mt.2013.171
   Mikhalap SV, 2004, BLOOD, V104, P4063, DOI 10.1182/blood-2004-04-1273
   Minagawa H, 2001, J GEN VIROL, V82, P2913, DOI 10.1099/0022-1317-82-12-2913
   Moskal JR, 2009, EXPERT REV NEUROTHER, V9, P1529, DOI 10.1586/ERN.09.105
   Mühlebach MD, 2011, NATURE, V480, P530, DOI 10.1038/nature10639
   NANICHE D, 1993, J VIROL, V67, P6025, DOI 10.1128/JVI.67.10.6025-6032.1993
   Noyce RS, 2011, PLOS PATHOG, V7, P0, DOI 10.1371/journal.ppat.1002240
   Paraskevakou G, 2007, MOL THER, V15, P677, DOI 10.1038/sj.mt.6300105
   PINCHOUK VG, 1988, ANTICANCER RES, V8, P1377
   Punnonen J, 1997, J EXP MED, V185, P993, DOI 10.1084/jem.185.6.993
   Reynders E, 2011, GLYCOBIOLOGY, V21, P853, DOI 10.1093/glycob/cwq179
   Riboni L, 2002, GLIA, V39, P105, DOI 10.1002/glia.10087
   Schneider-Schaulies J, 2003, J NEUROVIROL, V9, P247, DOI 10.1080/13550280390193993
   Sidorenko SP, 2003, NAT IMMUNOL, V4, P19, DOI 10.1038/ni0103-19
   SIDORENKO SP, 1992, NEOPLASMA, V39, P3
   SIDORENKO SP, 1993, J IMMUNOL, V151, P4614
   Tatsuo H, 2000, NATURE, V406, P893, DOI 10.1038/35022579
   Tatsuo H, 2001, J VIROL, V75, P5842, DOI 10.1128/JVI.75.13.5842-5850.2001
   Veillette A, 2007, IMMUNITY, V27, P698, DOI 10.1016/j.immuni.2007.11.005
   Weller M, 2013, LANCET ONCOL, V14, PE370, DOI 10.1016/S1470-2045(13)70168-2
   Yurchenko MY, 2005, EXP ONCOL, V27, P24
   Yurchenko OV, 2003, EXP ONCOL, V25, P186
NR 37
TC 11
Z9 15
U1 0
U2 3
PU PUBLIC LIBRARY SCIENCE
PI SAN FRANCISCO
PA 1160 BATTERY STREET, STE 100, SAN FRANCISCO, CA 94111 USA
SN 1932-6203
EI 
J9 PLOS ONE
JI PLoS One
PD FEB 24
PY 2015
VL 10
IS 2
BP 
EP 
DI 10.1371/journal.pone.0118302
PG 20
WC Multidisciplinary Sciences
SC Science & Technology - Other Topics
GA CC9IY
UT WOS:000350683900053
PM 25710480
DA 2025-02-17
ER

PT J
AU Zhang, CC
   Gdynia, G
   Ehemann, V
   Roth, W
AF Zhang, Chengcheng Christine
   Gdynia, Georg
   Ehemann, Volker
   Roth, Wilfried
TI The HMGB1 protein sensitizes colon carcinoma cells to cell death triggered by pro-apoptotic agents
SO INTERNATIONAL JOURNAL OF ONCOLOGY
LA English
DT Article
DE HMGB1; apoptosis; necrosis; colorectal cancer; synergy
ID mobility group box-1; anticancer chemotherapy; chromatin protein; gene-expression; dendritic cells; late mediator; glycyrrhizin; inhibitor; cancer; release
AB The HMGB1 protein has multiple functions in tumor biology and can act both as a transcription factor and as a cytokine. HMGB1 is released during cell death, and in our previous studies we demonstrated that HMGB1 induces a distinct, necrosis-like cell death in glioblastoma. In epithelial malignant tumors such as colorectal cancer (CRC), the HMGB1-dependent effects show cross-talk with apoptotic signal transduction. Treatment of CRC cells with low concentrations of recombinant HMGB1 results in dose-dependent cytotoxicity which is morphologically characterized by the formation of giant mitochondria and does not share features of apoptosis. HMGB1-triggered cell death is associated with intracellular ROS release, and overexpression of Bcl-2 blocks both the increase of ROS as well as HMGB1-dependent cell death. Importantly, treatment with recombinant HMGB1 or overexpression of endogenous HMGB1 strongly sensitizes CRC cells to the cytotoxic activity of the pro-apoptotic death ligand TRAIL as well as the small molecule Bcl-2 family inhibitor ABT-737. Moreover, treatment of CRC cells with TRAIL or ABT-737 induces a release of endogenous HMGB1 into the extracellular space, and preincubation with glycyrrhizin, an HMGB1 inhibitor, significantly inhibits induction of cell death by TRAIL and ABT-737, suggesting that HMGB1 functionally contributes to the execution of cell death triggered by pro-apoptotic agents. Finally, we investigated the expression of HMGB1 in human CRC tumor samples and found that loss of HMGB1 expression is associated with a more aggressive phenotype and a more advanced stage of disease in patients with CRC. Altogether, our findings demonstrate a functional link between cytotoxic signaling cascades triggered by HMGB1 and pro-apoptotic agents leading to an HMGB1-dependent sensitization to CRC cell death. Thus, a further evaluation of recombinant HMGB1 as part of an experimental combination treatment of CRC seems warranted.
C1 [Zhang, Chengcheng Christine; Gdynia, Georg; Roth, Wilfried] German Canc Res Ctr, D-69120 Heidelberg, Germany.
   [Zhang, Chengcheng Christine; Gdynia, Georg; Ehemann, Volker; Roth, Wilfried] Heidelberg Univ, Inst Pathol, D-69120 Heidelberg, Germany.
C3 Helmholtz Association; German Cancer Research Center (DKFZ); Ruprecht Karls University Heidelberg
RP Roth, W (通讯作者)，Heidelberg Univ, Inst Pathol, Neuenheimer Feld 224, D-69120 Heidelberg, Germany.
EM wilfried.roth@med.uni-heidelberg.de
CR Andersson U, 2000, J EXP MED, V192, P565, DOI 10.1084/jem.192.4.565
   Apetoh L, 2007, IMMUNOL REV, V220, P47, DOI 10.1111/j.1600-065X.2007.00573.x
   Apetoh L, 2007, NAT MED, V13, P1050, DOI 10.1038/nm1622
   Balakrishnan K, 2013, INVEST NEW DRUG, V31, P1384, DOI 10.1007/s10637-013-0002-4
   Bell CW, 2006, AM J PHYSIOL-CELL PH, V291, PC1318, DOI 10.1152/ajpcell.00616.2005
   Bianchi ME, 2009, J LEUKOCYTE BIOL, V86, P573, DOI 10.1189/jlb.1008585
   BUSSEMAKERS MJG, 1991, CANCER RES, V51, P606
   Bustin M, 2001, TRENDS BIOCHEM SCI, V26, P431, DOI 10.1016/S0968-0004(01)01855-2
   Chen ZX, 2007, CELL DEATH DIFFER, V14, P1617, DOI 10.1038/sj.cdd.4402165
   Dolde CE, 2002, BREAST CANCER RES TR, V71, P181, DOI 10.1023/A:1014444114804
   Duiker EW, 2006, EUR J CANCER, V42, P2233, DOI 10.1016/j.ejca.2006.03.018
   Dumitriu IE, 2005, J IMMUNOL, V174, P7506, DOI 10.4049/jimmunol.174.12.7506
   Ehemann V, 2003, CANCER LETT, V194, P125, DOI 10.1016/S0304-3835(03)00054-5
   Ehemann V, 2008, INT J CANCER, V122, P2719, DOI 10.1002/ijc.23335
   Fedele M, 1996, CANCER RES, V56, P1896
   Gdynia G, 2010, CANCER RES, V70, P8558, DOI 10.1158/0008-5472.CAN-10-0204
   GILLIES RJ, 1986, ANAL BIOCHEM, V159, P109, DOI 10.1016/0003-2697(86)90314-3
   Girard JP, 2007, CHEM BIOL, V14, P345, DOI 10.1016/j.chembiol.2007.04.001
   HOCKENBERY DM, 1993, CELL, V75, P241, DOI 10.1016/0092-8674(93)80066-N
   HUANG JC, 1994, P NATL ACAD SCI USA, V91, P10394, DOI 10.1073/pnas.91.22.10394
   KERR JFR, 1972, BRIT J CANCER, V26, P239, DOI 10.1038/bjc.1972.33
   Kim DE, 2009, NEUROCHEM RES, V34, P1433, DOI 10.1007/s11064-009-9930-y
   Krishna S, 2011, BIOCHEM J, V435, P545, DOI 10.1042/BJ20101996
   Kroemer G, 2009, CELL DEATH DIFFER, V16, P3, DOI 10.1038/cdd.2008.150
   Kuniyasu H, 2004, PATHOBIOLOGY, V71, P129, DOI 10.1159/000076467
   Kuniyasu H, 2003, ONCOL REP, V10, P1863
   Kusume A, 2009, PATHOBIOLOGY, V76, P155, DOI 10.1159/000218331
   Leman ES, 2003, J CELL BIOCHEM, V88, P599, DOI 10.1002/jcb.10368
   Lim B, 2013, CANCER BIOL THER, V14, P711, DOI 10.4161/cbt.25310
   Lotze MT, 2005, NAT REV IMMUNOL, V5, P331, DOI 10.1038/nri1594
   Matsui S, 2004, INT IMMUNOPHARMACOL, V4, P1633, DOI 10.1016/j.intimp.2004.07.023
   Mollica L, 2007, CHEM BIOL, V14, P431, DOI 10.1016/j.chembiol.2007.03.007
   Müller S, 2001, EMBO J, V20, P4337, DOI 10.1093/emboj/20.16.4337
   NAGAI T, 1991, ARCH ENVIRON CON TOX, V20, P432, DOI 10.1007/BF01064416
   Nestl A, 2001, CANCER RES, V61, P1569
   NICOLETTI I, 1991, J IMMUNOL METHODS, V139, P271, DOI 10.1016/0022-1759(91)90198-O
   Oltersdorf T, 2005, NATURE, V435, P677, DOI 10.1038/nature03579
   Peng RQ, 2010, BMC CANCER, V10, P0, DOI 10.1186/1471-2407-10-496
   RAM TG, 1993, CANCER RES, V53, P2655
   Scaffidi P, 2002, NATURE, V418, P191, DOI 10.1038/nature00858
   SHIRAKAWA H, 1990, BIOCHEMISTRY-US, V29, P4419, DOI 10.1021/bi00470a022
   Tagscherer KE, 2008, ONCOGENE, V27, P6646, DOI 10.1038/onc.2008.259
   Taniguchi N, 2003, ARTHRITIS RHEUM, V48, P971, DOI 10.1002/art.10859
   Tesniere A, 2010, ONCOGENE, V29, P482, DOI 10.1038/onc.2009.356
   Ulloa L, 2002, P NATL ACAD SCI USA, V99, P12351, DOI 10.1073/pnas.192222999
   Völp K, 2006, GUT, V55, P234, DOI 10.1136/gut.2004.062729
   Wang HC, 2009, SHOCK, V32, P348, DOI 10.1097/SHK.0b013e3181a551bd
   Wang HC, 1999, SCIENCE, V285, P248, DOI 10.1126/science.285.5425.248
   Wang HH, 2001, AM J RESP CRIT CARE, V164, P1768, DOI 10.1164/ajrccm.164.10.2106117
   Webb JL, 1963, ENZYME AND METABOLIC INHIBITORS, V1, P488
   Wei M, 2003, J BIOL CHEM, V278, P1769, DOI 10.1074/jbc.M210562200
   Yang H, 2005, J LEUKOCYTE BIOL, V78, P1, DOI 10.1189/jlb.1104648
   Zhang XD, 2004, MOL CANCER THER, V3, P425
NR 53
TC 14
Z9 17
U1 0
U2 4
PU SPANDIDOS PUBL LTD
PI ATHENS
PA POB 18179, ATHENS, 116 10, GREECE
SN 1019-6439
EI 1791-2423
J9 INT J ONCOL
JI Int. J. Oncol.
PD FEB 15
PY 2015
VL 46
IS 2
BP 667
EP 676
DI 10.3892/ijo.2014.2785
PG 10
WC Oncology
SC Oncology
GA AY6IX
UT WOS:000347671200026
PM 25434832
DA 2025-02-17
ER

PT J
AU Hashimoto, N
   Tsuboi, A
   Kagawa, N
   Chiba, Y
   Izumoto, S
   Kinoshita, M
   Kijima, N
   Oka, Y
   Morimoto, S
   Nakajima, H
   Morita, S
   Sakamoto, J
   Nishida, S
   Hosen, N
   Oji, Y
   Arita, N
   Yoshimine, T
   Sugiyama, H
AF Hashimoto, Naoya
   Tsuboi, Akihiro
   Kagawa, Naoki
   Chiba, Yasuyoshi
   Izumoto, Shuichi
   Kinoshita, Manabu
   Kijima, Noriyuki
   Oka, Yoshihiro
   Morimoto, Soyoko
   Nakajima, Hiroko
   Morita, Satoshi
   Sakamoto, Junichi
   Nishida, Sumiyuki
   Hosen, Naoki
   Oji, Yusuke
   Arita, Norio
   Yoshimine, Toshiki
   Sugiyama, Haruo
TI Wilms tumor 1 peptide vaccination combined with temozolomide against newly diagnosed glioblastoma: safety and impact on immunological response
SO CANCER IMMUNOLOGY IMMUNOTHERAPY
LA English
DT Article
DE WT1 peptide vaccination; Temozolomide; Newly diagnosed glioblastoma; Safe combination; Immunological response
ID phase-ii trial; dendritic cell vaccination; cytotoxic t-lymphocytes; low-dose temozolomide; gene wt1; recurrent glioblastoma; adjuvant temozolomide; antitumor immunity; clinical-trial; concomitant
AB To investigate the safety of combined Wilms tumor 1 peptide vaccination and temozolomide treatment of glioblastoma, a phase I clinical trial was designed. Seven patients with histological diagnosis of glioblastoma underwent concurrent radiotherapy and temozolomide therapy. Patients first received Wilms tumor 1 peptide vaccination 1 week after the end of combined concurrent radio/temozolomide therapy, and administration was continued once per week for 7 weeks. Temozolomide maintenance was started and performed for up to 24 cycles, and the observation period for safety encompassed 6 weeks from the first administration of maintenance temozolomide. All patients showed good tolerability during the observation period. Skin disorders, such as grade 1/2 injection-site reactions, were observed in all seven patients. Although grade 3 lymphocytopenia potentially due to concurrent radio/temozolomide therapy was observed in five patients (71.4 %), no other grade 3/4 hematological or neurological toxicities were observed. No autoimmune reactions were observed. All patients are still alive, and six are on Wilms tumor 1 peptide vaccination without progression, yielding a progression-free survival from histological diagnosis of 5.2-49.1 months. Wilms tumor 1 peptide vaccination was stopped in one patient after 12 injections by the patient's request. The safety profile of the combined Wilms tumor 1 peptide vaccination and temozolomide therapy approach for treating glioblastoma was confirmed.
C1 [Hashimoto, Naoya; Kagawa, Naoki; Chiba, Yasuyoshi; Kinoshita, Manabu; Kijima, Noriyuki; Yoshimine, Toshiki] Osaka Univ, Dept Neurosurg, Grad Sch Med, Suita, Osaka 5650871, Japan.
   [Tsuboi, Akihiro] Osaka Univ, Dept Canc Immunotherapy, Grad Sch Med, Suita, Osaka 5650871, Japan.
   [Oka, Yoshihiro; Morimoto, Soyoko; Nakajima, Hiroko] Osaka Univ, Dept Canc Immunol, Grad Sch Med, Suita, Osaka 5650871, Japan.
   [Oka, Yoshihiro; Nishida, Sumiyuki] Osaka Univ, Dept Resp Med Allergy & Rheumat Dis, Grad Sch Med, Suita, Osaka 5650871, Japan.
   [Sugiyama, Haruo] Osaka Univ, Dept Funct Diagnost Sci, Grad Sch Med, Suita, Osaka 5650871, Japan.
   [Hosen, Naoki; Oji, Yusuke] Osaka Univ, Dept Canc Stem Cell Biol, Grad Sch Med, Suita, Osaka 5650871, Japan.
   [Oka, Yoshihiro] Osaka Univ, Dept Immunopathol, WPI Immunol Frontier Res Ctr, Suita, Osaka 5650871, Japan.
   [Izumoto, Shuichi; Arita, Norio] Hyogo Coll Med, Dept Neurosurg, Nishinomiya, Hyogo 6638501, Japan.
   [Morita, Satoshi] Kyoto Univ, Dept Biomed Stat & Bioinformat, Grad Sch Med, Sakyo Ku, Kyoto 6068507, Japan.
   [Sakamoto, Junichi] Tokai Cent Hosp, Gifu 5048601, Japan.
C3 Osaka University; Osaka University; Osaka University; Osaka University; Osaka University; Osaka University; Osaka University; Hyogo Medical University; Kyoto University
RP Hashimoto, N (通讯作者)，Osaka Univ, Dept Neurosurg, Grad Sch Med, 2-2 Yamada Oka, Suita, Osaka 5650871, Japan.
EM hashimotonaoya@me.com
FU Ministry of Education, Culture, Sports, Science, and Technology, Japan [23592123, 22591609]; Grants-in-Aid for Scientific Research [15K10331, 25830116, 26462195, 23592123, 22591609, 26462180] Funding Source: KAKEN
CR Abacioglu U, 2011, J NEURO-ONCOL, V103, P585, DOI 10.1007/s11060-010-0423-2
   Appay V, 2007, J IMMUNOTHER, V30, P240, DOI 10.1097/01.cji.0000211332.68643.98
   Banissi C, 2009, CANCER IMMUNOL IMMUN, V58, P1627, DOI 10.1007/s00262-009-0671-1
   Brandes AA, 2006, BRIT J CANCER, V95, P1155, DOI 10.1038/sj.bjc.6603376
   Capper D, 2009, ACTA NEUROPATHOL, V118, P599, DOI 10.1007/s00401-009-0595-z
   Cheever MA, 2009, CLIN CANCER RES, V15, P5323, DOI 10.1158/1078-0432.CCR-09-0737
   Chiba Y, 2010, JPN J CLIN ONCOL, V40, P395, DOI 10.1093/jjco/hyp196
   Dudley ME, 2002, SCIENCE, V298, P850, DOI 10.1126/science.1076514
   Fadul CE, 2011, NEURO-ONCOLOGY, V13, P393, DOI 10.1093/neuonc/noq204
   Fujimoto Y, 2012, INT J CLIN ONCOL, V17, P290, DOI 10.1007/s10147-011-0294-3
   Gonzalez-Galarza FF, 2011, NUCLEIC ACIDS RES, V39, PD913, DOI 10.1093/nar/gkq1128
   Gorlia T, 2008, LANCET ONCOL, V9, P29, DOI 10.1016/S1470-2045(07)70384-4
   Heimberger AB, 2008, NEURO-ONCOLOGY, V10, P98, DOI 10.1215/15228517-2007-046
   Izumoto S, 2008, J NEUROSURG, V108, P963, DOI 10.3171/JNS/2008/108/5/0963
   Jordan JT, 2008, CANCER IMMUNOL IMMUN, V57, P123, DOI 10.1007/s00262-007-0336-x
   Khan RB, 2002, NEURO-ONCOLOGY, V4, P39, DOI 10.1093/neuonc/4.1.39
   Kim CH, 2007, IMMUNOLOGY, V122, P615, DOI 10.1111/j.1365-2567.2007.02680.x
   Kong DS, 2010, NEURO-ONCOLOGY, V12, P289, DOI 10.1093/neuonc/nop030
   Li J, 2011, INT J RADIAT ONCOL, V81, P623, DOI 10.1016/j.ijrobp.2010.06.012
   Momota H, 2013, NEURO-ONCOLOGY, V15, P1445, DOI 10.1093/neuonc/not036
   NORTH RJ, 1982, J EXP MED, V155, P1063, DOI 10.1084/jem.155.4.1063
   Oji Y, 2004, CANCER SCI, V95, P822, DOI 10.1111/j.1349-7006.2004.tb02188.x
   Oka Y, 2004, P NATL ACAD SCI USA, V101, P13885, DOI 10.1073/pnas.0405884101
   Oka Y, 2000, J IMMUNOL, V164, P1873, DOI 10.4049/jimmunol.164.4.1873
   Omuro A, 2013, NEURO-ONCOLOGY, V15, P242, DOI 10.1093/neuonc/nos295
   Park SD, 2007, VACCINE, V25, P3485, DOI 10.1016/j.vaccine.2006.12.060
   Perry JR, 2010, J CLIN ONCOL, V28, P2051, DOI 10.1200/JCO.2009.26.5520
   Sampson JH, 2011, NEURO-ONCOLOGY, V13, P324, DOI 10.1093/neuonc/noq157
   Sampson JH, 2010, J CLIN ONCOL, V28, P4722, DOI 10.1200/JCO.2010.28.6963
   Sanchez-Perez LA, 2013, PLOS ONE, V8, P0, DOI 10.1371/journal.pone.0059082
   Stupp R, 2002, J CLIN ONCOL, V20, P1375, DOI 10.1200/JCO.20.5.1375
   Stupp R, 2005, NEW ENGL J MED, V352, P987, DOI 10.1056/NEJMoa043330
   Stupp R, 2009, LANCET ONCOL, V10, P459, DOI 10.1016/S1470-2045(09)70025-7
   Su YB, 2004, J CLIN ONCOL, V22, P610, DOI 10.1200/JCO.2004.07.060
   Terasaki M, 2011, J CLIN ONCOL, V29, P337, DOI 10.1200/JCO.2010.29.7499
   Tsuboi A, 2002, CANCER IMMUNOL IMMUN, V51, P614, DOI 10.1007/s00262-002-0328-9
   Tsuboi A, 1999, LEUKEMIA RES, V23, P499, DOI 10.1016/S0145-2126(99)00037-5
   Wick A, 2007, J CLIN ONCOL, V25, P3357, DOI 10.1200/JCO.2007.10.7722
   Yamanaka R, 2005, CLIN CANCER RES, V11, P4160, DOI 10.1158/1078-0432.CCR-05-0120
   Yu JS, 2004, CANCER RES, V64, P4973, DOI 10.1158/0008-5472.CAN-03-3505
NR 40
TC 38
Z9 41
U1 2
U2 9
PU SPRINGER
PI NEW YORK
PA 233 SPRING ST, NEW YORK, NY 10013 USA
SN 0340-7004
EI 1432-0851
J9 CANCER IMMUNOL IMMUN
JI Cancer Immunol. Immunother.
PD JUN 15
PY 2015
VL 64
IS 6
BP 707
EP 716
DI 10.1007/s00262-015-1674-8
PG 10
WC Oncology; Immunology
SC Oncology; Immunology
GA CJ8TD
UT WOS:000355775500006
PM 25772149
DA 2025-02-17
ER

PT J
AU Zhai, LJ
   Spranger, S
   Binder, DC
   Gritsina, G
   Lauing, KL
   Giles, FJ
   Wainwright, DA
AF Zhai, Lijie
   Spranger, Stefani
   Binder, David C.
   Gritsina, Galina
   Lauing, Kristen L.
   Giles, Francis J.
   Wainwright, Derek A.
TI Molecular Pathways: Targeting IDO1 and Other Tryptophan Dioxygenases for Cancer Immunotherapy
SO CLINICAL CANCER RESEARCH
LA English
DT Article
ID regulatory t-cells; tumoral immune resistance; human dendritic cells; indoleamine 2,3 dioxygenase; aryl-hydrocarbon receptor; infiltrating lymphocytes; crystal-structure; b7-h1 expression; interferon-gamma; gene-expression
AB Indoleamine 2, 3-dioxygenase 1 (IDO1), IDO2, and tryptophan 2, 3-dioxygenase (TDO) comprise a family of enzymes that catalyze the first-and rate-limiting step associated with the catabolic conversion of tryptophan (Trp) into kynurenine (Kyn). Through subsequent enzymatic and spontaneous reactions, Kyn is further converted into the energetic substrates, NAD and ATP, to fuel cellular metabolic functions. Coincidently, the depletion of Trp and accumulation of Kyn has been demonstrated to induce effector T-cell apoptosis/dysfunction and immunosuppressive regulatory T-cell induction, respectively. Similar to other immune checkpoints, IDO1 and TDO are suggested to be important targets for immunotherapeutic intervention. This is represented by the recent growth of efforts to inhibit the Trp-to-Kyn pathway as a means to control immunosuppression. Inhibitors currently in clinical trials, INCB024360, GDC-0919, indoximod, and an IDO1 peptide-based vaccine, are being evaluated for their efficacy against a wide range of cancers including melanoma, glioblastoma, non-small cell lung, pancreatic, and/or breast cancer, as well as metastatic disease. Despite the rapid development of potent clinical grade inhibitors, strategic questions remain. Here, we review the state of the literature with respect to current therapeutic inhibitors of tryptophan catabolism, evaluation of those efforts preclinically and clinically, compensatory changes that occur with therapeutic targeting, as well as newly recognized signaling features that raise critical questions to the field. Given the rapidly evolving interest in determining how IDO1/TDO, and to an unknown extent, IDO2, can be targeted for increasing cancer immunotherapeutic efficacy, we present a brief but comprehensive analysis that addresses critical questions, while highlighting the mechanics that remain to be explored. (C)2015 AACR.
C1 [Zhai, Lijie; Gritsina, Galina; Lauing, Kristen L.; Wainwright, Derek A.] Northwestern Univ, Dept Neurol Surg, Feinberg Sch Med, Chicago, IL 60611 USA.
   [Spranger, Stefani; Binder, David C.] Univ Chicago, Dept Pathol, Chicago, IL 60637 USA.
   [Binder, David C.] Univ Chicago, Comm Canc Biol, Chicago, IL 60637 USA.
   [Giles, Francis J.] Northwestern Univ, Northwestern Med Dev Therapeut Inst, Chicago, IL 60611 USA.
   [Giles, Francis J.] Northwestern Univ, Div Hematol & Oncol, Chicago, IL 60611 USA.
   [Giles, Francis J.] Northwestern Univ, Robert H Lurie Comprehens Canc Ctr, Chicago, IL 60611 USA.
   [Wainwright, Derek A.] Northwestern Univ, Feinberg Sch Med, Northwestern Brain Tumor Inst, Chicago, IL 60611 USA.
C3 Northwestern University; Feinberg School of Medicine; University of Chicago; University of Chicago; Northwestern University; Northwestern University; Northwestern University; Ann & Robert H. Lurie Children's Hospital of Chicago; Robert H. Lurie Comprehensive Cancer Center; Northwestern University; Feinberg School of Medicine
RP Wainwright, DA (通讯作者)，300 E Super St Tarry Bldg 2-703, Chicago, IL 60611 USA.
EM derekwainwright@northwestern.edu
FU Cancer Research Institute Postdoctoral Fellowship; PHS grant - NINDS [R00NS082381]; U.S. Department of Health and Human Services; Northwestern Brain Tumor Institute
CR Annunziato F, 2002, J EXP MED, V196, P379, DOI 10.1084/jem.20020110
   Balachandran VP, 2011, NAT MED, V17, P1094, DOI 10.1038/nm.2438
   Ball HJ, 2007, GENE, V396, P203, DOI 10.1016/j.gene.2007.04.010
   Beischlag TV, 2008, CRIT REV EUKAR GENE, V18, P207, DOI 10.1615/CritRevEukarGeneExpr.v18.i3.20
   Bloch O, 2013, CLIN CANCER RES, V19, P3165, DOI 10.1158/1078-0432.CCR-12-3314
   Bluestone JA, 2003, NAT REV IMMUNOL, V3, P253, DOI 10.1038/nri1032
   Brahmer JR, 2012, NEW ENGL J MED, V366, P2455, DOI 10.1056/NEJMoa1200694
   COMINGS DE, 1995, GENOMICS, V29, P390, DOI 10.1006/geno.1995.9990
   Curiel TJ, 2004, NAT MED, V10, P942, DOI 10.1038/nm1093
   DAI W, 1990, J BIOL CHEM, V265, P19871
   Dong HD, 2002, NAT MED, V8, P793, DOI 10.1038/nm730
   Duraiswamy J, 2013, CANCER RES, V73, P3591, DOI 10.1158/0008-5472.CAN-12-4100
   El Andaloussi A, 2006, NEURO-ONCOLOGY, V8, P234, DOI 10.1215/15228517-2006-006
   Fallarino F, 2009, J IMMUNOL, V183, P6303, DOI 10.4049/jimmunol.0901577
   Fallarino I, 2002, CELL DEATH DIFFER, V9, P1069, DOI 10.1038/sj.cdd.4401073
   Ferns DM, 2015, ONCOIMMUNOLOGY, V4, P0, DOI 10.4161/2162402X.2014.981457
   Fontenot JD, 2003, NAT IMMUNOL, V4, P330, DOI 10.1038/ni904
   Frumento G, 2002, J EXP MED, V196, P459, DOI 10.1084/jem.20020121
   Fujigaki H, 2006, J BIOCHEM, V139, P655, DOI 10.1093/jb/mvj072
   Gajewski TF, 2013, NAT IMMUNOL, V14, P1014, DOI 10.1038/ni.2703
   Gill BJ, 2014, P NATL ACAD SCI USA, V111, P12550, DOI 10.1073/pnas.1405839111
   Grohmann U, 2003, TRENDS IMMUNOL, V24, P242, DOI 10.1016/S1471-4906(03)00072-3
   HABER R, 1993, J NEUROCHEM, V60, P1159, DOI 10.1111/j.1471-4159.1993.tb03269.x
   Hodi FS, 2010, NEW ENGL J MED, V363, P711, DOI 10.1056/NEJMoa1003466
   Holmgaard RB, 2013, J EXP MED, V210, P1389, DOI 10.1084/jem.20130066
   Holtzhausen A, 2015, CANCER IMMUNOL RES, V3, P1082, DOI 10.1158/2326-6066.CIR-14-0167
   Hwu P, 2000, J IMMUNOL, V164, P3596, DOI 10.4049/jimmunol.164.7.3596
   Iversen TZ, 2014, CLIN CANCER RES, V20, P221, DOI 10.1158/1078-0432.CCR-13-1560
   KNOX WEUGENE, 1955, JOUR BIOL CHEM, V214, P307
   Konishi J, 2004, CLIN CANCER RES, V10, P5094, DOI 10.1158/1078-0432.CCR-04-0428
   Larkin J, 2015, NEW ENGL J MED, V373, P23, DOI 10.1056/NEJMoa1504030
   Li DD, 2014, J ENDOCRINOL, V220, P73, DOI 10.1530/JOE-13-0429
   Litzenburger UM, 2014, ONCOTARGET, V5, P1038, DOI 10.18632/oncotarget.1637
   Lob S, 2008, BLOOD, V111, P2152, DOI 10.1182/blood-2007-10-116111
   Löb S, 2009, CANCER IMMUNOL IMMUN, V58, P153, DOI 10.1007/s00262-008-0513-6
   Masaki A, 2015, CLIN CANCER RES, V21, P2830, DOI 10.1158/1078-0432.CCR-14-2275
   Mellor AL, 2005, J IMMUNOL, V175, P5601, DOI 10.4049/jimmunol.175.9.5601
   Metz R, 2007, CANCER RES, V67, P7082, DOI 10.1158/0008-5472.CAN-07-1872
   Metz R, 2014, INT IMMUNOL, V26, P357, DOI 10.1093/intimm/dxt073
   Metz R, 2012, ONCOIMMUNOLOGY, V1, P1460, DOI 10.4161/onci.21716
   Mezrich JD, 2010, J IMMUNOL, V185, P3190, DOI 10.4049/jimmunol.0903670
   Mitsuka K, 2013, NEUROSURGERY, V72, P1031, DOI 10.1227/NEU.0b013e31828cf945
   Muller AJ, 2005, NAT MED, V11, P312, DOI 10.1038/nm1196
   Muller AJ, 2008, P NATL ACAD SCI USA, V105, P17073, DOI 10.1073/pnas.0806173105
   Muller AJ, 2010, CANCER IMMUNOL IMMUN, V59, P1655, DOI 10.1007/s00262-010-0891-4
   Munn DH, 2002, SCIENCE, V297, P1867, DOI 10.1126/science.1073514
   Munn DH, 2005, IMMUNITY, V22, P633, DOI 10.1016/j.immuni.2005.03.013
   Munn DH, 1998, SCIENCE, V281, P1191, DOI 10.1126/science.281.5380.1191
   Munn DH, 1999, J EXP MED, V189, P1363, DOI 10.1084/jem.189.9.1363
   Nagano J, 2013, PLOS ONE, V8, P0, DOI 10.1371/journal.pone.0073404
   Pallotta MT, 2011, NAT IMMUNOL, V12, P870, DOI 10.1038/ni.2077
   Pantouris G, 2014, AMINO ACIDS, V46, P2155, DOI 10.1007/s00726-014-1766-3
   Pilotte L, 2012, P NATL ACAD SCI USA, V109, P2497, DOI 10.1073/pnas.1113873109
   Prins RM, 2011, CLIN CANCER RES, V17, P1603, DOI 10.1158/1078-0432.CCR-10-2563
   Segawa H, 1999, J BIOL CHEM, V274, P19745, DOI 10.1074/jbc.274.28.19745
   Seymour RL, 2006, J LEUKOCYTE BIOL, V80, P1320, DOI 10.1189/jlb.1205727
   Sharma MD, 2007, J CLIN INVEST, V117, P2570, DOI 10.1172/JCI31911
   SHIMIZU T, 1978, J BIOL CHEM, V253, P4700
   Silk JD, 2011, J IMMUNOL, V187, P1617, DOI 10.4049/jimmunol.1000815
   Soliman HH, 2014, ONCOTARGET, V5, P8136, DOI 10.18632/oncotarget.2357
   Spranger S, 2015, NATURE, V523, P231, DOI 10.1038/nature14404
   Spranger S, 2014, J IMMUNOTHER CANCER, V2, P0, DOI 10.1186/2051-1426-2-3
   Spranger S, 2013, SCI TRANSL MED, V5, P0, DOI 10.1126/scitranslmed.3006504
   Sugimoto H, 2006, P NATL ACAD SCI USA, V103, P2611, DOI 10.1073/pnas.0508996103
   TAYLOR MW, 1991, FASEB J, V5, P2516, DOI 10.1096/fasebj.5.11.1907934
   Théate I, 2015, CANCER IMMUNOL RES, V3, P161, DOI 10.1158/2326-6066.CIR-14-0137
   Topalian SL, 2012, NEW ENGL J MED, V366, P2443, DOI 10.1056/NEJMoa1200690
   Tumeh PC, 2014, NATURE, V515, P568, DOI 10.1038/nature13954
   Uyttenhove C, 2003, NAT MED, V9, P1269, DOI 10.1038/nm934
   van Baren N, 2015, FRONT IMMUNOL, V6, P0, DOI 10.3389/fimmu.2015.00034
   Wainwright DA, 2014, CLIN CANCER RES, V20, P5290, DOI 10.1158/1078-0432.CCR-14-0514
   Weber J, 2010, SEMIN ONCOL, V37, P430, DOI 10.1053/j.seminoncol.2010.09.005
   Wolchok JD, 2013, NEW ENGL J MED, V369, P122, DOI 10.1056/NEJMoa1302369
   Yuasa HJ, 2007, J MOL EVOL, V65, P705, DOI 10.1007/s00239-007-9049-1
   Zhai LJ, 2015, J CLIN NEUROSCI, V22, P1964, DOI 10.1016/j.jocn.2015.06.018
   Zhang Y, 2007, BIOCHEMISTRY-US, V46, P145, DOI 10.1021/bi0620095
NR 76
TC 242
Z9 267
U1 4
U2 104
PU AMER ASSOC CANCER RESEARCH
PI PHILADELPHIA
PA 615 CHESTNUT ST, 17TH FLOOR, PHILADELPHIA, PA 19106-4404 USA
SN 1078-0432
EI 1557-3265
J9 CLIN CANCER RES
JI Clin. Cancer Res.
PD DEC 15
PY 2015
VL 21
IS 24
BP 5427
EP 5433
DI 10.1158/1078-0432.CCR-15-0420
PG 7
WC Oncology
SC Oncology
GA DA1HK
UT WOS:000367546700006
PM 26519060
DA 2025-02-17
ER

PT J
AU Rakheja, D
   Fuda, F
   Vandergriff, T
   Boriack, R
   Medeiros, BC
   Frankel, AE
   Chen, WN
AF Rakheja, Dinesh
   Fuda, Franklin
   Vandergriff, Travis
   Boriack, Richard
   Medeiros, Bruno C.
   Frankel, Arthur E.
   Chen, Weina
TI Increased plasma D-2-hydroxyglutarate in <i>isocitrate dehydrogenase</i> <i>2</i>-mutated blastic plasmacytoid dendritic cell neoplasm
SO HUMAN PATHOLOGY
LA English
DT Article
DE Blastic plasmacytoid dendritic cell neoplasm; D-2-hydroxyglutarate; IDH mutation; Hypermethylation; Oncometabolite
ID acute myeloid-leukemia; tet2 mutations; idh2 mutations; 2-hydroxyglutarate
AB Blastic plasmacytoid dendritic cell neoplasm is an exceedingly rare hematologic malignancy derived from the precursors of plasmacytoid dendritic cells. Mutations in isocitrate dehydrogenase (IDH) 1 and 2 genes have been discovered in a range of neoplasms including glioma, acute myeloid leukemia, chondrosarcoma, and intrahepatic cholangiocarcinoma. Mutant IDH acquires neomorphic enzymatic activity to generate the oncometabolite D-2-hydroxyglutarate (D-2HG). Here, we describe the first case of an IDH2 R140Q-mutated blastic plasmacytoid dendritic cell neoplasm in a patient with markedly elevated plasma D-2HG. This finding expands the spectrum Of neoplasms with increased D-2HG in association with IDH mutation. The roles of IDH mutation and D-2HG in disease pathogenesis and assessment of clinical response are discussed. (C) 2015 Elsevier Inc. All rights reserved.
C1 [Rakheja, Dinesh; Fuda, Franklin; Vandergriff, Travis; Chen, Weina] Univ Texas SW Med Ctr Dallas, Dept Pathol, Dallas, TX 75390 USA.
   [Rakheja, Dinesh] Univ Texas SW Med Ctr Dallas, Dept Pediat, Dallas, TX 75390 USA.
   [Rakheja, Dinesh; Boriack, Richard] Childrens Med Ctr, Div Pathol & Lab Med, Dallas, TX 75235 USA.
   [Vandergriff, Travis] Univ Texas SW Med Ctr Dallas, Dept Dermatol, Dallas, TX 75390 USA.
   [Medeiros, Bruno C.] Stanford Univ, Sch Med, Div Hematol, Dept Med, Stanford, CA 94305 USA.
   [Frankel, Arthur E.] Univ Texas SW Med Ctr Dallas, Div Hematol Oncol, Dept Internal Med, Dallas, TX 75390 USA.
C3 University of Texas System; University of Texas Southwestern Medical Center Dallas; University of Texas System; University of Texas Southwestern Medical Center Dallas; University of Texas System; University of Texas Southwestern Medical Center Dallas; Stanford University; University of Texas System; University of Texas Southwestern Medical Center Dallas
RP Chen, WN (通讯作者)，Univ Texas SW Med Ctr Dallas, Dept Pathol, Bioctr, EB3-234,2330 Inwood Rd, Dallas, TX 75390 USA.
EM weina.chen@utsouthwestern.edu
CR Alayed K, 2013, AM J HEMATOL, V88, P1055, DOI 10.1002/ajh.23567
   Bejar R, 2014, BLOOD, V124, P2705, DOI 10.1182/blood-2014-06-582809
   Dang L, 2009, NATURE, V462, P739, DOI 10.1038/nature08617
   DiNardo CD, 2013, BLOOD, V121, P4917, DOI 10.1182/blood-2013-03-493197
   Facchetti F, 2008, WHO CLASSIFICATION OF TUMORS OF HAEMATOPOIETIC AND LYMPHOID TISSUES, V4th, P145
   Figueroa ME, 2010, CANCER CELL, V18, P553, DOI 10.1016/j.ccr.2010.11.015
   Gross S, 2010, J EXP MED, V207, P339, DOI 10.1084/jem.20092506
   Laribi K, 2014, EUR J HAEMATOL, V93, P81, DOI 10.1111/ejh.12294
   Mardis ER, 2009, NEW ENGL J MED, V361, P1058, DOI 10.1056/NEJMoa0903840
   Menezes J, 2014, LEUKEMIA, V28, P823, DOI 10.1038/leu.2013.283
   Pietrak B, 2011, BIOCHEMISTRY-US, V50, P4804, DOI 10.1021/bi200499m
   Pollyea DA, 2013, LEUKEMIA LYMPHOMA, V54, P408, DOI 10.3109/10428194.2012.701009
   Rakheja D, 2012, HUM PATHOL, V43, P1541, DOI 10.1016/j.humpath.2012.05.003
   Rakheja D, 2011, BRIT J HAEMATOL, V155, P125, DOI 10.1111/j.1365-2141.2011.08646.x
   Rakheja D, 2011, PEDIATR BLOOD CANCER, V56, P379, DOI 10.1002/pbc.22697
   Xu W, 2011, CANCER CELL, V19, P17, DOI 10.1016/j.ccr.2010.12.014
   Yan H, 2009, NEW ENGL J MED, V360, P765, DOI 10.1056/NEJMoa0808710
NR 17
TC 7
Z9 7
U1 0
U2 7
PU W B SAUNDERS CO-ELSEVIER INC
PI PHILADELPHIA
PA 1600 JOHN F KENNEDY BOULEVARD, STE 1800, PHILADELPHIA, PA 19103-2899 USA
SN 0046-8177
EI 1532-8392
J9 HUM PATHOL
JI Hum. Pathol.
PD FEB 15
PY 2015
VL 46
IS 2
BP 322
EP 326
DI 10.1016/j.humpath.2014.10.013
PG 5
WC Pathology
SC Pathology
GA AZ5QI
UT WOS:000348274600020
PM 25481493
DA 2025-02-17
ER

PT J
AU Quintana, E
   Fernández, A
   Velasco, P
   de Andrés, B
   Liste, I
   Sancho, D
   Gaspar, ML
   Cano, E
AF Quintana, Elena
   Fernandez, Andres
   Velasco, Patricia
   de Andres, Belen
   Liste, Isabel
   Sancho, David
   Luisa Gaspar, Maria
   Cano, Eva
TI DNGR-1<SUP>+</SUP> Dendritic Cells are Located in Meningeal Membrane and Choroid Plexus of the Noninjured Brain
SO GLIA
LA English
DT Article
DE C-type lectin receptors; myeloid cells; CD11c; Flt3L; neuroinflammation; Batf3
ID central-nervous-system; in-vivo depletion; t-cells; immune-responses; cutting edge; neural stem; microglia; receptor; adult; antigen
AB The role and different origin of brain myeloid cells in the brain is central to understanding how the central nervous system (CNS) responds to injury. C-type lectin receptor family 9, member A (DNGR-1/CLEC9A) is a marker of specific DC subsets that share functional similarities, such as CD8 alpha+DCs in lymphoid tissues and CD103(+)CD11b(low)DCs in peripheral tissues. Here, we analyzed the presence of DNGR-1 in DCs present in the mouse brain (bDCs). Dngr-1/Clec9a mRNA is expressed mainly in the meningeal membranes and choroid plexus (m/Ch), and its expression is enhanced by fms-like tyrosine kinase 3 ligand (Flt3L), a cytokine involved in DC homeostasis. Using Clec9a(egfp/egfp) mice, we show that Flt3L induces accumulation of DNGR-1-EGFP(+) cells in the brain m/Ch. Most of these cells also express major histocompatibility complex class II (MHCII) molecules. We also observed an increase in specific markers of cDC CD8 alpha+ cells such as Batf-3 and Irf-8, but not of costimulatory molecules such as Cd80 and Cd86, indicating an immature phenotype for these bDCs in the noninjured brain. The presence of DNGR-1 in the brain provides a potential marker for the study of this specific brain cell subset. Knowledge and targeting of brain antigen presenting cells (APCs) has implications for the fight against brain diseases such as neuroinflammation-based neurodegenerative diseases, microbe-induced encephalitis, and brain tumors such as gliomas.
C1 [Quintana, Elena; Fernandez, Andres; Velasco, Patricia; Cano, Eva] Inst Salud Carlos III, Neuroinflammat Unit, Unidad Func Invest Enfermedades Cronicas, Madrid 28220, Spain.
   [de Andres, Belen; Luisa Gaspar, Maria] Inst Salud Carlos III, Dept Immunol, Ctr Nacl Microbiol, Madrid 28220, Spain.
   [Liste, Isabel] Inst Salud Carlos III, Neural Regenerat Unit, Unidad Func Invest Enfermedades Cronicas, Madrid 28220, Spain.
   [Sancho, David] CNIC, Madrid, Spain.
C3 Instituto de Salud Carlos III; Unidad Funcional de Investigacion de Enfermedades Cronicas (UFIEC); Instituto de Salud Carlos III; Centro Nacional de Microbiologia (CNM); Instituto de Salud Carlos III; Unidad Funcional de Investigacion de Enfermedades Cronicas (UFIEC); Centro Nacional de Investigaciones Cardiovasculares (CNIC)
RP Cano, E (通讯作者)，Inst Salud Carlos III, Neuroinflammat Unit, Unidad Func Invest Enfermedades Cronicas, Carretera Majadahonda Pozuelo,Km 2-2, Madrid 28220, Spain.
EM ecano@isciii.es
FU Fondo de Investigaciones Sanitarias (FIS) Spain [PI09/0218, PI12/0238]; Red Tematica Investigacion Cooperativa en Cancer (RTICC) [RD12/0036/0027]
CR Ajami B, 2007, NAT NEUROSCI, V10, P1538, DOI 10.1038/nn2014
   Anandasabapathy N, 2011, J EXP MED, V208, P1695, DOI 10.1084/jem.20102657
   Axtell RC, 2009, NAT IMMUNOL, V10, P453, DOI 10.1038/ni0509-453
   Bulloch K, 2008, J COMP NEUROL, V508, P687, DOI 10.1002/cne.21668
   Caminschi I, 2008, BLOOD, V112, P3264, DOI 10.1182/blood-2008-05-155176
   Caminschi I, 2009, EUR J IMMUNOL, V39, P931, DOI 10.1002/eji.200839035
   Carson MJ, 1998, GLIA, V22, P72, DOI 10.1002/(SICI)1098-1136(199801)22:1<72::AID-GLIA7>3.0.CO;2-A
   DAgostino PM, 2012, ACTA NEUROPATHOL, V124, P599, DOI 10.1007/s00401-012-1018-0
   del Rio ML, 2010, IMMUNOL REV, V234, P268, DOI 10.1111/j.0105-2896.2009.00874.x
   Elmore MRP, 2014, NEURON, V82, P380, DOI 10.1016/j.neuron.2014.02.040
   Engelhardt B, 2005, TRENDS IMMUNOL, V26, P485, DOI 10.1016/j.it.2005.07.004
   Erblich B, 2011, PLOS ONE, V6, P0, DOI 10.1371/journal.pone.0026317
   Ferrón SR, 2007, NAT PROTOC, V2, P849, DOI 10.1038/nprot.2007.104
   Fischer HG, 2001, J IMMUNOL, V166, P2717, DOI 10.4049/jimmunol.166.4.2717
   FORD AL, 1995, J IMMUNOL, V154, P4309
   Poulin LF, 2010, J EXP MED, V207, P1261, DOI 10.1084/jem.20092618
   Galea I, 2007, TRENDS IMMUNOL, V28, P12, DOI 10.1016/j.it.2006.11.004
   Ginhoux F, 2010, SCIENCE, V330, P841, DOI 10.1126/science.1194637
   Ginhoux F, 2009, J EXP MED, V206, P3115, DOI 10.1084/jem.20091756
   Greter M, 2005, NAT MED, V11, P328, DOI 10.1038/nm1197
   Guo WX, 2012, NAT PROTOC, V7, P2005, DOI 10.1038/nprot.2012.123
   Heath WR, 2009, NAT IMMUNOL, V10, P1237, DOI 10.1038/ni.1822
   Hildner K, 2008, SCIENCE, V322, P1097, DOI 10.1126/science.1164206
   Huysamen C, 2009, FEMS MICROBIOL LETT, V290, P121, DOI 10.1111/j.1574-6968.2008.01418.x
   Huysamen C, 2008, J BIOL CHEM, V283, P16693, DOI 10.1074/jbc.M709923200
   Iborra S, 2012, J CLIN INVEST, V122, P1628, DOI 10.1172/JCI60660
   Immig K, 2015, GLIA, V63, P611, DOI 10.1002/glia.22771
   Inaba K, 1998, J EXP MED, V188, P2163, DOI 10.1084/jem.188.11.2163
   Ito D, 1998, MOL BRAIN RES, V57, P1, DOI 10.1016/S0169-328X(98)00040-0
   Iyoda Tomonori, 2002, TANPAKUSHITSU KAKUSAN KOSO, V47, P2133
   Jung S, 2002, IMMUNITY, V17, P211, DOI 10.1016/S1074-7613(02)00365-5
   Karman J, 2006, J IMMUNOL, V177, P7750, DOI 10.4049/jimmunol.177.11.7750
   Lindquist RL, 2004, NAT IMMUNOL, V5, P1243, DOI 10.1038/ni1139
   Livak KJ, 2001, METHODS, V25, P402, DOI 10.1006/meth.2001.1262
   Lv M, 2011, NEUROSCIENCE, V176, P162, DOI 10.1016/j.neuroscience.2010.11.066
   MATYSZAK MK, 1992, J NEUROIMMUNOL, V40, P173, DOI 10.1016/0165-5728(92)90131-4
   Matyszak MK, 1996, NEUROSCIENCE, V74, P599, DOI 10.1016/0306-4522(96)00160-1
   McMahon EJ, 2005, NAT MED, V11, P335, DOI 10.1038/nm1202
   McMenamin PG, 1999, J COMP NEUROL, V405, P553, DOI 10.1002/(SICI)1096-9861(19990322)405:4<553::AID-CNE8>3.0.CO;2-6
   McMenamin PG, 2003, CELL TISSUE RES, V313, P259, DOI 10.1007/s00441-003-0779-0
   Mildner A, 2007, NAT NEUROSCI, V10, P1544, DOI 10.1038/nn2015
   Murphy KM, 2013, ADV IMMUNOL, V120, P239, DOI 10.1016/B978-0-12-417028-5.00009-0
   Nimmerjahn A, 2005, SCIENCE, V308, P1314, DOI 10.1126/science.1110647
   Pashenkov M, 2003, BRAIN PATHOL, V13, P23
   Piva L, 2012, J IMMUNOL, V189, P1128, DOI 10.4049/jimmunol.1201171
   Pooley JL, 2001, J IMMUNOL, V166, P5327, DOI 10.4049/jimmunol.166.9.5327
   Poulin LF, 2012, BLOOD, V119, P6052, DOI 10.1182/blood-2012-01-406967
   Prinz M, 2014, ACTA NEUROPATHOL, V128, P319, DOI 10.1007/s00401-014-1267-1
   Probst HC, 2005, CLIN EXP IMMUNOL, V141, P398, DOI 10.1111/j.1365-2249.2005.02868.x
   Prodinger C, 2011, ACTA NEUROPATHOL, V121, P445, DOI 10.1007/s00401-010-0774-y
   Püntener U, 2012, J NEUROINFLAMM, V9, P0, DOI 10.1186/1742-2094-9-146
   Ransohoff RM, 2012, NAT REV IMMUNOL, V12, P623, DOI 10.1038/nri3265
   Ransohoff RM, 2010, NATURE, V468, P253, DOI 10.1038/nature09615
   Sancho D, 2008, J CLIN INVEST, V118, P2098, DOI 10.1172/JCI34584
   Sancho D, 2009, NATURE, V458, P899, DOI 10.1038/nature07750
   Sasmono RT, 2003, BLOOD, V101, P1155, DOI 10.1182/blood-2002-02-0569
   Schraml BU, 2013, CELL, V154, P843, DOI 10.1016/j.cell.2013.07.014
   Schulz O, 2002, IMMUNOLOGY, V107, P183, DOI 10.1046/j.1365-2567.2002.01513.x
   Serafini B, 2000, AM J PATHOL, V157, P1991, DOI 10.1016/S0002-9440(10)64838-9
   Serrano-Pérez MC, 2011, GLIA, V59, P94, DOI 10.1002/glia.21079
   Shechter R, 2013, NAT REV IMMUNOL, V13, P206, DOI 10.1038/nri3391
   Shortman K, 2010, IMMUNOL REV, V234, P18, DOI 10.1111/j.0105-2896.2009.00870.x
   Sierra A, 2007, GLIA, V55, P412, DOI 10.1002/glia.20468
   van Rijt LS, 2005, J EXP MED, V201, P981, DOI 10.1084/jem.20042311
   Watowich SS, 2010, IMMUNOL REV, V238, P76, DOI 10.1111/j.1600-065X.2010.00949.x
   Zelenay S, 2012, J CLIN INVEST, V122, P1615, DOI 10.1172/JCI60644
NR 66
TC 46
Z9 53
U1 0
U2 16
PU WILEY
PI HOBOKEN
PA 111 RIVER ST, HOBOKEN 07030-5774, NJ USA
SN 0894-1491
EI 1098-1136
J9 GLIA
JI Glia
PD DEC 15
PY 2015
VL 63
IS 12
BP 2231
EP 2248
DI 10.1002/glia.22889
PG 18
WC Neurosciences
SC Neurosciences & Neurology
GA CT5GJ
UT WOS:000362836600008
PM 26184558
DA 2025-02-17
ER

PT J
AU Dutoit, V
   Migliorini, D
   Walker, PR
   Dietrich, PY
AF Dutoit, Valerie
   Migliorini, Denis
   Walker, Paul R.
   Dietrich, Pierre-Yves
TI Immunotherapy of Brain Tumors
SO IMMUNO-ONCOLOGY
LA English
DT Review; Book Chapter
ID t-cells; glioblastoma-multiforme; cancer-immunotherapy; immune-responses; malignant glioma; stem-cells; vaccine; therapy; suppression; blockade
AB Glioma is one of the most devastating cancers, affecting children and young adults, and associated with a very high morbidity and poor prognosis. The propensity of glioma cells to invade normal brain structures makes current treatments poorly efficient and new therapeutic strategies an urgent need. We now know that many of the rules governing immune responses in other tissues are also valid for the brain, providing solid scientific background for developing new strategies exploiting the immune system to fight brain tumors. Some vaccines use tumor-specific mutated peptides (EGFRvIII, IDH1 or personalized peptides), but most are tumor-associated or undefined tumor-derived peptides (tumor-eluted peptides, peptides predicted from tumor-associated proteins or bound to HSPPC-96 complexes), in some cases pulsed on dendritic cells. Cell therapy is less advanced but the first clinical trials exploring the safety of T cells with chimeric antigen receptors incorporating antibodies to EGFRvIII, IL-13Ra2 or Her2 are ongoing. Finally, various strategies designed at reshaping the glioma microenvironment are being tested, including TGF beta inhibition, Treg depletion and immune checkpoint blockade. Altogether, combining vaccines, cell therapy and reshaping of the tumor microenvironment will be the foundation for a new era of therapeutics for brain tumors. (C) 2015 S. Karger AG, Basel
C1 [Dutoit, Valerie; Walker, Paul R.] Univ Hosp Geneva, Lab Tumor Immunol, Geneva, Switzerland.
   [Migliorini, Denis; Dietrich, Pierre-Yves] Univ Hosp Geneva, Ctr Oncol, Rue Gabrielle Perret Gentil 4, CH-1211 Geneva 14, Switzerland.
C3 University of Geneva; University of Geneva
RP Dietrich, PY (通讯作者)，Univ Hosp Geneva, Ctr Oncol, Rue Gabrielle Perret Gentil 4, CH-1211 Geneva 14, Switzerland.
EM pierre-yves.dietrich@hcuge.ch
CR Ahmed AU, 2013, EXPERT REV NEUROTHER, V13, P545, DOI 10.1586/ern.13.42
   Ahmed N, 2010, CLIN CANCER RES, V16, P474, DOI 10.1158/1078-0432.CCR-09-1322
   Brown CE, 2012, CLIN CANCER RES, V18, P2199, DOI 10.1158/1078-0432.CCR-11-1669
   Calzascia T, 2005, IMMUNITY, V22, P175, DOI 10.1016/j.immuni.2004.12.008
   Carson MJ, 2006, IMMUNOL REV, V213, P48, DOI 10.1111/j.1600-065X.2006.00441.x
   Choi BD, 2009, BRAIN PATHOL, V19, P713, DOI 10.1111/j.1750-3639.2009.00318.x
   Chow KKH, 2013, MOL THER, V21, P629, DOI 10.1038/mt.2012.210
   Chowdhary S, 2013, EXPERT REV NEUROTHER, V13, P937, DOI 10.1586/14737175.2013.827414
   Dutoit V, 2012, BRAIN, V135, P1042, DOI 10.1093/brain/aws042
   Fricke I, 2007, CLIN CANCER RES, V13, P4840, DOI 10.1158/1078-0432.CCR-07-0409
   Fridman WH, 2012, NAT REV CANCER, V12, P298, DOI 10.1038/nrc3245
   Hegde M, 2013, MOL THER, V21, P2087, DOI 10.1038/mt.2013.185
   Huang YH, 2013, CANCER RES, V73, P2943, DOI 10.1158/0008-5472.CAN-12-4354
   Kohanbash G, 2012, IMMUNOL INVEST, V41, P658, DOI 10.3109/08820139.2012.689591
   Kong S, 2012, CLIN CANCER RES, V18, P5949, DOI 10.1158/1078-0432.CCR-12-0319
   Le DT, 2012, CANCER RES, V72, P3439, DOI 10.1158/0008-5472.CAN-11-3912
   Lizée G, 2013, ANNU REV MED, V64, P71, DOI 10.1146/annurev-med-112311-083918
   Luwor RB, 2013, J CLIN NEUROSCI, V20, P907, DOI 10.1016/j.jocn.2013.03.006
   Masson F, 2007, J IMMUNOL, V179, P845, DOI 10.4049/jimmunol.179.2.845
   Mellman I, 2011, NATURE, V480, P480, DOI 10.1038/nature10673
   Ohgaki H, 2013, CLIN CANCER RES, V19, P764, DOI 10.1158/1078-0432.CCR-12-3002
   Ohno M, 2013, J IMMUNOTHER CANCER, V1, P0, DOI 10.1186/2051-1426-1-21
   Okada H, 2011, J CLIN ONCOL, V29, P330, DOI 10.1200/JCO.2010.30.7744
   Ott PA, 2013, CLIN CANCER RES, V19, P5300, DOI 10.1158/1078-0432.CCR-13-0143
   Pardoll DM, 2012, NAT REV CANCER, V12, P252, DOI 10.1038/nrc3239
   Phuphanich S, 2013, CANCER IMMUNOL IMMUN, V62, P125, DOI 10.1007/s00262-012-1319-0
   Platten M, 2014, CURR NEUROL NEUROSCI, V14, P0, DOI 10.1007/s11910-014-0440-1
   Pollack IF, 2014, J CLIN ONCOL, V32, P2050, DOI 10.1200/JCO.2013.54.0526
   Prins RM, 2011, CLIN CANCER RES, V17, P1603, DOI 10.1158/1078-0432.CCR-10-2563
   Rammensee HG, 2013, EXPERT REV VACCINES, V12, P1211, DOI 10.1586/14760584.2013.836911
   Reardon DA, 2013, EXPERT REV VACCINES, V12, P597, DOI 10.1586/erv.13.41
   Restifo NP, 2012, NAT REV IMMUNOL, V12, P269, DOI 10.1038/nri3191
   Sampson JH, 2014, CLIN CANCER RES, V20, P972, DOI 10.1158/1078-0432.CCR-13-0709
   Sampson JH, 2012, PLOS ONE, V7, P0, DOI 10.1371/journal.pone.0031046
   Sampson JH, 2010, J CLIN ONCOL, V28, P4722, DOI 10.1200/JCO.2010.28.6963
   Sampson JH, 2009, MOL CANCER THER, V8, P2773, DOI 10.1158/1535-7163.MCT-09-0124
   Sampson JH, 2008, SEMIN IMMUNOL, V20, P267, DOI 10.1016/j.smim.2008.04.001
   Schreiber RD, 2011, SCIENCE, V331, P1565, DOI 10.1126/science.1203486
   Schumacher T, 2014, NATURE, V512, P324, DOI 10.1038/nature13387
   Shen CJ, 2013, J HEMATOL ONCOL, V6, P0, DOI 10.1186/1756-8722-6-33
   Stupp R, 2005, NEW ENGL J MED, V352, P987, DOI 10.1056/NEJMoa043330
   Swartz AM, 2014, IMMUNOTHERAPY-UK, V6, P679, DOI 10.2217/IMT.14.21
   Terasaki M, 2011, J CLIN ONCOL, V29, P337, DOI 10.1200/JCO.2010.29.7499
   Thang NNT, 2010, CANCER RES, V70, P4829, DOI 10.1158/0008-5472.CAN-09-3074
   Vonderheide RH, 2013, NAT MED, V19, P1098, DOI 10.1038/nm.3317
   Wilmotte R, 2005, NEUROREPORT, V16, P1081, DOI 10.1097/00001756-200507130-00010
   Woodworth GE, 2014, FRONT ONCOL, V4, P0, DOI 10.3389/fonc.2014.00126
NR 47
TC 5
Z9 6
U1 1
U2 17
PU KARGER
PI BASEL
PA POSTFACH, CH-4009 BASEL, SWITZERLAND
SN 0079-6263
EI 
J9 PROG TUMOR RES
JI Prog. Tumor Res.
PD JUN 15
PY 2015
VL 42
IS 
BP 11
EP 21
DI 10.1159/000436986
PG 11
WC Oncology; Immunology
SC Oncology; Immunology
GA BE8RJ
UT WOS:000376928000003
PM 26376741
DA 2025-02-17
ER

PT J
AU Zhou, M
   Bracci, PM
   McCoy, LS
   Hsuang, G
   Wiemels, JL
   Rice, T
   Zheng, SC
   Kelsey, KT
   Wrensch, MR
   Wiencke, JK
AF Zhou, Mi
   Bracci, Paige M.
   McCoy, Lucie S.
   Hsuang, George
   Wiemels, Joseph L.
   Rice, Terri
   Zheng, Shichun
   Kelsey, Karl T.
   Wrensch, Margaret R.
   Wiencke, John K.
TI Serum macrophage-derived chemokine/CCL22 levels are associated with glioma risk, CD4 T cell lymphopenia and survival time
SO INTERNATIONAL JOURNAL OF CANCER
LA English
DT Article
DE glioblastoma; T cells; CCL22; cytokines; survival
ID dendritic cells; primary brain; united-states; in-vitro; tumors; monocytes; ige; glioblastoma; immunosuppression; differentiation
AB Defects in antigen presenting cell function have been implicated in glioma immunosuppression. We measured peripheral CCL22, a dendritic cell/macrophage derived T cell trafficking chemokine, in sera from 1,208 glioma cases and 976 controls to assess whether it might provide a biomarker of glioma risk, survival and immune dysfunction. Cluster models were used to examine the relationship between CCL22 and glioma risk. Patient survival was assessed using Cox regression models. We also examined the relationship between CCL22 levels and CD4 cell counts, as well as allergy history and IgE levels. CCL22 levels were significantly lower among glioma cases compared with controls (Mean +/- SEM: 1.23 +/- 0.03 ng/mL in cases vs. 1.60 +/- 0.03 ng/mL in controls, p < 0.0001) and this difference remained significant even after controlling for other covariates in the cluster models (highest quartile versus lowest Odds Ratio = 0.21, p < 0.0001). CD4 cell counts were positively correlated with CCL22 in glioma cases (Spearman r(2) = 0.51, p < 0.01) and were significantly lower in cases compared with controls. Higher CCL22 levels were associated with longer survival in all cases combined and in GBM cases (hazard ratio(allcases) = 0.81; 95% CI: 0.72-0.91, p = 0.0003). CCL22 levels were not associated with IgE level or self-reported allergies. Circulating CCL22 levels are related to both glioma risk and survival duration independent of age, histology, grade and IDH mutation status. CCL22 should be considered a marker of immune status with potential prognostic value.
C1 [Zhou, Mi; Bracci, Paige M.; Wiemels, Joseph L.; Wrensch, Margaret R.; Wiencke, John K.] Univ Calif San Francisco, Dept Epidemiol & Biostat, San Francisco, CA 94143 USA.
   [McCoy, Lucie S.; Hsuang, George; Wiemels, Joseph L.; Rice, Terri; Zheng, Shichun; Wrensch, Margaret R.; Wiencke, John K.] Univ Calif San Francisco, Sch Med, Dept Neurol Surg, San Francisco, CA USA.
   [Kelsey, Karl T.] Brown Univ, Dept Lab Med & Pathol, Providence, RI 02912 USA.
C3 University of California System; University of California San Francisco; University of California System; University of California San Francisco; Brown University
RP Wiencke, JK (通讯作者)，1450 3rd St Box 0520, San Francisco, CA 94158 USA.
EM John.Wiencke@ucsf.edu
FU National Institutes of Health [R01CA52689, P50CA097257, R01CA126831, R01CA139020, R25CA112355]; National Cancer Institute [P50CA097257] Funding Source: NIH RePORTER
CR Abelius MS, 2011, PEDIATR RES, V70, P495, DOI 10.1203/PDR.0b013e31822f2411
   Ahn Brian J, 2013, CANCERS (BASEL), V5, P1379, DOI 10.3390/cancers5041379
   Bloch O, 2013, CLIN CANCER RES, V19, P3165, DOI 10.1158/1078-0432.CCR-12-3314
   Borg C, 2004, CANCER-AM CANCER SOC, V101, P2675, DOI 10.1002/cncr.20688
   Brennan CW, 2013, CELL, V155, P462, DOI 10.1016/j.cell.2013.09.034
   Cézé N, 2011, CANCER CHEMOTH PHARM, V68, P1305, DOI 10.1007/s00280-011-1610-3
   Christensen BC, 2011, JNCI-J NATL CANCER I, V103, P0, DOI 10.1093/jnci/djq497
   Davis FG, 2001, NEURO-ONCOLOGY, V3, P152, DOI 10.1093/neuonc/3.3.152
   Dolecek TA, 2012, NEURO-ONCOLOGY, V14, Pv1, DOI 10.1093/neuonc/nos218
   Ellsworth S, 2014, ONCOIMMUNOLOGY, V3, P0, DOI 10.4161/onci.27357
   Folsgaard NV, 2012, CLIN EXP ALLERGY, V42, P1596, DOI 10.1111/j.1365-2222.2012.04048.x
   Godiska R, 1997, J EXP MED, V185, P1595, DOI 10.1084/jem.185.9.1595
   Gousias K, 2013, J NEUROIMMUNOL, V264, P84, DOI 10.1016/j.jneuroim.2013.09.001
   Grossman SA, 2011, CLIN CANCER RES, V17, P5473, DOI 10.1158/1078-0432.CCR-11-0774
   Gustafson MP, 2013, J IMMUNOTHER CANCER, V1, P0, DOI 10.1186/2051-1426-1-7
   Gustafson MP, 2010, NEURO-ONCOLOGY, V12, P631, DOI 10.1093/neuonc/noq001
   Hashimoto S, 2006, J DERMATOL SCI, V44, P93, DOI 10.1016/j.jdermsci.2006.08.004
   Heimberger Amy B, 2009, CLIN NEUROSURG, V56, P98
   Imai T, 1998, J BIOL CHEM, V273, P1764, DOI 10.1074/jbc.273.3.1764
   Jacobs JFM, 2010, J NEUROIMMUNOL, V225, P195, DOI 10.1016/j.jneuroim.2010.05.020
   Jenkins RB, 2012, NAT GENET, V44, P1122, DOI 10.1038/ng.2388
   Jenkins RB, 2011, CANCER GENET-NY, V204, P13, DOI 10.1016/j.cancergencyto.2010.10.002
   Jordan JT, 2008, CANCER IMMUNOL IMMUN, V57, P123, DOI 10.1007/s00262-007-0336-x
   Kang SJ, 2010, IMMUNOBIOLOGY, V215, P153, DOI 10.1016/j.imbio.2009.03.001
   Linos E, 2007, JNCI-J NATL CANCER I, V99, P1544, DOI 10.1093/jnci/djm170
   Louis DN, 2007, ACTA NEUROPATHOL, V114, P547, DOI 10.1007/s00401-007-0278-6
   Mantovani A, 2000, J LEUKOCYTE BIOL, V68, P400
   Moore C, 2010, PEDIATR BLOOD CANCER, V55, P1096, DOI 10.1002/pbc.22673
   MOSER M, 1995, EUR J IMMUNOL, V25, P2818, DOI 10.1002/eji.1830251016
   Ogden AT, 2006, NEUROSURGERY, V59, P902, DOI 10.1227/01.NEU.0000233907.03070.7B
   Ostrom QT, 2014, NEURO-ONCOLOGY, V16, P896, DOI 10.1093/neuonc/nou087
   Parney IF, 2012, ADV EXP MED BIOL, V746, P42, DOI 10.1007/978-1-4614-3146-6_4
   Péron J, 2013, EUR J CANCER, V49, P1080, DOI 10.1016/j.ejca.2012.11.003
   Piemonti L, 1999, J IMMUNOL, V162, P6473
   Ray-Coquard I, 2009, CANCER RES, V69, P5383, DOI 10.1158/0008-5472.CAN-08-3845
   Rice T, 2013, NEURO-ONCOLOGY, V15, P535, DOI 10.1093/neuonc/nos324
   Rodrigues JC, 2010, NEURO-ONCOLOGY, V12, P351, DOI 10.1093/neuonc/nop023
   Rolle CE, 2012, ADV EXP MED BIOL, V746, P53, DOI 10.1007/978-1-4614-3146-6_5
   Szeinbach SL, 2001, ANN ALLERG ASTHMA IM, V86, P373, DOI 10.1016/S1081-1206(10)62481-7
   Trédan O, 2013, EUR J CANCER, V49, P1673, DOI 10.1016/j.ejca.2012.11.028
   Tyrinova TV, 2013, CELL IMMUNOL, V284, P146, DOI 10.1016/j.cellimm.2013.07.013
   Vulcano M, 2001, EUR J IMMUNOL, V31, P812, DOI 10.1002/1521-4141(200103)31:3<812::AID-IMMU812>3.0.CO;2-L
   Waziri A, 2010, NEUROSURG CLIN N AM, V21, P31, DOI 10.1016/j.nec.2009.08.005
   Wiemels JL, 2011, CANCER EPIDEM BIOMAR, V20, P2377, DOI 10.1158/1055-9965.EPI-11-0668
   Wiemels JL, 2009, INT J CANCER, V125, P680, DOI 10.1002/ijc.24369
   Wrensch M, 2005, AM J EPIDEMIOL, V161, P929, DOI 10.1093/aje/kwi119
   Zalatimo O, 2013, ADV EXP MED BIOL, V779, P267, DOI 10.1007/978-1-4614-6176-0_12
   Zhou M, 2010, CANCER RES, V70, P7534, DOI 10.1158/0008-5472.CAN-10-0815
   Zisakis A, 2007, CYTOKINE, V39, P99, DOI 10.1016/j.cyto.2007.05.012
   Zou WP, 2006, NAT REV IMMUNOL, V6, P295, DOI 10.1038/nri1806
NR 50
TC 34
Z9 37
U1 0
U2 8
PU WILEY
PI HOBOKEN
PA 111 RIVER ST, HOBOKEN 07030-5774, NJ USA
SN 0020-7136
EI 1097-0215
J9 INT J CANCER
JI Int. J. Cancer
PD AUG 15
PY 2015
VL 137
IS 4
BP 826
EP 836
DI 10.1002/ijc.29441
PG 11
WC Oncology
SC Oncology
GA CK7QY
UT WOS:000356428400008
PM 25604093
DA 2025-02-17
ER

PT J
AU Xu, G
   Guo, YW
   Seng, ZY
   Cui, G
   Qu, JQ
AF Xu, Gang
   Guo, Yanwu
   Seng, Zhiyuan
   Cui, Gang
   Qu, Jianqiang
TI Bone marrow-derived mesenchymal stem cells co-expressing interleukin-18 and interferon-β exhibit potent antitumor effect against intracranial glioma in rats
SO ONCOLOGY REPORTS
LA English
DT Article
DE bone marrow-derived mesenchymal stem cells; glioma; interleukin-18; interferon-beta
ID cytotoxic t-lymphocytes; dendritic cells; malignant glioma; gene-therapy; growth-inhibition; up-regulation; tumor-growth; ifn-beta; induction; immunity
AB Bone marrow-derived mesenchymal stem cells (BMSCs) are promising gene vehicles for cancer gene therapy. In our previous, study, we reported that BMSCs expressing interleukin (IL)-18 effectively inhibit the growth of glioma in rats. In the present study, we further detected the effect of BMSCs co-expressing IL-18 and interferon (IFN)-beta, both of which are immunostimulatory cytokines. BMSCs were genetically engineered to express IL-18 and IFN-I3 by transfection of recombinant lentivirus-mediated gene transfer. Results showed that BMSCs co-expressing the two cytokines displayed more significant inhibition effect on glioma cell growth in vitro when compared with BMSCs solely expressing IL-18 or IFN-beta. Treatment of BMSCs co-expressing IL-18 and IFN-beta significantly prolonged the survival and inhibited tumor growth in a rat intracranial glioma model. Furthermore, these genetically engineered BMSCs remarkably promoted cell apoptosis, antitumor cytokine production and CD4(+) and CD8(+) T-cell infiltration in intracranial glioma tissues than BMSCs solely expressing IL-18 or IFN-beta. Results of the present study suggested that IL-18 and IFN-beta had a synergistic effect on glioma inhibition. Moreover, results provided evidence that delivery of IL-18 and IFN-beta by BMSCs may be an excellent and promising approach to develop an effective treatment protocol for glioma therapy.
C1 [Xu, Gang; Seng, Zhiyuan; Cui, Gang; Qu, Jianqiang] Xi An Jiao Tong Univ, Affiliated Hosp 2, Sch Med, Dept Neurosurg, Xian 710004, Shaanxi, Peoples R China.
   [Guo, Yanwu] South Med Univ, Affiliated Zhujiang Hosp, Dept Neurosurg, Guangzhou 510282, Guangdong, Peoples R China.
C3 Xi'an Jiaotong University; Southern Medical University - China
RP Cui, G (通讯作者)，Xi An Jiao Tong Univ, Affiliated Hosp 2, Sch Med, Dept Neurosurg, 157 Xiwu Rd, Xian 710004, Shaanxi, Peoples R China.
EM cuigangsx@163.com
FU Natural Science Foundation of Shaanxi Province of China [2014JM2-8179]
CR Bexell D, 2009, MOL THER, V17, P183, DOI 10.1038/mt.2008.229
   Chen WL, 2006, EUR J IMMUNOL, V36, P1598, DOI 10.1002/eji.200535501
   FARRELL CL, 1987, J NEURO-ONCOL, V4, P403, DOI 10.1007/BF00195612
   Glick RP, 1997, NEUROSURGERY, V41, P898, DOI 10.1097/00006123-199710000-00025
   Glick RP, 1997, NEUROSURGERY, V41, P906
   Gunnarsson S, 2010, J NEUROIMMUNOL, V218, P140, DOI 10.1016/j.jneuroim.2009.10.017
   Guo Y, 2012, ASIAN PAC J CANCER P, V13, P2837, DOI 10.7314/APJCP.2012.13.6.2837
   HERTZOG PJ, 1994, MOL REPROD DEV, V39, P226
   Hwang KS, 2004, CANCER GENE THER, V11, P397, DOI 10.1038/sj.cgt.7700711
   Kageshita T, 2001, MELANOMA RES, V11, P337, DOI 10.1097/00008390-200108000-00003
   Kikuchi T, 2000, J IMMUNOTHER, V23, P184, DOI 10.1097/00002371-200003000-00002
   Kohyama M, 1998, JPN J CANCER RES, V89, P1041, DOI 10.1111/j.1349-7006.1998.tb00494.x
   Kraman M, 2010, SCIENCE, V330, P827, DOI 10.1126/science.1195300
   Liu W, 2012, J INT MED RES, V40, P537, DOI 10.1177/147323001204000215
   Liu WW, 2015, ONCOL REP, V33, P1049, DOI 10.3892/or.2015.3724
   Lohr J, 2011, CLIN CANCER RES, V17, P4296, DOI 10.1158/1078-0432.CCR-10-2557
   Maher EA, 2001, GENE DEV, V15, P1311, DOI 10.1101/gad.891601
   Mao XG, 2009, CELL MOL NEUROBIOL, V29, P141, DOI 10.1007/s10571-008-9310-1
   Marshall DJ, 2006, VACCINE, V24, P244, DOI 10.1016/j.vaccine.2005.07.087
   Matuskova M, 2010, CANCER LETT, V290, P58, DOI 10.1016/j.canlet.2009.08.028
   Meijer DH, 2009, CANCER GENE THER, V16, P664, DOI 10.1038/cgt.2009.8
   Menon LG, 2009, STEM CELLS, V27, P2320, DOI 10.1002/stem.136
   Nakahara N, 2003, CANCER GENE THER, V10, P549, DOI 10.1038/sj.cgt.7700598
   Nakamizo A, 2005, CANCER RES, V65, P3307, DOI 10.1158/0008-5472.CAN-04-1874
   Natsume A, 1999, GENE THER, V6, P1626, DOI 10.1038/sj.gt.3300990
   Natsume A, 2000, J NEURO-ONCOL, V47, P117, DOI 10.1023/A:1006441030976
   OKAMURA H, 1995, NATURE, V378, P88, DOI 10.1038/378088a0
   OLSON JJ, 1990, J NEUROSURG, V72, P745, DOI 10.3171/jns.1990.72.5.0745
   Ossendorp F, 1998, J EXP MED, V187, P693, DOI 10.1084/jem.187.5.693
   Robertson MJ, 2006, CLIN CANCER RES, V12, P4265, DOI 10.1158/1078-0432.CCR-06-0121
   Sanai N, 2008, NEUROSURGERY, V62, P753, DOI 10.1227/01.neu.0000318159.21731.cf
   SOBOL RE, 1995, GENE THER, V2, P164
   Streck CJ, 2006, CANCER GENE THER, V13, P99, DOI 10.1038/sj.cgt.7700878
   Suryadevara Carter M, 2015, SURG NEUROL INT, V6, PS68, DOI 10.4103/2152-7806.151341
   Takano S, 2014, INT J ONCOL, V45, P1837, DOI 10.3892/ijo.2014.2620
   Tang XJ, 2014, ANTICANCER RES, V34, P729
   Uchibori R, 2009, J GENE MED, V11, P373, DOI 10.1002/jgm.1313
   Williams RF, 2010, J PEDIATR SURG, V45, P1103, DOI 10.1016/j.jpedsurg.2010.02.073
   Xia DJ, 2004, CANCER BIOTHER RADIO, V19, P322, DOI 10.1089/1084978041424990
   Xu G, 2009, CELL BIOL INT, V33, P466, DOI 10.1016/j.cellbi.2008.07.023
   Yamanaka R, 2005, J NEURO-ONCOL, V72, P107, DOI 10.1007/s11060-004-3550-9
   Yamanaka R, 2005, DNA CELL BIOL, V24, P317, DOI 10.1089/dna.2005.24.317
   Yamanaka R, 2003, J NEUROSURG, V99, P746, DOI 10.3171/jns.2003.99.4.0746
   YOSHIDA J, 1992, BIOCHEM INT, V28, P1055
   Zhang YH, 2004, BIOCHEM BIOPH RES CO, V325, P1240, DOI 10.1016/j.bbrc.2004.10.165
   Zheng JN, 2010, CANCER GENE THER, V17, P28, DOI 10.1038/cgt.2009.38
NR 46
TC 32
Z9 36
U1 1
U2 9
PU SPANDIDOS PUBL LTD
PI ATHENS
PA POB 18179, ATHENS, 116 10, GREECE
SN 1021-335X
EI 1791-2431
J9 ONCOL REP
JI Oncol. Rep.
PD OCT 15
PY 2015
VL 34
IS 4
BP 1915
EP 1922
DI 10.3892/or.2015.4174
PG 8
WC Oncology
SC Oncology
GA CR2KX
UT WOS:000361159600030
PM 26252165
DA 2025-02-17
ER

PT J
AU Bonomi, A
   Lisini, D
   Navone, SE
   Frigerio, S
   Dossena, M
   Ciusani, E
   Rampini, P
   Marfia, G
   Coccè, V
   Cavicchini, L
   Sisto, F
   Parati, E
   Mantegazza, R
   Rimoldi, M
   Rizzetto, M
   Alessandri, G
   Pessina, A
AF Bonomi, Arianna
   Lisini, Daniela
   Navone, Stefania Elena
   Frigerio, Simona
   Dossena, Marta
   Ciusani, Emilio
   Rampini, Paolo
   Marfia, Giovanni
   Cocce, Valentina
   Cavicchini, Loredana
   Sisto, Francesca
   Parati, Eugenio
   Mantegazza, Renato
   Rimoldi, Marco
   Rizzetto, Manuela
   Alessandri, Giulio
   Pessina, Augusto
TI Human CD14+cells loaded with Paclitaxel inhibit <i>in vitro</i> cell proliferation of glioblastoma
SO CYTOTHERAPY
LA English
DT Article
DE CD14+cells; drug uptake; glioblastoma; Taxol
ID dendritic cells; endothelial progenitor; peripheral-blood; suppressor-cells; vaccination; taxol; modulation; immunity
AB Background aims. In attempting to develop new strategies to circumvent the immunosuppression associated with glioblastoma (GB), novel approaches have been designed using dendritic cell (DC)-based vaccination, which is considered a promising strategy to attack high-grade glioma. In previous studies, we demonstrated that human mesenchymal stromal cells without genetic manipulation but primed with Paclitaxel (PTX) acquire a potent anti-tumor activity, providing an interesting new biological approach for drug delivery. On the basis of these results, we here investigated whether both CD14+ and their derived DCs may behave like mesenchymal stromal cells acquiring anti-tumor activity on priming with PTX. Methods. Human CD14+ cells were isolated from peripheral blood. Fluorescence-activated cell sorter analysis, was performed to determine the purity of CD14+ and their differentiation into mature DCs. Cells were primed by incubation with 1 mu g/mL of PTX for 24 h, and the PTX released by cells was assessed by mass spectrometry analysis. Anti-tumor activity was checked by testing the conditioned medium (CM) on the proliferation of U87 MG, a GB cell line. Results. Both CD14+ and DCs were able to incorporate PTX and release the drug in the CM in a time-dependent manner (maximal release over 24 h). The addition of CM from CD14+ and DCs loaded with PTX strongly inhibits proliferation of U87 MG cells. Conclusions. Our results are the first demonstration that peripheral blood-derived CD14+ and DCs, in addition to their application for immunotherapy for GB, could also be used to delivery anti-cancer drugs, such as PTX, to kill GB cells.
C1 [Bonomi, Arianna; Cocce, Valentina; Cavicchini, Loredana; Sisto, Francesca; Pessina, Augusto] Univ Milan, Dept Biomed Surg & Dent Sci, I-20133 Milan, Italy.
   [Lisini, Daniela; Frigerio, Simona] Fdn Ist Ricovero & Cura Carattere Sci IRCCS Neuro, Cell Therapy Prod Unit, Milan, Italy.
   [Navone, Stefania Elena; Rampini, Paolo; Marfia, Giovanni] Fdn IRCCS Ca Granda Osped Maggiore Policlin, Lab Expt Neurosurg & Cell Therapy, Neurosurg Unit, Milan, Italy.
   [Dossena, Marta; Parati, Eugenio; Alessandri, Giulio] Fdn IRCCS Neurol Inst C Besta, Cellular Neurobiol Lab, Dept Cerebrovasc Dis, Milan, Italy.
   [Ciusani, Emilio] Fdn IRCCS Neurol Inst C Besta, Lab Clin Pathol & Neurogenet Med, Milan, Italy.
   [Mantegazza, Renato] Fdn IRCCS Neurol Inst C Besta, Unit Neuroimmunol, Milan, Italy.
   [Rimoldi, Marco; Rizzetto, Manuela] Fdn IRCCS Neurol Inst C Besta, Div Biochem & Genet, Milan, Italy.
C3 University of Milan; IRCCS Ca Granda Ospedale Maggiore Policlinico
RP Pessina, A (通讯作者)，Univ Milan, Dept Biomed Surg & Dent Sci, Via Pascal 36, I-20133 Milan, Italy.
EM augusto.pessina@unimi.it
FU Associazione Italiana per la Ricerca sul Cancro [AIRC 12037]; ricerca corrente Fondazione Besta [62]
CR Ardon H, 2010, J NEURO-ONCOL, V99, P261, DOI 10.1007/s11060-010-0131-y
   Ball HG, 1996, GYNECOL ONCOL, V62, P278, DOI 10.1006/gyno.1996.0227
   Bielamowicz K, 2013, FRONT ONCOL, V3, P0, DOI 10.3389/fonc.2013.00275
   Bonomi A, 2013, INT J IMMUNOPATH PH, V26, P33, DOI 10.1177/03946320130260S105
   Carpentier A, 2010, NEURO-ONCOLOGY, V12, P401, DOI 10.1093/neuonc/nop047
   Clark MJ, 2010, PLOS GENET, V6, P0, DOI 10.1371/journal.pgen.1000832
   Condamine T, 2011, TRENDS IMMUNOL, V32, P19, DOI 10.1016/j.it.2010.10.002
   Conforti A, 2014, CYTOTHERAPY, V16, P868, DOI 10.1016/j.jcyt.2014.01.414
   de Vleeschouwer S, 2006, NEUROSURGERY, V59, P988, DOI 10.1227/01.NEU.0000245595.38957.3E
   EISEMAN JL, 1994, CANCER CHEMOTH PHARM, V34, P465, DOI 10.1007/s002800050174
   Fellner S, 2002, J CLIN INVEST, V110, P1309, DOI 10.1172/JCI200215451
   Filipazzi P, 2007, J CLIN ONCOL, V25, P2546, DOI 10.1200/JCO.2006.08.5829
   Griffon-Etienne G, 1999, CANCER RES, V59, P3776
   Liau LM, 2005, CLIN CANCER RES, V11, P5515, DOI 10.1158/1078-0432.CCR-05-0464
   Lin CN, 2014, NEUROREPORT, V25, P900, DOI 10.1097/WNR.0000000000000196
   Maes W, 2009, NEURO-ONCOLOGY, V11, P529, DOI 10.1215/15228517-2009-004
   Marigo I, 2008, IMMUNOL REV, V222, P162, DOI 10.1111/j.1600-065X.2008.00602.x
   Mazzolini G, 2005, J CLIN ONCOL, V23, P999, DOI 10.1200/JCO.2005.00.463
   MOSMANN T, 1983, J IMMUNOL METHODS, V65, P55, DOI 10.1016/0022-1759(83)90303-4
   Nava S, 2012, PLOS ONE, V7, P0, DOI 10.1371/journal.pone.0052301
   Ostrand-Rosenberg S, 2009, J IMMUNOL, V182, P4499, DOI 10.4049/jimmunol.0802740
   Pellegatta S, 2013, ONCOIMMUNOLOGY, V2, P0, DOI 10.4161/onci.23401
   Pellegatta S, 2010, NEURO-ONCOLOGY, V12, P377, DOI 10.1093/neuonc/nop024
   Pessina A, 2013, ANTI-CANCER AGENT ME, V13, P523
   Pessina A, 2011, PLOS ONE, V6, P0, DOI 10.1371/journal.pone.0028321
   Poschke I, 2010, CANCER RES, V70, P4335, DOI 10.1158/0008-5472.CAN-09-3767
   REED LJ, 1938, AMER JOUR HYG, V27, P493
   RINGEL I, 1987, J PHARMACOL EXP THER, V242, P692
   Rodrigues JC, 2010, NEURO-ONCOLOGY, V12, P351, DOI 10.1093/neuonc/nop023
   Strik HM, 2006, ANTICANCER RES, V26, P865
   Studeny M, 2004, JNCI-J NATL CANCER I, V96, P1593, DOI 10.1093/jnci/djh299
   Urbich C, 2003, CIRCULATION, V108, P2511, DOI 10.1161/01.CIR.0000096483.29777.50
   Vainchtein LD, 2006, BIOMED CHROMATOGR, V20, P139, DOI 10.1002/bmc.544
   Van Gool S, 2009, BRAIN PATHOL, V19, P694, DOI 10.1111/j.1750-3639.2009.00316.x
   Varma NRS, 2013, BMC MED IMAGING, V13, P0, DOI 10.1186/1471-2342-13-17
   WATKINS S, 2014, NEW LEFT REV MAR, V0, P5
   Wheeler CJ, 2004, CLIN CANCER RES, V10, P5316, DOI 10.1158/1078-0432.CCR-04-0497
   Woo HL, 1996, AM J CLIN ONCOL-CANC, V19, P290, DOI 10.1097/00000421-199606000-00016
   Yoshida S, 2001, CANCER IMMUNOL IMMUN, V50, P321, DOI 10.1007/s002620100201
NR 39
TC 13
Z9 13
U1 0
U2 14
PU ELSEVIER SCI LTD
PI OXFORD
PA THE BOULEVARD, LANGFORD LANE, KIDLINGTON, OXFORD OX5 1GB, OXON, ENGLAND
SN 1465-3249
EI 1477-2566
J9 CYTOTHERAPY
JI Cytotherapy
PD MAR 15
PY 2015
VL 17
IS 3
BP 310
EP 319
DI 10.1016/j.jcyt.2014.09.009
PG 10
WC Cell & Tissue Engineering; Biotechnology & Applied Microbiology; Cell Biology; Hematology; Medicine, Research & Experimental
SC Cell Biology; Biotechnology & Applied Microbiology; Hematology; Research & Experimental Medicine
GA CB5FP
UT WOS:000349653200009
PM 25457277
DA 2025-02-17
ER

PT J
AU He, XZ
   Wang, QF
   Han, S
   Wang, HQ
   Ye, YY
   Zhu, ZY
   Zhang, SZ
AF He, Xiao-Zheng
   Wang, Qi-Fu
   Han, Shuai
   Wang, Hui-Qing
   Ye, Yong-Yi
   Zhu, Zhi-Yuan
   Zhang, Shi-Zhong
TI Cryo-ablation improves anti-tumor immunity through recovering tumor educated dendritic cells in tumor-draining lymph nodes
SO DRUG DESIGN DEVELOPMENT AND THERAPY
LA English
DT Article
DE glioma; cryo-ablation; dendritic cells; tumor-draining lymph nodes; anti-tumor immunity
ID regulatory t-cells; cancer-immunotherapy; antigen; expression; induction; gliomas; cryoablation; macrophages; combination; tolerance
AB Background: In addition to minimally invasive destruction of tumors, cryo-ablation of tumors to some extent modulated anti-tumor immunity. Cryo-ablated tumors in glioma mice models induced anti-tumor cellular immunologic response which increases the percentage of CD3(+) and CD4(+)T cells in blood as well as natural killer cells. As a crucial role in triggering anti-tumor immunity, dendritic cells (DCs) were educated by tumors to adopt a tolerance phenotype which helps the tumor escape from immune monitoring. This study aims to study whether cryo-ablation could influence the tolerogenic DCs, and influence anti-tumor immunity in tumor-draining lymph nodes (TDLNs). Methods: Using the GL261 subcutaneous glioma mouse model, we created a tumor bearing group, cryo-ablation group, and surgery group. We analyzed alteration in phenotype and function of tolerogenic DCs, and evaluated the factors of anti-tumor immunity inhibition. Results: DCs in TDLNs in GL261 subcutaneous glioma mouse model expressed tolerogenic phenotype. In contrast to surgery, cryo-ablation improved the quantity and quality of these tolerogenic DCs. Moreover, the DCs decreased the expression of intracellular interleukin-10 (IL-10) and extra-cellular IL-10. In vitro, DCs from the cryo-ablation group recovered their specific function and induced potent anti-tumor immunity through triggering T cells. In vivo, cryo-ablation showed weak anti-tumor immunity, only inhibiting the growth of rechallenged tumors. But many IL-10-low DCs, rather than IL-10-high DCs, infiltrated the tumors. More importantly, Tregs inhibited the performance of these DCs; and depletion of Tregs greatly improved anti-tumor immunity in vivo. Conclusion: Cryo-ablation could recover function of tumor induced tolerogenic DCs in vitro; and depletion of Tregs could improve this anti-tumor effect in vivo. The Tregs/CD4(+)T and Tregs/CD25(+)T cells in TDLNs inhibit DCs' activity and function.
C1 [He, Xiao-Zheng; Wang, Qi-Fu; Wang, Hui-Qing; Ye, Yong-Yi; Zhu, Zhi-Yuan; Zhang, Shi-Zhong] Southern Med Univ, Zhujiang Hosp, Dept Neurosurg, Guangzhou 510282, Guangdong, Peoples R China.
   [He, Xiao-Zheng; Wang, Qi-Fu; Wang, Hui-Qing; Ye, Yong-Yi; Zhu, Zhi-Yuan; Zhang, Shi-Zhong] Southern Med Univ, Neurosurg Inst Guangdong Prov, Natl Key Clin Specialty, Guangdong Prov Key Lab Brain Funct Repair & Regen, Guangzhou 510282, Guangdong, Peoples R China.
   [Han, Shuai] Southern Med Univ, Zhujiang Hosp, Dept Gen Surg, Guangzhou 510282, Guangdong, Peoples R China.
C3 Southern Medical University - China; Southern Medical University - China; Southern Medical University - China
RP Zhang, SZ (通讯作者)，Southern Med Univ, Zhujiang Hosp, Neurosurg Inst Guangdong, 253 Gongye Rd, Guangzhou 510282, Guangdong, Peoples R China.
EM hizhongzhangsmu@yeah.net
FU National Natural Science Foundation of China [81172416/H1618, 81371397/H0912]
CR Acuner-Ozbabacan ES, 2014, BMC GENOMICS, V15, P0, DOI 10.1186/1471-2164-15-S4-S2
   Banchereau J, 2000, ANNU REV IMMUNOL, V18, P767, DOI 10.1146/annurev.immunol.18.1.767
   Bloch O, 2013, CLIN CANCER RES, V19, P3165, DOI 10.1158/1078-0432.CCR-12-3314
   Braun Klaus, 2009, DRUG DES DEVEL THER, V2, P289
   Chattopadhyay G, 2013, J IMMUNOL, V191, P5875, DOI 10.4049/jimmunol.1301693
   Chaux P, 1997, INT J CANCER, V72, P619, DOI 10.1002/(SICI)1097-0215(19970807)72:4<619::AID-IJC12>3.0.CO;2-6
   Curiel TJ, 2007, J CLIN INVEST, V117, P1167, DOI 10.1172/JCI31202
   den Brok MHMGM, 2006, BRIT J CANCER, V95, P896, DOI 10.1038/sj.bjc.6603341
   den Brok MHMGM, 2004, CANCER RES, V64, P4024, DOI 10.1158/0008-5472.CAN-03-3949
   Gabrilovich D, 2004, NAT REV IMMUNOL, V4, P941, DOI 10.1038/nri1498
   Gallucci S, 1999, NAT MED, V5, P1249, DOI 10.1038/15200
   Ghiringhelli F, 2005, J EXP MED, V202, P919, DOI 10.1084/jem.20050463
   Grauer OM, 2007, INT J CANCER, V121, P95, DOI 10.1002/ijc.22607
   Haen SP, 2011, CLIN DEV IMMUNOL, V0, P0, DOI DOI 10.1155/2011/160250
   Kryczek I, 2006, J IMMUNOL, V177, P40, DOI 10.4049/jimmunol.177.1.40
   Kuang DM, 2008, J IMMUNOL, V181, P3089, DOI 10.4049/jimmunol.181.5.3089
   Li M, 2011, TECHNOL CANCER RES T, V10, P95, DOI 10.7785/tcrt.2012.500183
   Maes W, 2009, NEURO-ONCOLOGY, V11, P529, DOI 10.1215/15228517-2009-004
   Mellor AL, 2004, NAT REV IMMUNOL, V4, P762, DOI 10.1038/nri1457
   Nagaraj S, 2007, NAT MED, V13, P828, DOI 10.1038/nm1609
   Nierkens S, 2009, PLOS ONE, V4, P0, DOI 10.1371/journal.pone.0008368
   Sabel MS, 2009, CRYOBIOLOGY, V58, P1, DOI 10.1016/j.cryobiol.2008.10.126
   Sharma MD, 2007, J CLIN INVEST, V117, P2570, DOI 10.1172/JCI31911
   Shi Y, 2002, EUR J IMMUNOL, V32, P155, DOI 10.1002/1521-4141(200201)32:1<155::AID-IMMU155>3.0.CO;2-P
   Sinha P, 2007, J IMMUNOL, V179, P977, DOI 10.4049/jimmunol.179.2.977
   Vignali DAA, 2008, NAT REV IMMUNOL, V8, P523, DOI 10.1038/nri2343
   Waitz R, 2012, CANCER RES, V72, P430, DOI 10.1158/0008-5472.CAN-11-1782
   Wang TH, 2004, NAT MED, V10, P48, DOI 10.1038/nm976
   Wei WZ, 2004, CANCER IMMUNOL IMMUN, V53, P73, DOI 10.1007/s00262-003-0444-1
   Zarogoulidis K, 2013, DRUG DES DEV THER, V7, P611, DOI 10.2147/DDDT.S43184
   Zitvogel L, 2010, CLIN CANCER RES, V16, P3100, DOI 10.1158/1078-0432.CCR-09-2891
NR 31
TC 17
Z9 22
U1 0
U2 17
PU DOVE MEDICAL PRESS LTD
PI ALBANY
PA PO BOX 300-008, ALBANY, AUCKLAND 0752, NEW ZEALAND
SN 1177-8881
EI 
J9 DRUG DES DEV THER
JI Drug Des. Dev. Ther.
PD JUN 15
PY 2015
VL 9
IS 
BP 1449
EP 1458
DI 10.2147/DDDT.S76592
PG 10
WC Chemistry, Medicinal; Pharmacology & Pharmacy
SC Pharmacology & Pharmacy
GA CC8SY
UT WOS:000350639700002
PM 25792805
DA 2025-02-17
ER

PT J
AU Hekim, N
   Cetin, Z
   Nikitaki, Z
   Cort, A
   Saygili, EI
AF Hekim, Nezih
   Cetin, Zafer
   Nikitaki, Zacharenia
   Cort, Aysegul
   Saygili, Eyup Ilker
TI Radiation triggering immune response and inflammation
SO CANCER LETTERS
LA English
DT Review
DE Ionizing radiation; Low doses; Immune response; Inflammation; Programmed cell death; Danger signals
ID cancer-cell death; dose ionizing-radiation; induced apoptosis; fas-ligand; calreticulin exposure; antitumor immunity; gamma-irradiation; dendritic cells; glioma-cells; tumor-cells
AB Radiation therapy (RT) is a well-established but still under optimization branch of Cancer Therapy (CT). RT uses electromagnetic waves or charged particles in order to kill malignant cells, by accumulating the energy onto these cells. The issue at stake for RT, as well as for any other Cancer Therapy technique, is always to kill only cancer cells, without affecting the surrounding healthy ones. This perspective of CT is usually described under the terms "specificity" and "selectivity". Specificity and selectivity are the ideal goal, but the ideal is never entirely achieved. Thus, in addition to killing healthy cells, changes and effects are observed in the immune system after irradiation. In this review, we mainly focus on the effects of ionizing radiation on the immune system and its components like bone marrow. Additionally, we are interested in the effects and benefits of low-dose ionizing radiation on the hematopoiesis and immune response. Low dose radiation has been shown to induce biological responses like inflammatory responses, innate immune system activation and DNA repair (adaptive response). This review reveals the fact that there are many unanswered questions regarding the role of radiation as either an immune-activating (low dose) or immunosuppressive (high dose) agent. (C) 2015 Elsevier Ireland Ltd. All rights reserved.
C1 [Hekim, Nezih; Cort, Aysegul; Saygili, Eyup Ilker] SANKO Univ, Sch Med, Dept Med Biochem, Gaziantep, Turkey.
   [Cetin, Zafer] SANKO Univ, Sch Med, Dept Med Biol & Genet, Gaziantep, Turkey.
   [Nikitaki, Zacharenia] Natl Tech Univ Athens, Dept Phys, Sch Appl Math & Phys Sci, Athens 15780, Greece.
   [Cort, Aysegul] SANKO Univ, Fac Hlth Sci, Dept Nutr & Dietet, Gaziantep, Turkey.
C3 Sanko University; Sanko University; National Technical University of Athens; Sanko University
RP Saygili, EI (通讯作者)，SANKO Univ, Sch Med, Dept Med Biochem, Gaziantep, Turkey.
EM isaygili@sanko.edu.tr
CR Abdulkarim B, 2000, INT J CANCER, V86, P229, DOI 10.1002/(SICI)1097-0215(20000415)86:2<229::AID-IJC12>3.0.CO;2-1
   Abou-El-Ardat K, 2012, MUTAT RES-FUND MOL M, V731, P27, DOI 10.1016/j.mrfmmm.2011.10.006
   Albanese J, 2000, RADIAT RES, V153, P49, DOI 10.1667/0033-7587(2000)153[0049:IRAFAL]2.0.CO;2
   ANDERSON RE, 1982, AM J PATHOL, V109, P169
   Archibald DJ, 2010, OTOL NEUROTOL, V31, P991, DOI 10.1097/MAO.0b013e3181e40e4f
   BAIRD MC, 1990, RADIAT RES, V123, P292, DOI 10.2307/3577735
   Raneros AB, 2014, ONCOIMMUNOLOGY, V3, P0, DOI 10.4161/onci.28497
   Belka C, 1998, RADIAT RES, V149, P588, DOI 10.2307/3579905
   Binder RJ, 2004, TISSUE ANTIGENS, V64, P442, DOI 10.1111/j.1399-0039.2004.00299.x
   Blank CU, 2014, CURR OPIN ONCOL, V26, P204, DOI 10.1097/CCO.0000000000000054
   Blankenstein T, 2003, CURR OPIN IMMUNOL, V15, P148, DOI 10.1016/S0952-7915(03)00007-4
   Boldin MP, 1996, CELL, V85, P803, DOI 10.1016/S0092-8674(00)81265-9
   Bortfeld T, 2011, BRIT J RADIOL, V84, P485, DOI 10.1259/bjr/86221320
   Cheng ML, 2014, CURR TREAT OPTION ON, V15, P115, DOI 10.1007/s11864-013-0267-z
   Chiriva-Internati M, 2006, IN VITRO CELL DEV-AN, V42, P89
   Chun SH, 2013, DOSE-RESPONSE, V11, P374, DOI 10.2203/dose-response.12-041.Lee
   CHUTSE W, 1975, INT J RADIAT BIOL, V27, P41, DOI 10.1080/09553007514550041
   COHEN PL, 1991, ANNU REV IMMUNOL, V9, P243, DOI 10.1146/annurev.iy.09.040191.001331
   Crane CA, 2010, NEURO-ONCOLOGY, V12, P7, DOI 10.1093/neuonc/nop009
   de la Cruz-Merino L, 2014, FRONT IMMUNOL, V5, P0, DOI 10.3389/fimmu.2014.00102
   Deeks ED, 2014, DRUGS, V74, P1233, DOI 10.1007/s40265-014-0234-4
   della Vergiliana JFV, 2011, BIOL CHEM, V392, P633, DOI 10.1515/BC.2011.062
   Deng LF, 2014, J CLIN INVEST, V124, P687, DOI 10.1172/JCI67313
   Dovedi SJ, 2014, CANCER RES, V74, P5458, DOI 10.1158/0008-5472.CAN-14-1258
   Driessens G, 2009, J IMMUNOTHER, V32, P140, DOI 10.1097/CJI.0b013e3181920275
   Eisele G, 2006, BRAIN, V129, P2416, DOI 10.1093/brain/awl205
   Friese MA, 2004, CANCER RES, V64, P7596, DOI 10.1158/0008-5472.CAN-04-1627
   Fritz TE, 1986, LIFE SPAN RAD EFFECT, V0, P116
   Fritz TE, 1982, EXPT HEMATOLOGY TODA, V0, P229
   Fulda S, 1998, CELL DEATH DIFFER, V5, P884, DOI 10.1038/sj.cdd.4400419
   Gameiro SR, 2014, ONCOTARGET, V5, P403, DOI 10.18632/oncotarget.1719
   Georgakilas AG, 2015, CANCER LETT, V356, P3, DOI 10.1016/j.canlet.2014.03.032
   Georgakilas AG, 2014, CANCER LETT, V353, P248, DOI 10.1016/j.canlet.2014.07.030
   GIDALI J, 1979, RADIAT RES, V77, P285, DOI 10.2307/3575140
   Hamid O, 2013, NEW ENGL J MED, V369, P134, DOI 10.1056/NEJMoa1305133
   Hatzi VI, 2015, CANCER LETT, V356, P34, DOI 10.1016/j.canlet.2013.11.018
   Hirokawa Y, 2008, CANCER SCI, V99, P1287, DOI 10.1111/j.1349-7006.2008.00805.x
   Hodge JW, 2008, ONCOLOGY-NY, V22, P1064
   Hou DL, 2014, CANCER GENE THER, V21, P542, DOI 10.1038/cgt.2014.62
   Ishida T, 2014, CIRC J, V78, P42, DOI 10.1253/circj.CJ-13-1194
   JAMES SJ, 1988, INT J RADIAT BIOL, V53, P137, DOI 10.1080/09553008814550491
   Kim JY, 2006, EXP MOL MED, V38, P474, DOI 10.1038/emm.2006.56
   Kono K, 2013, CELL DEATH DIS, V4, P0, DOI 10.1038/cddis.2013.207
   Kyi C, 2014, FEBS LETT, V588, P368, DOI 10.1016/j.febslet.2013.10.015
   La Greca M, 2014, ONCOTARGETS THER, V7, P1115, DOI 10.2147/OTT.S62699
   LAMERTON LF, 1960, BRIT J RADIOL, V33, P287, DOI 10.1259/0007-1285-33-389-287
   LIU CN, 1993, J NEURO-ONCOL, V15, P113, DOI 10.1007/BF01053932
   Liu Shu-Zheng, 2004, NONLINEARITY BIOL TOXICOL MED, V2, P233, DOI 10.1080/15401420490507486
   Ljungman P, 2002, CLIN INFECT DIS, V34, P1094, DOI 10.1086/339329
   Lu DY, 2010, J CELL BIOCHEM, V110, P141, DOI 10.1002/jcb.22520
   Lugade AA, 2008, J IMMUNOL, V180, P3132, DOI 10.4049/jimmunol.180.5.3132
   Ma Zhen-feng, 2013, ZHONGHUA YI XUE ZA ZHI, V93, P2385
   Makarova KS, 2001, MICROBIOL MOL BIOL R, V65, P44, DOI 10.1128/MMBR.65.1.44-79.2001
   MAKINODAN T, 1990, HEALTH PHYS, V59, P29, DOI 10.1097/00004032-199007000-00003
   McBride WH, 2004, RADIAT RES, V162, P1, DOI 10.1667/RR3196
   Merrick A, 2005, BRIT J CANCER, V92, P1450, DOI 10.1038/sj.bjc.6602518
   Muzio M, 1996, CELL, V85, P817, DOI 10.1016/S0092-8674(00)81266-0
   Obeid M, 2007, CELL DEATH DIFFER, V14, P1848, DOI 10.1038/sj.cdd.4402201
   Obeid M, 2007, NAT MED, V13, P54, DOI 10.1038/nm1523
   Ogawa Y, 1997, CLIN CANCER RES, V3, P2211
   Osipov A N, 2004, NONLINEARITY BIOL TOXICOL MED, V2, P223, DOI 10.1080/15401420490507521
   Owen-Schaub L, 2000, INT J ONCOL, V17, P5
   Ozono Seiichiro, 2014, GAN TO KAGAKU RYOHO, V41, P1077
   Panaretakis T, 2008, CELL DEATH DIFFER, V15, P1499, DOI 10.1038/cdd.2008.67
   Pasi F, 2014, BIOMED RES INT, V2014, P0, DOI 10.1155/2014/453497
   Pereira GC, 2014, BIOMED RES INT, V2014, P0, DOI 10.1155/2014/231090
   Raghavan M, 2013, TRENDS IMMUNOL, V34, P13, DOI 10.1016/j.it.2012.08.002
   Reits EA, 2006, J EXP MED, V203, P1259, DOI 10.1084/jem.20052494
   Reth M, 2002, NAT IMMUNOL, V3, P1129, DOI 10.1038/ni1202-1129
   Roedel F, 2012, CURR MED CHEM, V19, P1741, DOI 10.2174/092986712800099866
   Rosental B, 2012, CURR MED CHEM, V19, P1780, DOI 10.2174/092986712800099730
   Roses RE, 2014, RADIAT RES, V182, P211, DOI 10.1667/RR13495.1
   Ryan JL, 2012, J INVEST DERMATOL, V132, P985, DOI 10.1038/jid.2011.411
   Satwani P, 2014, CYTOTHERAPY, V0, P0
   Schweizer MT, 2014, CANCER METAST REV, V33, P641, DOI 10.1007/s10555-013-9479-8
   SEED TM, 1993, CANCER RES, V53, P4518
   Shao LJ, 2014, ANTIOXID REDOX SIGN, V20, P1447, DOI 10.1089/ars.2013.5635
   Sharma M, 2008, PROTEOM CLIN APPL, V2, P1065, DOI 10.1002/prca.200780153
   Shinoura N, 2000, JPN J CANCER RES, V91, P1044, DOI 10.1111/j.1349-7006.2000.tb00883.x
   Shokolenko Inna N, 2014, WORLD J EXP MED, V4, P46
   Skov S, 2005, CANCER RES, V65, P11136, DOI 10.1158/0008-5472.CAN-05-0599
   Son CH, 2014, J IMMUNOTHER, V37, P1, DOI 10.1097/CJI.0000000000000007
   Stern-Ginossar N, 2008, NAT IMMUNOL, V9, P1065, DOI 10.1038/ni.1642
   Sundar R, 2014, LUNG CANCER, V85, P101, DOI 10.1016/j.lungcan.2014.05.005
   Teitz-Tennenbaum S, 2003, CANCER RES, V63, P8466
   Tesniere A, 2008, CELL DEATH DIFFER, V15, P3, DOI 10.1038/sj.cdd.4402269
   Tesniere A, 2008, CURR OPIN IMMUNOL, V20, P504, DOI 10.1016/j.coi.2008.05.007
   TESTA NG, 1973, BIOMEDICINE, V19, P183
   Topalian SL, 2012, NEW ENGL J MED, V366, P2443, DOI 10.1056/NEJMoa1200690
   Tufi R, 2008, CELL DEATH DIFFER, V15, P274, DOI 10.1038/sj.cdd.4402275
   Upshaw JL, 2006, SEMIN IMMUNOL, V18, P167, DOI 10.1016/j.smim.2006.03.001
   Wan S, 2012, PLOS ONE, V7, P0, DOI 10.1371/journal.pone.0032542
   Yang JY, 2006, INT J ONCOL, V29, P643
   Zeng J, 2013, INT J RADIAT ONCOL, V86, P343, DOI 10.1016/j.ijrobp.2012.12.025
NR 94
TC 92
Z9 106
U1 1
U2 50
PU ELSEVIER IRELAND LTD
PI CLARE
PA ELSEVIER HOUSE, BROOKVALE PLAZA, EAST PARK SHANNON, CO, CLARE, 00000, IRELAND
SN 0304-3835
EI 1872-7980
J9 CANCER LETT
JI Cancer Lett.
PD NOV 28
PY 2015
VL 368
IS 2
BP 156
EP 163
DI 10.1016/j.canlet.2015.04.016
PG 8
WC Oncology
SC Oncology
GA CS1YG
UT WOS:000361864200003
PM 25911239
DA 2025-02-17
ER

PT J
AU Perng, P
   Lim, M
AF Perng, Powell
   Lim, Michael
TI Immunosuppressive mechanisms of malignant gliomas: parallels at non-CNS sites
SO FRONTIERS IN ONCOLOGY
LA English
DT Review
DE glioblastoma; tumor immunotherapy; cancer immunotherapy; cancer immunosuppression; glioma; immune privilege
ID regulatory t-cells; growth-factor-beta; mhc class-ii; tumor-associated macrophages; indoleamine 2,3-dioxygenase activity; inhibitor ly2157299 monohydrate; plasmacytoid dendritic cells; antigen cross-presentation; colony-stimulating factor; blood-brain-barrier
AB The central nervous system (CNS) possesses powerful local and global immunosuppressive capabilities that modulate unwanted inflammatory reactions in nervous tissue. These same immune modulatory mechanisms are also co-opted by malignant brain tumors and pose a formidable challenge to brain tumor immunotherapy. Routes by which malignant gliomas coordinate immunosuppression include the mechanical and functional barriers of the CNS; immunosuppressive cytokines and catabolites; immune checkpoint molecules; tumor infiltrating immune cells; and suppressor immune cells. The challenges to overcoming tumor-induced immunosuppression, however, are not unique to the brain, and several analogous immunosuppressive mechanisms also exist for primary tumors outside of the CNS. Ultimately, the immune responses in the CNS are linked and complementary to immune processes in the periphery, and advances in tumor immunotherapy in peripheral sites may therefore illuminate novel approaches to brain tumor immunotherapy, and vice versa.
C1 [Perng, Powell; Lim, Michael] Johns Hopkins Univ, Sch Med, Dept Neurosurg, Baltimore, MD 21287 USA.
C3 Johns Hopkins University
RP Perng, P (通讯作者)，Johns Hopkins Univ, Sch Med, Dept Neurosurg, 600 N Wolfe St, Baltimore, MD 21287 USA.
EM pperng1@jhmi.edu
CR Adeegbe DO, 2013, FRONT IMMUNOL, V4, P0, DOI 10.3389/fimmu.2013.00190
   Ahmadi T, 2008, IMMUNOLOGY, V124, P129, DOI 10.1111/j.1365-2567.2007.02749.x
   Akbari O, 2001, NAT IMMUNOL, V2, P725, DOI 10.1038/90667
   Akhurst RJ, 2012, NAT REV DRUG DISCOV, V11, P790, DOI 10.1038/nrd3810
   Allan RS, 2006, IMMUNITY, V25, P153, DOI 10.1016/j.immuni.2006.04.017
   ALTERMAN RL, 1994, MOL CHEM NEUROPATHOL, V21, P177, DOI 10.1007/BF02815350
   Alvarez D, 2008, IMMUNITY, V29, P325, DOI 10.1016/j.immuni.2008.08.006
   Anido J, 2010, CANCER CELL, V18, P655, DOI 10.1016/j.ccr.2010.10.023
   Ascierto PA, 2010, SEMIN ONCOL, V37, P508, DOI 10.1053/j.seminoncol.2010.09.008
   Baban B, 2009, J IMMUNOL, V183, P2475, DOI 10.4049/jimmunol.0900986
   Badie B, 2000, J NEUROSURG, V93, P634, DOI 10.3171/jns.2000.93.4.0634
   Badie B, 1999, NEUROSURGERY, V44, P1077, DOI 10.1097/00006123-199905000-00075
   Badie B, 2002, J NEUROIMMUNOL, V133, P39, DOI 10.1016/S0165-5728(02)00350-8
   Badie B, 2001, J NEUROIMMUNOL, V120, P19, DOI 10.1016/S0165-5728(01)00361-7
   Ballesteros-Tato A, 2010, NAT IMMUNOL, V11, P216, DOI 10.1038/ni.1838
   Banchereau J, 2000, ANNU REV IMMUNOL, V18, P767, DOI 10.1146/annurev.immunol.18.1.767
   Baratelli F, 2005, J IMMUNOL, V175, P1483, DOI 10.4049/jimmunol.175.3.1483
   Bayry J, 2008, P NATL ACAD SCI USA, V105, P10221, DOI 10.1073/pnas.0803453105
   Beauvillain C, 2008, GLIA, V56, P69, DOI 10.1002/glia.20565
   Bechmann I, 1999, GLIA, V27, P62, DOI 10.1002/(SICI)1098-1136(199907)27:1<62::AID-GLIA7>3.0.CO;2-S
   Bechmann I, 2007, TRENDS IMMUNOL, V28, P5, DOI 10.1016/j.it.2006.11.007
   Bedoui S, 2009, NAT IMMUNOL, V10, P488, DOI 10.1038/ni.1724
   Begue B, 2011, AM J GASTROENTEROL, V106, P1544, DOI 10.1038/ajg.2011.112
   Belcaid Z, 2014, PLOS ONE, V9, P0, DOI 10.1371/journal.pone.0101764
   Belladonna ML, 2007, TRANSPLANTATION, V84, PS17, DOI 10.1097/01.tp.0000269199.16209.22
   Belz GT, 2004, P NATL ACAD SCI USA, V101, P8670, DOI 10.1073/pnas.0402644101
   Berg DJ, 1996, J CLIN INVEST, V98, P1010, DOI 10.1172/JCI118861
   Bierie B, 2006, NAT REV CANCER, V6, P506, DOI 10.1038/nrc1926
   Biswas SK, 2006, BLOOD, V107, P2112, DOI 10.1182/blood-2005-01-0428
   Bloch O, 2013, CLIN CANCER RES, V19, P3165, DOI 10.1158/1078-0432.CCR-12-3314
   Bogdahn U, 2011, NEURO-ONCOLOGY, V13, P132, DOI 10.1093/neuonc/noq142
   Bolpetti A, 2010, BMC IMMUNOL, V11, P0, DOI 10.1186/1471-2172-11-27
   Book AA, 1998, J NEUROIMMUNOL, V92, P50, DOI 10.1016/S0165-5728(98)00172-6
   Bose A, 2013, J IMMUNOL, V191, P971, DOI 10.4049/jimmunol.1300280
   Bosma BM, 2006, LIVER TRANSPLANT, V12, P384, DOI 10.1002/lt.20659
   Brayer J, 2010, IMMUNOL LETT, V131, P126, DOI 10.1016/j.imlet.2010.03.004
   BROOKS WH, 1972, J EXP MED, V136, P1631, DOI 10.1084/jem.136.6.1631
   Bubb VJ, 1996, ONCOGENE, V12, P2641
   BURSUKER I, 1984, J EXP MED, V159, P1312, DOI 10.1084/jem.159.5.1312
   Butovsky O, 2014, NAT NEUROSCI, V17, P131, DOI 10.1038/nn.3599
   Cai GF, 1999, EUR J IMMUNOL, V29, P2658, DOI 10.1002/(SICI)1521-4141(199909)29:09<2658::AID-IMMU2658>3.3.CO;2-7
   Calzascia T, 2005, IMMUNITY, V22, P175, DOI 10.1016/j.immuni.2004.12.008
   Candolfi M, 2011, NEOPLASIA, V13, P947, DOI 10.1593/neo.11024
   CARLIN JM, 1989, J LEUKOCYTE BIOL, V45, P29, DOI 10.1002/jlb.45.1.29
   CARLIN JM, 1987, J IMMUNOL, V139, P2414
   Carreno BM, 2002, ANNU REV IMMUNOL, V20, P29, DOI 10.1146/annurev.immunol.20.091101.091806
   da Fonseca ACC, 2013, CLIN DEV IMMUNOL, V0, P0, DOI DOI 10.1155/2013/264124
   Castro MG, 2014, CLIN CANCER RES, V20, P5147, DOI 10.1158/1078-0432.CCR-14-0820
   Chae M, 2015, NEURO-ONCOLOGY, V17, P978, DOI 10.1093/neuonc/nou343
   Chen LP, 2004, NAT REV IMMUNOL, V4, P336, DOI 10.1038/nri1349
   CHEN WF, 1991, J IMMUNOL, V147, P528
   Chung Y, 2007, EUR J IMMUNOL, V37, P1453, DOI 10.1002/eji.200636544
   COFFEY RJ, 1988, MOL CELL BIOL, V8, P3088, DOI 10.1128/MCB.8.8.3088
   Cohen AD, 2010, PLOS ONE, V5, P0, DOI 10.1371/journal.pone.0010436
   Colombo MP, 2007, NAT REV CANCER, V7, P880, DOI 10.1038/nrc2250
   Coniglio SJ, 2012, MOL MED, V18, P519, DOI 10.2119/molmed.2011.00217
   Connolly EC, 2012, INT J BIOL SCI, V8, P964, DOI 10.7150/ijbs.4564
   Crane CA, 2009, ONCOGENE, V28, P306, DOI 10.1038/onc.2008.384
   Crane CA, 2012, NEURO-ONCOLOGY, V14, P584, DOI 10.1093/neuonc/nos014
   Croker BA, 2003, NAT IMMUNOL, V4, P540, DOI 10.1038/ni931
   CSERR HF, 1992, BRAIN PATHOL, V2, P269, DOI 10.1111/j.1750-3639.1992.tb00703.x
   CSERR HF, 1992, IMMUNOL TODAY, V13, P507, DOI 10.1016/0167-5699(92)90027-5
   Curiel TJ, 2004, NAT MED, V10, P942, DOI 10.1038/nm1093
   Curran MA, 2010, P NATL ACAD SCI USA, V107, P4275, DOI 10.1073/pnas.0915174107
   DAgostino PM, 2012, ACTA NEUROPATHOL, V124, P599, DOI 10.1007/s00401-012-1018-0
   Dannenmann SR, 2013, ONCOIMMUNOLOGY, V2, P0, DOI 10.4161/onci.23562
   Davies MN, 2009, PLOS ONE, V4, P0, DOI 10.1371/journal.pone.0008084
   De Vleeschouwer S, 2007, J NEURO-ONCOL, V84, P131, DOI 10.1007/s11060-007-9362-y
   del Rio ML, 2007, J IMMUNOL, V178, P6861, DOI 10.4049/jimmunol.178.11.6861
   deLeeuw RJ, 2012, CLIN CANCER RES, V18, P3022, DOI 10.1158/1078-0432.CCR-11-3216
   Dennis KL, 2013, CURR OPIN ONCOL, V25, P637, DOI 10.1097/CCO.0000000000000006
   Derynck R, 2001, NAT GENET, V29, P117, DOI 10.1038/ng1001-117
   DESBAILLETS I, 1994, INT J CANCER, V58, P240, DOI 10.1002/ijc.2910580216
   Dong HD, 2002, NAT MED, V8, P793, DOI 10.1038/nm730
   El-Asady R, 2005, J EXP MED, V201, P1647, DOI 10.1084/jem.20041044
   Engelhardt B, 2012, TRENDS IMMUNOL, V33, P579, DOI 10.1016/j.it.2012.07.004
   Engle SJ, 1999, CANCER RES, V59, P3379
   Fecci PE, 2007, CLIN CANCER RES, V13, P2158, DOI 10.1158/1078-0432.CCR-06-2070
   FIORENTINO DF, 1991, J IMMUNOL, V147, P3815
   Fischer HG, 2001, J IMMUNOL, V166, P2717, DOI 10.4049/jimmunol.166.4.2717
   Flügel A, 1999, INT J DEV NEUROSCI, V17, P547, DOI 10.1016/S0736-5748(99)00020-9
   Forrester JV, 2008, MUCOSAL IMMUNOL, V1, P372, DOI 10.1038/mi.2008.27
   French L E, 1996, BEHRING INST MITT, V0, P156
   Friese MA, 2004, CANCER RES, V64, P7596, DOI 10.1158/0008-5472.CAN-04-1627
   FUJIMOTO S, 1975, IMMUNOL COMMUN, V4, P201, DOI 10.3109/08820137409055774
   Fujita M, 2011, CANCER RES, V71, P2664, DOI 10.1158/0008-5472.CAN-10-3055
   Fujiwara Y, 2011, ONCOL REP, V26, P1533, DOI 10.3892/or.2011.1454
   Fujiwara Y, 2011, CANCER SCI, V102, P206, DOI 10.1111/j.1349-7006.2010.01772.x
   Gabrilovich D, 2004, NAT REV IMMUNOL, V4, P941, DOI 10.1038/nri1498
   Gabrilovich DI, 2012, NAT REV IMMUNOL, V12, P253, DOI 10.1038/nri3175
   Galdiero MR, 2013, IMMUNOBIOLOGY, V218, P1402, DOI 10.1016/j.imbio.2013.06.003
   Galea I, 2007, TRENDS IMMUNOL, V28, P12, DOI 10.1016/j.it.2006.11.004
   Gantt S, 2014, FRONT IMMUNOL, V5, P0, DOI 10.3389/fimmu.2014.00387
   Gerner MY, 2008, J IMMUNOL, V181, P155, DOI 10.4049/jimmunol.181.1.155
   Gerner MY, 2009, J IMMUNOL, V182, P2726, DOI 10.4049/jimmunol.0803479
   GeurtsvanKessel CH, 2008, J EXP MED, V205, P1621, DOI 10.1084/jem.20071365
   Ghebeh H, 2006, NEOPLASIA, V8, P190, DOI 10.1593/neo.05733
   Gielen PR, 2015, J NEUROPATH EXP NEUR, V74, P390, DOI 10.1097/NEN.0000000000000183
   Ginhoux F, 2010, SCIENCE, V330, P841, DOI 10.1126/science.1194637
   Glass R, 2014, ACTA NEUROPATHOL, V128, P347, DOI 10.1007/s00401-014-1274-2
   Glocker EO, 2009, NEW ENGL J MED, V361, P2033, DOI 10.1056/NEJMoa0907206
   GO NF, 1990, J EXP MED, V172, P1625, DOI 10.1084/jem.172.6.1625
   Gobert M, 2009, CANCER RES, V69, P2000, DOI 10.1158/0008-5472.CAN-08-2360
   Goldmann T, 2013, NAT NEUROSCI, V16, P1618, DOI 10.1038/nn.3531
   Gorbachev AV, 2007, J IMMUNOL, V178, P2278, DOI 10.4049/jimmunol.178.4.2278
   Gordon S, 2005, NAT REV IMMUNOL, V5, P953, DOI 10.1038/nri1733
   Gottschalk RA, 2012, J IMMUNOL, V188, P976, DOI 10.4049/jimmunol.1102964
   Gueorguieva I, 2014, BRIT J CLIN PHARMACO, V77, P796, DOI 10.1111/bcp.12256
   Han S, 2014, DNA CELL BIOL, V33, P245, DOI 10.1089/dna.2013.2306
   Harris MG, 2014, SCI REP-UK, V4, P0, DOI 10.1038/srep04422
   Hatterer E, 2006, BLOOD, V107, P806, DOI 10.1182/blood-2005-01-0154
   Hau P, 2007, OLIGONUCLEOTIDES, V17, P201, DOI 10.1089/oli.2006.0053
   Heimberger AB, 2008, CLIN CANCER RES, V14, P5166, DOI 10.1158/1078-0432.CCR-08-0320
   Held-Feindt J, 2010, EXP CELL RES, V316, P1553, DOI 10.1016/j.yexcr.2010.02.018
   Hildeman DA, 2003, P NATL ACAD SCI USA, V100, P15035, DOI 10.1073/pnas.1936213100
   Hildner K, 2008, SCIENCE, V322, P1097, DOI 10.1126/science.1164206
   HISHII M, 1995, NEUROSURGERY, V37, P1160, DOI 10.1227/00006123-199512000-00016
   Hodi FS, 2010, NEW ENGL J MED, V363, P711, DOI 10.1056/NEJMoa1003466
   HORST HA, 1992, HUM PATHOL, V23, P1284, DOI 10.1016/0046-8177(92)90297-G
   Hou DY, 2007, CANCER RES, V67, P792, DOI 10.1158/0008-5472.CAN-06-2925
   HUANG M, 1995, CANCER RES, V55, P3847
   Huang SY, 1999, J INTERF CYTOK RES, V19, P697, DOI 10.1089/107999099313532
   Huehn J, 2009, NAT REV IMMUNOL, V9, P83, DOI 10.1038/nri2474
   Huettner C, 1997, ANTICANCER RES, V17, P3217
   HUETTNER C, 1995, AM J PATHOL, V146, P317
   Hussain SF, 2006, NEURO-ONCOLOGY, V8, P261, DOI 10.1215/15228517-2006-008
   Hwu P, 2000, J IMMUNOL, V164, P3596, DOI 10.4049/jimmunol.164.7.3596
   Ishida T, 1998, J IMMUNOL, V161, P4842
   Ishida T, 2006, CANCER RES, V66, P5716, DOI 10.1158/0008-5472.CAN-06-0261
   Ishido S, 2009, CURR OPIN IMMUNOL, V21, P78, DOI 10.1016/j.coi.2009.01.002
   Jacobs JFM, 2010, J NEUROIMMUNOL, V225, P195, DOI 10.1016/j.jneuroim.2010.05.020
   Jarry U, 2013, EUR J IMMUNOL, V43, P1173, DOI 10.1002/eji.201243040
   Jennings MT, 1998, J NEURO-ONCOL, V36, P123, DOI 10.1023/A:1005863419880
   Joffre OP, 2012, NAT REV IMMUNOL, V12, P557, DOI 10.1038/nri3254
   John R, 2007, J AM SOC NEPHROL, V18, P2628, DOI 10.1681/ASN.2007030273
   Jordan JT, 2008, CANCER IMMUNOL IMMUN, V57, P123, DOI 10.1007/s00262-007-0336-x
   Kaminska B, 2012, GLIOMA SIGNALING, V0, P1
   Kaminska B, 2013, ADV EXP MED BIOL, V986, P171, DOI 10.1007/978-94-007-4719-7_9
   Kantoff PW, 2010, NEW ENGL J MED, V363, P411, DOI 10.1056/NEJMoa1001294
   Karman J, 2004, J IMMUNOL, V173, P2353, DOI 10.4049/jimmunol.173.4.2353
   Keir ME, 2008, ANNU REV IMMUNOL, V26, P677, DOI 10.1146/annurev.immunol.26.021607.090331
   Kennedy BC, 2009, BMC IMMUNOL, V10, P0, DOI 10.1186/1471-2172-10-11
   Kerkar SP, 2011, J CLIN INVEST, V121, P4746, DOI 10.1172/JCI58814
   KIM J, 1995, J IMMUNOL, V155, P2240
   Kioi M, 2010, J CLIN INVEST, V120, P694, DOI 10.1172/JCI40283
   Kjellman C, 2000, INT J CANCER, V89, P251, DOI 10.1002/1097-0215(20000520)89:3<251::AID-IJC7>3.0.CO;2-5
   Klein RS, 2004, J IMMUNOL, V172, P550, DOI 10.4049/jimmunol.172.1.550
   Knoefel B, 1997, J INTERF CYTOK RES, V17, P95, DOI 10.1089/jir.1997.17.95
   Könnecke H, 2013, CLIN DEV IMMUNOL, V0, P0, DOI DOI 10.1155/2013/914104
   Konishi J, 2004, CLIN CANCER RES, V10, P5094, DOI 10.1158/1078-0432.CCR-04-0428
   Kostianovsky AM, 2008, J IMMUNOL, V181, P5425, DOI 10.4049/jimmunol.181.8.5425
   Kovacs RJ, 2015, CARDIOVASC TOXICOL, V15, P309, DOI 10.1007/s12012-014-9297-4
   Kuang DM, 2009, J EXP MED, V206, P1327, DOI 10.1084/jem.20082173
   Kundig TM, 1996, IMMUNITY, V5, P41, DOI 10.1016/S1074-7613(00)80308-8
   Kundu N, 1996, JNCI-J NATL CANCER I, V88, P536, DOI 10.1093/jnci/88.8.536
   Kurahara H, 2011, J SURG RES, V167, PE211, DOI 10.1016/j.jss.2009.05.026
   Kwon ED, 1999, P NATL ACAD SCI USA, V96, P15074, DOI 10.1073/pnas.96.26.15074
   LAIHO M, 1990, CELL, V62, P175, DOI 10.1016/0092-8674(90)90251-9
   Laman JD, 2013, J NEUROIMMUNE PHARM, V8, P840, DOI 10.1007/s11481-013-9470-8
   Lampson LA, 2013, DRUG DISCOV TODAY, V18, P399, DOI 10.1016/j.drudis.2012.11.007
   Lampson LA, 2011, MABS-AUSTIN, V3, P153, DOI 10.4161/mabs.3.2.14239
   Lang R, 2002, J IMMUNOL, V169, P2253, DOI 10.4049/jimmunol.169.5.2253
   LAWSON LJ, 1990, NEUROSCIENCE, V39, P151, DOI 10.1016/0306-4522(90)90229-W
   Leach DR, 1996, SCIENCE, V271, P1734, DOI 10.1126/science.271.5256.1734
   Lee SH, 1999, APMIS, V107, P1013, DOI 10.1111/j.1699-0463.1999.tb01504.x
   Levy L, 2006, CYTOKINE GROWTH F R, V17, P41, DOI 10.1016/j.cytogfr.2005.09.009
   Li YJ, 2013, PLOS ONE, V8, P0, DOI 10.1371/journal.pone.0070390
   Liang SC, 2003, EUR J IMMUNOL, V33, P2706, DOI 10.1002/eji.200324228
   Lin ML, 2008, IMMUNOL CELL BIOL, V86, P353, DOI 10.1038/icb.2008.3
   Liu JL, 2011, PLOS ONE, V6, P0, DOI 10.1371/journal.pone.0019495
   Liu JZ, 2007, BLOOD, V110, P296, DOI 10.1182/blood-2006-10-051482
   Liu VC, 2007, J IMMUNOL, V178, P2883, DOI 10.4049/jimmunol.178.5.2883
   Liu YW, 2013, J NEUROSCI, V33, P14231, DOI 10.1523/JNEUROSCI.5812-12.2013
   Lohr J, 2011, CLIN CANCER RES, V17, P4296, DOI 10.1158/1078-0432.CCR-10-2557
   Lu SL, 1996, CANCER RES, V56, P4595
   Lu SL, 1996, JPN J CANCER RES, V87, P279, DOI 10.1111/j.1349-7006.1996.tb00218.x
   Lyford-Pike S, 2013, CANCER RES, V73, P1733, DOI 10.1158/0008-5472.CAN-12-2384
   Mack CL, 2003, J NEUROIMMUNOL, V144, P68, DOI 10.1016/j.jneuroim.2003.08.032
   MacKenzie CR, 1999, ADV EXP MED BIOL, V467, P533
   MACNEIL IA, 1990, J IMMUNOL, V145, P4167
   Magnus T, 2005, J NEUROSCI, V25, P2537, DOI 10.1523/JNEUROSCI.4794-04.2005
   Maier A, 2015, CELL ONCOL, V38, P131, DOI 10.1007/s13402-014-0210-8
   Mantovani A, 2002, TRENDS IMMUNOL, V23, P549, DOI 10.1016/S1471-4906(02)02302-5
   Mapara MY, 2004, J CLIN ONCOL, V22, P1136, DOI 10.1200/JCO.2004.10.041
   Marigo I, 2010, IMMUNITY, V32, P790, DOI 10.1016/j.immuni.2010.05.010
   Marincola F M, 2000, ADV IMMUNOL, V74, P181, DOI 10.1016/S0065-2776(08)60911-6
   MARKOWITZ S, 1995, SCIENCE, V268, P1336, DOI 10.1126/science.7761852
   Maruyama T, 2010, DIS ESOPHAGUS, V23, P422, DOI 10.1111/j.1442-2050.2009.01029.x
   Marzec M, 2008, P NATL ACAD SCI USA, V105, P20852, DOI 10.1073/pnas.0810958105
   Massagué J, 2008, CELL, V134, P215, DOI 10.1016/j.cell.2008.07.001
   Masson F, 2007, J IMMUNOL, V179, P845, DOI 10.4049/jimmunol.179.2.845
   Maynard CL, 2007, NAT IMMUNOL, V8, P931, DOI 10.1038/ni1504
   McDonnell AM, 2012, ONCOIMMUNOLOGY, V1, P840, DOI 10.4161/onci.20493
   McDonnell AM, 2010, CLIN DEV IMMUNOL, V0, P0, DOI DOI 10.1155/2010/539519
   McDonnell AM, 2010, EUR J IMMUNOL, V40, P1617, DOI 10.1002/eji.200940153
   McHugh RS, 2002, IMMUNITY, V16, P311, DOI 10.1016/S1074-7613(02)00280-7
   Medina-Echeverz J, 2011, J IMMUNOL, V186, P807, DOI 10.4049/jimmunol.1001483
   Melief CJM, 2008, IMMUNITY, V29, P372, DOI 10.1016/j.immuni.2008.08.004
   Miller AM, 2006, J IMMUNOL, V177, P7398, DOI 10.4049/jimmunol.177.10.7398
   Mirghorbani M, 2013, EXPERT REV NEUROTHER, V13, P1395, DOI 10.1586/14737175.2013.857603
   Mitsuka K, 2013, NEUROSURGERY, V72, P1031, DOI 10.1227/NEU.0b013e31828cf945
   Miyao T, 2012, IMMUNITY, V36, P262, DOI 10.1016/j.immuni.2011.12.012
   Mizukami Y, 2008, INT J CANCER, V122, P2286, DOI 10.1002/ijc.23392
   Mocellin S, 2005, J LEUKOCYTE BIOL, V78, P1043, DOI 10.1189/jlb.0705358
   Moore KW, 2001, ANNU REV IMMUNOL, V19, P683, DOI 10.1146/annurev.immunol.19.1.683
   MORIMURA T, 1990, ACTA NEUROPATHOL, V80, P287, DOI 10.1007/BF00294647
   MOSES HL, 1990, CELL, V63, P245, DOI 10.1016/0092-8674(90)90155-8
   Mu CY, 2011, MED ONCOL, V28, P682, DOI 10.1007/s12032-010-9515-2
   Muenst S, 2014, BREAST CANCER RES TR, V146, P15, DOI 10.1007/s10549-014-2988-5
   Muller AJ, 2005, NAT MED, V11, P312, DOI 10.1038/nm1196
   Mumm JB, 2011, CANCER CELL, V20, P781, DOI 10.1016/j.ccr.2011.11.003
   Munn DH, 2004, J CLIN INVEST, V114, P280, DOI 10.1172/JCI200421583
   Murai M, 2009, NAT IMMUNOL, V10, P1178, DOI 10.1038/ni.1791
   Murray PJ, 2005, P NATL ACAD SCI USA, V102, P8686, DOI 10.1073/pnas.0500419102
   MYEROFF LL, 1995, CANCER RES, V55, P5545
   Neefjes J, 2011, NAT REV IMMUNOL, V11, P823, DOI 10.1038/nri3084
   Neven B, 2013, BLOOD, V122, P3713, DOI 10.1182/blood-2013-06-508267
   Oft M, 2014, CANCER IMMUNOL RES, V2, P194, DOI 10.1158/2326-6066.CIR-13-0214
   OGARRA A, 1990, INT IMMUNOL, V2, P821, DOI 10.1093/intimm/2.9.821
   Ohaegbulam KC, 2015, TRENDS MOL MED, V21, P24, DOI 10.1016/j.molmed.2014.10.009
   Ohtsuki S, 2007, PHARM RES-DORDR, V24, P1745, DOI 10.1007/s11095-007-9374-5
   Okada M, 2009, INT J ONCOL, V34, P1621, DOI 10.3892/ijo_00000292
   Okamoto Y, 1999, NEUROPATH APPL NEURO, V25, P113
   Owens T, 2008, J NEUROPATH EXP NEUR, V67, P1113, DOI 10.1097/NEN.0b013e31818f9ca8
   Pardoll DM, 2012, NAT REV CANCER, V12, P252, DOI 10.1038/nrc3239
   Parney IF, 2009, J NEUROSURG, V110, P572, DOI 10.3171/2008.7.JNS08475
   Parsa AT, 2007, NAT MED, V13, P84, DOI 10.1038/nm1517
   Pen A, 2008, ONCOGENE, V27, P6834, DOI 10.1038/onc.2008.287
   PENDER MP, 1991, J NEUROL SCI, V104, P81, DOI 10.1016/0022-510X(91)90219-W
   Perdiguero EG, 2013, GLIA, V61, P112, DOI 10.1002/glia.22393
   Pere H, 2011, BLOOD, V118, P4853, DOI 10.1182/blood-2011-01-329656
   PERRY VH, 1991, INT REV CYTOL, V125, P203, DOI 10.1016/S0074-7696(08)61220-6
   Phan GQ, 2003, P NATL ACAD SCI USA, V100, P8372, DOI 10.1073/pnas.1533209100
   Piconese S, 2008, J EXP MED, V205, P825, DOI 10.1084/jem.20071341
   Pieper C, 2014, BRAIN RES, V1550, P1, DOI 10.1016/j.brainres.2014.01.004
   PISA P, 1992, P NATL ACAD SCI USA, V89, P7708, DOI 10.1073/pnas.89.16.7708
   Pozzi LAM, 2005, J IMMUNOL, V175, P2071, DOI 10.4049/jimmunol.175.4.2071
   Prados Michael D, 2000, SEMINARS IN ONCOLOGY, V27, P1
   Preynat-Seauve O, 2007, MELANOMA RES, V17, P169, DOI 10.1097/CMR.0b013e3281844531
   Randolph GJ, 2008, CURR OPIN IMMUNOL, V20, P52, DOI 10.1016/j.coi.2007.10.010
   Rao JS, 2003, NAT REV CANCER, V3, P489, DOI 10.1038/nrc1121
   Raychaudhuri B, 2011, NEURO-ONCOLOGY, V13, P591, DOI 10.1093/neuonc/nor042
   REID DM, 1993, NEUROSCIENCE, V56, P529, DOI 10.1016/0306-4522(93)90353-H
   Ren HY, 2014, J IMMUNOTHER, V37, P383, DOI 10.1097/CJI.0000000000000051
   Reynoso ED, 2009, J IMMUNOL, V182, P2102, DOI 10.4049/jimmunol.0802769
   Ribeiro AL, 2015, STEM CELLS INT, V2015, P0, DOI 10.1155/2015/868475
   Rodig N, 2003, EUR J IMMUNOL, V33, P3117, DOI 10.1002/eji.200324270
   Rodon J, 2015, CLIN CANCER RES, V21, P553, DOI 10.1158/1078-0432.CCR-14-1380
   Rodrigues JC, 2010, NEURO-ONCOLOGY, V12, P351, DOI 10.1093/neuonc/nop023
   Rodriguez PC, 2009, CANCER RES, V69, P1553, DOI 10.1158/0008-5472.CAN-08-1921
   Rodriguez PC, 2002, J BIOL CHEM, V277, P21123, DOI 10.1074/jbc.M110675200
   Rodríguez-Pinto D, 2005, CELL IMMUNOL, V238, P67, DOI 10.1016/j.cellimm.2006.02.005
   Roggendorf W, 1996, ACTA NEUROPATHOL, V92, P288, DOI 10.1007/s004010050520
   Roopenian DC, 2007, NAT REV IMMUNOL, V7, P715, DOI 10.1038/nri2155
   Rossi M, 2005, J IMMUNOL, V175, P1373, DOI 10.4049/jimmunol.175.3.1373
   Saijo K, 2011, NAT REV IMMUNOL, V11, P775, DOI 10.1038/nri3086
   Salama AD, 2003, J EXP MED, V198, P71, DOI 10.1084/jem.20022119
   Salama P, 2009, J CLIN ONCOL, V27, P186, DOI 10.1200/JCO.2008.18.7229
   SAMUELS V, 1989, AM J PATHOL, V134, P895
   Sato T, 1996, CLIN CANCER RES, V2, P1383
   Sato T, 2011, IMMUNOL RES, V51, P170, DOI 10.1007/s12026-011-8262-6
   Schaer DA, 2012, CURR OPIN IMMUNOL, V24, P217, DOI 10.1016/j.coi.2011.12.011
   Schartner JM, 2005, GLIA, V51, P279, DOI 10.1002/glia.20201
   Schlecker E, 2012, J IMMUNOL, V189, P5602, DOI 10.4049/jimmunol.1201018
   Schlingensiepen KH, 2006, CYTOKINE GROWTH F R, V17, P129, DOI 10.1016/j.cytogfr.2005.09.002
   Schmielau J, 2001, CANCER RES, V61, P4756
   Schreiber TH, 2012, ONCOIMMUNOLOGY, V1, P642, DOI 10.4161/onci.20298
   Schulz C, 2012, SCIENCE, V336, P86, DOI 10.1126/science.1219179
   Segura E, 2013, J EXP MED, V210, P1035, DOI 10.1084/jem.20121103
   Serafini P, 2006, SEMIN CANCER BIOL, V16, P53, DOI 10.1016/j.semcancer.2005.07.005
   Setiady YY, 2010, EUR J IMMUNOL, V40, P780, DOI 10.1002/eji.200939613
   Sharma MD, 2007, J CLIN INVEST, V117, P2570, DOI 10.1172/JCI31911
   Shimizu J, 2002, NAT IMMUNOL, V3, P135, DOI 10.1038/ni759
   SMITH DR, 1994, AM J PATHOL, V145, P18
   Solito S, 2014, ANN NY ACAD SCI, V1319, P47, DOI 10.1111/nyas.12469
   Song MM, 2013, PLOS ONE, V8, P0, DOI 10.1371/journal.pone.0065821
   Steidl C, 2010, NEW ENGL J MED, V362, P875, DOI 10.1056/NEJMoa0905680
   Steinman RM, 2003, ANNU REV IMMUNOL, V21, P685, DOI 10.1146/annurev.immunol.21.120601.141040
   SUDA T, 1990, CELL IMMUNOL, V129, P228, DOI 10.1016/0008-8749(90)90200-B
   SUNDERKOTTER C, 1994, J LEUKOCYTE BIOL, V55, P410, DOI 10.1002/jlb.55.3.410
   Sutmuller RPM, 2001, J EXP MED, V194, P823, DOI 10.1084/jem.194.6.823
   Suzuki Y, 2008, BIOMED RES-TOKYO, V29, P77, DOI 10.2220/biomedres.29.77
   Takahashi T, 1998, INT IMMUNOL, V10, P1969, DOI 10.1093/intimm/10.12.1969
   Takahashi T, 2000, J EXP MED, V192, P303, DOI 10.1084/jem.192.2.303
   Tamai I, 2000, J PHARM SCI, V89, P1371, DOI 10.1002/1520-6017(200011)89:111371::AID-JPS13.0.CO;2-D
   Tan MCB, 2009, J IMMUNOL, V182, P1746, DOI 10.4049/jimmunol.182.3.1746
   Thaci B, 2014, CANCER GENE THER, V21, P38, DOI 10.1038/cgt.2013.81
   Théate I, 2015, CANCER IMMUNOL RES, V3, P161, DOI 10.1158/2326-6066.CIR-14-0137
   Thibodeau J, 2008, EUR J IMMUNOL, V38, P1225, DOI 10.1002/eji.200737902
   Thomas AA, 2015, NEURO-ONCOLOGY, V17, P801, DOI 10.1093/neuonc/nou363
   Thomas DA, 2005, CANCER CELL, V8, P369, DOI 10.1016/j.ccr.2005.10.012
   Thompson ED, 2010, J EXP MED, V207, P1791, DOI 10.1084/jem.20092454
   Thompson RH, 2005, CANCER, V104, P2084, DOI 10.1002/cncr.21470
   Thompson RH, 2004, P NATL ACAD SCI USA, V101, P17174, DOI 10.1073/pnas.0406351101
   Thornton AM, 2010, J IMMUNOL, V184, P3433, DOI 10.4049/jimmunol.0904028
   Tosolini M, 2011, CANCER RES, V71, P1263, DOI 10.1158/0008-5472.CAN-10-2907
   Tran CT, 1998, NEUROPATH APPL NEURO, V24, P293, DOI 10.1046/j.1365-2990.1998.00120.x
   Tran TT, 2007, NEURO-ONCOLOGY, V9, P259, DOI 10.1215/15228517-2007-010
   TSAI JC, 1995, J NEUROSURG, V82, P864, DOI 10.3171/jns.1995.82.5.0864
   Uyttenhove C, 2003, NAT MED, V9, P1269, DOI 10.1038/nm934
   Valzasina B, 2005, BLOOD, V105, P2845, DOI 10.1182/blood-2004-07-2959
   VAN MEIR EG, 1995, GLIA, V15, P264, DOI 10.1002/glia.440150308
   van Mierlo GJD, 2004, J IMMUNOL, V173, P6753, DOI 10.4049/jimmunol.173.11.6753
   Vasco C, 2013, J NEURO-ONCOL, V115, P353, DOI 10.1007/s11060-013-1236-x
   Venetsanakos E, 1997, BRIT J CANCER, V75, P1826, DOI 10.1038/bjc.1997.311
   VIEIRA P, 1991, P NATL ACAD SCI USA, V88, P1172, DOI 10.1073/pnas.88.4.1172
   Villablanca EJ, 2010, NAT MED, V16, P98, DOI 10.1038/nm.2074
   Villadangos JA, 2007, NAT REV IMMUNOL, V7, P543, DOI 10.1038/nri2103
   Vulcano M, 2001, EUR J IMMUNOL, V31, P812, DOI 10.1002/1521-4141(200103)31:3<812::AID-IMMU812>3.0.CO;2-L
   Wagner S, 1999, INT J CANCER, V82, P12, DOI 10.1002/(SICI)1097-0215(19990702)82:1<12::AID-IJC3>3.0.CO;2-O
   Wagner S, 1998, J NEURO-ONCOL, V40, P113, DOI 10.1023/A:1006146405880
   Waight JD, 2015, J IMMUNOL, V194, P878, DOI 10.4049/jimmunol.1402725
   Wainwright DA, 2014, CLIN CANCER RES, V20, P5290, DOI 10.1158/1078-0432.CCR-14-0514
   Wainwright DA, 2013, FRONT IMMUNOL, V4, P0, DOI 10.3389/fimmu.2013.00116
   Wainwright DA, 2012, CLIN CANCER RES, V18, P6110, DOI 10.1158/1078-0432.CCR-12-2130
   Wainwright DA, 2011, NEURO-ONCOLOGY, V13, P1308, DOI 10.1093/neuonc/nor134
   Walker DG, 2006, J NEUROIMMUNOL, V175, P59, DOI 10.1016/j.jneuroim.2006.03.006
   Walter L, 2007, J IMMUNOL, V178, P6038, DOI 10.4049/jimmunol.178.10.6038
   Wang GY, 2013, CELL BIOL INT, V37, P137, DOI 10.1002/cbin.10024
   Wang L, 2014, CLIN TRANSL ONCOL, V16, P36, DOI 10.1007/s12094-013-1037-x
   Ward ES, 2009, ADV IMMUNOL, V103, P77, DOI 10.1016/S0065-2776(09)03004-1
   Watanabe Satiro, 2010, J ORAL SCI, V52, P417
   Wei B, 2014, TUMOR BIOL, V35, P2923, DOI 10.1007/s13277-013-1376-9
   Wei J, 2013, CLIN DEV IMMUNOL, V0, P0, DOI DOI 10.1155/2013/285246
   Weiss JM, 2012, J EXP MED, V209, P1723, DOI 10.1084/jem.20120914
   WELLER RO, 1992, BRAIN PATHOL, V2, P277, DOI 10.1111/j.1750-3639.1992.tb00704.x
   Weller RO, 2009, ACTA NEUROPATHOL, V117, P1, DOI 10.1007/s00401-008-0457-0
   Whiteside TL, 2012, SEMIN CANCER BIOL, V22, P327, DOI 10.1016/j.semcancer.2012.03.004
   Wick W, 2001, J NEURO-ONCOL, V53, P177, DOI 10.1023/A:1012209518843
   Wick W, 2011, NEURO-ONCOLOGY, V13, P559, DOI 10.1093/neuonc/nor046
   Wilmotte R, 2005, NEUROREPORT, V16, P1081, DOI 10.1097/00001756-200507130-00010
   Wintterle S, 2003, CANCER RES, V63, P7462
   Wohrer A, 2014, NEURO-ONCOLOGY, V16, Pii12, DOI 10.1093/NEUONC/NOU174.43
   Wojas K, 2004, FOLIA HISTOCHEM CYTO, V42, P45
   Xerri L, 1997, J CLIN PATHOL-MOL PA, V50, P87, DOI 10.1136/mp.50.2.87
   Xu L, 2014, J IMMUNOL RES, V2014, P0, DOI 10.1155/2014/796856
   Yadav M, 2012, J EXP MED, V209, P1713, DOI 10.1084/jem.20120822
   YAMADA N, 1995, INT J CANCER, V62, P386, DOI 10.1002/ijc.2910620405
   Yu H, 2009, NAT REV CANCER, V9, P798, DOI 10.1038/nrc2734
   Yue FY, 1997, INT J CANCER, V71, P630, DOI 10.1002/(SICI)1097-0215(19970516)71:4<630::AID-IJC20>3.3.CO;2-H
   Yue Q, 2014, J NEURO-ONCOL, V116, P251, DOI 10.1007/s11060-013-1314-0
   Zagzag D, 2005, LAB INVEST, V85, P328, DOI 10.1038/labinvest.3700233
   Zeng J, 2013, INT J RADIAT ONCOL, V86, P343, DOI 10.1016/j.ijrobp.2012.12.025
   Zhang J, 2012, CARCINOGENESIS, V33, P312, DOI 10.1093/carcin/bgr289
   Zhang LY, 2011, GLIA, V59, P486, DOI 10.1002/glia.21118
   Zhang LY, 2009, GLIA, V57, P1458, DOI 10.1002/glia.20863
   Zhang M, 2011, CANCER RES, V71, P7155, DOI 10.1158/0008-5472.CAN-11-1212
   Zhang Q, 2014, FRONT ONCOL, V4, P0, DOI 10.3389/fonc.2014.00094
   Zhang QL, 2012, LECT NOTES CONTR INF, V421, P7
   Zhao J, 2010, CANCER RES, V70, P4850, DOI 10.1158/0008-5472.CAN-10-0283
   Zheng LM, 1996, J EXP MED, V184, P579, DOI 10.1084/jem.184.2.579
   Zheng Y, 2007, NATURE, V445, P936, DOI 10.1038/nature05563
   Zhou M, 2015, INT J CANCER, V137, P826, DOI 10.1002/ijc.29441
   Zhu XM, 2011, J NEURO-ONCOL, V104, P83, DOI 10.1007/s11060-010-0473-5
   Zinkernagel RM, 2002, EUR J IMMUNOL, V32, P2385, DOI 10.1002/1521-4141(200209)32:9<2385::AID-IMMU2385>3.0.CO;2-V
   Zitvogel L, 2012, ONCOIMMUNOLOGY, V1, P1223, DOI 10.4161/onci.21335
   Zou WP, 2006, NAT REV IMMUNOL, V6, P295, DOI 10.1038/nri1806
NR 357
TC 132
Z9 146
U1 1
U2 14
PU FRONTIERS MEDIA SA
PI LAUSANNE
PA AVENUE DU TRIBUNAL FEDERAL 34, LAUSANNE, CH-1015, SWITZERLAND
SN 2234-943X
EI 
J9 FRONT ONCOL
JI Front. Oncol.
PD JUL 6
PY 2015
VL 5
IS 
BP 
EP 
DI 10.3389/fonc.2015.00153
PG 24
WC Oncology
SC Oncology
GA CO4RT
UT WOS:000359149000001
PM 26217588
DA 2025-02-17
ER

PT J
AU Bu, N
   Wu, HQ
   Zhang, GL
   Ma, XL
   Zhao, P
   Zhai, NN
   Xiang, L
   Cao, HF
   Yang, XL
   Liu, JJ
AF Bu, Ning
   Wu, Haiqin
   Zhang, Guilian
   Ma, Xiaoling
   Zhao, Ping
   Zhai, Nina
   Xiang, Li
   Cao, Huifang
   Yang, Xinli
   Liu, Jingjie
TI Exosome from chaperone-rich cell lysates-loaded dendritic cells produced by CELLine 1000 culture system exhibits potent immune activity
SO BIOCHEMICAL AND BIOPHYSICAL RESEARCH COMMUNICATIONS
LA English
DT Article
DE Glioma; Dendritic cells (DCs); DC-derived exosomes (DCex); Chaperone-rich cell lysates (CRCL)
ID resistance; responses; proteins; ligands; vaccine; gliomas
AB Dendritic cells (DCs) pulsed with exosomes can stimulate efficient cytotoxic T-lymphocyte responses and anti-tumor immunity. However, the quantity of DC-derived exosomes (DCex) obtained from various culture systems is very low, which is a significant practical issue hampering progress in this research area and needs to be addressed. Gliomas were particularly aggressive, with high morbidity and mortality, indicating that this is a form of incurable highly malignant tumor of the brain with poor prognosis. In the present study, we demonstrate that the CELLine 1000 culture system can dramatically increase the production of DCex. The morphology, phenotype and immune molecules of these DCex were found to be identical to those using traditional methods. Our researches supply a cost-effective, useful method for significantly increasing the quantity of exosomes. In addition, GL261 glioma cells were chosen to separate chaperone-rich cell lysates (CRCL). The results indicate that CRCL-GL261 cell lysates can trigger the most intense expression of immune molecules on DCex or DCs, which has important implications for the research into tumor treatment and diagnosis. (C) 2014 Elsevier Inc. All rights reserved.
C1 [Bu, Ning; Wu, Haiqin; Zhang, Guilian; Ma, Xiaoling; Zhao, Ping; Zhai, Nina; Xiang, Li; Cao, Huifang; Yang, Xinli; Liu, Jingjie] Xi An Jiao Tong Univ, Affiliated Hosp 2, Dept Neurol, Xian 710004, Peoples R China.
C3 Xi'an Jiaotong University
RP Bu, N (通讯作者)，Xi An Jiao Tong Univ, Affiliated Hosp 2, Dept Neurol, 157 Xiwu Rd, Xian 710004, Peoples R China.
EM ningbuxa@163.com
FU National Natural Science Foundation of China [81201983]; Special Research Foundation of Personnel Training of the Second Affiliated Hospital of Xi'an Jiaotong University Medical School (New Talents of Technology) [RC(XM)201201]; Free Exploration and Independent Innovation Projects of Xi'an Jiaotong University [xjj2012058]
CR Balkow S, 2007, BLOOD, V110, P3949, DOI 10.1182/blood-2007-05-092189
   Banchereau J, 1998, NATURE, V392, P245, DOI 10.1038/32588
   Braicu C, 2014, CELL DEATH DIFFER, V0, P0
   Cacho E, 2013, VACCINE, V31, P4668
   Chaput N, 2006, J LEUKOCYTE BIOL, V80, P471, DOI 10.1189/jlb.0206094
   Graner M, 2000, CLIN CANCER RES, V6, P909
   Haar CP, 2012, NEUROCHEM RES, V37, P1192, DOI 10.1007/s11064-011-0701-1
   Hao SG, 2007, IMMUNOLOGY, V120, P90, DOI 10.1111/j.1365-2567.2006.02483.x
   He J, 2011, ONCOL REP, V26, P1305, DOI 10.3892/or.2011.1393
   Kapsenberg ML, 2003, NAT REV IMMUNOL, V3, P984, DOI 10.1038/nri1246
   Kim JS, 2012, BIOTECHNOL LETT, V34, P2191, DOI 10.1007/s10529-012-1026-0
   Le Pecq JB, 2005, BLOOD CELL MOL DIS, V35, P129, DOI 10.1016/j.bcmd.2005.06.003
   Mitchell JP, 2008, J IMMUNOL METHODS, V335, P98, DOI 10.1016/j.jim.2008.03.001
   Morelli AE, 2004, BLOOD, V104, P3257, DOI 10.1182/blood-2004-03-0824
   Munich S, 2012, ONCOIMMUNOLOGY, V1, P1074, DOI 10.4161/onci.20897
   Schuler G, 2010, EUR J IMMUNOL, V40, P2123, DOI 10.1002/eji.201040630
   Shimoyama T, 2010, ARTERIOSCL THROM VAS, V30, P675, DOI 10.1161/ATVBAHA.110.203356
   Sobo-Vujanovic A, 2014, CELL IMMUNOL, V289, P119, DOI 10.1016/j.cellimm.2014.03.016
   Srivastava P, 2002, ANNU REV IMMUNOL, V20, P395, DOI 10.1146/annurev.immunol.20.100301.064801
   STEINMAN RM, 1991, ANNU REV IMMUNOL, V9, P271, DOI 10.1146/annurev.iy.09.040191.001415
   Stupp R, 2006, ONCOLOGIST, V11, P165, DOI 10.1634/theoncologist.11-2-165
   Sul J, 2010, MT SINAI J MED, V77, P655, DOI 10.1002/msj.20223
   Tarassishin L, 2014, PLOS ONE, V9, P0, DOI 10.1371/journal.pone.0103432
   Théry C, 2002, NAT REV IMMUNOL, V2, P569, DOI 10.1038/nri855
   Valverde-Tercedor C, 2014, ARCH MICROBIOL, V196, P481, DOI 10.1007/s00203-014-0984-0
   Villadangos JA, 2007, NAT REV IMMUNOL, V7, P543, DOI 10.1038/nri2103
   Wainwright DA, 2014, ONCOIMMUNOLOGY, V3, P0, DOI 10.4161/onci.28927
   Wang Zi, 2014, ZHONGGUO SHI YAN XUE YE XUE ZA ZHI, V22, P600, DOI 10.7534/j.issn.1009-2137.2014.03.005
   Zeng Y, 2006, CANCER IMMUNOL IMMUN, V55, P329, DOI 10.1007/s00262-005-0694-1
   Zeng Y, 2004, INT J CANCER, V110, P251, DOI 10.1002/ijc.20115
   Zitvogel L, 1998, NAT MED, V4, P594, DOI 10.1038/nm0598-594
NR 31
TC 6
Z9 7
U1 0
U2 16
PU ACADEMIC PRESS INC ELSEVIER SCIENCE
PI SAN DIEGO
PA 525 B ST, STE 1900, SAN DIEGO, CA 92101-4495 USA
SN 0006-291X
EI 1090-2104
J9 BIOCHEM BIOPH RES CO
JI Biochem. Biophys. Res. Commun.
PD JAN 2
PY 2015
VL 456
IS 1
BP 513
EP 518
DI 10.1016/j.bbrc.2014.11.117
PG 6
WC Biochemistry & Molecular Biology; Biophysics
SC Biochemistry & Molecular Biology; Biophysics
GA AZ8RZ
UT WOS:000348483600081
PM 25490390
DA 2025-02-17
ER

PT J
AU Shevtsov, MA
   Nikolaev, BP
   Yakovleva, LY
   Parr, MA
   Marchenko, YY
   Eliseev, I
   Yudenko, A
   Dobrodumov, AV
   Zlobina, O
   Zhakhov, A
   Ischenko, AM
   Pitkin, E
   Multhoff, G
AF Shevtsov, Maxim A.
   Nikolaev, Boris P.
   Yakovleva, Liudmila Y.
   Parr, Marina A.
   Marchenko, Yaroslav Y.
   Eliseev, Igor
   Yudenko, Anna
   Dobrodumov, Anatolii V.
   Zlobina, Olga
   Zhakhov, Alexander
   Ischenko, Alexander M.
   Pitkin, Emil
   Multhoff, Gabriele
TI 70-kDa heat shock protein coated magnetic nanocarriers as a nanovaccine for induction of anti-tumor immune response in experimental glioma
SO JOURNAL OF CONTROLLED RELEASE
LA English
DT Article
DE Magnetic nanoparticles; Hsp70; Vaccine; Brain tumor; Immunotherapy
ID iron-oxide nanoparticles; dendritic cell; molecular chaperones; substrate-binding; advanced melanoma; hsp70 chaperone; peptide; heat-shock-protein-70; immunotherapy; innate
AB Nanovaccines based on superparamagnetic iron oxide nanoparticles (SPIONs) provide a novel approach to induce the humoral and cell-based immune system to fight cancer. Herein, we increased the immunostimulatory capacity of SPIONs by coating them with recombinant heat shock protein 70 (Hsp70) which is known to chaperone antigenic peptides. After binding, Hsp70-SPIONs deliver immunogenic peptides from tumor lysates to dendriti? cells (DCs) and thus stimulate a tumor-specific, CD8+ cytotoxic T cell response. We could show that binding activity of Hsp70-SPIONs to the substrate-binding domain (SBD) is highly dependent on the ATPase activity of its nucleotide-binding domain NBD), as shown by P-31 NMR spectroscopy. Immunization of C6 glioma-bearing rats with DCs pulsed with Hsp70-SPIONs and tumor lysates resulted in a delayed tumor progression (as measured by MRI) and an increased overall survival. In parallel an increased IFN gamma secretion were detected in the serum of these animals and immunohistological analysis of subsequent cryosections of the glioma revealed an enhanced infiltration of memory CD45RO+ and cytotoxic CD8+ T cells. Taken together the study demonstrates that magnetic nanocarriers such as SPIONs coated with Hsp70 can be applied as a platform for boosting anti-cancer immune responses. (C) 2015 Elseviei B.V. All rights reserved.
C1 [Shevtsov, Maxim A.] Russian Acad Sci, Inst Cytol, St Petersburg 194064, Russia.
   [Shevtsov, Maxim A.] IP Pavlov State Med Univ St Petersburg, St Petersburg 197022, Russia.
   [Shevtsov, Maxim A.] AL Polenov Russian Res Sci Inst Neurosurg, St Petersburg 191014, Russia.
   [Shevtsov, Maxim A.; Multhoff, Gabriele] Tech Univ Munich, Klinikum Rechts Isar, D-81675 Munich, Germany.
   [Nikolaev, Boris P.; Yakovleva, Liudmila Y.; Marchenko, Yaroslav Y.; Zlobina, Olga; Zhakhov, Alexander; Ischenko, Alexander M.] Res Inst Highly Pure Biopreparat, St Petersburg 191014, Russia.
   [Parr, Marina A.] St Petersburg State Univ, VF Fock Inst Phys, St Petersburg 199034, Russia.
   [Eliseev, Igor; Yudenko, Anna] Russian Acad Sci, Acad Univ, St Petersburg 194021, Russia.
   [Dobrodumov, Anatolii V.] Russian Acad Sci, Inst Macromol Cpds, St Petersburg 199004, Russia.
   [Pitkin, Emil] Univ Penn, Wharton Sch, Philadelphia, PA 19104 USA.
C3 Russian Academy of Sciences; St. Petersburg Scientific Centre of the Russian Academy of Sciences; Institute of Cytology RAS; Technical University of Munich; Saint Petersburg State University; Russian Academy of Sciences; Russian Academy of Sciences; Institute of Macromolecular Compounds of the Russian Academy of Sciences; University of Pennsylvania
RP Shevtsov, MA (通讯作者)，Russian Acad Sci, Inst Cytol, Tikhoretsky Ave 4, St Petersburg 194064, Russia.
EM shevtsov-max@mail.ru
FU Russian Foundation for Basic Research [15-08-08148A]; Russian Science Foundation [14-50-00068]; Federal Agency of Scientific Organizations, Russia; DFG in Germany [SFB824/2]; Russian Science Foundation [14-50-00068] Funding Source: Russian Science Foundation
CR AL-Deen FMN, 2014, GENE THER, V21, P212, DOI 10.1038/gt.2013.77
   Bertelsen EB, 2009, P NATL ACAD SCI USA, V106, P8471, DOI 10.1073/pnas.0903503106
   Binder RJ, 2014, J IMMUNOL, V193, P5765, DOI 10.4049/jimmunol.1401417
   BUCHBERGER A, 1995, J BIOL CHEM, V270, P16903, DOI 10.1074/jbc.270.28.16903
   Campbell D, 2015, BREAST CANCER RES, V17, P0, DOI 10.1186/s13058-015-0552-9
   Candeias SM, 2015, ANTICANCER AGENTS ME, V0, P0
   CHEETHAM ME, 1994, EUR J BIOCHEM, V226, P99, DOI 10.1111/j.1432-1033.1994.tb20030.x
   Dhodapkar MV, 2014, ONCOIMMUNOLOGY, V3, P0, DOI 10.4161/21624011.2014.954832
   Dunn GP, 2002, NAT IMMUNOL, V3, P991, DOI 10.1038/ni1102-991
   Guo YY, 2015, ACS NANO, V9, P6918, DOI 10.1021/acsnano.5b01042
   Guzhova IV, 2013, INT J HYPERTHER, V29, P399, DOI 10.3109/02656736.2013.807439
   Hernández-Gil J, 2015, ADV HEALTHC MATER, V4, P1034, DOI 10.1002/adhm.201500080
   Hoang MD, 2015, J IMMUNOL RES, V2015, P0, DOI 10.1155/2015/706379
   Ito A, 2004, CANCER IMMUNOL IMMUN, V53, P26, DOI 10.1007/s00262-003-0416-5
   Kim Y, 2015, PLOS ONE, V10, P0, DOI 10.1371/journal.pone.0122183
   Lee YT, 2015, INT J NANOMED, V10, P4491, DOI 10.2147/IJN.S83493
   Li A, 2010, BIOMATERIALS, V31, P748, DOI 10.1016/j.biomaterials.2009.09.095
   Lu FJ, 2015, J CONTROL RELEASE, V204, P51, DOI 10.1016/j.jconrel.2015.03.002
   Mattoo RUH, 2014, CELL MOL LIFE SCI, V71, P3311, DOI 10.1007/s00018-014-1627-y
   McNulty S, 2013, IMMUNOLOGY, V139, P407, DOI 10.1111/imm.12104
   Misselwitz B, 1998, MOL CELL, V2, P593, DOI 10.1016/S1097-2765(00)80158-6
   Multhoff G, 2009, INT J HYPERTHER, V25, P169, DOI 10.1080/02656730902902001
   Nakai N, 2006, J DERMATOL, V33, P462, DOI 10.1111/j.1346-8138.2006.00110.x
   Nikolaev BP, 2013, IEEE T MAGN, V49, P429, DOI 10.1109/TMAG.2012.2223203
   Nishikawa M, 2010, MOL THER, V18, P421, DOI 10.1038/mt.2009.203
   Paulis LE, 2013, CURR OPIN IMMUNOL, V25, P389, DOI 10.1016/j.coi.2013.03.001
   Priya S, 2013, FEBS LETT, V587, P1981, DOI 10.1016/j.febslet.2013.05.014
   Revington M, 2004, J BIOL CHEM, V279, P33958, DOI 10.1074/jbc.M313967200
   Sato K, 2001, BLOOD, V98, P1852, DOI 10.1182/blood.V98.6.1852
   Sehgal K, 2014, J IMMUNOL, V193, P2297, DOI 10.4049/jimmunol.1400489
   Shevtsov MA, 2014, INT J CANCER, V135, P2118, DOI 10.1002/ijc.28858
   Shevtsov MA, 2014, ONCOTARGET, V5, P3101, DOI 10.18632/oncotarget.1820
   Shevtsov MA, 2014, NEURO-ONCOLOGY, V16, P38, DOI 10.1093/neuonc/not141
   Srivastava P, 2002, NAT REV IMMUNOL, V2, P185, DOI 10.1038/nri749
   Srivastava PK, 2009, EXPERT OPIN BIOL TH, V9, P179, DOI 10.1517/14712590802633918
   Tamura Y, 2012, CURR MOL MED, V12, P1198, DOI 10.2174/156652412803306710
   Tassa C, 2011, ACCOUNTS CHEM RES, V44, P842, DOI 10.1021/ar200084x
   Thériault JR, 2005, FEBS LETT, V579, P1951, DOI 10.1016/j.febslet.2005.02.046
   Toki S, 2013, NANOMED-NANOTECHNOL, V9, P1235, DOI 10.1016/j.nano.2013.05.010
   Tosti G, 2014, EXPERT OPIN BIOL TH, V14, P955, DOI 10.1517/14712598.2014.902928
   UDONO H, 1993, J EXP MED, V178, P1391, DOI 10.1084/jem.178.4.1391
   Udono H, 2012, ACTA MED OKAYAMA, V66, P1
   Yajima R, 2015, BREAST CANC, V0, P0
   Zhang Z, 2015, CANCER GENE THER, V22, P198, DOI 10.1038/cgt.2015.7
   Zhu RR, 2014, MAT SCI ENG C-MATER, V39, P305, DOI 10.1016/j.msec.2014.03.005
NR 46
TC 54
Z9 59
U1 1
U2 72
PU ELSEVIER SCIENCE BV
PI AMSTERDAM
PA PO BOX 211, 1000 AE AMSTERDAM, NETHERLANDS
SN 0168-3659
EI 1873-4995
J9 J CONTROL RELEASE
JI J. Control. Release
PD DEC 28
PY 2015
VL 220
IS 
BP 329
EP 340
DI 10.1016/j.jconrel.2015.10.051
PG 12
WC Chemistry, Multidisciplinary; Pharmacology & Pharmacy
SC Chemistry; Pharmacology & Pharmacy
GA CY0TN
UT WOS:000366119100036
PM 26522072
DA 2025-02-17
ER

PT J
AU Derouazi, M
   Di Berardino-Besson, W
   Belnoue, E
   Hoepner, S
   Walther, R
   Benkhoucha, M
   Teta, P
   Dufour, Y
   Maroun, CY
   Salazar, AM
   Martinvalet, D
   Dietrich, PY
   Walker, PR
AF Derouazi, Madiha
   Di Berardino-Besson, Wilma
   Belnoue, Elodie
   Hoepner, Sabine
   Walther, Romy
   Benkhoucha, Mahdia
   Teta, Patrick
   Dufour, Yannick
   Maroun, Celine Yacoub
   Salazar, Andres M.
   Martinvalet, Denis
   Dietrich, Pierre-Yves
   Walker, Paul R.
TI Novel Cell-Penetrating Peptide-Based Vaccine Induces Robust CD4<SUP>+</SUP> and CD8<SUP>+</SUP> T Cell-Mediated Antitumor Immunity
SO CANCER RESEARCH
LA English
DT Article
ID mhc class-i; dendritic cells; antigen presentation; whole protein; phase-ii; tumor; induction; ctl; immunotherapy; glioblastoma
AB Vaccines that can coordinately induce multi-epitope T cell-mediated immunity, T helper functions, and immunologic memory may offer effective tools for cancer immunotherapy. Here, we report the development of a new class of recombinant protein cancer vaccines that deliver different CD8(+) and CD4(+) T-cell epitopes presented by MHC class I and class II alleles, respectively. In these vaccines, the recombinant protein is fused with Z12, a novel cell-penetrating peptide that promotes efficient protein loading into the antigen-processing machinery of dendritic cells. Z12 elicited an integrated and multi-epitopic immune response with persistent effector T cells. Therapy with Z12-formulated vaccines prolonged survival in three robust tumor models, with the longest survival in an orthotopic model of aggressive brain cancer. Analysis of the tumor sites showed antigen-specific T-cell accumulation with favorable modulation of the balance of the immune infiltrate. Taken together, the results offered a preclinical proof of concept for the use of Z12-formulated vaccines as a versatile platform for the development of effective cancer vaccines. (C) 2015 AACR.
C1 [Derouazi, Madiha; Di Berardino-Besson, Wilma; Hoepner, Sabine; Teta, Patrick; Dufour, Yannick; Maroun, Celine Yacoub; Dietrich, Pierre-Yves; Walker, Paul R.] Univ Hosp Geneva, CH-1211 Geneva 14, Switzerland.
   [Derouazi, Madiha; Di Berardino-Besson, Wilma; Hoepner, Sabine; Teta, Patrick; Dufour, Yannick; Maroun, Celine Yacoub; Dietrich, Pierre-Yves; Walker, Paul R.] Univ Geneva, Ctr Oncol, Geneva, Switzerland.
   [Belnoue, Elodie] Amal Therapeut, CH-1205 Geneva, Switzerland.
   [Walther, Romy] Univ Toulouse, CNRS 5273, UMR STROMALab, Toulouse, France.
   [Benkhoucha, Mahdia] Univ Geneva, Dept Pathol & Immunol, Geneva, Switzerland.
   [Salazar, Andres M.] Oncovir Inc, Washington, DC USA.
   [Martinvalet, Denis] Univ Geneva, Dept Cell Physiol & Metab, Geneva, Switzerland.
C3 University of Geneva; University of Geneva; Universite de Toulouse; Universite Toulouse III - Paul Sabatier; Centre National de la Recherche Scientifique (CNRS); Institut National de la Sante et de la Recherche Medicale (Inserm); University of Geneva; University of Geneva
RP Walker, PR (通讯作者)，Univ Hosp Geneva, Div Oncol, Rue Gabrielle Perret Gentil 4, CH-1211 Geneva 14, Switzerland.
EM madiha.derouazi@amaltherapeutics.com; Paul.Walker@hcuge.ch
FU Geneva Cancer League; Commission for Technology and Innovation; Fondation pour la lutte contre le cancer et pour des recherches medico-biologiques; Fondation Ernst et Lucie Schmidheiny; INNOGAP
CR Adotevi O, 2007, J IMMUNOL, V179, P3371, DOI 10.4049/jimmunol.179.5.3371
   Barrios K, 2012, CANCER IMMUNOL IMMUN, V61, P1307, DOI 10.1007/s00262-012-1259-8
   Bijker MS, 2008, EUR J IMMUNOL, V38, P1033, DOI 10.1002/eji.200737995
   Bonifaz LC, 2004, J EXP MED, V199, P815, DOI 10.1084/jem.20032220
   Brooks NA, 2010, BBA-REV CANCER, V1805, P25, DOI 10.1016/j.bbcan.2009.09.004
   Copolovici DM, 2014, ACS NANO, V8, P1972, DOI 10.1021/nn4057269
   Dhodapkar MV, 2014, SCI TRANSL MED, V6, P0, DOI 10.1126/scitranslmed.3008068
   Erazo-Oliveras A, 2012, PHARMACEUTICALS-BASE, V5, P1177, DOI 10.3390/ph5111177
   Facoetti A, 2005, CLIN CANCER RES, V11, P8304, DOI 10.1158/1078-0432.CCR-04-2588
   Fujita M, 2009, CANCER RES, V69, P1587, DOI 10.1158/0008-5472.CAN-08-2915
   Guermonprez P, 1999, J IMMUNOL, V162, P1910
   Hoepner S, 2013, PLOS ONE, V8, P0, DOI 10.1371/journal.pone.0063933
   Kosaka A, 2014, CANCER IMMUNOL IMMUN, V63, P847, DOI 10.1007/s00262-014-1561-8
   Kruit WHJ, 2013, J CLIN ONCOL, V31, P2413, DOI 10.1200/JCO.2012.43.7111
   Lu J, 2004, J IMMUNOL, V172, P4575, DOI 10.4049/jimmunol.172.7.4575
   Marraco SAF, 2012, FRONT IMMUNOL, V3, P0, DOI 10.3389/fimmu.2012.00331
   Melero I, 2007, NAT REV CANCER, V7, P95, DOI 10.1038/nrc2051
   Melief CJM, 2008, NAT REV CANCER, V8, P351, DOI 10.1038/nrc2373
   Meunier S, 2012, J LEUKOCYTE BIOL, V91, P859, DOI 10.1189/jlb.0611292
   Milletti F, 2012, DRUG DISCOV TODAY, V17, P850, DOI 10.1016/j.drudis.2012.03.002
   Nishimura F, 2006, CANCER RES, V66, P4478, DOI 10.1158/0008-5472.CAN-05-3825
   Ohlfest JR, 2013, J IMMUNOL, V190, P613, DOI 10.4049/jimmunol.1201557
   Okada H, 2011, J CLIN ONCOL, V29, P330, DOI 10.1200/JCO.2010.30.7744
   Ossendorp F, 1998, J EXP MED, V187, P693, DOI 10.1084/jem.187.5.693
   Perret R, 2013, CANCER RES, V73, P6597, DOI 10.1158/0008-5472.CAN-13-0875
   Pouniotis DS, 2011, IMMUNOL CELL BIOL, V89, P904, DOI 10.1038/icb.2011.13
   Prosniak M, 2013, CLIN CANCER RES, V19, P3776, DOI 10.1158/1078-0432.CCR-12-1940
   Reardon DA, 2013, EXPERT REV VACCINES, V12, P597, DOI 10.1586/erv.13.41
   Richard JP, 2003, J BIOL CHEM, V278, P585, DOI 10.1074/jbc.M209548200
   Rosalia RA, 2013, EUR J IMMUNOL, V43, P2554, DOI 10.1002/eji.201343324
   Rothe R, 2008, CURR PROTOC PROTEIN, V0, P0
   Rothe R, 2010, J BIOL CHEM, V285, P20224, DOI 10.1074/jbc.M110.101550
   Sampson JH, 2010, J CLIN ONCOL, V28, P4722, DOI 10.1200/JCO.2010.28.6963
   Santiago-Raber ML, 2003, J EXP MED, V197, P777, DOI 10.1084/jem.20021996
   Shibagaki N, 2002, J IMMUNOL, V168, P2393, DOI 10.4049/jimmunol.168.5.2393
   Siegrist CA, 2012, VACCINES, V6th, P14
   Slingluff CL, 2011, CANCER J, V17, P343, DOI 10.1097/PPO.0b013e318233e5b2
   Tacken PJ, 2008, J IMMUNOL, V180, P7687, DOI 10.4049/jimmunol.180.11.7687
   Thang NNT, 2010, CANCER RES, V70, P4829, DOI 10.1158/0008-5472.CAN-09-3074
   Toes REM, 1996, P NATL ACAD SCI USA, V93, P7855, DOI 10.1073/pnas.93.15.7855
   van Montfoort N, 2009, P NATL ACAD SCI USA, V106, P6730, DOI 10.1073/pnas.0900969106
   Vansteenkiste J, 2013, J CLIN ONCOL, V31, P2396, DOI 10.1200/JCO.2012.43.7103
   Vasconcelos L, 2013, THER DELIV, V4, P573, DOI 10.4155/tde.13.22
   Wender PA, 2000, P NATL ACAD SCI USA, V97, P13003, DOI 10.1073/pnas.97.24.13003
   Zhang TT, 2012, VACCINE, V30, P784, DOI 10.1016/j.vaccine.2011.11.056
   Zhu XM, 2010, CANCER IMMUNOL IMMUN, V59, P1401, DOI 10.1007/s00262-010-0876-3
NR 46
TC 48
Z9 58
U1 0
U2 38
PU AMER ASSOC CANCER RESEARCH
PI PHILADELPHIA
PA 615 CHESTNUT ST, 17TH FLOOR, PHILADELPHIA, PA 19106-4404 USA
SN 0008-5472
EI 1538-7445
J9 CANCER RES
JI Cancer Res.
PD AUG 1
PY 2015
VL 75
IS 15
BP 3020
EP 3031
DI 10.1158/0008-5472.CAN-14-3017
PG 12
WC Oncology
SC Oncology
GA CO7EU
UT WOS:000359323200007
PM 26116496
DA 2025-02-17
ER

PT J
AU Leveque, L
   Le Texier, L
   Lineburg, KE
   Hill, GR
   MacDonald, KPA
AF Leveque, Lucie
   Le Texier, Laetitia
   Lineburg, Katie E.
   Hill, Geoffrey R.
   MacDonald, Kelli P. A.
TI Autophagy and haematopoietic stem cell transplantation
SO IMMUNOLOGY AND CELL BIOLOGY
LA English
DT Review
ID versus-host-disease; regulatory t-cells; unrelated donor transplantation; minor histocompatibility antigens; endoplasmic-reticulum stress; bone-marrow-transplantation; malignant glioma-cells; dendritic cells; mitochondrial clearance; il-1-beta production
AB Allogeneic haematopoietic stem cell transplantation (HSCT) represents the only curative therapy for the majority of bone marrow-derived cancers. Unfortunately, HSCT can result in serious complications such as graft-versus-host disease, graft failure and infection. In the last decade, there have been major advances in the understanding of the role of autophagy in many diseases and cellular processes. Recent findings have demonstrated a crucial role for autophagy in haematopoietic stem cell survival and function, antigen presentation, T-cell differentiation and response to cytokine stimulation. Given the critical requirement for each of these processes in HSCT and subsequent complications, it is surprising that the contribution of autophagy to HSCT per se is relatively unexplored. In addition, the increasing use of autophagy-modulating drugs in the clinic further highlights the need to understand the role of autophagy in allogeneic HSCT. This review will cover established and implicated roles of autophagy in HSCT, suggesting this pathway as an important therapeutic target for improving transplant outcomes.
C1 [Leveque, Lucie; Le Texier, Laetitia; Lineburg, Katie E.; Hill, Geoffrey R.; MacDonald, Kelli P. A.] QIMR Berghofer Med Res Inst, Dept Immunol, Brisbane, Qld 4006, Australia.
C3 QIMR Berghofer Medical Research Institute
RP MacDonald, KPA (通讯作者)，QIMR Berghofer Med Res Inst, 300 Herston Rd, Brisbane, Qld 4006, Australia.
EM Kelli.MacDonald@qimrberghofer.edu.au
CR Baginska J, 2013, P NATL ACAD SCI USA, V110, P17450, DOI 10.1073/pnas.1304790110
   Bian GL, 2013, J IMMUNOL, V190, P1341, DOI 10.4049/jimmunol.1201554
   Blommaart EFC, 1997, EUR J BIOCHEM, V243, P240, DOI 10.1111/j.1432-1033.1997.0240a.x
   Brunkow ME, 2001, NAT GENET, V27, P68, DOI 10.1038/83784
   Cadwell K, 2008, NATURE, V456, P259, DOI 10.1038/nature07416
   Choi SW, 2014, NAT REV CLIN ONCOL, V11, P536, DOI 10.1038/nrclinonc.2014.102
   Ciechomska IA, 2013, ONCOGENE, V32, P1518, DOI 10.1038/onc.2012.174
   Codogno P, 2005, CELL DEATH DIFFER, V12, P1509, DOI 10.1038/sj.cdd.4401751
   Cohen JL, 2002, J EXP MED, V196, P401, DOI 10.1084/jem.20020090
   Colleran A, 2011, J BIOL CHEM, V286, P22886, DOI 10.1074/jbc.M110.199950
   Cooney R, 2010, NAT MED, V16, P90, DOI 10.1038/nm.2069
   de Castro CP, 2012, J IMMUNOL, V189, P4144, DOI 10.4049/jimmunol.1201946
   Deretic V, 2013, NAT REV IMMUNOL, V13, P722, DOI 10.1038/nri3532
   Dutt S, 2007, J IMMUNOL, V179, P6547, DOI 10.4049/jimmunol.179.10.6547
   Edinger M, 2003, NAT MED, V9, P1144, DOI 10.1038/nm915
   Eriguchi Y, 2012, BLOOD, V120, P223, DOI 10.1182/blood-2011-12-401166
   Espert L, 2006, J CLIN INVEST, V116, P2161, DOI 10.1172/JCI26185
   Ferrara JLM, 2003, INT J HEMATOL, V78, P181, DOI 10.1007/BF02983793
   Fimia GM, 2007, NATURE, V447, P1121, DOI 10.1038/nature05925
   Fowler DH, 2000, LEUKEMIA LYMPHOMA, V38, P221, DOI 10.3109/10428190009087014
   Gerland LM, 2004, EXP GERONTOL, V39, P789, DOI 10.1016/j.exger.2004.01.013
   Gilman AL, 1996, BONE MARROW TRANSPL, V17, P1069
   Goldman FD, 2000, BLOOD, V95, P3460, DOI 10.1182/blood.V95.11.3460.011k26_3460_3466
   Gorbunov NV, 2009, J PATHOL, V219, P242, DOI 10.1002/path.2591
   Guijarro LG, 2012, CURR DRUG METAB, V13, P1267
   Hanash AM, 2005, BLOOD, V105, P1828, DOI 10.1182/blood-2004-08-3213
   Hara T, 2008, J CELL BIOL, V181, P497, DOI 10.1083/jcb.200712064
   Harris J, 2011, CYTOKINE, V56, P140, DOI 10.1016/j.cyto.2011.08.022
   Harris J, 2011, J BIOL CHEM, V286, P9587, DOI 10.1074/jbc.M110.202911
   Harris J, 2008, J INFECT DIS, V198, P1842, DOI 10.1086/593174
   He CC, 2009, ANNU REV GENET, V43, P67, DOI 10.1146/annurev-genet-102808-114910
   Hill GR, 1999, J CLIN INVEST, V104, P459, DOI 10.1172/JCI6896
   Hill GR, 1997, BLOOD, V90, P3204, DOI 10.1182/blood.V90.8.3204
   Hippen KL, 2011, AM J TRANSPLANT, V11, P1148, DOI 10.1111/j.1600-6143.2011.03558.x
   Hippen KL, 2011, SCI TRANSL MED, V3, P0, DOI 10.1126/scitranslmed.3001809
   Hoffmann P, 2002, J EXP MED, V196, P389, DOI 10.1084/jem.20020399
   Hsiao CC, 2002, BONE MARROW TRANSPL, V30, P905, DOI 10.1038/sj.bmt.1703727
   Ito H, 2005, INT J ONCOL, V26, P1401
   Jacquel A, 2012, BLOOD, V119, P4527, DOI 10.1182/blood-2011-11-392167
   Jankovic D, 2013, J EXP MED, V210, P1899, DOI 10.1084/jem.20130084
   Jia L, 1997, BRIT J HAEMATOL, V98, P673, DOI 10.1046/j.1365-2141.1997.2623081.x
   Jia W, 2011, J IMMUNOL, V186, P5313, DOI 10.4049/jimmunol.1002404
   Jia W, 2011, J IMMUNOL, V186, P1564, DOI 10.4049/jimmunol.1001822
   Joffre O, 2004, BLOOD, V103, P4216, DOI 10.1182/blood-2004-01-0005
   Kalamida D, 2014, PLOS ONE, V9, P0, DOI 10.1371/journal.pone.0102408
   Khoury H, 2003, BIOL BLOOD MARROW TR, V9, P714, DOI 10.1016/j.bbmt.2003.08.006
   Kim KW, 2006, J BIOL CHEM, V281, P36883, DOI 10.1074/jbc.M607094200
   Kingsley CI, 2002, J IMMUNOL, V168, P1080, DOI 10.4049/jimmunol.168.3.1080
   Klionsky DJ, 2008, AUTOPHAGY, V4, P849, DOI 10.4161/auto.6845
   Klümpen HJ, 2010, ONCOLOGIST, V15, P1262, DOI 10.1634/theoncologist.2010-0196
   Komatsu M, 2005, J CELL BIOL, V169, P425, DOI 10.1083/jcb.200412022
   Koreth J, 2012, J CLIN ONCOL, V30, P3202, DOI 10.1200/JCO.2012.42.0984
   Kornblit B, 2014, HAEMATOLOGICA, V99, P1624, DOI 10.3324/haematol.2014.108340
   Koyama M, 2012, NAT MED, V18, P135, DOI 10.1038/nm.2597
   Lee HK, 2010, IMMUNITY, V32, P227, DOI 10.1016/j.immuni.2009.12.006
   Li CY, 2006, J IMMUNOL, V177, P5163, DOI 10.4049/jimmunol.177.8.5163
   Li HM, 2012, J IMMUNOL, V188, P3804, DOI 10.4049/jimmunol.1102795
   Li JM, 2009, IMMUNOTHERAPY-UK, V1, P599, DOI 10.2217/IMT.09.32
   Li YH, 2008, CANCER RES, V68, P6889, DOI 10.1158/0008-5472.CAN-08-0161
   Liu F, 2010, BLOOD, V116, P4806, DOI 10.1182/blood-2010-06-288589
   MacDonald KPA, 2014, J IMMUNOL, V192, P3180, DOI 10.4049/jimmunol.1302315
   Maiuri MC, 2007, NAT REV MOL CELL BIO, V8, P741, DOI 10.1038/nrm2239
   Markey KA, 2014, BLOOD, V124, P354, DOI 10.1182/blood-2014-02-514745
   Markey KA, 2012, BLOOD, V119, P5918, DOI 10.1182/blood-2011-12-398164
   Mattsson J, 2008, BIOL BLOOD MARROW TR, V14, P165, DOI 10.1016/j.bbmt.2007.10.025
   Michael M, 2013, CLIN DEV IMMUNOL, V0, P0, DOI DOI 10.1155/2013/608951
   Mizushima N, 2001, J CELL BIOL, V152, P657, DOI 10.1083/jcb.152.4.657
   Mizushima N, 2004, INT J BIOCHEM CELL B, V36, P2491, DOI 10.1016/j.biocel.2004.02.005
   Mizushima N, 2008, NATURE, V451, P1069, DOI 10.1038/nature06639
   Mizushima N, 2007, GENE DEV, V21, P2861, DOI 10.1101/gad.1599207
   Morris S, 2011, J IMMUNOL, V187, P3953, DOI 10.4049/jimmunol.1100524
   Mortensen M, 2011, J EXP MED, V208, P455, DOI 10.1084/jem.20101145
   Mortensen M, 2010, AUTOPHAGY, V6, P423, DOI 10.4161/auto.6.3.11528
   Nimmerjahn F, 2003, EUR J IMMUNOL, V33, P1250, DOI 10.1002/eji.200323730
   Pallet N, 2008, AUTOPHAGY, V4, P783, DOI 10.4161/auto.6477
   Paludan C, 2005, SCIENCE, V307, P593, DOI 10.1126/science.1104904
   Parekh VV, 2013, J IMMUNOL, V190, P5086, DOI 10.4049/jimmunol.1202071
   Periyasamy-Thandavan S, 2010, AUTOPHAGY, V6, P19, DOI 10.4161/auto.6.1.10323
   Peterson LW, 2014, NAT REV IMMUNOL, V14, P141, DOI 10.1038/nri3608
   Pua HH, 2007, J EXP MED, V204, P25, DOI 10.1084/jem.20061303
   Pua HH, 2009, J IMMUNOL, V182, P4046, DOI 10.4049/jimmunol.0801143
   Qu XP, 2003, J CLIN INVEST, V112, P1809, DOI 10.1172/JCI200320039
   Rieger K, 2006, BLOOD, V107, P1717, DOI 10.1182/blood-2005-06-2529
   Saitoh T, 2008, NATURE, V456, P264, DOI 10.1038/nature07383
   Saitoh T, 2009, P NATL ACAD SCI USA, V106, P20842, DOI 10.1073/pnas.0911267106
   Santarelli R, 2014, SCI REP-UK, V4, P0, DOI 10.1038/srep04241
   Satake A, 2014, PLOS ONE, V9, P0, DOI 10.1371/journal.pone.0092888
   SCHULTZ KR, 1995, BLOOD, V86, P4344, DOI 10.1182/blood.V86.11.4344.bloodjournal86114344
   Schultz KR, 1997, LEUKEMIA LYMPHOMA, V24, P201, DOI 10.3109/10428199709039008
   Schultz KR, 2002, BIOL BLOOD MARROW TR, V8, P648, DOI 10.1053/bbmt.2002.v8.abbmt080648
   Selimovic D, 2013, CELL SIGNAL, V25, P308, DOI 10.1016/j.cellsig.2012.10.004
   Shi CS, 2012, NAT IMMUNOL, V13, P255, DOI 10.1038/ni.2215
   Sou Y, 2008, MOL BIOL CELL, V19, P4762, DOI 10.1091/mbc.E08-03-0309
   Stephenson LM, 2009, AUTOPHAGY, V5, P625, DOI 10.4161/auto.5.5.8133
   Trapani JA, 2002, NAT REV IMMUNOL, V2, P735, DOI 10.1038/nri911
   Wang XJ, 2011, BLOOD, V118, P6426, DOI 10.1182/blood-2011-06-358747
   Warr MR, 2013, NATURE, V494, P323, DOI 10.1038/nature11895
   Wu YY, 2013, AUTOPHAGY, V9, P595, DOI 10.4161/auto.23641
   Xiong A, 2012, PLOS ONE, V7, P0, DOI 10.1371/journal.pone.0046230
   Zeiser R, 2006, BLOOD, V108, P390, DOI 10.1182/blood-2006-01-0329
   Zhang P, 2013, J IMMUNOL, V191, P5291, DOI 10.4049/jimmunol.1301181
   Zhang Y, 2012, BLOOD, V119, P2895, DOI 10.1182/blood-2011-08-372383
NR 102
TC 10
Z9 11
U1 0
U2 7
PU NATURE PUBLISHING GROUP
PI NEW YORK
PA 75 VARICK ST, 9TH FLR, NEW YORK, NY 10013-1917 USA
SN 0818-9641
EI 1440-1711
J9 IMMUNOL CELL BIOL
JI Immunol. Cell Biol.
PD JAN 15
PY 2015
VL 93
IS 1
BP 43
EP 50
DI 10.1038/icb.2014.95
PG 8
WC Cell Biology; Immunology
SC Cell Biology; Immunology
GA AY0FB
UT WOS:000347271900007
PM 25367185
DA 2025-02-17
ER

PT J
AU Lu, L
   Saha, D
   Martuza, RL
   Rabkin, SD
   Wakimoto, H
AF Lu, Lei
   Saha, Dipongkor
   Martuza, Robert L.
   Rabkin, Samuel D.
   Wakimoto, Hiroaki
TI Single agent efficacy of the VEGFR kinase inhibitor axitinib in preclinical models of glioblastoma
SO JOURNAL OF NEURO-ONCOLOGY
LA English
DT Article
DE Glioblastoma; Axitinib; Anti-angiogenic therapy; Glioblastoma stem cells; Molecular targeted therapy
ID newly-diagnosed glioblastoma; bevacizumab plus irinotecan; stem-like cells; phase-ii; recurrent glioblastoma; adjuvant temozolomide; antitumor-activity; randomized-trial; dendritic cells; tumor-growth
AB Anti-angiogenic therapy is a promising therapeutic strategy for the highly vascular and malignant brain tumor, glioblastoma (GBM), although current clinical trials have failed to demonstrate an extension in overall survival. The small molecule tyrosine kinase inhibitor axitinib that targets vascular endothelial growth factor receptor, potently inhibits angiogenesis and has single-agent clinical activity in non-small cell lung, thyroid, and advanced renal cell cancer. Here we show that axitinib exerts direct cytotoxic activity against a number of patient-derived GBM stem cell (GSCs) and an endothelial cell line, and inhibits endothelial tube formation in vitro. Axitinib treatment of mice bearing hypervascular intracranial tumors generated from human U87 glioma cells, MGG4 GSCs and mouse 005 GSCs significantly extended survival that was associated with decreases in tumor-associated vascularity. We thus show for the first time the antiangiogenic effect and survival prolongation provided by systemic single agent treatment with axitinib in preclinical orthotopic GBM models including clinically relevant GSC models. These results support further investigation of axitinib as an anti-angiogenic agent for GBM.
C1 [Lu, Lei; Saha, Dipongkor; Martuza, Robert L.; Rabkin, Samuel D.; Wakimoto, Hiroaki] Harvard Univ, Massachusetts Gen Hosp, Sch Med, Dept Neurosurg, Boston, MA 02114 USA.
   [Lu, Lei] Fudan Univ, Dept Neurosurg, Huashan Hosp, Shanghai 200040, Peoples R China.
C3 Harvard University; Massachusetts General Hospital; Harvard Medical School; Fudan University
RP Wakimoto, H (通讯作者)，Harvard Univ, Massachusetts Gen Hosp, Sch Med, Dept Neurosurg, Boston, MA 02114 USA.
EM hwakimoto@mgh.harvard.edu
FU National Institute of Health [R01NS032677]
CR Batchelor TT, 2007, CANCER CELL, V11, P83, DOI 10.1016/j.ccr.2006.11.021
   Batchelor TT, 2013, P NATL ACAD SCI USA, V110, P19059, DOI 10.1073/pnas.1318022110
   Batchelor TT, 2013, J CLIN ONCOL, V31, P3212, DOI 10.1200/JCO.2012.47.2464
   Cheema TA, 2013, P NATL ACAD SCI USA, V110, P12006, DOI 10.1073/pnas.1307935110
   Chinot OL, 2014, NEW ENGL J MED, V370, P709, DOI 10.1056/NEJMoa1308345
   Cohen EEW, 2008, J CLIN ONCOL, V26, P4708, DOI 10.1200/JCO.2007.15.9566
   Cohen MH, 2009, ONCOLOGIST, V14, P1131, DOI 10.1634/theoncologist.2009-0121
   Das S, 2013, NEW ENGL J MED, V369, P1561, DOI 10.1056/NEJMcibr1309402
   Doloff JC, 2012, CANCER RES, V72, P1103, DOI 10.1158/0008-5472.CAN-11-3380
   Friedman HS, 2009, J CLIN ONCOL, V27, P4733, DOI 10.1200/JCO.2008.19.8721
   Galli R, 2004, CANCER RES, V64, P7011, DOI 10.1158/0008-5472.CAN-04-1364
   Gerstner ER, 2012, CANCER J, V18, P45, DOI 10.1097/PPO.0b013e3182431c6f
   Gilbert MR, 2014, NEW ENGL J MED, V370, P699, DOI 10.1056/NEJMoa1308573
   Günther HS, 2008, ONCOGENE, V27, P2897, DOI 10.1038/sj.onc.1210949
   Hamerlik P, 2012, J EXP MED, V209, P507, DOI 10.1084/jem.20111424
   Hu-Lowe DD, 2008, CLIN CANCER RES, V14, P7272, DOI 10.1158/1078-0432.CCR-08-0652
   Kamoun WS, 2009, J CLIN ONCOL, V27, P2542, DOI 10.1200/JCO.2008.19.9356
   Kelly RJ, 2010, RECENT RESULTS CANC, V184, P33, DOI 10.1007/978-3-642-01222-8_3
   Kreisl TN, 2009, J CLIN ONCOL, V27, P740, DOI 10.1200/JCO.2008.16.3055
   Lee J, 2006, CANCER CELL, V9, P391, DOI 10.1016/j.ccr.2006.03.030
   Li AG, 2008, MOL CANCER RES, V6, P21, DOI 10.1158/1541-7786.MCR-07-0280
   Ma J, 2008, MOL CANCER THER, V7, P79, DOI 10.1158/1535-7163.MCT-07-0584
   Marumoto T, 2009, NAT MED, V15, P110, DOI 10.1038/nm.1863
   McTigue M, 2012, P NATL ACAD SCI USA, V109, P18281, DOI 10.1073/pnas.1207759109
   Mimura K, 2007, CANCER IMMUNOL IMMUN, V56, P761, DOI 10.1007/s00262-006-0234-7
   Motzer RJ, 2013, LANCET ONCOL, V14, P552, DOI 10.1016/S1470-2045(13)70093-7
   Nduom EKE, 2012, CANCER J, V18, P100, DOI 10.1097/PPO.0b013e3182452e0d
   Ohm JE, 2001, IMMUNOL RES, V23, P263, DOI 10.1385/IR:23:2-3:263
   Osada T, 2008, CANCER IMMUNOL IMMUN, V57, P1115, DOI 10.1007/s00262-007-0441-x
   Rixe O, 2007, LANCET ONCOL, V8, P975, DOI 10.1016/S1470-2045(07)70285-1
   Rössler J, 2011, INT J CANCER, V128, P2748, DOI 10.1002/ijc.25611
   Schiller JH, 2009, J CLIN ONCOL, V27, P3836, DOI 10.1200/JCO.2008.20.8355
   Sgubin D, 2012, STEM CELL TRANSL MED, V1, P322, DOI 10.5966/sctm.2011-0035
   Singh SK, 2004, NATURE, V432, P396, DOI 10.1038/nature03128
   Solowiej J, 2009, BIOCHEMISTRY-US, V48, P7019, DOI 10.1021/bi900522y
   Stupp R, 2005, NEW ENGL J MED, V352, P987, DOI 10.1056/NEJMoa043330
   Stupp R, 2009, LANCET ONCOL, V10, P459, DOI 10.1016/S1470-2045(09)70025-7
   Tuettenberg J, 2006, CRIT REV ONCOL HEMAT, V59, P181, DOI 10.1016/j.critrevonc.2006.01.004
   Vredenburgh JJ, 2007, J CLIN ONCOL, V25, P4722, DOI 10.1200/JCO.2007.12.2440
   Wakimoto H, 2012, NEURO-ONCOLOGY, V14, P132, DOI 10.1093/neuonc/nor195
   Wakimoto H, 2009, CANCER RES, V69, P3472, DOI 10.1158/0008-5472.CAN-08-3886
   Wang YZ, 2013, CANCER LETT, V331, P139, DOI 10.1016/j.canlet.2012.12.024
   Wedge SR, 2005, CANCER RES, V65, P4389, DOI 10.1158/0008-5472.CAN-04-4409
   Wong MLH, 2009, J CLIN NEUROSCI, V16, P1119, DOI 10.1016/j.jocn.2009.02.009
   Zhang W, 2013, NEOPLASIA, V15, P591, DOI 10.1593/neo.13158
   Zhang W, 2012, MOL THER, V20, P37, DOI 10.1038/mt.2011.187
NR 46
TC 30
Z9 32
U1 0
U2 16
PU SPRINGER
PI NEW YORK
PA 233 SPRING ST, NEW YORK, NY 10013 USA
SN 0167-594X
EI 1573-7373
J9 J NEURO-ONCOL
JI J. Neuro-Oncol.
PD JAN 15
PY 2015
VL 121
IS 1
BP 91
EP 100
DI 10.1007/s11060-014-1612-1
PG 10
WC Oncology; Clinical Neurology
SC Oncology; Neurosciences & Neurology
GA AY9UE
UT WOS:000347895100009
PM 25213669
DA 2025-02-17
ER

PT J
AU Nair, SK
   Driscoll, T
   Boczkowski, D
   Schmittling, R
   Reynolds, R
   Johnson, LA
   Grant, G
   Fuchs, H
   Bigner, DD
   Sampson, JH
   Gururangan, S
   Mitchell, DA
AF Nair, Smita K.
   Driscoll, Timothy
   Boczkowski, David
   Schmittling, Robert
   Reynolds, Renee
   Johnson, Laura A.
   Grant, Gerald
   Fuchs, Herbert
   Bigner, Darell D.
   Sampson, John H.
   Gururangan, Sridharan
   Mitchell, Duane A.
TI <i>Ex vivo</i> generation of dendritic cells from cryopreserved, post-induction chemotherapy, mobilized leukapheresis from pediatric patients with medulloblastoma
SO JOURNAL OF NEURO-ONCOLOGY
LA English
DT Article
DE RNA-transfected dendritic cells; Adoptive T cell therapy; Pediatric brain tumors; Medulloblastoma
ID cytotoxic t-lymphocytes; high-dose chemotherapy; in-vitro; human cytomegalovirus; tumor vaccination; malignant glioma; induction; children; rna; immunotherapy
AB Generation of patient-derived, autologous dendritic cells (DCs) is a critical component of cancer immunotherapy with ex vivo-generated, tumor antigen-loaded DCs. An important factor in the ability to generate DCs is the potential impact of prior therapies on DC phenotype and function. We investigated the ability to generate DCs using cells harvested from pediatric patients with medulloblastoma for potential evaluation of DC-RNA based vaccination approach in this patient population. Cells harvested from medulloblastoma patient leukapheresis following induction chemotherapy and granulocyte colony stimulating factor mobilization were cryopreserved prior to use in DC generation. DCs were generated from the adherent CD14+ monocytes using standard procedures and analyzed for cell recovery, phenotype and function. To summarize, 4 out of 5 patients (80 %) had sufficient monocyte recovery to permit DC generation, and we were able to generate DCs from 3 out of these 4 patient samples (75 %). Overall, we successfully generated DCs that met phenotypic requisites for DC-based cancer therapy from 3 out of 5 (60 %) patient samples and met both phenotypic and functional requisites from 2 out of 5 (40 %) patient samples. This study highlights the potential to generate functional DCs for further clinical treatments from refractory patients that have been heavily pretreated with myelosuppressive chemotherapy. Here we demonstrate the utility of evaluating the effect of the currently employed standard-of-care therapies on the ex vivo generation of DCs for DC-based clinical studies in cancer patients.
C1 [Nair, Smita K.; Boczkowski, David; Schmittling, Robert; Reynolds, Renee; Johnson, Laura A.; Grant, Gerald; Fuchs, Herbert; Bigner, Darell D.; Sampson, John H.; Gururangan, Sridharan; Mitchell, Duane A.] Duke Univ, Dept Surg, Sch Med, Durham, NC 27710 USA.
   [Driscoll, Timothy; Fuchs, Herbert; Gururangan, Sridharan] Duke Univ, Dept Pediat, Sch Med, Durham, NC 27710 USA.
   [Bigner, Darell D.; Sampson, John H.] Duke Univ, Dept Pathol, Sch Med, Durham, NC 27710 USA.
   [Nair, Smita K.; Fuchs, Herbert; Bigner, Darell D.; Sampson, John H.; Gururangan, Sridharan; Mitchell, Duane A.] Preston Robert Tisch Brain Tumor Ctr, Durham, NC USA.
C3 Duke University; Duke University; Duke University
RP Nair, SK (通讯作者)，Duke Univ, Dept Surg, Sch Med, Box 103035, Durham, NC 27710 USA.
EM smita.nair@duke.edu; RReynolds@KaleidaHealth.org; ljohnso@upenn.edu; ggrant2@stanford.edu; duane.mitchell@neurosurgery.ufl.edu
FU Department of Defense Clinical Trial Award [W81XWH-10-1-0089]; Pediatric Brain Tumor Foundation Institute at Duke University; Specialized Program of Research Excellence in Brain Cancer [5P50-CA108786]
CR Ahn Brian J, 2013, CANCERS (BASEL), V5, P1379, DOI 10.3390/cancers5041379
   Ardon H, 2010, PEDIATR BLOOD CANCER, V54, P519, DOI 10.1002/pbc.22319
   Banchereau J, 1998, NATURE, V392, P245, DOI 10.1038/32588
   Baryawno N, 2011, J CLIN INVEST, V121, P4043, DOI 10.1172/JCI57147
   BLOMBERG K, 1986, J IMMUNOL METHODS, V86, P225, DOI 10.1016/0022-1759(86)90457-6
   Boczkowski D, 2000, CANCER RES, V60, P1028
   Boczkowski D, 1996, J EXP MED, V184, P465, DOI 10.1084/jem.184.2.465
   Bodey B, 2004, IN VIVO, V18, P713
   Caruso DA, 2004, NEURO-ONCOLOGY, V6, P236, DOI 10.1215/S1152851703000668
   Chandramohan V, 2013, FUTURE ONCOL, V9, P977, DOI 10.2217/FON.13.47
   Crawford J, 2013, PEDIATR REV, V34, P63, DOI 10.1542/pir.34-2-63
   De Vleeschouwer S, 2004, J NEUROSURG, V100, P492, DOI 10.3171/ped.2004.100.5.0492
   Eyrich M, 2013, FRONT PEDIATR, V1, P0, DOI 10.3389/fped.2013.00012
   Fangusaro JR, 2005, BRIT J CANCER, V92, P359, DOI 10.1038/sj.bjc.6602317
   Gajjar A, 2006, LANCET ONCOL, V7, P813, DOI 10.1016/S1470-2045(06)70867-1
   Geiger JD, 2001, CANCER RES, V61, P8513
   Gururangan S, 2003, J CLIN ONCOL, V21, P2187, DOI 10.1200/JCO.2003.10.096
   Haberler C, 2006, EUR J CANCER, V42, P2996, DOI 10.1016/j.ejca.2006.05.038
   Jackson CM, 2014, CLIN CANCER RES, V20, P3651, DOI 10.1158/1078-0432.CCR-13-2057
   Jacobs JFM, 2007, PEDIATR BLOOD CANCER, V49, P924, DOI 10.1002/pbc.21246
   Kantoff PW, 2010, NEW ENGL J MED, V363, P411, DOI 10.1056/NEJMoa1001294
   Lasky JL, 2013, ANTICANCER RES, V33, P2047
   Lee Jaewoo, 2013, METHODS MOL BIOL, V969, P111, DOI 10.1007/978-1-62703-260-5_8
   Liu R, 2010, CANCER IMMUNOL IMMUN, V59, P183, DOI 10.1007/s00262-009-0757-9
   Nair S, 2011, CANCER VACCINES: FROM RESEARCH TO CLINICAL PRACTICE, V0, P217
   Nair SK, 2000, NAT MED, V6, P1011, DOI 10.1038/79519
   Nair SK, 2002, ANN SURG, V235, P540, DOI 10.1097/00000658-200204000-00013
   Nair SK, 1998, NAT BIOTECHNOL, V16, P364, DOI 10.1038/nbt0498-364
   Nair SK, 2014, CLIN CANCER RES, V20, P2684, DOI 10.1158/1078-0432.CCR-13-3268
   Packer RJ, 1999, J CLIN ONCOL, V17, P2127, DOI 10.1200/JCO.1999.17.7.2127
   Pollack IF, 2011, NAT REV NEUROL, V7, P495, DOI 10.1038/nrneurol.2011.110
   Rutkowski S, 2004, BRIT J CANCER, V91, P1656, DOI 10.1038/sj.bjc.6602195
   Rutkowski S, 2010, J CLIN ONCOL, V28, P4961, DOI 10.1200/JCO.2010.30.2299
   Shilyansky J, 2007, J PEDIATR SURG, V42, P54, DOI 10.1016/j.jpedsurg.2006.09.008
   STEINMAN RM, 1991, ANNU REV IMMUNOL, V9, P271, DOI 10.1146/annurev.iy.09.040191.001415
   Tedder Thomas F, 2001, CURR PROTOC IMMUNOL, VChapter 7, P0, DOI 10.1002/0471142735.im0732s23
   Vakkila J, 2001, J HEMATOTH STEM CELL, V10, P787, DOI 10.1089/152581601317210881
   Wolff JEA, 2010, CANCER-AM CANCER SOC, V116, P705, DOI 10.1002/cncr.24730
NR 38
TC 25
Z9 27
U1 0
U2 6
PU SPRINGER
PI NEW YORK
PA 233 SPRING ST, NEW YORK, NY 10013 USA
SN 0167-594X
EI 1573-7373
J9 J NEURO-ONCOL
JI J. Neuro-Oncol.
PD OCT 15
PY 2015
VL 125
IS 1
BP 65
EP 74
DI 10.1007/s11060-015-1890-2
PG 10
WC Oncology; Clinical Neurology
SC Oncology; Neurosciences & Neurology
GA CS8JY
UT WOS:000362334800007
PM 26311248
DA 2025-02-17
ER

PT J
AU Li, M
   Wang, B
   Wu, ZH
   Shi, XW
   Zhang, JD
   Han, SY
AF Li, Ming
   Wang, Bin
   Wu, Zhonghua
   Shi, Xiwen
   Zhang, Jiadong
   Han, Shuangyin
TI Treatment of Dutch rat models of glioma using EphrinA1-PE38/GM-CSF chitosan nanoparticles by in situ activation of dendritic cells
SO TUMOR BIOLOGY
LA English
DT Article
DE Chitosan nanoparticles; Dendritic cells; EphrinA1; GM-CSF; Glioma
ID blood-brain-barrier; c6 gliomas; tumor
AB Although dendritic cells (DCs) used in DC-based immunotherapy are loaded with tumor-associated antigens, the antitumor immune response is effectively stimulated in cytotoxic specific T lymphocytes (CTLs), thereby achieving targeted killing of tumor cells without harming surrounding normal cells. This makes it a highly promising new form of therapy. In this study, we successfully created chitosan-coated EphrinA1-PE38/GM-CSF nanoparticles and transplanted them into tumor-bearing rats, resulting in the effective killing of glioma tissue and a prolonged life span. Further immunohistochemistry and flow cytometry studies revealed that the treatment was effective in increasing the number of dendritic cell activations under an immunomodulatory response. These results suggest that chitosan-coated EphrinA1-PE38/GM-CSF nanoparticles may be effective in inducing in situ activation of DCs in glioma-bearing rats, thereby generating DC vaccines in vivo.
C1 [Li, Ming; Wang, Bin; Wu, Zhonghua; Shi, Xiwen; Zhang, Jiadong] Zhengzhou Univ, Peoples Hosp, Dept Neurosurg, Zhengzhou 450003, Henan Province, Peoples R China.
   [Han, Shuangyin] Zhengzhou Univ, Peoples Hosp, Cent Res Lab, Zhengzhou 450003, Henan Province, Peoples R China.
C3 Zhengzhou University; Zhengzhou University
RP Zhang, JD (通讯作者)，Zhengzhou Univ, Peoples Hosp, Dept Neurosurg, 7 Weiwu Rd, Zhengzhou 450003, Henan Province, Peoples R China.
EM 13733185588@163.com; 13598888356@163.com
FU National Natural Science Foundation of China [81372405, 81172415]
CR Aryal M, 2013, J CONTROL RELEASE, V169, P103, DOI 10.1016/j.jconrel.2013.04.007
   Bertin J, 2014, VIROLOGY, V454, P128, DOI 10.1016/j.virol.2014.02.007
   Binda E, 2012, CANCER CELL, V22, P765, DOI 10.1016/j.ccr.2012.11.005
   Colton CA, 2013, J NEUROIMMUNE PHARM, V8, P145, DOI 10.1007/s11481-012-9414-8
   Forghanifard MM, 2014, MED ONCOL, V31, P0, DOI 10.1007/s12032-014-0191-5
   Hu CC, 2010, INT J CANCER, V127, P2222, DOI 10.1002/ijc.25217
   Jung WJ, 2014, MAR DRUGS, V12, P5328, DOI 10.3390/md12115328
   Kalhapure RS, 2014, COLLOID SURFACE B, V117, P303, DOI 10.1016/j.colsurfb.2014.02.045
   Labus J, 2014, J NEUROSCI METH, V228, P35, DOI 10.1016/j.jneumeth.2014.03.002
   Li M, 2011, TECHNOL CANCER RES T, V10, P95, DOI 10.7785/tcrt.2012.500183
   Li M, 2010, TECHNOL CANCER RES T, V9, P87, DOI 10.1177/153303461000900110
   Maeda Y, 1999, ACTA MED OKAYAMA, V53, P5
   Milki K, 2014, INT IMMUNOPHARMACOL, V23, P499, DOI 10.1016/j.intimp.2014.09.025
   Patel AR, 2014, PHARM RES-DORDR, V31, P2796, DOI 10.1007/s11095-014-1377-4
   Sarvaiya J, 2015, INT J BIOL MACROMOL, V72, P454, DOI 10.1016/j.ijbiomac.2014.08.052
   Vakili M, 2014, CARBOHYD POLYM, V113, P115, DOI 10.1016/j.carbpol.2014.07.007
   Xu JS, 2014, ONCOL LETT, V8, P687, DOI 10.3892/ol.2014.2196
NR 17
TC 8
Z9 9
U1 0
U2 31
PU SAGE PUBLICATIONS LTD
PI LONDON
PA 1 OLIVERS YARD, 55 CITY ROAD, LONDON EC1Y 1SP, ENGLAND
SN 1010-4283
EI 1423-0380
J9 TUMOR BIOL
JI Tumor Biol.
PD SEP 15
PY 2015
VL 36
IS 10
BP 7961
EP 7966
DI 10.1007/s13277-015-3486-z
PG 6
WC Oncology
SC Oncology
GA CT7CD
UT WOS:000362969900069
PM 25957892
DA 2025-02-17
ER

PT J
AU Müller, K
   Henke, G
   Pietschmann, S
   van Gool, S
   De Vleeschouwer, S
   von Bueren, AO
   Compter, I
   Friedrich, C
   Matuschek, C
   Klautke, G
   Kortmann, RD
   Hundsberger, T
   Baumert, BG
AF Mueller, Klaus
   Henke, Guido
   Pietschmann, Sophie
   van Gool, Stefaan
   De Vleeschouwer, Steven
   von Bueren, Andre O.
   Compter, Inge
   Friedrich, Carsten
   Matuschek, Christiane
   Klautke, Gunther
   Kortmann, Rolf-Dieter
   Hundsberger, Thomas
   Baumert, Brigitta G.
TI Re-irradiation or re-operation followed by dendritic cell vaccination? Comparison of two different salvage strategies for relapsed high-grade gliomas by means of a new prognostic model
SO JOURNAL OF NEURO-ONCOLOGY
LA English
DT Article
DE Relapsed high-grade gliomas; Prognostic model; Re-irradiation; Dendritic cell vaccination; Recurrent glioblastoma; Salvage treatment; Prognosis
ID management; recurrent; chemotherapy; validation; therapy
AB We aimed to compare two different salvage treatment strategies for relapsed high-grade glioma (HGG) patients by means of a new prognostic model. A simplified version of the so-called HGG-Immuno RPA model estimates the prognosis of relapsed HGG patients and distinguishes three different prognostic classes (I = good, II = intermediate, III = poor). The model has been constructed with a cohort of 117 patients whose salvage treatment consisted of re-operation followed by dendritic cell vaccination (ReOP + DCV). However, using only the predictors histology, age and performance status, the simplified HGG-Immuno RPA model is basically independent from treatment. In the present study we applied the simplified model to the cohort used to construct the original HGG-Immuno RPA model and another cohort of 165 patients who underwent re-irradiation (ReRT) at relapse. Then, we compared the outcomes achieved by the two different salvage treatments in each prognostic class. The model predicted good, intermediate and poor prognosis for 11, 31 and 75 patients of the ReOP + DCV cohort and for 20, 39 and 106 patients of the ReRT cohort, respectively. Neither of the two strategies was superior to the other. In the groups with good, intermediate and poor prognosis 12-months survival rates were 73, 59 and 25 % after ReOP + DCV and 72, 36 and 23 % after ReRT, respectively. Being easy to handle and independent from treatment, the aforementioned model is useful for therapeutic decisions. ReRT and ReOP + DVC seem to be equally effective. The choice of salvage treatment should be based on the expected side effects.
C1 [Mueller, Klaus; Pietschmann, Sophie; Kortmann, Rolf-Dieter] Univ Leipzig, Med Ctr, Dept Radiat Oncol, D-04109 Leipzig, Germany.
   [Mueller, Klaus; Klautke, Gunther] Hosp Chemnitz, Dept Radiat Oncol, D-09113 Chemnitz, Germany.
   [Henke, Guido] Cantonal Hosp St Gallen, Dept Radiat Oncol, St Gallen, Switzerland.
   [Henke, Guido] Univ Tubingen Hosp, Dept Radiat Oncol, Tubingen, Germany.
   [van Gool, Stefaan; De Vleeschouwer, Steven] Katholieke Univ Leuven, Expt Immunol Lab, Leuven, Belgium.
   [von Bueren, Andre O.] Univ Med Ctr Gottingen, Dept Pediat & Adolescent Med, Div Pediat Hematol & Oncol, Gottingen, Germany.
   [Compter, Inge; Baumert, Brigitta G.] Univ Maastricht, Med Ctr, GROW Sch Oncol & Dev Biol, Dept Radiat Oncol MAASTRO, Maastricht, Netherlands.
   [Friedrich, Carsten] Univ Hosp, Dept Womans & Childrens Hlth, Div Pediat Oncol Hematol & Hemostaseol, Leipzig, Germany.
   [Matuschek, Christiane] Univ Dusseldorf, Fac Med, Dept Radiat Oncol, Dusseldorf, Germany.
   [Hundsberger, Thomas] Cantonal Hosp St Gallen, Dept Neurol, St Gallen, Switzerland.
   [Hundsberger, Thomas] Cantonal Hosp St Gallen, Dept Haematol Oncol, St Gallen, Switzerland.
   [Baumert, Brigitta G.] Univ Bonn, MediClin Robert Janker Clin, Dept Radiat Oncol, Clin Cooperat Unit Neurooncol, Bonn, Germany.
   [Baumert, Brigitta G.] Univ Bonn, Med Ctr, Bonn, Germany.
C3 Leipzig University; Chemnitz Clinic; Kantonsspital St. Gallen; Eberhard Karls University of Tubingen; Eberhard Karls University Hospital; KU Leuven; University of Gottingen; UNIVERSITY GOTTINGEN HOSPITAL; Maastricht University; Leipzig University; Heinrich Heine University Dusseldorf; Kantonsspital St. Gallen; Kantonsspital St. Gallen; University of Bonn; University of Bonn
RP Müller, K (通讯作者)，Univ Leipzig, Med Ctr, Dept Radiat Oncol, D-04109 Leipzig, Germany.
EM klausmueller1978@googlemail.com
CR Altman DG, 2000, STAT MED, V19, P453, DOI 10.1002/(SICI)1097-0258(20000229)19:4<453::AID-SIM350>3.3.CO;2-X
   Unknown -, 2013, NCCN GUIDELINES VERS, V0, P0
   Chaichana KL, 2013, J NEUROSURG, V118, P812, DOI 10.3171/2012.9.JNS1277
   CLARK GM, 1994, BREAST CANCER RES TR, V32, P105, DOI 10.1007/BF00666211
   De Vleeschouwer S, 2008, CLIN CANCER RES, V14, P3098, DOI 10.1158/1078-0432.CCR-07-4875
   De Vleeschouwer S, 2012, CANCER IMMUNOL IMMUN, V61, P2105, DOI 10.1007/s00262-012-1271-z
   Gallego O, 2014, J NEURO-ONCOL, V116, P413, DOI 10.1007/s11060-013-1316-y
   Henke G, 2009, STRAHLENTHER ONKOL, V185, P113, DOI 10.1007/s00066-009-1969-9
   Hundsberger T, 2013, J NEURO-ONCOL, V112, P133, DOI 10.1007/s11060-013-1044-3
   Niyazi M, 2011, RADIOTHER ONCOL, V98, P1, DOI 10.1016/j.radonc.2010.11.006
   Olson JJ, 2014, J NEURO-ONCOL, V118, P501, DOI 10.1007/s11060-013-1338-5
   Olson JJ, 2014, J NEURO-ONCOL, V118, P557, DOI 10.1007/s11060-013-1339-4
   Quick J, 2014, J NEURO-ONCOL, V117, P365, DOI 10.1007/s11060-014-1397-2
   Royston P, 2013, BMC MED RES METHODOL, V13, P0, DOI 10.1186/1471-2288-13-33
   Ryken TC, 2014, J NEURO-ONCOL, V118, P479, DOI 10.1007/s11060-013-1336-7
   Ryu S, 2014, J NEURO-ONCOL, V118, P489, DOI 10.1007/s11060-013-1337-6
   Sayegh ET, 2014, J NEURO-ONCOL, V119, P531, DOI 10.1007/s11060-014-1502-6
   Schemper M, 1996, CONTROL CLIN TRIALS, V17, P343, DOI 10.1016/0197-2456(96)00075-X
   Scholtyssek F, 2013, RADIAT ONCOL, V8, P0, DOI 10.1186/1748-717X-8-161
   Shah AH, 2013, NEUROSURGERY, V73, P863, DOI 10.1227/NEU.0000000000000107
   Weller M, 2013, LANCET ONCOL, V14, PE370, DOI 10.1016/S1470-2045(13)70168-2
   Weller M, 2013, NEURO-ONCOLOGY, V15, P4, DOI 10.1093/neuonc/nos273
   Wick W, 2014, CLIN CANCER RES, V20, P6304, DOI 10.1158/1078-0432.CCR-14-0951-T
NR 23
TC 9
Z9 9
U1 0
U2 3
PU SPRINGER
PI NEW YORK
PA ONE NEW YORK PLAZA, SUITE 4600, NEW YORK, NY, UNITED STATES
SN 0167-594X
EI 1573-7373
J9 J NEURO-ONCOL
JI J. Neuro-Oncol.
PD SEP 15
PY 2015
VL 124
IS 2
BP 325
EP 332
DI 10.1007/s11060-015-1844-8
PG 8
WC Oncology; Clinical Neurology
SC Oncology; Neurosciences & Neurology
GA CS2FJ
UT WOS:000361883000021
PM 26070556
DA 2025-02-17
ER

PT J
AU Dey, M
   Chang, AL
   Miska, J
   Wainwright, DA
   Ahmed, AU
   Balyasnikova, IV
   Pytel, P
   Han, Y
   Tobias, A
   Zhang, LJ
   Qiao, J
   Lesniak, MS
AF Dey, Mahua
   Chang, Alan L.
   Miska, Jason
   Wainwright, Derek A.
   Ahmed, Atique U.
   Balyasnikova, Irina V.
   Pytel, Peter
   Han, Yu
   Tobias, Alex
   Zhang, Lingjiao
   Qiao, Jian
   Lesniak, Maciej S.
TI Dendritic Cell-Based Vaccines that Utilize Myeloid Rather than Plasmacytoid Cells Offer a Superior Survival Advantage in Malignant Glioma
SO JOURNAL OF IMMUNOLOGY
LA English
DT Article
ID regulatory t-cells; in-vivo; influenza-virus; antigen-presentation; ifn-gamma; tumor; cancer; expression; cd8(+); responses
AB Dendritic cells (DCs) are professional APCs that are traditionally divided into two distinct subsets, myeloid DC (mDCs) and plasmacytoid DC (pDCs). pDCs are known for their ability to secrete large amounts of IFN-alpha. Apart from IFN-alpha production, pDCs can also process Ag and induce T cell immunity or tolerance. In several solid tumors, pDCs have been shown to play a critical role in promoting tumor immunosuppression. We investigated the role of pDCs in the process of glioma progression in the syngeneic murine model of glioma. We show that glioma-infiltrating pDCs are the major APC in glioma and are deficient in IFN-alpha secretion (p < 0.05). pDC depletion leads to increased survival of the mice bearing intracranial tumor by decreasing the number of regulatory T cells (Tregs) and by decreasing the suppressive capabilities of Tregs. We subsequently compared the ability of mDCs and pDCs to generate effective antiglioma immunity in a GL261-OVA mouse model of glioma. Our data suggest that mature pDCs and mDCs isolated from naive mice can be effectively activated and loaded with SIINFEKL Ag in vitro. Upon intradermal injection in the hindleg, a fraction of both types of DCs migrate to the brain and lymph nodes. Compared to mice vaccinated with pDC or control mice, mice vaccinated with mDCs generate a robust Th1 type immune response, characterized by high frequency of CD4(+)T-bet(+)T cells and CD8(+)SIINFEKEL(+)T cells. This robust antitumor T cell response results in tumor eradication and long-term survival in 60% of the animals (p < 0.001).
C1 [Dey, Mahua; Chang, Alan L.; Miska, Jason; Wainwright, Derek A.; Ahmed, Atique U.; Balyasnikova, Irina V.; Han, Yu; Tobias, Alex; Zhang, Lingjiao; Qiao, Jian; Lesniak, Maciej S.] Univ Chicago, Pritzker Sch Med, Brain Tumor Ctr, Chicago, IL 60637 USA.
   [Pytel, Peter] Univ Chicago, Dept Pathol, Chicago, IL 60637 USA.
C3 University of Chicago; University of Chicago
RP Lesniak, MS (通讯作者)，Univ Chicago, Pritzker Sch Med, Brain Tumor Ctr, 5841 South Maryland Ave,MC 3026, Chicago, IL 60637 USA.
EM mlesniak@surgery.bsd.uchicago.edu
FU National Institutes of Health [R01CA122930, RR01CA138587, R01NS077388, U01NS077388, R25NS065744]; American College of Surgeons Resident Research Fellowship Grant
CR Aspord C, 2013, CANCER IMMUNOL RES, V1, P402, DOI 10.1158/2326-6066.CIR-13-0114-T
   Baitsch L, 2011, J CLIN INVEST, V121, P2350, DOI 10.1172/JCI46102
   Beckebaum S, 2004, CLIN CANCER RES, V10, P7260, DOI 10.1158/1078-0432.CCR-04-0872
   Bjöerck P, 2011, J IMMUNOL, V186, P1477, DOI 10.4049/jimmunol.1000454
   Borden EC, 2007, NAT REV DRUG DISCOV, V6, P975, DOI 10.1038/nrd2422
   Candolfi M, 2012, NEOPLASIA, V14, P757, DOI 10.1593/neo.12794
   Cella M, 2000, NAT IMMUNOL, V1, P305, DOI 10.1038/79747
   Conrad C, 2012, CANCER RES, V72, P5240, DOI 10.1158/0008-5472.CAN-12-2271
   DAgostino PM, 2012, ACTA NEUROPATHOL, V124, P599, DOI 10.1007/s00401-012-1018-0
   de Heer HJ, 2004, J EXP MED, V200, P89, DOI 10.1084/jem.20040035
   Dey M, 2014, J NEUROIMMUNOL, V266, P33, DOI 10.1016/j.jneuroim.2013.10.012
   Dey M, 2010, CANCER LETT, V289, P1, DOI 10.1016/j.canlet.2009.04.045
   Di Pucchio T, 2008, NAT IMMUNOL, V9, P551, DOI 10.1038/ni.1602
   El Andaloussi A, 2007, J NEURO-ONCOL, V83, P145, DOI 10.1007/s11060-006-9314-y
   El Andaloussi A, 2006, J NEUROSURG, V105, P430, DOI 10.3171/jns.2006.105.3.430
   Faget J, 2012, CANCER RES, V72, P6130, DOI 10.1158/0008-5472.CAN-12-2409
   Fischer HG, 2001, J IMMUNOL, V166, P2717, DOI 10.4049/jimmunol.166.4.2717
   Fonteneau JF, 2003, BLOOD, V101, P3520, DOI 10.1182/blood-2002-10-3063
   Hartmann E, 2003, CANCER RES, V63, P6478
   Hussain SF, 2006, NEURO-ONCOLOGY, V8, P261, DOI 10.1215/15228517-2006-008
   Irla M, 2010, J EXP MED, V207, P1891, DOI 10.1084/jem.20092627
   Ito T, 2005, SPRINGER SEMIN IMMUN, V26, P221, DOI 10.1007/s00281-004-0180-4
   Kalinski P, 1999, J IMMUNOL, V162, P3231
   Labidi-Galy SI, 2011, CANCER RES, V71, P5423, DOI 10.1158/0008-5472.CAN-11-0367
   Langenkamp A, 2000, NAT IMMUNOL, V1, P311, DOI 10.1038/79758
   Lesniak MS, 2011, J CLIN ONCOL, V29, P3105, DOI 10.1200/JCO.2011.34.9019
   Lombardi VC, 2015, EUR J CLIN INVEST, V45, P1, DOI 10.1111/eci.12363
   Lui G, 2009, PLOS ONE, V4, P0, DOI 10.1371/journal.pone.0007111
   Marland G, 1996, STEM CELLS, V14, P501, DOI 10.1002/stem.140501
   Munn DH, 2004, J CLIN INVEST, V114, P280, DOI 10.1172/JCI200421583
   Ochando JC, 2006, NAT IMMUNOL, V7, P652, DOI 10.1038/ni1333
   Ohlfest JR, 2013, J IMMUNOL, V190, P613, DOI 10.4049/jimmunol.1201557
   Parmar Simrit, 2003, CURRENT OPINION IN ONCOLOGY, V15, P431, DOI 10.1097/00001622-200311000-00005
   Pashenkov M, 2001, BRAIN, V124, P480, DOI 10.1093/brain/124.3.480
   Rengarajan J, 2000, IMMUNOL TODAY, V21, P479, DOI 10.1016/S0167-5699(00)01712-6
   Salio M, 2004, J EXP MED, V199, P567, DOI 10.1084/jem.20031059
   Salio M, 2003, EUR J IMMUNOL, V33, P1052, DOI 10.1002/eji.200323676
   Santambrogio L, 2001, P NATL ACAD SCI USA, V98, P6295, DOI 10.1073/pnas.111152498
   Sapoznikov A, 2007, J EXP MED, V204, P1923, DOI 10.1084/jem.20062373
   Sawant A, 2012, J IMMUNOL, V189, P4258, DOI 10.4049/jimmunol.1101855
   Schlecht G, 2004, BLOOD, V104, P1808, DOI 10.1182/blood-2004-02-0426
   Schreibelt G, 2010, BLOOD, V116, P564, DOI 10.1182/blood-2009-11-251884
   Sgorbissa A, 2011, APOPTOSIS, V16, P1229, DOI 10.1007/s10495-011-0639-4
   Sharma MD, 2007, J CLIN INVEST, V117, P2570, DOI 10.1172/JCI31911
   Sisirak V, 2013, INT J CANCER, V133, P771, DOI 10.1002/ijc.28072
   Sisirak V, 2013, ONCOIMMUNOLOGY, V2, P0, DOI 10.4161/onci.22338
   Swiecki M, 2010, IMMUNITY, V33, P955, DOI 10.1016/j.immuni.2010.11.020
   Tacken PJ, 2007, NAT REV IMMUNOL, V7, P790, DOI 10.1038/nri2173
   Tel J, 2013, CANCER RES, V73, P1063, DOI 10.1158/0008-5472.CAN-12-2583
   Vermi W, 2003, J PATHOL, V200, P255, DOI 10.1002/path.1344
   Villadangos JA, 2008, IMMUNITY, V29, P352, DOI 10.1016/j.immuni.2008.09.002
   Wainwright DA, 2014, CLIN CANCER RES, V20, P5290, DOI 10.1158/1078-0432.CCR-14-0514
   Wainwright DA, 2012, CLIN CANCER RES, V18, P6110, DOI 10.1158/1078-0432.CCR-12-2130
   Young LJ, 2008, NAT IMMUNOL, V9, P1244, DOI 10.1038/ni.1665
   Yu H, 2013, ENDOCRINE, V44, P172, DOI 10.1007/s12020-012-9853-2
NR 55
TC 45
Z9 49
U1 0
U2 14
PU AMER ASSOC IMMUNOLOGISTS
PI BETHESDA
PA 9650 ROCKVILLE PIKE, BETHESDA, MD 20814 USA
SN 0022-1767
EI 1550-6606
J9 J IMMUNOL
JI J. Immunol.
PD JUL 1
PY 2015
VL 195
IS 1
BP 367
EP 376
DI 10.4049/jimmunol.1401607
PG 10
WC Immunology
SC Immunology
GA CM9XU
UT WOS:000358064500044
PM 26026061
DA 2025-02-17
ER

PT J
AU Kajihara, M
   Takakura, K
   Ohkusa, T
   Koido, S
AF Kajihara, Mikio
   Takakura, Kazuki
   Ohkusa, Toshifumi
   Koido, Shigeo
TI The impact of dendritic cell-tumor fusion cells on cancer vaccines - past progress and future strategies
SO IMMUNOTHERAPY
LA English
DT Review
DE cancer vaccines; dendritic cell; dendritic cell-tumor fusion cell; immunogenicity; whole tumor cell
ID enhanced antitumor immunity; antigen-specific ctl; growth-factor-beta; t-cells; glioma-cells; receptor agonists; melanoma patients; clinical-trial; phase-i; vaccination
AB Dendritic cells (DCs) are potent antigen-presenting cells that can be used in cancer vaccines. Thus, various strategies have been developed to deliver tumor-associated antigens via DCs. One strategy includes administering DC-tumor fusion cells (DC-tumor FCs) to induce antitumor immune responses in cancer patients. However, clinical trials using this strategy have fallen short of expectations. Several factors might limit the efficacy of these anticancer vaccines. To induce efficient antitumor immune responses and enhance potential clinical benefits, DC-tumor FC-based cancer vaccines require manipulations that improve immunogenicity for both DCs and whole tumor cells. This review addresses recent progress in improving clinical outcomes using DC-tumor FC-based cancer vaccines.
C1 [Kajihara, Mikio; Takakura, Kazuki; Ohkusa, Toshifumi; Koido, Shigeo] Jikei Univ, Sch Med, Dept Internal Med, Div Gastroenterol & Hepatol, Tokyo, Japan.
C3 Jikei University
RP Koido, S (通讯作者)，Jikei Univ, Sch Med, Dept Internal Med, Div Gastroenterol & Hepatol, Tokyo, Japan.
EM shigeo_koido@jikei.ac.jp
FU Ministry of Education, Cultures, Sports, Science and Technology of Japan
CR Akasaki Y, 2001, J IMMUNOTHER, V24, P106, DOI 10.1097/00002371-200103000-00004
   Akasaki Y, 2011, J IMMUNOTHER, V34, P121, DOI 10.1097/CJI.0b013e3181e5c278
   Avigan D, 2004, CLIN CANCER RES, V10, P4699, DOI 10.1158/1078-0432.CCR-04-0347
   Avigan DE, 2007, J IMMUNOTHER, V30, P749, DOI 10.1097/CJI.0b013e3180de4ce8
   Bodey B, 2000, ANTICANCER RES, V20, P2665
   Braumüller H, 2013, NATURE, V494, P361, DOI 10.1038/nature11824
   Bubeník J, 2004, INT J ONCOL, V25, P487
   Buschard K, 2011, PLOS ONE, V6, P0, DOI 10.1371/journal.pone.0017931
   Calderwood SK, 2005, INT J HYPERTHER, V21, P713, DOI 10.1080/02656730500340794
   Cao X, 1999, IMMUNOLOGY, V97, P616
   Chan RCF, 2002, IMMUNOL LETT, V83, P101, DOI 10.1016/S0165-2478(02)00078-0
   Cho EI, 2010, HEAD NECK-J SCI SPEC, V32, P700, DOI 10.1002/hed.21241
   Colaco CALS, 2003, TRENDS MOL MED, V9, P515, DOI 10.1016/j.molmed.2003.10.006
   Conroy H, 2012, CANCER IMMUNOL IMMUN, V61, P425, DOI 10.1007/s00262-011-1188-y
   Copier J, 2010, CURR OPIN MOL THER, V12, P14
   Cullen SP, 2010, CELL DEATH DIFFER, V17, P616, DOI 10.1038/cdd.2009.206
   da Cunha A, 2014, WORLD J CLIN ONCOL, V5, P495, DOI 10.5306/wjco.v5.i3.495
   Danelli L, 2015, ONCOIMMUNOLOGY, V4, P0, DOI 10.1080/2162402X.2014.1001232
   DELMAS F, 1995, INT J BIOCHEM CELL B, V27, P385, DOI 10.1016/1357-2725(94)00069-N
   Engelmann K, 2008, CANCER RES, V68, P2419, DOI 10.1158/0008-5472.CAN-07-2249
   Enomoto Y, 2006, J IMMUNOL, V177, P5946, DOI 10.4049/jimmunol.177.9.5946
   Everts B, 2014, FRONT IMMUNOL, V5, P0, DOI 10.3389/fimmu.2014.00203
   Fabre JW, 2001, NAT MED, V7, P649, DOI 10.1038/89008
   Fowler CB, 2008, LAB INVEST, V88, P785, DOI 10.1038/labinvest.2008.43
   Fujita Y, 2014, PLOS ONE, V9, P0, DOI 10.1371/journal.pone.0110378
   Gautier G, 2005, J EXP MED, V201, P1435, DOI 10.1084/jem.20041964
   GEORGOPOULOS C, 1993, ANNU REV CELL BIOL, V9, P601, DOI 10.1146/annurev.cellbio.9.1.601
   Gilboa E, 2004, IMMUNOL REV, V199, P251, DOI 10.1111/j.0105-2896.2004.00139.x
   Gong J, 2000, BLOOD, V99, P2512
   Gong JL, 2008, EXPERT REV VACCINES, V7, P1055, DOI 10.1586/14760584.7.7.1055
   Gong JL, 2010, J IMMUNOL, V184, P488, DOI 10.4049/jimmunol.0902255
   Gong JL, 1997, NAT MED, V3, P558, DOI 10.1038/nm0597-558
   Haabeth OAW, 2014, FRONT IMMUNOL, V5, P0, DOI 10.3389/fimmu.2014.00174
   Hao SG, 2004, EXP ONCOL, V26, P300
   Hiraoka K, 2004, J IMMUNOL, V173, P4297, DOI 10.4049/jimmunol.173.7.4297
   Homma S, 2005, EUR J CLIN INVEST, V35, P279, DOI 10.1111/j.1365-2362.2005.01494.x
   Homma S, 2003, J GASTROENTEROL, V38, P989, DOI 10.1007/s00535-002-1183-3
   Huang A, 2003, CLIN EXP IMMUNOL, V134, P270, DOI 10.1046/j.1365-2249.2003.02295.x
   Iinuma H, 2006, J IMMUNOL, V176, P3461, DOI 10.4049/jimmunol.176.6.3461
   Iinuma T, 2004, J CLIN INVEST, V113, P1307, DOI 10.1172/JCI200417323
   INGE TH, 1992, CANCER RES, V52, P1386
   Janco JMT, 2015, J IMMUNOL, V194, P2985, DOI 10.4049/jimmunol.1403134
   Jarnicki AG, 2006, J IMMUNOL, V177, P896, DOI 10.4049/jimmunol.177.2.896
   Kikuchi T, 2001, CANCER IMMUNOL IMMUN, V50, P337, DOI 10.1007/s002620100205
   Kikuchi T, 2004, J IMMUNOTHER, V27, P452, DOI 10.1097/00002371-200411000-00005
   Koido S, 2005, CLIN CANCER RES, V11, P7891, DOI 10.1158/1078-0432.CCR-05-1330
   Koido S, 2004, CLIN IMMUNOL, V113, P261, DOI 10.1016/j.clim.2004.08.004
   Koido S, 2002, J IMMUNOL, V168, P2111, DOI 10.4049/jimmunol.168.5.2111
   Koido S, 2007, J IMMUNOL, V179, P4874, DOI 10.4049/jimmunol.179.7.4874
   Koido S, 2007, VACCINE, V25, P2610, DOI 10.1016/j.vaccine.2006.12.035
   Koido S, 2007, J IMMUNOL, V178, P613, DOI 10.4049/jimmunol.178.1.613
   Koido S, 2015, METHODS MOL BIOL, V0, PP185, DOI 10.1007/978-1-4939-2703-6_13
   Koido S, 2014, ANTICANCER RES, V34, P3917
   Koido S, 2013, ONCOIMMUNOLOGY, V2, P0, DOI 10.4161/onci.25994
   Koido S, 2013, ONCOIMMUNOLOGY, V2, P0, DOI 10.4161/onci.24437
   Koido S, 2013, PLOS ONE, V8, P0, DOI 10.1371/journal.pone.0063498
   Koido S, 2013, PLOS ONE, V8, P0, DOI 10.1371/journal.pone.0059280
   Koido S, 2013, ANTICANCER RES, V33, P347
   Koido S, 2011, J BIOMED BIOTECHNOL, V0, P0, DOI DOI 10.1155/2011/910836
   Koido S, 2009, IMMUNOTHERAPY-UK, V1, P49, DOI 10.2217/1750743X.1.1.49
   Lam SSK, 2015, DISCOV MED, V19, P293
   Li C, 2015, BIOMATERIALS, V54, P177, DOI 10.1016/j.biomaterials.2015.03.024
   Li H, 2015, J TRANSL MED, V13, P0, DOI 10.1186/s12967-015-0551-8
   Lu HL, 2011, CLIN CANCER RES, V17, P67, DOI 10.1158/1078-0432.CCR-10-1763
   Lutz E, 2011, ANN SURG, V253, P328, DOI 10.1097/SLA.0b013e3181fd271c
   Lutz ER, 2014, CANCER IMMUNOL RES, V2, P616, DOI 10.1158/2326-6066.CIR-14-0027
   Mackensen A, 2000, INT J CANCER, V86, P385, DOI 10.1002/(SICI)1097-0215(20000501)86:3<385::AID-IJC13>3.3.CO;2-K
   Nagorsen D, 2008, CANCER IMMUNOL IMMUN, V57, P1903, DOI 10.1007/s00262-008-0493-6
   Napolitani G, 2005, NAT IMMUNOL, V6, P769, DOI 10.1038/ni1223
   Nestle FO, 1998, NAT MED, V4, P328, DOI 10.1038/nm0398-328
   Obeid M, 2007, NAT MED, V13, P54, DOI 10.1038/nm1523
   Ogawa F, 2004, SCAND J IMMUNOL, V59, P432, DOI 10.1111/j.0300-9475.2004.01411.x
   Okamoto M, 2004, CANCER RES, V64, P5461, DOI 10.1158/0008-5472.CAN-03-4005
   Ou XL, 2008, J CANCER RES CLIN, V134, P525, DOI 10.1007/s00432-007-0315-9
   Palucka K, 2011, J IMMUNOL, V186, P1325, DOI 10.4049/jimmunol.0902539
   Pardoll DM, 2012, NAT REV CANCER, V12, P252, DOI 10.1038/nrc3239
   Phan V, 2003, NAT MED, V9, P1215, DOI 10.1038/nm923
   Pizzurro GA, 2015, FRONT IMMUNOL, V6, P0, DOI 10.3389/fimmu.2015.00091
   Rosenblatt J, 2013, CLIN CANCER RES, V19, P3640, DOI 10.1158/1078-0432.CCR-13-0282
   Rosenblatt J, 2011, J IMMUNOTHER, V34, P409, DOI 10.1097/CJI.0b013e31821ca6ce
   Rosenblatt J, 2011, BLOOD, V117, P393, DOI 10.1182/blood-2010-04-277137
   Scaffidi P, 2002, NATURE, V418, P191, DOI 10.1038/nature00858
   Seong SY, 2004, NAT REV IMMUNOL, V4, P469, DOI 10.1038/nri1372
   Shi HZ, 2006, J IMMUNOL, V176, P2134, DOI 10.4049/jimmunol.176.4.2134
   Shi MQ, 2005, TUMORI J, V91, P531, DOI 10.1177/030089160509100614
   Shibata M, 2002, CANCER INVEST, V20, P166, DOI 10.1081/CNV-120001142
   Steinman RM, 2007, NATURE, V449, P419, DOI 10.1038/nature06175
   Suzuki T, 2005, CLIN CANCER RES, V11, P58
   Takakura K, 2015, DISCOV MED, V19, P169
   Tan CR, 2013, J TRANSL MED, V11, P0, DOI 10.1186/1479-5876-11-148
   Tanaka Y, 2005, J IMMUNOL, V174, P1274, DOI 10.4049/jimmunol.174.3.1274
   Tang YC, 2014, PLOS ONE, V9, P0, DOI 10.1371/journal.pone.0091551
   Terabe M, 2009, CLIN CANCER RES, V15, P6560, DOI 10.1158/1078-0432.CCR-09-1066
   Trefzer U, 2000, INT J CANCER, V85, P618
   Trefzer U, 2005, VACCINE, V23, P2367, DOI 10.1016/j.vaccine.2005.01.081
   Trevor KT, 2004, CANCER IMMUNOL IMMUN, V53, P705, DOI 10.1007/s00262-004-0512-1
   Ueda R, 2009, CLIN CANCER RES, V15, P6551, DOI 10.1158/1078-0432.CCR-09-1067
   van der Waart AB, 2015, CANCER IMMUNOL IMMUN, V64, P645, DOI 10.1007/s00262-015-1668-6
   Warger T, 2006, J BIOL CHEM, V281, P22545, DOI 10.1074/jbc.M502900200
   Warger T, 2006, BLOOD, V108, P544, DOI 10.1182/blood-2005-10-4015
   Weng DS, 2013, J IMMUNOL, V191, P755, DOI 10.4049/jimmunol.1203286
   Weng DS, 2011, INT J CANCER, V129, P1990, DOI 10.1002/ijc.25851
   Xia DJ, 2004, CANCER BIOTHER RADIO, V19, P322, DOI 10.1089/1084978041424990
   Xu QJ, 2009, STEM CELLS, V27, P1734, DOI 10.1002/stem.102
   Zhang M, 2008, J IMMUNOL, V181, P3690, DOI 10.4049/jimmunol.181.5.3690
   Zhang P, 2014, PLOS ONE, V9, P0, DOI 10.1371/journal.pone.0102197
   Zhang Weidong, 2002, J HUAZHONG UNIV SCI TECHNOLOG MED SCI, V22, P1
   Zhang YF, 2015, ONCOL REP, V33, P2695, DOI 10.3892/or.2015.3934
   Zhang YF, 2015, PLOS ONE, V10, P0, DOI 10.1371/journal.pone.0126075
   Zheng RX, 2008, CANCER RES, V68, P4045, DOI 10.1158/0008-5472.CAN-07-6669
   Zheng RX, 2011, J SURG ONCOL, V103, P550, DOI 10.1002/jso.21692
NR 111
TC 21
Z9 23
U1 3
U2 29
PU FUTURE MEDICINE LTD
PI LONDON
PA UNITEC HOUSE, 3RD FLOOR, 2 ALBERT PLACE, FINCHLEY CENTRAL, LONDON, N3 1QB, ENGLAND
SN 1750-743X
EI 1750-7448
J9 IMMUNOTHERAPY-UK
JI Immunotherapy
PD JUN 15
PY 2015
VL 7
IS 10
BP 1111
EP 1122
DI 10.2217/imt.15.73
PG 12
WC Immunology
SC Immunology
GA CW7HP
UT WOS:000365169100006
PM 26507578
DA 2025-02-17
ER

PT J
AU Li, M
   Wang, B
   Wu, ZH
   Zhang, JD
   Shi, XW
   Cheng, WL
   Han, SY
AF Li, Ming
   Wang, Bin
   Wu, Zhonghua
   Zhang, Jiadong
   Shi, Xiwen
   Cheng, Wenlan
   Han, Shuangyin
TI A novel recombinant protein of ephrinA1-PE38/GM-CSF activate dendritic cells vaccine in rats with glioma
SO TUMOR BIOLOGY
LA English
DT Article
DE Dendritic cells; EphrinA1; GM-CSF; Glioma
ID prostate-cancer; growth-factor; therapy; receptor; gene; carcinoma; epha2; cryoablation; expression; responses
AB Dendritic cells loaded with tumor-associated antigens can effectively stimulate the antitumor immune response of cytotoxic T lymphocytes in the body, which facilitates the development of novel and effective treatments for cancer. In this study, the adenovirus-mediated ephrinA1-PE38/GMCSF was successfully constructed using the overlap extension method, and verified with sequencing analysis. HEK293 cells were infected with the adenovirus and the cellular expression of ephrinA1-PE38/GM-CSF was measured with an enzyme-linked immunosorbent assay. The recombinant adenovirus was then delivered into the tumor-bearing rats and the results showed that such treatment significantly reduced the volumes of gliomas and improved the survival of the transplanted rats. The results from immunohistochemistry and flow cytometry suggested that this immunomodulatory agent cause activation of dendritic cells. The findings that ephrinA1-PE38/GM-CSF had a high efficacy in the activation of the dendritic cells would facilitate the development of in vivo dendritic-cell vaccines for the treatment of gliomas in rats. Our new method of DC vaccine production induces not only a specific local antitumor immune response but also a systemic immunotherapeutic effect. In addition, this method completely circumvents the risk of contamination related to the in vitro culture of DCs, thus greatly improving the safety and feasibility of clinical application of the DC vaccines in glioma.
C1 [Li, Ming; Wang, Bin; Wu, Zhonghua; Zhang, Jiadong; Shi, Xiwen; Cheng, Wenlan] Zhengzhou Univ, Peoples Hosp, Dept Neurosurg, Zhengzhou 450003, Henan Province, Peoples R China.
   [Han, Shuangyin] Zhengzhou Univ, Peoples Hosp, Cent Res Lab, Zhengzhou 450003, Henan Province, Peoples R China.
C3 Zhengzhou University; Zhengzhou University
RP Han, SY (通讯作者)，Zhengzhou Univ, Peoples Hosp, Cent Res Lab, 7 Weiwu Rd, Zhengzhou 450003, Henan Province, Peoples R China.
EM 13598888356@163.com
FU National Natural Science Foundation of China [81372405]
CR Alho I, 2013, PLOS ONE, V8, P0, DOI 10.1371/journal.pone.0076307
   Chen HJ, 2011, CELL IMMUNOL, V272, P102, DOI 10.1016/j.cellimm.2011.08.011
   DeBenedette MA, 2011, J IMMUNOTHER, V34, P45, DOI 10.1097/CJI.0b013e3181fb651a
   Fan M, 2013, TUMORI J, V99, P689, DOI 10.1700/1390.15457
   FOLKMAN J, 1995, NAT MED, V1, P27, DOI 10.1038/nm0195-27
   Gille J, 2006, EXP DERMATOL, V15, P175, DOI 10.1111/j.1600-0625.2006.00400.x
   Gong JL, 2000, P NATL ACAD SCI USA, V97, P2715, DOI 10.1073/pnas.050587197
   Harzstark AL, 2008, DRUG TODAY, V44, P271, DOI 10.1358/dot.2008.44.4.1212301
   Hegde M, 2013, MOL THER, V21, P2087, DOI 10.1038/mt.2013.185
   Höltl L, 1999, J UROLOGY, V161, P777, DOI 10.1016/S0022-5347(01)61767-1
   Hu CC, 2010, INT J CANCER, V127, P2222, DOI 10.1002/ijc.25217
   Hu CC, 2009, BIOTECHNOL LETT, V31, P181, DOI 10.1007/s10529-008-9860-9
   Juratli TA, 2013, PHARMACOL THERAPEUT, V139, P341, DOI 10.1016/j.pharmthera.2013.05.003
   Kerbel RS, 1997, NATURE, V390, P335, DOI 10.1038/36978
   Kyte JA, 2006, CANCER GENE THER, V13, P905, DOI 10.1038/sj.cgt.7700961
   Lee HY, 2013, AM J CANCER RES, V3, P266
   Lee JH, 2010, CANCER GENE THER, V17, P73, DOI 10.1038/cgt.2009.50
   Li M, 2011, TECHNOL CANCER RES T, V10, P95, DOI 10.7785/tcrt.2012.500183
   Liu YQ, 2002, LEUKEMIA RES, V26, P757, DOI 10.1016/S0145-2126(02)00002-4
   Lu XS, 2013, INT J ONCOL, V42, P2103, DOI 10.3892/ijo.2013.1897
   Mantripragada K, 2013, FRONT ONCOL, V3, P0, DOI 10.3389/fonc.2013.00195
   Martins A, 2010, IUBMB LIFE, V62, P611, DOI 10.1002/iub.361
   Nemunaitis J, 2005, EXPERT REV VACCINES, V4, P259, DOI 10.1586/14760584.4.3.259
   Okada H, 2011, J CLIN ONCOL, V29, P330, DOI 10.1200/JCO.2010.30.7744
   Russo S, 2013, MOLECULES, V18, P13043, DOI 10.3390/molecules181013043
   Si TG, 2009, J IMMUNOTHER, V32, P86, DOI 10.1097/CJI.0b013e31818df785
   Strimpakos A, 2013, CLIN COLORECTAL CANC, V12, P267, DOI 10.1016/j.clcc.2013.07.001
   Sun XL, 2011, CANCER LETT, V312, P168, DOI 10.1016/j.canlet.2011.07.035
   Szanto A, 2010, IMMUNITY, V33, P699, DOI 10.1016/j.immuni.2010.11.009
   Ullrich E, 2007, CANCER RES, V67, P851, DOI 10.1158/0008-5472.CAN-06-3766
   Wang H, 2011, VACCINE, V29, P2328, DOI 10.1016/j.vaccine.2010.12.124
   Ward JE, 2007, EXPERT OPIN BIOL TH, V7, P1893, DOI 10.1517/14712598.7.12.1893
   Wertel I, 2010, TRANSPL P, V42, P3301, DOI 10.1016/j.transproceed.2010.07.037
NR 33
TC 6
Z9 9
U1 0
U2 13
PU SPRINGER
PI DORDRECHT
PA VAN GODEWIJCKSTRAAT 30, 3311 GZ DORDRECHT, NETHERLANDS
SN 1010-4283
EI 1423-0380
J9 TUMOR BIOL
JI Tumor Biol.
PD JUL 15
PY 2015
VL 36
IS 7
BP 5497
EP 5503
DI 10.1007/s13277-015-3217-5
PG 7
WC Oncology
SC Oncology
GA CP0MI
UT WOS:000359569000076
PM 25677907
DA 2025-02-17
ER

PT J
AU Shah, PA
   Goldberg, J
AF Shah, Payal A.
   Goldberg, John
TI Novel Approaches to Pediatric Cancer: Immunotherapy
SO AIMS MEDICAL SCIENCE
LA English
DT Review
DE pediatric; oncology; immunotherapy; antibody; vaccine; review
ID phase-ii trial; stem-cell transplantation; non-hodgkins-lymphoma; heat-shock proteins; term-follow-up; dendritic cells; glioblastoma-multiforme; t-cells; adoptive immunotherapy; monoclonal-antibody
AB From the early 20th century, immunotherapy has been studied as a treatment modality for cancers, including in children. Since then, developments in monoclonal antibodies and vaccine therapies have helped to usher in a new era of cancer immunotherapeutics. However, efficacy of these types of therapies has been limited, mostly in part due to low tumor immunogenicity, cancer escape pathways, and toxicities. As researchers investigate the cellular and molecular components of immunotherapies, mechanisms to improve tumor specificity and overcome immune escape have been identified. The goal of immunotherapy now has been to modulate tumor escape pathways while amplifying the immune response by combining innate and adaptive arms of the immune system. Although several limiting factors have been identified, these recent advances in immunotherapy remain at the forefront of pediatric oncologic therapeutic trials. Immunotherapy is now coming to the forefront of precision treatment for a variety of cancers, with evidence that agents targeting immunosuppressive mechanisms for cancer progression can be effective therapy [1-3]. In this review, we review various types of immunotherapy, including the cellular biology, limitations, recent novel therapeutics, and the application of immunotherapy to pediatric oncology.
C1 [Shah, Payal A.; Goldberg, John] Univ Miami, Jackson Mem Hosp, Dept Pediat, Div Hematol Oncol, Miami, FL 33136 USA.
C3 University of Miami
RP Goldberg, J (通讯作者)，Univ Miami, Jackson Mem Hosp, Dept Pediat, Div Hematol Oncol, Miami, FL 33136 USA.
EM JGoldberg@med.miami.edu
FU Sylvester Comprehensive Cancer Center; University of Miami Clinical and Translational Science Institute, from the National Center for Advancing Translational Sciences [1UL1TR000460]; National Institute on Minority Health and Health Disparities
CR Ahsan S, 2014, ACTA NEUROPATHOL COM, V2, P0, DOI 10.1186/2051-5960-2-59
   Ansell SM, 2015, NEW ENGL J MED, V372, P311, DOI 10.1056/NEJMoa1411087
   Attias D, 2008, CURR OPIN PEDIATR, V20, P17, DOI 10.1097/MOP.0b013e3282f424b0
   Bao L, 2012, J IMMUNOTHER, V35, P293, DOI 10.1097/CJI.0b013e31824300a2
   Barth MJ, 2013, BRIT J HAEMATOL, V162, P678, DOI 10.1111/bjh.12434
   Boerman OC, 2007, ANTI-CANCER AGENT ME, V7, P335, DOI 10.2174/187152007780618126
   Bridgeman JS, 2010, CURR GENE THER, V10, P77
   Brotelle T, 2014, B CANCER, V101, P211, DOI 10.1684/bdc.2014.1886
   Burdach S, 2000, ANN ONCOL, V11, P1451, DOI 10.1023/A:1026539908115
   Chang CN, 2011, J CLIN NEUROSCI, V18, P1048, DOI 10.1016/j.jocn.2010.11.034
   Chatterton Z, 2014, CLIN CHEM, V60, P995, DOI 10.1373/clinchem.2013.219956
   Chen XY, 2014, ONCOTARGETS THER, V7, P45, DOI 10.2147/OTT.S39107
   Cho DY, 2012, WORLD NEUROSURG, V77, P736, DOI 10.1016/j.wneu.2011.08.020
   Chou J, 2012, J IMMUNOTHER, V35, P131, DOI 10.1097/CJI.0b013e31824300c7
   Ciocca DR, 2012, CURR MOL MED, V12, P1183, DOI 10.2174/156652412803306684
   Cohen N, 2006, BLOOD, V107, P2037, DOI 10.1182/blood-2005-07-2760
   Coley WB, 1907, ANN SURG, V45, P321
   Dalziel M, 2014, SCIENCE, V343, P37, DOI 10.1126/science.1235681
   Dannull J, 2013, J CLIN INVEST, V123, P3135, DOI 10.1172/JCI67544
   Daver N, 2013, CURR HEMATOL MALIG R, V8, P123, DOI 10.1007/s11899-013-0160-7
   De Pasquale MD, 2011, ANTICANCER RES, V31, P3953
   Dillman R, 2004, CANCER BIOTHER RADIO, V19, P581, DOI 10.1089/cbr.2004.19.581
   Dong HD, 1999, NAT MED, V5, P1365
   Ebb D, 2012, J CLIN ONCOL, V30, P2545, DOI 10.1200/JCO.2011.37.4546
   Fest S, 2009, INT J CANCER, V125, P104, DOI 10.1002/ijc.24291
   Fry TJ, 2010, HEMATOL ONCOL CLIN N, V24, P109, DOI 10.1016/j.hoc.2009.11.010
   Gilboa E, 2004, NAT BIOTECHNOL, V22, P1521, DOI 10.1038/nbt1204-1521
   Gilboa E, 2007, J CLIN INVEST, V117, P1195, DOI 10.1172/JCI31205
   Gilboa E, 2013, CLIN CANCER RES, V19, P1054, DOI 10.1158/1078-0432.CCR-12-2067
   Graner MW, 2006, EXPERT REV ANTICANC, V6, P679, DOI 10.1586/14737140.6.5.679
   Grosso Joseph F, 2013, CANCER IMMUN, V13, P5
   Grupp SA, 2012, CLIN CANCER RES, V18, P6732, DOI 10.1158/1078-0432.CCR-12-1432
   Hamanishi J, 2007, P NATL ACAD SCI USA, V104, P3360, DOI 10.1073/pnas.0611533104
   Heimberger AB, 2009, EXPERT OPIN BIOL TH, V9, P1087, DOI 10.1517/14712590903124346
   Herbst RS, 2014, NATURE, V515, P563, DOI 10.1038/nature14011
   Hodi FS, 2010, NEW ENGL J MED, V363, P711, DOI 10.1056/NEJMoa1003466
   Hoffman LM, 2014, FRONT ONCOL, V4, P0, DOI 10.3389/fonc.2014.00063
   Kanda Y, 2007, GLYCOBIOLOGY, V17, P104, DOI 10.1093/glycob/cwl057
   Kantoff PW, 2010, J CLIN ONCOL, V28, P1099, DOI 10.1200/JCO.2009.25.0597
   Kim ES, 2013, LANCET ONCOL, V14, P1326, DOI 10.1016/S1470-2045(13)70473-X
   Konkankit VV, 2011, J TRANSL MED, V9, P0, DOI 10.1186/1479-5876-9-192
   Kreitman RJ, 2011, CLIN CANCER RES, V17, P6398, DOI 10.1158/1078-0432.CCR-11-0487
   Liau LM, 2005, CLIN CANCER RES, V11, P5515, DOI 10.1158/1078-0432.CCR-05-0464
   Lindén O, 2005, CLIN CANCER RES, V11, P5215, DOI 10.1158/1078-0432.CCR-05-0172
   Maude SL, 2014, NEW ENGL J MED, V371, P1507, DOI 10.1056/NEJMoa1407222
   Moreno L, 2013, PEDIATR BLOOD CANCER, V60, P1135, DOI 10.1002/pbc.24452
   Morris MJ, 2005, CLIN CANCER RES, V11, P7454, DOI 10.1158/1078-0432.CCR-05-0826
   Mussai F, 2010, BRIT J HAEMATOL, V150, P352, DOI 10.1111/j.1365-2141.2010.08251.x
   Napolitani G, 2005, NAT IMMUNOL, V6, P769, DOI 10.1038/ni1223
   Navada SC, 2014, J CLIN INVEST, V124, P40, DOI 10.1172/JCI69739
   Okada K, 2013, JPN J CLIN ONCOL, V43, P1073, DOI 10.1093/jjco/hyt124
   Ozkaynak MF, 2000, J CLIN ONCOL, V18, P4077, DOI 10.1200/JCO.2000.18.24.4077
   Pardoll DM, 2012, NAT REV CANCER, V12, P252, DOI 10.1038/nrc3239
   Park JR, 2007, MOL THER, V15, P825, DOI 10.1038/sj.mt.6300104
   Parsa AT, 2007, NAT MED, V13, P84, DOI 10.1038/nm1517
   Peres E, 2008, NEUROPEDIATRICS, V39, P151, DOI 10.1055/s-0028-1093333
   Perroud MW, 2011, J EXP CLIN CANC RES, V30, P0, DOI 10.1186/1756-9966-30-65
   Phuphanich S, 2013, CANCER IMMUNOL IMMUN, V62, P125, DOI 10.1007/s00262-012-1319-0
   Ramos CA, 2014, CANCER J, V20, P112, DOI 10.1097/PPO.0000000000000031
   Shah AH, 2013, NEUROSURGERY, V73, P863, DOI 10.1227/NEU.0000000000000107
   Sharkey RM, 2003, J NUCL MED, V44, P2000
   Shen JK, 2014, CANCER IMMUNOL RES, V2, P690, DOI 10.1158/2326-6066.CIR-13-0224
   Shen L, 2004, NAT BIOTECHNOL, V22, P1546, DOI 10.1038/nbt1035
   Slingluff CL, 2013, CLIN CANCER RES, V19, P4228, DOI 10.1158/1078-0432.CCR-13-0002
   Spigel DR, 2013, J CLIN ONCOL, V31, P4105, DOI 10.1200/JCO.2012.47.4189
   Tasian SK, 2014, FRONT ONCOL, V4, P0, DOI 10.3389/fonc.2014.00055
   Thomas X, 2015, LANCET ONCOL, V16, P6, DOI 10.1016/S1470-2045(14)71183-0
   Toomer KH, 2014, FRONT IMMUNOL, V5, P1, DOI 10.3389/fimmu.2014.00116
   Topalian SL, 2011, J CLIN ONCOL, V29, P4828, DOI 10.1200/JCO.2011.38.0899
   Topp MS, 2011, J CLIN ONCOL, V29, P2493, DOI 10.1200/JCO.2010.32.7270
   Tumeh PC, 2014, NATURE, V515, P568, DOI 10.1038/nature13954
   Wheeler CJ, 2008, CANCER RES, V68, P5955, DOI 10.1158/0008-5472.CAN-07-5973
   Wolchok JD, 2014, NATURE, V515, P496, DOI 10.1038/515496a
   Wu R, 2012, CANCER J, V18, P160, DOI 10.1097/PPO.0b013e31824d4465
   Yalcin B, 2013, COCHRANE DB SYST REV, V8, P0
   Yang I, 2010, NEUROSURG CLIN N AM, V21, P111, DOI 10.1016/j.nec.2009.09.002
   Yu AL, 2010, NEW ENGL J MED, V363, P1324, DOI 10.1056/NEJMoa0911123
   Yu JS, 2001, CANCER RES, V61, P842
NR 78
TC 3
Z9 3
U1 0
U2 4
PU AMER INST MATHEMATICAL SCIENCES-AIMS
PI SPRINGFIELD
PA PO BOX 2604, SPRINGFIELD, MO 65801-2604 USA
SN 2375-1576
EI 
J9 AIMS MED SCI
JI AIMS Med. Sci.
PD JUN 15
PY 2015
VL 2
IS 2
BP 104
EP 117
DI 10.3934/medsci.2015.2.104
PG 14
WC Medicine, Research & Experimental
SC Research & Experimental Medicine
GA V26XR
UT WOS:000215325400003
DA 2025-02-17
ER

PT J
AU Xu, HC
   Wang, QF
   Lin, CN
   Yin, ZL
   He, XZ
   Pan, J
   Lu, GH
   Zhang, SZ
AF Xu, Hongchao
   Wang, Qifu
   Lin, Chunnan
   Yin, Zhilin
   He, Xiaozheng
   Pan, Jun
   Lu, Guohui
   Zhang, Shizhong
TI Synergism between cryoablation and GM-CSF: enhanced immune function of splenic dendritic cells in mice with glioma
SO NEUROREPORT
LA English
DT Article
DE cryoablation; dendritic cell; glioma; GM-CSF; immunotherapy; mice
ID argon-helium cryosurgery; immunological response; c6 gliomas; immunotherapy; epidemiology; radiotherapy; mechanisms; efficacy; therapy; cancer
AB Glioma is the most common malignant primary brain tumor, and it has a poor prognosis. Studies have shown that cryoablation can activate antitumor immunoeffects by promoting the augmentation of dendritic cells (DCs). Granulocyte macrophage colony-stimulating factor (GMCSF) has been shown to be useful for immunotherapy against glioma because it can stimulate DCs to present tumor antigen. Previous studies have shown that cryoablation and GM-CSF can exert antitumor effects. To test the hypothesis that combined therapy with cryoablation and GM-CSF for glioma could synergistically improve specific antiglioma immunity in mice, we tested the validity of this assumption in a murine subcutaneous GL261 glioma model. C57BL/6 mice with subcutaneous GL261 glioma were created and divided into four groups: no treatment, GM-CSF injection, cryoablation treatment, and GM-CSF and cryoablation combined treatment (n= 20 in each group). Serial immune indicators were detected at sequential time points during treatment. Compared with the other groups, in the combined treatment group, DCs were more activated and their numbers were markedly upregulated, the secretion of interferon-gamma from Th1 cells of mice spleen was increased, and the cytolytic activity of CD8(+) CTLs exerted a more significant cytotoxic effect on GL261 glioma cells P< 0.05 for all). Furthermore, these changes peaked on the 7th day after treatment, and then gradually reduced, until the 21st day; these changes were higher than those at pretreatment (P< 0.05). It is concluded that combined therapy with argon-helium cryoablation and GM-CSF could synergistically enhance the activation of DCs and induce a robust tumor-specific immunologic response in glioma-bearing mice. Copyright (C) 2015 Wolters Kluwer Health, Inc. All rights reserved.
C1 [Xu, Hongchao; Wang, Qifu; Lin, Chunnan; Yin, Zhilin; He, Xiaozheng; Pan, Jun; Zhang, Shizhong] Southern Med Univ, Zhujiang Hosp, Dept Neurosurg, Guangzhou 510282, Guangdong, Peoples R China.
   [Xu, Hongchao; Wang, Qifu; Lin, Chunnan; Yin, Zhilin; He, Xiaozheng; Pan, Jun; Zhang, Shizhong] Southern Med Univ, Key Lab Brain Funct Repair & Regenerat Guangdong, Inst Neurosurg, Guangzhou 510282, Guangdong, Peoples R China.
   [Xu, Hongchao] GuangDong Med Coll, Affiliated Hosp, Dept Neurosurg, Zhanjiang, Peoples R China.
   [Lu, Guohui] Nanchang Univ, Affiliated Hosp 1, Dept Neurosurg, Nanchang, Peoples R China.
C3 Southern Medical University - China; Southern Medical University - China; Guangdong Medical University; Nanchang University
RP Zhang, SZ (通讯作者)，Southern Med Univ, Zhujiang Hosp, Neurosurg Inst Guangdong, 253 Gongye Rd, Guangzhou 510282, Guangdong, Peoples R China.
EM shizhong_zh@163.com
FU National Natural Science Foundation of China [81172416/H1618]; Guangdong Provincial Key Laboratory of Malignant Tumor Epigenetics and Gene Regulation, Sun Yat-Sen Memorial Hospital, Sun Yat-Sen University
CR Arita H, 2012, CANCER-AM CANCER SOC, V118, P1619, DOI 10.1002/cncr.26445
   Borrello I, 2002, CYTOKINE GROWTH F R, V13, P185, DOI 10.1016/S1359-6101(01)00034-X
   Cravens PD, 2002, IMMUNOL CELL BIOL, V80, P497, DOI 10.1046/j.1440-1711.2002.01118.x
   Disis ML, 1996, BLOOD, V88, P202
   Duriancik DA, 2009, CYTOM PART A, V75A, P951, DOI 10.1002/cyto.a.20794
   Gage AA, 1998, CRYOBIOLOGY, V37, P171, DOI 10.1006/cryo.1998.2115
   Haqqani AS, 2011, CARDIOVASCPSYCHIATRY, V2011, P0
   Ismail M, 2010, CRYOBIOLOGY, V61, P268, DOI 10.1016/j.cryobiol.2010.09.004
   Kantoff PW, 2010, J CLIN ONCOL, V28, P1099, DOI 10.1200/JCO.2009.25.0597
   Ko YH, 2010, ASIAN J ANDROL, V12, P827, DOI 10.1038/aja.2010.45
   Kyte JA, 2006, CANCER GENE THER, V13, P905, DOI 10.1038/sj.cgt.7700961
   Lam PYP, 2001, HUM MOL GENET, V10, P777, DOI 10.1093/hmg/10.7.777
   Li M, 2011, TECHNOL CANCER RES T, V10, P95, DOI 10.7785/tcrt.2012.500183
   Li M, 2010, TECHNOL CANCER RES T, V9, P87, DOI 10.1177/153303461000900110
   Lin CN, 2014, NEUROREPORT, V25, P900, DOI 10.1097/WNR.0000000000000196
   McKarney I, 2007, ISSUES EMERG HEALTH TECHNOL, V0, P1
   Ohgaki Hiroko, 2009, V472, V0, PP323, DOI 10.1007/978-1-60327-492-0_14
   Plascak JJ, 2013, PLOS ONE, V8, P0, DOI 10.1371/journal.pone.0060910
   Pulendran B, 1999, P NATL ACAD SCI USA, V96, P1036, DOI 10.1073/pnas.96.3.1036
   Sabel MS, 2009, CRYOBIOLOGY, V58, P1, DOI 10.1016/j.cryobiol.2008.10.126
   Sabel MS, 2005, BREAST CANCER RES TR, V90, P97, DOI 10.1007/s10549-004-3289-1
   Schroder K, 2004, J LEUKOCYTE BIOL, V75, P163, DOI 10.1189/jlb.0603252
   Schwartzbaum JA, 2006, NAT CLIN PRACT NEURO, V2, P494, DOI 10.1038/ncpneuro0289
   Shortman K, 2002, NAT REV IMMUNOL, V2, P151, DOI 10.1038/nri746
   Si TG, 2009, J IMMUNOTHER, V32, P86, DOI 10.1097/CJI.0b013e31818df785
   Tang J, 2005, CLIN CANCER RES, V11, P5292, DOI 10.1158/1078-0432.CCR-05-0545
   Weller RO, 1996, BRAIN PATHOL, V6, P275, DOI 10.1111/j.1750-3639.1996.tb00855.x
   Yamazaki K, 2002, SURGERY, V131, PS236, DOI 10.1067/msy.2002.119795
   Yin ZL, 2014, NEUROREPORT, V25, P199, DOI 10.1097/WNR.0000000000000045
   Zhang GQ, 2014, INT IMMUNOPHARMACOL, V21, P396, DOI 10.1016/j.intimp.2014.04.026
   Zhang L, 2013, J CANCER RES CLIN, V139, P719, DOI 10.1007/s00432-013-1387-3
NR 31
TC 15
Z9 19
U1 0
U2 21
PU LIPPINCOTT WILLIAMS & WILKINS
PI PHILADELPHIA
PA TWO COMMERCE SQ, 2001 MARKET ST, PHILADELPHIA, PA 19103 USA
SN 0959-4965
EI 1473-558X
J9 NEUROREPORT
JI Neuroreport
PD APR 15
PY 2015
VL 26
IS 6
BP 346
EP 353
DI 10.1097/WNR.0000000000000351
PG 8
WC Neurosciences
SC Neurosciences & Neurology
GA CE8FO
UT WOS:000352077300008
PM 25735009
DA 2025-02-17
ER

PT J
AU Dunn, GP
   Okada, H
AF Dunn, Gavin P.
   Okada, Hideho
TI Principles of immunology and its nuances in the central nervous system
SO NEURO-ONCOLOGY
LA English
DT Article
DE adaptive immunity; antigen presentation; blood-brain barrier; immunology; immunotherapy; innate immunity
ID blood-brain-barrier; dendritic cells; interstitial fluid; interferon-alpha; cervical lymph; cns; immunity; glioma; lymphocytes; vaccination
AB Cancer immunotherapy represents the biggest change in the cancer treatment landscape in the last several years. Indeed, the clinical successes in several cancer types have generated widespread enthusiasm that immune-based treatments may influence the management of patients with malignant brain tumors as well. A number of promising clinical trials in this area are currently ongoing in neuro-oncology, and a wave of additional efforts are sure to follow. However, the basic immunology underlying immunotherapy-and the nuances unique to the immunobiology in the central nervous system-is often not in the daily lexicon of the practicing neuro-oncologist and neurosurgeon. To this end, here we provide a timely and working overview of key principles of fundamental immunology as a pragmatic context for understanding where therapeutic efforts may act in the cellular dynamics of the immune response. Moreover, we review the issues of lymphatic drainage, antigen presentation, and the blood-brain barrier as considerations that are germane to thinking about immunity to tumors arising in the brain. Together, these topics will provide a foundation for the exciting efforts in immune-based treatments that will hopefully provide real benefit to brain tumor patients.
C1 [Dunn, Gavin P.] Washington Univ, Sch Med, Ctr Human Immunol & Immunotherapy Programs, Dept Neurol Surg, 660 S Euclid Ave, St Louis, MO 63110 USA.
   [Okada, Hideho] Univ Calif San Francisco, Dept Neurol Surg, Brain Tumor Immunotherapy Ctr, San Francisco, CA 94143 USA.
C3 Washington University (WUSTL); University of California System; University of California San Francisco
RP Dunn, GP (通讯作者)，Washington Univ, Sch Med, Ctr Human Immunol & Immunotherapy Programs, Dept Neurol Surg, 660 S Euclid Ave, St Louis, MO 63110 USA.
EM gpdunn@wustl.edu
CR Abbott NJ, 2006, NAT REV NEUROSCI, V7, P41, DOI 10.1038/nrn1824
   Anandasabapathy N, 2011, J EXP MED, V208, P1695, DOI 10.1084/jem.20102657
   Aspelund A, 2015, J EXP MED, V212, P991, DOI 10.1084/jem.20142290
   Bartholomäus I, 2009, NATURE, V462, P94, DOI 10.1038/nature08478
   Becher B, 2006, J MOL MED, V84, P532, DOI 10.1007/s00109-006-0065-1
   BRADBURY MWB, 1981, AM J PHYSIOL, V240, PF329, DOI 10.1152/ajprenal.1981.240.4.F329
   Chen DS, 2013, IMMUNITY, V39, P1, DOI 10.1016/j.immuni.2013.07.012
   Crane CA, 2013, CLIN CANCER RES, V19, P205, DOI 10.1158/1078-0432.CCR-11-3358
   de Vos AF, 2002, J IMMUNOL, V169, P5415, DOI 10.4049/jimmunol.169.10.5415
   Dunn GP, 2012, NEUROSURGERY, V71, P201, DOI 10.1227/NEU.0b013e31824f840d
   Dunn GP, 2002, NAT IMMUNOL, V3, P991, DOI 10.1038/ni1102-991
   Ehtesham M, 2003, J IMMUNOTHER, V26, P107, DOI 10.1097/00002371-200303000-00003
   Fujita M, 2009, CANCER RES, V69, P1587, DOI 10.1158/0008-5472.CAN-08-2915
   Goldmann J, 2006, J LEUKOCYTE BIOL, V80, P797, DOI 10.1189/jlb.0306176
   Greter M, 2005, NAT MED, V11, P328, DOI 10.1038/nm1197
   Hacohen N, 2013, CANCER IMMUNOL RES, V1, P11, DOI 10.1158/2326-6066.CIR-13-0022
   Hamid O, 2013, NEW ENGL J MED, V369, P134, DOI 10.1056/NEJMoa1305133
   Hodi FS, 2010, NEW ENGL J MED, V363, P711, DOI 10.1056/NEJMoa1003466
   Holman DW, 2011, BBA-MOL BASIS DIS, V1812, P220, DOI 10.1016/j.bbadis.2010.07.019
   Huber JD, 2001, TRENDS NEUROSCI, V24, P719, DOI 10.1016/S0166-2236(00)02004-X
   JANEWAY CA, 1989, COLD SH Q B, V54, P1
   Kaminski M, 2012, J LEUKOCYTE BIOL, V92, P31, DOI 10.1189/jlb.0511241
   Karman J, 2004, J IMMUNOL, V173, P2353, DOI 10.4049/jimmunol.173.4.2353
   Kono H, 2008, NAT REV IMMUNOL, V8, P279, DOI 10.1038/nri2215
   Kuwashima N, 2005, J IMMUNOL, V175, P2730, DOI 10.4049/jimmunol.175.4.2730
   Laman JD, 2013, J NEUROIMMUNE PHARM, V8, P840, DOI 10.1007/s11481-013-9470-8
   Lodygin D, 2013, NAT MED, V19, P784, DOI 10.1038/nm.3182
   LONG DM, 1970, J NEUROSURG, V32, P127, DOI 10.3171/jns.1970.32.2.0127
   Louveau A, 2015, NATURE, V523, P337, DOI 10.1038/nature14432
   MATZINGER P, 1994, ANNU REV IMMUNOL, V12, P991, DOI 10.1146/annurev.iy.12.040194.005015
   McMahon EJ, 2006, NEUROCHEM INT, V49, P195, DOI 10.1016/j.neuint.2006.04.004
   MEDAWAR PB, 1948, BRIT J EXP PATHOL, V29, P58
   Medzhitov R, 1997, NATURE, V388, P394, DOI 10.1038/41131
   MOGENSEN KE, 1982, FEBS LETT, V140, P285, DOI 10.1016/0014-5793(82)80915-0
   Nayak D, 2014, ANNU REV IMMUNOL, V32, P367, DOI 10.1146/annurev-immunol-032713-120240
   Nikolich-Zugich J, 2004, NAT REV IMMUNOL, V4, P123, DOI 10.1038/nri1292
   Ohkuri T, 2014, CANCER IMMUNOL RES, V2, P1199, DOI 10.1158/2326-6066.CIR-14-0099
   Okada H, 2004, CANCER RES, V64, P5830, DOI 10.1158/0008-5472.CAN-04-0130
   OLD LJ, 1981, CANCER RES, V41, P361
   Pardoll DM, 2012, NAT REV CANCER, V12, P252, DOI 10.1038/nrc3239
   Ransohoff RM, 2003, NAT REV IMMUNOL, V3, P569, DOI 10.1038/nri1130
   Reardon DA, 2014, NEURO-ONCOLOGY, V16, P1441, DOI 10.1093/neuonc/nou212
   Sampson JH, 2009, MOL CANCER THER, V8, P2773, DOI 10.1158/1535-7163.MCT-09-0124
   Schumacher TN, 2015, SCIENCE, V348, P69, DOI 10.1126/science.aaa4971
   Sedgwick JD, 1997, IMMUNOLOGY OF THE NERVOUS SYSTEM, V0, P364
   Stern JNH, 2014, SCI TRANSL MED, V6, P0, DOI 10.1126/scitranslmed.3008879
   SZENTISTVANYI I, 1984, AM J PHYSIOL, V246, PF835, DOI 10.1152/ajprenal.1984.246.6.F835
   Topalian SL, 2012, NEW ENGL J MED, V366, P2443, DOI 10.1056/NEJMoa1200690
   Vajkoczy P, 2000, J NEURO-ONCOL, V50, P99, DOI 10.1023/A:1006474832189
   Wang R, 2010, NATURE, V468, P829, DOI 10.1038/nature09624
   Watkins S, 2014, NAT COMMUN, V5, P0, DOI 10.1038/ncomms5196
   Wheeler CJ, 2009, EXPERT OPIN INV DRUG, V18, P509, DOI 10.1517/13543780902841951 
   Woo SR, 2014, IMMUNITY, V41, P830, DOI 10.1016/j.immuni.2014.10.017
   Yokoyama WM, 2005, IMMUNOL RES, V32, P317, DOI 10.1385/IR:32:1-3:317
   ZINKERNARM, 1974, NATURE, V248, P701, DOI 10.1038/248701a0
NR 55
TC 29
Z9 37
U1 0
U2 16
PU OXFORD UNIV PRESS INC
PI CARY
PA JOURNALS DEPT, 2001 EVANS RD, CARY, NC 27513 USA
SN 1522-8517
EI 1523-5866
J9 NEURO-ONCOLOGY
JI Neuro-Oncology
PD NOV 15
PY 2015
VL 17
IS 
BP 3
EP 8
DI 10.1093/neuonc/nov175
PG 6
WC Oncology; Clinical Neurology
SC Oncology; Neurosciences & Neurology
GA DB3OO
UT WOS:000368421200003
PM 26516224
DA 2025-02-17
ER

PT J
AU Wang, XH
   Li, XL
   Fu, XY
   Bai, MM
   Li, X
   Mei, Q
   Nie, J
   Wu, ZQ
   Han, WD
AF Wang, Xiaohui
   Li, Xiaolei
   Fu, Xiaoyu
   Bai, Miaomiao
   Li, Xiang
   Mei, Qian
   Nie, Jing
   Wu, Zhiqiang
   Han, Weidong
TI Eliminating Ovarian Cancer Stem Cells: A Potential Therapeutic Target for Ovarian Cancer Chemoresistance
SO CURRENT PROTEIN & PEPTIDE SCIENCE
LA English
DT Review
DE OCSCs; ovarian cancer; chemoresistance; therapeutic target
ID mullerian-inhibiting substance; tumor-initiating cells; pulsed dendritic cells; acute myeloid-leukemia; side-population; aldehyde dehydrogenase; breast-cancer; malignant glioma; immune-response; prostate-cancer
AB Tumor recurrence followed by chemoresistance is a major cause of the poor survival rates for ovarian cancer. Despite advances in ovarian cancer chemotherapies and increased knowledge of the characteristics of ovarian cancer, chemoresistance is still an enormous clinical challenge. Current research suggests that ovarian cancer stem cells (OCSCs) might be involved in the occurrence of chemoresistance in ovarian cancer. In this review, we focus on the relationship of ovarian cancer stem cells with drug-resistant ovarian cancer phenotypes. We also discuss the current knowledge regarding ovarian cancer stem cell-based therapeutic strategies as attempts to overcome chemoresistance, the largest obstacle for successful treatment. Finally, we discuss methods for improving the treatment outcomes of ovarian cancer patients with chemoresistance.
C1 [Wang, Xiaohui; Li, Xiaolei; Bai, Miaomiao; Li, Xiang; Mei, Qian; Nie, Jing; Wu, Zhiqiang; Han, Weidong] Chinese Peoples Liberat Army Gen Hosp, Sch Life Sci, Inst Basic Med, Dept Mol Biol, Beijing 100853, Peoples R China.
   [Fu, Xiaoyu] Chinese Peoples Liberat Army Gen Hosp, Obstet & Gynecol, Beijing 100853, Peoples R China.
C3 Chinese People's Liberation Army General Hospital; Chinese People's Liberation Army General Hospital
RP Han, WD (通讯作者)，Chinese Peoples Liberat Army Gen Hosp, Sch Life Sci, Inst Basic Med, Dept Mol Biol, Beijing 100853, Peoples R China.
EM wuzhiqiang1006@163.com; hanwdrsw69@yahoo.com
FU National Natural Science Foundation of China [81472612, 31270820, 81230061]; National Basic Science and Development Program of China [2012CB518103]; Beijing Nova Program [2011113]
CR Abubaker K, 2013, MOL CANCER, V12, P0, DOI 10.1186/1476-4598-12-24
   Aggarwal BB, 2009, INT J BIOCHEM CELL B, V41, P40, DOI 10.1016/j.biocel.2008.06.010
   Ahmed N, 2013, J CELL BIOCHEM, V114, P21, DOI 10.1002/jcb.24317
   Al-Hajj M, 2003, P NATL ACAD SCI USA, V100, P3983, DOI 10.1073/pnas.0530291100
   Al-Hajj M, 2004, ONCOGENE, V23, P7274, DOI 10.1038/sj.onc.1207947
   Alvero AB, 2009, CELL CYCLE, V8, P158, DOI 10.4161/cc.8.1.7533
   Auersperg N, 2011, INT J GYNECOL PATHOL, V30, P12, DOI 10.1097/PGP.0b013e3181f45f3e
   Baba T, 2009, ONCOGENE, V28, P209, DOI 10.1038/onc.2008.374
   Bapat SA, 2005, CANCER RES, V65, P3025, DOI 10.1158/0008-5472.CAN-04-3931
   Bapat SA, 2010, REPRODUCTION, V140, P33, DOI 10.1530/REP-09-0389
   Bava SV, 2011, INT J BIOCHEM CELL B, V43, P331, DOI 10.1016/j.biocel.2010.09.011
   Bidlingmaier S, 2008, J MOL MED, V86, P1025, DOI 10.1007/s00109-008-0357-8
   Bonnet D, 1997, NAT MED, V3, P730, DOI 10.1038/nm0797-730
   Bourguignon LYW, 2008, J BIOL CHEM, V283, P17635, DOI 10.1074/jbc.M800109200
   Brossart P, 2000, BLOOD, V96, P3102, DOI 10.1182/blood.V96.9.3102.h8003102_3102_3108
   BROSSART P, 2000, BLOOD, V0, P96
   Cheson BD, 2008, NEW ENGL J MED, V359, P613, DOI 10.1056/NEJMra0708875
   Curley MD, 2009, STEM CELLS, V27, P2875, DOI 10.1002/stem.236
   Dinulescu DM, 2005, NAT MED, V11, P63, DOI 10.1038/nm1173
   Dylla SJ, 2008, PLOS ONE, V3, P0, DOI 10.1371/journal.pone.0002428
   Fauci JM, 2014, GYNECOL ONCOL, V132, P203, DOI 10.1016/j.ygyno.2013.10.038
   Ferrandina G, 2008, INT J GYNECOL CANCER, V18, P506, DOI 10.1111/j.1525-1438.2007.01056.x
   Fong MY, 2010, HISTOL HISTOPATHOL, V25, P113, DOI 10.14670/HH-25.113
   Garcia-Hernandez MD, 2008, CANCER RES, V68, P861, DOI 10.1158/0008-5472.CAN-07-0445
   Ginestier C, 2007, CELL STEM CELL, V1, P555, DOI 10.1016/j.stem.2007.08.014
   Grosse-Gehling P, 2013, J PATHOL, V229, P355, DOI 10.1002/path.4086
   Hadnagy A, 2006, EXP CELL RES, V312, P3701, DOI 10.1016/j.yexcr.2006.08.030
   Hernando JJ, 2002, CANCER IMMUNOL IMMUN, V51, P45, DOI 10.1007/s00262-001-0255-1
   Hirschmann-Jax C, 2004, P NATL ACAD SCI USA, V101, P14228, DOI 10.1073/pnas.0400067101
   Hu L, 2010, BRIT J CANCER, V102, P1276, DOI 10.1038/sj.bjc.6605626
   Imrich S, 2012, CELL ADHES MIGR, V6, P30, DOI 10.4161/cam.18953
   Jiang F, 2009, MOL CANCER RES, V7, P330, DOI 10.1158/1541-7786.MCR-08-0393
   Joshua B, 2012, HEAD NECK-J SCI SPEC, V34, P42, DOI 10.1002/hed.21699
   Kakarala M, 2010, BREAST CANCER RES TR, V122, P777, DOI 10.1007/s10549-009-0612-x
   Kipps E, 2013, NAT REV CANCER, V13, P273, DOI 10.1038/nrc3432
   Kobayashi Y, 2011, GYNECOL ONCOL, V121, P390, DOI 10.1016/j.ygyno.2010.12.366
   Korkaya H, 2009, PLOS BIOL, V7, P0, DOI 10.1371/journal.pbio.1000121
   Kulkarni-Datar K, 2013, CANCER LETT, V339, P237, DOI 10.1016/j.canlet.2013.06.014
   KUTTAN R, 1985, CANCER LETT, V29, P197, DOI 10.1016/0304-3835(85)90159-4
   Landen CN, 2010, MOL CANCER THER, V9, P3186, DOI 10.1158/1535-7163.MCT-10-0563
   LAPIDOT T, 1994, NATURE, V367, P645, DOI 10.1038/367645a0
   Latifi A, 2012, PLOS ONE, V7, P0, DOI 10.1371/journal.pone.0046858
   Lee HE, 2011, BRIT J CANCER, V104, P1730, DOI 10.1038/bjc.2011.159
   Li HL, 2010, CANCER LETT, V297, P198, DOI 10.1016/j.canlet.2010.05.012
   Liau L M, 2000, NEUROSURG FOCUS, V9, P0
   Liau LM, 2005, CLIN CANCER RES, V11, P5515, DOI 10.1158/1078-0432.CCR-05-0464
   Lin L, 2011, BRIT J CANCER, V105, P212, DOI 10.1038/bjc.2011.200
   Liu CG, 2011, ANN SURG, V253, P1165, DOI 10.1097/SLA.0b013e318214c54e
   Liu GT, 2003, J IMMUNOTHER, V26, P301, DOI 10.1097/00002371-200307000-00002
   Liu GT, 2005, ONCOGENE, V24, P5226, DOI 10.1038/sj.onc.1208519
   Liu T, 2010, ONCOL REP, V23, P1277, DOI 10.3892/or_00000761
   Livak KJ, 2001, METHODS, V25, P402, DOI 10.1006/meth.2001.1262
   Luo LJ, 2011, EXP MOL PATHOL, V91, P596, DOI 10.1016/j.yexmp.2011.06.005
   McAuliffe SM, 2012, P NATL ACAD SCI USA, V109, PE2939, DOI 10.1073/pnas.1206400109
   McCluggage WG, 2011, PATHOLOGY, V43, P420, DOI 10.1097/PAT.0b013e328348a6e7
   Meirelles K, 2012, P NATL ACAD SCI USA, V109, P2358, DOI 10.1073/pnas.1120733109
   Meng EH, 2012, CLIN EXP METASTAS, V29, P939, DOI 10.1007/s10585-012-9482-4
   Moserle L, 2008, CANCER RES, V68, P5658, DOI 10.1158/0008-5472.CAN-07-6341
   Naujokat C, 2014, IMMUNOTHERAPY-UK, V6, P291, DOI 10.2217/imt.14.4
   Nautiyal J, 2011, INT J CANCER, V128, P951, DOI 10.1002/ijc.25410
   Nessa MU, 2012, ANTICANCER RES, V32, P4843
   Nicolini A, 2011, CURR PHARM BIOTECHNO, V12, P196, DOI 10.2174/138920111794295657
   Park CH, 2005, FEBS LETT, V579, P2965, DOI 10.1016/j.febslet.2005.04.013
   PARK CH, 1971, JNCI-J NATL CANCER I, V46, P411
   Pellegatta S, 2006, CANCER RES, V66, P10247, DOI 10.1158/0008-5472.CAN-06-2048
   Qiao Q, 2013, J PHARMACOL SCI, V121, P247, DOI 10.1254/jphs.12149FP
   Raimondi C, 2010, CURR CANCER DRUG TAR, V10, P496, DOI 10.2174/156800910791517154
   Ran D, 2009, EXP HEMATOL, V37, P1423, DOI 10.1016/j.exphem.2009.10.001
   Rasheed ZA, 2010, JNCI-J NATL CANCER I, V102, P340, DOI 10.1093/jnci/djp535
   Reya T, 2001, NATURE, V414, P105, DOI 10.1038/35102167
   Ricci F, 2012, CELL CYCLE, V11, P1966, DOI 10.4161/cc.20308
   Rizzo S, 2011, MOL CANCER THER, V10, P325, DOI 10.1158/1535-7163.MCT-10-0788
   Romero I, 2012, ENDOCRINOLOGY, V153, P1593, DOI 10.1210/en.2011-2123
   Rozzo C, 2013, MOL CANCER, V12, P0, DOI 10.1186/1476-4598-12-37
   Santin A D, 2002, MINERVA GINECOL, V54, P133
   SATOSKAR RR, 1986, INT J CLIN PHARM TH, V24, P651
   Shan Yan-hong, 2013, ZHONGHUA YI XUE ZA ZHI, V93, P385
   Shao ZM, 2002, INT J CANCER, V98, P234, DOI 10.1002/ijc.10183
   Shevde LA, 2006, CLIN EXP METASTAS, V23, P123, DOI 10.1007/s10585-006-9013-2
   Shi MF, 2010, CELL MOL LIFE SCI, V67, P3915, DOI 10.1007/s00018-010-0420-9
   Siegel R, 2012, CA-CANCER J CLIN, V62, P10, DOI 10.3322/caac.20138
   Silva IA, 2011, CANCER RES, V71, P3991, DOI 10.1158/0008-5472.CAN-10-3175
   Sreekanth CN, 2011, ONCOGENE, V30, P3139, DOI 10.1038/onc.2011.23
   Steg AD, 2012, CLIN CANCER RES, V18, P869, DOI 10.1158/1078-0432.CCR-11-2188
   Szotek PP, 2006, P NATL ACAD SCI USA, V103, P11154, DOI 10.1073/pnas.0603672103
   Tiezzi DG, 2012, MED ONCOL, V29, P1479, DOI 10.1007/s12032-011-0014-x
   Tirino Virginia, 2012, METHODS MOL BIOL, V879, P513, DOI 10.1007/978-1-61779-815-3_32
   Tomao F, 2014, J CANCER, V5, P301, DOI 10.7150/jca.8610
   Wang ZW, 2006, CANCER-AM CANCER SOC, V106, P2503, DOI 10.1002/cncr.21904
   Wei XC, 2013, ANTICANCER RES, V33, P1343
   Willingham SB, 2012, P NATL ACAD SCI USA, V109, P6662, DOI 10.1073/pnas.1121623109
   Wu QH, 2011, GYNECOL ONCOL, V122, P149, DOI 10.1016/j.ygyno.2011.03.026
   Xu QJ, 2009, STEM CELLS, V27, P1734, DOI 10.1002/stem.102
   Yap TA, 2012, SCI TRANSL MED, V4, P0, DOI 10.1126/scitranslmed.3003854
   Yuan XP, 2004, ONCOGENE, V23, P9392, DOI 10.1038/sj.onc.1208311
   Zhang J, 2012, MODERN PATHOL, V25, P456, DOI 10.1038/modpathol.2011.170
   Zhang S, 2008, CANCER RES, V68, P4311, DOI 10.1158/0008-5472.CAN-08-0364
   Zhang ZJ, 2012, ASIAN PAC J CANCER P, V13, P4295, DOI 10.7314/APJCP.2012.13.9.4295
NR 98
TC 16
Z9 16
U1 1
U2 33
PU BENTHAM SCIENCE PUBL LTD
PI SHARJAH
PA EXECUTIVE STE Y-2, PO BOX 7917, SAIF ZONE, 1200 BR SHARJAH, U ARAB EMIRATES
SN 1389-2037
EI 1875-5550
J9 CURR PROTEIN PEPT SC
JI Curr. Protein Pept. Sci.
PD JUN 15
PY 2015
VL 16
IS 4
BP 270
EP 278
DI 10.2174/138920371604150429151457
PG 9
WC Biochemistry & Molecular Biology
SC Biochemistry & Molecular Biology
GA CH4CD
UT WOS:000353978100002
PM 25929861
DA 2025-02-17
ER

PT J
AU Van Gool, SW
AF Van Gool, Stefaan Willy
TI Brain tumor immunotherapy: what have we learned so far?
SO FRONTIERS IN ONCOLOGY
LA English
DT Review
DE immunotherapy; malignant glioma; dendritic cell vaccines; immunomodulation; galectin-1; oncolytic viruses
ID regulatory t-cells; pulsed dendritic cells; newly-diagnosed glioblastoma; central-nervous-system; recurrent malignant glioma; clinical-scale generation; antitumor immune-response; therapeutic vaccination; immunological response; adjuvant temozolomide
AB High grade glioma is a rare brain cancer, incurable in spite of modern neurosurgery, radiotherapy, and chemotherapy. Novel approaches are in research, and immunotherapy emerges as a promising strategy. Clinical experiences with active specific immunotherapy demonstrate feasibility, safety and most importantly, but incompletely understood, prolonged long-term survival in a fraction of the patients. In relapsed patients, we developed an immunotherapy schedule and we categorized patients into clinically defined risk profiles. We learned how to combine immunotherapy with standard multimodal treatment strategies for newly diagnosed glioblastoma multiforme patients. The developmental program allows further improvements related to newest scientific insights. Finally, we developed a mode of care within academic centers to organize cell-based therapies for experimental clinical trials in a large number of patients.
C1 [Van Gool, Stefaan Willy] Katholieke Univ Leuven, Dept Microbiol & Immunol, Leuven, Belgium.
C3 KU Leuven
RP Van Gool, SW (通讯作者)，Lab Pediat Immunol, Herestr 49, B-3000 Leuven, Belgium.
EM vangoolstefaan@gmail.com
FU Olivia Hendrickx Research Fund; Herman Memorial Research Fund; James E. Kearney Foundation; Leuven's ARCH fund; CAF Belgium; Baxter; Stichting tegen Kanker; IWT (TBM projects); Stem Cell Institute Leuven; Emmanuel van der Schueren Fund; International Union against Cancer; klinisch Onderzoeksfonds UZ Leuven; Fund for Scientific Research - Flanders (FWO-V); European Union [600841]
CR Aarntzen EHJG, 2012, CLIN CANCER RES, V18, P5460, DOI 10.1158/1078-0432.CCR-11-3368
   Adotevi O, 2010, J IMMUNOTHER, V33, P991, DOI 10.1097/CJI.0b013e3181f4c208
   Ahn Brian J, 2013, CANCERS (BASEL), V5, P1379, DOI 10.3390/cancers5041379
   Akasaki Y, 2011, J IMMUNOTHER, V34, P121, DOI 10.1097/CJI.0b013e3181e5c278
   Akiyama Y, 2012, BMC CANCER, V12, P0, DOI 10.1186/1471-2407-12-623
   Alkassar M, 2011, J NEURO-ONCOL, V104, P715, DOI 10.1007/s11060-011-0606-5
   Anguille S, 2014, LANCET ONCOL, V15, PE257, DOI 10.1016/S1470-2045(13)70585-0
   Ardon H, 2010, J IMMUNOL METHODS, V352, P169, DOI 10.1016/j.jim.2009.10.007
   Ardon H, 2012, CANCER IMMUNOL IMMUN, V61, P2033, DOI 10.1007/s00262-012-1261-1
   Ardon H, 2010, J NEURO-ONCOL, V99, P261, DOI 10.1007/s11060-010-0131-y
   Ardon H, 2010, PEDIATR BLOOD CANCER, V54, P519, DOI 10.1002/pbc.22319
   Asavaroengchai W, 2002, P NATL ACAD SCI USA, V99, P931, DOI 10.1073/pnas.022634999
   Banissi C, 2009, CANCER IMMUNOL IMMUN, V58, P1627, DOI 10.1007/s00262-009-0671-1
   Basse P H, 2001, INT REV IMMUNOL, V20, P439, DOI 10.3109/08830180109054416
   Berger TG, 2005, J IMMUNOL METHODS, V298, P61, DOI 10.1016/j.jim.2005.01.005
   Bergwelt-Baildon M, 2006, BLOOD, V108, P228, DOI 10.1182/BLOOD-2005-08-3507
   Brada M, 2001, ANN ONCOL, V12, P259, DOI 10.1023/A:1008382516636
   Bregy A, 2013, CANCER TREAT REV, V39, P891, DOI 10.1016/j.ctrv.2013.05.007
   Burnet NG, 2005, BRIT J CANCER, V92, P241, DOI 10.1038/sj.bjc.6602321
   Cao JX, 2014, PLOS ONE, V9, P0, DOI 10.1371/journal.pone.0107173
   Caruso DA, 2004, NEURO-ONCOLOGY, V6, P236, DOI 10.1215/S1152851703000668
   Chaichana KL, 2013, J NEUROSURG, V118, P812, DOI 10.3171/2012.9.JNS1277
   Chang CN, 2011, J CLIN NEUROSCI, V18, P1048, DOI 10.1016/j.jocn.2010.11.034
   Chen CA, 2010, MOL THER, V18, P1233, DOI 10.1038/mt.2010.34
   Cho DY, 2012, WORLD NEUROSURG, V77, P736, DOI 10.1016/j.wneu.2011.08.020
   Chu CS, 2012, CANCER IMMUNOL IMMUN, V61, P629, DOI 10.1007/s00262-011-1081-8
   Claes A, 2007, ACTA NEUROPATHOL, V114, P443, DOI 10.1007/s00401-007-0293-7
   Clarke SRM, 2000, J LEUKOCYTE BIOL, V67, P607, DOI 10.1002/jlb.67.5.607
   Combs SE, 2013, ACTA ONCOL, V52, P147, DOI 10.3109/0284186X.2012.692882
   Coosemans A, 2013, ANTICANCER RES, V33, P5495
   Coosemans A, 2013, ANTICANCER RES, V33, P3855
   Coosemans A, 2010, ANTICANCER RES, V30, P3709
   De Fazio S, 2012, CURR MED CHEM, V19, P972, DOI 10.2174/092986712799320646
   De Vleeschouwer S, 2005, CHILD NERV SYST, V21, P7, DOI 10.1007/s00381-004-0994-3
   De Vleeschouwer S, 2005, CANCER IMMUNOL IMMUN, V54, P372, DOI 10.1007/s00262-004-0615-8
   De Vleeschouwer S, 2004, J NEUROSURG, V100, P492, DOI 10.3171/ped.2004.100.5.0492
   De Vleeschouwer S, 2008, CLIN CANCER RES, V14, P3098, DOI 10.1158/1078-0432.CCR-07-4875
   De Vleeschouwer S, 2007, J NEURO-ONCOL, V84, P131, DOI 10.1007/s11060-007-9362-y
   de Vleeschouwer S, 2006, NEUROSURGERY, V59, P988, DOI 10.1227/01.NEU.0000245595.38957.3E
   De Vleeschouwer S, 2012, CANCER IMMUNOL IMMUN, V61, P2105, DOI 10.1007/s00262-012-1271-z
   de Vries IJM, 2011, CLIN CANCER RES, V17, P841, DOI 10.1158/1078-0432.CCR-10-2227
   Dhodapkar KM, 2004, INT J CANCER, V109, P893, DOI 10.1002/ijc.20050
   Dohnal AM, 2009, J CELL MOL MED, V13, P125, DOI 10.1111/j.1582-4934.2008.00304.x
   Dunn GP, 2012, NEUROSURGERY, V71, P201, DOI 10.1227/NEU.0b013e31824f840d
   El Andaloussi A, 2006, NEURO-ONCOLOGY, V8, P234, DOI 10.1215/15228517-2006-006
   Elens I, 2012, ISRN IMMUNOL, V2012, P1
   Elkord E, 2005, IMMUNOLOGY, V114, P204, DOI 10.1111/j.1365-2567.2004.02076.x
   Eyrich M, 2014, CYTOTHERAPY, V16, P946, DOI 10.1016/j.jcyt.2014.02.017
   Fadul CE, 2011, J IMMUNOTHER, V34, P382, DOI 10.1097/CJI.0b013e318215e300
   Fecci PE, 2006, CANCER RES, V66, P3294, DOI 10.1158/0008-5472.CAN-05-3773
   Fecci PE, 2014, CLIN CANCER RES, V20, P5620, DOI 10.1158/1078-0432.CCR-14-0832
   Finke JH, 2008, CLIN CANCER RES, V14, P6674, DOI 10.1158/1078-0432.CCR-07-5212
   Fleury A, 1997, CANCER, V79, P1195, DOI 10.1002/(SICI)1097-0142(19970315)79:6<1195::AID-CNCR19>3.0.CO;2-V
   Fong B, 2012, PLOS ONE, V7, P0, DOI 10.1371/journal.pone.0032614
   Ge YZ, 2012, CANCER IMMUNOL IMMUN, V61, P353, DOI 10.1007/s00262-011-1106-3
   Ghiringhelli F, 2007, CANCER IMMUNOL IMMUN, V56, P641, DOI 10.1007/s00262-006-0225-8
   Gilboa E, 1998, CANCER IMMUNOL IMMUN, V46, P82, DOI 10.1007/s002620050465
   Greenspoon JN, 2014, ONCOTARGETS THER, V7, P485, DOI 10.2147/OTT.S60358
   Hassler M, 2006, CANCER GENET CYTOGEN, V166, P46, DOI 10.1016/j.cancergencyto.2005.08.021
   Heath WR, 2001, ANNU REV IMMUNOL, V19, P47, DOI 10.1146/annurev.immunol.19.1.47
   Hegmans JP, 2010, AM J RESP CRIT CARE, V181, P1383, DOI 10.1164/rccm.200909-1465OC
   Hipp MM, 2008, BLOOD, V111, P5610, DOI 10.1182/blood-2007-02-075945
   Huber AK, 2014, FRONT ONCOL, V4, P0, DOI 10.3389/fonc.2014.00328
   Huijts CM, 2011, BMC CANCER, V11, P0, DOI 10.1186/1471-2407-11-505
   Hussain SF, 2006, NEURO-ONCOLOGY, V8, P261, DOI 10.1215/15228517-2006-008
   Iwami K, 2012, CYTOTHERAPY, V14, P733, DOI 10.3109/14653249.2012.666633
   Jackson C, 2013, IMMUNOTHERAPY-UK, V5, P155, DOI 10.2217/IMT.12.155
   Jacobs JFM, 2010, J NEUROIMMUNOL, V225, P195, DOI 10.1016/j.jneuroim.2010.05.020
   Jadavji NM, 2012, MOL GENET METAB, V106, P149, DOI 10.1016/j.ymgme.2012.03.020
   Jie X, 2012, CELL BIOCHEM BIOPHYS, V62, P91, DOI 10.1007/s12013-011-9265-6
   Jonuleit H, 1997, EUR J IMMUNOL, V27, P3135, DOI 10.1002/eji.1830271209
   Jordan JT, 2008, CANCER IMMUNOL IMMUN, V57, P123, DOI 10.1007/s00262-007-0336-x
   Jouanneau E, 2006, CANCER IMMUNOL IMMUN, V55, P254, DOI 10.1007/s00262-005-0040-7
   Kalinski P, 1999, IMMUNOL TODAY, V20, P561, DOI 10.1016/S0167-5699(99)01547-9
   Kalinski P, 2013, EXPERT REV VACCINES, V12, P285, DOI 10.1586/erv.13.22
   Kan S, 2012, ANTICANCER RES, V32, P5363
   Kastenmüller W, 2014, NAT REV IMMUNOL, V14, P705, DOI 10.1038/nri3727
   Kikuchi T, 2001, CANCER IMMUNOL IMMUN, V50, P337, DOI 10.1007/s002620100205
   Kikuchi T, 2004, J IMMUNOTHER, V27, P452, DOI 10.1097/00002371-200411000-00005
   Kim TG, 2010, CLIN VACCINE IMMUNOL, V17, P143, DOI 10.1128/CVI.00292-09
   KLEIHUES P, 1995, GLIA, V15, P211, DOI 10.1002/glia.440150303
   Koks CA, 2015, INT J CANCER, V136, PE313, DOI 10.1002/ijc.29202
   Lasky JL, 2013, ANTICANCER RES, V33, P2047
   LEVITSKY HI, 1994, J EXP MED, V179, P1215, DOI 10.1084/jem.179.4.1215
   Liau L M, 2000, NEUROSURG FOCUS, V9, P0
   Liau LM, 2005, CLIN CANCER RES, V11, P5515, DOI 10.1158/1078-0432.CCR-05-0464
   Liu GT, 2005, ONCOGENE, V24, P5226, DOI 10.1038/sj.onc.1208519
   Liu GW, 2011, IMMUNOL CELL BIOL, V89, P130, DOI 10.1038/icb.2010.70
   Maes W, 2009, J NEURO-ONCOL, V91, P127, DOI 10.1007/s11060-008-9691-5
   Maes W, 2013, CLIN DEV IMMUNOL, V0, P0, DOI DOI 10.1155/2013/952469
   Maes W, 2011, CANCER IMMUNOL IMMUN, V60, P153, DOI 10.1007/s00262-010-0946-6
   Maes W, 2009, NEURO-ONCOLOGY, V11, P529, DOI 10.1215/15228517-2009-004
   Marsh JC, 2013, CANCER CONTROL, V20, P43, DOI 10.1177/107327481302000107
   Medina-Echeverz J, 2011, J IMMUNOL, V186, P807, DOI 10.4049/jimmunol.1001483
   Mirimanoff RO, 2006, J CLIN ONCOL, V24, P2563, DOI 10.1200/JCO.2005.04.5963
   Moraes-Fontes MF, 2009, J AUTOIMMUN, V33, P109, DOI 10.1016/j.jaut.2009.03.008
   Morford LA, 1997, J IMMUNOL, V159, P4415
   Morse MA, 2008, BLOOD, V112, P610, DOI 10.1182/blood-2008-01-135319
   Moser M, 2003, IMMUNITY, V19, P5, DOI 10.1016/S1074-7613(03)00182-1
   Mu LJ, 2003, SCAND J IMMUNOL, V58, P578, DOI 10.1046/j.1365-3083.2003.01333.x
   Nair S, 2003, J IMMUNOL, V171, P6275, DOI 10.4049/jimmunol.171.11.6275
   NORTH RJ, 1984, CANCER IMMUNOL IMMUN, V16, P175
   Ohgaki H, 2009, CANCER SCI, V100, P2235, DOI 10.1111/j.1349-7006.2009.01308.x
   Okada H, 2011, J CLIN ONCOL, V29, P330, DOI 10.1200/JCO.2010.30.7744
   Okada H, 2007, J TRANSL MED, V5, P0, DOI 10.1186/1479-5876-5-67
   Palucka K, 2013, IMMUNITY, V39, P38, DOI 10.1016/j.immuni.2013.07.004
   Pellegatta S, 2013, ONCOIMMUNOLOGY, V2, P0, DOI 10.4161/onci.23401
   Peng GY, 2005, SCIENCE, V309, P1380, DOI 10.1126/science.1113401
   Peng SW, 2013, CANCER IMMUNOL IMMUN, V62, P171, DOI 10.1007/s00262-012-1322-5
   Pere H, 2012, ONCOIMMUNOLOGY, V1, P326, DOI 10.4161/onci.18852
   Petrini B, 1992, IN VIVO (ATTIKI), V6, P531
   Phuphanich S, 2013, CANCER IMMUNOL IMMUN, V62, P125, DOI 10.1007/s00262-012-1319-0
   Polyzoidis S, 2014, HUM VACC IMMUNOTHER, V10, P3139, DOI 10.4161/hv.29276
   Prins RM, 2006, J IMMUNOL, V176, P157, DOI 10.4049/jimmunol.176.1.157
   Prins RM, 2008, NEW ENGL J MED, V359, P539, DOI 10.1056/NEJMc0804818
   Pritchard-Jones K, 2005, BRIT J CANCER, V92, P1358, DOI 10.1038/sj.bjc.6602500
   Rapp M, 2006, J NEUROSURG, V105, P41, DOI 10.3171/jns.2006.105.1.41
   Rech AJ, 2009, ANN NY ACAD SCI, V1174, P99, DOI 10.1111/j.1749-6632.2009.04939.x
   Rechtsteiner G, 2005, J IMMUNOL, V174, P2476, DOI 10.4049/jimmunol.174.5.2476
   Rock KL, 1996, J IMMUNOL, V156, P3721
   ROCK KL, 1990, SCIENCE, V249, P918, DOI 10.1126/science.2392683
   Rolle CE, 2012, ADV EXP MED BIOL, V746, P53, DOI 10.1007/978-1-4614-3146-6_5
   ROSZMAN TL, 1980, CLIN EXP IMMUNOL, V39, P395
   Rutkowski S, 2004, BRIT J CANCER, V91, P1656, DOI 10.1038/sj.bjc.6602195
   Sampson JH, 2011, NEURO-ONCOLOGY, V13, P324, DOI 10.1093/neuonc/noq157
   Sampson JH, 2010, J CLIN ONCOL, V28, P4722, DOI 10.1200/JCO.2010.28.6963
   Sampson JH, 2009, MOL CANCER THER, V8, P2773, DOI 10.1158/1535-7163.MCT-09-0124
   Scandella E, 2002, BLOOD, V100, P1354, DOI 10.1182/blood-2001-11-0017
   Scholtyssek F, 2013, RADIAT ONCOL, V8, P0, DOI 10.1186/1748-717X-8-161
   Schuessler A, 2014, ONCOIMMUNOLOGY, V3, P0, DOI 10.4161/onci.29381
   Sehgal K, 2014, IMMUNOL LETT, V162, P59, DOI 10.1016/j.imlet.2014.07.004
   Shevchenko I, 2013, INT J CANCER, V133, P98, DOI 10.1002/ijc.27990
   Shore ND, 2013, CANCER CONTROL, V20, P7, DOI 10.1177/107327481302000103
   Sistigu A, 2011, SEMIN IMMUNOPATHOL, V33, P369, DOI 10.1007/s00281-011-0245-0
   Sorg RV, 2003, J IMMUNOTHER, V26, P374, DOI 10.1097/00002371-200307000-00010
   Stary G, 2007, J EXP MED, V204, P1441, DOI 10.1084/jem.20070021
   Stupp R, 2005, NEW ENGL J MED, V352, P987, DOI 10.1056/NEJMoa043330
   Stupp R, 2009, LANCET ONCOL, V10, P459, DOI 10.1016/S1470-2045(09)70025-7
   Sutmuller RPM, 2006, TRENDS IMMUNOL, V27, P387, DOI 10.1016/j.it.2006.06.005
   Tamber MS, 2003, NEUROSURG FOCUS, V0, P14
   Thurner B, 1999, J IMMUNOL METHODS, V223, P1, DOI 10.1016/S0022-1759(98)00208-7
   Tuyaerts S, 2002, J IMMUNOL METHODS, V264, P135, DOI 10.1016/S0022-1759(02)00099-6
   Van Cauter S, 2014, NEURO-ONCOLOGY, V16, P1010, DOI 10.1093/neuonc/not304
   Van Cauter S, 2013, J MAGN RESON IMAGING, V37, P445, DOI 10.1002/jmri.23820
   Van Cauter S, 2012, RADIOLOGY, V263, P492, DOI 10.1148/radiol.12110927
   Van Gool S, 2012, EXPERT REV NEUROTHER, V12, P1173, DOI 10.1586/ern.12.107
   Van Gool S, 2009, BRAIN PATHOL, V19, P694, DOI 10.1111/j.1750-3639.2009.00316.x
   Van Tendeloo VF, 2010, P NATL ACAD SCI USA, V107, P13824, DOI 10.1073/pnas.1008051107
   Vandenberk L, 2012, IMMUNOTHERAPY-UK, V4, P675, DOI 10.2217/IMT.12.64
   Vermeij R, 2012, INT J CANCER, V131, PE670, DOI 10.1002/ijc.27388
   Verschuere T, 2014, INT J CANCER, V134, P873, DOI 10.1002/ijc.28426
   Verschuere T, 2013, J NEURO-ONCOL, V115, P9, DOI 10.1007/s11060-013-1201-8
   Verschuere T, 2011, EXPERT REV NEUROTHER, V11, P533, DOI 10.1586/ern.11.40
   Viaud S, 2011, CANCER RES, V71, P661, DOI 10.1158/0008-5472.CAN-10-1259
   Vik-Mo EO, 2013, CANCER IMMUNOL IMMUN, V62, P1499, DOI 10.1007/s00262-013-1453-3
   Vrabec M, 2011, NEURORADIOLOGY, V53, P721, DOI 10.1007/s00234-010-0802-6
   Walker DG, 2008, J CLIN NEUROSCI, V15, P114, DOI 10.1016/j.jocn.2007.08.007
   Wang J, 2012, IMMUNOTHERAPY-UK, V4, P1031, DOI 10.2217/IMT.12.107
   Weaver CT, 2006, IMMUNITY, V24, P677, DOI 10.1016/j.immuni.2006.06.002
   Weller M, 2013, NEURO-ONCOLOGY, V15, P4, DOI 10.1093/neuonc/nos273
   Weller M, 2012, CANCER J, V18, P40, DOI 10.1097/PPO.0b013e318243f6c9
   Weller RO, 1996, BRAIN PATHOL, V6, P275, DOI 10.1111/j.1750-3639.1996.tb00855.x
   Wheeler CJ, 2008, CANCER RES, V68, P5955, DOI 10.1158/0008-5472.CAN-07-5973
   Wheeler CJ, 2004, CLIN CANCER RES, V10, P5316, DOI 10.1158/1078-0432.CCR-04-0497
   Wheeler CJ, 2003, J IMMUNOL, V171, P4927, DOI 10.4049/jimmunol.171.9.4927
   Wu ZB, 2014, J IMMUNOL RES, V2014, P0, DOI 10.1155/2014/131494
   Yamanaka R, 2003, BRIT J CANCER, V89, P1172, DOI 10.1038/sj.bjc.6601268
   Yamanaka R, 2005, CLIN CANCER RES, V11, P4160, DOI 10.1158/1078-0432.CCR-05-0120
   Yan H, 2009, NEW ENGL J MED, V360, P765, DOI 10.1056/NEJMoa0808710
   Yi DH, 2013, SCAND J IMMUNOL, V78, P167, DOI 10.1111/sji.12060
   Yu JS, 2001, CANCER RES, V61, P842
   Yu JS, 2004, CANCER RES, V64, P4973, DOI 10.1158/0008-5472.CAN-03-3505
NR 172
TC 26
Z9 28
U1 0
U2 20
PU FRONTIERS MEDIA SA
PI LAUSANNE
PA AVENUE DU TRIBUNAL FEDERAL 34, LAUSANNE, CH-1015, SWITZERLAND
SN 2234-943X
EI 
J9 FRONT ONCOL
JI Front. Oncol.
PD JUN 17
PY 2015
VL 5
IS 
BP 
EP 
DI 10.3389/fonc.2015.00098
PG 14
WC Oncology
SC Oncology
GA CO4QO
UT WOS:000359145900001
PM 26137448
DA 2025-02-17
ER

PT J
AU Liu, XL
   Sun, N
   Dong, YA
   Li, JJ
   Liu, Y
   Ren, Y
   Yang, CL
   Zhang, L
   Zhou, Y
   Tong, Z
   Ding, JQ
   Zhao, X
   Liu, Y
   He, R
   Xu, K
   Wu, YK
   Huang, YF
   Wang, H
   Tao, XJ
   Liu, YY
AF Liu, Xinli
   Sun, Nan
   Dong, Yinan
   Li, Jijia
   Liu, Yang
   Ren, Yi
   Yang, Chengliang
   Zhang, Liang
   Zhou, Yang
   Tong, Zhuang
   Ding, Jianqiao
   Zhao, Xiang
   Liu, Yu
   He, Rong
   Xu, Ke
   Wu, Yongkai
   Huang, Yanfeng
   Wang, Hui
   Tao, Xiujuan
   Liu, Yongyu
TI Anticancer effects of adenovirus-mediated calreticulin and melanoma-associated antigen 3 expression on non-small cell lung cancer cells
SO INTERNATIONAL IMMUNOPHARMACOLOGY
LA English
DT Article
DE Calreticulin; Melanoma antigen gene-A3; Non-small cell lung cancer; Dendritic cells; CD8+T cells
ID cyclin d1; tumor; chaperone; invasion; therapy; trends; growth; calr; gene
AB Non-small cell lung cancer (NSCLC) is highly prevalent and needs novel therapies. Melanoma-associated antigen 3 (MAGE-A3) is a lung cancer antigen and calreticulin (CALR) can modulate immune responses. Our previous study has shown that up-regulated MAGE-A3 and CALR expression inhibits the proliferation and invasion of glioma cells. In this study, we examined the effect of adenovirus (Ad)-mediated MAGE-A3 and/or CALR expression on the proliferation, invasion, and apoptosis of human NSCLC cells and on the vascular tube formation of human endothelial cells as well as on dendritic cell (DC) activation and induced CD8(+) cytotoxic T lymphocyte (CTL) activity in vitro. We found that low levels of CALR and MAGE-A3 were expressed by A549 cells, but only very low CALR was expressed by DC. Up-regulated CALR and MAGE-A3 expression by infection with Ad-CALR/MAGE-A3 significantly inhibited the proliferation and invasion, but promoted the apoptosis of A549 cells. Up-regulated CALR and MAGE-A3 expression significantly inhibited cyclin D1 expression and the ART, ERK1/2 and NF-kappa B expression and phosphorylation in A549 cells. Up-regulated CALR expression inhibited the tube formation in human endothelial cells. Up-regulated CALR and MAGE-A3 expression synergistically enhanced classical DC activation by enhancing IL-12, but reducing IL-10 secretion. Furthermore, CTLs induced by up-regulated CALR and MAGE-A3 expressing DCs synergistically triggered A549 cell apoptosis, which was abrogated by treatment with anti-HLA I, but not anti-HLA II antibodies. Moreover, CTLs induced by CALR and MAGE-A3-expressing DCs had a higher frequency of A549-specific IFN-gamma-secreting T cells. Our data indicated that up-regulated CALR and MAGE-A3 expression inhibited the carcinogenesis of NSCLC by modulating the ART, ERR MAPK and NF-kappa B signaling and enhanced classical DC activation and MAGE-A3-specific CTL cytotoxicity. Therefore, our findings may provide new insights in understanding the role of CALR in modulating antigen-specific T cell immunity and may aid in the design of new therapies for NSCLC. (C) 2015 Elsevier B.V. All rights reserved.
C1 [Liu, Xinli; Sun, Nan; Dong, Yinan; Li, Jijia; Ren, Yi; Yang, Chengliang; Zhang, Liang; Zhou, Yang; Tong, Zhuang; Ding, Jianqiao; Zhao, Xiang; Liu, Yu; He, Rong; Xu, Ke; Wu, Yongkai; Huang, Yanfeng; Liu, Yongyu] Liaoning Prov Tumor Hosp, Dept Thorac Surg, Shenyang 110042, Peoples R China.
   [Liu, Xinli; Liu, Yang; Wang, Hui; Tao, Xiujuan] Liaoning Prov Tumor Hosp, Dept Med Oncol, Shenyang 110042, Peoples R China.
RP Liu, YY (通讯作者)，Liaoning Prov Tumor Hosp, Dept Thorac Surg, Shenyang 110042, Peoples R China.
EM cinlylau@hotmail.com; nanan1997s@hotmail.com; dongyinan_2012@163.com; lijijia1982@163.com; lyylegend@hotmail.com; renyi1620@sina.com; yangliang_0927@163.com; zl750523@sina.com; janezy1987@163.com; 910397562@qq.com; djq1988@126.com; zhuningzhu13@126.com; liuyu1984@126.com; 63788321@qq.com; 1776119@qq.com; doc.wuyongkai@gmail.com; huangyanfeng227@163.com; 550971948@qq.com; liuyang2020@hotmail.com; lyymot@hotmail.com
CR Alur M, 2009, AM J PATHOL, V175, P882, DOI 10.2353/ajpath.2009.080417
   Basu S, 1999, J EXP MED, V189, P797, DOI 10.1084/jem.189.5.797
   Beck JT, 2014, CANCER TREAT REV, V40, P980, DOI 10.1016/j.ctrv.2014.06.006
   Caballero OL, 2009, CANCER SCI, V100, P2014, DOI 10.1111/j.1349-7006.2009.01303.x
   Cai KX, 2008, CLIN CANCER RES, V14, P939, DOI 10.1158/1078-0432.CCR-07-1930
   Cazzola M, 2014, BLOOD, V123, P3714, DOI 10.1182/blood-2014-03-530865
   Chandolu Vijay, 2013, CURR DRUG DISCOV TECHNOL, V10, P170
   Chen Z, 2014, NAT REV CANCER, V14, P535, DOI 10.1038/nrc3775
   Cheng WF, 2006, CANCER GENE THER, V13, P873, DOI 10.1038/sj.cgt.7700956
   DEPLAEN E, 1994, IMMUNOGENETICS, V40, P360, DOI 10.1007/BF01246677
   Devesa SS, 2005, INT J CANCER, V117, P294, DOI 10.1002/ijc.21183
   Ferlay J, 2010, INT J CANCER, V127, P2893, DOI 10.1002/ijc.25516
   Fidias P, 2010, J CLIN ONCOL, V28, P5116, DOI 10.1200/JCO.2010.30.7074
   Gelebart P, 2005, INT J BIOCHEM CELL B, V37, P260, DOI 10.1016/j.biocel.2004.02.030
   Guo ZS, 2014, FRONT ONCOL, V4, P0, DOI 10.3389/fonc.2014.00074
   Gure AO, 1999, CLIN CANCER RES, V11, P8055
   Heavey S, 2014, CANCER TREAT REV, V40, P445, DOI 10.1016/j.ctrv.2013.08.006
   JEMAL A, 2011, CA-CANCER J CLIN, V61, P69, DOI 10.3322/CAAC.20107
   Kim JK, 2009, J CELL PHYSIOL, V220, P292, DOI 10.1002/jcp.21791
   Klein EA, 2008, J CELL SCI, V121, P3853, DOI 10.1242/jcs.039131
   Liu XL, 2012, J EXP CLIN CANC RES, V31, P0, DOI 10.1186/1756-9966-31-8
   Lozano R, 2012, LANCET, V380, P2095, DOI 10.1016/S0140-6736(12)61728-0
   Marchand M, 1999, INT J CANCER, V80, P219, DOI 10.1002/(SICI)1097-0215(19990118)80:2<219::AID-IJC10>3.0.CO;2-S
   Martín-Rojas T, 2012, J PROTEOME RES, V11, P1537, DOI 10.1021/pr2005692
   Mathieu MG, 2009, J BUON, V14, P0
   Morgensztern D, 2010, J THORAC ONCOL, V5, P29, DOI 10.1097/JTO.0b013e3181c5920c
   PETERSON JR, 1995, MOL BIOL CELL, V6, P1173, DOI 10.1091/mbc.6.9.1173
   Polivka J, 2014, PHARMACOL THERAPEUT, V142, P164, DOI 10.1016/j.pharmthera.2013.12.004
   Rosell R, 2013, LANCET, V382, P720, DOI 10.1016/S0140-6736(13)61715-8
   Rumi E, 2014, BLOOD, V123, P2416, DOI 10.1182/blood-2014-01-550434
   Sheng WW, 2014, J CELL PHYSIOL, V229, P887, DOI 10.1002/jcp.24519
   Shi F, 2014, CLIN CANCER RES, V20, P6153, DOI 10.1158/1078-0432.CCR-14-0583
   Sienel W, 2004, EUR J CARDIO-THORAC, V25, P131, DOI 10.1016/j.ejcts.2003.09.015
   van Baren N, 2005, J CLIN ONCOL, V23, P9008, DOI 10.1200/JCO.2005.08.375
   Vignali DAA, 2012, NAT IMMUNOL, V13, P722, DOI 10.1038/ni.2366
   Wu Q, 2014, MOL CANCER THER, V13, P1067, DOI 10.1158/1535-7163.MCT-13-0699
   Xiao J, 2004, WORLD J GASTROENTERO, V10, P1849
   Yang ZZ, 2014, CURR GENE THER, V14, P289, DOI 10.2174/1566523214666140612151726
   Zapun A, 1998, J BIOL CHEM, V273, P6009, DOI 10.1074/jbc.273.11.6009
NR 39
TC 7
Z9 13
U1 0
U2 9
PU ELSEVIER
PI AMSTERDAM
PA RADARWEG 29, 1043 NX AMSTERDAM, NETHERLANDS
SN 1567-5769
EI 1878-1705
J9 INT IMMUNOPHARMACOL
JI Int. Immunopharmacol.
PD APR 15
PY 2015
VL 25
IS 2
BP 416
EP 424
DI 10.1016/j.intimp.2015.02.017
PG 9
WC Immunology; Pharmacology & Pharmacy
SC Immunology; Pharmacology & Pharmacy
GA CF6MA
UT WOS:000352669600022
PM 25704851
DA 2025-02-17
ER

PT J
AU Bu, N
   Wu, HQ
   Zhang, GL
   Zhan, SQ
   Zhang, R
   Sun, H
   Du, Y
   Yao, L
   Wang, HQ
AF Bu, Ning
   Wu, Haiqin
   Zhang, Guilian
   Zhan, Shuqin
   Zhang, Ru
   Sun, Hong
   Du, Yun
   Yao, Li
   Wang, Huqing
TI Exosomes from Dendritic Cells Loaded with Chaperone-Rich Cell Lysates Elicit a Potent T Cell Immune Response Against Intracranial Glioma in Mice
SO JOURNAL OF MOLECULAR NEUROSCIENCE
LA English
DT Article
DE Glioma; Chaperone-rich cell lysates; Dendritic cells; Dendritic cell-derived exosomes; Casitas B cell lineage lymphoma; Anti-tumor vaccine
ID cbl-b; negative regulation; efficient induction; ubiquitin ligases; c-cbl; tumor; activation; zap-70; cancer; proteins
AB Chaperone-rich cell lysates (CRCLs) may play an important role in the development of anti-tumor vaccines. Tumor-derived CRCLs have been reported to activate dendritic cells (DCs) to elicit potent anti-tumor activity. However, the role of DC-derived exosomes (DEXs) secreted from DCs loaded with CRCLs in the treatment of tumors has not been clearly determined. In the present study, DEXs were generated from DCs loaded with CRCLs derived from GL261 glioma cells. These DEXs, designated DEX (CRCL-GL261), were then used to treat DCs to create DEX (CRCL-GL261)-DCs. The DEX (CRCL-GL261)-DCs were found to promote cell proliferation and cytotoxic T lymphocyte (CTL) activity of CD4(+) and CD8(+) T cells in vitro compared with DEX (GL261)-DCs, which were loaded with DEXs derived from DCs loaded with GL261 tumor cell lysates. DEX (CRCL-GL261)-DCs significantly prolonged the survival of mice with tumors and inhibited tumor growth in vivo. In addition, DEX (CRCL-GL261)-DCs induced enhanced T cell infiltration in intracranial glioma tissues compared with other treatments. DEX (CRCL-GL261)-DCs induced strong production of anti-tumor cytokines, including interleukin-2 and interferon-gamma. Moreover, depletion of CD4(+) and CD8(+) T cells significantly impaired the anti-tumor effect of DEX (CRCL-GL261)-DCs. Finally, DEX (CRCL-GL261)-DCs were found to negatively regulate Casitas B cell lineage lymphoma (Cbl)-b and c-Cbl signaling, leading to the activation of phosphatidyl inositol 3-kinase (PI3K)/Akt and extracellular signal-regulated kinase (ERK) signaling in T cells. In summary, we present evidence that DEX (CRCL-GL261)-DCs induce more potent and effective anti-tumor T cell immune responses and delineate the underlying mechanism by which DEX (CRCL-GL261)-DCs exerted their anti-tumor activity through modulating Cbl-b and c-Cbl signaling. These results provide novel and promising insight for the development of an anti-tumor vaccine.
C1 [Bu, Ning; Wu, Haiqin; Zhang, Guilian; Zhan, Shuqin; Zhang, Ru; Sun, Hong; Du, Yun; Yao, Li; Wang, Huqing] Xi An Jiao Tong Univ, Affiliated Hosp 2, Dept Neurol, Xian 710004, Shaanxi, Peoples R China.
C3 Xi'an Jiaotong University
RP Bu, N (通讯作者)，Xi An Jiao Tong Univ, Affiliated Hosp 2, Dept Neurol, 157 Xiwu Rd, Xian 710004, Shaanxi, Peoples R China.
EM ningbuxa@163.com
FU National Natural Science Foundation of China [81201983]; Special Research Foundation of Personnel Training of the Second Affiliated Hospital of Xi'an Jiaotong University (New Talents of Technology) [RC(XM)201201]
CR Ailawadi S, 2015, BBA-MOL BASIS DIS, V1852, P1, DOI 10.1016/j.bbadis.2014.10.008
   Bachmaier K, 2000, NATURE, V403, P211, DOI 10.1038/35003228
   Basu S, 1999, J EXP MED, V189, P797, DOI 10.1084/jem.189.5.797
   Bu N, 2014, BIOCHEM BIOPH RES CO, V6, P0
   Bu N, 2011, J NEURO-ONCOL, V104, P659, DOI 10.1007/s11060-011-0537-1
   Buzas EI, 2014, NAT REV RHEUMATOL, V10, P356, DOI 10.1038/nrrheum.2014.19
   Cantrell J, 2010, IMMUNOBIOLOGY, V215, P535, DOI 10.1016/j.imbio.2009.09.006
   Caudill MM, 2001, EXPERT OPIN BIOL TH, V1, P539, DOI 10.1517/14712598.1.3.539
   CHAN AC, 1995, EMBO J, V14, P2499, DOI 10.1002/j.1460-2075.1995.tb07247.x
   Chen WL, 2006, EUR J IMMUNOL, V36, P1598, DOI 10.1002/eji.200535501
   Chiang YPJ, 2000, NATURE, V403, P216, DOI 10.1038/35003235
   Ehtesham M, 2002, CANCER RES, V62, P5657
   Fang DY, 2001, NAT IMMUNOL, V2, P870, DOI 10.1038/ni0901-870
   Fournel M, 1996, J EXP MED, V183, P301, DOI 10.1084/jem.183.1.301
   Graner M, 2000, CANCER IMMUNOL IMMUN, V49, P476, DOI 10.1007/s002620000138
   Graner M, 2000, CLIN CANCER RES, V6, P909
   Graner MW, 2003, CANCER IMMUNOL IMMUN, V52, P226, DOI 10.1007/s00262-002-0359-2
   Guntinas-Lichius O, 2008, NEW ENGL J MED, V359, P2725, DOI 10.1056/NEJMc082096
   Guo J, 2002, GENE THER, V9, P793, DOI 10.1038/sj.gt.3301688
   Hao SG, 2006, CELL MOL IMMUNOL, V3, P205
   Hao SG, 2007, IMMUNOLOGY, V120, P90, DOI 10.1111/j.1365-2567.2006.02483.x
   Janetzki S, 2000, INT J CANCER, V88, P232, DOI 10.1002/1097-0215(20001015)88:2<232::AID-IJC14>3.0.CO;2-8
   Jeon MS, 2004, IMMUNITY, V21, P167, DOI 10.1016/j.immuni.2004.07.013
   Larmonier N, 2008, J LEUKOCYTE BIOL, V83, P1049, DOI 10.1189/jlb.0907635
   Li G, 2007, CLIN EXP IMMUNOL, V148, P136, DOI 10.1111/j.1365-2249.2007.03323.x
   Li YC, 2011, BRAZ J MED BIOL RES, V44, P105, DOI 10.1590/S0100-879X2010007500142
   Lin AE, 2007, CURR OPIN IMMUNOL, V19, P665, DOI 10.1016/j.coi.2007.10.002
   Liu YC, 2004, ANNU REV IMMUNOL, V22, P81, DOI 10.1146/annurev.immunol.22.012703.104813
   Luketic L, 2007, J IMMUNOL, V179, P5024, DOI 10.4049/jimmunol.179.8.5024
   Lund-Johansen Fridtjof, 1999, TIDSSKRIFT FOR DEN NORSKE LAEGEFORENING, V119, P2510
   Mahaweni NM, 2013, J EXTRACELL VESICLES, V2, P0, DOI 10.3402/jev.v2i0.22492
   Maher EA, 2001, GENE DEV, V15, P1311, DOI 10.1101/gad.891601
   Mao XG, 2009, CELL MOL NEUROBIOL, V29, P141, DOI 10.1007/s10571-008-9310-1
   Mignot G, 2006, J CELL MOL MED, V10, P376, DOI 10.1111/j.1582-4934.2006.tb00406.x
   Morse MA, 2005, J TRANSL MED, V3, P0, DOI 10.1186/1479-5876-3-9
   Murphy MA, 1998, MOL CELL BIOL, V18, P4872, DOI 10.1128/MCB.18.8.4872
   Nair S, 1999, J IMMUNOL, V162, P6426
   Navabi H, 2005, BLOOD CELL MOL DIS, V35, P149, DOI 10.1016/j.bcmd.2005.06.008
   Okada H, 2011, J CLIN ONCOL, V29, P330, DOI 10.1200/JCO.2010.30.7744
   Parajuli P, 2007, EXPERT OPIN BIOL TH, V7, P439, DOI 10.1517/14712598.7.4.439
   Pedraza-Alva G, 2011, IUBMB LIFE, V63, P940, DOI 10.1002/iub.554
   Ramanathan P, 2014, ASIAN PAC J CANCER P, V15, P5909, DOI 10.7314/APJCP.2014.15.14.5909
   Rangachari M, 2004, CURR OPIN PHARMACOL, V4, P415, DOI 10.1016/j.coph.2004.03.007
   Rao N, 2000, J IMMUNOL, V164, P4616, DOI 10.4049/jimmunol.164.9.4616
   Raposo G, 1996, J EXP MED, V183, P1161, DOI 10.1084/jem.183.3.1161
   Sabel MS, 2009, CRYOBIOLOGY, V58, P1, DOI 10.1016/j.cryobiol.2008.10.126
   Sanai N, 2008, NEUROSURGERY, V62, P753, DOI 10.1227/01.neu.0000318159.21731.cf
   Sluijter JPG, 2014, CARDIOVASC RES, V102, P302, DOI 10.1093/cvr/cvu022
   Srivastava PK, 2001, VACCINE, V19, P2590, DOI 10.1016/S0264-410X(00)00492-8
   Steinman RM, 2012, ANNU REV IMMUNOL, V30, P1, DOI 10.1146/annurev-immunol-100311-102839
   Stoorvogel W, 2002, TRAFFIC, V3, P321, DOI 10.1034/j.1600-0854.2002.30502.x
   Thien CBF, 2005, BIOCHEM J, V391, P153, DOI 10.1042/BJ20050892
   UDONO H, 1994, J IMMUNOL, V152, P5398
   Wolfers J, 2001, NAT MED, V7, P297, DOI 10.1038/85438
   Yang CJ, 2011, CLIN DEV IMMUNOL, V0, P0, DOI DOI 10.1155/2011/842849
   Zeng Y, 2006, CANCER IMMUNOL IMMUN, V55, P329, DOI 10.1007/s00262-005-0694-1
   Zeng Y, 2004, INT J CANCER, V110, P251, DOI 10.1002/ijc.20115
   Zeng Y, 2003, BLOOD, V101, P4485, DOI 10.1182/blood-2002-10-3108
   Zeng Y, 2006, INT J CANCER, V119, P2624, DOI 10.1002/ijc.22150
   Zhang J, 2002, J IMMUNOL, V169, P2236, DOI 10.4049/jimmunol.169.5.2236
   Zhao MF, 2013, BIOMED RES INT, V2013, P0, DOI 10.1155/2013/430861
   Zitvogel L, 1998, NAT MED, V4, P594, DOI 10.1038/nm0598-594
NR 62
TC 65
Z9 67
U1 5
U2 29
PU HUMANA PRESS INC
PI TOTOWA
PA 999 RIVERVIEW DRIVE SUITE 208, TOTOWA, NJ 07512 USA
SN 0895-8696
EI 1559-1166
J9 J MOL NEUROSCI
JI J. Mol. Neurosci.
PD JUL 15
PY 2015
VL 56
IS 3
BP 631
EP 643
DI 10.1007/s12031-015-0506-9
PG 13
WC Biochemistry & Molecular Biology; Neurosciences
SC Biochemistry & Molecular Biology; Neurosciences & Neurology
GA CL0BN
UT WOS:000356603600017
PM 25680514
DA 2025-02-17
ER

PT J
AU Mitchell, DA
   Sayour, EJ
   Reap, E
   Schmittling, R
   DeLeon, G
   Norberg, P
   Desjardins, A
   Friedman, AH
   Friedman, HS
   Archer, G
   Sampson, JH
AF Mitchell, Duane A.
   Sayour, Elias J.
   Reap, Elizabeth
   Schmittling, Robert
   DeLeon, Gabriel
   Norberg, Pamela
   Desjardins, Annick
   Friedman, Allan H.
   Friedman, Henry S.
   Archer, Gary
   Sampson, John H.
TI Severe Adverse Immunologic Reaction in a Patient with Glioblastoma Receiving Autologous Dendritic Cell Vaccines Combined with GM-CSF and Dose-Intensified Temozolomide
SO CANCER IMMUNOLOGY RESEARCH
LA English
DT Article
ID hypersensitivity reactions; human cytomegalovirus; t-cell; immunotherapy; vaccination; responses; immunity
AB Therapeutic vaccination of patients with cancer-targeting tumor-associated antigens is a promising strategy for the specific eradication of invasive malignancies with minimal toxicity to normal tissues. However, as increasingly potent modalities for stimulating immunologic responses are developed for clinical evaluation, the risk of inflammatory and autoimmune toxicities also may be exacerbated. In this report, we describe the induction of a severe (grade 3) immunologic reaction in a patient with newly diagnosed glioblastoma (GBM) receiving autologous RNA-pulsed dendritic cell (DC) vaccines admixed with GM-CSF and administered coordinately with cycles of dose-intensified temozolomide. Shortly after the eighth administration of the admixed intradermal vaccine, the patient experienced dizziness, flushing, conjunctivitis, headache, and the outbreak of a disseminated macular/papular rash and bilateral indurated injection sites. Immunologic workup of patient reactivity revealed sensitization to the GM-CSF component of the vaccine and the production of high levels of anti-GM-CSF autoantibodies during vaccination. Removal of GM-CSF from the DC vaccine allowed continued vaccination without incident. Despite the known lymphodepletive and immunosuppressive effects of temozolomide, these observations demonstrate the capacity for the generation of severe immunologic reactivity in patients with GBM receiving DC-based therapy during adjuvant dose-intensified temozolomide.
C1 [Mitchell, Duane A.; Sayour, Elias J.; DeLeon, Gabriel] Univ Florida, Preston A Wells Jr Ctr Brain Tumor Therapy, UF Brain Tumor Immunotherapy Program, Gainesville, FL 32605 USA.
   [Reap, Elizabeth; Schmittling, Robert; Norberg, Pamela; Desjardins, Annick; Friedman, Allan H.; Friedman, Henry S.; Archer, Gary; Sampson, John H.] Duke Univ, Med Ctr, Dept Surg, Div Neurosurg,Duke Brain Tumor Immunotherapy Prog, Durham, NC 27710 USA.
C3 State University System of Florida; University of Florida; Duke University
RP Mitchell, DA (通讯作者)，Univ Florida, Preston A Wells Jr Ctr Brain Tumor Therapy, Gainesville, FL 32605 USA.
EM duane.mitcehell@neurosurgery.ufl.edu; john.sampson@duke.edu
FU NIH/NCI/NINDS [5R01-NS067037, 5R01-CA134844, 5P50-CA108786]; CTSA grant from the National Center for Research Resources, a component of the NIH [UL1RR024128]; NIH Roadmap for Medical Research; Accelerate Brain Cancer Cure (ABC2); National Brain Tumor Society; American Brain Tumor Association
CR Batich K, 2012, NEURO-ONCOLOGY, V14, P41
   Chandramohan V, 2013, FUTURE ONCOL, V9, P977, DOI 10.2217/FON.13.47
   CHANG HR, 1992, CANCER, V70, P633, DOI 10.1002/1097-0142(19920801)70:3<633::AID-CNCR2820700315>3.0.CO;2-F
   Chiang CLL, 2011, INT REV IMMUNOL, V30, P150, DOI 10.3109/08830185.2011.572210
   Cobbs CS, 2013, CURR OPIN ONCOL, V25, P682, DOI 10.1097/CCO.0000000000000005
   Dziurzynski K, 2011, CLIN CANCER RES, V17, P4642, DOI 10.1158/1078-0432.CCR-11-0414
   Eksioglu EA, 2011, CYTOTHERAPY, V13, P888, DOI 10.3109/14653249.2011.579956
   Ghazi A, 2012, J IMMUNOTHER, V35, P159, DOI 10.1097/CJI.0b013e318247642f
   Huizar I, 2009, CURR OPIN PULM MED, V15, P491, DOI 10.1097/MCP.0b013e32832ea51c
   Johnson LA, 2010, CURR NEUROL NEUROSCI, V10, P259, DOI 10.1007/s11910-010-0111-9
   Lucas KG, 2011, J NEURO-ONCOL, V103, P231, DOI 10.1007/s11060-010-0383-6
   Mitchell DA, 2012, NEURO-ONCOLOGY, V14, P47
   Mitchell DA, 2009, NEUROTHERAPEUTICS, V6, P527, DOI 10.1016/j.nurt.2009.04.003
   Nair SK, 2000, NAT MED, V6, P1011, DOI 10.1038/79519
   Nair SK, 2014, CLIN CANCER RES, V20, P2684, DOI 10.1158/1078-0432.CCR-13-3268
   Nigen Simon, 2003, J DRUGS DERMATOL, V2, P278
   Posadas SJ, 2007, CLIN EXP ALLERGY, V37, P989, DOI 10.1111/j.1365-2222.2007.02742.x
   Prins RM, 2008, NEW ENGL J MED, V359, P539, DOI 10.1056/NEJMc0804818
   Reap EA, 2007, CLIN VACCINE IMMUNOL, V14, P748, DOI 10.1128/CVI.00037-07
   Rive Craig M, 2013, CLIN BIOCHEM REV, V34, P15
   Shahar E, 1999, ANN ALLERG ASTHMA IM, V83, P543, DOI 10.1016/S1081-1206(10)62867-0
   Small EJ, 1999, CLIN CANCER RES, V5, P1738
   Stone HD, 1998, J ALLERGY CLIN IMMUN, V101, P429, DOI 10.1016/S0091-6749(98)70262-3
   Uchida K, 2009, BLOOD, V113, P2547, DOI 10.1182/blood-2008-05-155689
   Zhang SN, 2011, MOL THER, V19, P1558, DOI 10.1038/mt.2011.29
NR 25
TC 20
Z9 21
U1 0
U2 6
PU AMER ASSOC CANCER RESEARCH
PI PHILADELPHIA
PA 615 CHESTNUT ST, 17TH FLOOR, PHILADELPHIA, PA 19106-4404 USA
SN 2326-6066
EI 2326-6074
J9 CANCER IMMUNOL RES
JI Cancer Immunol. Res.
PD APR 15
PY 2015
VL 3
IS 4
BP 320
EP +
DI 10.1158/2326-6066.CIR-14-0100
PG 7
WC Oncology; Immunology
SC Oncology; Immunology
GA CF2LT
UT WOS:000352379500003
PM 25387895
DA 2025-02-17
ER

PT J
AU Müller, I
   Hartmann, D
   Oertel, J
   Keck, CM
   Eichler, H
AF Mueller, Isabelle
   Hartmann, Dorothee
   Oertel, Joachim
   Keck, Cornelia M.
   Eichler, Hermann
TI Static Image Analysis as New Approach for the Characterization of Tumor Cell Lysate Used in Dendritic Cell Vaccine Preparation
SO TRANSFUSION MEDICINE AND HEMOTHERAPY
LA English
DT Article
DE Avitality; Autologous tumor lysate; Bioinactivity; DC vaccine
ID in-vitro; immune-responses; glioma patients; assays
AB Background: Safety is an important consideration for the clinical application of dendritic cells (DC) loaded with autologous tumor lysate (TL). Thus, avitalization of TL from living autologous tumor tissue has to be guaranteed. Methods: Composition of TL was investigated by static image analysis (SIA) with the Morphologi G3 device, which simultaneously measures size and shape of up to 100,000 particles within one sample run. This approach was compared with sample characterization by high-resolution automated cell counting, trypan blue staining, and ATP quantification. Results: Using SIA, we only detected fragmented, non-cellular structures in completely avitalized TL, indicating complete destruction of living cells. Analysis of particle size distribution by SIA as well as CASY cell counter showed that 95% of particles had a diameter of <10 pm as a sign of cell fragmentation. Complete avitalization of TL was confirmed with trypan blue staining and ATP analysis. Conclusion: Regarding generation of DC vaccines, the proof of avitality of TL from living tumor tissue can clearly be achieved by SIA alone or in combination with standard assays. Our data show that SIA is a highly precise method for TL characterization. The SIA device complies with FDA regulation and, therefore, might be suitable for characterization of cellular therapy medicinal products.
C1 [Mueller, Isabelle; Hartmann, Dorothee; Eichler, Hermann] Univ Saarland, Med Ctr, Inst Clin Hemostaseol & Transfus Med, D-66421 Homburg, Germany.
   [Oertel, Joachim] Univ Saarland, Med Ctr, Dept Neurosurg, D-66421 Homburg, Germany.
   [Keck, Cornelia M.] Univ Appl Sci Kaiserslautern, Appl Pharm, Pirmasens, Germany.
C3 Saarland University; Saarland University; University of Kaiserslautern
RP Müller, I (通讯作者)，Univ Saarland, Med Ctr, Inst Clin Hemostaseol & Transfus Med, Kirrberger Str Gebaude 1, D-66421 Homburg, Germany.
EM isabelle.mueller@uks.eu
CR Balashova EE, 2010, J CARCINOGENE MUTAGE, V1, P103
   Brand A, 2008, TRANSFUSION, V48, P546, DOI 10.1111/j.1537-2995.2007.01568.x
   Chiang CLL, 2011, J TRANSL MED, V9, P0, DOI 10.1186/1479-5876-9-198
   Deacon DH, 2008, BMC CANCER, V8, P0, DOI 10.1186/1471-2407-8-360
   Heimberger AB, 2008, CLIN CANCER RES, V14, P5166, DOI 10.1158/1078-0432.CCR-08-0320
   Hinz T, 2006, J IMMUNOTHER, V29, P472, DOI 10.1097/01.cji.0000211305.98244.56
   Janssen I, 2012, INT J OTOLARYNGOL, V2012, P0
   Ladhams A, 2002, J GASTROEN HEPATOL, V17, P889, DOI 10.1046/j.1440-1746.2002.02817.x
   Lasky JL, 2013, ANTICANCER RES, V33, P2047
   Lindl T, 2005, ATLA-ALTERN LAB ANIM, V33, P591, DOI 10.1177/026119290503300614
   Malvern Instruments, 2012, BAS GUID PART CHAR I, V0, P0
   Moroff G, 2006, TRANSFUSION, V46, P507, DOI 10.1111/j.1537-2995.2006.00758.x
   Phuphanich S, 2013, CANCER IMMUNOL IMMUN, V62, P125, DOI 10.1007/s00262-012-1319-0
   Pointon A, 2013, TOXICOL SCI, V132, P317, DOI 10.1093/toxsci/kft005
   Rex K, 2013, PLOS ONE, V5, P8
   Riss TL, 2004, CELL VIABILITY ASSAY, V0, P0
   Roche Innovatis AG, 2014, CASY CELL COUNT AN S, V0, P0
   Sommer C, 2013, J CELL SCI, V126, P5529, DOI 10.1242/jcs.123604
   Stupp R, 2005, NEW ENGL J MED, V352, P987, DOI 10.1056/NEJMoa043330
   Thumann P, 2003, J IMMUNOL METHODS, V277, P1, DOI 10.1016/S0022-1759(03)00102-9
   van Gool Stefaan, 2013, IMMUNOTHERAPY, V5, P1043, DOI 10.2217/imt.13.86
   WEISENTHAL LM, 1983, CANCER RES, V43, P258
   Wiendl H, 2003, SEMIN CANCER BIOL, V13, P343, DOI 10.1016/S1044-579X(03)00025-7
   Wischhusen J, 2005, J NEUROPATH EXP NEUR, V64, P523, DOI 10.1093/jnen/64.6.523
   Yamanaka R, 2003, BRIT J CANCER, V89, P1172, DOI 10.1038/sj.bjc.6601268
   Yu JS, 2001, CANCER RES, V61, P842
NR 26
TC 2
Z9 3
U1 0
U2 4
PU KARGER
PI BASEL
PA ALLSCHWILERSTRASSE 10, CH-4009 BASEL, SWITZERLAND
SN 1660-3796
EI 1660-3818
J9 TRANSFUS MED HEMOTH
JI Transfus. Med. Hemother.
PD JUN 15
PY 2015
VL 42
IS 2
BP 122
EP 128
DI 10.1159/000371480
PG 7
WC Hematology; Immunology
SC Hematology; Immunology
GA CG6SS
UT WOS:000353433300008
PM 26019708
DA 2025-02-17
ER

PT J
AU Wang, WJ
   Sivakumar, W
   Torres, S
   Jhaveri, N
   Vaikari, VP
   Gong, A
   Howard, A
   Golden, EB
   Louie, SG
   Schönthal, AH
   Hofman, FM
   Chen, TC
AF Wang, Weijun
   Sivakumar, Walavan
   Torres, Shering
   Jhaveri, Niyati
   Vaikari, Vijaya Pooja
   Gong, Alex
   Howard, Adam
   Golden, Encouse B.
   Louie, Stan G.
   Schoenthal, Axel H.
   Hofman, Florence M.
   Chen, Thomas C.
TI Effects of convection-enhanced delivery of bevacizumab on survival of glioma-bearing animals
SO NEUROSURGICAL FOCUS
LA English
DT Article
DE glioma; bevacizumab; convection-enhanced delivery; monotherapy; combination therapy
ID endothelial growth-factor; high-grade gliomas; tumor angiogenesis; plus irinotecan; dendritic cells; recurrent; glioblastoma; cancer; chemotherapy; patterns
AB OBJECT Bevacizumab (Avastin), an antibody to vascular endothelial growth factor (VEGF), alone or in combination with irinotecan (Camptosar [CPT-11]), is a promising treatment for recurrent glioblastoma. However, the intravenous (IV) administration of bevacizumab produces a number of systemic side effects, and the increase in survival it provides for patients with recurrent glioblastoma is still only a few months. Because bevacizumab is an antibody against VEGF, which is secreted into the extracellular milieu by glioma cells, the authors hypothesized that direct chronic intratumoral delivery techniques (i.e., convection-enhanced delivery [CED]) can be more effective than IV administration. To test this hypothesis, the authors compared outcomes for these routes of bevacizumab application with respect to animal survival, microvessel density (MVD), and inflammatory cell distribution. METHODS Two human glioma cell lines, U87 and U251, were used as sources of intracranial tumor cells. The glioma cell lines were implanted into the brains of mice in an orthotopic xenograft mouse tumor model. After 7 days, the mice were treated with one of the following: 1) vehicle, 2) CED bevacizumab, 3) IV bevacizumab, 4) intraperitoneal (IP) irinotecan, 5) CED bevacizumab plus IP irinotecan, or 6) IV bevacizumab plus IP irinotecan. Alzet micro-osmotic pumps were used to introduce bevacizumab directly into the tumor. Survival was monitored. Excised tumor tissue samples were immunostained to measure MVD and inflammatory cell and growth factor levels. RESULTS The results demonstrate that mice treated with CED of bevacizumab alone or in combination with irinotecan survived longer than those treated systemically; CED-treated animals survived 30% longer than IV-treated animals. In combination studies, CED bevacizumab plus CPT-11 increased survival by more than 90%, whereas IV bevacizumab plus CPT-11 increased survival by 40%. Furthermore, CED bevacizumab-treated tissues exhibited decreased MVD compared with that of IV-treated tissues. In additional studies, the infiltration of macrophages and dendritic cells into CED-treated animals were increased compared with those in IV-treated animals, suggesting a highly active inflammatory response taking place in CED-treated mice. CONCLUSIONS The administration of bevacizumab via CED increases survival over that of treatment with IV bevacizumab. Thus, CED of bevacizumab alone or in combination with chemotherapy can be an effective protocol for treating gliomas.
C1 [Wang, Weijun; Sivakumar, Walavan; Gong, Alex; Golden, Encouse B.; Chen, Thomas C.] Univ So Calif, Dept Neurosurg, Los Angeles, CA 90033 USA.
   [Torres, Shering; Jhaveri, Niyati; Vaikari, Vijaya Pooja; Howard, Adam; Hofman, Florence M.] Univ So Calif, Dept Pathol, Los Angeles, CA 90033 USA.
   [Schoenthal, Axel H.] Univ So Calif, Keck Sch Med, Dept Mol Microbiol & Immunol, Los Angeles, CA 90033 USA.
   [Louie, Stan G.] Univ So Calif, Sch Pharm, Dept Clin Pharm & Pharmaceut Econ & Policy, Los Angeles, CA 90033 USA.
C3 University of Southern California; University of Southern California; University of Southern California; University of Southern California
RP Chen, TC (通讯作者)，Univ So Calif, Dept Neurosurg, 2011 Zonal Ave, Los Angeles, CA 90033 USA.
EM tchen68670@gmail.com
FU Sounder and Kriegel Foundations; Pharmaco-Kinesis Corp.
CR Baffert F, 2006, AM J PHYSIOL-HEART C, V290, PH547, DOI 10.1152/ajpheart.00616.2005
   Barbera-Guillem E, 2002, CANCER RES, V62, P7042
   Calabrese C, 2007, CANCER CELL, V11, P69, DOI 10.1016/j.ccr.2006.11.020
   Carmeliet P, 2000, NATURE, V407, P249, DOI 10.1038/35025220
   Chen TC, 2014, J NEUROSURG IN PRESS, V0, P0
   Chowdhary S, 2013, EXPERT REV NEUROTHER, V13, P937, DOI 10.1586/14737175.2013.827414
   Desjardins A, 2008, CLIN CANCER RES, V14, P7068, DOI 10.1158/1078-0432.CCR-08-0260
   Dvorak HF, 2002, J CLIN ONCOL, V20, P4368, DOI 10.1200/JCO.2002.10.088
   Everson RG, 2008, EXPERT REV ANTICANC, V8, P717, DOI 10.1586/14737140.8.5.717
   Ferrara N, 2001, AM J PHYSIOL-CELL PH, V280, PC1358, DOI 10.1152/ajpcell.2001.280.6.C1358
   Folkins C, 2009, CANCER RES, V69, P7243, DOI 10.1158/0008-5472.CAN-09-0167
   Friedman HS, 2009, J CLIN ONCOL, V27, P4733, DOI 10.1200/JCO.2008.19.8721
   Goel HL, 2013, NAT REV CANCER, V13, P871, DOI 10.1038/nrc3627
   Goldszmid RS, 2014, CELL HOST MICROBE, V15, P295, DOI 10.1016/j.chom.2014.02.003
   Hein M, 2013, CANCER CELL INT, V13, P0, DOI 10.1186/1475-2867-13-94
   Hoeben A, 2004, PHARMACOL REV, V56, P549, DOI 10.1124/pr.56.4.3
   Iwamoto FM, 2009, NEUROLOGY, V73, P1200, DOI 10.1212/WNL.0b013e3181bc0184
   Jain RK, 2007, NAT REV NEUROSCI, V8, P610, DOI 10.1038/nrn2175
   Kreisl TN, 2009, J CLIN ONCOL, V27, P740, DOI 10.1200/JCO.2008.16.3055
   Lucio-Eterovic AK, 2009, CLIN CANCER RES, V15, P4589, DOI 10.1158/1078-0432.CCR-09-0575
   Ma J, 2008, MOL CANCER THER, V7, P3670, DOI 10.1158/1535-7163.MCT-08-0715
   Mancuso MR, 2006, J CLIN INVEST, V116, P2610, DOI 10.1172/JCI24612
   Merad M, 2013, ANNU REV IMMUNOL, V31, P563, DOI 10.1146/annurev-immunol-020711-074950
   Nghiemphu PL, 2009, NEUROLOGY, V72, P1217, DOI 10.1212/01.wnl.0000345668.03039.90
   PLATE KH, 1994, INT J CANCER, V59, P520, DOI 10.1002/ijc.2910590415
   Rahman R, 2010, J ONCOL, V2010, P0, DOI 10.1155/2010/251231
   Rahmathulla G, 2013, ONCOTARGETS THER, V6, P371, DOI 10.2147/OTT.S38628
   Simon T, 2014, NEUROMOL MED, V16, P752, DOI 10.1007/s12017-014-8324-8
   Soltau J, 2009, EXPERT REV ANTICANC, V9, P649, DOI 10.1586/era.09.19
   Stupp R, 2007, J CLIN ONCOL, V25, P4127, DOI 10.1200/JCO.2007.11.8554
   von Baumgarten L, 2011, CLIN CANCER RES, V17, P6192, DOI 10.1158/1078-0432.CCR-10-1868
   Wang W, 2011, J NEUROSURG, V114, P689, DOI 10.3171/2010.2.JNS09719
   Wick W, 2011, CURR NEUROL NEUROSCI, V11, P305, DOI 10.1007/s11910-011-0184-0
   Ziegler-Heitbrock L, 2010, BLOOD, V116, PE74, DOI 10.1182/blood-2010-02-258558
   Zuniga RM, 2009, J NEURO-ONCOL, V91, P329, DOI 10.1007/s11060-008-9718-y
NR 35
TC 19
Z9 22
U1 0
U2 8
PU AMER ASSOC NEUROLOGICAL SURGEONS
PI ROLLING MEADOWS
PA 5550 MEADOWBROOK DRIVE, ROLLING MEADOWS, IL 60008 USA
SN 1092-0684
EI 
J9 NEUROSURG FOCUS
JI Neurosurg. Focus
PD MAR 15
PY 2015
VL 38
IS 3
BP 
EP 
DI 10.3171/2015.1.FOCUS14743
PG 8
WC Clinical Neurology; Surgery
SC Neurosciences & Neurology; Surgery
GA CC5SI
UT WOS:000350422600010
PM 25727230
DA 2025-02-17
ER

PT J
AU Rybalkina, EY
   Pavlova, GV
   Stavrovskaya, AA
AF Rybalkina, E. Yu.
   Pavlova, G. V.
   Stavrovskaya, A. A.
TI Recent News in the Glioblastoma Research
SO BIOCHEMISTRY MOSCOW SUPPLEMENT SERIES A-MEMBRANE AND CELL BIOLOGY
LA English
DT Review
DE glioblastoma; genomic landscape; driver mutations; dendritic vaccines
ID growth-factor receptor; cell adoptive immunotherapy; heat-shock proteins; dendritic cells; brain-tumors; malignant gliomas; cancer-cells; stem-cells; vaccination; expression
AB Glioblastoma multiforme (GBL) is the most frequent and aggressive tumor of the brain. Mean survival time of GBL patients is only 12-15 months, despite most intensive treatments. To fight this severe, still almost incurable disease, a great number of researches are recruited. Here we review the results of the GBL investigations published recently (from the end of 2013 to the first half of 2014) that ensured a considerable progress in this field of oncology. Combination of DNA and RNA sequencing and functional validation made it possible to define a somatic genomic landscape of GBL, to uncover new genetic driver alterations in GBL, and to suggest new approaches for the treatment of GBL. The results of the GBL immunotherapy are discussed.
C1 [Rybalkina, E. Yu.; Stavrovskaya, A. A.] Russian Acad Med Sci, Blokhin Russian Canc Res Ctr, Moscow 115587, Russia.
   [Pavlova, G. V.] Russian Acad Sci, Inst Gene Biol, Moscow 119991, Russia.
C3 N.N. Blokhin Russian Cancer Research Center; Russian Academy of Sciences; Institute of Gene Biology (IGB) of Russian Academy of Sciences
RP Rybalkina, EY (通讯作者)，Russian Acad Med Sci, Blokhin Russian Canc Res Ctr, Kashirskoe Shosse 24, Moscow 115587, Russia.
EM Kate_Rybalkina@mail.ru
CR Abu-Elneel K, 2008, J BIOL CHEM, V283, P32781, DOI 10.1074/jbc.M804688200
   Arikkath J, 2009, J NEUROSCI, V29, P5435, DOI 10.1523/JNEUROSCI.0835-09.2009
   Auffinger B, 2014, CELL DEATH DIFFER, V21, P1119, DOI 10.1038/cdd.2014.31
   Baldueva IA, 2003, PRAKTICHESKAYA ONKOL, V4, P157
   Bao SD, 2006, NATURE, V444, P756, DOI 10.1038/nature05236
   BARBA D, 1989, J NEUROSURG, V70, P175, DOI 10.3171/jns.1989.70.2.0175
   Bregy A, 2013, CANCER TREAT REV, V39, P891, DOI 10.1016/j.ctrv.2013.05.007
   Brennan CW, 2013, CELL, V155, P462, DOI 10.1016/j.cell.2013.09.034
   Calcagno AM, 2010, JNCI-J NATL CANCER I, V102, P1637, DOI 10.1093/jnci/djq361
   Carrasco-García E, 2014, CELLS-BASEL, V3, P199, DOI 10.3390/cells3020199
   Castelli C, 2001, CANCER RES, V61, P222
   Chang CN, 2011, J CLIN NEUROSCI, V18, P1048, DOI 10.1016/j.jocn.2010.11.034
   Chen J, 2012, NATURE, V488, P522, DOI 10.1038/nature11287
   Cho DY, 2012, WORLD NEUROSURG, V77, P736, DOI 10.1016/j.wneu.2011.08.020
   Dillman RO, 2004, J IMMUNOTHER, V27, P398, DOI 10.1097/00002371-200409000-00009
   Dillman RO, 2009, J IMMUNOTHER, V32, P914, DOI 10.1097/CJI.0b013e3181b2910f
   Dunn GP, 2012, GENE DEV, V26, P756, DOI 10.1101/gad.187922.112
   Eliseeva IA, 2011, USP BIOL KHIM, V51, P65
   Fadul CE, 2011, J IMMUNOTHER, V34, P382, DOI 10.1097/CJI.0b013e318215e300
   Faury D, 2007, J CLIN ONCOL, V25, P1196, DOI 10.1200/JCO.2006.07.8626
   Fotovati A, 2011, CANCER RES, V71, P5569, DOI 10.1158/0008-5472.CAN-10-2805
   Frattini V, 2013, NAT GENET, V45, P1141, DOI 10.1038/ng.2734
   Gao YY, 2009, MOL CANCER THER, V8, P3276, DOI 10.1158/1535-7163.MCT-09-0478
   Glushankova NA, 2008, BIOKHIMIYA, V73, P925
   Graner MW, 2007, J NEUROSCI, V27, P11214, DOI 10.1523/JNEUROSCI.3588-07.2007
   Graner MW, 2005, NEURO-ONCOLOGY, V7, P260, DOI 10.1215/S1152851704001188
   Guens GP, 2010, VESTN RONTS NN BLOKH, V21, P3
   Haynes HR, 2014, FRONT ONCOL, V4, P0, DOI 10.3389/fonc.2014.00047
   Hegi ME, 2012, CURR OPIN NEUROL, V25, P774, DOI 10.1097/WCO.0b013e328359b0bc
   Hermisson M, 2000, NEUROLOGY, V54, P1357, DOI 10.1212/WNL.54.6.1357
   Hottinger AF, 2014, CHIN J CANCER, V33, P32, DOI 10.5732/cjc.013.10207
   HUMPHREY PA, 1990, P NATL ACAD SCI USA, V87, P4207, DOI 10.1073/pnas.87.11.4207
   HUMPHREY PA, 1988, CANCER RES, V48, P2231
   Jackson C, 2013, IMMUNOTHERAPY-UK, V5, P155, DOI 10.2217/IMT.12.155
   JACOBS SK, 1986, CANCER RES, V46, P2101
   Kalman B, 2013, NEUROMOL MED, V15, P420, DOI 10.1007/s12017-013-8229-y
   Kitambi SS, 2014, CELL, V157, P0, DOI 10.1016/j.cell.2014.02.021
   Koido S, 2013, ONCOIMMUNOLOGY, V2, P0, DOI 10.4161/onci.25994
   Lai R, 2014, J CLIN ONCOL S15, V28, P0
   LILLEHEI KO, 1991, NEUROSURGERY, V28, P16, DOI 10.1227/00006123-199101000-00003
   Liu HK, 2010, GENE DEV, V24, P683, DOI 10.1101/gad.560310
   Matsumoto Ken, 2005, J MOL GENET MED, V1, P11
   Mazzaferro V, 2003, CLIN CANCER RES, V9, P3235
   Nelson WJ, 2013, PROG MOL BIOL TRANSL, V116, P3, DOI 10.1016/B978-0-12-394311-8.00001-7
   Nikitin KD, 2007, ROSSIISKII BIOTERAPE, V2, P3
   Phuphanich S, 2013, CANCER IMMUNOL IMMUN, V62, P125, DOI 10.1007/s00262-012-1319-0
   Plautz GE, 1998, J NEUROSURG, V89, P42, DOI 10.3171/jns.1998.89.1.0042
   Plautz GE, 2000, CLIN CANCER RES, V6, P2209
   Prins RM, 2011, CLIN CANCER RES, V17, P1603, DOI 10.1158/1078-0432.CCR-10-2563
   Purow BW, 2010, DISCOV MED, V9, P125
   Sampson JH, 2010, J CLIN ONCOL, V28, P4722, DOI 10.1200/JCO.2010.28.6963
   Schonberg DL, 2013, NAT GENET, V45, P1105, DOI 10.1038/ng.2775
   Schoor O, 2010, CANCER RES, V70, P2396
   Shurin MR, 2010, EXPERT OPIN BIOL TH, V10, P1539, DOI 10.1517/14712598.2010.526105
   Sloan A E, 2000, NEUROSURG FOCUS, V9, P0
   Soo ETL, 2008, IN VIVO, V22, P311
   Srivastava P, 2002, NAT REV IMMUNOL, V2, P185, DOI 10.1038/nri749
   Stavrovskaya A, 2012, CURR SIGNAL TRANSD T, V7, P237, DOI 10.2174/157436212802481592
   [Стромская ТПStromskaya TP], 2008, БИОХИМИЯ BIOCHEMISTRY (MOSCOW) BIOKHIMIYA, V73, P36
   Sun GQ, 2007, P NATL ACAD SCI USA, V104, P15282, DOI 10.1073/pnas.0704089104
   Suvà ML, 2014, CELL, V157, P580, DOI 10.1016/j.cell.2014.02.030
   Tsuboi K, 2003, CLIN CANCER RES, V9, P3294
   Tsurushima H, 1999, JPN J CANCER RES, V90, P536, DOI 10.1111/j.1349-7006.1999.tb00781.x
   Vivanco I, 2012, CANCER DISCOV, V2, P458, DOI 10.1158/2159-8290.CD-11-0284
   Wen PY, 2008, NEW ENGL J MED, V359, P492, DOI 10.1056/NEJMra0708126
   WONG AJ, 1992, P NATL ACAD SCI USA, V89, P2965, DOI 10.1073/pnas.89.7.2965
   Wood GW, 2000, J NEURO-ONCOL, V48, P113, DOI 10.1023/A:1006456421177
   Yamanaka R, 2003, BRIT J CANCER, V89, P1172, DOI 10.1038/sj.bjc.6601268
   Yan FT, 2014, CANCER RES, V74, P1752, DOI 10.1158/0008-5472.CAN-13-0884
   Yu JS, 2004, CANCER RES, V64, P4973, DOI 10.1158/0008-5472.CAN-03-3505
   Zhao Q, 2009, NAT STRUCT MOL BIOL, V16, P304, DOI 10.1038/nsmb.1568
   Zhu Z, 2014, CELL STEM CELL, V15, P185, DOI 10.1016/j.stem.2014.04.007
NR 72
TC 2
Z9 2
U1 0
U2 2
PU PLEIADES PUBLISHING INC
PI MOSCOW
PA PLEIADES PUBLISHING INC, MOSCOW, 00000, RUSSIA
SN 1990-7478
EI 1990-7494
J9 BIOCHEM MOSC SUPPL S
JI Biochem. Mosc. Suppl. Ser. A-Memb. Cell Biol.
PD JAN 15
PY 2015
VL 9
IS 1
BP 1
EP 12
DI 10.1134/S1990747814060063
PG 12
WC Cell Biology
SC Cell Biology
GA CP5NR
UT WOS:000359929800001
DA 2025-02-17
ER

PT J
AU Calinescu, AA
   Kamran, N
   Baker, G
   Mineharu, Y
   Lowenstein, PR
   Castro, MG
AF Calinescu, Anda-Alexandra
   Kamran, Neha
   Baker, Gregory
   Mineharu, Yohei
   Lowenstein, Pedro Ricardo
   Castro, Maria Graciela
TI Overview of current immunotherapeutic strategies for glioma
SO IMMUNOTHERAPY
LA English
DT Review
DE clinical trials; dendritic cells; gene therapy; glioma; immune checkpoints blockade; immunotherapy; vaccination
ID pulsed dendritic cells; beta gene-therapy; chimeric antigen receptor; growth-factor receptor; mediated antitumor immunity; glioblastoma stem-cells; cytotoxic t-lymphocytes; long-term survival; high-grade glioma; murine glioma
AB In the last decade, numerous studies of immunotherapy for malignant glioma (glioblastoma multiforme) have brought new knowledge and new hope for improving the prognosis of this incurable disease. Some clinical trials have reached Phase III, following positive outcomes in Phase I and II, with respect to safety and immunological end points. Results are encouraging especially when considering the promise of sustained efficacy by inducing antitumor immunological memory. Progress in understanding the mechanisms of tumor-induced immune suppression led to the development of drugs targeting immunosuppressive checkpoints, which are used in active clinical trials for glioblastoma multiforme. Insights related to the heterogeneity of the disease bring new challenges for the management of glioma and underscore a likely cause of therapeutic failure. An emerging therapeutic strategy is represented by a combinatorial, personalized approach, including the standard of care: surgery, radiation, chemotherapy with added active immunotherapy and multiagent targeting of immunosuppressive checkpoints.
C1 [Calinescu, Anda-Alexandra; Kamran, Neha; Baker, Gregory; Lowenstein, Pedro Ricardo; Castro, Maria Graciela] Univ Michigan, Sch Med, Dept Neurosurg, Ann Arbor, MI 48109 USA.
   [Mineharu, Yohei] Kyoto Univ, Dept Neurosurg, Kyoto, Japan.
   [Lowenstein, Pedro Ricardo; Castro, Maria Graciela] Univ Michigan, Dept Cell & Dev Biol, Ann Arbor, MI 48109 USA.
C3 University of Michigan System; University of Michigan; Kyoto University; University of Michigan System; University of Michigan
RP Castro, MG (通讯作者)，Univ Michigan, Sch Med, Dept Neurosurg, Ann Arbor, MI 48109 USA.
EM mariagcastro2010@gmail.com
FU NIH/National Institute of Neurological Disorders & Stroke (NIH/NINDS) [RO1-NS094804, R01-NS074387, R01-NS057711, R21-NS091555]; University of Michigan [U042841]; NIH/NINDS [R01-NS054193, R01-NS061107, R01-NS082311, R21-NS084275]; Michigan Institute for Clinical and Health Research, NIH [2UL1-TR000433]; University of Michigan Cancer Biology Training Grant; NIH/NCI (National Cancer Institute) [T32-CA009676]; University of Michigan Training in Clinical and Basic Neuroscience, NIH/NINDS [T32-NS007222]; University of Michigan Medical Scientist Training Program, NIH/NIGMS (National Institute of General Medicine Sciences); National Cancer Institute [T32CA009676] Funding Source: NIH RePORTER; National Institute of Neurological Disorders and Stroke [R37NS094804, T32NS007222] Funding Source: NIH RePORTER
CR Agarwalla P, 2012, J IMMUNOTHER, V35, P385, DOI 10.1097/CJI.0b013e3182562d59
   Ahmed N, 2010, CLIN CANCER RES, V16, P474, DOI 10.1158/1078-0432.CCR-09-1322
   Akasaki Y, 2001, J IMMUNOTHER, V24, P106, DOI 10.1097/00002371-200103000-00004
   Akiyama Y, 2012, BMC CANCER, V12, P0, DOI 10.1186/1471-2407-12-623
   Ali S, 2004, MOL THER, V10, P1071, DOI 10.1016/j.ymthe.2004.08.025
   Ali S, 2005, CANCER RES, V65, P7194, DOI 10.1158/0008-5472.CAN-04-3434
   Allen C, 2008, MOL THER, V16, P1556, DOI 10.1038/mt.2008.152
   Amano T, 2007, J NEUROSURG, V106, P638, DOI 10.3171/jns.2007.106.4.638
   Ammi R, 2015, PHARMACOL THERAPEUT, V146, P120, DOI 10.1016/j.pharmthera.2014.09.010
   Anderson BD, 2004, CANCER RES, V64, P4919, DOI 10.1158/0008-5472.CAN-04-0884
   Anderson RCE, 2007, NEUROSURGERY, V60, P1129, DOI 10.1227/01.NEU.0000255460.91892.44
   Aoki H, 2001, CANCER IMMUNOL IMMUN, V50, P463, DOI 10.1007/s002620100220
   Babu R, 2012, CORE EVID, V7, P93, DOI 10.2147/CE.S29001
   Baker GJ, 2014, CANCER RES, V74, P5079, DOI 10.1158/0008-5472.CAN-14-1203
   BALDWIN RW, 1976, BRIT MED BULL, V32, P118, DOI 10.1093/oxfordjournals.bmb.a071342
   Balyasnikova IV, 2010, PLOS ONE, V5, P0, DOI 10.1371/journal.pone.0009750
   Berg JV, 2013, J EXP MED, V210, P2803, DOI 10.1084/jem.20130678
   Binder RJ, 2004, P NATL ACAD SCI USA, V101, P6128, DOI 10.1073/pnas.0308180101
   BLACK PL, 1992, INT J IMMUNOPHARMACO, V14, P1341, DOI 10.1016/0192-0561(92)90005-6
   Bloch O, 2015, CANCER TREAT RES, V163, P143, DOI 10.1007/978-3-319-12048-5_9
   Bloch O, 2014, NEURO-ONCOLOGY, V16, P274, DOI 10.1093/neuonc/not203
   Brahmer JR, 2012, NEW ENGL J MED, V366, P2455, DOI 10.1056/NEJMoa1200694
   Brown CE, 2015, CLIN CANCER RES, V21, P4062, DOI 10.1158/1078-0432.CCR-15-0428
   Bu N, 2015, J MOL NEUROSCI, V56, P631, DOI 10.1007/s12031-015-0506-9
   Buchroithner J, 2014, INT J CLIN PHARM TH, V52, P76, DOI 10.5414/CPXCES13EA02
   BURNET FM, 1967, LANCET, V1, P1171
   Burrell RA, 2013, NATURE, V501, P338, DOI 10.1038/nature12625
   Callahan MK, 2015, FRONT ONCOL, V4, P0, DOI 10.3389/fonc.2014.00385
   Candolfi M, 2014, CLIN CANCER RES, V20, P1555, DOI 10.1158/1078-0432.CCR-13-2140
   Candolfi M, 2011, NEOPLASIA, V13, P947, DOI 10.1593/neo.11024
   Capece D, 2012, J BIOMED BIOTECHNOL, V0, P1
   Carpentier A, 2010, NEURO-ONCOLOGY, V12, P401, DOI 10.1093/neuonc/nop047
   Caudill MM, 2001, EXPERT OPIN BIOL TH, V1, P539, DOI 10.1517/14712598.1.3.539
   Chambers CA, 2001, ANNU REV IMMUNOL, V19, P565, DOI 10.1146/annurev.immunol.19.1.565
   Chandramohan V, 2013, FUTURE ONCOL, V9, P977, DOI 10.2217/FON.13.47
   Chekmasova AA, 2010, CLIN CANCER RES, V16, P3594, DOI 10.1158/1078-0432.CCR-10-0192
   Chemnitz JM, 2004, J IMMUNOL, V173, P945, DOI 10.4049/jimmunol.173.2.945
   Chen B, 2000, CANCER GENE THER, V7, P1437, DOI 10.1038/sj.cgt.7700252
   Chen KS, 2012, ADV EXP MED BIOL, V746, P121, DOI 10.1007/978-1-4614-3146-6_10
   Chiocca EA, 2008, MOL THER, V16, P618, DOI 10.1038/sj.mt.6300396
   Chiocca EA, 2004, MOL THER, V10, P958, DOI 10.1016/j.ymthe.2004.07.021
   Cho HI, 2007, CANCER LETT, V258, P189, DOI 10.1016/j.canlet.2007.08.023
   Ciesielski MJ, 2008, CANCER IMMUNOL IMMUN, V57, P1827, DOI 10.1007/s00262-008-0510-9
   Ciesielski MJ, 2006, CANCER IMMUNOL IMMUN, V55, P1491, DOI 10.1007/s00262-006-0138-6
   Clavreul A, 2006, J NEURO-ONCOL, V79, P9, DOI 10.1007/s11060-005-9115-8
   Cohen PA, 2008, BLOOD, V112, P1832, DOI 10.1182/blood-2007-12-130138
   Colombo F, 2005, CANCER GENE THER, V12, P835, DOI 10.1038/sj.cgt.7700851
   Crane CA, 2013, CLIN CANCER RES, V19, P205, DOI 10.1158/1078-0432.CCR-11-3358
   Crane CA, 2010, NEURO-ONCOLOGY, V12, P7, DOI 10.1093/neuonc/nop009
   Crespo J, 2013, CURR OPIN IMMUNOL, V25, P214, DOI 10.1016/j.coi.2012.12.003
   Curtin JF, 2009, PLOS MED, V6, P83, DOI 10.1371/journal.pmed.1000010
   Didenko VV, 2002, J NEUROSURG, V96, P580, DOI 10.3171/jns.2002.96.3.0580
   DOLL R, 1970, BRIT MED J, V4, P420, DOI 10.1136/bmj.4.5732.420
   Dong HD, 2002, NAT MED, V8, P793, DOI 10.1038/nm730
   Driessens G, 2004, CANCER RES, V64, P8435, DOI 10.1158/0008-5472.CAN-04-0774
   Ehtesham M, 2002, CANCER GENE THER, V9, P925, DOI 10.1038/sj.cgt.7700516
   Esparza R, 2015, J NEURO-ONCOL, V123, P449, DOI 10.1007/s11060-015-1729-x
   Facciabene A, 2012, CANCER RES, V72, P2162, DOI 10.1158/0008-5472.CAN-11-3687
   Fecci PE, 2006, CANCER RES, V66, P3294, DOI 10.1158/0008-5472.CAN-05-3773
   Fecci PE, 2007, CLIN CANCER RES, V13, P2158, DOI 10.1158/1078-0432.CCR-06-2070
   Feng ES, 2012, NEURAL REGEN RES, V7, P1498, DOI 10.3969/j.issn.1673-5374.2012.19.009
   Fisher R, 2013, BRIT J CANCER, V108, P479, DOI 10.1038/bjc.2012.581
   Freeman GJ, 2000, J EXP MED, V192, P1027, DOI 10.1084/jem.192.7.1027
   Fueyo J, 2000, ONCOGENE, V19, P2, DOI 10.1038/sj.onc.1203251
   Fujita M, 2009, CANCER RES, V69, P1587, DOI 10.1158/0008-5472.CAN-08-2915
   Gan HK, 2009, J CLIN NEUROSCI, V16, P748, DOI 10.1016/j.jocn.2008.12.005
   Gaspari AA, 2009, J DRUGS DERMATOL, V8, P467
   Gelao L, 2014, TOXINS, V6, P914, DOI 10.3390/toxins6030914
   Grandi P, 2009, EXPERT REV NEUROTHER, V9, P505, DOI 10.1586/ERN.09.9
   Grauer OM, 2008, INT J CANCER, V122, P1794, DOI 10.1002/ijc.23284
   GREENE HSN, 1957, ANN NY ACAD SCI, V69, P818, DOI 10.1111/j.1749-6632.1957.tb49720.x
   Gustafsson K, 2011, SCAND J IMMUNOL, V74, P318, DOI 10.1111/j.1365-3083.2011.02580.x
   Hamid O, 2013, NEW ENGL J MED, V369, P134, DOI 10.1056/NEJMoa1305133
   Heimberger AB, 2005, J TRANSL MED, V3, P0, DOI 10.1186/1479-5876-3-38
   Heimberger AB, 2003, CLIN CANCER RES, V9, P4247
   Herrlinger U, 2004, J NEURO-ONCOL, V66, P147, DOI 10.1023/B:NEON.0000013497.04322.fc
   Hodi FS, 2010, NEW ENGL J MED, V363, P711, DOI 10.1056/NEJMoa1003466
   Ikeda H, 2012, ADV EXP MED BIOL, V746, P202, DOI 10.1007/978-1-4614-3146-6_16
   Ishikawa E, 2014, J NEUROSURG, V121, P543, DOI 10.3171/2014.5.JNS132392
   Izumoto S, 2008, J NEUROSURG, V108, P963, DOI 10.3171/JNS/2008/108/5/0963
   JENKINS MK, 1987, J EXP MED, V165, P302, DOI 10.1084/jem.165.2.302
   Jiang XB, 2009, VACCINE, V27, P6210, DOI 10.1016/j.vaccine.2009.08.002
   Joffre O, 2009, IMMUNOL REV, V227, P234, DOI 10.1111/j.1600-065X.2008.00718.x
   Jouanneau E, 2006, CANCER IMMUNOL IMMUN, V55, P254, DOI 10.1007/s00262-005-0040-7
   Jouanneau E, 2014, CANCER IMMUNOL IMMUN, V63, P911, DOI 10.1007/s00262-014-1559-2
   Juratli TA, 2013, PHARMACOL THERAPEUT, V139, P341, DOI 10.1016/j.pharmthera.2013.05.003
   Kaehler KC, 2010, SEMIN ONCOL, V37, P485, DOI 10.1053/j.seminoncol.2010.09.003
   Kahlon KS, 2004, CANCER RES, V64, P9160, DOI 10.1158/0008-5472.CAN-04-0454
   Kane JR, 2015, NEURO-ONCOLOGY, V17, PII24, DOI 10.1093/neuonc/nou355
   Kim CH, 2007, IMMUNOLOGY, V122, P615, DOI 10.1111/j.1365-2567.2007.02680.x
   Kim CH, 2006, CANCER IMMUNOL IMMUN, V55, P1309, DOI 10.1007/s00262-006-0134-x
   Kim CH, 2007, CANCER LETT, V250, P276, DOI 10.1016/j.canlet.2006.10.022
   Kim TG, 2010, CLIN VACCINE IMMUNOL, V17, P143, DOI 10.1128/CVI.00292-09
   King GD, 2008, NEURO-ONCOLOGY, V10, P19, DOI 10.1215/15228517-2007-045
   King GD, 2011, MOL THER, V19, P1793, DOI 10.1038/mt.2011.77
   Kirn D, 1998, NAT MED, V4, P1341, DOI 10.1038/3902
   Kjaergaard J, 2005, J NEUROSURG, V103, P156, DOI 10.3171/jns.2005.103.1.0156
   Kochenderfer JN, 2010, BLOOD, V116, P3875, DOI 10.1182/blood-2010-01-265041
   Kroeger KM, 2010, DISCOV MED, V10, P293
   Krysko DV, 2012, NAT REV CANCER, V12, P860, DOI 10.1038/nrc3380
   Kuwashima N, 2005, J IMMUNOL, V175, P2730, DOI 10.4049/jimmunol.175.4.2730
   Kwiatkowska Aneta, 2013, CANCERS (BASEL), V5, P1271, DOI 10.3390/cancers5041271
   Lafferty K J, 1979, ADV EXP MED BIOL, V114, P497
   Larsen Stine K, 2014, CRITICAL REVIEWS IN ONCOGENESIS, V19, P91
   Li M, 2015, TUMOR BIOL, V36, P5497, DOI 10.1007/s13277-015-3217-5
   Liau LM, 2005, CLIN CANCER RES, V11, P5515, DOI 10.1158/1078-0432.CCR-05-0464
   Liau LM, 1999, J NEUROSURG, V90, P1115, DOI 10.3171/jns.1999.90.6.1115
   Liu G, 2004, CANCER RES, V64, P4980, DOI 10.1158/0008-5472.CAN-03-3504
   Lynch TJ, 2012, J CLIN ONCOL, V30, P2046, DOI 10.1200/JCO.2011.38.4032
   Maes W, 2009, NEURO-ONCOLOGY, V11, P529, DOI 10.1215/15228517-2009-004
   Mailliard RB, 2004, CANCER RES, V64, P5934, DOI 10.1158/0008-5472.CAN-04-1261
   Maraskovsky E, 1996, J EXP MED, V184, P1953, DOI 10.1084/jem.184.5.1953
   Levy EM, 2011, J BIOMED BIOTECHNOL, V0, P0, DOI DOI 10.1155/2011/676198
   Markert JM, 2009, MOL THER, V17, P199, DOI 10.1038/mt.2008.228
   Markert JM, 2000, GENE THER, V7, P867, DOI 10.1038/sj.gt.3301205
   Massimino M, 2014, J NEURO-ONCOL, V118, P305, DOI 10.1007/s11060-014-1428-z
   Mehling M, 2007, ACTA NEUROPATHOL, V114, P111, DOI 10.1007/s00401-007-0231-8
   Mineharu Y, 2013, NEUROL MED-CHIR, V53, P741, DOI 10.2176/nmc.ra2013-0234
   Mineharu Y, 2011, CLIN CANCER RES, V17, P4705, DOI 10.1158/1078-0432.CCR-11-0915
   Mintz A, 2002, NEOPLASIA, V4, P388, DOI 10.1038/sj.neo.7900234
   Mishima K, 2001, CANCER RES, V61, P5349
   Mitchell DA, 2015, NATURE, V519, P366, DOI 10.1038/nature14320
   Mizuno M, 1998, CANCER IMMUNOL IMMUN, V47, P227, DOI 10.1007/s002620050525
   Morgan RA, 2006, SCIENCE, V314, P126, DOI 10.1126/science.1129003
   Morgan RA, 2012, HUM GENE THER, V23, P1043, DOI 10.1089/hum.2012.041
   Morita S, 2006, JPN J CLIN ONCOL, V36, P231, DOI 10.1093/jjco/hyl005
   Ni HT, 2001, J NEURO-ONCOL, V51, P1, DOI 10.1023/A:1006452726391
   O I, 2002, ANTICANCER RES, V22, P613
   Ohlfest JR, 2013, J IMMUNOL, V190, P613, DOI 10.4049/jimmunol.1201557
   Ohno M, 2010, CANCER SCI, V101, P2518, DOI 10.1111/j.1349-7006.2010.01734.x
   Okada H, 2000, HUM GENE THER, V11, P637
   Okada H, 2015, CLIN CANCER RES, V21, P286, DOI 10.1158/1078-0432.CCR-14-1790
   Okada H, 2011, J CLIN ONCOL, V29, P330, DOI 10.1200/JCO.2010.30.7744
   Okada H, 2009, ANN NY ACAD SCI, V1174, P18, DOI 10.1111/j.1749-6632.2009.04932.x
   Okura H, 2014, MOL CELL THER, V2, P1, DOI 10.1186/2052-8426-2-21
   OLDFIELD EH, 1993, HUM GENE THER, V4, P39, DOI 10.1089/hum.1993.4.1-39
   Ostrom QT, 2014, NEURO-ONCOLOGY, V16, P896, DOI 10.1093/neuonc/nou087
   Ostrom QT, 2013, NEURO-ONCOLOGY, V15, P1, DOI 10.1093/neuonc/not151
   Pallini R, 2011, CANCER-AM CANCER SOC, V117, P162, DOI 10.1002/cncr.25581
   Palù G, 1999, GENE THER, V6, P330, DOI 10.1038/sj.gt.3300805
   Pardoll DM, 2012, NAT REV CANCER, V12, P252, DOI 10.1038/nrc3239
   Patel AP, 2014, SCIENCE, V344, P1396, DOI 10.1126/science.1254257
   Pellegatta S, 2005, NEUROL SCI, V26, PS43, DOI 10.1007/s10072-005-0405-x
   Peng W, 2014, EXP MOL PATHOL, V97, P273, DOI 10.1016/j.yexmp.2014.06.001
   Phuphanich S, 2013, CANCER IMMUNOL IMMUN, V62, P125, DOI 10.1007/s00262-012-1319-0
   Pollack IF, 2014, J CLIN ONCOL, V32, P2050, DOI 10.1200/JCO.2013.54.0526
   Postow MA, 2015, J CLIN ONCOL, V33, P1974, DOI 10.1200/JCO.2014.59.4358
   Prins RM, 2003, CANCER RES, V63, P8487
   Prins RM, 2013, J IMMUNOTHER, V36, P152, DOI 10.1097/CJI.0b013e3182811ae4
   Prins RM, 2011, CLIN CANCER RES, V17, P1603, DOI 10.1158/1078-0432.CCR-10-2563
   Puntel M, 2010, J VIROL, V84, P6007, DOI 10.1128/JVI.00398-10
   Qin XQ, 1998, P NATL ACAD SCI USA, V95, P14411, DOI 10.1073/pnas.95.24.14411
   Qin XQ, 2001, MOL THER, V4, P356, DOI 10.1006/mthe.2001.0464
   Rampling R, 2000, GENE THER, V7, P859, DOI 10.1038/sj.gt.3301184
   Raychaudhuri B, 2011, NEURO-ONCOLOGY, V13, P591, DOI 10.1093/neuonc/nor042
   Reardon DA, 2015, J NEURO-ONCOL, V123, P339, DOI 10.1007/s11060-015-1748-7
   Reardon DA, 2013, EXPERT REV VACCINES, V12, P597, DOI 10.1586/erv.13.41
   Ribas A, 2013, J CLIN ONCOL, V31, P616, DOI 10.1200/JCO.2012.44.6112
   RIEDMANN EM, 2014, HUM VACCIN IMMUNOTHE, V10, P252
   Robert C, 2015, NEW ENGL J MED, V372, P320, DOI 10.1056/NEJMoa1412082
   Robertson FC, 2014, FRONT IMMUNOL, V5, P0, DOI 10.3389/fimmu.2014.00543
   Rock KL, 1996, J IMMUNOL, V156, P3721
   ROCK KL, 1990, SCIENCE, V249, P918, DOI 10.1126/science.2392683
   Rosenfeld MR, 2010, NEURO-ONCOLOGY, V12, P1071, DOI 10.1093/neuonc/noq071
   Saito R, 2004, INT J CANCER, V111, P777, DOI 10.1002/ijc.20331
   Saka M, 2010, J NEUROSURG, V113, P270, DOI 10.3171/2009.9.JNS09708
   Sampson JH, 2012, PLOS ONE, V7, P0, DOI 10.1371/journal.pone.0031046
   Sampson JH, 2010, J CLIN ONCOL, V28, P4722, DOI 10.1200/JCO.2010.28.6963
   Schuessler A, 2014, CANCER RES, V74, P3466, DOI 10.1158/0008-5472.CAN-14-0296
   Schuster J, 2015, NEURO-ONCOLOGY, V17, P854, DOI 10.1093/neuonc/nou348
   Shimizu K, 2009, EUR J IMMUNOL, V39, P457, DOI 10.1002/eji.200838794
   Sims JS, 2015, J NEURO-ONCOL, V123, P359, DOI 10.1007/s11060-015-1746-9
   Sippel TR, 2011, CLIN CANCER RES, V17, P6992, DOI 10.1158/1078-0432.CCR-11-1107
   Slovin SF, 2013, ANN ONCOL, V24, P1813, DOI 10.1093/annonc/mdt107
   Sonabend AM, 2007, GENE THER MOL BIOL, V11A, P79
   Sottoriva A, 2013, P NATL ACAD SCI USA, V110, P4009, DOI 10.1073/pnas.1219747110
   Stupp R, 2007, J CLIN ONCOL, V25, P4127, DOI 10.1200/JCO.2007.11.8554
   Takagi Y, 2003, ANTICANCER RES, V23, P2553
   Tobias A, 2013, J NEUROL NEUROSUR PS, V84, P213, DOI 10.1136/jnnp-2012-302946
   Topalian SL, 2012, NEW ENGL J MED, V366, P2443, DOI 10.1056/NEJMoa1200690
   Uchida H, 2013, MOL THER, V21, P561, DOI 10.1038/mt.2012.211
   Ursu R, 2012, ADV EXP MED BIOL, V746, P95, DOI 10.1007/978-1-4614-3146-6_8
   Vesely MD, 2011, ANNU REV IMMUNOL, V29, P235, DOI 10.1146/annurev-immunol-031210-101324
   Vik-Mo EO, 2013, CANCER IMMUNOL IMMUN, V62, P1499, DOI 10.1007/s00262-013-1453-3
   Vitale M, 2014, EUR J IMMUNOL, V44, P1582, DOI 10.1002/eji.201344272
   Wainwright DA, 2014, CLIN CANCER RES, V20, P5290, DOI 10.1158/1078-0432.CCR-14-0514
   Waldhauer I, 2008, ONCOGENE, V27, P5932, DOI 10.1038/onc.2008.267
   Weber JS, 2012, J CLIN ONCOL, V30, P2691, DOI 10.1200/JCO.2012.41.6750
   Wintterle S, 2003, CANCER RES, V63, P7462
   Witham TF, 2002, NEUROSURGERY, V50, P1327, DOI 10.1097/00006123-200206000-00025
   Wolchok JD, 2009, CLIN CANCER RES, V15, P7412, DOI 10.1158/1078-0432.CCR-09-1624
   Wollmann G, 2012, CANCER J, V18, P69, DOI 10.1097/PPO.0b013e31824671c9
   Workenhe ST, 2014, MOL THER, V22, P251, DOI 10.1038/mt.2013.220
   Xiao ZY, 2011, CANCER BIOL THER, V11, P974, DOI 10.4161/cbt.11.11.15705
   Xiong ZM, 2011, J IMMUNOTHER, V34, P264, DOI 10.1097/CJI.0b013e318209eed4
   Xu QJ, 2009, STEM CELLS, V27, P1734, DOI 10.1002/stem.102
   Yamanaka R, 2000, NEUROSURG FOCUS, V9, P0
   Yamanaka R, 2002, J NEUROSURG, V97, P611, DOI 10.3171/jns.2002.97.3.0611
   Yang JC, 2007, J IMMUNOTHER, V30, P825, DOI 10.1097/CJI.0b013e318156e47e
   Yoshida J, 2004, HUM GENE THER, V15, P77, DOI 10.1089/10430340460732472
   Yu JS, 2004, CANCER RES, V64, P4973, DOI 10.1158/0008-5472.CAN-03-3505
   Zeng J, 2013, INT J RADIAT ONCOL, V86, P343, DOI 10.1016/j.ijrobp.2012.12.025
   Zeppernick F, 2008, CLIN CANCER RES, V14, P123, DOI 10.1158/1078-0432.CCR-07-0932
   Zhang HT, 2012, ONCOL RES, V20, P447, DOI 10.3727/096504013X13685487925176
   Zhang Zhe, 2004, J ZHEJIANG UNIV SCI, V5, P1298, DOI 10.1631/jzus.2004.1298
   Zhao YB, 2009, J IMMUNOL, V183, P5563, DOI 10.4049/jimmunol.0900447
   Zhu XM, 2005, J NEURO-ONCOL, V74, P9, DOI 10.1007/s11060-004-3339-x
NR 207
TC 37
Z9 42
U1 0
U2 13
PU FUTURE MEDICINE LTD
PI LONDON
PA UNITEC HOUSE, 3RD FLOOR, 2 ALBERT PLACE, FINCHLEY CENTRAL, LONDON, N3 1QB, ENGLAND
SN 1750-743X
EI 1750-7448
J9 IMMUNOTHERAPY-UK
JI Immunotherapy
PD JUN 15
PY 2015
VL 7
IS 10
BP 1073
EP 1104
DI 10.2217/imt.15.75
PG 32
WC Immunology
SC Immunology
GA CW7HP
UT WOS:000365169100004
PM 26598957
DA 2025-02-17
ER

PT J
AU Kamigaki, T
   Ibe, H
   Okada, S
   Matsuda, E
   Tanaka, M
   Oguma, E
   Kinoshita, Y
   Ogasawara, S
   Ono, A
   Makita, K
   Naitoh, K
   Goto, S
AF Kamigaki, Takashi
   Ibe, Hiroshi
   Okada, Sachiko
   Matsuda, Eriko
   Tanaka, Masanori
   Oguma, Eri
   Kinoshita, Yoshihiro
   Ogasawara, Shun
   Ono, Atsuko
   Makita, Kaori
   Naitoh, Keiko
   Goto, Shigenori
TI Improvement of Impaired Immunological Status of Patients with Various Types of Advanced Cancers by Autologous Immune Cell Therapy
SO ANTICANCER RESEARCH
LA English
DT Article; Proceedings Paper
DE Immune cell therapy; regulatory T cell; effector cell therapy; dendritic cell vaccine
ID regulatory t-cells; lung-cancer; adoptive immunotherapy; peripheral-blood; malignant glioma; dendritic cells; solid tumors; carcinoma; melanoma; lymphocytes
AB We evaluated the immunological status of patients with various solid tumors by flow cytometry of immune cell populations and their frequencies in peripheral blood samples. The change in immunological status was also analyzed in patients given autologous immune cell therapy, such as alpha beta T cell, gamma delta T cell, NK cell or DC vaccine therapy. The frequency of regulatory T-cells (Tregs) was shown to be high in patients with cancers of the lung (squamous carcinoma cells), head and neck, esophagus and uterus, although there were no significant differences in effector cell population or Th1/2 ratio between various types of cancers except for a few. The cellular immunological status was impaired in most patients with advanced solid tumors before immune cell therapy and the impaired T-cell immune status was restored by infusion of effector cells, such as alpha beta T cells or gamma delta T cells, although the number of NK cells in the peripheral blood did not always increase after autologous NK cell therapy. The concurrent alpha beta T cell therapy and DC vaccine therapy could successfully increase the number of CD8(+) T-cells in the peripheral blood of patients with various types of cancers. Two or three injections of alpha beta T cells could potentially reduce Tregs frequency prior to DC vaccine, as well as the concurrent alpha beta T cell and DC vaccine therapy. However, an increase in the Tregs frequency was observed in some patients who received NK cell therapy. These findings suggest that it is necessary to include or combine certain types of immune cell therapy when the Tregs frequency of cancer patients is high before or after autologous immune cell therapy.
C1 [Kamigaki, Takashi; Ibe, Hiroshi; Okada, Sachiko; Matsuda, Eriko; Tanaka, Masanori; Oguma, Eri; Kinoshita, Yoshihiro; Ogasawara, Shun; Ono, Atsuko; Makita, Kaori; Naitoh, Keiko; Goto, Shigenori] Seta Clin, Tokyo 1010062, Japan.
RP Kamigaki, T (通讯作者)，Seta Clin, Clin Res Ctr, Chiyoda Ku, New Surugadai Bldg 4F,2-1-45 Kanda Surugadai, Tokyo 1010062, Japan.
EM kamigaki@j-immunother.com
CR Banchereau J, 2001, CANCER RES, V61, P6451
   Black CC, 2013, LUNG, V191, P265, DOI 10.1007/s00408-013-9455-7
   Correll A, 2010, EXP DERMATOL, V19, PE213, DOI 10.1111/j.1600-0625.2009.01055.x
   Curiel TJ, 2004, NAT MED, V10, P942, DOI 10.1038/nm1093
   De Vleeschouwer S, 2008, CLIN CANCER RES, V14, P3098, DOI 10.1158/1078-0432.CCR-07-4875
   Egawa K, 2004, ANTICANCER RES, V24, P3321
   Geller MA, 2011, CYTOTHERAPY, V13, P98, DOI 10.3109/14653249.2010.515582
   Goto S, 2005, ANTICANCER RES, V25, P3741
   Hodi FS, 2010, NEW ENGL J MED, V363, P711, DOI 10.1056/NEJMoa1003466
   Ishikawa E, 2004, ANTICANCER RES, V24, P1861
   Iwai K, 2012, CANCER IMMUNOL IMMUN, V61, P1781, DOI 10.1007/s00262-012-1226-4
   Kamigaki T, 2014, ANTICANCER RES, V34, P4601
   Kamigaki T, 2013, ANTICANCER RES, V33, P2971
   Kantoff PW, 2010, NEW ENGL J MED, V363, P411, DOI 10.1056/NEJMoa1001294
   Kimura H, 2015, CANCER IMMUNOL IMMUN, V64, P51, DOI 10.1007/s00262-014-1613-0
   Lin YC, 2013, INT J CANCER, V132, P1341, DOI 10.1002/ijc.27784
   Motohashi S, 2009, J IMMUNOL, V182, P2492, DOI 10.4049/jimmunol.0800126
   Noguchi A, 2014, INT IMMUNOPHARMACOL, V18, P90, DOI 10.1016/j.intimp.2013.11.009
   Noguchi A, 2011, CYTOTHERAPY, V13, P92, DOI 10.3109/14653249.2010.515581
   Olson JA, 2009, J IMMUNOL, V183, P3219, DOI 10.4049/jimmunol.0804268
   Pegram HJ, 2010, CANCER IMMUNOL IMMUN, V59, P1235, DOI 10.1007/s00262-010-0848-7
   Prins RM, 2013, J IMMUNOTHER, V36, P152, DOI 10.1097/CJI.0b013e3182811ae4
   ROSENBERG SA, 1987, NEW ENGL J MED, V316, P889, DOI 10.1056/NEJM198704093161501
   Sakamoto M, 2011, J IMMUNOTHER, V34, P202, DOI 10.1097/CJI.0b013e318207ecfb
   Takayama T, 2000, LANCET, V356, P802, DOI 10.1016/S0140-6736(00)02654-4
   Topalian SL, 2012, NEW ENGL J MED, V366, P2443, DOI 10.1056/NEJMoa1200690
   Trotti A, 2003, SEMIN RADIAT ONCOL, V13, P176, DOI 10.1016/S1053-4296(03)00031-6
   Wolf AM, 2003, CLIN CANCER RES, V9, P606
NR 28
TC 9
Z9 10
U1 0
U2 8
PU INT INST ANTICANCER RESEARCH
PI ATHENS
PA EDITORIAL OFFICE 1ST KM KAPANDRITIOU-KALAMOU RD KAPANDRITI, PO BOX 22, ATHENS 19014, GREECE
SN 0250-7005
EI 1791-7530
J9 ANTICANCER RES
JI Anticancer Res.
PD AUG 15
PY 2015
VL 35
IS 8
BP 4535
EP 4543
DI 
PG 9
WC Oncology
SC Oncology
GA CO6VL
UT WOS:000359294900024
PM 26168498
DA 2025-02-17
ER

PT J
AU Yan, YY
   Fang, ML
   Xuan, W
   Wu, XL
   Meng, XP
   Wang, LY
   Yu, YL
AF Yan, Youyou
   Fang, Mingli
   Xuan, Wei
   Wu, Xiuli
   Meng, Xiuping
   Wang, Liying
   Yu, Yongli
TI The Therapeutic Potency of HSP65-GTL in GL261 Glioma-bearing Mice
SO JOURNAL OF IMMUNOTHERAPY
LA English
DT Article
DE HSP65; tumor lysate; GL261 glioma; antitumor effect; Th17
ID dendritic cell vaccination; th17 cells; tumor; glioblastoma; immunity; receptor; immunotherapy; phenotype; survival; il-17
AB Gliomas are the most common type of brain tumor with poor prognosis. Even after combination treatments including surgery, radiation, and chemotherapy, the median survival is around 15 months, calling for novel approaches such as immunotherapy. To develop novel therapeutic approaches, we tried to prepare a candidate vaccine by mixing the recombinant mycobacterial heat-shock protein 65 (HSP65) with GL261 glioma tissue lysate (GTL). Our data showed that HSP65-GTL induced potent cytotoxic T lymphocyte and prolonged the survival of mice bearing GL261 gliomas. Furthermore, HSP65 or HSP65-GTL upregulated mRNA expressions of RORt and interleukin-17A in spleen cells or draining lymph node cells, respectively, and enhanced the ratios of brain-infiltrating Th17 cells and inflammatory cells, indicating that the antitumor effect of HSP65-GTL was associated with Th17-type immunity.
C1 [Yan, Youyou; Meng, Xiuping; Yu, Yongli] Jilin Univ, Dept Immunol, Coll Basic Med Sci, Changchun 130021, Peoples R China.
   [Fang, Mingli; Wu, Xiuli; Wang, Liying] Jilin Univ, Dept Mol Biol, Coll Basic Med Sci, Changchun 130021, Peoples R China.
   [Xuan, Wei] Jilin Univ, China Japan Union Hosp, Dept Hepatobiliary Pancreat Surg, Hosp 3, Changchun 130021, Peoples R China.
   [Meng, Xiuping] Jilin Univ, Sch & Hosp Stomatol, Dept Endodont, Changchun 130021, Peoples R China.
C3 Jilin University; Jilin University; Jilin University; Jilin University
RP Yu, YL (通讯作者)，Jilin Univ, Dept Immunol, Coll Basic Med Sci, Changchun 130021, Peoples R China.
EM ylyu@jlu.edu.cn
FU National Nature Scientific Foundation of China [31270982]
CR Acosta-Rodriguez EV, 2007, NAT IMMUNOL, V8, P639, DOI 10.1038/ni1467
   AUSMAN JI, 1970, CANCER RES, V30, P2394
   Bracci L, 2014, CELL DEATH DIFFER, V21, P15, DOI 10.1038/cdd.2013.67
   Crane CA, 2013, CLIN CANCER RES, V19, P205, DOI 10.1158/1078-0432.CCR-11-3358
   Dong BH, 2010, CANCER IMMUNOL IMMUN, V59, P899, DOI 10.1007/s00262-010-0816-2
   Fadul CE, 2011, J IMMUNOTHER, V34, P382, DOI 10.1097/CJI.0b013e318215e300
   Hu W, 2011, IMMUNITY, V35, P1010, DOI 10.1016/j.immuni.2011.10.013
   Kebir H, 2007, NAT MED, V13, P1173, DOI 10.1038/nm1651
   Kim CH, 2006, CANCER IMMUNOL IMMUN, V55, P1309, DOI 10.1007/s00262-006-0134-x
   Korn T, 2009, ANNU REV IMMUNOL, V27, P485, DOI 10.1146/annurev.immunol.021908.132710
   Kottke T, 2007, CANCER RES, V67, P11970, DOI 10.1158/0008-5472.CAN-07-2259
   Kryczek I, 2009, BLOOD, V114, P1141, DOI 10.1182/blood-2009-03-208249
   Kryczek I, 2009, BLOOD, V114, P357, DOI 10.1182/blood-2008-09-177360
   Li H, 2010, CANCER BIOTHER RADIO, V25, P185, DOI 10.1089/cbr.2009.0716
   Liu SJ, 2007, INT IMMUNOL, V19, P1213, DOI 10.1093/intimm/dxm093
   Lohr J, 2011, CLIN CANCER RES, V17, P4296, DOI 10.1158/1078-0432.CCR-10-2557
   Maes W, 2011, CANCER IMMUNOL IMMUN, V60, P153, DOI 10.1007/s00262-010-0946-6
   Marengo EB, 2009, PLOS ONE, V4, P0, DOI 10.1371/journal.pone.0007912
   Martin-Orozco N, 2009, IMMUNITY, V31, P787, DOI 10.1016/j.immuni.2009.09.014
   Mitchell DA, 2008, IMMUNOL REV, V222, P70, DOI 10.1111/j.1600-065X.2008.00603.x
   Muranski P, 2008, BLOOD, V112, P362, DOI 10.1182/blood-2007-11-120998
   Murugaiyan G, 2009, J IMMUNOL, V183, P4169, DOI 10.4049/jimmunol.0901017
   Pardoll DM, 1999, P NATL ACAD SCI USA, V96, P5340, DOI 10.1073/pnas.96.10.5340
   Patel MA, 2014, CANCERS, V6, P1953, DOI 10.3390/cancers6041953
   Prins RM, 2013, J IMMUNOTHER, V36, P152, DOI 10.1097/CJI.0b013e3182811ae4
   Reboldi A, 2009, NAT IMMUNOL, V10, P514, DOI 10.1038/ni.1716
   Schnurr M, 2001, CANCER RES, V61, P6445
   Stupp R, 2009, LANCET ONCOL, V10, P459, DOI 10.1016/S1470-2045(09)70025-7
   TESTI R, 1994, IMMUNOL TODAY, V15, P479, DOI 10.1016/0167-5699(94)90193-7
   Vabulas RM, 2002, J BIOL CHEM, V277, P20847, DOI 10.1074/jbc.M200425200
   Voo KS, 2009, P NATL ACAD SCI USA, V106, P4793, DOI 10.1073/pnas.0900408106
   Yu XH, 2011, ARTHRITIS RES THER, V13, P0, DOI 10.1186/ar3490
   Zou WP, 2010, NAT REV IMMUNOL, V10, P248, DOI 10.1038/nri2742
NR 33
TC 5
Z9 6
U1 1
U2 16
PU LIPPINCOTT WILLIAMS & WILKINS
PI PHILADELPHIA
PA TWO COMMERCE SQ, 2001 MARKET ST, PHILADELPHIA, PA 19103 USA
SN 1524-9557
EI 1537-4513
J9 J IMMUNOTHER
JI J. Immunother.
PD NOV-DEC 15
PY 2015
VL 38
IS 9
BP 341
EP 349
DI 10.1097/CJI.0000000000000094
PG 9
WC Oncology; Immunology; Medicine, Research & Experimental
SC Oncology; Immunology; Research & Experimental Medicine
GA CU2TE
UT WOS:000363375600001
PM 26448578
DA 2025-02-17
ER

PT J
AU Finocchiaro, G
   Pellegatta, S
AF Finocchiaro, Gaetano
   Pellegatta, Serena
TI Novel Mechanisms and Approaches in Immunotherapy for Brain Tumors
SO DISCOVERY MEDICINE
LA English
DT Article
ID glioblastoma; survival; cytomegalovirus; vaccination; immunity; therapy; target
AB Converging data indicate that the immune system is able to recognize cancer epitopes as non-self and mount an immune reaction that may erase, or temporarily block, tumor growth. The immune pressure supports the amplification of immune resistant tumor clones, creating an immune suppressive environment that leads to the formation of a clinically relevant tumor. These general observations also apply to brain tumors and specifically to gliomas. Cancer immunotherapy strategies are aimed at reverting such immune suppression. Two approaches are already used in the clinics. The first one, peptide immunotherapy, has been oriented to the most aggressive glioma, glioblastoma (GBM) where, in the context of EGFR (epidermal growth factor receptor) amplification, a large deletion arises and creates a novel, cancer-specific antigen, EGFRvIII. The second one is dendritic cell immunotherapy. Dendritic cells are potent antigen presenting cells that can be pulsed with autologous tumor lysate or peptide pp65 from cytomegalovirus (CMV) that is present in GBM but not in normal brain. Antigen presentation by dendritic cells is bolstered by preconditioning their injection site with the tetanus/diphtheria toxoid. The third approach is adoptive cell therapy (ACT) in which tumor-specific T cells can be amplified ex vivo and subsequently re-injected to the patient to lyse cells expressing tumor antigens, increasing survival durably in a fraction of melanoma patients. ACT may also be based on T cell transduction of tumor specific receptors or chimeric antigen receptors (CARs). CARs are powerful tools for immunotherapy but off-target toxicity may be an issue as they do not request MHC presentation for activation. Upcoming clinical trial results will clarify the most effective direction for cancer immunotherapy in gliomas and other cancers with poor prognosis.
C1 [Finocchiaro, Gaetano; Pellegatta, Serena] Fdn IRCCS Ist Neurol Besta, Unit Mol Neurooncol, I-20133 Milan, Italy.
C3 Fondazione IRCCS Istituto Neurologico Carlo Besta
RP Finocchiaro, G (通讯作者)，Fdn IRCCS Ist Neurol Besta, Unit Mol Neurooncol, Via Celoria 11, I-20133 Milan, Italy.
EM gaetano.finocchiaro@istituto-besta.it
FU AIRC (Associazione Italiana Ricerca sul Cancro); Italian Minister of Health
CR Amirian ES, 2013, CANCER EPIDEMIOL, V37, P908, DOI 10.1016/j.canep.2013.08.004
   Appin CL, 2014, CANCER J, V20, P66, DOI 10.1097/PPO.0000000000000020
   Authier A, 2015, INT J CANCER, V136, P2566, DOI 10.1002/ijc.29309
   Bassiri H, 2013, ONCOIMMUNOLOGY, V2, P0, DOI 10.4161/onci.27440
   Bluestone JA, 2015, SCI TRANSL MED, V7, P0, DOI 10.1126/scitranslmed.aaa9846
   Brennan CW, 2013, CELL, V155, P462, DOI 10.1016/j.cell.2013.09.034
   Charoentong P, 2012, CANCER IMMUNOL IMMUN, V61, P1885
   Chen DS, 2013, IMMUNITY, V39, P1, DOI 10.1016/j.immuni.2013.07.012
   Corthay A, 2014, FRONT IMMUNOL, V5, P0, DOI 10.3389/fimmu.2014.00197
   Couzin-Frankel J, 2013, SCIENCE, V342, P1432, DOI 10.1126/science.342.6165.1432
   Crawford J, 2013, PEDIATR REV, V34, P63, DOI 10.1542/pir.34-2-63
   Dey M, 2015, J NEUROL NEUROSUR PS, V86, P191, DOI 10.1136/jnnp-2014-307727
   Dolecek TA, 2012, NEURO-ONCOLOGY, V14, Pv1, DOI 10.1093/neuonc/nos218
   Dziurzynski K, 2012, NEURO-ONCOLOGY, V14, P246, DOI 10.1093/neuonc/nor227
   Fecci PE, 2014, CLIN CANCER RES, V20, P5620, DOI 10.1158/1078-0432.CCR-14-0832
   Franceschi E, 2015, J NEURO-ONCOL, V121, P399, DOI 10.1007/s11060-014-1651-7
   Gattinoni L, 2011, NAT MED, V17, P1290, DOI 10.1038/nm.2446
   Goldberg MS, 2015, CELL, V161, P201, DOI 10.1016/j.cell.2015.03.037
   Han S, 2014, BRIT J CANCER, V110, P2560, DOI 10.1038/bjc.2014.162
   Hanahan D, 2011, CELL, V144, P646, DOI 10.1016/j.cell.2011.02.013
   Hodi FS, 2010, NEW ENGL J MED, V363, P711, DOI 10.1056/NEJMoa1003466
   Johnson DR, 2012, CANCER-AM CANCER SOC, V118, P5608, DOI 10.1002/cncr.27590
   Johnson LA, 2015, SCI TRANSL MED, V7, P0, DOI 10.1126/scitranslmed.aaa4963
   Kantoff PW, 2010, NEW ENGL J MED, V363, P411, DOI 10.1056/NEJMoa1001294
   Kmiecik J, 2013, J NEUROIMMUNOL, V264, P71, DOI 10.1016/j.jneuroim.2013.08.013
   Lamers CHJ, 2013, MOL THER, V21, P904, DOI 10.1038/mt.2013.17
   Leach DR, 1996, SCIENCE, V271, P1734, DOI 10.1126/science.271.5256.1734
   Lion E, 2012, ONCOLOGIST, V17, P1256, DOI 10.1634/theoncologist.2011-0122
   Louis DN, 2014, BRAIN PATHOL, V24, P429, DOI 10.1111/bpa.12171
   Mitchell DA, 2015, NATURE, V519, P366, DOI 10.1038/nature14320
   Mittal D, 2014, CURR OPIN IMMUNOL, V27, P16, DOI 10.1016/j.coi.2014.01.004
   Mueller KL, 2015, SCIENCE, V348, P54, DOI 10.1126/science.348.6230.54
   Ohgaki H, 2005, ACTA NEUROPATHOL, V109, P93, DOI 10.1007/s00401-005-0991-y
   Omuro A, 2013, JAMA-J AM MED ASSOC, V310, P1842, DOI 10.1001/jama.2013.280319
   Palucka K, 2012, NAT REV CANCER, V12, P265, DOI 10.1038/nrc3258
   Patel S, 2014, CHILD NERV SYST, V30, P147, DOI 10.1007/s00381-013-2307-1
   Pellegatta S, 2013, ONCOIMMUNOLOGY, V2, P0, DOI 10.4161/onci.23401
   Pellegatta S, 2011, EXPERT REV ANTICANC, V11, P1759, DOI 10.1586/ERA.11.102
   Phuphanich S, 2013, CANCER IMMUNOL IMMUN, V62, P125, DOI 10.1007/s00262-012-1319-0
   Prins RM, 2013, J IMMUNOTHER, V36, P152, DOI 10.1097/CJI.0b013e3182811ae4
   Robert C, 2015, NEW ENGL J MED, V372, P320, DOI 10.1056/NEJMoa1412082
   Robert C, 2011, NEW ENGL J MED, V364, P2517, DOI 10.1056/NEJMoa1104621
   Rosenberg SA, 2015, SCIENCE, V348, P62, DOI 10.1126/science.aaa4967
   Rutledge WC, 2013, CLIN CANCER RES, V19, P4951, DOI 10.1158/1078-0432.CCR-13-0551
   Sampson JH, 2011, CLIN CANCER RES, V17, P4619, DOI 10.1158/1078-0432.CCR-11-0992
   Sampson JH, 2010, J CLIN ONCOL, V28, P4722, DOI 10.1200/JCO.2010.28.6963
   Schreiber RD, 2011, SCIENCE, V331, P1565, DOI 10.1126/science.1203486
   Schuster J, 2015, NEURO-ONCOLOGY, V17, P854, DOI 10.1093/neuonc/nou348
   Schwartzentruber J, 2012, NATURE, V482, P226, DOI 10.1038/nature10833
   Sharma P, 2015, CELL, V161, P205, DOI 10.1016/j.cell.2015.03.030
   Steinman RM, 2012, ANNU REV IMMUNOL, V30, P1, DOI 10.1146/annurev-immunol-100311-102839
   Stupp R, 2005, NEW ENGL J MED, V352, P987, DOI 10.1056/NEJMoa043330
   Sturm D, 2014, NAT REV CANCER, V14, P92, DOI 10.1038/nrc3655
   Zadeh G, 2013, CANCER CELL, V24, P403, DOI 10.1016/j.ccr.2013.09.017
NR 54
TC 8
Z9 8
U1 0
U2 8
PU DISCOVERY MEDICINE
PI TIMONIUM
PA 10 GERARD AVE, STE 201, TIMONIUM, MD 21093 USA
SN 1539-6509
EI 1944-7930
J9 DISCOV MED
JI Discov. Med.
PD AUG 15
PY 2015
VL 20
IS 108
BP 7
EP 15
DI 
PG 9
WC Medicine, Research & Experimental
SC Research & Experimental Medicine
GA CY3JX
UT WOS:000366306700001
PM 26321082
DA 2025-02-17
ER

PT J
AU Tyrinova, TV
   Leplina, OY
   Tikhonova, MA
   Mishinov, SV
   Stupak, VV
   Ostanin, AA
   Chernykh, ER
AF Tyrinova, T. V.
   Leplina, O. Yu.
   Tikhonova, M. A.
   Mishinov, S. V.
   Stupak, V. V.
   Ostanin, A. A.
   Chernykh, E. R.
TI CCL19/CCL21-Dependent Chemotaxis of Dendritic Cells in Healthy Individuals and Patients with Brain Tumors
SO BULLETIN OF EXPERIMENTAL BIOLOGY AND MEDICINE
LA English
DT Article
DE dendritic cells; CCR7; lymphoid chemokines; cerebral malignant gliomas
ID prostaglandin-e2; expression; migration; pathway
AB We compared migration activities of IFN-alpha- and IL-4-induced dendritic cells (IFN-DC and IL4-DC) generated from blood monocytes of healthy donors and analyzed migration activity of IFN-DC from patients with brain tumors. In the presence of CCL19 chemokine, donor IFN-DC exhibited higher migration activity than IL4-DC, the expression of chemokine CCR7-receptor being similar in the two cell types. IFN-DC of patients with malignant gliomas were characterized by low chemotaxis in response to CCL19 and CCL21 stimulation despite a trend to higher expression of CCR7 in comparison with donor IFN-DC.
C1 [Tyrinova, T. V.; Leplina, O. Yu.; Tikhonova, M. A.; Ostanin, A. A.; Chernykh, E. R.] Russian Acad Med Sci, Res Inst Clin Immunol, Siberian Div, Novosibirsk, Russia.
   [Mishinov, S. V.; Stupak, V. V.] Rosmedtechnologies, Res Inst Traumatol & Orthoped, Novosibirsk, Russia.
C3 Russian Academy of Medical Sciences; Russian Academy of Sciences; Siberian Branch of the Russian Academy of Sciences; Novosibirsk Research Institute of Traumatology & Orthopaedics
RP Tyrinova, TV (通讯作者)，Russian Acad Med Sci, Res Inst Clin Immunol, Siberian Div, Novosibirsk, Russia.
EM ct_lab@mail.ru
CR Agrawal A, 2007, J IMMUNOL, V178, P6912, DOI 10.4049/jimmunol.178.11.6912
   Korthals M, 2007, J TRANSL MED, V5, P0, DOI 10.1186/1479-5876-5-46
   Lapenta C, 2006, EUR J IMMUNOL, V36, P2046, DOI 10.1002/eji.200535579
   Le Nouën C, 2011, PLOS PATHOG, V7, P0, DOI 10.1371/journal.ppat.1002105
   Leplina OYu, 2007, BYULL SIB OTDEL ROSS, V0, P27
   Leplina OYu, 2012, IMMUNOLOGIYA, V33, P60
   Leplina OYu, 2011, RUSS J IMMUNOL, V5, P332
   Mellado M, 2001, ANNU REV IMMUNOL, V19, P397, DOI 10.1146/annurev.immunol.19.1.397
   Randolph GJ, 2008, ANNU REV IMMUNOL, V26, P293, DOI 10.1146/annurev.immunol.26.021607.090254
   Scandella E, 2004, BLOOD, V103, P1595, DOI 10.1182/blood-2003-05-1643
   Scandella E, 2002, BLOOD, V100, P1354, DOI 10.1182/blood-2001-11-0017
   Teloni R, 2007, IMMUNOLOGY, V120, P83, DOI 10.1111/j.1365-2567.2006.02482.x
   Tyrinova TV, 2013, CELL IMMUNOL, V284, P146, DOI 10.1016/j.cellimm.2013.07.013
   Zelle-Rieser C, 2002, FEBS LETT, V511, P123, DOI 10.1016/S0014-5793(01)03326-9
NR 14
TC 7
Z9 8
U1 0
U2 16
PU SPRINGER
PI NEW YORK
PA 233 SPRING ST, NEW YORK, NY 10013 USA
SN 0007-4888
EI 1573-8221
J9 B EXP BIOL MED+
JI Bull. Exp. Biol. Med.
PD APR 15
PY 2015
VL 158
IS 6
BP 785
EP 788
DI 10.1007/s10517-015-2862-4
PG 4
WC Medicine, Research & Experimental
SC Research & Experimental Medicine
GA CH5HR
UT WOS:000354066800021
PM 25894778
DA 2025-02-17
ER

PT J
AU Reardon, DA
   Gilbert, MR
   Wick, W
   Liau, LD
AF Reardon, David A.
   Gilbert, Mark R.
   Wick, Wolfgang
   Liau, Linda
TI Immunotherapy for neuro-oncology: the critical rationale for combinatorial therapy
SO NEURO-ONCOLOGY
LA English
DT Article
DE glioblastoma; immunotherapy; immune checkpoint; programmed-death 1; vaccine
ID regulatory t-cells; endothelial growth-factor; pulsed dendritic cells; lymphocyte-associated antigen-4; tumor-infiltrating lymphocytes; enhances antitumor immunity; cancer-immunotherapy; suppressor-cells; ctla-4 blockade; gm-csf
AB A successful therapeutic paradigm established historically in oncology involves combining agents with potentially complementary mechanisms of antitumor activity into rationally designed regimens. For example, cocktails of cytotoxic agents, which were carefully designed based on mechanisms of action, dose, and scheduling considerations, have led to dramatic improvements in survival including cures for childhood leukemia, Hodgkin's lymphoma, and several other complex cancers. Outcome for glioblastoma, the most common primary malignant CNS cancer, has been more modest, but nonetheless our current standard of care derives from confirmation that combination therapy surpasses single modality therapy. Immunotherapy has recently come of age for medical oncology with exciting therapeutic benefits achieved by several types of agents including vaccines, adoptive T cells, and immune checkpoint inhibitors against several types of cancers. Nonetheless, most benefits are relatively short, while others are durable but are limited to a minority of treated patients. Critical factors limiting efficacy of immunotherapeutics include insufficient immunogenicity and/or inadequate ability to overcome immunosuppressive factors exploited by tumors. The paradigm of rationally designed combinatorial regimens, originally established by cytotoxic therapy for oncology, may also prove relevant for immunotherapy. Realization of the true therapeutic potential of immunotherapy for medical oncology and neuro-oncology patients may require development of combinatorial regimens that optimize immunogenicity and target tumor adaptive immunosuppressive factors.
C1 [Reardon, David A.] Dana Farber Brigham & Womens Canc Ctr, Ctr Neurooncol, Boston, MA USA.
   [Reardon, David A.] Dana Farber Brigham & Womens Canc Ctr, Dept Med Oncol, Boston, MA USA.
   [Gilbert, Mark R.] NCI, Neurol Clin, Bethesda, MD 20892 USA.
   [Gilbert, Mark R.] NCI, Natl Ctr Canc Res, Bethesda, MD 20892 USA.
   [Wick, Wolfgang] Heidelberg Univ, Neurol Clin, Heidelberg, Germany.
   [Wick, Wolfgang] Heidelberg Univ, Natl Ctr Tumor Dis, Heidelberg, Germany.
   [Wick, Wolfgang] German Canc Res Ctr, German Consortium Translat Canc Res DKTK, Heidelberg, Germany.
   [Liau, Linda] Univ Calif Los Angeles, David Geffen Sch Med, Dept Neurosurg, Brain Tumor Program, Los Angeles, CA 90095 USA.
C3 Harvard University; Harvard University Medical Affiliates; Dana-Farber Cancer Institute; Harvard University; Harvard University Medical Affiliates; Dana-Farber Cancer Institute; National Institutes of Health (NIH) - USA; NIH National Cancer Institute (NCI); National Institutes of Health (NIH) - USA; NIH National Cancer Institute (NCI); Ruprecht Karls University Heidelberg; Helmholtz Association; German Cancer Research Center (DKFZ); Ruprecht Karls University Heidelberg; National Center for Tumor Diseases; Helmholtz Association; German Cancer Research Center (DKFZ); University of California System; University of California Los Angeles; University of California Los Angeles Medical Center; David Geffen School of Medicine at UCLA
RP Reardon, DA (通讯作者)，Dana Farber Canc Inst, Ctr Neurooncol, 450 Brookline Ave,D2134, Boston, MA 02215 USA.
EM david_reardon@dfci.harvard.edu
FU Celldex Pharmaceuticals; Incyte, Inc.; GlaxoSmithKline; Genentech; Apogenix [APG101]; Boehringer Ingelheim; Eli Lilly; immatics; MSD; Roche; Northwest Biotherapeutics, Inc.
CR Alizadeh D, 2014, CANCER RES, V74, P2663, DOI 10.1158/0008-5472.CAN-14-0301
   Alizadeh D, 2014, CANCER RES, V74, P104, DOI 10.1158/0008-5472.CAN-13-1545
   Ardon H, 2012, CANCER IMMUNOL IMMUN, V61, P2033, DOI 10.1007/s00262-012-1261-1
   Avril T, 2011, IMMUNOTHERAPY-UK, V3, P42, DOI 10.2217/IMT.11.39
   Badie B, 2001, MICROSC RES TECHNIQ, V54, P106, DOI 10.1002/jemt.1125
   Baluna RG, 2006, RADIAT RES, V166, P819, DOI 10.1667/RR0380.1
   Banissi C, 2009, CANCER IMMUNOL IMMUN, V58, P1627, DOI 10.1007/s00262-009-0671-1
   Berghoff AS, 2015, NEURO-ONCOLOGY, V17, P1064, DOI 10.1093/neuonc/nou307
   Bernstein MB, 2014, CANCER BIOTHER RADIO, V29, P153, DOI 10.1089/cbr.2013.1578
   Brandes AA, 2015, 2015 AM SOC CLIN ONC, V0, P0
   Brennan CW, 2013, CELL, V155, P462, DOI 10.1016/j.cell.2013.09.034
   Brown SD, 2014, GENOME RES, V24, P743, DOI 10.1101/gr.165985.113
   Bruchard M, 2013, NAT MED, V19, P57, DOI 10.1038/nm.2999
   Burnette BC, 2011, CANCER RES, V71, P2488, DOI 10.1158/0008-5472.CAN-10-2820
   Campian JL, 2014, HEAD NECK-J SCI SPEC, V36, P1747, DOI 10.1002/hed.23535
   Castle JC, 2012, CANCER RES, V72, P1081, DOI 10.1158/0008-5472.CAN-11-3722
   Crane CA, 2013, CLIN CANCER RES, V19, P205, DOI 10.1158/1078-0432.CCR-11-3358
   Crane CA, 2012, NEURO-ONCOLOGY, V14, P584, DOI 10.1093/neuonc/nos014
   Curran MA, 2010, P NATL ACAD SCI USA, V107, P4275, DOI 10.1073/pnas.0915174107
   Dalgleish AG, 2015, IMMUNOTHERAPY-UK, V7, P309, DOI 10.2217/IMT.14.111
   Dancea Horatiu C, 2009, MOL CELL PHARMACOL, V1, P44
   Dix AR, 1999, J NEUROIMMUNOL, V100, P216, DOI 10.1016/S0165-5728(99)00203-9
   Dovedi SJ, 2014, CANCER RES, V74, P5458, DOI 10.1158/0008-5472.CAN-14-1258
   El Andaloussi A, 2006, NEURO-ONCOLOGY, V8, P234, DOI 10.1215/15228517-2006-006
   Ellsworth S, 2014, ONCOIMMUNOLOGY, V3, P0, DOI 10.4161/onci.27357
   Facoetti A, 2005, CLIN CANCER RES, V11, P8304, DOI 10.1158/1078-0432.CCR-04-2588
   Fadul CE, 2011, J IMMUNOTHER, V34, P382, DOI 10.1097/CJI.0b013e318215e300
   Fecci PE, 2006, CANCER RES, V66, P3294, DOI 10.1158/0008-5472.CAN-05-3773
   Fecci PE, 2007, CLIN CANCER RES, V13, P2158, DOI 10.1158/1078-0432.CCR-06-2070
   Fecci PE, 2014, CLIN CANCER RES, V20, P5620, DOI 10.1158/1078-0432.CCR-14-0832
   Fine JH, 2010, CANCER RES, V70, P7102, DOI 10.1158/0008-5472.CAN-10-1316
   Fong B, 2012, PLOS ONE, V7, P0, DOI 10.1371/journal.pone.0032614
   Formenti SC, 2013, JNCI-J NATL CANCER I, V105, P256, DOI 10.1093/jnci/djs629
   Fritsch EF, 2014, CANCER IMMUNOL RES, V2, P522, DOI 10.1158/2326-6066.CIR-13-0227
   Fu J, 2014, CANCER RES, V74, P4042, DOI 10.1158/0008-5472.CAN-13-2685
   Gabrilovich D, 1998, BLOOD, V92, P4150, DOI 10.1182/blood.V92.11.4150.423k45_4150_4166
   Gabrilovich DI, 1996, NAT MED, V2, P1096, DOI 10.1038/nm1096-1096
   Galustian C, 2009, CANCER IMMUNOL IMMUN, V58, P1033, DOI 10.1007/s00262-008-0620-4
   Ghiringhelli F, 2004, EUR J IMMUNOL, V34, P336, DOI 10.1002/eji.200324181
   Griffioen AW, 2008, CANCER IMMUNOL IMMUN, V57, P1553, DOI 10.1007/s00262-008-0524-3
   Grupp SA, 2013, NEW ENGL J MED, V368, P1509, DOI 10.1056/NEJMoa1215134
   Gubin MM, 2014, NATURE, V515, P577, DOI 10.1038/nature13988
   Hato SV, 2014, CLIN CANCER RES, V20, P2831, DOI 10.1158/1078-0432.CCR-13-3141
   Heimberger AB, 2008, CLIN CANCER RES, V14, P5166, DOI 10.1158/1078-0432.CCR-08-0320
   HISHII M, 1995, NEUROSURGERY, V37, P1160, DOI 10.1227/00006123-199512000-00016
   Hodi FS, 2008, P NATL ACAD SCI USA, V105, P3005, DOI 10.1073/pnas.0712237105
   Hodi FS, 2014, CANCER IMMUNOL RES, V2, P632, DOI 10.1158/2326-6066.CIR-14-0053
   Hodi FS, 2010, NEW ENGL J MED, V363, P711, DOI 10.1056/NEJMoa1003466
   Hodi FS, 2003, P NATL ACAD SCI USA, V100, P4712, DOI 10.1073/pnas.0830997100
   Hong M, 2011, CANCER RES, V71, P6997, DOI 10.1158/0008-5472.CAN-11-1466
   Huang Xiaojun, 2005, ANGIOGENESIS, V8, P13, DOI 10.1007/s10456-005-2893-y
   Huang YH, 2013, CANCER RES, V73, P2943, DOI 10.1158/0008-5472.CAN-12-4354
   Huang YH, 2012, P NATL ACAD SCI USA, V109, P17561, DOI 10.1073/pnas.1215397109
   Hussain SF, 2006, NEURO-ONCOLOGY, V8, P261, DOI 10.1215/15228517-2006-008
   Ifeadi V, 2012, PLOS ONE, V7, P0, DOI 10.1371/journal.pone.0031762
   Jacobs JFM, 2010, J NEUROIMMUNOL, V225, P195, DOI 10.1016/j.jneuroim.2010.05.020
   Jansen T, 2010, NEURO-ONCOLOGY, V12, P482, DOI 10.1093/neuonc/nop052
   Johnson BF, 2007, EXPERT OPIN BIOL TH, V7, P449, DOI 10.1517/14712598.7.4.449
   Johnson BE, 2014, SCIENCE, V343, P189, DOI 10.1126/science.1239947
   Kachikwu EL, 2011, INT J RADIAT ONCOL, V81, P1128, DOI 10.1016/j.ijrobp.2010.09.034
   Kantoff PW, 2010, NEW ENGL J MED, V363, P411, DOI 10.1056/NEJMoa1001294
   Karyampudi L, 2014, CANCER RES, V74, P2974, DOI 10.1158/0008-5472.CAN-13-2564
   Kepp O, 2014, ONCOIMMUNOLOGY, V3, P0, DOI 10.4161/21624011.2014.955691
   Kim CH, 2007, IMMUNOLOGY, V122, P615, DOI 10.1111/j.1365-2567.2007.02680.x
   Kim JY, 2006, EXP MOL MED, V38, P474, DOI 10.1038/emm.2006.56
   Kodumudi KN, 2010, CLIN CANCER RES, V16, P4583, DOI 10.1158/1078-0432.CCR-10-0733
   Kroemer G, 2013, ANNU REV IMMUNOL, V31, P51, DOI 10.1146/annurev-immunol-032712-100008
   Kumari A, 2013, J IMMUNOTHER CANCER, V1, P0, DOI 10.1186/2051-1426-1-17
   Le DT, 2013, J IMMUNOTHER, V36, P382, DOI 10.1097/CJI.0b013e31829fb7a2
   Lemke D, 2012, CLIN CANCER RES, V18, P105, DOI 10.1158/1078-0432.CCR-11-0880
   Lesterhuis WJ, 2011, J CLIN INVEST, V121, P3100, DOI 10.1172/JCI43656
   Li B, 2006, CLIN CANCER RES, V12, P6808, DOI 10.1158/1078-0432.CCR-06-1558
   Li W, 2012, NEURO-ONCOLOGY, V14, P958, DOI 10.1093/neuonc/nos116
   Liau LM, 2005, CLIN CANCER RES, V11, P5515, DOI 10.1158/1078-0432.CCR-05-0464
   Lutsiak MEC, 2005, BLOOD, V105, P2862, DOI 10.1182/blood-2004-06-2410
   Ma YT, 2014, ONCOIMMUNOLOGY, V3, P0, DOI 10.4161/onci.27663
   Ma YT, 2014, CANCER RES, V74, P436, DOI 10.1158/0008-5472.CAN-13-1265
   Ma Y, 2013, IMMUNITY, V38, P729, DOI 10.1016/j.immuni.2013.03.003
   Manning EA, 2007, CLIN CANCER RES, V13, P3951, DOI 10.1158/1078-0432.CCR-07-0374
   Matsumura S, 2010, RADIAT RES, V173, P418, DOI 10.1667/RR1860.1
   Maude SL, 2014, NEW ENGL J MED, V371, P1507, DOI 10.1056/NEJMoa1407222
   Mccoy MJ, 2012, BRIT J CANCER, V107, P1107, DOI 10.1038/bjc.2012.362
   Miyazaki J, 2005, INT J CANCER, V117, P499, DOI 10.1002/ijc.21202
   Mulligan JK, 2009, HUM IMMUNOL, V70, P375, DOI 10.1016/j.humimm.2009.01.014
   Ohm JE, 2003, BLOOD, V101, P4878, DOI 10.1182/blood-2002-07-1956
   Ohm JE, 2001, IMMUNOL RES, V23, P263, DOI 10.1385/IR:23:2-3:263
   Opitz CA, 2011, NATURE, V478, P197, DOI 10.1038/nature10491
   Phuphanich S, 2013, CANCER IMMUNOL IMMUN, V62, P125, DOI 10.1007/s00262-012-1319-0
   Prins RM, 2011, CLIN CANCER RES, V17, P1603, DOI 10.1158/1078-0432.CCR-10-2563
   Quezada SA, 2006, J CLIN INVEST, V116, P1935, DOI 10.1172/JCI27745
   Reardon D, 2014, 19 ANN M SOC NEUR NO, V0, P0
   Reardon D, 2014, 19 ANN M SOC NEUR 20, V0, P0
   Reits EA, 2006, J EXP MED, V203, P1259, DOI 10.1084/jem.20052494
   Ridolfi L, 2013, J TRANSL MED, V11, P0, DOI 10.1186/1479-5876-11-135
   Rizvi NA, 2015, SCIENCE, V348, P124, DOI 10.1126/science.aaa1348
   Rodon J, 2015, CLIN CANCER RES, V21, P553, DOI 10.1158/1078-0432.CCR-14-1380
   Roth P, 2007, CANCER RES, V67, P3540, DOI 10.1158/0008-5472.CAN-06-4783
   Sampson JH, 2011, NEURO-ONCOLOGY, V13, P324, DOI 10.1093/neuonc/noq157
   Sampson JH, 2010, J CLIN ONCOL, V28, P4722, DOI 10.1200/JCO.2010.28.6963
   Sampson JH, 2009, MOL CANCER THER, V8, P2773, DOI 10.1158/1535-7163.MCT-09-0124
   Sanchez-Perez LA, 2013, PLOS ONE, V8, P0, DOI 10.1371/journal.pone.0059082
   Schartner JM, 2005, GLIA, V51, P279, DOI 10.1002/glia.20201
   Schiavoni G, 2000, BLOOD, V95, P2024, DOI 10.1182/blood.V95.6.2024
   Schumacher TN, 2015, SCIENCE, V348, P69, DOI 10.1126/science.aaa4971
   Shrimali RK, 2010, CANCER RES, V70, P6171, DOI 10.1158/0008-5472.CAN-10-0153
   Shurin MR, 2012, CURR MED CHEM, V19, P1792
   Shurin MR, 2013, NAT MED, V19, P20, DOI 10.1038/nm.3045
   Simpson TR, 2013, J EXP MED, V210, P1695, DOI 10.1084/jem.20130579
   Snyder A, 2014, NEW ENGL J MED, V371, P2189, DOI 10.1056/NEJMoa1406498
   Son CH, 2014, J IMMUNOTHER, V37, P1, DOI 10.1097/CJI.0000000000000007
   STONE HB, 1979, JNCI-J NATL CANCER I, V63, P1229
   Tang C, 2014, CANCER IMMUNOL RES, V2, P831, DOI 10.1158/2326-6066.CIR-14-0069
   Tartour E, 2011, CANCER METAST REV, V30, P83, DOI 10.1007/s10555-011-9281-4
   Thang NNT, 2010, CANCER RES, V70, P4829, DOI 10.1158/0008-5472.CAN-09-3074
   Tran E, 2014, SCIENCE, V344, P641, DOI 10.1126/science.1251102
   Tsai CS, 2007, INT J RADIAT ONCOL, V68, P499, DOI 10.1016/j.ijrobp.2007.01.041
   Wainwright DA, 2014, CLIN CANCER RES, V20, P5290, DOI 10.1158/1078-0432.CCR-14-0514
   Wainwright DA, 2011, NEURO-ONCOLOGY, V13, P1308, DOI 10.1093/neuonc/nor134
   Walker DG, 2006, J NEUROIMMUNOL, V175, P59, DOI 10.1016/j.jneuroim.2006.03.006
   Waziri A, 2010, NEUROSURG CLIN N AM, V21, P31, DOI 10.1016/j.nec.2009.08.005
   Wei J, 2011, PLOS ONE, V6, P0, DOI 10.1371/journal.pone.0016195
   Wei J, 2010, MOL CANCER THER, V9, P67, DOI 10.1158/1535-7163.MCT-09-0734
   Wen PY, 2014, 2014 AM SOC CLIN ONC, V0, P0
   Wersäll PJ, 2006, ACTA ONCOL, V45, P493, DOI 10.1080/02841860600604611
   Wick W, 2011, NEURO-ONCOLOGY, V13, P566, DOI 10.1093/neuonc/nor039
   Wild AT, 2015, AM J CLIN ONCOL-CANC, V38, P259, DOI 10.1097/COC.0b013e3182940ff9
   Wolchok JD, 2013, NEW ENGL J MED, V369, P122, DOI 10.1056/NEJMoa1302369
   Yadav M, 2014, NATURE, V515, P572, DOI 10.1038/nature14001
   Yu JS, 2004, CANCER RES, V64, P4973, DOI 10.1158/0008-5472.CAN-03-3505
   Zeng J, 2013, INT J RADIAT ONCOL, V86, P343, DOI 10.1016/j.ijrobp.2012.12.025
   Zhang L, 2008, CLIN IMMUNOL, V129, P219, DOI 10.1016/j.clim.2008.07.013
NR 132
TC 16
Z9 18
U1 1
U2 12
PU OXFORD UNIV PRESS INC
PI CARY
PA JOURNALS DEPT, 2001 EVANS RD, CARY, NC 27513 USA
SN 1522-8517
EI 1523-5866
J9 NEURO-ONCOLOGY
JI Neuro-Oncology
PD NOV 15
PY 2015
VL 17
IS 
BP 32
EP 40
DI 10.1093/neuonc/nov178
PG 9
WC Oncology; Clinical Neurology
SC Oncology; Neurosciences & Neurology
GA DB3OO
UT WOS:000368421200007
PM 26516225
DA 2025-02-17
ER

PT J
AU Hunn, MK
   Bauer, E
   Wood, CE
   Gasser, O
   Dzhelali, M
   Ancelet, LR
   Mester, B
   Sharples, KJ
   Findlay, MP
   Hamilton, DA
   Hermans, IF
AF Hunn, Martin K.
   Bauer, Evelyn
   Wood, Catherine E.
   Gasser, Olivier
   Dzhelali, Marina
   Ancelet, Lindsay R.
   Mester, Brigitta
   Sharples, Katrina J.
   Findlay, Michael P.
   Hamilton, David A.
   Hermans, Ian F.
TI Dendritic cell vaccination combined with temozolomide retreatment: results of a phase I trial in patients with recurrent glioblastoma multiforme
SO JOURNAL OF NEURO-ONCOLOGY
LA English
DT Article
DE Glioblastoma multiforme; Dendritic cell-based vaccination; Temozolomide; T cells; Chemoresistance; Combination therapy
ID tyrosinase-related protein-2; malignant glioma; survivin expression; chemotherapy; immunotherapy; radiotherapy; resistance; monocytes; melanomas; apoptosis
AB There is no standard treatment for recurrent glioblastoma multiforme (GBM). Retreatment with temozolomide (TMZ) is one treatment option. We reasoned this could be more effective if combined with a vaccine that preferentially targeted TMZ-resistant cells. To test the feasibility and safety of such an approach, a phase 1 trial was conducted in which patients with GBM tumors relapsing after standard chemoradiotherapy were retreated with TMZ in combination with a vaccine consisting of monocyte-derived dendritic cells (DC) pulsed with autologous tumor cells that had previously been exposed to TMZ in vivo in the course of primary treatment. Of 14 participants, nine patients completed the initial phase of priming vaccinations and two cycles of TMZ, one proved to have radionecrosis, one rapidly progressed, and in three the yield of DC vaccine was insufficient to proceed with treatment. Other than expected toxicities related to TMZ, there were no adverse events attributable to the combined treatment. Two patients had objective radiological responses. Six month progression-free survival was 22%, similar to retreatment with TMZ alone. Anti-tumor immune responses were assessed in peripheral blood mononuclear cells using interferon-c ELISpot, with two patients meeting criteria for a vaccine-induced immune response, one of whom remained disease-free for nearly three years. Another patient with an anti-tumor immune response at baseline that was sustained post-vaccination experienced a 12-month period of progression-free survival. In summary, the combined treatment was safe and well-tolerated but feasibility in the recurrent setting was marginal. Evidence of immune responses in a few patients broadly correlated with better clinical outcome.
C1 [Hunn, Martin K.; Bauer, Evelyn; Wood, Catherine E.; Gasser, Olivier; Ancelet, Lindsay R.; Mester, Brigitta; Hermans, Ian F.] Malaghan Inst Med Res, Wellington 6021, New Zealand.
   [Hunn, Martin K.; Hermans, Ian F.] Victoria Univ Wellington, Sch Biol Sci, Wellington, New Zealand.
   [Hunn, Martin K.; Wood, Catherine E.; Dzhelali, Marina; Hamilton, David A.] Capital & Coast Dist Hlth Board, Wellington, New Zealand.
   [Sharples, Katrina J.; Findlay, Michael P.] Univ Auckland, Div Oncol, Canc Trials New Zealand, Auckland 1, New Zealand.
   [Sharples, Katrina J.] Univ Otago, Dunedin Sch Med, Dunedin, New Zealand.
C3 Malaghan Institute; Victoria University Wellington; Victoria University Wellington; University of Auckland; University of Otago
RP Hunn, MK (通讯作者)，Malaghan Inst Med Res, POB 7060, Wellington 6021, New Zealand.
EM mhunn@malaghan.org.nz
FU Cancer Society of New Zealand [07/143B]; New Zealand Health Research Council; Royal Australasian College of Surgeons; Surgical Research Trust
CR Ardon H, 2012, CANCER IMMUNOL IMMUN, V61, P2033, DOI 10.1007/s00262-012-1261-1
   Bartholomae WC, 2004, J IMMUNOL, V173, P1012, DOI 10.4049/jimmunol.173.2.1012
   Bauer M, 2012, PLOS ONE, V7, P0, DOI 10.1371/journal.pone.0039956
   Chakravarti A, 2002, J CLIN ONCOL, V20, P1063, DOI 10.1200/JCO.20.4.1063
   Chamberlain MC, 2007, J NEURO-ONCOL, V82, P81, DOI 10.1007/s11060-006-9241-y
   Chen C, 2013, EUR J NEUROL, V20, P223, DOI 10.1111/j.1468-1331.2012.03778.x
   Chi DDJ, 1997, AM J PATHOL, V150, P2143
   Choi BD, 2009, BRAIN PATHOL, V19, P713, DOI 10.1111/j.1750-3639.2009.00318.x
   Chu W, 2000, ONCOGENE, V19, P395, DOI 10.1038/sj.onc.1203315
   Ciesielski MJ, 2010, CANCER IMMUNOL IMMUN, V59, P1211, DOI 10.1007/s00262-010-0845-x
   CURRAN WJ, 1993, J NATL CANCER I, V85, P704, DOI 10.1093/jnci/85.9.704
   De Vleeschouwer S, 2012, CANCER IMMUNOL IMMUN, V61, P2105, DOI 10.1007/s00262-012-1271-z
   Franceschi E, 2005, CANCER-AM CANCER SOC, V104, P2473, DOI 10.1002/cncr.21564
   Gangemi RMR, 2009, STEM CELLS, V27, P40, DOI 10.1634/stemcells.2008-0493
   Kim CH, 2007, IMMUNOLOGY, V122, P615, DOI 10.1111/j.1365-2567.2007.02680.x
   Kimura T, 2013, CANCER PREV RES, V6, P18, DOI 10.1158/1940-6207.CAPR-12-0275
   Liau LM, 2005, CLIN CANCER RES, V11, P5515, DOI 10.1158/1078-0432.CCR-05-0464
   Liu GT, 2003, J IMMUNOTHER, V26, P301, DOI 10.1097/00002371-200307000-00002
   Liu GT, 2005, ONCOGENE, V24, P5226, DOI 10.1038/sj.onc.1208519
   MILLER AB, 1981, CANCER, V47, P207, DOI 10.1002/1097-0142(19810101)47:1<207::AID-CNCR2820470134>3.0.CO;2-6
   Natsume A, 2005, CANCER RES, V65, P7573, DOI 10.1158/0008-5472.CAN-05-0036
   Nishioka E, 1999, MELANOMA RES, V9, P433, DOI 10.1097/00008390-199910000-00002
   ORourke MGE, 2003, CANCER IMMUNOL IMMUN, V52, P387, DOI 10.1007/s00262-003-0375-x
   Ogden AT, 2006, NEUROSURGERY, V59, P902, DOI 10.1227/01.NEU.0000233907.03070.7B
   Pak BJ, 2001, CANCER METAST REV, V20, P27, DOI 10.1023/A:1013175516793
   Paravati AJ, 2011, J NEURO-ONCOL, V104, P339, DOI 10.1007/s11060-010-0499-8
   Perry JR, 2010, J CLIN ONCOL, V28, P2051, DOI 10.1200/JCO.2009.26.5520
   Phuphanich S, 2013, CANCER IMMUNOL IMMUN, V62, P125, DOI 10.1007/s00262-012-1319-0
   Preusser M, 2005, ACTA NEUROPATHOL, V109, P534, DOI 10.1007/s00401-005-0992-x
   Prins RM, 2013, J IMMUNOTHER, V36, P152, DOI 10.1097/CJI.0b013e3182811ae4
   Radfar S, 2009, J IMMUNOL, V183, P6800, DOI 10.4049/jimmunol.0901747
   Ramakrishnan R, 2008, CANCER IMMUNOL IMMUN, V57, P1523, DOI 10.1007/s00262-008-0531-4
   Romani N, 1996, J IMMUNOL METHODS, V196, P137, DOI 10.1016/0022-1759(96)00078-6
   Sabado RL, 2013, ANN NY ACAD SCI, V1284, P31, DOI 10.1111/nyas.12125
   Sampson JH, 2011, NEURO-ONCOLOGY, V13, P324, DOI 10.1093/neuonc/noq157
   Schmidt M, 1999, J IMMUNOL, V163, P3484
   Shah GD, 2006, NEURO-ONCOLOGY, V8, P38, DOI 10.1215/S1522851705000529
   Stupp R, 2005, NEW ENGL J MED, V352, P987, DOI 10.1056/NEJMoa043330
   Vauleon E, 2010, CLIN DEV IMMUNOL, V0, P0, DOI DOI 10.1155/2010/689171
   Wheeler CJ, 2004, CLIN CANCER RES, V10, P5316, DOI 10.1158/1078-0432.CCR-04-0497
   Wick A, 2009, J NEUROL, V256, P734, DOI 10.1007/s00415-009-5006-9
   Xu X, 2012, CLIN DEV IMMUNOL, V0, P0, DOI DOI 10.1155/2012/764213
   Yang YP, 2012, BIOMATERIALS, V33, P1462, DOI 10.1016/j.biomaterials.2011.10.071
NR 43
TC 49
Z9 51
U1 1
U2 8
PU SPRINGER
PI NEW YORK
PA 233 SPRING ST, NEW YORK, NY 10013 USA
SN 0167-594X
EI 1573-7373
J9 J NEURO-ONCOL
JI J. Neuro-Oncol.
PD JAN 15
PY 2015
VL 121
IS 2
BP 319
EP 329
DI 10.1007/s11060-014-1635-7
PG 11
WC Oncology; Clinical Neurology
SC Oncology; Neurosciences & Neurology
GA CA6GZ
UT WOS:000349010200011
PM 25366363
DA 2025-02-17
ER

PT J
AU Batista, A
   Riedemann, L
   Vardam, T
   Jain, RK
AF Batista, Ana
   Riedemann, Lars
   Vardam, Trupti
   Jain, Rakesh K.
TI Targeting the Tumor Microenvironment to Enhance Pediatric Brain Cancer Treatment
SO CANCER JOURNAL
LA English
DT Review
DE Brain cancers; pediatric brain tumors; pediatric oncology; targeted stromal therapies; tumor microenvironment
ID endothelial growth-factor; bevacizumab plus irinotecan; high-grade gliomas; glioblastoma patients; t-cells; dose-escalation; dendritic cells; immune cells; phase-i; survival
AB Strategies targeting the microenvironment of pediatric brain cancers have the potential to improve the efficacy of standard and genome-based molecular therapeutics. These strategies also have the potential of helping resolve many of the challenges associated with developing new drugs and running clinical trials for relatively small pediatric brain tumor population. Disrupting vital paracrine and physical interactions between cancer cells and surrounding stroma, targeting and normalizing the abnormal tumor vasculature, and/or inducing antitumor immunity represent some of the most promising approaches. A comprehensive characterization of the pediatric brain tumor microenvironment's composition and function and its modulation by chemoradiation and molecularly targeted therapies is warranted to develop and effectively implement these approaches.
C1 Massachusetts Gen Hosp, Edwin L Steele Labs, Dept Radiat Oncol, Boston, MA 02114 USA.
   Harvard Univ, Sch Med, Boston, MA USA.
C3 Harvard University; Harvard University Medical Affiliates; Massachusetts General Hospital; Harvard University; Harvard Medical School
RP Jain, RK (通讯作者)，Massachusetts Gen Hosp, Edwin L Steele Labs, 100 Blossom St,Cox 7, Boston, MA 02114 USA.
EM jain@steele.mgh.harvard.edu
FU National Cancer Institute [P01 CA080124, R01 CA163815]; National Foundation for Cancer Research; Alex's Lemonade Stand Foundation
CR Abad C, 2014, J LEUKOCYTE BIOL, V95, P357, DOI 10.1189/jlb.1012531
   Anderton JA, 2008, NEURO-ONCOLOGY, V10, P981, DOI 10.1215/15228517-2008-048
   Ardon H, 2010, PEDIATR BLOOD CANCER, V54, P519, DOI 10.1002/pbc.22319
   Atai NA, 2011, IMMUNOLOGY, V132, P39, DOI 10.1111/j.1365-2567.2010.03335.x
   Batchelor TT, 2013, P NATL ACAD SCI USA, V110, P19059, DOI 10.1073/pnas.1318022110
   Belcaid Z, 2014, PLOS ONE, V9, P0, DOI 10.1371/journal.pone.0101764
   Bouzin C, 2007, J IMMUNOL, V178, P1505, DOI 10.4049/jimmunol.178.3.1505
   Brown JL, 2010, MOL CANCER THER, V9, P145, DOI 10.1158/1535-7163.MCT-09-0554
   Buckanovich RJ, 2008, NAT MED, V14, P28, DOI 10.1038/nm1699
   Carmeliet P, 2011, NATURE, V473, P298, DOI 10.1038/nature10144
   Chae SS, 2010, CLIN CANCER RES, V16, P3618, DOI 10.1158/1078-0432.CCR-09-3073
   Charles NA, 2012, GLIA, V60, P502, DOI 10.1002/glia.21264
   Cohen MH, 2009, ONCOLOGIST, V14, P1131, DOI 10.1634/theoncologist.2009-0121
   Colman H, 2010, NEURO-ONCOLOGY, V12, P49, DOI 10.1093/neuonc/nop007
   Congdon KL, 2014, NEURO-ONCOLOGY, V16, Pviii20, DOI 10.1093/neuonc/nou236
   Daly C, 2013, CANCER RES, V73, P108, DOI 10.1158/0008-5472.CAN-12-2064
   Della Porta M, 2005, ONCOLOGY-BASEL, V68, P276, DOI 10.1159/000086784
   Donson AM, 2009, J IMMUNOL, V183, P7428, DOI 10.4049/jimmunol.0902811
   Dubuc AM, 2010, CURR NEUROL NEUROSCI, V10, P215, DOI 10.1007/s11910-010-0103-9
   Emmenegger BA, 2013, ONCOGENE, V32, P4181, DOI 10.1038/onc.2012.440
   Facciabene A, 2011, NATURE, V475, P226, DOI 10.1038/nature10169
   Fang H, 2013, CANCER RES, V73, P4965, DOI 10.1158/0008-5472.CAN-13-0661
   Fangusaro J, 2013, CANCER-AM CANCER SOC, V119, P4180, DOI 10.1002/cncr.28343
   Flies DB, 2014, J CLIN INVEST, V124, P1966, DOI 10.1172/JCI74589
   Gabrilovich DI, 1996, NAT MED, V2, P1096, DOI 10.1038/nm1096-1096
   Gate D, 2014, P NATL ACAD SCI USA, V111, PE3458, DOI 10.1073/pnas.1412489111
   Goel S, 2011, PHYSIOL REV, V91, P1071, DOI 10.1152/physrev.00038.2010
   Gore L, 2013, LANCET ONCOL, V14, PE70, DOI 10.1016/S1470-2045(12)70530-2
   Griesinger AM, 2014, ONCOIMMUNOLOGY, V3, P0, DOI 10.4161/onci.27256
   Griesinger AM, 2013, J IMMUNOL, V191, P4880, DOI 10.4049/jimmunol.1301966
   Griffioen AW, 1996, CANCER RES, V56, P1111
   Griffioen AW, 1996, BLOOD, V88, P667, DOI 10.1182/blood.V88.2.667.bloodjournal882667
   Gururangan S, 2012, NEURO-ONCOLOGY, V14, P1404, DOI 10.1093/neuonc/nos213
   Gururangan S, 2010, J CLIN ONCOL, V28, P3069, DOI 10.1200/JCO.2009.26.8789
   Hodi FS, 2014, CANCER IMMUNOL RES, V2, P632, DOI 10.1158/2326-6066.CIR-14-0053
   Huang YH, 2013, CANCER RES, V73, P7144, DOI 10.1158/0008-5472.CAN-13-1989
   Huang YH, 2012, P NATL ACAD SCI USA, V109, P17561, DOI 10.1073/pnas.1215397109
   Jain RK, 2007, NAT REV NEUROSCI, V8, P610, DOI 10.1038/nrn2175
   Jain RK, 2014, CANCER CELL, V26, P605, DOI 10.1016/j.ccell.2014.10.006
   Jain RK, 2013, J CLIN ONCOL, V31, P2205, DOI 10.1200/JCO.2012.46.3653
   Johnson KJ, 2014, CANCER EPIDEM BIOMAR, V23, P2716, DOI 10.1158/1055-9965.EPI-14-0207
   Kelley RK, 2014, J CLIN ONCOL S, V32, P0
   Kienast Y, 2013, CLIN CANCER RES, V19, P6730, DOI 10.1158/1078-0432.CCR-13-0081
   Kivisäkk P, 2003, P NATL ACAD SCI USA, V100, P8389, DOI 10.1073/pnas.1433000100
   Kmiecik J, 2014, J NEURO-ONCOL, V116, P1, DOI 10.1007/s11060-013-1265-5
   Kmiecik J, 2013, J NEUROIMMUNOL, V264, P71, DOI 10.1016/j.jneuroim.2013.08.013
   Kool M, 2014, CANCER CELL, V25, P393, DOI 10.1016/j.ccr.2014.02.004
   Lassen U, 2012, BRIT J CANCER, V106, P678, DOI 10.1038/bjc.2011.609
   Levin VA, 2015, J NEURO-ONCOL, V122, P145, DOI 10.1007/s11060-014-1693-x
   Liang Y, 2008, J NEURO-ONCOL, V86, P133, DOI 10.1007/s11060-007-9457-5
   Lorgis V, 2012, J NEURO-ONCOL, V107, P351, DOI 10.1007/s11060-011-0748-5
   Lu-Emerson C, 2015, J CLIN ONCOL, V33, P1197, DOI 10.1200/JCO.2014.55.9575
   MacDonald TJ, 2013, NEURO-ONCOLOGY, V15, P1438, DOI 10.1093/neuonc/not058
   Martinsson-Niskanen T, 2011, CLIN THER, V33, P1142, DOI 10.1016/j.clinthera.2011.08.007
   Maude SL, 2014, NEW ENGL J MED, V371, P1507, DOI 10.1056/NEJMoa1407222
   MEDAWAR PB, 1948, BRIT J EXP PATHOL, V29, P58
   Melder RJ, 1996, NAT MED, V2, P992, DOI 10.1038/nm0996-992
   Motz GT, 2011, NAT REV IMMUNOL, V11, P702, DOI 10.1038/nri3064
   Newcomb EW, 2010, RADIAT RES, V173, P426, DOI 10.1667/RR1904.1
   Nishinol M, 2014, J IMMUNOTHER CANCER, V2, P0, DOI 10.1186/s40425-014-0040-2
   Nummer D, 2007, J NATL CANCER I, V99, P1188, DOI 10.1093/jnci/djm064
   Olson JM, 2014, CANCER CELL, V25, P267, DOI 10.1016/j.ccr.2014.03.003
   Ousman SS, 2012, NAT NEUROSCI, V15, P1096, DOI 10.1038/nn.3161
[truncated: 98,547 more chars]
