# Supplementary material for: Research progress on the role of dendritic cells in glioma during 1992-2024: a bibliometric analysis
Source: Front Immunol. 2025 Jun 20;16:1510549. doi: 10.3389/fimmu.2025.1510549 (PMC12226567; doi:10.3389/fimmu.2025.1510549)
Supplement: Supplementary file 1 [file DataSheet1.zip › download2016u83.txt]

PT J
AU Miska, J
   Rashidi, A
   Chang, AL
   Muroski, ME
   Han, Y
   Zhang, LJ
   Lesniak, MS
AF Miska, Jason
   Rashidi, Aida
   Chang, Alan L.
   Muroski, Megan E.
   Han, Yu
   Zhang, Lingjiao
   Lesniak, Maciej S.
TI Anti-GITR therapy promotes immunity against malignant glioma in a murine model
SO CANCER IMMUNOLOGY IMMUNOTHERAPY
LA English
DT Article
DE Glioblastoma multiforme; GITR; Regulatory T cells; Immunotherapy; Dendritic cells
ID regulatory t-cells; brain-tumors; antitumor immunity; suppressor-cells; dendritic cells; cutting edge; cancer; survival; receptor; glioblastoma
AB Regulatory T cells (Tregs) are potently immunosuppressive cells that accumulate within the glioma microenvironment. The reduction in their function and/or trafficking has been previously shown to enhance survival in preclinical models of glioma. Glucocorticoid-induced TNFR-related protein (GITR) is a tumor necrosis factor superfamily receptor enriched on Tregs that has shown promise as a target for immunotherapy. An agonistic antibody against GITR has been demonstrated to inhibit Tregs in a number of models and has only been recently addressed in glioma. In this study, we examined the modality of the antibody function at the tumor site as opposed to the periphery as the blood-brain barrier prevents efficient antibody delivery to brain tumors. Mice harboring established GL261 tumors were treated with anti-GITR monotherapy and were shown to have a significant increase in overall survival (p < 0.01) when antibodies were injected directly into the glioma core, whereas peripheral antibody treatment only had a modest effect. Peripheral treatment resulted in a significant decrease in granzyme B (GrB) expression by Tregs, whereas intratumoral treatment resulted in both a decrease in GrB expression by Tregs and their selective depletion, which was largely mediated by Fc gamma R-mediated destruction. We also discovered that anti-GITR treatment results in the enhanced survival and functionality of dendritic cells (DCs)-a previously unreported effect of this immunotherapy. In effect, this study demonstrates that the targeting of GITR is a feasible and noteworthy treatment option for glioma, but is largely dependent on the anatomical location in which the antibodies are delivered.
C1 [Miska, Jason; Rashidi, Aida; Muroski, Megan E.; Han, Yu; Zhang, Lingjiao; Lesniak, Maciej S.] Northwestern Univ, Feinberg Sch Med, Dept Neurol Surg, 676 N St Clair,Suite 2210, Chicago, IL 60611 USA.
   [Chang, Alan L.] Univ Chicago, Comm Canc Biol, Chicago, IL 60637 USA.
C3 Northwestern University; Feinberg School of Medicine; University of Chicago
RP Lesniak, MS (通讯作者)，Northwestern Univ, Feinberg Sch Med, Dept Neurol Surg, 676 N St Clair,Suite 2210, Chicago, IL 60611 USA.
EM maciej.lesniak@northwestern.edu
FU NIH National Cancer Institute [R01CA122930, R01 NS093903]; NIH/National Cancer Institute [T32 CA080621-12]
CR Aldrich WA, 2006, GENE THER, V13, P29, DOI 10.1038/sj.gt.3302601
   Berg JV, 2013, J EXP MED, V210, P2803, DOI 10.1084/jem.20130678
   Bettelli E, 2006, NATURE, V441, P235, DOI 10.1038/nature04753
   Bulliard Y, 2013, J EXP MED, V210, P1685, DOI 10.1084/jem.20130573
   Chang CH, 2015, CELL, V162, P1229, DOI 10.1016/j.cell.2015.08.016
   Choi BD, 2013, ONCOIMMUNOLOGY, V2, P0, DOI 10.4161/onci.26757
   Dey M, 2014, J NEUROIMMUNOL, V266, P33, DOI 10.1016/j.jneuroim.2013.10.012
   El Andaloussi A, 2007, J NEURO-ONCOL, V83, P145, DOI 10.1007/s11060-006-9314-y
   El Andaloussi A, 2006, J NEUROSURG, V105, P430, DOI 10.3171/jns.2006.105.3.430
   Esparza EM, 2005, J IMMUNOL, V174, P7869, DOI 10.4049/jimmunol.174.12.7869
   Fecci PE, 2007, CLIN CANCER RES, V13, P2158, DOI 10.1158/1078-0432.CCR-06-2070
   Fecci PE, 2006, CLIN CANCER RES, V12, P4294, DOI 10.1158/1078-0432.CCR-06-0053
   Gondek DC, 2005, J IMMUNOL, V174, P1783, DOI 10.4049/jimmunol.174.4.1783
   Heimberger AB, 2011, NEURO-ONCOLOGY, V13, P3, DOI 10.1093/neuonc/noq169
   Heimberger Amy B, 2009, CLIN NEUROSURG, V56, P98
   Hodi FS, 2010, NEW ENGL J MED, V363, P711, DOI 10.1056/NEJMoa1003466
   Hori S, 2003, SCIENCE, V299, P1057, DOI 10.1126/science.1079490
   Jacobs JFM, 2010, J NEUROIMMUNOL, V225, P195, DOI 10.1016/j.jneuroim.2010.05.020
   Ji HB, 2004, J IMMUNOL, V172, P5823, DOI 10.4049/jimmunol.172.10.5823
   Jordan JT, 2008, CANCER IMMUNOL IMMUN, V57, P123, DOI 10.1007/s00262-007-0336-x
   Ko K, 2005, J EXP MED, V202, P885, DOI 10.1084/jem.20050940
   Lahey TP, 2007, J INFECT DIS, V196, P43, DOI 10.1086/518613
   Lampson LA, 2011, MABS-AUSTIN, V3, P153, DOI 10.4161/mabs.3.2.14239
   Lindau D, 2013, IMMUNOLOGY, V138, P105, DOI 10.1111/imm.12036
   Litzinger MT, 2007, BLOOD, V110, P3192, DOI 10.1182/blood-2007-06-094615
   Lu L, 2014, J TRANSL MED, V12, P0, DOI 10.1186/1479-5876-12-36
   Maes W, 2013, CLIN DEV IMMUNOL, V0, P0, DOI DOI 10.1155/2013/952469
   Mellman I, 2011, NATURE, V480, P480, DOI 10.1038/nature10673
   Naidoo J, 2014, BRIT J CANCER, V111, P2214, DOI 10.1038/bjc.2014.348
   Ostrand-Rosenberg S, 2009, J IMMUNOL, V182, P4499, DOI 10.4049/jimmunol.0802740
   Patel MA, 2016, J IMMUNOTHER CANCER, V4, P0, DOI 10.1186/s40425-016-0132-2
   Prins RM, 2003, J NEURO-ONCOL, V64, P45, DOI 10.1023/A:1024929724736
   Ronchetti S, 2004, EUR J IMMUNOL, V34, P613, DOI 10.1002/eji.200324804
   Sakaguchi S, 2009, INT IMMUNOL, V21, P1105, DOI 10.1093/intimm/dxp095
   Sakuishi K, 2010, J EXP MED, V207, P2187, DOI 10.1084/jem.20100643
   SALLUSTO F, 1994, J EXP MED, V179, P1109, DOI 10.1084/jem.179.4.1109
   Sayour EJ, 2015, CANCER IMMUNOL IMMUN, V64, P419, DOI 10.1007/s00262-014-1651-7
   Schaer DA, 2013, CANCER IMMUNOL RES, V1, P320, DOI 10.1158/2326-6066.CIR-13-0086
   Smyth MJ, 2014, IMMUNOL CELL BIOL, V92, P473, DOI 10.1038/icb.2014.33
   Sonabend AM, 2008, ANTICANCER RES, V28, P1143
   Szajnik M, 2010, PLOS ONE, V5, P0, DOI 10.1371/journal.pone.0011469
   Tario JD, 2012, JOVE-J VIS EXP, V0, P0, DOI DOI 10.3791/4287
   Thomas AA, 2015, NEURO-ONCOLOGY, V17, P801, DOI 10.1093/neuonc/nou363
   Tone Y, 2014, J IMMUNOL, V192, P3915, DOI 10.4049/jimmunol.1302174
   Vecchiarelli A, 2009, CELL IMMUNOL, V257, P13, DOI 10.1016/j.cellimm.2009.02.001
   Vega EA, 2008, FUTURE ONCOL, V4, P433, DOI 10.2217/14796694.4.3.433
   Wainwright DA, 2014, CLIN CANCER RES, V20, P5290, DOI 10.1158/1078-0432.CCR-14-0514
   Wainwright DA, 2013, FRONT IMMUNOL, V4, P0, DOI 10.3389/fimmu.2013.00116
   Wainwright DA, 2012, CLIN CANCER RES, V18, P6110, DOI 10.1158/1078-0432.CCR-12-2130
   Wainwright DA, 2011, NEURO-ONCOLOGY, V13, P1308, DOI 10.1093/neuonc/nor134
   Whiteside TL, 2014, CANCER IMMUNOL IMMUN, V63, P67, DOI 10.1007/s00262-013-1490-y
   Yang L, 2015, BIOMED RES INT, V2015, P0, DOI 10.1155/2015/717530
   Yue Q, 2014, J NEURO-ONCOL, V116, P251, DOI 10.1007/s11060-013-1314-0
   Zeng J, 2013, INT J RADIAT ONCOL, V86, P343, DOI 10.1016/j.ijrobp.2012.12.025
NR 54
TC 32
Z9 37
U1 0
U2 18
PU SPRINGER
PI NEW YORK
PA 233 SPRING ST, NEW YORK, NY 10013 USA
SN 0340-7004
EI 1432-0851
J9 CANCER IMMUNOL IMMUN
JI Cancer Immunol. Immunother.
PD DEC 15
PY 2016
VL 65
IS 12
BP 1555
EP 1567
DI 10.1007/s00262-016-1912-8
PG 13
WC Oncology; Immunology
SC Oncology; Immunology
GA EB7UB
UT WOS:000387595000011
PM 27734112
DA 2025-02-17
ER

PT J
AU Duinkerken, S
   van Kooyk, Y
   Garcia-Vallejo, JJ
AF Duinkerken, Sanne
   van Kooyk, Yvette
   Garcia-Vallejo, Juan J.
TI Human cytomegalovirus-based immunotherapy to treat glioblastoma: Into the future
SO ONCOIMMUNOLOGY
LA English
DT Article
DE C-type lectin receptor; dendritic cell; glioblastoma; HCMV; immunotherapy; vaccination
AB Glioblastoma multiforme (GBM) is the most aggressive brain tumor and median survival time with current therapies is only 14.6 mo. Although multiple immunotherapeutic strategies are being explored, efficacy remains poor. In order to improve immunotherapy for GBM, we propose to combine currently used endogenous with human cytomegalovirus (HCMV) specific antigens expressed on cancer cells.
C1 [Duinkerken, Sanne; van Kooyk, Yvette; Garcia-Vallejo, Juan J.] Vrije Univ Amsterdam Med Ctr, Dept Mol Cell Biol & Immunol, Amsterdam, Netherlands.
C3 Vrije Universiteit Amsterdam; VU UNIVERSITY MEDICAL CENTER
RP Garcia-Vallejo, JJ (通讯作者)，Vrije Univ Amsterdam, Med Ctr, Dept Mol Cell Biol & Immunol, POB 7057, NL-1007 MB Amsterdam, Netherlands.
EM jj.garciavallejo@vumc.nl
CR Alexandrov LB, 2013, NATURE, V500, P415, DOI 10.1038/nature12477
   Baral A, 2014, ONCOL LETT, V8, P1195, DOI 10.3892/ol.2014.2268
   Dziurzynski K, 2012, NEURO-ONCOLOGY, V14, P246, DOI 10.1093/neuonc/nor227
   Fehres CM, 2013, FRONT IMMUNOL, V4, P0, DOI 10.3389/fimmu.2013.00157
   Maes W, 2009, NEURO-ONCOLOGY, V11, P529, DOI 10.1215/15228517-2009-004
   Mitchell DA, 2015, NATURE, V519, P366, DOI 10.1038/nature14320
   Schuster J, 2015, NEURO-ONCOLOGY, V17, P854, DOI 10.1093/neuonc/nou348
   Seymour T, 2015, FRONT ONCOL, V5, P0, DOI 10.3389/fonc.2015.00159
   Soroceanu L, 2015, CANCER RES, V75, P3065, DOI 10.1158/0008-5472.CAN-14-3307
   Unger WWJ, 2015, ONCOIMMUNOLOGY, V4, P0, DOI 10.4161/21624011.2014.970462
NR 10
TC 2
Z9 2
U1 0
U2 1
PU TAYLOR & FRANCIS INC
PI PHILADELPHIA
PA 530 WALNUT STREET, STE 850, PHILADELPHIA, PA 19106 USA
SN 2162-402X
EI 
J9 ONCOIMMUNOLOGY
JI OncoImmunology
PD JUN 15
PY 2016
VL 5
IS 9
BP 
EP 
DI 10.1080/2162402X.2016.1214791
PG 3
WC Oncology; Immunology
SC Oncology; Immunology
GA DZ0KR
UT WOS:000385528200021
PM 27757314
DA 2025-02-17
ER

PT J
AU Daguzan, C
   Moulin, M
   Kulyk-Barbier, H
   Davrinche, C
   Peyrottes, S
   Champagne, E
AF Daguzan, Charline
   Moulin, Morgane
   Kulyk-Barbier, Hanna
   Davrinche, Christian
   Peyrottes, Suzanne
   Champagne, Eric
TI Aminobisphosphonates Synergize with Human Cytomegalovirus To Activate the Antiviral Activity of Vγ9Vδ2 Cells
SO JOURNAL OF IMMUNOLOGY
LA English
DT Article
ID delta t-cells; zoledronic acid; receptor-gamma; hiv-infection; inhibition; bisphosphonate; replication; stimulation; recognize; antigens
AB Human V gamma 9V delta 2 T cells are activated through their TCR by neighboring cells producing phosphoantigens. Zoledronate (ZOL) treatment induces intracellular accumulation of the phosphoantigens isopentenyl pyrophosphate and ApppI. Few attempts have been made to use immunomanipulation of V gamma 9V delta 2 lymphocytes in chronic viral infections. Although V gamma 9V delta 2 T cells seem to ignore human CMV (HCMV)-infected cells, we examined whether they can sense HCMV when a TCR stimulus is provided with ZOL. Fibroblasts treated with ZOL activate V gamma 9V delta 2 T cells to produce IFN-gamma but not TNF. Following the same treatment, HCMV-infected fibroblasts stimulate TNF secretion and an increased production of IFN-g, indicating that V gamma 9V delta 2 cells can sense HCMV infection. Increased lymphokine production was observed with most clinical isolates and laboratory HCMV strains, HCMV-permissive astrocytoma, or dendritic cells, as well as "naive" and activated V gamma 9V delta 2 cells. Quantification of intracellular isopentenyl pyrophosphate/ApppI following ZOL treatment showed that HCMV infection boosts their accumulation. This was explained by an increased capture of ZOL and by upregulation of HMG-CoA synthase and reductase transcription. Using an experimental setting where infected fibroblasts were cocultured with gamma delta cells in submicromolar concentrations of ZOL, we show that V gamma 9V delta 2 cells suppressed substantially the release of infectious particles while preserving uninfected cells. V gamma 9V delta 2 cytotoxicity was decreased by HCMV infection of targets whereas anti-IFN-gamma and anti-TNF Abs significantly blocked the antiviral effect. Our experiments indicate that cytokines produced by V gamma 9V delta 2 T cells have an antiviral potential in HCMVinfection. This should lead to in vivo studies to explore the possible antiviral effect of immunostimulation with ZOL in this context.
C1 [Daguzan, Charline; Moulin, Morgane; Davrinche, Christian; Champagne, Eric] Ctr Physiopathol Toulouse Purpan, F-31024 Toulouse, France.
   [Daguzan, Charline; Moulin, Morgane; Davrinche, Christian; Champagne, Eric] INSERM, U1043, F-31024 Toulouse, France.
   [Daguzan, Charline; Moulin, Morgane; Davrinche, Christian; Champagne, Eric] CNRS, UMR5282, F-31024 Toulouse, France.
   [Daguzan, Charline; Moulin, Morgane; Davrinche, Christian; Champagne, Eric] Univ Toulouse 3, F-31062 Toulouse, France.
   [Kulyk-Barbier, Hanna] Inst Natl Rech Agron 792, Lab Ingn Syst Biol & Proc, UMR Inst Natl Sci Appl,UMR,INSA, Inst Natl Sci Appl,Plateforme MetaToul,CNRS 5504, F-31400 Toulouse, France.
   [Peyrottes, Suzanne] Univ Montpellier 2, Ecole Natl Super Chim Montpellier, Inst Biomol Max Mousseron, CNRS,UMR 5247, F-34095 Montpellier, France.
C3 Universite de Toulouse; Universite Toulouse III - Paul Sabatier; Centre National de la Recherche Scientifique (CNRS); Institut National de la Sante et de la Recherche Medicale (Inserm); Institut National de la Sante et de la Recherche Medicale (Inserm); Centre National de la Recherche Scientifique (CNRS); CNRS - National Institute for Biology (INSB); Universite de Toulouse; Universite Toulouse III - Paul Sabatier; INRAE; Universite de Toulouse; Universite Federale Toulouse Midi-Pyrenees (ComUE); Institut National des Sciences Appliquees de Toulouse; Centre National de la Recherche Scientifique (CNRS); Universite de Montpellier; Ecole nationale superieure de chimie de Montpellier; Centre National de la Recherche Scientifique (CNRS); CNRS - Institute of Chemistry (INC)
RP Champagne, E (通讯作者)，Ctr Hosp Univ Purpan, Ctr Physiopathol Toulouse Purpan, BP 3028, F-31024 Toulouse 03, France.
EM eric.champagne@inserm.fr
FU Fondation pour la Recherche Medicale Grant [DCM20121225761]
CR Agrati C, 2011, AIDS REV, V13, P3
   Unknown -, 2006, DRUG DISCOV. TODAY THER. STRATEG, V0, P0
   Blanc M, 2011, PLOS BIOL, V9, P0, DOI 10.1371/journal.pbio.1000598
   Carlier J, 2011, BLOOD, V118, P6783, DOI 10.1182/blood-2011-02-337956
   Cha TA, 1996, J VIROL, V70, P78, DOI 10.1128/JVI.70.1.78-83.1996
   Chandrasekaran V, 2015, MEDCHEMCOMM, V6, P919, DOI 10.1039/c5md00063g
   Chen TL, 2002, J CLIN PHARMACOL, V42, P1228, DOI 10.1177/009127002762491316
   Chien YH, 2014, ANNU REV IMMUNOL, V32, P121, DOI 10.1146/annurev-immunol-032713-120216
   Cimini E, 2013, J INTERF CYTOK RES, V33, P136, DOI 10.1089/jir.2012.0050
   Cimini E, 2012, PLOS ONE, V7, P0, DOI 10.1371/journal.pone.0037014
   Clézardin P, 2011, BONE, V48, P71, DOI 10.1016/j.bone.2010.07.016
   Cummings JS, 2008, J LEUKOCYTE BIOL, V84, P371, DOI 10.1189/jlb.1207847
   Davignon JL, 1996, J VIROL, V70, P2162, DOI 10.1128/JVI.70.4.2162-2169.1996
   Dimova T, 2015, P NATL ACAD SCI USA, V112, PE556, DOI 10.1073/pnas.1412058112
   Eberl M, 2003, FEBS LETT, V544, P4, DOI 10.1016/S0014-5793(03)00483-6
   Fielding CA, 2014, PLOS PATHOG, V10, P0, DOI 10.1371/journal.ppat.1004058
   Fortunato EA, 2000, TRENDS MICROBIOL, V8, P111, DOI 10.1016/S0966-842X(00)01699-1
   Fournié JJ, 2013, CELL MOL IMMUNOL, V10, P35, DOI 10.1038/cmi.2012.39
   Gober HJ, 2003, J EXP MED, V197, P163, DOI 10.1084/jem.20021500
   Halenius A, 2015, CELL MOL IMMUNOL, V12, P139, DOI 10.1038/cmi.2014.105
   Harly C, 2015, FRONT IMMUNOL, V5, P0, DOI 10.3389/fimmu.2014.00657
   Harly C, 2012, BLOOD, V120, P2269, DOI 10.1182/blood-2012-05-430470
   Iida KT, 2002, FEBS LETT, V520, P177, DOI 10.1016/S0014-5793(02)02811-9
   Jauhiainen M, 2009, J CHROMATOGR B, V877, P2967, DOI 10.1016/j.jchromb.2009.07.010
   Kobayashi H, 2015, PHARMACEUTICALS, V8, P40, DOI 10.3390/ph8010040
   Lafarge X, 2001, J INFECT DIS, V184, P533, DOI 10.1086/322843
   Lucin P, 2015, CELL MOL IMMUNOL, V12, P154, DOI 10.1038/cmi.2014.85
   Miyagawa F, 2001, J IMMUNOL, V166, P5508, DOI 10.4049/jimmunol.166.9.5508
   Nedellec S, 2010, J IMMUNOL, V185, P55, DOI 10.4049/jimmunol.1000373
   Nussbaumer O, 2011, BLOOD, V118, P2743, DOI 10.1182/blood-2011-01-328526
   Poccia F, 2009, AIDS, V23, P555, DOI 10.1097/QAD.0b013e3283244619
   Rauwel B, 2010, J VIROL, V84, P2946, DOI 10.1128/JVI.01779-09
   Rhodes DA, 2015, J IMMUNOL, V194, P2390, DOI 10.4049/jimmunol.1401064
   Romero R, 1996, HEPATOLOGY, V23, P17, DOI 10.1002/hep.510230103
   Sandstrom A, 2012, J BIOL CHEM, V287, P6035, DOI 10.1074/jbc.M111.333153
   Schmidt A, 1996, P NATL ACAD SCI USA, V93, P3068, DOI 10.1073/pnas.93.7.3068
   Scotet E, 2005, IMMUNITY, V22, P71, DOI 10.1016/j.immuni.2004.11.012
   Skorey K, 1997, J BIOL CHEM, V272, P22472, DOI 10.1074/jbc.272.36.22472
   TANAKA Y, 1995, NATURE, V375, P155, DOI 10.1038/375155a0
   Thompson K, 2002, BIOCHEM BIOPH RES CO, V290, P869, DOI 10.1006/bbrc.2001.6289
   Tu WW, 2011, J EXP MED, V208, P1511, DOI 10.1084/jem.20110226
   Vantourout P, 2013, NAT REV IMMUNOL, V13, P88, DOI 10.1038/nri3384
   Vantourout P, 2009, J IMMUNOL, V183, P3848, DOI 10.4049/jimmunol.0901085
   Vavassori S, 2013, NAT IMMUNOL, V14, P908, DOI 10.1038/ni.2665
   Wang H, 2013, J IMMUNOL, V191, P1029, DOI 10.4049/jimmunol.1300658
   Weekes MP, 2013, SCIENCE, V340, P199, DOI 10.1126/science.1235047
   Willcox CR, 2012, NAT IMMUNOL, V13, P872, DOI 10.1038/ni.2394
   Wu L, 2005, ANAL BIOCHEM, V336, P164, DOI 10.1016/j.ab.2004.09.001
   Ye J, 2003, P NATL ACAD SCI USA, V100, P15865, DOI 10.1073/pnas.2237238100
NR 49
TC 6
Z9 8
U1 0
U2 8
PU AMER ASSOC IMMUNOLOGISTS
PI BETHESDA
PA 9650 ROCKVILLE PIKE, BETHESDA, MD 20814 USA
SN 0022-1767
EI 1550-6606
J9 J IMMUNOL
JI J. Immunol.
PD MAR 1
PY 2016
VL 196
IS 5
BP 2219
EP 2229
DI 10.4049/jimmunol.1501661
PG 11
WC Immunology
SC Immunology
GA DG8LT
UT WOS:000372336300024
PM 26819204
DA 2025-02-17
ER

PT J
AU Chekhonin, IV
   Gurina, OI
   Cherepanov, SA
   Abakumov, MA
   Ionova, KP
   Zhigarev, DK
   Makarov, AV
   Chekhonin, VP
AF Chekhonin, I. V.
   Gurina, O. I.
   Cherepanov, S. A.
   Abakumov, M. A.
   Ionova, K. P.
   Zhigarev, D. K.
   Makarov, A. V.
   Chekhonin, V. P.
TI Pulsed Dendritic Cells for the Therapy of Experimental Glioma
SO BULLETIN OF EXPERIMENTAL BIOLOGY AND MEDICINE
LA English
DT Article
DE dendritic cells; glioma; neurospecific proteins; angiogenesis; periglioma zone
ID monoclonal-antibody; c6 glioma
AB We obtained the morphologically, cytofluorometrically, and functionally mature dendritic cells from rats that were pulsed with antigens of the C6 glioma tissue extract. The concentrations of angiogenesis antigens (VEGF, VEGFR-1, and VEGFR-2) and periglioma zone proteins (GFAP, connexin 43, and BSAT1) in the pulsing extract were measured by ELISA. Our results drove us to a conclusion that despite mature phenotype of pulsed dendritic cell, the antigenic composition of glioma tissue extracts should be modified.
C1 [Chekhonin, I. V.; Gurina, O. I.; Ionova, K. P.; Zhigarev, D. K.; Makarov, A. V.; Chekhonin, V. P.] Minist Hlth Russian Federat, VP Serbsky Fed Med Res Ctr Psychiat & Narcol, Moscow, Russia.
   [Cherepanov, S. A.; Abakumov, M. A.; Chekhonin, V. P.] NI Pirogov Russian Natl Res Med Univ, Med Biol Fac, Dept Med Nanobiotechnol, Minist Hlth Russian Federat, Moscow, Russia.
C3 Ministry of Health of the Russian Federation; Pirogov Russian National Research Medical University; Ministry of Health of the Russian Federation
RP Chekhonin, IV (通讯作者)，Minist Hlth Russian Federat, VP Serbsky Fed Med Res Ctr Psychiat & Narcol, Moscow, Russia.
EM ivan-chekhonin@yandex.ru
CR Akiyama Y, 2012, BMC CANCER, V12, P0, DOI 10.1186/1471-2407-12-623
   Baklaushev VP, 2013, B EXP BIOL MED+, V155, P491, DOI 10.1007/s10517-013-2186-1
   Baklaushev VP, 2015, DRUG DELIV, V22, P276, DOI 10.3109/10717544.2013.876460
   Baklaushev VP, 2011, DRUG DELIV, V18, P331, DOI 10.3109/10717544.2010.549527
   Butterfield LH, 2008, J IMMUNOTHER, V31, P89, DOI 10.1097/CJI.0b013e318158fce0
   Chekhonin VP, 2007, B EXP BIOL MED+, V143, P501, DOI 10.1007/s10517-007-0167-y
   Chekhonin VP, 1995, NEUROREPORT, V7, P129, DOI 10.1097/00001756-199512000-00031
   Korchagina AA, 2014, B EXP BIOL MED+, V156, P357, DOI 10.1007/s10517-014-2348-9
   Li B, 2006, CLIN CANCER RES, V12, P6808, DOI 10.1158/1078-0432.CCR-06-1558
   Pavlov KA, 2008, B EXP BIOL MED+, V146, P599, DOI 10.1007/s10517-009-0347-z
   Phuphanich S, 2013, CANCER IMMUNOL IMMUN, V62, P125, DOI 10.1007/s00262-012-1319-0
   Shein SA, 2015, B EXP BIOL MED+, V158, P371, DOI 10.1007/s10517-015-2765-4
   Takahashi A, 2004, CANCER IMMUNOL IMMUN, V53, P543, DOI 10.1007/s00262-003-0466-8
NR 13
TC 3
Z9 4
U1 0
U2 3
PU SPRINGER
PI NEW YORK
PA 233 SPRING ST, NEW YORK, NY 10013 USA
SN 0007-4888
EI 1573-8221
J9 B EXP BIOL MED+
JI Bull. Exp. Biol. Med.
PD OCT 15
PY 2016
VL 161
IS 6
BP 792
EP 796
DI 10.1007/s10517-016-3512-1
PG 5
WC Medicine, Research & Experimental
SC Research & Experimental Medicine
GA EB7TV
UT WOS:000387594400014
PM 27783297
DA 2025-02-17
ER

PT J
AU Xue, H
   Zhang, JS
   Guo, X
   Wang, J
   Li, JB
   Gao, X
   Guo, XF
   Li, T
   Xu, SG
   Zhang, P
   Liu, QL
   Li, G
AF Xue, Hao
   Zhang, Jinsen
   Guo, Xing
   Wang, Jian
   Li, Jiangbing
   Gao, Xiao
   Guo, Xiaofan
   Li, Tong
   Xu, Shugang
   Zhang, Ping
   Liu, Qinglin
   Li, Gang
TI CREBRF is a potent tumor suppressor of glioblastoma by blocking hypoxia-induced autophagy via the CREB3/ATG5 pathway
SO INTERNATIONAL JOURNAL OF ONCOLOGY
LA English
DT Article
DE hypoxia; autophagy; glioblastoma; CREBRF; CREB3; ATG5
ID human-melanoma cells; dendritic cells; endoplasmic-reticulum; cancer-therapy; brain-tumors; apoptosis; activation; protein; stress; luman
AB Hypoxia induces protective autophagy in advanced glioblastoma cells, and targeting this process may improve the outcome for glioblastoma patients. Recent studies have suggested that the autophagic process is upregulated in glioblastoma cells in response to extensive hypoxia. Here, we describe a novel tumor suppressor in glioblastoma cells, whereby hypoxia downregulated CREBRF expression and acts as a potent inhibitor of autophagy in glioblastoma cells via the CREB3/ATG5 pathway. Our results demonstrate that CREBRF expression negatively correlates with autophagic and HIF-1 alpha levels in different grade gliomas. Given that CREBRF is a negative regulator of CREB3, CREB3 knockdown also repressed hypoxia-induced autophagy in glioblastoma cells in vitro. Collectively, our findings provide new insight into the molecular mechanisms underlying hypoxia-induced glioblastoma cell autophagy and indicate that the hypoxia/CREBRF/CREB3/ATG5 pathway plays a central role in malignant glioma progression.
C1 [Xue, Hao; Zhang, Jinsen; Guo, Xing; Gao, Xiao; Guo, Xiaofan; Li, Tong; Xu, Shugang; Liu, Qinglin; Li, Gang] Shandong Univ, Qilu Hosp, Dept Neurosurg, 107 Wenhua Western Rd, Jinan 250012, Shandong, Peoples R China.
   [Xue, Hao; Zhang, Jinsen; Guo, Xing; Zhang, Ping; Li, Gang] Shandong Univ, Brain Sci Res Inst, 107 Wenhua Western Rd, Jinan 250012, Shandong, Peoples R China.
   [Wang, Jian] Univ Bergen, Dept Biomed, N-5009 Bergen, Norway.
   [Li, Jiangbing] Shandong Univ, Shandong Prov Hosp, Dept Cardiol, Jinan 250021, Shandong, Peoples R China.
   [Xu, Shugang] Dezhou Peoples Hosp, Dept Neurosurg, Dezhou, Shandong, Peoples R China.
C3 Shandong University; Shandong University; University of Bergen; Shandong First Medical University & Shandong Academy of Medical Sciences; Shandong University
RP Liu, QL; Li, G (通讯作者)，Shandong Univ, Qilu Hosp, Dept Neurosurg, 107 Wenhua Western Rd, Jinan 250012, Shandong, Peoples R China.
EM bodystrong@126.com; ligangqiluhospital@163.com
FU National Natural Science Foundation of China [81101594, 81372719, 81172403, 81300510, 81402077, 81571284, 91542115]; Taishan Scholars of Shandong Province of China [ts201511093]
CR Aredia Francesca, 2012, CELLS, V1, P520, DOI 10.3390/cells1030520
   Audas TE, 2008, MOL CELL BIOL, V28, P3952, DOI 10.1128/MCB.01439-07
   Boya P, 2005, MOL CELL BIOL, V25, P1025, DOI 10.1128/MCB.25.3.1025-1040.2005
   Brahimi-Horn Christiane, 2006, BULL CANCER, V93, P0
   Cao GT, 2002, J HUM GENET, V47, P373, DOI 10.1007/s100380200053
   Chen N, 2009, BBA-MOL CELL RES, V1793, P1516, DOI 10.1016/j.bbamcr.2008.12.013
   Davis ME, 2011, CLIN J ONCOL NURS, V15, P291, DOI 10.1188/11.CJON.291-297
   Eng JWL, 2014, CANCER IMMUNOL IMMUN, V63, P1115, DOI 10.1007/s00262-014-1617-9
   Evans SM, 2004, CLIN CANCER RES, V10, P8177, DOI 10.1158/1078-0432.CCR-04-1081
   Gewirtz DA, 2014, CANCER RES, V74, P647, DOI 10.1158/0008-5472.CAN-13-2966
   Guo JY, 2013, CELL, V155, P1216, DOI 10.1016/j.cell.2013.11.019
   Gwinn DM, 2008, MOL CELL, V30, P214, DOI 10.1016/j.molcel.2008.03.003
   Harris AL, 2002, NAT REV CANCER, V2, P38, DOI 10.1038/nrc704
   Hsieh DJY, 2015, CELL PHYSIOL BIOCHEM, V36, P274, DOI 10.1159/000374070
   Hu YL, 2012, AUTOPHAGY, V8, P979, DOI 10.4161/auto.20232
   Hu YL, 2012, CANCER RES, V72, P1773, DOI 10.1158/0008-5472.CAN-11-3831
   Ji RC, 2014, CANCER LETT, V346, P6, DOI 10.1016/j.canlet.2013.12.001
   Jung CH, 2009, MOL BIOL CELL, V20, P1992, DOI 10.1091/mbc.E08-12-1249
   Liu YL, 2014, ONCOTARGET, V5, P11237
   Lu R, 1997, MOL CELL BIOL, V17, P5117, DOI 10.1128/MCB.17.9.5117
   Mamdani F, 2008, AM J MED GENET B, V147B, P500, DOI 10.1002/ajmg.b.30617
   Marino ML, 2012, J BIOL CHEM, V287, P30664, DOI 10.1074/jbc.M112.339127
   Mazure NM, 2010, CURR OPIN CELL BIOL, V22, P177, DOI 10.1016/j.ceb.2009.11.015
   McNamara MG, 2012, EXPERT REV ANTICANC, V12, P643, DOI 10.1586/era.12.35
   Meijer AJ, 2009, CRIT REV CL LAB SCI, V46, P210, DOI 10.1080/10408360903044068
   Mizushima N, 2007, AUTOPHAGY, V3, P542, DOI 10.4161/auto.4600
   Mongiardi MP, 2012, CNS NEUROL DISORD-DR, V11, P878
   Mori K, 2000, CELL, V101, P451, DOI 10.1016/S0092-8674(00)80855-7
   Mucaj V, 2012, INT J HEMATOL, V95, P464, DOI 10.1007/s12185-012-1070-5
   Mukhopadhyay S, 2014, APOPTOSIS, V19, P555, DOI 10.1007/s10495-014-0967-2
   Ohgaki Hiroko, 2009, V472, V0, PP323, DOI 10.1007/978-1-60327-492-0_14
   Ostrom QT, 2015, CANCER TREAT RES, V163, P1, DOI 10.1007/978-3-319-12048-5_1
   Qu X, 2005, IMMUNOL CELL BIOL, V83, P668, DOI 10.1111/j.1440-1711.2005.01383.x
   Sayegh ET, 2014, MOL NEUROBIOL, V49, P1212, DOI 10.1007/s12035-013-8593-5
   Seo YJ, 2007, BIOCHEM BIOPH RES CO, V364, P388, DOI 10.1016/j.bbrc.2007.10.023
   Seok S, 2014, NATURE, V516, P108, DOI 10.1038/nature13949
   Shintani T, 2004, SCIENCE, V306, P990, DOI 10.1126/science.1099993
   Sifers RN, 2003, SCIENCE, V299, P1330, DOI 10.1126/science.1082718
   Thorburn A, 2014, MOL PHARMACOL, V85, P830, DOI 10.1124/mol.114.091850
   Unwith S, 2015, INT J CANCER, V136, P2491, DOI 10.1002/ijc.28889
   Vaupel P, 2008, ONCOLOGIST, V13, P21, DOI 10.1634/theoncologist.13-S3-21
   Wu HJ, 2014, INT J BIOL SCI, V10, P1072, DOI 10.7150/ijbs.9719
   Yang MX, 2010, IMMUNOL CELL BIOL, V88, P165, DOI 10.1038/icb.2009.77
   Yang YZ, 2013, THERIOGENOLOGY, V79, P633, DOI 10.1016/j.theriogenology.2012.11.017
   Yang ZF, 2010, NAT CELL BIOL, V12, P814, DOI 10.1038/ncb0910-814
   Yuan G, 2014, J BIOL CHEM, V289, P10607, DOI 10.1074/jbc.M113.528760
   Zhao WL, 2005, EUR J IMMUNOL, V35, P3468, DOI 10.1002/eji.200526262
NR 47
TC 42
Z9 44
U1 0
U2 28
PU SPANDIDOS PUBL LTD
PI ATHENS
PA POB 18179, ATHENS, 116 10, GREECE
SN 1019-6439
EI 1791-2423
J9 INT J ONCOL
JI Int. J. Oncol.
PD AUG 15
PY 2016
VL 49
IS 2
BP 519
EP 528
DI 10.3892/ijo.2016.3576
PG 10
WC Oncology
SC Oncology
GA DP1QD
UT WOS:000378263600009
PM 27278737
DA 2025-02-17
ER

PT J
AU Hu, SJ
   Li, B
   Shen, XF
   Zhang, R
   Gao, DK
   Guo, QD
   Jin, Y
   Fei, Z
AF Hu, Shijie
   Li, Bing
   Shen, Xuefeng
   Zhang, Rui
   Gao, Dakuan
   Guo, Qingdong
   Jin, Yan
   Fei, Zhou
TI Induction of antigen-specific cytotoxic T-cell response by dendritic cells generated from ecto-mesenchymal stem cells infected with an adenovirus containing the MAGE-D4a gene
SO ONCOLOGY LETTERS
LA English
DT Article
DE ecto-mesenchymal stem cells; dendritic cells; MAGE-D4a; gene therapy; immunotherapy
ID high-grade gliomas; malignant glioma; cancer-testis; brain-tumors; immunotherapy; therapy; expression; glioblastoma; multiforme; family
AB The present study aimed to investigate the feasibility of using ecto-mesenchymal stem cell (EMSC)-derived dendritic cells (DCs) for glioma immunotherapy following infection by a recombinant adenovirus containing the melanoma-associated antigen D4a (MAGE-D4a) gene. The ex vivo cultured EMSCs were infected by the adenoviral plasmid containing MAGE-D4a (pAd/MAGE-D4a). Efficiency of transfection was evaluated through the detection of green fluorescent protein-marked MAGE-D4a. The MAGE-EMSCs were induced to differentiate into DCs, termed as MAGE-EMSCs-DCs. The morphology was subsequently analyzed under a microscope, and methyl thiazolyl tetrazolium (MTT) and interferon- (IFN-) assays were performed to analyze the cytotoxicity of the MAGE-EMSC-DCs on the human glioma U251 cell line. Following purification by magnetic-activated cell sorting, the EMSCs grew into swirls, with a long spindle shape and were fibroblast-like. The gene transfected with recombinant adenovirus vectors maintained high and stable expression levels of MAGE-D4a, and its efficiency was increased in a multiplicity of infection-dependent manner. The results of the MTT assay indicated that the T cells, primed by the recombinant MAGE-D4a-infected EMSC-DCs in vitro, recognized MAGE-D4a-expressing tumor cell lines in a human leukocyte antigen class I-restricted manner, and evoked a higher cytotoxic T cell (CTL) response. The CTL response induced by the MAGE-EMSC-DCs, co-cultured with the U251 cells for 24 h, produced 765.0 pg/ml IFN-, which was significantly greater when compared to the control wells. T lymphocytes stimulated by MAGE-EMSC-DCs evoke a higher CTL response to human glioma cell lines, and may serve as a promising therapeutic modality for the treatment of MAGE-D4a-expressing glioma.
C1 [Hu, Shijie; Li, Bing; Gao, Dakuan; Guo, Qingdong; Fei, Zhou] Xijing Hosp, Dept Neurosurg, Xian, Peoples R China.
   [Shen, Xuefeng] Fourth Mil Med Univ, Sch Publ Hlth, Dept Occupat & Environm Hlth, Xian 710032, Shaanxi, Peoples R China.
   [Shen, Xuefeng] Fourth Mil Med Univ, Sch Publ Hlth, Minist Educ, Key Lab Hazard Assessment & Control Special Opera, Xian 710032, Shaanxi, Peoples R China.
   [Zhang, Rui] Fourth Mil Med Univ, Dept Biochem & Mol Biol, Xian 710032, Shaanxi, Peoples R China.
   [Jin, Yan] Fourth Mil Med Univ, Dept Oral Histol & Pathol, Res & Dev Ctr Tissue Engn, Sch Stomatol, 145 Changlexilu, Xian 710032, Shaanxi, Peoples R China.
C3 Air Force Military Medical University; Air Force Military Medical University; Air Force Military Medical University; Air Force Military Medical University; Air Force Military Medical University
RP Jin, Y (通讯作者)，Fourth Mil Med Univ, Dept Oral Histol & Pathol, Res & Dev Ctr Tissue Engn, Sch Stomatol, 145 Changlexilu, Xian 710032, Shaanxi, Peoples R China.; Fei, Z (通讯作者)，Fourth Mil Med Univ, Xijing Hosp, Dept Neurosurg, 15 Changlexilu, Xian 710032, Shaanxi, Peoples R China.
EM yanjinfmmu@vip.sina.com; hushijie1979@126.com
FU Youth Science Fund Project of the National Natural Science Foundation of China [81101710]
CR Ajeawung NF, 2013, CANCER LETT, V330, P130, DOI 10.1016/j.canlet.2012.11.039
   Ardon H, 2012, CANCER IMMUNOL IMMUN, V61, P2033, DOI 10.1007/s00262-012-1261-1
   Assi H, 2012, NEUROSCI LETT, V527, P71, DOI 10.1016/j.neulet.2012.08.003
   Candolfi M, 2012, NEOPLASIA, V14, P757, DOI 10.1593/neo.12794
   Chai Y, 2000, DEVELOPMENT, V127, P1671
   Chen JX, 2013, FRONT BIOSCI-LANDMRK, V18, P676, DOI 10.2741/4130
   Chomez P, 2001, CANCER RES, V61, P5544
   Daga A, 2011, CURR PHARM DESIGN, V17, P2439, DOI 10.2174/138161211797249206
   Hu SJ, 2008, MOL IMMUNOL, V45, P3818, DOI 10.1016/j.molimm.2008.05.019
   Ito S, 2006, LUNG CANCER, V51, P79, DOI 10.1016/j.lungcan.2005.08.012
   Kane A, 2010, NEUROSURG CLIN N AM, V21, P77, DOI 10.1016/j.nec.2009.08.011
   Lasky JL, 2013, ANTICANCER RES, V33, P2047
   Leamon JH, 2004, ELECTROPHORESIS, V25, P1176, DOI 10.1002/elps.200490004
   Lee MH, 2008, J KOREAN NEUROSURG S, V43, P190, DOI 10.3340/jkns.2008.43.4.190
   Livak KJ, 2001, METHODS, V25, P402, DOI 10.1006/meth.2001.1262
   Marsh JC, 2013, CANCER CONTROL, V20, P43, DOI 10.1177/107327481302000107
   Mineharu Y, 2012, NEUROTHERAPEUTICS, V9, P827, DOI 10.1007/s13311-012-0144-7
   Petrosiute A, 2012, IMMUNOTHERAPY-UK, V4, P1139, DOI 10.2217/IMT.12.96
   Prins RM, 2013, J IMMUNOTHER, V36, P152, DOI 10.1097/CJI.0b013e3182811ae4
   Reardon DA, 2013, EXPERT REV VACCINES, V12, P597, DOI 10.1586/erv.13.41
   Syed ON, 2012, J CLIN NEUROSCI, V19, P1016, DOI 10.1016/j.jocn.2011.10.008
   Szabo AT, 2011, REV NEUROL-FRANCE, V167, P668, DOI 10.1016/j.neurol.2011.07.002
   Tobias A, 2013, J NEUROL NEUROSUR PS, V84, P213, DOI 10.1136/jnnp-2012-302946
   VANDERBRUGGEN P, 1991, SCIENCE, V254, P1643, DOI 10.1126/science.1840703
   Weeraratne SD, 2011, NEURO-ONCOLOGY, V13, P165, DOI 10.1093/neuonc/noq179
   Xu QJ, 2012, ADV EXP MED BIOL, V746, P216, DOI 10.1007/978-1-4614-3146-6_17
   Yang JY, 2006, CELL IMMUNOL, V240, P14, DOI 10.1016/j.cellimm.2006.06.005
   Zhang X, 2013, CURR MED CHEM, V20, P1974, DOI 10.2174/0929867311320150004
NR 28
TC 3
Z9 6
U1 0
U2 10
PU SPANDIDOS PUBL LTD
PI ATHENS
PA POB 18179, ATHENS, 116 10, GREECE
SN 1792-1074
EI 1792-1082
J9 ONCOL LETT
JI Oncol. Lett.
PD APR 15
PY 2016
VL 11
IS 4
BP 2886
EP 2892
DI 10.3892/ol.2016.4306
PG 7
WC Oncology
SC Oncology
GA DI4OJ
UT WOS:000373478900094
PM 27073570
DA 2025-02-17
ER

PT J
AU Moriguchi, T
   Kaneumi, S
   Takeda, S
   Enomoto, K
   Mishra, SK
   Miki, T
   Koshimizu, U
   Kitamura, H
   Kondo, T
AF Moriguchi, Tetsuo
   Kaneumi, Shun
   Takeda, Shuji
   Enomoto, Kei
   Mishra, Shyam Kumar
   Miki, Tetsuro
   Koshimizu, Uichi
   Kitamura, Hidemitsu
   Kondo, Toru
TI Ecrg4 contributes to the anti-glioma immunosurveillance through type-I interferon signaling
SO ONCOIMMUNOLOGY
LA English
DT Article
DE Ecrg4; glioma; immunosurveillance; microglia; type-I IFN
ID cancer-related gene; esophageal cancer; dendritic cells; ifn signals; immunity; hypermethylation; microenvironment; macrophages; expression; release
AB Esophageal cancer-related gene 4 (Ecrg4), a hormone-like peptide, is thought to be a tumor suppressor, however, little is known about the mechanism of how Ecrg4 suppresses tumorigenesis. Here, we show that the ecrg4 null glioma-initiating cell (GIC) line, which was generated from neural stem cells of ecrg4 knockout (KO) mice, effectively formed tumors in the brains of immunocompetent mice, whereas the transplanted ecrg4 wild type-GIC line GIC(+/+) was frequently eliminated. This was caused by host immune system including adaptive T cell responses, since depletion of CD4(+), CD8(+), or NK cells by specific antibodies in vivo recovered tumorigenicity of GIC(+/+). We demonstrate that Ecrg4 fragments, amino acid residues 71-132 and 133-148, which are produced by the proteolitic cleavage, induced the expression of pro-inflammatory cytokines in microglia in vitro. Moreover, blockades of type-I interferon (IFN) signaling in vivo, either depleting IFN-alpha/beta receptor 1 or using stat1 KO mice, abrogated the Ecrg4-dependent antitumor activity. Together, our findings indicate a major antitumor function of Ecrg4 in enhancing host immunity via type-I IFN signaling, and suggest its potential as a clinical candidate for cancer immunotherapy.
C1 [Moriguchi, Tetsuo; Kondo, Toru] Hokkaido Univ, Inst Med Genet, Div Stem Cell Biol, Sapporo, Hokkaido, Japan.
   [Kaneumi, Shun; Kitamura, Hidemitsu] Hokkaido Univ, Inst Med Genet, Div Funct Immunol, Sapporo, Hokkaido, Japan.
   [Takeda, Shuji; Enomoto, Kei; Koshimizu, Uichi] ASUBIO Pharma Co Ltd, Kobe, Hyogo, Japan.
   [Mishra, Shyam Kumar; Miki, Tetsuro] Ehime Univ, Proteomed Res Ctr, Dept Antiaging & Genom, To On, Ehime, Japan.
C3 Hokkaido University; Hokkaido University; Asubio Pharma Co., Ltd.; Ehime University
RP Moriguchi, T; Kondo, T (通讯作者)，Hokkaido Univ, Inst Med Genet, Div Stem Cell Biol, Kita Ku, Kita 15,Nishi 7, Sapporo, Hokkaido 0600815, Japan.
EM tmoriguchi@igm.hokudai.ac.jp; tkondo@igm.hokudai.ac.jp
CR Baird A, 2012, J LEUKOCYTE BIOL, V91, P773, DOI 10.1189/jlb.1011503
   Bissell MJ, 2011, NAT MED, V17, P320, DOI 10.1038/nm.2328
   Biswas SK, 2013, SEMIN IMMUNOPATHOL, V35, P585, DOI 10.1007/s00281-013-0367-7
   Dang XT, 2012, CELL TISSUE RES, V348, P505, DOI 10.1007/s00441-012-1396-6
   de Visser KE, 2006, NAT REV CANCER, V6, P24, DOI 10.1038/nrc1782
   Diamond MS, 2011, J EXP MED, V208, P1989, DOI 10.1084/jem.20101158
   Dunn GP, 2006, NAT REV IMMUNOL, V6, P836, DOI 10.1038/nri1961
   Dunn GP, 2005, NAT IMMUNOL, V6, P722, DOI 10.1038/ni1213
   Fuertes MB, 2011, J EXP MED, V208, P2005, DOI 10.1084/jem.20101159
   Fujita M, 2010, CLIN CANCER RES, V16, P3409, DOI 10.1158/1078-0432.CCR-10-0644
   Götze S, 2009, BMC CANCER, V9, P0, DOI 10.1186/1471-2407-9-447
   Hide T, 2009, CANCER RES, V69, P7953, DOI 10.1158/0008-5472.CAN-09-2006
   Lee J, 2015, NEURO-ONCOLOGY, V17, P685, DOI 10.1093/neuonc/nou302
   Li LW, 2009, INT J CANCER, V125, P1505, DOI 10.1002/ijc.24513
   Li W, 2012, NEURO-ONCOLOGY, V14, P958, DOI 10.1093/neuonc/nos116
   Li W, 2010, J EXP CLIN CANC RES, V29, P1, DOI 10.1186/1756-9966-29-89
   Martinez FO, 2014, F1000PRIME REP, V6, P12703, DOI 10.12703/P6-13
   Meraz MA, 1996, CELL, V84, P431, DOI 10.1016/S0092-8674(00)81288-X
   Mirabeau O, 2007, GENOME RES, V17, P320, DOI 10.1101/gr.5755407
   Nishide K, 2009, PLOS ONE, V4, P0, DOI 10.1371/journal.pone.0006869
   Ohkuri T, 2014, CANCER IMMUNOL RES, V2, P1199, DOI 10.1158/2326-6066.CIR-14-0099
   Ozawa A, 2011, MOL ENDOCRINOL, V25, P776, DOI 10.1210/me.2010-0389
   Sabatier R, 2011, PLOS ONE, V6, P0, DOI 10.1371/journal.pone.0027656
   Schreiber RD, 2011, SCIENCE, V331, P1565, DOI 10.1126/science.1203486
   Sheehan KCF, 2006, J INTERF CYTOK RES, V26, P804, DOI 10.1089/jir.2006.26.804
   Sheng WW, 2011, J NEUROINFLAMM, V8, P0, DOI 10.1186/1742-2094-8-121
   Su Tao, 1998, ZHONGHUA ZHONGLIU ZAZHI, V20, P254
   Swann JB, 2007, J IMMUNOL, V178, P7540, DOI 10.4049/jimmunol.178.12.7540
   Tadross JA, 2010, BRIT J PHARMACOL, V159, P1663, DOI 10.1111/j.1476-5381.2010.00655.x
   Vanaja DK, 2009, CANCER INVEST, V27, P549, DOI 10.1080/07357900802620794
   Wei J, 2013, CLIN DEV IMMUNOL, V0, P0, DOI DOI 10.1155/2013/285246
   Xu T, 2013, ONCOL LETT, V5, P1921, DOI 10.3892/ol.2013.1298
   Yue CM, 2003, WORLD J GASTROENTERO, V9, P1174, DOI 10.3748/wjg.v9.i6.1174
   Zitvogel L, 2015, NAT REV IMMUNOL, V15, P405, DOI 10.1038/nri3845
NR 34
TC 15
Z9 15
U1 0
U2 2
PU TAYLOR & FRANCIS INC
PI PHILADELPHIA
PA 530 WALNUT STREET, STE 850, PHILADELPHIA, PA 19106 USA
SN 2162-402X
EI 
J9 ONCOIMMUNOLOGY
JI OncoImmunology
PD JUN 15
PY 2016
VL 5
IS 12
BP 
EP 
DI 10.1080/2162402X.2016.1242547
PG 8
WC Oncology; Immunology
SC Oncology; Immunology
GA EI9RI
UT WOS:000392846200018
PM 28123880
DA 2025-02-17
ER

PT J
AU Desjardins, A
   Vlahovic, G
   Friedman, HS
AF Desjardins, Annick
   Vlahovic, Gordana
   Friedman, Henry S.
TI Vaccine Therapy, oncolytic Viruses, and Gliomas
SO ONCOLOGY-NEW YORK
LA English
DT Review
ID humoral immune-response; heat-shock proteins; dendritic cells; phase-ii; recurrent glioblastoma; cross-presentation; cervical lymph; t-lymphocytes; receptor; immunotherapy
AB After years of active research and refinement, vaccine therapy and oncolytic viruses are becoming part of the arsenal in the treatment of gliomas. In contrast to standard treatment with radiation therapy and chemotherapy, vaccines are more specific to the patient and the tumor. The majority of ongoing vaccine trials are investigating peptide, heat shock protein, and dendritic cell vaccines. The immunosuppression triggered by the tumor itself and by its treatment is a major obstacle to vaccine and oncolytic virus therapy. Thus, combination therapy with different agents that affect the immune system will probably be necessary.
C1 [Desjardins, Annick; Vlahovic, Gordana; Friedman, Henry S.] Duke Univ, Med Ctr, Preston Robert Tisch Brain Tumor Ctr, Durham, NC USA.
C3 Duke University
RP Desjardins, A (通讯作者)，Duke Univ, Med Ctr, Box 3624, Durham, NC 27710 USA.
EM annick.desjardins@duke.edu
FU Bristol-Myers Squibb; Genentech; Hospira; Pfizer
CR Agashe VR, 2000, SEMIN CELL DEV BIOL, V11, P15, DOI 10.1006/scdb.1999.0347
   Aguilar LK, 2012, CURR TREAT OPTION ON, V13, P437, DOI 10.1007/s11864-012-0208-2
   Anguille S, 2014, LANCET ONCOL, V15, PE257, DOI 10.1016/S1470-2045(13)70585-0
   Asea A, 2002, J BIOL CHEM, V277, P15028, DOI 10.1074/jbc.M200497200
   Asea A, 2000, NAT MED, V6, P435, DOI 10.1038/74697
   Basu S, 2000, INT IMMUNOL, V12, P1539, DOI 10.1093/intimm/12.11.1539
   Basu S, 2001, IMMUNITY, V14, P303, DOI 10.1016/S1074-7613(01)00111-X
   Bloch O, 2014, NEURO-ONCOLOGY, V16, P274, DOI 10.1093/neuonc/not203
   Bloch O, 2013, CLIN CANCER RES, V19, P3165, DOI 10.1158/1078-0432.CCR-12-3314
   BODMER S, 1989, J IMMUNOL, V143, P3222
   Brown MC, 2014, CANCER-AM CANCER SOC, V120, P3277, DOI 10.1002/cncr.28862
   BULLARD DE, 1986, SEMIN ONCOL, V13, P94
   BURNET FM, 1970, PROG EXP TUMOR RES, V13, P1
   Cohn L, 2014, FRONT IMMUNOL, V5, P0, DOI 10.3389/fimmu.2014.00255
   CSERR HF, 1992, BRAIN PATHOL, V2, P269, DOI 10.1111/j.1750-3639.1992.tb00703.x
   CSERR HF, 1992, J NEUROIMMUNOL, V41, P195, DOI 10.1016/0165-5728(92)90070-2
   De Vleeschouwer S, 2008, CLIN CANCER RES, V14, P3098, DOI 10.1158/1078-0432.CCR-07-4875
   Desjardins A, 2015, ANN M AM SOC CLIN ON, V0, P0
   Dix AR, 1999, J NEUROIMMUNOL, V100, P216, DOI 10.1016/S0165-5728(99)00203-9
   Dunn GP, 2012, NEUROSURGERY, V71, P201, DOI 10.1227/NEU.0b013e31824f840d
   ELLIOTT LH, 1984, J IMMUNOL, V132, P1208
   ELLIOTT LH, 1992, J NEURO-ONCOL, V14, P1
   Fecci PE, 2006, CANCER RES, V66, P3294, DOI 10.1158/0008-5472.CAN-05-3773
   Geletneky K, 2012, BMC CANCER, V12, P0, DOI 10.1186/1471-2407-12-99
   Halford S, 2014, ANN ONCOL S4, V25, P0
   HARLINGBERG C, 1989, J NEUROIMMUNOL, V25, P185, DOI 10.1016/0165-5728(89)90136-7
   Hdeib Alia, 2015, CNS ONCOL, V4, P63, DOI 10.2217/cns.14.54
   HUMPHREY PA, 1990, P NATL ACAD SCI USA, V87, P4207, DOI 10.1073/pnas.87.11.4207
   Jackson C, 2013, IMMUNOTHERAPY-UK, V5, P155, DOI 10.2217/IMT.12.155
   Jackson C, 2011, CLIN DEV IMMUNOL, V0, P0, DOI DOI 10.1155/2011/732413
   Ji JF, 2010, NEUROSURG CLIN N AM, V21, P159, DOI 10.1016/j.nec.2009.08.006
   Kikuchi T, 2004, J IMMUNOTHER, V27, P452, DOI 10.1097/00002371-200411000-00005
   Kohanbash G, 2013, CANCER RES, V73, P6413, DOI 10.1158/0008-5472.CAN-12-4124
   Lang FF, 2014, ANN M SOC NEUR NOV 1, V0, P0
   Liau L M, 2000, NEUROSURG FOCUS, V9, P0
   Liau LM, 2005, CLIN CANCER RES, V11, P5515, DOI 10.1158/1078-0432.CCR-05-0464
   LIU SQ, 1995, NAT MED, V1, P267, DOI 10.1038/nm0395-267
   MACDONALD DR, 1990, J CLIN ONCOL, V8, P1277, DOI 10.1200/JCO.1990.8.7.1277
   Markert JM, 2014, MOL THER, V22, P1048, DOI 10.1038/mt.2014.22
   Mitchell DA, 2015, NATURE, V519, P366, DOI 10.1038/nature14320
   Mitchell DA, 2009, NEUROTHERAPEUTICS, V6, P527, DOI 10.1016/j.nurt.2009.04.003
   Mohme M, 2014, CANCER TREAT REV, V40, P248, DOI 10.1016/j.ctrv.2013.08.008
   Morford LA, 1999, J NEUROSURG, V91, P935, DOI 10.3171/jns.1999.91.6.0935
   Nishikawa M, 2008, INT J PHARM, V354, P23, DOI 10.1016/j.ijpharm.2007.09.030
   Oh T, 2015, CURR NEUROL NEUROSCI, V15, P0, DOI 10.1007/s11910-014-0508-y
   Okada H, 2015, LANCET ONCOL, V16, PE534, DOI 10.1016/S1470-2045(15)00088-1
   Okada H, 2011, J CLIN ONCOL, V29, P330, DOI 10.1200/JCO.2010.30.7744
   Parajuli P, 2004, NEUROSURGERY, V55, P1194, DOI 10.1227/01.NEU.0000141082.20865.48
   Pawaria S, 2011, NAT COMMUN, V2, P0, DOI 10.1038/ncomms1524
   Pellegatta S, 2011, EXPERT REV ANTICANC, V11, P1759, DOI 10.1586/ERA.11.102
   Reardon DA, 2015, ANN M SOC NEUR NOV 1, V0, P0
   Rock KL, 2005, IMMUNOL REV, V207, P166, DOI 10.1111/j.0105-2896.2005.00301.x
   ROSZMAN TL, 1987, J NEUROSURG, V67, P874, DOI 10.3171/jns.1987.67.6.0874
   Sampson JH, 2011, NEURO-ONCOLOGY, V13, P324, DOI 10.1093/neuonc/noq157
   Sampson JH, 2010, J CLIN ONCOL, V28, P4722, DOI 10.1200/JCO.2010.28.6963
   Sampson JH, 2009, MOL CANCER THER, V8, P2773, DOI 10.1158/1535-7163.MCT-09-0124
   Sayegh ET, 2014, J NEURO-ONCOL, V119, P531, DOI 10.1007/s11060-014-1502-6
   Schuster J, 2015, NEURO-ONCOLOGY, V17, P854, DOI 10.1093/neuonc/nou348
   See AP, 2011, EXPERT REV VACCINES, V10, P721, DOI 10.1586/ERV.11.49
   Selznick LA, 2008, NEUROSURG REV, V31, P141, DOI 10.1007/s10143-008-0121-0
   Singh-Jasuja H, 2000, J EXP MED, V191, P1965, DOI 10.1084/jem.191.11.1965
   STEVENS A, 1988, CANCER-AM CANCER SOC, V61, P738, DOI 10.1002/1097-0142(19880215)61:4<738::AID-CNCR2820610417>3.0.CO;2-E
   SUTO R, 1995, SCIENCE, V269, P1585, DOI 10.1126/science.7545313
   Tanaka S, 2013, NAT REV CLIN ONCOL, V10, P14, DOI 10.1038/nrclinonc.2012.204
   ULLEN H, 1986, ACTA NEUROCHIR, V81, P100, DOI 10.1007/BF01401229
   Vlahovic G, 2015, ANN M SOC NEUR NOV 1, V0, P0
   Wen P, 2015, ANN M SOC NEUR NOV 1, V0, P0
   Wen PY, 2010, J CLIN ONCOL, V28, P1963, DOI 10.1200/JCO.2009.26.3541
   WONG AJ, 1992, P NATL ACAD SCI USA, V89, P2965, DOI 10.1073/pnas.89.7.2965
   Yamanaka R, 2008, TRENDS MOL MED, V14, P228, DOI 10.1016/j.molmed.2008.03.003
   Yamanaka R, 2009, NEUROSURG REV, V32, P265, DOI 10.1007/s10143-009-0189-1
   Yang TB, 2002, CANCER RES, V62, P2583
   Zou JP, 1999, J IMMUNOL, V162, P4882
NR 75
TC 13
Z9 17
U1 0
U2 12
PU UBM MEDICA
PI NORWALK
PA 535 CONNECTICUT AVE, STE 300, NORWALK, CT 06854 USA
SN 0890-9091
EI 
J9 ONCOLOGY-NY
JI Oncology-NY
PD MAR 15
PY 2016
VL 30
IS 3
BP 211
EP 218
DI 
PG 8
WC Oncology
SC Oncology
GA DG5RR
UT WOS:000372136800002
PM 26984213
DA 2025-02-17
ER

PT J
AU Razavi, SM
   Lee, KE
   Jin, BE
   Aujla, PS
   Gholamin, S
   Li, G
AF Razavi, Seyed-Mostafa
   Lee, Karen E.
   Jin, Benjamin E.
   Aujla, Parvir S.
   Gholamin, Sharareh
   Li, Gordon
TI Immune Evasion Strategies of Glioblastoma
SO FRONTIERS IN SURGERY
LA English
DT Review
DE glioblastoma; immune system; immunosuppression; immune evasion; cancer immunotherapy
ID regulatory t-cells; glioma-infiltrating microglia/macrophages; mhc class-ii; tumor-associated macrophages; messenger-rna expression; tgf-beta; human cytomegalovirus; antigen presentation; dendritic cells; cross-presentation
AB Glioblastoma (GBM) is the most devastating brain tumor, with associated poor prognosis. Despite advances in surgery and chemoradiation, the survival of afflicted patients has not improved significantly in the past three decades. Immunotherapy has been heralded as a promising approach in treatment of various cancers; however, the immune privileged environment of the brain usually curbs the optimal expected response in central nervous system malignancies. In addition, GBM cells create an immunosuppressive microenvironment and employ various methods to escape immune surveillance. The purpose of this review is to highlight the strategies by which GBM cells evade the host immune system. Further understanding of these strategies and the biology of this tumor will pave the way for developing novel immunotherapeutic approaches for treatment of GBM.
C1 [Razavi, Seyed-Mostafa; Lee, Karen E.; Jin, Benjamin E.; Aujla, Parvir S.; Li, Gordon] Stanford Univ, Sch Med, Dept Neurosurg, Stanford, CA 94305 USA.
   [Gholamin, Sharareh] Stanford Univ, Sch Med, Inst Stem Cell Biol & Regenerat Med, Stanford, CA 94305 USA.
C3 Stanford University; Stanford University
RP Li, G (通讯作者)，Stanford Univ, Sch Med, Dept Neurosurg, Stanford, CA 94305 USA.
EM gordonli@stanford.edu
CR Ampie L, 2015, FRONT ONCOL, V5, P0, DOI 10.3389/fonc.2015.00012
   Annes JP, 2003, J CELL SCI, V116, P217, DOI 10.1242/jcs.00229
   Aspelund A, 2015, J EXP MED, V212, P991, DOI 10.1084/jem.20142290
   Badie B, 1999, NEUROSURGERY, V44, P1077, DOI 10.1097/00006123-199905000-00075
   Badie B, 2000, NEUROSURGERY, V46, P957, DOI 10.1097/00006123-200004000-00035
   Badie B, 2002, J NEUROIMMUNOL, V133, P39, DOI 10.1016/S0165-5728(02)00350-8
   Badie B, 2001, J NEUROIMMUNOL, V120, P19, DOI 10.1016/S0165-5728(01)00361-7
   Beauvillain C, 2008, GLIA, V56, P69, DOI 10.1002/glia.20565
   Bechmann I, 2007, TRENDS IMMUNOL, V28, P5, DOI 10.1016/j.it.2006.11.007
   Belcaid Z, 2014, PLOS ONE, V9, P0, DOI 10.1371/journal.pone.0101764
   Bingle L, 2002, J PATHOL, V196, P254, DOI 10.1002/path.1027
   Biswas SK, 2010, NAT IMMUNOL, V11, P889, DOI 10.1038/ni.1937
   Bloch O, 2013, CLIN CANCER RES, V19, P3165, DOI 10.1158/1078-0432.CCR-12-3314
   Brusko TM, 2008, IMMUNOL REV, V223, P371, DOI 10.1111/j.1600-065X.2008.00637.x
   Calzascia T, 2005, IMMUNITY, V22, P175, DOI 10.1016/j.immuni.2004.12.008
   Camara-Quintana JQ, 2012, NEUROSURG CLIN N AM, V23, P237, DOI 10.1016/j.nec.2012.01.011
   Candolfi M, 2011, NEOPLASIA, V13, P947, DOI 10.1593/neo.11024
   Carrasco YR, 2007, IMMUNITY, V27, P160, DOI 10.1016/j.immuni.2007.06.007
   da Fonseca ACC, 2013, CLIN DEV IMMUNOL, V0, P0, DOI DOI 10.1155/2013/264124
   Chahlavi A, 2005, CANCER RES, V65, P5428, DOI 10.1158/0008-5472.CAN-04-4395
   Chang WLW, 2004, J VIROL, V78, P8720, DOI 10.1128/JVI.78.16.8720-8731.2004
   Chinot OL, 2014, NEW ENGL J MED, V370, P709, DOI 10.1056/NEJMoa1308345
   Chow BW, 2015, TRENDS NEUROSCI, V38, P598, DOI 10.1016/j.tins.2015.08.003
   Clark MR, 2004, CURR OPIN IMMUNOL, V16, P382, DOI 10.1016/j.coi.2004.03.007
   Coniglio SJ, 2012, MOL MED, V18, P519, DOI 10.2119/molmed.2011.00217
   COULDWELL WT, 1991, J NEUROIMMUNOL, V33, P89, DOI 10.1016/0165-5728(91)90052-9
   Crane CA, 2012, NEURO-ONCOLOGY, V14, P584, DOI 10.1093/neuonc/nos014
   CSERR HF, 1992, BRAIN PATHOL, V2, P269, DOI 10.1111/j.1750-3639.1992.tb00703.x
   DAgostino PM, 2012, ACTA NEUROPATHOL, V124, P599, DOI 10.1007/s00401-012-1018-0
   DESBAILLETS I, 1994, INT J CANCER, V58, P240, DOI 10.1002/ijc.2910580216
   Dix AR, 1999, J NEUROIMMUNOL, V100, P216, DOI 10.1016/S0165-5728(99)00203-9
   Dong HD, 2002, NAT MED, V8, P793, DOI 10.1038/nm730
   Dziurzynski K, 2011, CLIN CANCER RES, V17, P4642, DOI 10.1158/1078-0432.CCR-11-0414
   Ebert LM, 2008, CANCER RES, V68, P3001, DOI 10.1158/0008-5472.CAN-07-5664
   ELLIOTT LH, 1987, J NEUROSURG, V67, P231, DOI 10.3171/jns.1987.67.2.0231
   Engelhardt B, 2012, TRENDS IMMUNOL, V33, P579, DOI 10.1016/j.it.2012.07.004
   Fecci PE, 2007, CLIN CANCER RES, V13, P2158, DOI 10.1158/1078-0432.CCR-06-2070
   Flügel A, 1999, INT J DEV NEUROSCI, V17, P547, DOI 10.1016/S0736-5748(99)00020-9
   FONTANA A, 1991, CIBA F SYMP, V157, P232
   FORD AL, 1995, J IMMUNOL, V154, P4309
   Forrester JV, 2008, MUCOSAL IMMUNOL, V1, P372, DOI 10.1038/mi.2008.27
   Ghiringhelli F, 2005, J EXP MED, V202, P919, DOI 10.1084/jem.20050463
   Gilbert MR, 2014, NEW ENGL J MED, V370, P699, DOI 10.1056/NEJMoa1308573
   Glass R, 2014, ACTA NEUROPATHOL, V128, P347, DOI 10.1007/s00401-014-1274-2
   Gorbachev AV, 2007, J IMMUNOL, V178, P2278, DOI 10.4049/jimmunol.178.4.2278
   Graeber MB, 2002, GLIA, V40, P252, DOI 10.1002/glia.10147
   Gustafson MP, 2010, NEURO-ONCOLOGY, V12, P631, DOI 10.1093/neuonc/noq001
   Hao CH, 2002, ACTA NEUROPATHOL, V103, P171
   Heimberger AB, 2008, CLIN CANCER RES, V14, P5166, DOI 10.1158/1078-0432.CCR-08-0320
   Held-Feindt J, 2010, EXP CELL RES, V316, P1553, DOI 10.1016/j.yexcr.2010.02.018
   Hon H, 2005, J IMMUNOL, V174, P5233, DOI 10.4049/jimmunol.174.9.5233
   Huettner C, 1997, ANTICANCER RES, V17, P3217
   HUETTNER C, 1995, AM J PATHOL, V146, P317
   Hussain SF, 2006, NEURO-ONCOLOGY, V8, P261, DOI 10.1215/15228517-2006-008
   Jackson C, 2011, CLIN DEV IMMUNOL, V0, P0, DOI DOI 10.1155/2011/732413
   Jacobs JFM, 2010, J NEUROIMMUNOL, V225, P195, DOI 10.1016/j.jneuroim.2010.05.020
   Jarry U, 2013, EUR J IMMUNOL, V43, P1173, DOI 10.1002/eji.201243040
   Joffre OP, 2012, NAT REV IMMUNOL, V12, P557, DOI 10.1038/nri3254
   Johnson DR, 2012, J NEURO-ONCOL, V107, P359, DOI 10.1007/s11060-011-0749-4
   Jordan JT, 2008, CANCER IMMUNOL IMMUN, V57, P123, DOI 10.1007/s00262-007-0336-x
   Kahlon KS, 2004, CANCER RES, V64, P9160, DOI 10.1158/0008-5472.CAN-04-0454
   Kerber M, 2008, CANCER RES, V68, P7342, DOI 10.1158/0008-5472.CAN-07-6241
   Kirkbride KC, 2003, EXPERT OPIN BIOL TH, V3, P251
   Kjellman C, 2000, INT J CANCER, V89, P251, DOI 10.1002/1097-0215(20000520)89:3<251::AID-IJC7>3.0.CO;2-5
   Kostianovsky AM, 2008, J IMMUNOL, V181, P5425, DOI 10.4049/jimmunol.181.8.5425
   Laman JD, 2013, J NEUROIMMUNE PHARM, V8, P840, DOI 10.1007/s11481-013-9470-8
   Lasky JL, 2013, ANTICANCER RES, V33, P2047
   Lewis CE, 2006, CANCER RES, V66, P605, DOI 10.1158/0008-5472.CAN-05-4005
   Lin EY, 2006, CANCER RES, V66, P11238, DOI 10.1158/0008-5472.CAN-06-1278
   Lin HC, 2009, TOXICOL SCI, V112, P322, DOI 10.1093/toxsci/kfp218
   Lipson EJ, 2015, SEMIN ONCOL, V42, P587, DOI 10.1053/j.seminoncol.2015.05.013
   Louveau A, 2015, NATURE, V523, P337, DOI 10.1038/nature14432
   Louyeau A, 2015, TRENDS IMMUNOL, V36, P569, DOI 10.1016/j.it.2015.08.006
   Magnus T, 2005, J NEUROSCI, V25, P2537, DOI 10.1523/JNEUROSCI.4794-04.2005
   Markovic DS, 2009, P NATL ACAD SCI USA, V106, P12530, DOI 10.1073/pnas.0804273106
   Martinez FO, 2006, J IMMUNOL, V177, P7303, DOI 10.4049/jimmunol.177.10.7303
   McDonnell AM, 2010, CLIN DEV IMMUNOL, V0, P0, DOI DOI 10.1155/2010/539519
   Mieczkowski J, 2015, ONCOTARGET, V6, P33077, DOI 10.18632/oncotarget.5310
   Mitchell DA, 2008, NEURO-ONCOLOGY, V10, P10, DOI 10.1215/15228517-2007-035
   Mittal SK, 2015, CURR OPIN IMMUNOL, V34, P22, DOI 10.1016/j.coi.2014.12.009
   Mohammad MG, 2014, J CLIN INVEST, V124, P1228, DOI 10.1172/JCI71544
   MORIMURA T, 1990, ACTA NEUROPATHOL, V80, P287, DOI 10.1007/BF00294647
   Nduom EK, 2016, NEURO-ONCOLOGY, V18, P195, DOI 10.1093/neuonc/nov172
   Ohtsuki S, 2007, PHARM RES-DORDR, V24, P1745, DOI 10.1007/s11095-007-9374-5
   Okamoto Y, 1999, NEUROPATH APPL NEURO, V25, P113
   Owens T, 2008, J NEUROPATH EXP NEUR, V67, P1113, DOI 10.1097/NEN.0b013e31818f9ca8
   Parsa AT, 2007, NAT MED, V13, P84, DOI 10.1038/nm1517
   Pollard JW, 2004, NAT REV CANCER, V4, P71, DOI 10.1038/nrc1256
   Prins RM, 2013, J IMMUNOTHER, V36, P152, DOI 10.1097/CJI.0b013e3182811ae4
   Prins RM, 2011, CLIN CANCER RES, V17, P1603, DOI 10.1158/1078-0432.CCR-10-2563
   Pyonteck SM, 2013, NAT MED, V19, P1264, DOI 10.1038/nm.3337
   Randolph GJ, 2008, CURR OPIN IMMUNOL, V20, P52, DOI 10.1016/j.coi.2007.10.010
   Rodrigues JC, 2010, NEURO-ONCOLOGY, V12, P351, DOI 10.1093/neuonc/nop023
   Roopenian DC, 2007, NAT REV IMMUNOL, V7, P715, DOI 10.1038/nri2155
   Sakai K, 2015, J NEUROSURG, V123, P989, DOI 10.3171/2015.1.JNS141554
   Schartner JM, 2005, GLIA, V51, P279, DOI 10.1002/glia.20201
   Scheurer ME, 2008, ACTA NEUROPATHOL, V116, P79, DOI 10.1007/s00401-008-0359-1
   Sheng KC, 2011, CURR MED CHEM, V18, P5507
   Siveen KS, 2009, IMMUNOL LETT, V123, P97, DOI 10.1016/j.imlet.2009.02.011
   Spencer JV, 2002, J VIROL, V76, P1285, DOI 10.1128/JVI.76.3.1285-1292.2002
   Strle K, 2001, CRIT REV IMMUNOL, V21, P427
   Stupp R, 2009, LANCET ONCOL, V10, P459, DOI 10.1016/S1470-2045(09)70025-7
   Tang XL, 2015, AM J TRANSL RES, V7, P460
   Thomas RP, 2013, J NEURO-ONCOL, V112, P91, DOI 10.1007/s11060-012-1030-1
   Topalian SL, 2015, CANCER CELL, V27, P450, DOI 10.1016/j.ccell.2015.03.001
   Trifunovic J, 2015, BIOCHEM MEDICA, V25, P36, DOI 10.11613/BM.2015.004
   Tritschler I, 2009, INT J CANCER, V125, P530, DOI 10.1002/ijc.24443
   Tseng D, 2013, P NATL ACAD SCI USA, V110, P11103, DOI 10.1073/pnas.1305569110
   VAN MEIR EG, 1995, GLIA, V15, P264, DOI 10.1002/glia.440150308
   Wainwright DA, 2012, EXPERT OPIN EMERG DR, V17, P181, DOI 10.1517/14728214.2012.679929
   Walker DG, 2006, J NEUROIMMUNOL, V175, P59, DOI 10.1016/j.jneuroim.2006.03.006
   Waziri A, 2008, J IMMUNOL, V180, P7673, DOI 10.4049/jimmunol.180.11.7673
   Waziri A, 2010, NEUROSURG CLIN N AM, V21, P31, DOI 10.1016/j.nec.2009.08.005
   Wei B, 2014, TUMOR BIOL, V35, P2923, DOI 10.1007/s13277-013-1376-9
   Wei J, 2011, PLOS ONE, V6, P0, DOI 10.1371/journal.pone.0016195
   Wesolowska A, 2008, ONCOGENE, V27, P918, DOI 10.1038/sj.onc.1210683
   Whiteside TL, 2011, CURR MED CHEM, V18, P5217
   Whiteside TL, 2014, EXPERT OPIN BIOL TH, V14, P1411, DOI 10.1517/14712598.2014.927432
   Wilmotte R, 2005, NEUROREPORT, V16, P1081, DOI 10.1097/00001756-200507130-00010
   Wischhusen J, 2002, CANCER RES, V62, P2592
   Wu A, 2010, NEURO-ONCOLOGY, V12, P1113, DOI 10.1093/neuonc/noq082
   Xu L, 2014, J IMMUNOL RES, V2014, P0, DOI 10.1155/2014/796856
   Zeng J, 2013, INT J RADIAT ONCOL, V86, P343, DOI 10.1016/j.ijrobp.2012.12.025
   Zhang J, 2012, CARCINOGENESIS, V33, P312, DOI 10.1093/carcin/bgr289
   Zhang LY, 2011, GLIA, V59, P486, DOI 10.1002/glia.21118
   Zou WP, 2006, NAT REV IMMUNOL, V6, P295, DOI 10.1038/nri1806
NR 126
TC 189
Z9 213
U1 2
U2 19
PU FRONTIERS MEDIA SA
PI LAUSANNE
PA AVENUE DU TRIBUNAL FEDERAL 34, LAUSANNE, CH-1015, SWITZERLAND
SN 2296-875X
EI 
J9 FRONT SURG
JI Front. Surg.
PD MAR 2
PY 2016
VL 3
IS 
BP 
EP 
DI 10.3389/fsurg.2016.00011
PG 9
WC Surgery
SC Surgery
GA FG4DX
UT WOS:000410181500001
PM 26973839
DA 2025-02-17
ER

PT J
AU Vandenberk, L
   Garg, AD
   Verschuere, T
   Koks, C
   Belmans, J
   Beullens, M
   Agostinis, P
   De Vleeschouwer, S
   Van Gool, SW
AF Vandenberk, Lien
   Garg, Abhishek D.
   Verschuere, Tina
   Koks, Carolien
   Belmans, Jochen
   Beullens, Monique
   Agostinis, Patrizia
   De Vleeschouwer, Steven
   Van Gool, Stefaan W.
TI Irradiation of necrotic cancer cells, employed for pulsing dendritic cells (DCs), potentiates DC vaccine-induced antitumor immunity against high-grade glioma
SO ONCOIMMUNOLOGY
LA English
DT Article
DE Antitumor immunity; dendritic cell vaccination; high-grade glioma; oxidation-associated molecular patterns (OAMPs); protein carbonylation; whole tumor lysate
ID relapsed malignant glioma; regulatory t-cells; tumor lysate; glioblastoma-multiforme; calreticulin exposure; gamma-irradiation; recurrent glioma; survival; death; immunotherapy
AB Dendritic cell (DC)-based immunotherapy has yielded promising results against high-grade glioma (HGG). However, the efficacy of DC vaccines is abated by HGG-induced immunosuppression and lack of attention toward the immunogenicity of the tumor lysate/cells used for pulsing DCs. A literature analysis of DC vaccination clinical trials in HGG patients delineated the following two most predominantly applied methods for tumor lysate preparation: freeze-thaw (FT)-induced necrosis or FT-necrosis followed by X-ray irradiation. However, from the available clinical evidence, it is unclear which of both methodologies has superior immunogenic potential. Using an orthotopic HGG murine model (GL261-C57BL/6), we observed that prophylactic vaccination with DCs pulsed with irradiated FT-necrotic cells (compared to FT-necrotic cells only) prolonged overall survival by increasing tumor rejection in glioma-challenged mice. This was associated, both in prophylactic and curative vaccination setups, with an increase in brain-infiltrating Th1 cells and cytotoxic T lymphocytes (CTL), paralleled by a reduced accumulation of regulatory T cells, tumor-associated macrophages (TAM) and myeloid-derived suppressor cells (MDSC). Further analysis showed that irradiation treatment of FT-necrotic cells considerably increased the levels of carbonylated proteins - a surrogate-marker of oxidation-associated molecular patterns (OAMPs). Through further application of antioxidants and hydrogen peroxide, we found a striking correlation between the amount of lysate-associated protein carbonylation/OAMPs and DC vaccine-mediated tumor rejection capacity thereby suggesting for the first time a role for protein carbonylation/OAMPs in at least partially mediating antitumor immunity. Together, these data strongly advocate the use of protein oxidation-inducing modalities like irradiation for increasing the immunogenicity of tumor lysate/cells used for pulsing DC vaccines.
C1 [Vandenberk, Lien; Verschuere, Tina; Koks, Carolien; Belmans, Jochen; Van Gool, Stefaan W.] Univ Leuven, KU Leuven, Dept Microbiol & Immunol, Lab Pediat Immunol, Leuven, Belgium.
   [Garg, Abhishek D.; Agostinis, Patrizia] Univ Leuven, KU Leuven, Dept Cellular & Mol Med, Lab Cell Death Res & Therapy, Leuven, Belgium.
   [Beullens, Monique] Univ Leuven, KU Leuven, Dept Cellular & Mol Med, Lab Biosignaling & Therapeut, Leuven, Belgium.
   [De Vleeschouwer, Steven] Univ Leuven, KU Leuven, Dept Neurosci Expt Neurosurg & Neuroanat, Leuven, Belgium.
C3 KU Leuven; KU Leuven; KU Leuven; KU Leuven
RP Vandenberk, L (通讯作者)，Univ Leuven, KU Leuven, Dept Microbiol & Immunol, Lab Pediat Immunol, Leuven, Belgium.
EM lien.vandenberk@med.kuleuven.be
FU Olivia Hendrickx Research fund; James E. Kearney Foundation; Herman Memorial Research Fund; Belgian Brain Tumor Support; FWO [G058412N, GA01111N]
CR Ahn Brian J, 2013, CANCERS (BASEL), V5, P1379, DOI 10.3390/cancers5041379
   Allison MED, 2000, EUR J IMMUNOL, V30, P2881, DOI 10.1002/1521-4141(200010)30:10<2881::AID-IMMU2881>3.0.CO;2-9
   Anguille S, 2014, LANCET ONCOL, V15, PE257, DOI 10.1016/S1470-2045(13)70585-0
   Ardon H, 2012, CANCER IMMUNOL IMMUN, V61, P2033, DOI 10.1007/s00262-012-1261-1
   Ardon H, 2010, J NEURO-ONCOL, V99, P261, DOI 10.1007/s11060-010-0131-y
   Ardon H, 2010, PEDIATR BLOOD CANCER, V54, P519, DOI 10.1002/pbc.22319
   Cao JX, 2014, PLOS ONE, V9, P0, DOI 10.1371/journal.pone.0107173
   Carrasco-Marín E, 1998, IMMUNOLOGY, V95, P314
   Chiang CLL, 2013, CLIN CANCER RES, V19, P4801, DOI 10.1158/1078-0432.CCR-13-1185
   Crane CA, 2012, NEURO-ONCOLOGY, V14, P584, DOI 10.1093/neuonc/nos014
   De Vleeschouwer S, 2008, CLIN CANCER RES, V14, P3098, DOI 10.1158/1078-0432.CCR-07-4875
   De Vleeschouwer S, 2012, CANCER IMMUNOL IMMUN, V61, P2105, DOI 10.1007/s00262-012-1271-z
   Valle RD, 2012, WORLD J CLIN ONCOL, V3, P142, DOI 10.5306/wjco.v3.i11.142
   Draube A, 2011, PLOS ONE, V6, P0, DOI 10.1371/journal.pone.0018801
   Dudek AM, 2013, FRONT IMMUNOL, V4, P0, DOI 10.3389/fimmu.2013.00438
   Dudek AM, 2013, CYTOKINE GROWTH F R, V24, P319, DOI 10.1016/j.cytogfr.2013.01.005
   Dunn GP, 2002, NAT IMMUNOL, V3, P991, DOI 10.1038/ni1102-991
   Elens I, 2012, NEURO-ONCOLOGY, V14, P61
   Fadul CE, 2011, J IMMUNOTHER, V34, P382, DOI 10.1097/CJI.0b013e318215e300
   Fecci PE, 2006, CANCER RES, V66, P3294, DOI 10.1158/0008-5472.CAN-05-3773
   Fong B, 2012, PLOS ONE, V7, P0
   Fritz KS, 2011, CHEM RES TOXICOL, V24, P1411, DOI 10.1021/tx200169n
   Galluzzi L, 2014, ONCOTARGET, V5, P12472, DOI 10.18632/oncotarget.2998
   Garg AD, 2014, CELL DEATH DIFFER, V21, P26, DOI 10.1038/cdd.2013.48
   Garg AD, 2011, PHOTOCH PHOTOBIO SCI, V10, P670, DOI 10.1039/c0pp00294a
   Garg AD, 2014, PHOTOCH PHOTOBIO SCI, V13, P474, DOI 10.1039/c3pp50333j
   Garg AD, 2013, AUTOPHAGY, V9, P1292, DOI 10.4161/auto.25399
   Garg AD, 2012, EMBO J, V31, P1062, DOI 10.1038/emboj.2011.497
   Goldszmid RS, 2003, J IMMUNOL, V171, P5940, DOI 10.4049/jimmunol.171.11.5940
   Hatfield P, 2008, J IMMUNOTHER, V31, P620, DOI 10.1097/CJI.0b013e31818213df
   Hawkins CL, 2009, FREE RADICAL BIO MED, V46, P965, DOI 10.1016/j.freeradbiomed.2009.01.007
   Heimberger AB, 2008, CLIN CANCER RES, V14, P5166, DOI 10.1158/1078-0432.CCR-08-0320
   Hussain SF, 2006, NEURO-ONCOLOGY, V8, P261, DOI 10.1215/15228517-2006-008
   Kaminski JM, 2005, CANCER TREAT REV, V31, P159, DOI 10.1016/j.ctrv.2005.03.004
   Kepp O, 2014, ONCOIMMUNOLOGY, V3, P0, DOI 10.4161/21624011.2014.955691
   Kim EM, 2008, CELL SIGNAL, V20, P916, DOI 10.1016/j.cellsig.2008.01.002
   Kim HS, 2006, IMMUNOL LETT, V103, P142, DOI 10.1016/j.imlet.2005.10.021
   Koks CA, 2015, INT J CANCER, V136, PE313, DOI 10.1002/ijc.29202
   Komohara Y, 2008, J PATHOL, V216, P15, DOI 10.1002/path.2370
   Krysko DV, 2012, NAT REV CANCER, V12, P860, DOI 10.1038/nrc3380
   Lakshmi Narendra Bodduluru, 2013, INFLAMM RES, V62, P823, DOI 10.1007/s00011-013-0645-9
   Lasky JL, 2013, ANTICANCER RES, V33, P2047
   Louis DN, 2007, ACTA NEUROPATHOL, V114, P547, DOI 10.1007/s00401-007-0278-6
   Maes W, 2009, NEURO-ONCOLOGY, V11, P529, DOI 10.1215/15228517-2009-004
   Miller YI, 2011, CIRC RES, V108, P235, DOI 10.1161/CIRCRESAHA.110.223875
   Moghaddam AE, 2011, J IMMUNOL, V187, P1626, DOI 10.4049/jimmunol.1003906
   Nakai N, 2010, PIGM CELL MELANOMA R, V23, P607, DOI 10.1111/j.1755-148X.2010.00736.x
   Neller MA, 2008, SEMIN IMMUNOL, V20, P286, DOI 10.1016/j.smim.2008.09.006
   Nishie A, 1999, CLIN CANCER RES, V5, P1107
   Obeid M, 2007, CELL DEATH DIFFER, V14, P1848, DOI 10.1038/sj.cdd.4402201
   Palucka K, 2013, IMMUNITY, V39, P38, DOI 10.1016/j.immuni.2013.07.004
   Panaretakis T, 2009, EMBO J, V28, P578, DOI 10.1038/emboj.2009.1
   Parney IF, 2009, J NEUROSURG, V110, P572, DOI 10.3171/2008.7.JNS08475
   Prins RM, 2013, J IMMUNOTHER, V36, P152, DOI 10.1097/CJI.0b013e3182811ae4
   Prins RM, 2011, CLIN CANCER RES, V17, P1603, DOI 10.1158/1078-0432.CCR-10-2563
   Raychaudhuri B, 2011, NEURO-ONCOLOGY, V13, P591, DOI 10.1093/neuonc/nor042
   Rutkowski S, 2004, BRIT J CANCER, V91, P1656, DOI 10.1038/sj.bjc.6602195
   Sampson JH, 2010, J CLIN ONCOL, V28, P4722, DOI 10.1200/JCO.2010.28.6963
   Sayour EJ, 2015, CANCER IMMUNOL IMMUN, V64, P419, DOI 10.1007/s00262-014-1651-7
   Stupp R, 2005, NEW ENGL J MED, V352, P987, DOI 10.1056/NEJMoa043330
   Szatmári T, 2006, CANCER SCI, V97, P546, DOI 10.1111/j.1349-7006.2006.00208.x
   van Beers MMC, 2011, PHARM RES-DORDR, V28, P2393, DOI 10.1007/s11095-011-0451-4
   Verfaillie T, 2012, CELL DEATH DIFFER, V19, P1880, DOI 10.1038/cdd.2012.74
   Verschuere T, 2014, INT J CANCER, V134, P873, DOI 10.1002/ijc.28426
   West XZ, 2010, NATURE, V467, P972, DOI 10.1038/nature09421
   Wheeler CJ, 2008, CANCER RES, V68, P5955, DOI 10.1158/0008-5472.CAN-07-5973
   Wheeler CJ, 2004, CLIN CANCER RES, V10, P5316, DOI 10.1158/1078-0432.CCR-04-0497
   Wheeler CJ, 2003, J IMMUNOL, V171, P4927, DOI 10.4049/jimmunol.171.9.4927
   Yamanaka R, 2003, BRIT J CANCER, V89, P1172, DOI 10.1038/sj.bjc.6601268
   Yamanaka R, 2005, CLIN CANCER RES, V11, P4160, DOI 10.1158/1078-0432.CCR-05-0120
   Yu JS, 2004, CANCER RES, V64, P4973, DOI 10.1158/0008-5472.CAN-03-3505
   Zhai HY, 2011, GLIA, V59, P472, DOI 10.1002/glia.21117
NR 72
TC 49
Z9 53
U1 1
U2 29
PU TAYLOR & FRANCIS INC
PI PHILADELPHIA
PA 530 WALNUT STREET, STE 850, PHILADELPHIA, PA 19106 USA
SN 2162-402X
EI 
J9 ONCOIMMUNOLOGY
JI OncoImmunology
PD JUN 15
PY 2016
VL 5
IS 2
BP 
EP 
DI 10.1080/2162402X.2015.1083669
PG 15
WC Oncology; Immunology
SC Oncology; Immunology
GA DI3FW
UT WOS:000373385000025
PM 27057467
DA 2025-02-17
ER

PT J
AU Türeci, Ö
   Vormehr, M
   Diken, M
   Kreiter, S
   Huber, C
   Sahin, U
AF Tuereci, Oezlem
   Vormehr, Mathias
   Diken, Mustafa
   Kreiter, Sebastian
   Huber, Christoph
   Sahin, Ugur
TI Targeting the Heterogeneity of Cancer with Individualized Neoepitope Vaccines
SO CLINICAL CANCER RESEARCH
LA English
DT Article
ID newly-diagnosed glioblastoma; ras peptide vaccination; exome analysis reveals; cell lung-cancer; t-cells; antitumor immunity; ctla-4 blockade; dendritic cell; solid tumors; gm-csf
AB Somatic mutations binding to the patient's MHC and recognized by autologous T cells (neoepitopes) are ideal cancer vaccine targets. They combine a favorable safety profile due to a lack of expression in healthy tissues with a high likelihood of immunogenicity, as T cells recognizing neoepitopes are not shaped by central immune tolerance. Proteins mutated in cancer (neoantigens) shared by patients have been explored as vaccine targets for many years. Shared ("public") mutations, however, are rare, as the vast majority of cancer mutations in a given tumor are unique for the individual patient. Recently, the novel concept of truly individualized cancer vaccination emerged, which exploits the vast source of patient-specific "private" mutations. Concurrence of scientific advances and technological breakthroughs enables the rapid, cost-efficient, and comprehensive mapping of the "mutanome, "which is the entirety of somatic mutations in an individual tumor, and the rational selection of neoepitopes. How to transform tumor mutanome data to actionable knowledge for tailoring individualized vaccines "on demand" has become a novel research field with paradigm-shifting potential. This review gives an overview with particular focus on the clinical development of such vaccines. (C) 2016 AACR.
C1 [Tuereci, Oezlem; Diken, Mustafa; Kreiter, Sebastian; Huber, Christoph; Sahin, Ugur] Johannes Gutenberg Univ Mainz, Univ Med Ctr, TRON Translat Oncol, Freiligrathstr 12, D-55131 Mainz, Germany.
   [Vormehr, Mathias; Sahin, Ugur] Res Ctr Immunotherapy FZI, Mainz, Germany.
   [Sahin, Ugur] Biopharmaceut New Technol BioNTech Corp, Mainz, Germany.
C3 Johannes Gutenberg University of Mainz; BioNTech SE
RP Sahin, U (通讯作者)，Johannes Gutenberg Univ Mainz, Univ Med Ctr, TRON Translat Oncol, Freiligrathstr 12, D-55131 Mainz, Germany.
EM ugur.sahin@tron-mainz.de
CR Bai Y, 2014, BMC GENOMICS, V15, P0, DOI 10.1186/1471-2164-15-325
   Bocchia M, 2012, J SIENA ACAD SCI, V1, P11
   Boegel S, 2012, GENOME MED, V4, P0, DOI 10.1186/gm403
   Bol KF, 2016, CLIN CANCER RES, V22, P1897, DOI 10.1158/1078-0432.CCR-15-1399
   Boveri T, 1914, ZUR FRAGE DER ENTSTEHUNG MALIGNER TUMOREN, V0, P0
   Britten CM, 2012, IMMUNITY, V37, P1, DOI 10.1016/j.immuni.2012.07.010
   Britten CM, 2013, NAT BIOTECHNOL, V31, P880, DOI 10.1038/nbt.2708
   Carbone DP, 2005, J CLIN ONCOL, V23, P5099, DOI 10.1200/JCO.2005.03.158
   Carreno BM, 2015, SCIENCE, V348, P803, DOI 10.1126/science.aaa3828
   Castle JC, 2014, SCI REP-UK, V4, P0, DOI 10.1038/srep04743
   Castle JC, 2012, CANCER RES, V72, P1081, DOI 10.1158/0008-5472.CAN-11-3722
   Chaft JE, 2014, CLIN LUNG CANCER, V15, P405, DOI 10.1016/j.cllc.2014.06.002
   Cohen CJ, 2015, J CLIN INVEST, V125, P3981, DOI 10.1172/JCI82416
   Dagher R, 2002, MED PEDIATR ONCOL, V38, P158, DOI 10.1002/mpo.1303
   de Vries IJM, 2005, J CLIN ONCOL, V23, P5779, DOI 10.1200/JCO.2005.06.478
   DEPLAEN E, 1988, P NATL ACAD SCI USA, V85, P2274
   Diken M, 2011, GENE THER, V18, P702, DOI 10.1038/gt.2011.17
   Duan F, 2014, J EXP MED, V211, P2231, DOI 10.1084/jem.20141308
   Dubey P, 1997, J EXP MED, V185, P695, DOI 10.1084/jem.185.4.695
   Dunn GP, 2004, ANNU REV IMMUNOL, V22, P329, DOI 10.1146/annurev.immunol.22.012703.104803
   Fritsch EF, 2014, ONCOIMMUNOLOGY, V3, P0, DOI 10.4161/onci.29311
   Garraway LA, 2013, CELL, V153, P17, DOI 10.1016/j.cell.2013.03.002
   Gjertsen MK, 2001, INT J CANCER, V92, P441, DOI 10.1002/ijc.1205
   Gjertsen MK, 1996, INT J CANCER, V65, P450, DOI 10.1002/(SICI)1097-0215(19960208)65:4<450::AID-IJC10>3.0.CO;2-E
   Greaves M, 2012, NATURE, V481, P306, DOI 10.1038/nature10762
   Gros A, 2014, J CLIN INVEST, V124, P2246, DOI 10.1172/JCI73639
   Gubin MM, 2015, J CLIN INVEST, V125, P3413, DOI 10.1172/JCI80008
   Gubin MM, 2014, NATURE, V515, P577, DOI 10.1038/nature13988
   Hanada K, 2004, NATURE, V427, P252, DOI 10.1038/nature02240
   Hegde PS, 2016, CLIN CANCER RES, V22, P1865, DOI 10.1158/1078-0432.CCR-15-1507
   Herbst RS, 2014, NATURE, V515, P563, DOI 10.1038/nature14011
   Huang YZ, 2015, GENOME MED, V7, P0, DOI 10.1186/s13073-015-0145-3
   Hunger RE, 2001, EXP DERMATOL, V10, P161, DOI 10.1034/j.1600-0625.2001.010003161.x
   Karosiene E, 2013, IMMUNOGENETICS, V65, P711, DOI 10.1007/s00251-013-0720-y
   Khleif SN, 1999, J IMMUNOTHER, V22, P155, DOI 10.1097/00002371-199903000-00007
   Khong HT, 2002, NAT IMMUNOL, V3, P999, DOI 10.1038/ni1102-999
   Kim HJ, 2013, PLOS ONE, V8, P0, DOI 10.1371/journal.pone.0067885
   Kreiter S, 2007, CANCER IMMUNOL IMMUN, V56, P1577, DOI 10.1007/s00262-007-0302-7
   Kreiter S, 2015, NATURE, V520, P692, DOI 10.1038/nature14426
   Kreiter S, 2010, CANCER RES, V70, P9031, DOI 10.1158/0008-5472.CAN-10-0699
   Lennerz V, 2005, P NATL ACAD SCI USA, V102, P16013, DOI 10.1073/pnas.0500090102
   Lin EI, 2015, ONCOTARGET, V6, P42334, DOI 10.18632/oncotarget.5997
   Liu C, 2013, NUCLEIC ACIDS RES, V41, P0, DOI 10.1093/nar/gkt481
   Löwer M, 2012, PLOS COMPUT BIOL, V8, P0, DOI 10.1371/journal.pcbi.1002714
   Martincorena I, 2015, SCIENCE, V349, P1483, DOI 10.1126/science.aab4082
   Matsushita H, 2012, NATURE, V482, P400, DOI 10.1038/nature10755
   Matsutake T, 2001, P NATL ACAD SCI USA, V98, P3992, DOI 10.1073/pnas.071523398
   Maus MV, 2016, CLIN CANCER RES, V22, P1875, DOI 10.1158/1078-0432.CCR-15-1433
   Meyer RG, 2007, LUNG CANCER, V58, P88, DOI 10.1016/j.lungcan.2007.05.003
   MONACH PA, 1995, IMMUNITY, V2, P45, DOI 10.1016/1074-7613(95)90078-0
   Parmiani G, 2007, J IMMUNOL, V178, P1975, DOI 10.4049/jimmunol.178.4.1975
   Rahma OE, 2014, J TRANSL MED, V12, P0, DOI 10.1186/1479-5876-12-55
   Ridge JP, 1998, NATURE, V393, P474, DOI 10.1038/30989
   Rizvi NA, 2015, SCIENCE, V348, P124, DOI 10.1126/science.aaa1348
   Sampson JH, 2010, J CLIN ONCOL, V28, P4722, DOI 10.1200/JCO.2010.28.6963
   Sampson JH, 2009, MOL CANCER THER, V8, P2773, DOI 10.1158/1535-7163.MCT-09-0124
   Schoenberger SP, 1998, NATURE, V393, P480, DOI 10.1038/31002
   Schumacher T, 2014, NATURE, V512, P324, DOI 10.1038/nature13387
   Schumacher TN, 2015, SCIENCE, V348, P69, DOI 10.1126/science.aaa4971
   Schuster J, 2015, NEURO-ONCOLOGY, V17, P854, DOI 10.1093/neuonc/nou348
   Segal NH, 2008, CANCER RES, V68, P889, DOI 10.1158/0008-5472.CAN-07-3095
   SIBILLE C, 1990, J EXP MED, V172, P35, DOI 10.1084/jem.172.1.35
   Sivan A, 2015, SCIENCE, V350, P1084, DOI 10.1126/science.aac4255
   Snyder A, 2014, NEW ENGL J MED, V371, P2189, DOI 10.1056/NEJMoa1406498
   Toes REM, 1999, J EXP MED, V189, P753, DOI 10.1084/jem.189.5.753
   Toubaji A, 2008, CANCER IMMUNOL IMMUN, V57, P1413, DOI 10.1007/s00262-008-0477-6
   Tran E, 2015, SCIENCE, V350, P1387, DOI 10.1126/science.aad1253
   Tran E, 2014, SCIENCE, V344, P641, DOI 10.1126/science.1251102
   Tumeh PC, 2014, NATURE, V515, P568, DOI 10.1038/nature13954
   Turner NC, 2012, LANCET ONCOL, V13, PE178, DOI 10.1016/S1470-2045(11)70335-7
   Tyzzer E E, 1916, J CANCER RES, V1, P125
   UYTTENHOVE C, 1983, J EXP MED, V157, P1040, DOI 10.1084/jem.157.3.1040
   Van Allen EM, 2015, SCIENCE, V350, P207, DOI 10.1126/science.aad0095
   van Rooij N, 2013, J CLIN ONCOL, V31, PE439, DOI 10.1200/JCO.2012.47.7521
   Vétizou M, 2015, SCIENCE, V350, P1079, DOI 10.1126/science.aad1329
   Vogelstein B, 2013, SCIENCE, V339, P1546, DOI 10.1126/science.1235122
   von Hansemann D, 1890, VIRCHOWS ARCH. PATHOL. ANAT, V119, P299
   Vonderheide RH, 2013, NAT MED, V19, P1098, DOI 10.1038/nm.3317
   Wang RF, 1999, SCIENCE, V284, P1351, DOI 10.1126/science.284.5418.1351
   Warren RL, 2012, GENOME MED, V4, P0, DOI 10.1186/gm396
   Whiteside TL, 2016, CLIN CANCER RES, V22, P1845, DOI 10.1158/1078-0432.CCR-16-0049
   Wolchok JD, 2014, NATURE, V515, P496, DOI 10.1038/515496a
   Wolchok JD, 2009, CLIN CANCER RES, V15, P7412, DOI 10.1158/1078-0432.CCR-09-1624
   WOLFEL T, 1995, SCIENCE, V269, P1281, DOI 10.1126/science.7652577
   Yadav M, 2014, NATURE, V515, P572, DOI 10.1038/nature14001
   Zarour HM, 2016, CLIN CANCER RES, V22, P1856, DOI 10.1158/1078-0432.CCR-15-1849
   Zhang LM, 2012, PLOS ONE, V7, P0, DOI 10.1371/journal.pone.0030483
NR 87
TC 107
Z9 119
U1 2
U2 64
PU AMER ASSOC CANCER RESEARCH
PI PHILADELPHIA
PA 615 CHESTNUT ST, 17TH FLOOR, PHILADELPHIA, PA 19106-4404 USA
SN 1078-0432
EI 1557-3265
J9 CLIN CANCER RES
JI Clin. Cancer Res.
PD APR 15
PY 2016
VL 22
IS 8
BP 1885
EP 1896
DI 10.1158/1078-0432.CCR-15-1509
PG 12
WC Oncology
SC Oncology
GA DJ3JP
UT WOS:000374101400009
PM 27084742
DA 2025-02-17
ER

PT J
AU Akasaki, Y
   Kikuchi, T
   Homma, S
   Koido, S
   Ohkusa, T
   Tasaki, T
   Hayashi, K
   Komita, H
   Watanabe, N
   Suzuki, Y
   Yamamoto, Y
   Mori, R
   Arai, T
   Tanaka, T
   Joki, T
   Yanagisawa, T
   Murayama, Y
AF Akasaki, Yasuharu
   Kikuchi, Tetsuro
   Homma, Sadamu
   Koido, Shigeo
   Ohkusa, Toshifumi
   Tasaki, Tetsunori
   Hayashi, Kazumi
   Komita, Hideo
   Watanabe, Nobuyuki
   Suzuki, Yuta
   Yamamoto, Yohei
   Mori, Ryosuke
   Arai, Takao
   Tanaka, Toshihide
   Joki, Tatsuhiro
   Yanagisawa, Takaaki
   Murayama, Yuichi
TI Phase I/II trial of combination of temozolomide chemotherapy and immunotherapy with fusions of dendritic and glioma cells in patients with glioblastoma
SO CANCER IMMUNOLOGY IMMUNOTHERAPY
LA English
DT Article
DE Glioma; Dendritic cell; Chemoimmunotherapy; Temozolomide; Chemoresistance
ID malignant glioma; in-vitro; tumor; interleukin-12; vaccination; resistance; immunity; decreases; cancer
AB This trial was designed to evaluate the safety and clinical responses to a combination of temozolomide (TMZ) chemotherapy and immunotherapy with fusions of DCs and glioma cells in patients with glioblastoma (GBM). GBM patients were assigned to two groups: a group of recurrent GBMs after failing TMZ-chemotherapy against the initially diagnosed glioma (Group-R) or a group of newly diagnosed GBMs (Group-N). Autologous cultured glioma cells obtained from surgical specimens were fused with autologous DCs using polyethylene glycol. The fusion cells (FC) were inoculated intradermally in the cervical region. Toxicity, progression-free survival (PFS), and overall survival (OS) of this trial were evaluated. Expressions of WT-1, gp-100, and MAGE-A3, recognized as chemoresistance-associated peptides (CAP), were confirmed by immunohistochemistry of paraffin-embedded tumor samples. Patient's PBMCs of pre- and post-vaccination were evaluated by tetramer and ELISPOT assays. FC-immunotherapy was well tolerated in all patients. Medians of PFS and OS of Group-R (n = 10) were 10.3 and 18.0 months, and those of Group-N (n = 22) were 18.3 and 30.5 months, respectively. Up-regulation and/or cytoplasmic accumulation of CAPs was observed in the recurrent tumors of Group-R patients compared with their initially excised tumors. Specific immune responses against CAPs were observed in the tetramer and ELISPOT assays. The combination of TMZ-treatment leading to up-regulation and/or cytoplasmic accumulation of CAPs, with FC-immunotherapy as a means of producing specific immunity against CAPs, may safely induce anti-tumor effects in patients with GBM.
C1 [Akasaki, Yasuharu; Watanabe, Nobuyuki; Suzuki, Yuta; Yamamoto, Yohei; Mori, Ryosuke; Arai, Takao; Tanaka, Toshihide; Joki, Tatsuhiro; Yanagisawa, Takaaki; Murayama, Yuichi] Jikei Univ, Sch Med, Dept Neurosurg, Minato Ku, 3-25-8 Nishi Shimbashi, Tokyo 1058461, Japan.
   [Kikuchi, Tetsuro; Homma, Sadamu; Hayashi, Kazumi; Komita, Hideo] Jikei Univ, Sch Med, Div Oncol, Res Ctr Med Sci,Minato Ku, 3-25-8 Nishi Shimbashi, Tokyo 1058461, Japan.
   [Koido, Shigeo; Ohkusa, Toshifumi] Jikei Univ, Sch Med, Dept Internal Med, Div Gastroenterol & Hepatol,Minato Ku, 3-25-8 Nishi Shimbashi, Tokyo 1058461, Japan.
   [Tasaki, Tetsunori] Jikei Univ, Sch Med, Div Blood Transfus, Minato Ku, 3-25-8 Nishi Shimbashi, Tokyo 1058461, Japan.
C3 Jikei University; Jikei University; Jikei University; Jikei University
RP Akasaki, Y (通讯作者)，Jikei Univ, Sch Med, Dept Neurosurg, Minato Ku, 3-25-8 Nishi Shimbashi, Tokyo 1058461, Japan.
EM akasaki@jikei.ac.jp
CR Akasaki Y, 2001, J IMMUNOTHER, V24, P106, DOI 10.1097/00002371-200103000-00004
   Akasaki Y, 2011, J IMMUNOTHER, V34, P121, DOI 10.1097/CJI.0b013e3181e5c278
   Banchereau J, 1998, NATURE, V392, P245, DOI 10.1038/32588
   Benteyn D, 2013, MOL THER-NUCL ACIDS, V2, P0, DOI 10.1038/mtna.2013.54
   Blum JS, 2013, ANNU REV IMMUNOL, V31, P443, DOI 10.1146/annurev-immunol-032712-095910
   Butterfield LH, 2008, J IMMUNOTHER, V31, P89, DOI 10.1097/CJI.0b013e318158fce0
   Chen G, 2013, CANCER IMMUNOL IMMUN, V62, P203, DOI 10.1007/s00262-012-1388-0
   Chen MY, 2011, J NEURO-ONCOL, V103, P87, DOI 10.1007/s11060-010-0374-7
   Guermonprez P, 2002, ANNU REV IMMUNOL, V20, P621, DOI 10.1146/annurev.immunol.20.100301.064828
   Gunzer M, 2001, SEMIN IMMUNOL, V13, P291, DOI 10.1006/smim.2001.0325
   Heimberger AB, 2008, NEURO-ONCOLOGY, V10, P98, DOI 10.1215/15228517-2007-046
   Kikuchi T, 2001, CANCER IMMUNOL IMMUN, V50, P337, DOI 10.1007/s002620100205
   Kikuchi T, 2004, J IMMUNOTHER, V27, P452, DOI 10.1097/00002371-200411000-00005
   Koido S, 2014, CLIN CANCER RES, V20, P4228, DOI 10.1158/1078-0432.CCR-14-0314
   Lasek W, 2014, CANCER IMMUNOL IMMUN, V63, P419, DOI 10.1007/s00262-014-1523-1
   Liu GT, 2005, ONCOGENE, V24, P5226, DOI 10.1038/sj.onc.1208519
   Monte M, 2006, P NATL ACAD SCI USA, V103, P11160, DOI 10.1073/pnas.0510834103
   Okada H, 2011, J CLIN ONCOL, V29, P330, DOI 10.1200/JCO.2010.30.7744
   Pardoll DM, 2012, NAT REV CANCER, V12, P252, DOI 10.1038/nrc3239
   Phuphanich S, 2013, CANCER IMMUNOL IMMUN, V62, P125, DOI 10.1007/s00262-012-1319-0
   Stupp R, 2005, NEW ENGL J MED, V352, P987, DOI 10.1056/NEJMoa043330
   Takahara A, 2011, CANCER IMMUNOL IMMUN, V60, P1289, DOI 10.1007/s00262-011-1033-3
   Trinchieri G, 2003, NAT REV IMMUNOL, V3, P133, DOI 10.1038/nri1001
   Xie T, 2009, CANCER RES, V69, P992, DOI 10.1158/0008-5472.CAN-08-0506
   Yu JS, 2001, CANCER RES, V61, P842
NR 25
TC 48
Z9 51
U1 0
U2 6
PU SPRINGER
PI NEW YORK
PA 233 SPRING ST, NEW YORK, NY 10013 USA
SN 0340-7004
EI 1432-0851
J9 CANCER IMMUNOL IMMUN
JI Cancer Immunol. Immunother.
PD DEC 15
PY 2016
VL 65
IS 12
BP 1499
EP 1509
DI 10.1007/s00262-016-1905-7
PG 11
WC Oncology; Immunology
SC Oncology; Immunology
GA EB7UB
UT WOS:000387595000006
PM 27688162
DA 2025-02-17
ER

PT J
AU Candéias, SM
   Gaipl, US
AF Candeias, Serge M.
   Gaipl, Udo S.
TI The Immune System in Cancer Prevention, Development and Therapy
SO ANTI-CANCER AGENTS IN MEDICINAL CHEMISTRY
LA English
DT Article
DE Immune system; immunotherapy; inflammation; tumor prevention; tumor promotion
ID heat-shock proteins; tumor surveillance; interferon-gamma; dendritic cells; danger signals; myeloid cells; ifn-gamma; glioblastoma; hyperthermia; perforin
AB The immune system plays a pivotal role in the maintenance of the integrity of an organism. Besides the protection against pathogens, it is strongly involved in cancer prevention, development and defense. This review focuses on how the immune system protects against infections and trauma and on its role in cancer development and disease. Focus is set on the interactions of the innate and adaptive immune system and tumors. The role of IFN-gamma as a pleiotropic cytokine that plays a very important role at the interface of innate and adaptive immune systems in tumor development and induction of anti-tumor immune responses is outlined. Further, immune cells as prognostic and predictive markers of cancer will be discussed. Data are provided that even the brain as immune privileged organ is subjected to immune surveillance and consequently also brain tumors. Immune therapeutic approaches for glioblastoma multiforme, the most frequent and malignant brain tumor, based on vaccination with dendritic cells are outlined and application of hyperthermia in form of magnetic nanoparticles is discussed. We conclude that the immune system and developing tumors are intimately intertwined. Anti-tumor immune responses can be prominently boosted by multimodal therapies aiming on the one hand to induce immunogenic tumor cell death forms and on the other hand to actively counteract the immune suppressive microenvironment based on the tumor itself.
C1 [Candeias, Serge M.] CEA, iRTSV LCBM, F-38000 Grenoble, France.
   [Candeias, Serge M.] CNRS, IRTSV LCBM, F-38000 Grenoble, France.
   [Candeias, Serge M.] Univ Grenoble Alpes, iRTSV LCBM, F-38000 Grenoble, France.
   [Gaipl, Udo S.] Univ Erlangen Nurnberg, Univ Hosp Erlangen, Dept Radiat Oncol, Nurnberg, Germany.
C3 Communaute Universite Grenoble Alpes; Universite Grenoble Alpes (UGA); CEA; Centre National de la Recherche Scientifique (CNRS); Communaute Universite Grenoble Alpes; Universite Grenoble Alpes (UGA); CEA; Centre National de la Recherche Scientifique (CNRS); Communaute Universite Grenoble Alpes; Universite Grenoble Alpes (UGA); CEA; Centre National de la Recherche Scientifique (CNRS); University of Erlangen Nuremberg
RP Candéias, SM (通讯作者)，CEA, iRTSV LCBM, F-38000 Grenoble, France.
EM serge.candeias@cea.fr; udo.gaipl@uk-erlangen.de
FU European Commission (DoReMi, European Atomic Energy Community's Seventh Framework Programme (FP7) [249689]; German Federal Ministry of Education and Research (BMBF) [16EX1021R, 02NUK017G]; German Research Foundation (DFG) [Graduiertenkolleg 1660]
CR Unknown -, 2013, ONCOIMMUNOLOGY, V0, P0, DOI DOI 10.4161/ONCI.25595
   Ardon H, 2012, CANCER IMMUNOL IMMUN, V61, P2033, DOI 10.1007/s00262-012-1261-1
   Atkins MB, 1999, J CLIN ONCOL, V17, P2105, DOI 10.1200/JCO.1999.17.7.2105
   Balachandran VP, 2011, NAT MED, V17, P1094, DOI 10.1038/nm.2438
   Bernard JJ, 2012, NAT MED, V18, P1286, DOI 10.1038/nm.2861
   Bronte V, 2003, TRENDS IMMUNOL, V24, P302, DOI 10.1016/S1471-4906(03)00132-7
   Chen GY, 2010, NAT REV IMMUNOL, V10, P826, DOI 10.1038/nri2873
   Curtin JF, 2009, PLOS MED, V6, P83, DOI 10.1371/journal.pmed.1000010
   Diamond RA, 1997, J IMMUNOL, V158, P4052
   DIGHE AS, 1994, IMMUNITY, V1, P447, DOI 10.1016/1074-7613(94)90087-6
   DING AH, 1988, J IMMUNOL, V141, P2407
   DONEHOWER LA, 1992, NATURE, V356, P215, DOI 10.1038/356215a0
   Dunn GP, 2002, NAT IMMUNOL, V3, P991, DOI 10.1038/ni1102-991
   Dunn GP, 2004, ANNU REV IMMUNOL, V22, P329, DOI 10.1146/annurev.immunol.22.012703.104803
   FARRAR MA, 1993, ANNU REV IMMUNOL, V11, P571, DOI 10.1146/annurev.iy.11.040193.003035
   Frey B, 2014, CANCER IMMUNOL IMMUN, V63, P29, DOI 10.1007/s00262-013-1474-y
   Frey B, 2012, INT J HYPERTHER, V28, P528, DOI 10.3109/02656736.2012.677933
   Fridman WH, 2014, INT ARCH ALLERGY IMM, V164, P13, DOI 10.1159/000362332
   Fuchs E J, 1996, SEMIN IMMUNOL, V8, P271, DOI 10.1006/smim.1996.0035
   Gaipl US, 2014, IMMUNOTHERAPY-UK, V6, P597, DOI 10.2217/IMT.14.38
   Galon J, 2013, IMMUNITY, V39, P11, DOI 10.1016/j.immuni.2013.07.008
   Gehrmann M, 2014, RADIAT ONCOL, V9, P0, DOI 10.1186/1748-717X-9-131
   GILCHRIST RK, 1957, ANN SURG, V146, P596, DOI 10.1097/00000658-195710000-00007
   Gomez GG, 2006, GENE THER MOL BIOL, V10A, P133
   Gordon S, 2005, NAT REV IMMUNOL, V5, P953, DOI 10.1038/nri1733
   Grivennikov SI, 2010, CELL, V140, P883, DOI 10.1016/j.cell.2010.01.025
   Hanahan D, 2011, CELL, V144, P646, DOI 10.1016/j.cell.2011.02.013
   Heil M, 2014, FRONT PLANT SCI, V5, P0, DOI 10.3389/fpls.2014.00578
   Hensley-McBain T, 2014, J IMMUNOL METHODS, V411, P23, DOI 10.1016/j.jim.2014.06.002
   Issels RD, 2008, EUR J CANCER, V44, P2546, DOI 10.1016/j.ejca.2008.07.038
   Ito A, 2006, CANCER IMMUNOL IMMUN, V55, P320, DOI 10.1007/s00262-005-0049-y
   JACKS T, 1994, CURR BIOL, V4, P1, DOI 10.1016/S0960-9822(00)00002-6
   Kaplan DH, 1998, P NATL ACAD SCI USA, V95, P7556, DOI 10.1073/pnas.95.13.7556
   Kawai T, 2010, NAT IMMUNOL, V11, P373, DOI 10.1038/ni.1863
   KAWASAKI A, 1992, EUR J IMMUNOL, V22, P1215, DOI 10.1002/eji.1830220516
   Klein RS, 2005, J VIROL, V79, P11457, DOI 10.1128/JVI.79.17.11457-11466.2005
   Kmiecik J, 2013, J NEUROIMMUNOL, V264, P71, DOI 10.1016/j.jneuroim.2013.08.013
   Koblish HK, 2010, MOL CANCER THER, V9, P489, DOI 10.1158/1535-7163.MCT-09-0628
   Krawczyk PM, 2011, P NATL ACAD SCI USA, V108, P9851, DOI 10.1073/pnas.1101053108
   Kulprathipanja NV, 2004, J NEUROIMMUNOL, V153, P76, DOI 10.1016/j.jneuroim.2004.04.011
   LOSSINSKY AS, 1995, BRAIN PATHOL, V5, P339, DOI 10.1111/j.1750-3639.1995.tb00614.x
   Mahmoudi K, 2014, FRONT CHEM, V2, P0, DOI 10.3389/fchem.2014.00109
   Mantel F, 2010, STRAHLENTHER ONKOL, V186, P587, DOI 10.1007/s00066-010-2154-x
   Mellor AL, 2002, J IMMUNOL, V168, P3771, DOI 10.4049/jimmunol.168.8.3771
   Merad M, 2013, ANNU REV IMMUNOL, V31, P563, DOI 10.1146/annurev-immunol-020711-074950
   Mittal D, 2014, CURR OPIN IMMUNOL, V27, P16, DOI 10.1016/j.coi.2014.01.004
   Muller AJ, 2010, CANCER IMMUNOL IMMUN, V59, P1655, DOI 10.1007/s00262-010-0891-4
   Multhoff G, 2012, CURR MOL MED, V12, P1174, DOI 10.2174/156652412803306666
   Munn DH, 1999, J EXP MED, V189, P1363, DOI 10.1084/jem.189.9.1363
   Muth C, 2013, STRAHLENTHER ONKOL, V189, P124
   Nathan C, 2010, CELL, V140, P871, DOI 10.1016/j.cell.2010.02.029
   Ostrand-Rosenberg S, 2009, J IMMUNOL, V182, P4499, DOI 10.4049/jimmunol.0802740
   Polyzoidis S, 2014, HUM VACC IMMUNOTHER, V0, P0
   Qiu B, 2011, MOL BIOL REP, V38, P3585, DOI 10.1007/s11033-010-0469-4
   Rock KL, 2010, ANNU REV IMMUNOL, V28, P321, DOI 10.1146/annurev-immunol-030409-101311
   Rodriguez PC, 2007, BLOOD, V109, P1568, DOI 10.1182/blood-2006-06-031856
   Rodríguez PC, 2006, SEMIN CANCER BIOL, V16, P66, DOI 10.1016/j.semcancer.2005.10.001
   Rubner Y, 2014, RADIAT ONCOL, V9, P0, DOI 10.1186/1748-717X-9-89
   Rühle PF, 2014, STRAHLENTHER ONKOL, V190, P102
   Santiago-Dieppa DR, 2014, EXPERT REV MOL DIAGN, V14, P819, DOI 10.1586/14737159.2014.943193
   Scaffidi P, 2002, NATURE, V418, P191, DOI 10.1038/nature00858
   Schildkopf P, 2011, RADIOTHER ONCOL, V101, P109, DOI 10.1016/j.radonc.2011.05.056
   Schildkopf P, 2010, BIOCHEM BIOPH RES CO, V391, P1014, DOI 10.1016/j.bbrc.2009.12.008
   Schmid TE, 2012, CURR MED CHEM, V19, P1765
   Shankaran V, 2001, NATURE, V410, P1107, DOI 10.1038/35074122
   Shields JD, 2010, SCIENCE, V328, P749, DOI 10.1126/science.1185837
   SHINKAI Y, 1992, CELL, V68, P855, DOI 10.1016/0092-8674(92)90029-C
   Smyth MJ, 2000, J EXP MED, V191, P661, DOI 10.1084/jem.191.4.661
   Smyth MJ, 2000, J EXP MED, V192, P755, DOI 10.1084/jem.192.5.755
   Solito S, 2014, ANN NY ACAD SCI, V1319, P47, DOI 10.1111/nyas.12469
   Srivastava MK, 2012, PLOS ONE, V7, P0, DOI 10.1371/journal.pone.0040677
   Srivastava MK, 2010, CANCER RES, V70, P68, DOI 10.1158/0008-5472.CAN-09-2587
   Street SEA, 2001, BLOOD, V97, P192, DOI 10.1182/blood.V97.1.192
   Street SEA, 2002, J EXP MED, V196, P129, DOI 10.1084/jem.20020063
   Stupp R, 2009, LANCET ONCOL, V10, P459, DOI 10.1016/S1470-2045(09)70025-7
   Todryk S, 1999, J IMMUNOL, V163, P1398
   Toraya-Brown S, 2014, INT J HYPERTHER, V30, P531, DOI 10.3109/02656736.2014.968640
   TRINCHIERI G, 1985, IMMUNOL TODAY, V6, P131, DOI 10.1016/0167-5699(85)90080-5
   Uyttenhove C, 2003, NAT MED, V9, P1269, DOI 10.1038/nm934
   van der Zee J, 2002, ANN ONCOL, V13, P1173, DOI 10.1093/annonc/mdf280
   van Gool Stefaan, 2013, IMMUNOTHERAPY, V5, P1043, DOI 10.2217/imt.13.86
   vandenBroek MF, 1996, J EXP MED, V184, P1781, DOI 10.1084/jem.184.5.1781
   Verma J, 2014, INT J NANOMED, V9, P2863, DOI 10.2147/IJN.S57501
   Wallin RPA, 2002, TRENDS IMMUNOL, V23, P130, DOI 10.1016/S1471-4906(01)02168-8
   Weber JS, 2014, SEMIN ONCOL, V41, PS1, DOI 10.1053/j.seminoncol.2014.09.002
   Weiss EM, 2012, FRONT ONCOL, V2, P0, DOI 10.3389/fonc.2012.00132
   Wheeler CJ, 2011, EXPERT REV VACCINES, V10, P875, DOI 10.1586/erv.11.71
   Yi GQ, 2014, TUMOR BIOL, V35, P2445, DOI 10.1007/s13277-013-1324-8
NR 88
TC 100
Z9 112
U1 1
U2 77
PU BENTHAM SCIENCE PUBL LTD
PI SHARJAH
PA EXECUTIVE STE Y-2, PO BOX 7917, SAIF ZONE, 1200 BR SHARJAH, U ARAB EMIRATES
SN 1871-5206
EI 1875-5992
J9 ANTI-CANCER AGENT ME
JI Anti-Cancer Agents Med. Chem.
PD JUN 15
PY 2016
VL 16
IS 1
BP 101
EP 107
DI 10.2174/1871520615666150824153523
PG 7
WC Oncology; Chemistry, Medicinal
SC Oncology; Pharmacology & Pharmacy
GA CW5NR
UT WOS:000365043100010
PM 26299661
DA 2025-02-17
ER

PT J
AU Li, M
   Han, SY
   Shi, XW
AF Li, Ming
   Han, Shuangyin
   Shi, Xiwen
TI In situ dendritic cell vaccination for the treatment of glioma and literature review
SO TUMOR BIOLOGY
LA English
DT Article
DE Chitosan nanoparticles; Dendritic cells; Glioma; Vaccination
ID prostate-cancer; antitumor immunity; growth-factor; receptor; therapy; carcinoma; epha2; rna; expression; responses
AB Glioma is one of the greatest threats to human health, and invasive growth of glioma is its major cause of death. Inhibiting or blocking angiogenesis can effectively inhibit tumor growth and metastasis or dramatically reduce the size of the original lesion. Therefore, anti-angiogenic therapy has currently become the most promising treatment strategy for glioma. Although dendritic cells (DCs) used in DC-based immunotherapy are loaded with tumor-associated antigens, the anti-tumor immune response is effectively stimulated in cytotoxic specific T lymphocytes (CTLs), thereby achieving targeted killing of tumor cells without harming surrounding normal cells. This makes it a highly promising new form of therapy. This article reviews the existing evidence regarding in situ DC vaccination for the treatment of glioma and puts forward hypotheses regarding patient, tumor, and technical factors and warrant further investigation.
C1 [Li, Ming; Han, Shuangyin; Shi, Xiwen] Zhengzhou Univ, Peoples Hosp, Dept Neurosurg, 7 Weiwu Rd, Zhengzhou 450003, Henan Province, Peoples R China.
C3 Zhengzhou University
RP Li, M (通讯作者)，Zhengzhou Univ, Peoples Hosp, Dept Neurosurg, 7 Weiwu Rd, Zhengzhou 450003, Henan Province, Peoples R China.
EM docliming@163.com
CR Alho I, 2013, PLOS ONE, V8, P0, DOI 10.1371/journal.pone.0076307
   Allen TM, 2004, SCIENCE, V303, P1818, DOI 10.1126/science.1095833
   Chen HJ, 2011, CELL IMMUNOL, V272, P102, DOI 10.1016/j.cellimm.2011.08.011
   DeBenedette MA, 2011, J IMMUNOTHER, V34, P45, DOI 10.1097/CJI.0b013e3181fb651a
   den Brok MHMGM, 2006, BRIT J CANCER, V95, P896, DOI 10.1038/sj.bjc.6603341
   Eyrich M, 2013, FRONT PEDIATR, V1, P0, DOI 10.3389/fped.2013.00012
   Fan M, 2013, TUMORI J, V99, P689, DOI 10.1700/1390.15457
   FOLKMAN J, 1995, NAT MED, V1, P27, DOI 10.1038/nm0195-27
   Gille J, 2006, EXP DERMATOL, V15, P175, DOI 10.1111/j.1600-0625.2006.00400.x
   Gong JL, 2000, P NATL ACAD SCI USA, V97, P2715, DOI 10.1073/pnas.050587197
   Harzstark AL, 2008, DRUG TODAY, V44, P271, DOI 10.1358/dot.2008.44.4.1212301
   Hegde M, 2013, MOL THER, V21, P2087, DOI 10.1038/mt.2013.185
   Höltl L, 1999, J UROLOGY, V161, P777, DOI 10.1016/S0022-5347(01)61767-1
   Howard KA, 2006, MOL THER, V14, P476, DOI 10.1016/j.ymthe.2006.04.010
   Juratli TA, 2013, PHARMACOL THERAPEUT, V139, P341, DOI 10.1016/j.pharmthera.2013.05.003
   Kerbel RS, 1997, NATURE, V390, P335, DOI 10.1038/36978
   Kyte JA, 2006, CANCER GENE THER, V13, P905, DOI 10.1038/sj.cgt.7700961
   Laperchia C, 2013, PLOS ONE, V8, P0, DOI 10.1371/journal.pone.0056144
   Lee HY, 2013, AM J CANCER RES, V3, P266
   Lee JH, 2010, CANCER GENE THER, V17, P73, DOI 10.1038/cgt.2009.50
   Li M, 2015, TUMOR BIOL, V36, P5497, DOI 10.1007/s13277-015-3217-5
   Liu YQ, 2002, LEUKEMIA RES, V26, P757, DOI 10.1016/S0145-2126(02)00002-4
   Lu XS, 2013, INT J ONCOL, V42, P2103, DOI 10.3892/ijo.2013.1897
   Mantripragada K, 2013, FRONT ONCOL, V3, P0, DOI 10.3389/fonc.2013.00195
   Martins A, 2010, IUBMB LIFE, V62, P611, DOI 10.1002/iub.361
   Nemunaitis J, 2005, EXPERT REV VACCINES, V4, P259, DOI 10.1586/14760584.4.3.259
   Okada H, 2011, J CLIN ONCOL, V29, P330, DOI 10.1200/JCO.2010.30.7744
   Pastan I, 2006, NAT REV CANCER, V6, P559, DOI 10.1038/nrc1891
   Russo S, 2013, MOLECULES, V18, P13043, DOI 10.3390/molecules181013043
   Si TG, 2009, J IMMUNOTHER, V32, P86, DOI 10.1097/CJI.0b013e31818df785
   Strimpakos A, 2013, CLIN COLORECTAL CANC, V12, P267, DOI 10.1016/j.clcc.2013.07.001
   Szanto A, 2010, IMMUNITY, V33, P699, DOI 10.1016/j.immuni.2010.11.009
   Wang H, 2011, VACCINE, V29, P2328, DOI 10.1016/j.vaccine.2010.12.124
   Wang X, 2014, CANCER INVEST, V32, P451, DOI 10.3109/07357907.2014.958234
   Ward JE, 2007, EXPERT OPIN BIOL TH, V7, P1893, DOI 10.1517/14712598.7.12.1893
   Wertel I, 2010, TRANSPL P, V42, P3301, DOI 10.1016/j.transproceed.2010.07.037
NR 37
TC 5
Z9 5
U1 0
U2 7
PU SAGE PUBLICATIONS LTD
PI LONDON
PA 1 OLIVERS YARD, 55 CITY ROAD, LONDON EC1Y 1SP, ENGLAND
SN 1010-4283
EI 1423-0380
J9 TUMOR BIOL
JI Tumor Biol.
PD FEB 15
PY 2016
VL 37
IS 2
BP 1797
EP 1801
DI 10.1007/s13277-015-3958-1
PG 5
WC Oncology
SC Oncology
GA DK0HK
UT WOS:000374593300046
PM 26318301
DA 2025-02-17
ER

PT J
AU Winograd, EK
   Ciesielski, MJ
   Fenstermaker, RA
AF Winograd, Evan K.
   Ciesielski, Michael J.
   Fenstermaker, Robert A.
TI Novel vaccines for glioblastoma: clinical update and perspective
SO IMMUNOTHERAPY
LA English
DT Review
DE dendritic cell; EGFRvIII; glioblastoma; heat-shock protein; pp65 CMV; survivin; vaccine
ID growth-factor receptor; regulatory t-cells; primary intracranial tumors; mitogen-activated lymphocytes; messenger-rna expression; randomized phase-iii; recurrent glioblastoma; human cytomegalovirus; adjuvant temozolomide; peptide vaccination
AB Glioblastoma is the most common primary brain cancer. Aggressive treatment with surgery, radiation therapy and chemotherapy provides limited overall survival benefit. Glioblastomas have a formidable tumor microenvironment that is hostile to immunological effector cells and these cancers produce profound systemic immunosuppression. However, surgical resection of these tumors creates conditions that favor the use of immunotherapeutic strategies. Therefore, extensive surgical resection, when feasible, will remain part of the equation to provide an environment in which active specific immunotherapy has the greatest chance of working. Toward that end, a number of vaccination protocols are under investigation. Vaccines studied to date have produced cellular and humoral antitumor responses, but unequivocal clinical efficacy has yet to be demonstrated. In addition, focus is shifting toward the prospect of therapies involving vaccines in combination with immune checkpoint inhibitors and other immunomodulatory agents so that effector cells remain active against their targets systemically and within the tumor microenvironment.
C1 [Winograd, Evan K.; Ciesielski, Michael J.; Fenstermaker, Robert A.] SUNY Buffalo, Jacobs Sch Med & Biomed Sci, Dept Neurosurg, Buffalo, NY 14260 USA.
   [Ciesielski, Michael J.; Fenstermaker, Robert A.] Roswell Pk Canc Inst, Dept Neurosurg, Elm & Carlton St, Buffalo, NY 14263 USA.
   [Ciesielski, Michael J.; Fenstermaker, Robert A.] Roswell Pk Canc Inst, Ctr Immunotherapy, Buffalo, NY 14263 USA.
C3 State University of New York (SUNY) System; University at Buffalo, SUNY; Roswell Park Comprehensive Cancer Center; Roswell Park Comprehensive Cancer Center
RP Fenstermaker, RA (通讯作者)，SUNY Buffalo, Jacobs Sch Med & Biomed Sci, Dept Neurosurg, Buffalo, NY 14260 USA.; Fenstermaker, RA (通讯作者)，Roswell Pk Canc Inst, Dept Neurosurg, Elm & Carlton St, Buffalo, NY 14263 USA.; Fenstermaker, RA (通讯作者)，Roswell Pk Canc Inst, Ctr Immunotherapy, Buffalo, NY 14263 USA.
EM robert.fenstermaker@roswellpark.org
FU NCI NIH HHS [P30 CA016056] Funding Source: Medline; NINDS NIH HHS [R21 NS054167, R21 NS049309] Funding Source: Medline
CR Alliance for Clinical Trials in Oncology National Cancer Institute Agenus Inc, 2013, VACC THER BEV VERS B, V0, P0
   Andersen MH, 2001, CANCER RES, V61, P5964
   Ardon H, 2012, CANCER IMMUNOL IMMUN, V61, P2033, DOI 10.1007/s00262-012-1261-1
   Ardon H, 2010, J NEURO-ONCOL, V99, P261, DOI 10.1007/s11060-010-0131-y
   Babu R, 2012, CORE EVID, V7, P93, DOI 10.2147/CE.S29001
   Badie B, 2001, J NEUROIMMUNOL, V120, P19, DOI 10.1016/S0165-5728(01)00361-7
   Banissi C, 2009, CANCER IMMUNOL IMMUN, V58, P1627, DOI 10.1007/s00262-009-0671-1
   Baxevanis CN, 2000, J IMMUNOL, V164, P3902, DOI 10.4049/jimmunol.164.7.3902
   Bloch O, 2014, NEURO-ONCOLOGY, V16, P274, DOI 10.1093/neuonc/not203
   Boston Biomedical Inc, 2015, STUD DSP 7888 DOS EM, V0, P0
   Bouffet E, 2016, J CLIN ONCOL, V34, P2206, DOI 10.1200/JCO.2016.66.6552
   Bristol-Myers Squibb Duke Cancer Institute Duke University, 2015, NIV DC VACC REC BRAI, V0, P0
   BROOKS WH, 1972, J EXP MED, V136, P1631, DOI 10.1084/jem.136.6.1631
   Brown SD, 2014, GENOME RES, V24, P743, DOI 10.1101/gr.165985.113
   Callahan MK, 2008, P NATL ACAD SCI USA, V105, P1662, DOI 10.1073/pnas.0711365105
   Ceccarelli M, 2016, CELL, V164, P550, DOI 10.1016/j.cell.2015.12.028
   Chawla-Sarkar M, 2004, CELL DEATH DIFFER, V11, P915, DOI 10.1038/sj.cdd.4401416
   Ciesielski MJ, 2006, CANCER IMMUNOL IMMUN, V55, P1491, DOI 10.1007/s00262-006-0138-6
   Ciesielski MJ, 2000, ONCOGENE, V19, P810, DOI 10.1038/sj.onc.1203409
   Ciesielski MJ, 2005, CANCER IMMUNOL IMMUN, V54, P107, DOI 10.1007/s00262-004-0576-y
   Cobbs CS, 2007, J NEURO-ONCOL, V85, P271, DOI 10.1007/s11060-007-9423-2
   Crane CA, 2013, CLIN CANCER RES, V19, P205, DOI 10.1158/1078-0432.CCR-11-3358
   DING L, 1993, J IMMUNOL, V151, P1224
   Dix AR, 1999, J NEUROIMMUNOL, V100, P216, DOI 10.1016/S0165-5728(99)00203-9
   Dolecek TA, 2012, NEURO-ONCOLOGY, V14, Pv1, DOI 10.1093/neuonc/nos218
   Doucette T, 2013, CANCER IMMUNOL RES, V1, P112, DOI 10.1158/2326-6066.CIR-13-0028
   Duke University, 2014, DC MIGR STUD NEWL DI, V0, P0
   Duke University, 2016, EGFRV3 CAR CELLS NEW, V0, P0
   ELLIOTT LH, 1984, J IMMUNOL, V132, P1208
   ELLIOTT LH, 1990, J CLIN INVEST, V86, P80, DOI 10.1172/JCI114719
   ELLIOTT LH, 1992, J NEURO-ONCOL, V14, P1
   Etienne MC, 1998, CLIN CANCER RES, V4, P2383
   EVAVOLD BD, 1993, IMMUNOL TODAY, V14, P602, DOI 10.1016/0167-5699(93)90200-5
   Fakhrai H, 1996, P NATL ACAD SCI USA, V93, P2909, DOI 10.1073/pnas.93.7.2909
   Fathallah-Shaykh HM, 1998, INT J CANCER, V75, P266, DOI 10.1002/(SICI)1097-0215(19980119)75:2<266::AID-IJC16>3.0.CO;2-B
   Fenstermaker RA, 2000, ONCOGENE, V19, P4542, DOI 10.1038/sj.onc.1203802
   Fikes JD, 2003, EXPERT OPIN BIOL TH, V3, P985, DOI 10.1517/eobt.3.6.985.21255
   Fong L, 2001, J IMMUNOL, V166, P4254, DOI 10.4049/jimmunol.166.6.4254
   Fong L, 2001, P NATL ACAD SCI USA, V98, P8809, DOI 10.1073/pnas.141226398
   Fritsch EF, 2014, CANCER IMMUNOL RES, V2, P522, DOI 10.1158/2326-6066.CIR-13-0227
   Guevara-Patiño JA, 2003, ADV CANCER RES, V90, P157, DOI 10.1016/S0065-230X(03)90005-4
   Hao CH, 2002, ACTA NEUROPATHOL, V103, P171
   Hdeib Alia, 2015, CNS ONCOL, V4, P63, DOI 10.2217/cns.14.54
   Huashan Hospital Fudan University, 2012, STUD DC VACC GLIOBL, V0, P0
   HUETTNER C, 1995, AM J PATHOL, V146, P317
   HUMPHREY PA, 1991, BIOCHEM BIOPH RES CO, V178, P1413, DOI 10.1016/0006-291X(91)91051-D
   Hung K, 1998, J EXP MED, V188, P2357, DOI 10.1084/jem.188.12.2357
   Immunocellular Therapeutics Ltd, 2011, STUD ICT 107 IMM GLI, V0, P0
   Immunocellular Therapeutics Ltd, 2014, STUD ICT 121 DENDR C, V0, P0
   Immunocellular Therapeutics Ltd Novella Clinical, 2015, PHAS 3 RAND DOUBL BL, V0, P0
   Izumoto S, 2008, J NEUROSURG, V108, P963, DOI 10.3171/JNS/2008/108/5/0963
   Jonsson Comprehensive Cancer Center, 2010, DENDR CELL VACC PAT, V0, P0
   Jordan JT, 2008, CANCER IMMUNOL IMMUN, V57, P123, DOI 10.1007/s00262-007-0336-x
   Keogh E, 2001, J IMMUNOL, V167, P787, DOI 10.4049/jimmunol.167.2.787
   Kijima N, 2014, ANTICANCER RES, V34, P61
   Kuan C T, 2000, BRAIN TUMOR PATHOL, V17, P71, DOI 10.1007/BF02482738
   Li YM, 2016, J NEUROSURG, V124, P977, DOI 10.3171/2015.5.JNS142087
   Liu Y, 2007, J NEURO-ONCOL, V81, P149, DOI 10.1007/s11060-006-9222-1
   Loftus DJ, 1998, CANCER RES, V58, P2433
   Lohr J, 2005, IMMUNOL REV, V204, P116, DOI 10.1111/j.0105-2896.2005.00241.x
   Louveau A, 2016, NATURE, V0, P0
   Louveau A, 2015, NATURE, V523, P337, DOI 10.1038/nature14432
   MAHALEY MS, 1977, J NEUROSURG, V46, P467, DOI 10.3171/jns.1977.46.4.0467
   MALEFYT RD, 1991, J EXP MED, V174, P1209
   Mitchell DA, 2008, NEURO-ONCOLOGY, V10, P10, DOI 10.1215/15228517-2007-035
   Mitchell DA, 2015, NATURE, V519, P366, DOI 10.1038/nature14320
   Moeller M, 2007, CANCER RES, V67, P11428, DOI 10.1158/0008-5472.CAN-07-1141
   Montazeri AH, 2011, MOL PHARM, V8, P1821, DOI 10.1021/mp200176v
   Morford LA, 1997, J IMMUNOL, V159, P4415
   MUKHERJI B, 1995, P NATL ACAD SCI USA, V92, P8078, DOI 10.1073/pnas.92.17.8078
   Nair SK, 2014, CLIN CANCER RES, V20, P2684, DOI 10.1158/1078-0432.CCR-13-3268
   National Cancer Institute Duke University, 2009, VACC THER TREAT PAT, V0, P0
   Neagu MR, 2015, IMMUNOTHERAPY-UK, V7, P603, DOI 10.2217/imt.15.39
   Newlink Genetics Corporation, 2014, STUD IDO INH TEM AD, V0, P0
   Northwest Biotherapeutics, 2006, STUD DRUG DCVAX L TR, V0, P0
   Okada H, 2015, LANCET ONCOL, V16, PE534, DOI 10.1016/S1470-2045(15)00088-1
   ORourke DM, 1997, P NATL ACAD SCI USA, V94, P3250, DOI 10.1073/pnas.94.7.3250
   Overwijk WW, 2000, CRIT REV IMMUNOL, V20, P433
   Pardoll DM, 1999, P NATL ACAD SCI USA, V96, P5340, DOI 10.1073/pnas.96.10.5340
   Pardoll D, 2014, SCIENCE, V344, P149, DOI 10.1126/science.344.6180.149-a
   Parkhurst MR, 1996, J IMMUNOL, V157, P2539
   Phuphanich S, 2013, CANCER IMMUNOL IMMUN, V62, P125, DOI 10.1007/s00262-012-1319-0
   Prins RM, 2001, CANCER IMMUNOL IMMUN, V50, P285, DOI 10.1007/s002620100202
   Proescholdt MA, 2001, J NEUROSURG, V95, P1012, DOI 10.3171/jns.2001.95.6.1012
   Providence Health Services Aduro Biotech Inc, 2013, PHAS I STUD SAF IMM, V0, P0
   Pyonteck SM, 2013, NAT MED, V19, P1264, DOI 10.1038/nm.3337
   Rampling R, 2016, CLIN CANC RES, V0, P0
   Reardon DA, 2015, NEUROSURGERY S, V62, P198, DOI 10.1227/01.NEU.0000467069.86811.3F
   Ridolfi L, 2013, J TRANSL MED, V11, P0, DOI 10.1186/1479-5876-11-135
   Rohayem J, 2000, CANCER RES, V60, P1815
   Rosenberg SA, 1998, NAT MED, V4, P321, DOI 10.1038/nm0398-321
   Roswell Park Cancer Institute National Cancer Institute, 2015, SURVAXM VACC THER TE, V0, P0
   Rudolph MG, 2006, ANNU REV IMMUNOL, V24, P419, DOI 10.1146/annurev.immunol.23.021704.115658
   Saas P, 1997, J CLIN INVEST, V99, P1173, DOI 10.1172/JCI119273
   Sampson JH, 2011, NEURO-ONCOLOGY, V13, P324, DOI 10.1093/neuonc/noq157
   Sampson JH, 2010, J CLIN ONCOL, V28, P4722, DOI 10.1200/JCO.2010.28.6963
   Schuster J, 2015, NEUROONCOL, V0, P0
   Sehgal A, 2000, NEUROSURG FOCUS, V9, P0
   Sette A, 2003, CURR OPIN IMMUNOL, V15, P461, DOI 10.1016/S0952-7915(03)00083-9
   Stemline Therapeutics Inc, 2014, SAF EFF STUD SL 701, V0, P0
   Stragliotto G, 2013, INT J CANCER, V133, P1204, DOI 10.1002/ijc.28111
   Stupp R, 2005, ONKOLOGIE, V28, P315, DOI 10.1159/000085575
   Stupp R, 2002, J CLIN ONCOL, V20, P1375, DOI 10.1200/JCO.20.5.1375
   Stupp R, 2001, LANCET ONCOL, V2, P552, DOI 10.1016/S1470-2045(01)00489-2
   Stupp R, 2005, NEW ENGL J MED, V352, P987, DOI 10.1056/NEJMoa043330
   Stupp Roger, 2005, CURR NEUROL NEUROSCI REP, V5, P198, DOI 10.1007/s11910-005-0047-7
   Stupp R, 2015, JAMA-J AM MED ASSOC, V314, P2535, DOI 10.1001/jama.2015.16669
   Stupp R, 2012, EUR J CANCER, V48, P2192, DOI 10.1016/j.ejca.2012.04.011
   Stupp R, 2010, EXPERT REV ANTICANC, V10, P1675, DOI 10.1586/ERA.10.161
   Stupp R, 2010, J CLIN ONCOL, V28, P2712, DOI 10.1200/JCO.2009.26.6650
   Stupp R, 2009, LANCET ONCOL, V10, P459, DOI 10.1016/S1470-2045(09)70025-7
   SUGAWA N, 1990, P NATL ACAD SCI USA, V87, P8602, DOI 10.1073/pnas.87.21.8602
   Surman DR, 2000, J IMMUNOL, V164, P562, DOI 10.4049/jimmunol.164.2.562
   Taha MS, 2016, BRIT J NEUROSURG, V30, P307, DOI 10.3109/02688697.2015.1119241
   Tang KW, 2013, NAT COMMUN, V4, P0, DOI 10.1038/ncomms3513
   The Ben Catherine Ivy Foundation Accelerate Brain Cancer Cure Dana-Farber Cancer Institute, 2014, PH 1 PERS NEOANT CAN, V0, P0
   Tobian AAR, 2004, J IMMUNOL, V173, P5130, DOI 10.4049/jimmunol.173.8.5130
   Trimed Biotech Gmb H, 2010, DENDR CELL CANC VACC, V0, P0
   Trojan A, 2001, CANCER RES, V61, P4761
   University Hospital Antwerp, 2015, ADJ DENDR CELL IMM P, V0, P0
   University Hospital Geneva Immatics Biotechnologies Gmb H Oncovir Inc, 2013, PHAS 1 2 TRIAL IMA95, V0, P0
   University of California San Francisco Agenus Inc, 2009, HSPPC 96 VACC TEM PA, V0, P0
   University of Florida National Cancer Institute, 2015, VACC THER TREATM NEW, V0, P0
   University of Miami, 2013, DENDR CELL VACC THER, V0, P0
   Valmori D, 1998, J IMMUNOL, V160, P1750
   van den Bent MJ, 2015, NEURO-ONCOLOGY, V17, P935, DOI 10.1093/neuonc/nov013
   Verhaak RGW, 2010, CANCER CELL, V17, P98, DOI 10.1016/j.ccr.2009.12.020
   Wainwright DA, 2014, CLIN CANCER RES, V20, P5290, DOI 10.1158/1078-0432.CCR-14-0514
   Wainwright DA, 2012, CLIN CANCER RES, V18, P6110, DOI 10.1158/1078-0432.CCR-12-2130
   Washington University School of Medicine, 2015, NEOEP BAS PERS VACC, V0, P0
   Wei J, 2011, PLOS ONE, V6, P0, DOI 10.1371/journal.pone.0016195
   WONG AJ, 1992, P NATL ACAD SCI USA, V89, P2965, DOI 10.1073/pnas.89.7.2965
   WRANN M, 1987, EMBO J, V6, P1633, DOI 10.1002/j.1460-2075.1987.tb02411.x
   Yu JP, 2006, CANCER BIOTHER RADIO, V21, P276, DOI 10.1089/cbr.2006.21.276
   Zhao T, 2012, TRANSPL P, V44, P175, DOI 10.1016/j.transproceed.2011.11.026
   Zong H, 2012, EXPERT REV MOL DIAGN, V12, P383, DOI 10.1586/ERM.12.30
NR 136
TC 19
Z9 21
U1 1
U2 12
PU FUTURE MEDICINE LTD
PI LONDON
PA UNITEC HOUSE, 3RD FLOOR, 2 ALBERT PLACE, FINCHLEY CENTRAL, LONDON, N3 1QB, ENGLAND
SN 1750-743X
EI 1750-7448
J9 IMMUNOTHERAPY-UK
JI Immunotherapy
PD NOV 15
PY 2016
VL 8
IS 11
BP 1293
EP 1308
DI 10.2217/imt-2016-0059
PG 16
WC Immunology
SC Immunology
GA EH6DE
UT WOS:000391862100006
PM 27993092
DA 2025-02-17
ER

PT J
AU Rühle, PF
   Fietkau, R
   Gaipl, US
   Frey, B
AF Ruehle, Paul F.
   Fietkau, Rainer
   Gaipl, Udo S.
   Frey, Benjamin
TI Development of a Modular Assay for Detailed Immunophenotyping of Peripheral Human Whole Blood Samples by Multicolor Flow Cytometry
SO INTERNATIONAL JOURNAL OF MOLECULAR SCIENCES
LA English
DT Article
DE immune monitoring; multicolor flow cytometry; immunophenotyping; liquid biopsy; whole blood; innate immune system; adaptive immune system
ID circulating endothelial-cells; hla-dr expression; high-affinity receptor; natural-killer-cell; regulatory t-cells; dendritic cells; nk-cells; antigen-expression; progenitor cells; b-cells
AB The monitoring of immune cells gained great significance in prognosis and prediction of therapy responses. For analyzing blood samples, the multicolor flow cytometry has become the method of choice as it combines high specificity on single cell level with multiple parameters and high throughput. Here, we present a modular assay for the detailed immunophenotyping of blood (DIoB) that was optimized for an easy and direct application in whole blood samples. The DIoB assay characterizes 34 immune cell subsets that circulate the peripheral blood including all major immune cells such as T cells, B cells, natural killer (NK) cells, monocytes, dendritic cells (DCs), neutrophils, eosinophils, and basophils. In addition, it evaluates their functional state and a few non-leukocytes that also have been associated with the outcome of cancer therapy. This DIoB assay allows a longitudinal and close-meshed monitoring of a detailed immune status in patients requiring only 2.0 mL of peripheral blood and it is not restricted to peripheral blood mononuclear cells. It is currently applied for the immune monitoring of patients with glioblastoma multiforme (IMMO-GLIO-01 trial, NCT02022384), pancreatic cancer (CONKO-007 trial, NCT01827553), and head and neck cancer (DIREKHT trial, NCT02528955) and might pave the way for immune biomarker identification for prediction and prognosis of therapy outcome.
C1 [Ruehle, Paul F.; Fietkau, Rainer; Gaipl, Udo S.; Frey, Benjamin] Univ Erlangen Nurnberg, Univ Klinikum Erlangen, Dept Radiat Oncol, D-91054 Erlangen, Germany.
C3 University of Erlangen Nuremberg
RP Gaipl, US (通讯作者)，Univ Erlangen Nurnberg, Univ Klinikum Erlangen, Dept Radiat Oncol, D-91054 Erlangen, Germany.
EM paul.ruehle@uk-erlangen.de; rainer.fietkau@uk-erlangen.de; udo.gaipl@uk-erlangen.de; benjamin.frey@uk-erlangen.de
FU German Federal Ministry of Education and Research (GREWIS) [02NUK017G]; European Commission (European Network of Excellence, DoReMi) [FP7-249689]; German Research Foundation; Friedrich-Alexander-Universitat Erlangen-Nurnberg
CR Acosta-Rodriguez EV, 2007, NAT IMMUNOL, V8, P639, DOI 10.1038/ni1467
   Agematsu K, 1997, EUR J IMMUNOL, V27, P2073, DOI 10.1002/eji.1830270835
   Agematsu K, 2000, IMMUNOL TODAY, V21, P204, DOI 10.1016/S0167-5699(00)01605-4
   Aghaeepour N, 2013, NAT METHODS, V10, P228, DOI 10.1038/NMETH.2365
   Agis H, 1996, IMMUNOLOGY, V87, P535, DOI 10.1046/j.1365-2567.1996.493578.x
   Al Omar SY, 2012, INT IMMUNOL, V24, P409, DOI 10.1093/intimm/dxr122
   Alonso-Arias R, 2011, AGE, V33, P591, DOI 10.1007/s11357-010-9200-6
   André P, 2004, EUR J IMMUNOL, V34, P961, DOI 10.1002/eji.200324705
   Andreu-Ballester JC, 2012, CYTOM PART B-CLIN CY, V82B, P238, DOI 10.1002/cyto.b.21020
   Annunziato F, 2007, J EXP MED, V204, P1849, DOI 10.1084/jem.20070663
   Antoniades CG, 2006, HEPATOLOGY, V44, P34, DOI 10.1002/hep.21240
   Balermpas P, 2014, BRIT J CANCER, V111, P1509, DOI 10.1038/bjc.2014.446
   Barth E, 2001, CYTOKINE, V14, P299, DOI 10.1006/cyto.2001.0880
   Bauer S, 1999, SCIENCE, V285, P727, DOI 10.1126/science.285.5428.727
   Beavis AJ, 1996, CYTOMETRY, V24, P390
   Beerepoot LV, 2004, ANN ONCOL, V15, P139, DOI 10.1093/annonc/mdh017
   Benlahrech A, 2009, SENSORS-BASEL, V9, P386, DOI 10.3390/s90100386
   Bjoern J, 2011, SCAND J IMMUNOL, V73, P222, DOI 10.1111/j.1365-3083.2010.02494.x
   Björkström NK, 2008, J IMMUNOL, V181, P4219, DOI 10.4049/jimmunol.181.6.4219
   Bjorkstrom NK, 2010, TRENDS IMMUNOL, V31, P401, DOI 10.1016/j.it.2010.08.003
   Bocsi J, 2014, CYTOM PART A, V85A, P781, DOI 10.1002/cyto.a.22505
   Bodman-Smith MD, 2000, IMMUNOLOGY, V99, P498, DOI 10.1046/j.1365-2567.2000.00017.x
   Borrego F, 1999, IMMUNOLOGY, V97, P159, DOI 10.1046/j.1365-2567.1999.00738.x
   Borrego F, 2006, IMMUNOL RES, V35, P263, DOI 10.1385/IR:35:3:263
   Carson WE, 1997, EUR J IMMUNOL, V27, P354, DOI 10.1002/eji.1830270203
   Chattopadhyay PK, 2012, METHODS, V57, P251, DOI 10.1016/j.ymeth.2012.02.009
   CHEADLE WG, 1991, AM J SURG, V161, P639, DOI 10.1016/0002-9610(91)91247-G
   Chen LG, 2007, J IMMUNOL, V178, P6634, DOI 10.4049/jimmunol.178.10.6634
   Clark GJ, 2016, CLIN TRANSL IMMUNOL, V5, P0, DOI 10.1038/cti.2015.40
   Clausen J, 2003, IMMUNOBIOLOGY, V207, P85, DOI 10.1078/0171-2985-00219
   Clémenceau B, 2008, J IMMUNOL, V180, P5327, DOI 10.4049/jimmunol.180.8.5327
   Codarri L, 2007, J EXP MED, V204, P1533, DOI 10.1084/jem.20062120
   Collin M, 2013, IMMUNOLOGY, V140, P22, DOI 10.1111/imm.12117
   Crane CA, 2010, NEURO-ONCOLOGY, V12, P7, DOI 10.1093/neuonc/nop009
   Creery WD, 1996, EUR J IMMUNOL, V26, P1273, DOI 10.1002/eji.1830260614
   Derer A, 2016, CANCER IMMUNOL IMMUN, V65, P779, DOI 10.1007/s00262-015-1771-8
   Dovedi SJ, 2014, CANCER RES, V74, P5458, DOI 10.1158/0008-5472.CAN-14-1258
   Fadini GP, 2012, CIRC RES, V110, P624, DOI 10.1161/CIRCRESAHA.111.243386
   Fauriat C, 2010, BLOOD, V115, P2167, DOI 10.1182/blood-2009-08-238469
   Finak G, 2016, SCI REP-UK, V6, P0, DOI 10.1038/srep20686
   Franke Axel, 2008, INTERACT CARDIOVASC THORAC SURG, V7, P207
   Fritsch RD, 2005, J IMMUNOL, V175, P6489, DOI 10.4049/jimmunol.175.10.6489
   Furuta GT, 2014, ANN ALLERG ASTHMA IM, V113, P3, DOI 10.1016/j.anai.2014.04.002
   Galon J, 2013, IMMUNITY, V39, P11, DOI 10.1016/j.immuni.2013.07.008
   GERRARD TL, 1990, J IMMUNOL, V144, P4670
   Ginaldi L, 1998, J CLIN PATHOL, V51, P364, DOI 10.1136/jcp.51.5.364
   Goon PKY, 2006, NEOPLASIA, V8, P79, DOI 10.1593/neo.05592
   Goon PKY, 2006, THROMB HAEMOSTASIS, V96, P45, DOI 10.1160/TH06-04-0185
   Gopinath R, 1997, CYTOMETRY, V30, P313
   GOTTSCHALK LR, 1990, BONE MARROW TRANSPL, V5, P259
   Griewank KG, 2013, CURR OPIN ONCOL, V25, P145, DOI 10.1097/CCO.0b013e32835dafdf
   Guilliams M, 2014, NAT REV IMMUNOL, V14, P571, DOI 10.1038/nri3712
   Gustafson MP, 2015, PLOS ONE, V10, P0, DOI 10.1371/journal.pone.0121546
   Gustafson MP, 2013, J IMMUNOTHER CANCER, V1, P0, DOI 10.1186/2051-1426-1-7
   Hajishengallis G, 2016, SEMIN IMMUNOL, V28, P146, DOI 10.1016/j.smim.2016.02.002
   Han XH, 2008, ARCH PATHOL LAB MED, V132, P813, DOI 10.1043/1543-2165(2008)132[813:ISOBBM]2.0.CO;2
   Haniffa M, 2012, IMMUNITY, V37, P60, DOI 10.1016/j.immuni.2012.04.012
   Haveman JW, 2006, CRIT CARE, V10, P0, DOI 10.1186/cc5017
   Hémont C, 2013, J LEUKOCYTE BIOL, V93, P599, DOI 10.1189/jlb.0912452
   HERSHMAN MJ, 1990, BRIT J SURG, V77, P204, DOI 10.1002/bjs.1800770225
   Hofer TP, 2014, J MOL MED, V92, P1293, DOI 10.1007/s00109-014-1200-z
   Iwata Y, 2011, BLOOD, V117, P530, DOI 10.1182/blood-2010-07-294249
   Jackson SM, 2008, ADV IMMUNOL, V98, P151, DOI 10.1016/S0065-2776(08)00405-7
   Jacobs R, 2001, EUR J IMMUNOL, V31, P3121, DOI 10.1002/1521-4141(2001010)31:10<3121::AID-IMMU3121>3.0.CO;2-4
   Jacobsen EA, 2012, BLOOD, V120, P3882, DOI 10.1182/blood-2012-06-330845
   Jongbloed SL, 2010, J EXP MED, V207, P1247, DOI 10.1084/jem.20092140
   Karasuyama H, 2014, CURR OPIN IMMUNOL, V31, P1, DOI 10.1016/j.coi.2014.07.004
   Karawajew L, 2015, HAEMATOLOGICA, V100, P935, DOI 10.3324/haematol.2014.116707
   Keir ME, 2008, ANNU REV IMMUNOL, V26, P677, DOI 10.1146/annurev.immunol.26.021607.090331
   Khan SS, 2005, CYTOM PART B-CLIN CY, V64B, P1, DOI 10.1002/cyto.b.20040
   Kim OY, 2010, CRIT CARE, V14, P0, DOI 10.1186/cc8959
   Klein U, 1998, J EXP MED, V188, P1679, DOI 10.1084/jem.188.9.1679
   Kraan J, 2012, DRUG DISCOV TODAY, V17, P710, DOI 10.1016/j.drudis.2012.01.011
   LANIER LL, 1986, J IMMUNOL, V136, P4480
   LANIER LL, 1989, J EXP MED, V169, P2233, DOI 10.1084/jem.169.6.2233
   LASALLE JM, 1991, J IMMUNOL, V147, P774
   Lee J, 2009, J IMMUNOL, V182, P4116, DOI 10.4049/jimmunol.0803391
   Lenart M, 2010, INT J MOL MED, V26, P435, DOI 10.3892/ijmm_000000483
   Li Y, 2009, ARTHRITIS RES THER, V11, P0, DOI 10.1186/ar2590
   Lin SJ, 2002, CLIN LAB HAEMATOL, V24, P353, DOI 10.1046/j.1365-2257.2002.00462.x
   Liu WH, 2006, J EXP MED, V203, P1701, DOI 10.1084/jem.20060772
   Maecker HT, 2012, NAT REV IMMUNOL, V12, P191, DOI 10.1038/nri3158
   Mahnke YD, 2015, CYTOM PART A, V87A, P986, DOI 10.1002/cyto.a.22728
   Mahnke YD, 2012, CYTOM PART A, V81A, P935, DOI 10.1002/cyto.a.22201
   Mahoney KM, 2015, CLIN THER, V37, P764, DOI 10.1016/j.clinthera.2015.02.018
   Mandruzzato S, 2016, CANCER IMMUNOL IMMUN, V65, P161, DOI 10.1007/s00262-015-1782-5
   Marie-Cardine A, 2008, CLIN IMMUNOL, V127, P14, DOI 10.1016/j.clim.2007.11.013
   Michel JJ, 2007, ARTHRITIS RHEUM-US, V56, P43, DOI 10.1002/art.22310
   Moncunill G, 2014, CYTOM PART A, V85A, P995, DOI 10.1002/cyto.a.22580
   Monneret G, 2006, INTENS CARE MED, V32, P1175, DOI 10.1007/s00134-006-0204-8
   Montaldo E, 2013, CYTOM PART A, V83A, P702, DOI 10.1002/cyto.a.22302
   Moore WA, 2012, CYTOM PART A, V81A, P273, DOI 10.1002/cyto.a.22030
   Moretta L, 2010, BLOOD, V116, P3689, DOI 10.1182/blood-2010-09-303057
   Muntasell A, 2010, BLOOD, V115, P5170, DOI 10.1182/blood-2009-11-256479
   Muth C, 2016, STRAHLENTHER ONKOL, V192, P146, DOI 10.1007/s00066-015-0926-z
   NIJMAN HW, 1995, J EXP MED, V182, P163, DOI 10.1084/jem.182.1.163
   ODOHERTY U, 1993, J EXP MED, V178, P1067, DOI 10.1084/jem.178.3.1067
   Ordoñez R, 2014, STRAHLENTHER ONKOL, V190, P210, DOI 10.1007/s00066-013-0488-x
   Perez-Andres M, 2010, CYTOM PART B-CLIN CY, V78B, PS47, DOI 10.1002/cyto.b.20547
   Persa E, 2015, CANCER LETT, V368, P252, DOI 10.1016/j.canlet.2015.03.003
   PERUSSIA B, 1984, J IMMUNOL, V133, P180
   Preijers FWMB, 2014, CYTOM PART B-CLIN CY, V86, P418, DOI 10.1002/cyto.b.21158
   Rafat N, 2010, J NEUROSURG, V112, P43, DOI 10.3171/2009.5.JNS081074
   Ravetch JV, 2001, ANNU REV IMMUNOL, V19, P275, DOI 10.1146/annurev.immunol.19.1.275
   Rawstron AC, 2008, HAEMATOLOGICA, V93, P431, DOI 10.3324/haematol.11080
   REPP R, 1991, BLOOD, V78, P885, DOI 10.1182/blood.V78.4.885.bloodjournal784885
   Richter A, 1999, EUR J SURG, V165, P947
   Romero AI, 2006, BRIT J HAEMATOL, V132, P91, DOI 10.1111/j.1365-2141.2005.05842.x
   Rose JA, 2015, CYTOM PART A, V87A, P5, DOI 10.1002/cyto.a.22596
   Sage EK, 2016, RADIOTHER ONCOL, V118, P176, DOI 10.1016/j.radonc.2015.11.016
   Salgado FJ, 2002, IMMUNOL CELL BIOL, V80, P138, DOI 10.1046/j.1440-1711.2002.01055.x
   Sallusto F, 1999, NATURE, V401, P708, DOI 10.1038/44385
   Sandoval-Montes C, 2005, J LEUKOCYTE BIOL, V77, P513, DOI 10.1189/jlb.0404262
   Satoh A, 2002, PANCREAS, V25, P245, DOI 10.1097/00006676-200210000-00006
   Seddiki N, 2006, J EXP MED, V203, P1693, DOI 10.1084/jem.20060468
   Selenko-Gebauer N, 2003, J IMMUNOL, V170, P3637, DOI 10.4049/jimmunol.170.7.3637
   Sims GP, 2005, BLOOD, V105, P4390, DOI 10.1182/blood-2004-11-4284
   Streitz M, 2013, TRANSPLANT RES, V2, P0, DOI 10.1186/2047-1440-2-17
   Strijbos MH, 2008, BRIT J CANCER, V98, P1731, DOI 10.1038/sj.bjc.6604383
   Tanaka K, 2007, J IMMUNOL, V179, P5204, DOI 10.4049/jimmunol.179.8.5204
   THOMAS R, 1994, J IMMUNOL, V153, P4016
   Trautmann A, 2003, IMMUNOLOGY, V108, P305, DOI 10.1046/j.1365-2567.2003.01590.x
   Tung James W, 2004, METHODS MOL BIOL, V271, P37
   VandenBerk JMM, 1997, TRANSPLANTATION, V63, P1846, DOI 10.1097/00007890-199706270-00026
   vanVugt MJ, 1996, BLOOD, V88, P2358, DOI 10.1182/blood.V88.6.2358.bloodjournal8862358
   Venet F, 2007, CRIT CARE MED, V35, P1910, DOI 10.1097/01.CCM.0000275271.77350.B6
   WATT SM, 1991, BLOOD, V78, P63
   Wehr C, 2004, CLIN IMMUNOL, V113, P161, DOI 10.1016/j.clim.2004.05.010
   Weinberg A, 2009, CLIN VACCINE IMMUNOL, V16, P1176, DOI 10.1128/CVI.00342-08
   Wistuba-Hamprecht K, 2014, CYTOM PART A, V85A, P522, DOI 10.1002/cyto.a.22470
   Wu J, 1999, SCIENCE, V285, P730, DOI 10.1126/science.285.5428.730
   Wu WC, 2014, P NATL ACAD SCI USA, V111, P4221, DOI 10.1073/pnas.1320753111
   Yu JH, 2010, BLOOD, V115, P274, DOI 10.1182/blood-2009-04-215491
   Ziegler-Heitbrock L, 2010, BLOOD, V116, PE74, DOI 10.1182/blood-2010-02-258558
NR 134
TC 59
Z9 67
U1 0
U2 11
PU MDPI
PI BASEL
PA ST ALBAN-ANLAGE 66, CH-4052 BASEL, SWITZERLAND
SN 
EI 1422-0067
J9 INT J MOL SCI
JI Int. J. Mol. Sci.
PD AUG 15
PY 2016
VL 17
IS 8
BP 
EP 
DI 10.3390/ijms17081316
PG 29
WC Biochemistry & Molecular Biology; Chemistry, Multidisciplinary
SC Biochemistry & Molecular Biology; Chemistry
GA DU6PU
UT WOS:000382337900128
PM 27529227
DA 2025-02-17
ER

PT J
AU Xu, SG
   Guo, X
   Gao, X
   Xue, H
   Zhang, JS
   Guo, XF
   Qiu, W
   Zhang, P
   Li, G
AF Xu, Shugang
   Guo, Xing
   Gao, Xiao
   Xue, Hao
   Zhang, Jinsen
   Guo, Xiaofan
   Qiu, Wei
   Zhang, Ping
   Li, Gang
TI Macrophage migration inhibitory factor enhances autophagy by regulating ROCK1 activity and contributes to the escape of dendritic cell surveillance in glioblastoma
SO INTERNATIONAL JOURNAL OF ONCOLOGY
LA English
DT Article
DE macrophage migration inhibitory factor; autophagy; Rho-associated coiled-coil containing kinase 1; dendritic cell; glioblastoma
ID malignant gliomas; factor mif; kinase; invasion; suppresses; activation; expression; induction; therapy; binding
AB Macrophage migration inhibitory factor (MIF) is highly expressed in glioblastoma, promoting malignant progression and suppresses immune surveillance. However, the mechanism underlying its biological roles in human glioblastoma and the capability of MIF to escape dendritic cell (DC) surveillance remain poorly understood. In the present study, we folind that recombinant human MIF (rhMIF) activated the RhoA-ROCK1 pathway and simultaneously upregulated F-actin fibre formation. Additionally, we showed that rhMIF increased autophagy in glioblastoma cells, and knockdown of endogenic MIF suppressed autophagy. In glioma specimens, MIF expression was significantly correlated with LC3B levels. Moreover, we confirmed that the activity of Rho-associated coiled-coil containing kinase (ROCK)1 played a crucial role in MIF-induced autophagy. Y26736, a ROCK1 inhibitor, blocked the MIF-mediated increase in migration and colony formation in glioblastoma multiforme (GBM) cells. Furthermore, exogenous rhMIF suppressed the migration of both immature DCs (iDCs) and mature DCs (mDCs). Addition of rhMIF during the maturation process of iDCs impaired the expression of co-stimulatory markers. Taken together, our results identified ROCK1 as a critical mediator of MIF-induced autophagy and the immunosuppressive effect of MIF on DC surveillance in glioblastoma.
C1 [Xu, Shugang; Guo, Xing; Gao, Xiao; Xue, Hao; Zhang, Jinsen; Guo, Xiaofan; Qiu, Wei; Zhang, Ping; Li, Gang] Shandong Univ, Qilu Hosp, Dept Neurosurg, 107 Wenhua Western Rd, Jinan 250012, Shandong, Peoples R China.
   [Xu, Shugang] Dezhou Peoples Hosp, Dept Neurosurg, Dezhou 253014, Shandong, Peoples R China.
   [Li, Gang] Shandong Univ, Brain Sci Res Inst, Jinan 250012, Shandong, Peoples R China.
C3 Shandong University; Shandong University
RP Li, G (通讯作者)，Shandong Univ, Qilu Hosp, Dept Neurosurg, 107 Wenhua Western Rd, Jinan 250012, Shandong, Peoples R China.
EM ligangqiluhospital@163.com
FU National Natural Science Foundation of China [81101594, 81372719, 81172403, 81300510, 81402077, 81571284, 91542115]; Taishan Scholars of Shandong Province of China [ts201511093]
CR Aita VM, 1999, GENOMICS, V59, P59, DOI 10.1006/geno.1999.5851
   Amano M, 1997, SCIENCE, V275, P1308, DOI 10.1126/science.275.5304.1308
   Amano M, 2010, CYTOSKELETON, V67, P545, DOI 10.1002/cm.20472
   Apte RS, 1998, J IMMUNOL, V160, P5693
   Bacher M, 2003, AM J PATHOL, V162, P11, DOI 10.1016/S0002-9440(10)63793-5
   Bacher M, 2002, VIROLOGY, V299, P32, DOI 10.1006/viro.2002.1464
   Banchereau J, 1998, NATURE, V392, P245, DOI 10.1038/32588
   Bernhagen J, 2007, NAT MED, V13, P587, DOI 10.1038/nm1567
   BLOOM BR, 1966, SCIENCE, V153, P80, DOI 10.1126/science.153.3731.80
   Bucala R, 2007, IMMUNITY, V26, P281, DOI 10.1016/j.immuni.2007.03.005
   Calandra T, 2003, NAT REV IMMUNOL, V3, P791, DOI 10.1038/nri1200
   Choi AMK, 2013, NEW ENGL J MED, V368, P651, DOI 10.1056/NEJMra1205406
   Chuang YC, 2012, PLOS ONE, V7, P0, DOI 10.1371/journal.pone.0037613
   Coventry BJ, 1997, ADV EXP MED BIOL, V417, P571
   Daun JM, 2000, AM J PHYSIOL-REG I, V279, PR1043, DOI 10.1152/ajpregu.2000.279.3.R1043
   Etminan N, 2011, BRIT J CANCER, V105, P961, DOI 10.1038/bjc.2011.327
   Fukaya R, 2016, CANCER RES, V76, P2813, DOI 10.1158/0008-5472.CAN-15-1011
   Ghoochani A, 2016, ONCOGENE, V0, P0
   Guo JY, 2013, CELL, V155, P1216, DOI 10.1016/j.cell.2013.11.019
   Gurkar AU, 2013, NAT COMMUN, V4, P0, DOI 10.1038/ncomms3189
   Hall A, 2009, CANCER METAST REV, V28, P5, DOI 10.1007/s10555-008-9166-3
   Huang DQ, 2015, ONCOTARGET, V6, P9257, DOI 10.18632/oncotarget.3288
   Lai A, 2011, J CLIN ONCOL, V29, P142, DOI 10.1200/JCO.2010.30.2729
   Lai YC, 2015, CELL DEATH DIS, V6, P0, DOI 10.1038/cddis.2015.349
   Laperchia C, 2013, PLOS ONE, V8, P0, DOI 10.1371/journal.pone.0056144
   Leng L, 2003, J EXP MED, V197, P1467, DOI 10.1084/jem.20030286
   LEUNG T, 1995, J BIOL CHEM, V270, P29051, DOI 10.1074/jbc.270.49.29051
   Liang XH, 1999, NATURE, V402, P672, DOI 10.1038/45257
   Liu R, 2014, AUTOPHAGY, V10, P1241, DOI 10.4161/auto.28912
   Lue H, 2007, ONCOGENE, V26, P5046, DOI 10.1038/sj.onc.1210318
   Matsui T, 1996, EMBO J, V15, P2208, DOI 10.1002/j.1460-2075.1996.tb00574.x
   Meyer MA, 2008, NEW ENGL J MED, V359, P1850
   Meyer-Siegler KL, 2006, J IMMUNOL, V177, P8730, DOI 10.4049/jimmunol.177.12.8730
   Mitchell RA, 1999, J BIOL CHEM, V274, P18100, DOI 10.1074/jbc.274.25.18100
   Mittelbronn M, 2011, ACTA NEUROPATHOL, V122, P353, DOI 10.1007/s00401-011-0858-3
   Mizushima N, 2011, CELL, V147, P728, DOI 10.1016/j.cell.2011.10.026
   Muhammad AKMG, 2009, CLIN CANCER RES, V15, P6113, DOI 10.1158/1078-0432.CCR-09-1087
   Ohgaki H, 2005, J NEUROPATH EXP NEUR, V64, P479, DOI 10.1093/jnen/64.6.479
   Omuro A, 2013, JAMA-J AM MED ASSOC, V310, P1842, DOI 10.1001/jama.2013.280319
   Otvos B, 2016, STEM CELLS, V34, P2026, DOI 10.1002/stem.2393
   Perng P, 2015, FRONT ONCOL, V5, P0, DOI 10.3389/fonc.2015.00153
   Rabinowitz JD, 2010, SCIENCE, V330, P1344, DOI 10.1126/science.1193497
   Rendon BE, 2007, J BIOL CHEM, V282, P29910, DOI 10.1074/jbc.M704898200
   Riento K, 2003, NAT REV MOL CELL BIO, V4, P446, DOI 10.1038/nrm1128
   Roger T, 2005, EUR J IMMUNOL, V35, P3405, DOI 10.1002/eji.200535413
   Shao QQ, 2012, BLOOD, V119, P4636, DOI 10.1182/blood-2011-08-376418
   Shi XR, 2006, IMMUNITY, V25, P595, DOI 10.1016/j.immuni.2006.08.020
   Shintani T, 2004, SCIENCE, V306, P990, DOI 10.1126/science.1099993
   Sun B, 2005, CLIN CANCER RES, V11, P1050
   Van Gool S, 2009, BRAIN PATHOL, V19, P694, DOI 10.1111/j.1750-3639.2009.00316.x
   Wang XB, 2012, J NEURO-ONCOL, V106, P43, DOI 10.1007/s11060-011-0640-3
   Wu MY, 2012, CELL RES, V22, P1003, DOI 10.1038/cr.2012.44
   Xu XH, 2014, HYPERTENSION, V63, P490, DOI 10.1161/HYPERTENSIONAHA.113.02219
   Xue H, 2016, AUTOPHAGY, V12, P1129, DOI 10.1080/15548627.2016.1178446
   Zhang P, 2015, TUMOR BIOL, V36, P421, DOI 10.1007/s13277-014-2673-7
NR 55
TC 30
Z9 32
U1 1
U2 6
PU SPANDIDOS PUBL LTD
PI ATHENS
PA POB 18179, ATHENS, 116 10, GREECE
SN 1019-6439
EI 1791-2423
J9 INT J ONCOL
JI Int. J. Oncol.
PD NOV 15
PY 2016
VL 49
IS 5
BP 2105
EP 2115
DI 10.3892/ijo.2016.3704
PG 11
WC Oncology
SC Oncology
GA EA3WG
UT WOS:000386539400033
PM 27666391
DA 2025-02-17
ER

PT J
AU Ludewig, P
   Gallizioli, M
   Urra, X
   Behr, S
   Brait, VH
   Gelderblom, M
   Magnus, T
   Planas, AM
AF Ludewig, Peter
   Gallizioli, Mattia
   Urra, Xabier
   Behr, Sarah
   Brait, Vanessa H.
   Gelderblom, Mathias
   Magnus, Tim
   Planas, Anna M.
TI Dendritic cells in brain diseases
SO BIOCHIMICA ET BIOPHYSICA ACTA-MOLECULAR BASIS OF DISEASE
LA English
DT Article
DE Neuroinflammation; Stroke; Multiple sclerosis; Neurodegenerative diseases; Epilepsy; Brain tumor
ID central-nervous-system; experimental autoimmune encephalomyelitis; progressive multiple-sclerosis; colony-stimulating factor; appearing white-matter; antigen presentation; choroid-plexus; cerebrospinal-fluid; alzheimers-disease; malignant glioma
AB Dendritic cells (DCs) are professional antigen presenting cells that constantly survey the environment acting as sentinels of the immune system, including in the CNS. DCs are strategically located near the cerebrospinal fluid, but they can potentially migrate to draining cervical lymph nodes either triggering immunogenic T cell responses or displaying tolerogenic functions. Under physiological conditions, the presence of DCs in the brain parenchyma is minimal but their numbers increase in neuroinflammation. Although DCs belong to a distinct immune cell lineage, they show various phenotypes and share certain common markers with monocytes, macrophages, and microglia. All these cells can express major histocompatibility complex class II, and acquire similar morphologies hampering their precise identification. Neuroinflammation is increasingly recognized in many brain disorders; here we review the literature reporting DCs in the inflamed brain in disease conditions and corresponding animal models of multiple sclerosis, stroke, brain tumors, Alzheimer's disease, Parkinson's disease, and epilepsy. This article is part of a Special Issue entitled: Neuro Inflammation edited by Helga E. de Vries and Markus Schwaninger. (C) 2015 Elsevier B.V. All rights reserved.
C1 [Ludewig, Peter; Behr, Sarah; Gelderblom, Mathias; Magnus, Tim] Univ Med Ctr Hamburg Eppendorf, Dept Neurol, Hamburg, Germany.
   [Gallizioli, Mattia; Planas, Anna M.] CSIC, Inst Invest Biomed Barcelona, Dept Brain Ischemia & Neurodegenerat, Rossello 161 Planta 6, E-08036 Barcelona, Spain.
   [Urra, Xabier] Hosp Clin Barcelona, Funct Unit Cerebrovasc Dis, Barcelona, Spain.
   [Urra, Xabier; Brait, Vanessa H.; Planas, Anna M.] August Pi i Sunyer Biomed Res Inst IDIBAPS, Barcelona, Spain.
C3 University of Hamburg; University Medical Center Hamburg-Eppendorf; University of Barcelona; Consejo Superior de Investigaciones Cientificas (CSIC); CSIC - Instituto de Investigaciones Biomedicas de Barcelona (IIBB); University of Barcelona; Hospital Clinic de Barcelona; University of Barcelona; Hospital Clinic de Barcelona; IDIBAPS
RP Planas, AM (通讯作者)，CSIC, Inst Invest Biomed Barcelona, Dept Brain Ischemia & Neurodegenerat, Rossello 161 Planta 6, E-08036 Barcelona, Spain.
EM anna.planas@iibb.csic.es
FU European Community [07962]; ERA-NET program [PRI-PIMNEU-2011-1342]; FP7-HEALTH-F2 [278850]; Werner-Otto-Stiftung [17/86]; University of Hamburg [NWF-15/07]; Spanish Ministry of Economy MINECO [SAF2014-56279]
CR Ajami B, 2007, NAT NEUROSCI, V10, P1538, DOI 10.1038/nn2014
   Akasaki Y, 2004, J IMMUNOL, V173, P4352, DOI 10.4049/jimmunol.173.7.4352
   Albert ML, 1998, NAT MED, V4, P1321, DOI 10.1038/3315
   Almolda B, 2011, FRONT BIOSCI-LANDMRK, V16, P1157, DOI 10.2741/3781
   Amor S, 2014, IMMUNOLOGY, V141, P287, DOI 10.1111/imm.12134
   Badie B, 2000, NEUROSURGERY, V46, P957, DOI 10.1097/00006123-200004000-00035
   Badie B, 2001, J NEUROIMMUNOL, V120, P19, DOI 10.1016/S0165-5728(01)00361-7
   Bailey SL, 2007, NAT IMMUNOL, V8, P172, DOI 10.1038/ni1430
   Bailey-Bucktrout SL, 2008, J IMMUNOL, V180, P6457, DOI 10.4049/jimmunol.180.10.6457
   Barkauskas DS, 2015, EXP NEUROL, V266, P74, DOI 10.1016/j.expneurol.2015.02.018
   Becher B, 2006, J MOL MED, V84, P532, DOI 10.1007/s00109-006-0065-1
   Becker AJ, 2006, J NEUROPATH EXP NEUR, V65, P99, DOI 10.1097/01.jnen.0000199570.19344.33
   Becker K, 2003, STROKE, V34, P1809, DOI 10.1161/01.STR.0000078308.77727.EA
   Boer K, 2008, EPILEPSY RES, V78, P7, DOI 10.1016/j.eplepsyres.2007.10.002
   Boer K, 2008, NEUROPATHOLOGY, V28, P577, DOI 10.1111/j.1440-1789.2008.00920.x
   Bouchon A, 2001, J EXP MED, V194, P1111, DOI 10.1084/jem.194.8.1111
   Brueck W, 2011, J NEUROL SCI, V306, P173, DOI 10.1016/j.jns.2011.02.019
   Bulloch K, 2008, J COMP NEUROL, V508, P687, DOI 10.1002/cne.21668
   Carson MJ, 2002, GLIA, V40, P218, DOI 10.1002/glia.10145
   Castaño A, 1998, J NEUROCHEM, V70, P1584
   Cella M, 1999, NAT MED, V5, P919, DOI 10.1038/11360
   Chamorro A, 2012, NAT REV NEUROL, V8, P401, DOI 10.1038/nrneurol.2012.98
   Chen SD, 1998, ARCH NEUROL-CHICAGO, V55, P1075, DOI 10.1001/archneur.55.8.1075
   Choi J, 2006, J BIOL CHEM, V281, P10816, DOI 10.1074/jbc.M509079200
   Chopin M, 2015, SEMIN CELL DEV BIOL, V41, P23, DOI 10.1016/j.semcdb.2014.02.001
   Chu HX, 2014, J CEREBR BLOOD F MET, V34, P450, DOI 10.1038/jcbfm.2013.217
   Ciaramella A, 2013, PLOS ONE, V8, P0, DOI 10.1371/journal.pone.0065352
   Ciaramella A, 2010, J ALZHEIMERS DIS, V19, P559, DOI 10.3233/JAD-2010-1257
   Ciaramella A, 2009, NEUROBIOL AGING, V30, P210, DOI 10.1016/j.neurobiolaging.2007.06.007
   Clement CC, 2013, FRONT IMMUNOL, V4, P0, DOI 10.3389/fimmu.2013.00424
   Collado JA, 2013, FRONT IMMUNOL, V4, P0, DOI 10.3389/fimmu.2013.00442
   Colonna M, 2004, NAT IMMUNOL, V5, P1219, DOI 10.1038/ni1141
   Comi G, 2008, LANCET, V371, P2085, DOI 10.1016/S0140-6736(08)60918-6
   Comi G, 2012, NEW ENGL J MED, V366, P1000, DOI 10.1056/NEJMoa1104318
   Cusick MF, 2013, J VIROL, V87, P1849, DOI 10.1128/JVI.02747-12
   DAgostino PM, 2012, ACTA NEUROPATHOL, V124, P599, DOI 10.1007/s00401-012-1018-0
   Dann A, 2012, NAT NEUROSCI, V15, P98, DOI 10.1038/nn.2964
   Demoulin S, 2013, J LEUKOCYTE BIOL, V93, P343, DOI 10.1189/jlb.0812397
   deRosbo NK, 1997, EUR J IMMUNOL, V27, P3059, DOI 10.1002/eji.1830271144
   DeSmedt T, 1997, EUR J IMMUNOL, V27, P1229, DOI 10.1002/eji.1830270526
   Devinsky O, 2013, TRENDS NEUROSCI, V36, P174, DOI 10.1016/j.tins.2012.11.008
   Dhodapkar MV, 2008, CELL DEATH DIFFER, V15, P39, DOI 10.1038/sj.cdd.4402247
   Dietel B, 2012, EXP NEUROL, V237, P379, DOI 10.1016/j.expneurol.2012.06.019
   Dong HD, 2002, NAT MED, V8, P793, DOI 10.1038/nm730
   Double KL, 2009, EXP NEUROL, V217, P297, DOI 10.1016/j.expneurol.2009.03.002
   Durelli L, 2009, ANN NEUROL, V65, P499, DOI 10.1002/ana.21652
   Dzionek A, 2000, J IMMUNOL, V165, P6037, DOI 10.4049/jimmunol.165.11.6037
   Fabene PF, 2008, NAT MED, V14, P1377, DOI 10.1038/nm.1878
   Facoetti A, 2005, CLIN CANCER RES, V11, P8304, DOI 10.1158/1078-0432.CCR-04-2588
   Farrall AJ, 2009, NEUROBIOL AGING, V30, P337, DOI 10.1016/j.neurobiolaging.2007.07.015
   Feigin VL, 2014, LANCET, V383, P245, DOI 10.1016/S0140-6736(13)61953-4
   Felger JC, 2010, BRAIN BEHAV IMMUN, V24, P724, DOI 10.1016/j.bbi.2009.11.002
   Filippini G, 2012, HAND CLINIC, V104, P3, DOI 10.1016/B978-0-444-52138-5.00001-3
   Fischer HG, 2001, J IMMUNOL, V166, P2717, DOI 10.4049/jimmunol.166.4.2717
   Fischer HG, 2000, J IMMUNOL, V164, P4826, DOI 10.4049/jimmunol.164.9.4826
   Frenkel D, 2003, J IMMUNOL, V171, P6549, DOI 10.4049/jimmunol.171.12.6549
   Fuertes MB, 2011, J EXP MED, V208, P2005, DOI 10.1084/jem.20101159
   Gammon Katharine, 2014, NATURE, V515, P299
   Ganguly D, 2013, NAT REV IMMUNOL, V13, P566, DOI 10.1038/nri3477
   Geissmann F, 1998, J EXP MED, V187, P961, DOI 10.1084/jem.187.6.961
   Geissmann F, 2003, IMMUNITY, V19, P71, DOI 10.1016/S1074-7613(03)00174-2
   Gelderblom M, 2012, J CEREBR BLOOD F MET, V32, P835, DOI 10.1038/jcbfm.2011.189
   Gelderblom M, 2009, STROKE, V40, P1849, DOI 10.1161/STROKEAHA.108.534503
   Gerhard A, 2006, NEUROBIOL DIS, V21, P404, DOI 10.1016/j.nbd.2005.08.002
   Gertig U, 2014, FRONT CELL NEUROSCI, V8, P0, DOI 10.3389/fncel.2014.00101
   Ginhoux F, 2010, SCIENCE, V330, P841, DOI 10.1126/science.1194637
   Giri R, 2000, AM J PHYSIOL-CELL PH, V279, PC1772, DOI 10.1152/ajpcell.2000.279.6.C1772
   Gottfried-Blackmore A, 2009, P NATL ACAD SCI USA, V106, P20918, DOI 10.1073/pnas.0911509106
   Greenwood J, 2011, NEUROPATH APPL NEURO, V37, P24, DOI 10.1111/j.1365-2990.2010.01140.x
   Greter M, 2005, NAT MED, V11, P328, DOI 10.1038/nm1197
   Greter M, 2015, FRONT IMMUNOL, V6, P0, DOI 10.3389/fimmu.2015.00249
   Grotta JC, 2015, STROKE, V46, P1447, DOI 10.1161/STROKEAHA.115.008384
   Guéry L, 2014, CANCER RES, V74, P6430, DOI 10.1158/0008-5472.CAN-14-1149
   Guéry L, 2013, FRONT IMMUNOL, V4, P0, DOI 10.3389/fimmu.2013.00059
   Guo BC, 2008, J CLIN INVEST, V118, P1680, DOI 10.1172/JCI33342
   Hammond MD, 2012, TRANSL STROKE RES, V3, PS125, DOI 10.1007/s12975-012-0174-9
   Haniffa M, 2013, ADV IMMUNOL, V120, P1, DOI 10.1016/B978-0-12-417028-5.00001-6
   Hanisch UK, 2007, NAT NEUROSCI, V10, P1387, DOI 10.1038/nn1997
   Hatterer E, 2006, BLOOD, V107, P806, DOI 10.1182/blood-2005-01-0154
   Hatterer E, 2008, PLOS ONE, V3, P0, DOI 10.1371/journal.pone.0003321
   Heath WR, 2001, ANNU REV IMMUNOL, V19, P47, DOI 10.1146/annurev.immunol.19.1.47
   Hildner K, 2008, SCIENCE, V322, P1097, DOI 10.1126/science.1164206
   Hohsfield LA, 2015, EXP GERONTOL, V65, P8, DOI 10.1016/j.exger.2015.03.002
   HOLLADAY FP, 1992, J NEUROSURG, V77, P757, DOI 10.3171/jns.1992.77.5.0757
   Hsieh CL, 2009, J NEUROCHEM, V109, P1144, DOI 10.1111/j.1471-4159.2009.06042.x
   HUITINGA I, 1990, J EXP MED, V172, P1025, DOI 10.1084/jem.172.4.1025
   Hussain SF, 2006, NEURO-ONCOLOGY, V8, P261, DOI 10.1215/15228517-2006-008
   Iijima N, 2011, P NATL ACAD SCI USA, V108, P284, DOI 10.1073/pnas.1005201108
   Inoue M, 2013, IMMUNOLOGY, V139, P11, DOI 10.1111/imm.12081
   Ioannou M, 2013, J IMMUNOL, V190, P2631, DOI 10.4049/jimmunol.1201897
   Iribarren P, 2002, ARCH IMMUNOL THER EX, V50, P187
   Irla M, 2010, J EXP MED, V207, P1891, DOI 10.1084/jem.20092627
   Isaksson M, 2012, EUR J IMMUNOL, V42, P2555, DOI 10.1002/eji.201142239
   Isaksson M, 2009, EUR J IMMUNOL, V39, P2925, DOI 10.1002/eji.200839179
   Ito T, 2007, J EXP MED, V204, P105, DOI 10.1084/jem.20061660
   Iyer A, 2010, EPILEPSIA, V51, P1763, DOI 10.1111/j.1528-1167.2010.02547.x
   Jauregui-Amezaga A, 2015, J CROHNS COLITIS, V0, P0
   Jay TR, 2015, J EXP MED, V212, P287, DOI 10.1084/jem.20142322
   Jego G, 2003, IMMUNITY, V19, P225, DOI 10.1016/S1074-7613(03)00208-5
   Ji QY, 2013, NAT IMMUNOL, V14, P254, DOI 10.1038/ni.2513
   Jolivel V, 2013, BRAIN, V136, P1048, DOI 10.1093/brain/awt023
   Juedes AE, 2001, J IMMUNOL, V166, P5168, DOI 10.4049/jimmunol.166.8.5168
   Kalincik T, 2015, NEUROEPIDEMIOLOGY, V44, P199, DOI 10.1159/000382130
   Karman J, 2004, J IMMUNOL, V173, P2353, DOI 10.4049/jimmunol.173.4.2353
   Karni A, 2006, J IMMUNOL, V177, P4196, DOI 10.4049/jimmunol.177.6.4196
   Kettenmann H, 2011, PHYSIOL REV, V91, P461, DOI 10.1152/physrev.00011.2010
   Kierdorf K, 2013, NAT NEUROSCI, V16, P273, DOI 10.1038/nn.3318
   Koido S, 2013, ONCOIMMUNOLOGY, V2, P0, DOI 10.4161/onci.24437
   Kosel S, 1997, ACTA NEUROPATHOL, V94, P532, DOI 10.1007/s004010050747
   Kostulas N, 2002, STROKE, V33, P1129, DOI 10.1161/hs0402.105379
   Kuric E, 2014, J NEUROINFLAMM, V11, P0, DOI 10.1186/s12974-014-0145-z
   La Mantia L, 2013, J NEUROL NEUROSUR PS, V84, P420, DOI 10.1136/jnnp-2012-303291
   Lafuente JV, 1999, J MOL NEUROSCI, V13, P177, DOI 10.1385/JMN:13:1-2:177
   Laouar Y, 2008, P NATL ACAD SCI USA, V105, P10865, DOI 10.1073/pnas.0805058105
   Lassmann H, 2012, NAT REV NEUROL, V8, P647, DOI 10.1038/nrneurol.2012.168
   Lemere CA, 2010, NAT REV NEUROL, V6, P108, DOI 10.1038/nrneurol.2009.219
   León B, 2007, IMMUNITY, V26, P519, DOI 10.1016/j.immuni.2007.01.017
   Li XW, 2013, BRAIN RES BULL, V91, P8, DOI 10.1016/j.brainresbull.2012.11.007
   Librizzi L, 2007, EPILEPSIA, V48, P743, DOI 10.1111/j.1528-1167.2007.01047.x
   Lindquist RL, 2004, NAT IMMUNOL, V5, P1243, DOI 10.1038/ni1139
   Loschko J, 2011, J IMMUNOL, V187, P6346, DOI 10.4049/jimmunol.1102307
   Luo ZQ, 2012, J NEUROIMMUNE PHARM, V7, P640, DOI 10.1007/s11481-012-9371-2
   Manley NC, 2013, PLOS ONE, V8, P0, DOI 10.1371/journal.pone.0061789
   Marik C, 2007, BRAIN, V130, P2800, DOI 10.1093/brain/awm236
   Matias BF, 2013, CLIN MED INSIGHTS-ON, V7, P165, DOI 10.4137/CMO.S12268
   Matyszak MK, 1999, EUR J IMMUNOL, V29, P3063, DOI 10.1002/(SICI)1521-4141(199910)29:10<3063::AID-IMMU3063>3.0.CO;2-G
   McGeer PL, 2004, PARKINSONISM RELAT D, V10, PS3, DOI 10.1016/j.parkreldis.2004.01.005
   McMenamin PG, 2003, CELL TISSUE RES, V313, P259, DOI 10.1007/s00441-003-0779-0
   McNamara J O, 1999, ADV NEUROL, V79, P543
   Melchior B, 2010, ASN NEURO, V2, P157, DOI 10.1042/AN20100010
   Melief J, 2013, GLIA, V61, P1848, DOI 10.1002/glia.22562
   Melton AC, 2010, J CLIN INVEST, V120, P4436, DOI 10.1172/JCI43786
   Merad M, 2013, ANNU REV IMMUNOL, V31, P563, DOI 10.1146/annurev-immunol-020711-074950
   Metcalfe MJ, 2010, MT SINAI J MED, V77, P50, DOI 10.1002/msj.20163
   Mildner A, 2014, IMMUNITY, V40, P642, DOI 10.1016/j.immuni.2014.04.016
   Mildner A, 2013, ADV IMMUNOL, V120, P69, DOI 10.1016/B978-0-12-417028-5.00003-X
   Miller SD, 2007, ANN NY ACAD SCI, V1103, P179, DOI 10.1196/annals.1394.023
   Mitchell DA, 2015, NATURE, V519, P366, DOI 10.1038/nature14320
   Möller K, 2014, J CEREBR BLOOD F MET, V34, P307, DOI 10.1038/jcbfm.2013.199
   Mycko MP, 2014, CLIN IMMUNOL, V153, P211, DOI 10.1016/j.clim.2014.04.016
   Nakayama M, 2015, FRONT IMMUNOL, V5, P0, DOI 10.3389/fimmu.2014.00672
   Nataf S, 2006, GLIA, V54, P160, DOI 10.1002/glia.20373
   Neumann H, 2013, NEW ENGL J MED, V368, P182, DOI 10.1056/NEJMe1213157
   NITTA T, 1994, BRAIN RES, V649, P122, DOI 10.1016/0006-8993(94)91055-3
   Oksenberg JR, 2013, EXPERT REV NEUROTHER, V13, P11, DOI 10.1586/14737175.2013.865867
   Orr CF, 2005, BRAIN, V128, P2665, DOI 10.1093/brain/awh625
   Ostrom QT, 2013, NEURO-ONCOLOGY, V15, P1, DOI 10.1093/neuonc/not151
   OTA K, 1990, NATURE, V346, P183, DOI 10.1038/346183a0
   Palucka K, 2012, NAT REV CANCER, V12, P265, DOI 10.1038/nrc3258
   Pashenkov M, 2003, BRAIN PATHOL, V13, P23
   Perrin G, 1999, INT IMMUNOL, V11, P1337, DOI 10.1093/intimm/11.8.1337
   Perry VH, 2003, NAT REV NEUROSCI, V4, P103, DOI 10.1038/nrn1032
   Planas AM, 2012, J IMMUNOL, V188, P2156, DOI 10.4049/jimmunol.1102289
   Platt AM, 2013, J IMMUNOL, V190, P4608, DOI 10.4049/jimmunol.1202600
   Platten M, 2001, MICROSC RES TECHNIQ, V52, P401, DOI 10.1002/1097-0029(20010215)52:4<401::AID-JEMT1025>3.0.CO;2-C
   Poltorak MP, 2015, FRONT IMMUNOL, V6, P0, DOI 10.3389/fimmu.2015.00199
   Poppensieker K, 2012, P NATL ACAD SCI USA, V109, P3897, DOI 10.1073/pnas.1114153109
   Posel Claudia, 2014, EXP TRANSL STROKE MED, V6, P11, DOI 10.1186/2040-7378-6-11
   Preston JE, 2001, MICROSC RES TECHNIQ, V52, P31, DOI 10.1002/1097-0029(20010101)52:1<31::AID-JEMT5>3.0.CO;2-T
   Prinz M, 2008, IMMUNITY, V28, P675, DOI 10.1016/j.immuni.2008.03.011
   Prodinger C, 2011, ACTA NEUROPATHOL, V121, P445, DOI 10.1007/s00401-010-0774-y
   Quintana E, 2015, GLIA, V63, P2231, DOI 10.1002/glia.22889
   Randolph GJ, 2008, ANNU REV IMMUNOL, V26, P293, DOI 10.1146/annurev.immunol.26.021607.090254
   Ransohoff RM, 2012, NAT REV IMMUNOL, V12, P623, DOI 10.1038/nri3265
   Ransohoff RM, 2012, J CLIN INVEST, V122, P1164, DOI 10.1172/JCI58644
   Ravizza T, 2008, NEUROBIOL DIS, V31, P327, DOI 10.1016/j.nbd.2008.05.007
   Reichmann G, 2002, J NEUROIMMUNOL, V129, P125, DOI 10.1016/S0165-5728(02)00184-4
   Rhodes RH, 2007, EPILEPSIA, V48, P1184, DOI 10.1111/j.1528-1167.2007.01034.x
   Roggendorf W, 1996, ACTA NEUROPATHOL, V92, P288, DOI 10.1007/s004010050520
   Romero-Ramos M, 2014, HUM VACC IMMUNOTHER, V10, P852, DOI 10.4161/hv.28578
   Roquilly A, 2013, PLOS ONE, V8, P0, DOI 10.1371/journal.pone.0071639
   Roth P, 2012, HAND CLINIC, V104, P45, DOI 10.1016/B978-0-444-52138-5.00004-9
   Saederup N, 2010, PLOS ONE, V5, P0, DOI 10.1371/journal.pone.0013693
   Saijo K, 2011, NAT REV IMMUNOL, V11, P775, DOI 10.1038/nri3086
   SALLUSTO F, 1994, J EXP MED, V179, P1109, DOI 10.1084/jem.179.4.1109
   Sansing LH, 2011, ACTA NEUROCHIR SUPPL, V111, P173, DOI 10.1007/978-3-7091-0693-8_29
   Santambrogio L, 2001, P NATL ACAD SCI USA, V98, P6295, DOI 10.1073/pnas.111152498
   Sarrafzadeh A, 2011, STROKE, V42, P53, DOI 10.1161/STROKEAHA.110.594705
   Sathaliyawala T, 2010, IMMUNITY, V33, P597, DOI 10.1016/j.immuni.2010.09.012
   Sawada M, 2006, J NEURAL TRANSM-SUPP, V0, P373
   Schmitt AB, 2000, ACTA NEUROPATHOL, V100, P528, DOI 10.1007/s004010000221
   Schraml BU, 2013, CELL, V154, P843, DOI 10.1016/j.cell.2013.07.014
   Segura E, 2012, J EXP MED, V209, P653, DOI 10.1084/jem.20111457
   Serafini B, 2000, AM J PATHOL, V157, P1991, DOI 10.1016/S0002-9440(10)64838-9
   Serbina NV, 2003, IMMUNITY, V19, P59, DOI 10.1016/S1074-7613(03)00171-7
   Serot JM, 1997, NEUROREPORT, V8, P1995, DOI 10.1097/00001756-199705260-00039
   Sikorski CW, 2005, NEUROL RES, V27, P703, DOI 10.1179/016164105X49481
   Singh S, 2013, ACTA NEUROPATHOL, V125, P595, DOI 10.1007/s00401-013-1082-0
   Siva N, 2005, LANCET NEUROL, V4, P601, DOI 10.1016/S1474-4422(05)70186-1
   Soriano MA, 1996, NEUROREPORT, V7, P425, DOI 10.1097/00001756-199601310-00012
   Sosa RA, 2013, J IMMUNOL, V191, P5848, DOI 10.4049/jimmunol.1300771
   Sospedra M, 2005, ANNU REV IMMUNOL, V23, P683, DOI 10.1146/annurev.immunol.23.021704.115707
   Starr TK, 2003, ANNU REV IMMUNOL, V21, P139, DOI 10.1146/annurev.immunol.21.120601.141107
   Steinman RM, 2007, NATURE, V449, P419, DOI 10.1038/nature06175
   Steinman RM, 2003, PATHOL BIOL, V51, P59, DOI 10.1016/S0369-8114(03)00096-8
   Stüve O, 2002, J IMMUNOL, V169, P6720, DOI 10.4049/jimmunol.169.12.6720
   Su XM, 2008, NEUROBIOL AGING, V29, P1690, DOI 10.1016/j.neurobiolaging.2007.04.006
   Subramanian S, 2009, STROKE, V40, P2539, DOI 10.1161/STROKEAHA.108.543991
   Sun GY, 2011, REGUL PEPTIDES, V167, P56, DOI 10.1016/j.regpep.2010.11.008
   Swiecki M, 2015, NAT REV IMMUNOL, V15, P471, DOI 10.1038/nri3865
   Tal O, 2011, J EXP MED, V208, P2141, DOI 10.1084/jem.20102392
   Teige I, 2003, J IMMUNOL, V170, P4776, DOI 10.4049/jimmunol.170.9.4776
   Torres-Aguilar H, 2010, J IMMUNOL, V184, P1765, DOI 10.4049/jimmunol.0902133
   Trudler D, 2014, J NEUROCHEM, V129, P434, DOI 10.1111/jnc.12633
   Urra X, 2014, FRONT CELL NEUROSCI, V8, P0, DOI 10.3389/fncel.2014.00278
   Urra X, 2009, STROKE, V40, P1262, DOI 10.1161/STROKEAHA.108.532085
   van Horssen J, 2012, J NEUROINFLAMM, V9, P0, DOI 10.1186/1742-2094-9-156
   Vesely MD, 2011, ANNU REV IMMUNOL, V29, P235, DOI 10.1146/annurev-immunol-031210-101324
   Vezzani A, 2015, EXPERT OPIN DRUG SAF, V14, P583, DOI 10.1517/14740338.2015.1010508
   Vezzani A, 2014, EPILEPSY CURR, V14, P3, DOI 10.5698/1535-7511-14.s2.3
   Villadangos JA, 2001, MOL IMMUNOL, V38, P329, DOI 10.1016/S0161-5890(01)00069-4
   Vos CMP, 2000, J NEUROIMMUNOL, V109, P221, DOI 10.1016/S0165-5728(00)00308-8
   Wang F, 2015, NEUROBIOL AGING, V36, P111, DOI 10.1016/j.neurobiolaging.2014.06.029
   Wang JP, 2015, BRAIN BEHAV IMMUN, V43, P172, DOI 10.1016/j.bbi.2014.07.022
   Wang R, 2014, TUMOR BIOL, V35, P9661, DOI 10.1007/s13277-014-2211-7
   Wang X, 2014, CANCER INVEST, V32, P451, DOI 10.3109/07357907.2014.958234
   Wang YM, 2015, CELL, V160, P1061, DOI 10.1016/j.cell.2015.01.049
   Wei HF, 2009, CLIN CANCER RES, V15, P4612, DOI 10.1158/1078-0432.CCR-08-3321
   Wei J, 2013, CLIN DEV IMMUNOL, V0, P0, DOI DOI 10.1155/2013/285246
   Wekerle H, 1991, ACTA NEUROL (NAPOLI), V13, P197
   WILSON VJ, 1994, BIOCHEM SOC T, V22, PS291, DOI 10.1042/bst022291s
   Works MG, 2013, J CEREBR BLOOD F MET, V33, P1376, DOI 10.1038/jcbfm.2013.100
   Xiao S, 2011, EUR J IMMUNOL, V41, P1539, DOI 10.1002/eji.201040993
   Yadav SK, 2015, CURR OPIN NEUROL, V28, P206, DOI 10.1097/WCO.0000000000000205
   Yamaguchi Y, 1997, STEM CELLS, V15, P144, DOI 10.1002/stem.150144
   Yamasaki R, 2014, J EXP MED, V211, P1533, DOI 10.1084/jem.20132477
   Yanamandra K, 2011, PLOS ONE, V6, P0, DOI 10.1371/journal.pone.0018513
   Yang C, 2014, NEUROPEPTIDES, V48, P233, DOI 10.1016/j.npep.2014.04.005
   Yilmaz A, 2010, CLIN SCI, V118, P147, DOI 10.1042/CS20090154
   Yogev N, 2012, IMMUNITY, V37, P264, DOI 10.1016/j.immuni.2012.05.025
   Zappia M, 2002, ACTA NEUROL SCAND, V106, P54, DOI 10.1034/j.1600-0404.2002.01240.x
   Zattoni M, 2011, J NEUROSCI, V31, P4037, DOI 10.1523/JNEUROSCI.6210-10.2011
   Zhou W, 2013, BRAIN PATHOL, V23, P34, DOI 10.1111/j.1750-3639.2012.00614.x
   Ziegler-Heitbrock L, 2010, BLOOD, V116, PE74, DOI 10.1182/blood-2010-02-258558
NR 240
TC 54
Z9 59
U1 0
U2 9
PU ELSEVIER
PI AMSTERDAM
PA RADARWEG 29, 1043 NX AMSTERDAM, NETHERLANDS
SN 0925-4439
EI 1879-260X
J9 BBA-MOL BASIS DIS
JI Biochim. Biophys. Acta-Mol. Basis Dis.
PD MAR 15
PY 2016
VL 1862
IS 3
BP 352
EP 367
DI 10.1016/j.bbadis.2015.11.003
PG 16
WC Biochemistry & Molecular Biology; Biophysics; Cell Biology
SC Biochemistry & Molecular Biology; Biophysics; Cell Biology
GA DF9BD
UT WOS:000371654400007
PM 26569432
DA 2025-02-17
ER

PT J
AU Proske, J
   Walter, L
   Bumes, E
   Hutterer, M
   Vollmann-Zwerenz, A
   Eyüpoglu, IY
   Savaskan, NE
   Seliger, C
   Hau, P
   Uhl, M
AF Proske, Judith
   Walter, Lisa
   Bumes, Elisabeth
   Hutterer, Markus
   Vollmann-Zwerenz, Arabel
   Eyuepoglu, Ilker Y.
   Savaskan, Nicolai E.
   Seliger, Corinna
   Hau, Peter
   Uhl, Martin
TI Adaptive Immune Response to and Survival Effect of Temozolomide- and Valproic Acid-induced Autophagy in Glioblastoma
SO ANTICANCER RESEARCH
LA English
DT Article
DE Temozolomide; valproic acid; autophagy; glioblastoma; dendritic cells; CD8 T-cells
ID cd8(+) t-cells; adjuvant temozolomide; glioma-cells; trial; chemotherapy; death; radiotherapy; concomitant; multiforme; radiation
AB Background/Aim: The combination of radiotherapy, temozolomide and valproic acid (VPA) has shown some promise in retrospective analyses of patients with glioblastoma, although their mechanisms of action remain unknown. Materials and Methods: We investigated the in vitro and in vivo effects of pretreating glioma cells with temozolomide and VPA as an immunization strategy to boost an adaptive immune response in a syngeneic mouse model. Results: Temozolomide and VPA induced autophagy in GL261 glioma cells, and caused tumor antigen-specific T-cells to become activated effector T-cells. Mice with a pre-existing glioma showed no improvement in clinical outcome when immunized with temozolomide-and VPA-treated glioma cells. Conclusion: Although temozolomide and VPA treatment of glioma cells can boost the adaptive immune response, in the context of a vaccine therapy, additional factors are necessary to eradicate the tumor and improve survival.
C1 [Proske, Judith; Bumes, Elisabeth; Hutterer, Markus; Vollmann-Zwerenz, Arabel; Seliger, Corinna; Hau, Peter] Univ Regensburg, Sch Med, Dept Neurosurg, D-93053 Regensburg, Germany.
   [Proske, Judith; Bumes, Elisabeth; Hutterer, Markus; Vollmann-Zwerenz, Arabel; Seliger, Corinna; Hau, Peter] Univ Regensburg, Sch Med, Wilhelm Sander NeuroOncol Unit, D-93053 Regensburg, Germany.
   [Walter, Lisa] Univ Erlangen Nurnberg, Univ Hosp, Dept Dermatol, D-91054 Erlangen, Germany.
   [Eyuepoglu, Ilker Y.; Savaskan, Nicolai E.] Univ Erlangen Nurnberg, Univ Hosp, Dept Neurosurg, D-91054 Erlangen, Germany.
   [Uhl, Martin] Univ Erlangen Nurnberg, Univ Hosp, Dept Neurol, Schwabachanlage 6, D-91054 Erlangen, Germany.
C3 University of Regensburg; University of Regensburg; University of Erlangen Nuremberg; University of Erlangen Nuremberg; University of Erlangen Nuremberg
RP Uhl, M (通讯作者)，Univ Erlangen Nurnberg, Univ Hosp, Dept Neurol, Schwabachanlage 6, D-91054 Erlangen, Germany.
EM martin.uhl@uk-erlangen.de
CR Barker CA, 2013, INT J RADIAT ONCOL, V86, P504, DOI 10.1016/j.ijrobp.2013.02.012
   Fu J, 2010, NEURO-ONCOLOGY, V12, P328, DOI 10.1093/neuonc/nop005
   Grauer OM, 2008, J IMMUNOL, V181, P6720, DOI 10.4049/jimmunol.181.10.6720
   Green DR, 2009, NAT REV IMMUNOL, V9, P353, DOI 10.1038/nri2545
   Happold C, 2016, J CLIN ONCOL, V0, P0
   Katayama M, 2007, CELL DEATH DIFFER, V14, P548, DOI 10.1038/sj.cdd.4402030
   Kerkhof M, 2013, NEURO-ONCOLOGY, V15, P961, DOI 10.1093/neuonc/not057
   Knizhnik AV, 2013, PLOS ONE, V8, P0, DOI 10.1371/journal.pone.0055665
   Kroemer G, 2013, ANNU REV IMMUNOL, V31, P51, DOI 10.1146/annurev-immunol-032712-100008
   Michaud M, 2011, SCIENCE, V334, P1573, DOI 10.1126/science.1208347
   Mitchell DA, 2015, NATURE, V519, P366, DOI 10.1038/nature14320
   Motz GT, 2014, NAT MED, V20, P607, DOI 10.1038/nm.3541
   Obeid M, 2007, CANCER RES, V67, P7941, DOI 10.1158/0008-5472.CAN-07-1622
   Oberndorfer S, 2005, J NEURO-ONCOL, V72, P255, DOI 10.1007/s11060-004-2338-2
   Palucka K, 2012, NAT REV CANCER, V12, P265, DOI 10.1038/nrc3258
   Sotelo J, 2006, ANN INTERN MED, V144, P337, DOI 10.7326/0003-4819-144-5-200603070-00008
   Stupp R, 2005, NEW ENGL J MED, V352, P987, DOI 10.1056/NEJMoa043330
   Stupp R, 2009, LANCET ONCOL, V10, P459, DOI 10.1016/S1470-2045(09)70025-7
   Sui X, 2013, CELL DEATH DIS, V4, P0, DOI 10.1038/cddis.2013.350
   Uhl M, 2009, CELL DEATH DIFFER, V16, P991, DOI 10.1038/cdd.2009.8
   Van Nifterik KA, 2012, J NEURO-ONCOL, V107, P61, DOI 10.1007/s11060-011-0725-z
   Walter L, 2007, J IMMUNOL, V178, P6038, DOI 10.4049/jimmunol.178.10.6038
   Weller M, 2011, NEUROLOGY, V77, P1156, DOI 10.1212/WNL.0b013e31822f02e1
   Weller M, 2013, NEURO-ONCOLOGY, V15, P809, DOI 10.1093/neuonc/not095
NR 24
TC 12
Z9 13
U1 0
U2 3
PU INT INST ANTICANCER RESEARCH
PI ATHENS
PA EDITORIAL OFFICE 1ST KM KAPANDRITIOU-KALAMOU RD KAPANDRITI, PO BOX 22, ATHENS 19014, GREECE
SN 0250-7005
EI 1791-7530
J9 ANTICANCER RES
JI Anticancer Res.
PD MAR 15
PY 2016
VL 36
IS 3
BP 899
EP 905
DI 
PG 7
WC Oncology
SC Oncology
GA DL2DW
UT WOS:000375444200008
PM 26976976
DA 2025-02-17
ER

PT J
AU Liddelow, S
   Hoyer, D
AF Liddelow, Shane
   Hoyer, Daniel
TI Astrocytes: Adhesion Molecules and Immunomodulation
SO CURRENT DRUG TARGETS
LA English
DT Review
DE Adhesion molecules; astrocyte reactivity; astrocytes; blood-brain barrier; brain; central nervous system; glia
ID experimental autoimmune encephalomyelitis; polysialic acid; dendritic cells; blood-brain; monoclonal-antibody; antigen presentation; functional recovery; malignant gliomas; messenger-rna; myeloid cells
AB Protection of neurons, as well as maintenance of their general homeostasis and trophic support is performed by glial cells. Astrocytes, the most abundant glial cell, increase in size and number evolutionarily such that invertebrates contain fewer small astrocytes, while humans have large multi-branched astrocytes that constitute up to 60% of central nervous system (CNS) cells. Astrocytes provide neurotrophic support, induce synaptogenesis and are integral for maintenance and pruning of synapses in the adult. Following injury and in disease, their ability to respond to, and initiate initial responses to injury/disease is increasingly apparent - with alterations in function that disrupt the internal milieu of the CNS, which ultimately may lead to deficits in neuronal health and functioning. Additionally, it seems certain astrocytes serve as liaison between the CNS and the peripheral immune system. In this role, astrocytes function much like macrophages, capable of phagocytosis and production of antigens to recruit additional immune cells. Aside from up-regulation of traditional immune modulators after injury, astrocytes express many adhesion molecules such as VCAM1, NCAM1 and ICAM1, which represent potential drug targets in a number of CNS inflammatory diseases. These molecules may facilitate astrocyte-lymphocyte interactions ultimately aiding recruitment of immune cells into the CNS. Due to their immense numbers and widespread presence in the brain, combined with their capacity for rapid proliferation, astrocytes are well-positioned as gate-keepers of CNS immune responses. Beyond roles in immune and inflammatory activities, astrocytes also affect a complex array of neural functions and behaviours like mood, sleep, and pain, as well as altering the CNS capacity for recovery following injury/illness. Further, their complex effects on synaptic function suggest that astrocytes are key players in neuropsychiatric and neurodegenerative diseases.
C1 [Liddelow, Shane; Hoyer, Daniel] Univ Melbourne, Dept Pharmacol & Therapeut, Parkville, Vic 3010, Australia.
   [Liddelow, Shane] Stanford Univ, Dept Neurobiol, Level 2 Fairchild Sci Bldg,299 Campus Dr West, Stanford, CA 94305 USA.
   [Hoyer, Daniel] Univ Melbourne, Florey Inst Neurosci & Mental Hlth, Parkville, Vic 3052, Australia.
   [Hoyer, Daniel] Scripps Res Inst, Dept Physiol Chem, La Jolla, CA 92037 USA.
C3 University of Melbourne; Stanford University; University of Melbourne; Florey Institute of Neuroscience & Mental Health; Scripps Research Institute
RP Liddelow, S (通讯作者)，Stanford Univ, Dept Neurobiol, Level 2 Fairchild Sci Bldg,299 Campus Dr West, Stanford, CA 94305 USA.
EM liddelow@stanford.edu
CR Abbott NJ, 2006, NAT REV NEUROSCI, V7, P41, DOI 10.1038/nrn1824
   Aguzzi A, 2013, SCIENCE, V339, P156, DOI 10.1126/science.1227901
   Alliot F, 1999, DEV BRAIN RES, V117, P145, DOI 10.1016/S0165-3806(99)00113-3
   Almolda B, 2011, FRONT BIOSCI-LANDMRK, V16, P1157, DOI 10.2741/3781
   Aloisi F, 1999, EUR J IMMUNOL, V29, P2705, DOI 10.1002/(SICI)1521-4141(199909)29:09<2705::AID-IMMU2705>3.0.CO;2-1
   Alvarez JI, 2011, BBA-MOL BASIS DIS, V1812, P252, DOI 10.1016/j.bbadis.2010.06.017
   Atz ME, 2007, PSYCHIAT GENET, V17, P55, DOI 10.1097/YPG.0b013e328012d850
   Azevedo FAC, 2009, J COMP NEUROL, V513, P532, DOI 10.1002/cne.21974
   Banfi C, 2004, J PHARMACOL EXP THER, V310, P890, DOI 10.1124/jpet.104.067090
   Bayraktar OA, 2015, CSH PERSPECT BIOL, V7, P0, DOI 10.1101/cshperspect.a020362
   Bechmann I, 2002, J NEUROIMMUNOL, V132, P60, DOI 10.1016/S0165-5728(02)00311-9
   Becker CG, 1996, J NEUROSCI RES, V45, P143, DOI 10.1002/(SICI)1097-4547(19960715)45:2<143::AID-JNR6>3.0.CO;2-A
   BENNUN A, 1981, EUR J IMMUNOL, V11, P195, DOI 10.1002/eji.1830110307
   Biran R, 2003, EXP NEUROL, V184, P141, DOI 10.1016/S0014-4886(03)00253-X
   Bloomgren G, 2012, NEW ENGL J MED, V366, P1870, DOI 10.1056/NEJMoa1107829
   Bloor DJ, 2002, MOL HUM REPROD, V8, P237, DOI 10.1093/molehr/8.3.237
   Brendecke SM, 2015, SEMIN IMMUNOPATHOL, V37, P591, DOI 10.1007/s00281-015-0520-6
   Brook GA, 2000, EUR J NEUROSCI, V12, P3224, DOI 10.1046/j.1460-9568.2000.00228.x
   Cahoy JD, 2008, J NEUROSCI, V28, P264, DOI 10.1523/JNEUROSCI.4178-07.2008
   Chang CK, 2001, J SURG RES, V95, P181, DOI 10.1006/jsre.2000.6033
   Chen Q, 2011, CANCER CELL, V20, P538, DOI 10.1016/j.ccr.2011.08.025
   Chung WS, 2013, NATURE, V504, P394, DOI 10.1038/nature12776
   Daneman R, 2010, NATURE, V468, P562, DOI 10.1038/nature09513
   DIAMOND MS, 1991, CELL, V65, P961, DOI 10.1016/0092-8674(91)90548-D
   Ding YB, 2003, WORLD J GASTROENTERO, V9, P1409, DOI 10.3748/wjg.v9.i7.1409
   Dong YS, 2001, GLIA, V36, P180, DOI 10.1002/glia.1107
   Dufour A, 1998, J NEUROL SCI, V157, P117, DOI 10.1016/S0022-510X(98)00059-8
   Ek CJ, 2010, TOXICOL LETT, V197, P51, DOI 10.1016/j.toxlet.2010.04.025
   El Maarouf A, 2006, P NATL ACAD SCI USA, V103, P16989, DOI 10.1073/pnas.0608036103
   EPSTEIN C, 1994, INT J CANCER, V0, P57
   Ercolini AM, 2006, J IMMUNOL, V176, P3293, DOI 10.4049/jimmunol.176.6.3293
   Etzioni A, 1996, PEDIATR RES, V39, P191, DOI 10.1203/00006450-199602000-00001
   Farina C, 2007, TRENDS IMMUNOL, V28, P138, DOI 10.1016/j.it.2007.01.005
   Fidias Panos, 2002, CLIN LUNG CANCER, V3, P219, DOI 10.3816/CLC.2002.n.006
   Foo LC, 2011, NEURON, V71, P799, DOI 10.1016/j.neuron.2011.07.022
   FROHMAN EM, 1989, J CLIN IMMUNOL, V9, P1, DOI 10.1007/BF00917121
   FURIE MB, 1991, BLOOD, V78, P2089
   Gao ZW, 2013, MOL NEUROBIOL, V48, P690, DOI 10.1007/s12035-013-8460-4
   Gascon E, 2010, ADV EXP MED BIOL, V663, P127, DOI 10.1007/978-1-4419-1170-4_8
   Gimsa U, 2013, MEDIAT INFLAMM, V2013, P0, DOI 10.1155/2013/320519
   Glabinski AR, 1996, J IMMUNOL, V156, P4363
   GOLDMAN A, 1984, J PEDIATR-US, V105, P252, DOI 10.1016/S0022-3476(84)80122-5
   González-Amaro R, 1998, J IMMUNOL, V161, P65
   Gorina R, 2009, GLIA, V57, P93, DOI 10.1002/glia.20738
   Gutcher I, 2007, J CLIN INVEST, V117, P1119, DOI 10.1172/JCI31720
   HAMANN A, 1994, J IMMUNOL, V152, P3282
   HART DNJ, 1981, J EXP MED, V154, P347, DOI 10.1084/jem.154.2.347
   Hashioka S, 2011, NEUROBIOL DIS, V41, P299, DOI 10.1016/j.nbd.2010.09.018
   HEMLER ME, 1990, IMMUNOL REV, V114, P45, DOI 10.1111/j.1600-065X.1990.tb00561.x
   HOPKINS K, 1995, RADIOTHER ONCOL, V34, P121, DOI 10.1016/0167-8140(95)01514-H
   Hopkins K, 1998, INT J RADIAT ONCOL, V40, P835, DOI 10.1016/S0360-3016(97)00915-2
   Iliff JJ, 2012, SCI TRANSL MED, V4, P0, DOI 10.1126/scitranslmed.3003748
   Jehs T, 2011, APMIS, V119, P551, DOI 10.1111/j.1600-0463.2011.02773.x
   Jensen M, 2007, CANCER LETT, V258, P9, DOI 10.1016/j.canlet.2007.09.004
   JUCKER M, 1995, MOL BRAIN RES, V28, P149, DOI 10.1016/0169-328X(94)00206-T
   Kaltschmidt B, 2009, CSH PERSPECT BIOL, V1, P0, DOI 10.1101/cshperspect.a001271
   KENT SJ, 1995, J NEUROIMMUNOL, V58, P1, DOI 10.1016/0165-5728(94)00165-K
   Khakh BS, 2015, NAT NEUROSCI, V18, P942, DOI 10.1038/nn.4043
   Kiss JZ, 1997, CURR OPIN NEUROBIOL, V7, P640, DOI 10.1016/S0959-4388(97)80083-9
   Kiss JZ, 2001, REV NEUROSCIENCE, V12, P297
   Kleene R, 2004, NAT REV NEUROSCI, V5, P195, DOI 10.1038/nrn1349
   Krakauer T, 2000, IMMUNOPHARMACOLOGY, V46, P253, DOI 10.1016/S0162-3109(99)00186-1
   KWA HB, 1995, CANCER IMMUNOL IMMUN, V41, P169, DOI 10.1007/BF01521343
   Lee SJ, 1999, J NEUROIMMUNOL, V98, P77, DOI 10.1016/S0165-5728(99)00084-3
   LINNEMANN D, 1989, DEV NEUROSCI-BASEL, V11, P149, DOI 10.1159/000111896
   Lorigan R, 2006, EJC SUPPL, V4, P195
   Lucin KM, 2009, NEURON, V64, P110, DOI 10.1016/j.neuron.2009.08.039
   LUSCINSKAS FW, 1991, J IMMUNOL, V146, P1617
   Luster AD, 2005, NAT IMMUNOL, V6, P1182, DOI 10.1038/ni1275
   Major EO, 2010, ANNU REV MED, V61, P35, DOI 10.1146/annurev.med.080708.082655
   Marino P, 2009, EXP NEUROL, V219, P163, DOI 10.1016/j.expneurol.2009.05.009
   MAURO VP, 1994, P NATL ACAD SCI USA, V91, P2868, DOI 10.1073/pnas.91.7.2868
   McMahon EJ, 2006, NEUROCHEM INT, V49, P195, DOI 10.1016/j.neuint.2006.04.004
   Miller SD, 2007, ANN NY ACAD SCI, V1103, P179, DOI 10.1196/annals.1394.023
   MONTGOMERY DL, 1994, VET PATHOL, V31, P145, DOI 10.1177/030098589403100201
   Neumann H, 1996, EUR J NEUROSCI, V8, P2582, DOI 10.1111/j.1460-9568.1996.tb01552.x
   NITTA T, 1990, LANCET, V335, P368, DOI 10.1016/0140-6736(90)90205-J
   Norden DM, 2014, GLIA, V62, P881, DOI 10.1002/glia.22647
   Oberheim NA, 2012, METHODS MOL BIOL, V814, P23, DOI 10.1007/978-1-61779-452-0_3
   Ou R, 2008, J VIROL, V82, P2952, DOI 10.1128/JVI.02191-07
   Owens T, 2008, J NEUROPATH EXP NEUR, V67, P1113, DOI 10.1097/NEN.0b013e31818f9ca8
   PAPANASTASSIOU V, 1993, BRIT J CANCER, V67, P144, DOI 10.1038/bjc.1993.25
   Papastefanaki F, 2007, BRAIN, V130, P2159, DOI 10.1093/brain/awm155
   Park JG, 2013, ATHEROSCLEROSIS, V226, P356, DOI 10.1016/j.atherosclerosis.2012.11.029
   PETTINELLI CB, 1981, J IMMUNOL, V127, P1420
   Ransohoff RM, 2012, J CLIN INVEST, V122, P1164, DOI 10.1172/JCI58644
   Ransohoff RM, 2010, NATURE, V468, P253, DOI 10.1038/nature09615
   REYES AA, 1991, MOL CELL BIOL, V11, P1654, DOI 10.1128/MCB.11.3.1654
   Rode B, 2008, J BIOTECHNOL, V135, P202, DOI 10.1016/j.jbiotec.2008.03.012
   Ruco LP, 1996, J PATHOL, V179, P266
   Sallusto F, 2004, ANNU REV IMMUNOL, V22, P745, DOI 10.1146/annurev.immunol.22.012703.104702
   Saunders NR, 2013, MOL ASPECTS MED, V34, P742, DOI 10.1016/j.mam.2012.11.006
   Saunders NR, 2012, FRONT PHARMACOL, V3, P0, DOI 10.3389/fphar.2012.00046
   SMITH CW, 1988, J CLIN INVEST, V82, P1746, DOI 10.1172/JCI113788
   Smith SV, 2005, CURR OPIN MOL THER, V7, P394
   Sofroniew MV, 2015, CSH PERSPECT BIOL, V7, P0, DOI 10.1101/cshperspect.a020420
   Sofroniew MV, 2010, ACTA NEUROPATHOL, V119, P7, DOI 10.1007/s00401-009-0619-8
   Stielke S, 2012, J NEUROIMMUNOL, V252, P24, DOI 10.1016/j.jneuroim.2012.07.011
   Stork O, 2000, EUR J NEUROSCI, V12, P3291, DOI 10.1046/j.1460-9568.2000.00197.x
   Storms SD, 1998, J BIOL CHEM, V273, P27124, DOI 10.1074/jbc.273.42.27124
   Tasdemir-Yilmaz OE, 2014, GENE DEV, V28, P20, DOI 10.1101/gad.229518.113
   TONTSCH U, 1993, INT IMMUNOL, V5, P249, DOI 10.1093/intimm/5.3.249
   Torregrossa P, 2004, J BIOL CHEM, V279, P30707, DOI 10.1074/jbc.M403935200
   Tzeng SF, 2001, LIFE SCI, V68, P1005, DOI 10.1016/S0024-3205(00)01003-1
   von Andrian UH, 2000, NEW ENGL J MED, V343, P1020, DOI 10.1056/NEJM200010053431407
   WILLIAMS KA, 1980, TRANSPLANTATION, V29, P274, DOI 10.1097/00007890-198004000-00002
   Wolburg H, 2005, ACTA NEUROPATHOL, V109, P181, DOI 10.1007/s00401-004-0928-x
   WONG GHW, 1984, NATURE, V310, P688, DOI 10.1038/310688a0
   Wosik K, 2007, J NEUROSCI, V27, P9032, DOI 10.1523/JNEUROSCI.2088-07.2007
   Yang LJ, 2013, J TRANSL MED, V11, P0, DOI 10.1186/1479-5876-11-107
   YEDNOCK TA, 1992, NATURE, V356, P63, DOI 10.1038/356063a0
   Zamanian JL, 2012, J NEUROSCI, V32, P6391, DOI 10.1523/JNEUROSCI.6221-11.2012
   Zhang Y, 2014, J NEUROSCI, V34, P11929, DOI 10.1523/JNEUROSCI.1860-14.2014
   Zhang Y, 2010, CURR OPIN NEUROBIOL, V20, P588, DOI 10.1016/j.conb.2010.06.005
   Zhang Y, 2007, MOL CELL NEUROSCI, V35, P109, DOI 10.1016/j.mcn.2007.02.011
NR 115
TC 35
Z9 35
U1 0
U2 19
PU BENTHAM SCIENCE PUBL LTD
PI SHARJAH
PA EXECUTIVE STE Y-2, PO BOX 7917, SAIF ZONE, 1200 BR SHARJAH, U ARAB EMIRATES
SN 1389-4501
EI 1873-5592
J9 CURR DRUG TARGETS
JI Curr. Drug Targets
PD JUN 15
PY 2016
VL 17
IS 16
BP 1871
EP 1881
DI 10.2174/1389450117666160101120703
PG 11
WC Pharmacology & Pharmacy
SC Pharmacology & Pharmacy
GA EF5BJ
UT WOS:000390345400007
PM 26721411
DA 2025-02-17
ER

PT J
AU Weiss, T
   Weller, M
   Roth, P
AF Weiss, Tobias
   Weller, Michael
   Roth, Patrick
TI Immunological effects of chemotherapy and radiotherapy against brain tumors
SO EXPERT REVIEW OF ANTICANCER THERAPY
LA English
DT Review
DE Radiotherapy; chemotherapy; immunogenic cell death; vaccination; checkpoint inhibition; brain tumor; glioblastoma
ID central-nervous-system; mediated cytotoxic immunotherapy; treatment-related lymphopenia; dendritic-cell vaccination; adaptive immune-responses; long-term survival; glioblastoma-multiforme; phase-iii; surgical resection; melanoma patients
AB Introduction: The mainstays of brain tumor therapy are surgery, radiotherapy and chemotherapy. Cancer immunotherapy is explored as an additional treatment modality. However, emerging evidence indicates that also radio- and chemotherapy have immunological effects in addition to their cytotoxic and cytostatic activities.Area covered: We summarize the literature on radio- and chemotherapy-mediated immunological effects in primary and secondary brain tumors and outline open questions within the field. To this end, a literature search was performed using the terms brain tumor', immune system', immunogenic cell death', vaccination', checkpoint inhibition', radiotherapy', chemotherapy' and derivations thereof.Expert commentary: Immunological effects of chemo- and radiotherapy in brain tumors involve direct immunogenic modulations of tumor cells, changes of the microenvironment and functional alterations of innate and adaptive immune cells. Each treatment modality can exert various effects that comprise both immune-stimulatory and immunosuppressive mechanisms. A detailed knowledge of these mechanisms is indispensable for an optimal combination of conventional anti-tumor treatments and novel immunotherapeutic approaches.
C1 Univ Zurich, Univ Zurich Hosp, Dept Neurol, Zurich, Switzerland.
   Univ Zurich, Univ Zurich Hosp, Brain Tumor Ctr, Zurich, Switzerland.
C3 University of Zurich; University Zurich Hospital; University of Zurich; University Zurich Hospital
RP Roth, P (通讯作者)，Univ Zurich Hosp, Dept Neurol, Frauenklin Str 26, CH-8091 Zurich, Switzerland.
EM patrick.roth@usz.ch
CR Addeo R, 2013, EXPERT OPIN DRUG SAF, V12, P729, DOI 10.1517/14740338.2013.789017
   Agarwala SS, 2004, J CLIN ONCOL, V22, P2101, DOI 10.1200/JCO.2004.11.044
   Ardon H, 2010, J NEURO-ONCOL, V99, P261, DOI 10.1007/s11060-010-0131-y
   Banissi C, 2009, CANCER IMMUNOL IMMUN, V58, P1627, DOI 10.1007/s00262-009-0671-1
   Bauer M, 2012, PLOS ONE, V7, P0, DOI 10.1371/journal.pone.0039956
   Becher B, 2014, NAT IMMUNOL, V15, P1181, DOI 10.1038/ni.3006
   Belcaid Z, 2014, PLOS ONE, V9, P0, DOI 10.1371/journal.pone.0101764
   Bouffet E, 2016, J CLIN ONCOL, V34, P2206, DOI 10.1200/JCO.2016.66.6552
   Brandsma D, 2009, CURR OPIN NEUROL, V22, P633, DOI 10.1097/WCO.0b013e328332363e
   Brown CE, 2007, J IMMUNOL, V179, P3332, DOI 10.4049/jimmunol.179.5.3332
   Buchroithner J, 2014, INT J CLIN PHARM TH, V52, P76, DOI 10.5414/CPXCES13EA02
   Buckner JC, 2016, NEW ENGL J MED, V374, P1344, DOI 10.1056/NEJMoa1500925
   Cairncross G, 2013, J CLIN ONCOL, V31, P337, DOI 10.1200/JCO.2012.43.2674
   Campian JL, 2015, J NEURO-ONCOL, V124, P307, DOI 10.1007/s11060-015-1841-y
   Candolfi M, 2014, CLIN CANCER RES, V20, P1555, DOI 10.1158/1078-0432.CCR-13-2140
   Chang AL, 2016, CANC RES, V0, P0
   Chiocca EA, 2011, J CLIN ONCOL, V29, P3611, DOI 10.1200/JCO.2011.35.5222
   Curtin JF, 2009, PLOS MED, V6, P83, DOI 10.1371/journal.pmed.1000010
   Dancea Horatiu C, 2009, MOL CELL PHARMACOL, V1, P44
   Di Giacomo AM, 2015, ANN ONCOL, V26, P798, DOI 10.1093/annonc/mdu577
   Di Giacomo AM, 2012, LANCET ONCOL, V13, P879, DOI 10.1016/S1470-2045(12)70324-8
   Ellsworth S, 2014, ONCOIMMUNOLOGY, V3, P0, DOI 10.4161/onci.27357
   Fadul CE, 2011, J IMMUNOTHER, V34, P382, DOI 10.1097/CJI.0b013e318215e300
   Fadul CE, 2011, NEURO-ONCOLOGY, V13, P393, DOI 10.1093/neuonc/noq204
   Felsberg J, 2011, INT J CANCER, V129, P659, DOI 10.1002/ijc.26083
   Gabrilovich Dmitry, 1998, BLOOD, V92, P4150
   Garg AD, 2015, FRONT IMMUNOL, V6, P0, DOI 10.3389/fimmu.2015.00588
   Grossman SA, 2011, CLIN CANCER RES, V17, P5473, DOI 10.1158/1078-0432.CCR-11-0774
   Happold C, 2012, J NEUROCHEM, V122, P444, DOI 10.1111/j.1471-4159.2012.07781.x
   Hebeisen M, 2015, FRONT IMMUNOL, V6, P1, DOI 10.3389/fimmu.2015.00582
   Huang RY, 2015, FRONT NEUROL, V6, P0, DOI 10.3389/fneur.2015.00033
   Jackson CM, 2016, CLIN CANCER RES, V22, P1161, DOI 10.1158/1078-0432.CCR-15-1516
   Kachikwu EL, 2011, INT J RADIAT ONCOL, V81, P1128, DOI 10.1016/j.ijrobp.2010.09.034
   Kanterman J, 2014, CANCER RES, V74, P6022, DOI 10.1158/0008-5472.CAN-14-0657
   Kim TG, 2010, CLIN VACCINE IMMUNOL, V17, P143, DOI 10.1128/CVI.00292-09
   Kluger HM, 2015, J CLIN ONCOL, V33, P0
   Knizhnik AV, 2013, PLOS ONE, V8, P0, DOI 10.1371/journal.pone.0055665
   Kocher M, 2011, J CLIN ONCOL, V29, P134, DOI 10.1200/JCO.2010.30.1655
   Kroemer G, 2013, ANNU REV IMMUNOL, V31, P51, DOI 10.1146/annurev-immunol-032712-100008
   Lesterhuis WJ, 2011, J CLIN INVEST, V121, P3100, DOI 10.1172/JCI43656
   Litterman AJ, 2013, ONCOIMMUNOLOGY, V2, P0, DOI 10.4161/onci.26294
   Litterman AJ, 2013, J IMMUNOL, V190, P6259, DOI 10.4049/jimmunol.1203539
   Louis DN, 2016, ACTA NEUROPATHOL, V131, P803, DOI 10.1007/s00401-016-1545-1
   Macbeth F, 2015, BMJ-BRIT MED J, V351, P0, DOI 10.1136/bmj.h3708
   Maier P, 2010, GENE THER, V17, P389, DOI 10.1038/gt.2009.133
   Margolin K, 2012, LANCET ONCOL, V13, P459, DOI 10.1016/S1470-2045(12)70090-6
   Mendez JS, 2016, J NEURO-ONCOL, V127, P329, DOI 10.1007/s11060-015-2037-1
   Middleton MR, 2000, J CLIN ONCOL, V18, P158, DOI 10.1200/JCO.2000.18.1.158
   Mitchell DA, 2011, BLOOD, V118, P3003, DOI 10.1182/blood-2011-02-334565
   Morganti JM, 2014, PLOS ONE, V9, P0, DOI 10.1371/journal.pone.0093650
   Newcomb EW, 2006, CLIN CANCER RES, V12, P4730, DOI 10.1158/1078-0432.CCR-06-0593
   Okada H, 2015, LANCET ONCOL, V16, PE534, DOI 10.1016/S1470-2045(15)00088-1
   Olnes MJ, 2016, SCI REP-UK, V6, P0, DOI 10.1038/srep23002
   Ostermann S, 2004, CLIN CANCER RES, V10, P3728, DOI 10.1158/1078-0432.CCR-03-0807
   Ostrom QT, 2014, NEURO-ONCOLOGY, V16, P1, DOI 10.1093/neuonc/nou223
   Paul MJ, 2002, MELANOMA RES, V12, P175, DOI 10.1097/00008390-200204000-00011
   Pitter KL, 2016, BRAIN, V139, P1458, DOI 10.1093/brain/aww046
   Preusser M, 2015, NAT REV NEUROL, V11, P504, DOI 10.1038/nrneurol.2015.139
   Prise KM, 2009, NAT REV CANCER, V9, P351, DOI 10.1038/nrc2603
   Reardon DA, 2015, J CLIN ONCOL, V33, P0, DOI 10.1200/jco.2015.33.15_suppl.2009
   Reck M, 2014, ANN ONCOL, V25, P27, DOI 10.1093/annonc/mdu199
   Ridolfi L, 2013, J TRANSL MED, V11, P0, DOI 10.1186/1479-5876-11-135
   Rodrigues JC, 2010, NEURO-ONCOLOGY, V12, P351, DOI 10.1093/neuonc/nop023
   Roth P, 2015, NEURO-ONCOL PRACT, V2, P6, DOI 10.1093/nop/npu029
   Rubner Y, 2014, RADIAT ONCOL, V9, P0, DOI 10.1186/1748-717X-9-89
   Sampson JH, 2012, PLOS ONE, V7, P0, DOI 10.1371/journal.pone.0031046
   Sampson JH, 2011, NEURO-ONCOLOGY, V13, P324, DOI 10.1093/neuonc/noq157
   Schäfer N, 2011, ONCOLOGY-BASEL, V80, P330, DOI 10.1159/000330358
   Shi LR, 2016, CLIN CANCER RES, V22, P1173, DOI 10.1158/1078-0432.CCR-15-1352
   Stummer W, 2006, LANCET ONCOL, V7, P392, DOI 10.1016/S1470-2045(06)70665-9
   Stupp R, 2005, NEW ENGL J MED, V352, P987, DOI 10.1056/NEJMoa043330
   Suchorska B, 2016, NEURO-ONCOLOGY, V18, P549, DOI 10.1093/neuonc/nov326
   Tesniere A, 2010, ONCOGENE, V29, P482, DOI 10.1038/onc.2009.356
   Tonder M, 2014, CHEMOTHERAPY, V60, P375, DOI 10.1159/000440678
   Tsao MN, 2012, PRACT RADIAT ONCOL, V2, P210, DOI 10.1016/j.prro.2011.12.004
   Twyman-Saint Victor C, 2015, NATURE, V520, P373, DOI 10.1038/nature14292
   Van den Bent MJ, 2016, J CLIN ONCOL, V34, P0
   van den Bent MJ, 2013, J CLIN ONCOL, V31, P344, DOI 10.1200/JCO.2012.43.2229
   Weiss T, 2015, CURR OPIN NEUROL, V28, P639, DOI 10.1097/WCO.0000000000000249
   Weller M, 2015, NAT REV DIS PRIMERS, V1, P0, DOI 10.1038/nrdp.2015.17
   Weller M, 2014, LANCET ONCOL, V15, PE395, DOI 10.1016/S1470-2045(14)70011-7
   Westphal M, 2003, NEURO-ONCOLOGY, V5, P79, DOI 10.1215/15228517-5-2-79
   Wheeler CJ, 2004, CLIN CANCER RES, V10, P5316, DOI 10.1158/1078-0432.CCR-04-0497
   Wheeler LA, 2016, NEURO-ONCOLOGY, V18, P1137, DOI 10.1093/neuonc/now002
   Wong ET, 2015, BRIT J CANCER, V113, P232, DOI 10.1038/bjc.2015.238
   Yovino S, 2013, CANCER INVEST, V31, P140, DOI 10.3109/07357907.2012.762780
   Zeng J, 2013, INT J RADIAT ONCOL, V86, P343, DOI 10.1016/j.ijrobp.2012.12.025
   Zhang J, 2012, CARCINOGENESIS, V33, P312, DOI 10.1093/carcin/bgr289
   Zhu XM, 2011, J NEURO-ONCOL, V104, P83, DOI 10.1007/s11060-010-0473-5
   Ziogas AC, 2012, INT J CANCER, V130, P857, DOI 10.1002/ijc.26094
NR 90
TC 29
Z9 31
U1 3
U2 22
PU TAYLOR & FRANCIS LTD
PI ABINGDON
PA 2-4 PARK SQUARE, MILTON PARK, ABINGDON OR14 4RN, OXON, ENGLAND
SN 1473-7140
EI 1744-8328
J9 EXPERT REV ANTICANC
JI Expert Rev. Anticancer Ther
PD JUN 15
PY 2016
VL 16
IS 10
BP 1087
EP 1094
DI 10.1080/14737140.2016.1229600
PG 8
WC Oncology
SC Oncology
GA DY8FZ
UT WOS:000385365600012
PM 27598516
DA 2025-02-17
ER

PT J
AU Jordan, M
   Waxman, DJ
AF Jordan, Marie
   Waxman, David J.
TI CpG-1826 immunotherapy potentiates chemotherapeutic and anti-tumor immune responses to metronomic cyclophosphamide in a preclinical glioma model
SO CANCER LETTERS
LA English
DT Article
DE Metronomic cyclophosphamide; Chemoimmunotherapy; CpG oligodeoxynucleotide; Glioma
ID low-dose cyclophosphamide; interleukin-12 gene-therapy; immature dendritic cells; receptor 9 agonist; phase-ii trial; innate immunity; cpg oligodeoxynucleotides; t-cells; intratumoral injection; tumor immunogenicity
AB Cyclophosphamide administered on an intermittent metronomic schedule induces strong immune dependent regression in several glioma models. Here we investigate whether this immunogenic chemotherapy can be potentiated by combination with the immune stimulatory TLR9 agonist CpG-1826. CpG-1826 treatment of GL261 gliomas implanted in immune competent mice induced tumor growth delay associated with increased tumor recruitment of macrophages and B cells. Anti-tumor responses varied between individuals, with CpG-1826 inducing robust tumor growth delay in similar to 50% of treated mice. Both high and low CpG-1826-responsive mice showed striking improvements when CpG-1826 was combined with cyclophosphamide treatment. Tumor-associated macrophages, B cells, dendritic cells, and cytotoxic T cells were increased, T regulatory cells were not induced, and long-term GL261 glioma regression with immune memory was achieved when CpG-1826 was combined with either single cyclophosphamide dosing (90 mg/kg) or metronomic cyclophosphamide treatment (two cycles at 45 mg/kg, spaced 12-days apart). B16F10 melanoma, a low immunogenic tumor model, also showed enhanced immune and anti-tumor responses to cyclophosphamide/CpG-1826 chemoimmunotherapy, but unlike GL261 tumors, did not regress. TLR9-based immunotherapy can thus be effectively combined with immunogenic cyclophosphamide treatment to enhance immune-based anti-tumor responses, even in poorly immunogenic cancer models. (C) 2015 Elsevier Ireland Ltd. All rights reserved.
C1 [Jordan, Marie; Waxman, David J.] Boston Univ, Dept Biol, Div Cell & Mol Biol, 5 Cummington Mall, Boston, MA 02215 USA.
C3 Boston University
RP Waxman, DJ (通讯作者)，Boston Univ, Dept Biol, Div Cell & Mol Biol, 5 Cummington Mall, Boston, MA 02215 USA.
EM djw@bu.edu
FU NIH [CA049248]
CR André N, 2014, NAT REV CLIN ONCOL, V11, P413, DOI 10.1038/nrclinonc.2014.89
   Anitei MG, 2014, CLIN CANCER RES, V20, P1891, DOI 10.1158/1078-0432.CCR-13-2830
   Baines J, 2003, CLIN CANCER RES, V9, P2693
   Ballas ZK, 2001, J IMMUNOL, V167, P4878, DOI 10.4049/jimmunol.167.9.4878
   Belani CP, 2013, CANCER BIOL THER, V14, P557, DOI 10.4161/cbt.24598
   Bezu L, 2015, FRONT IMMUNOL, V6, P0, DOI 10.3389/fimmu.2015.00187
   Bracci L, 2014, CELL DEATH DIFFER, V21, P15, DOI 10.1038/cdd.2013.67
   Brody JD, 2010, J CLIN ONCOL, V28, P4324, DOI 10.1200/JCO.2010.28.9793
   Browder T, 2000, CANCER RES, V60, P1878
   Carpentier AF, 2000, CLIN CANCER RES, V6, P2469
   Carpentier A, 2010, NEURO-ONCOLOGY, V12, P401, DOI 10.1093/neuonc/nop047
   Chen CS, 2014, NEOPLASIA, V16, P84, DOI 10.1593/neo.131910
   CHEN LP, 1994, J EXP MED, V179, P523, DOI 10.1084/jem.179.2.523
   Cheung-Ong K, 2013, CHEM BIOL, V20, P648, DOI 10.1016/j.chembiol.2013.04.007
   Denies S, 2014, J CONTROL RELEASE, V187, P175, DOI 10.1016/j.jconrel.2014.05.045
   Dewan MZ, 2012, CLIN CANCER RES, V18, P6668, DOI 10.1158/1078-0432.CCR-12-0984
   Doloff JC, 2015, BMC CANCER, V15, P0, DOI 10.1186/s12885-015-1358-y
   Doloff JC, 2014, MOL CANCER, V13, P0, DOI 10.1186/1476-4598-13-158
   Doloff JC, 2012, CANCER RES, V72, P1103, DOI 10.1158/0008-5472.CAN-11-3380
   Fridman WH, 2011, CANCER RES, V71, P5601, DOI 10.1158/0008-5472.CAN-11-1316
   Galon J, 2014, J PATHOL, V232, P199, DOI 10.1002/path.4287
   Galon J, 2012, J TRANSL MED, V10, P0, DOI 10.1186/1479-5876-10-205
   Ge YZ, 2012, CANCER IMMUNOL IMMUN, V61, P353, DOI 10.1007/s00262-011-1106-3
   Ghiringhelli F, 2004, EUR J IMMUNOL, V34, P336, DOI 10.1002/eji.200324181
   Hao YB, 2014, CANCER LETT, V354, P220, DOI 10.1016/j.canlet.2014.08.028
   Heckelsmiller K, 2002, J IMMUNOL, V169, P3892, DOI 10.4049/jimmunol.169.7.3892
   Hirsh V, 2011, J CLIN ONCOL, V29, P2667, DOI 10.1200/JCO.2010.32.8971
   Hong SH, 2010, IMMUNOBIOLOGY, V215, P182, DOI 10.1016/j.imbio.2009.01.010
   Kaneno R, 2011, CELL ONCOL, V34, P97, DOI 10.1007/s13402-010-0005-5
   Karbach J, 2011, CLIN CANCER RES, V17, P861, DOI 10.1158/1078-0432.CCR-10-1811
   Kareva I, 2015, CANCER LETT, V358, P100, DOI 10.1016/j.canlet.2014.12.039
   Kawai T, 2010, NAT IMMUNOL, V11, P373, DOI 10.1038/ni.1863
   Kawasaki T, 2014, FRONT IMMUNOL, V5, P0, DOI 10.3389/fimmu.2014.00461
   Kjærgaard J, 2000, CANCER RES, V60, P5514
   Krieg AM, 2012, NUCLEIC ACID THER, V22, P77, DOI 10.1089/nat.2012.0340
   Kroemer G, 2013, ANNU REV IMMUNOL, V31, P51, DOI 10.1146/annurev-immunol-032712-100008
   Krysko DV, 2012, NAT REV CANCER, V12, P860, DOI 10.1038/nrc3380
   Le DT, 2012, CANCER RES, V72, P3439, DOI 10.1158/0008-5472.CAN-11-3912
   Lechner MG, 2013, J IMMUNOTHER, V36, P477, DOI 10.1097/01.cji.0000436722.46675.4a
   Li JL, 2007, J IMMUNOL, V179, P2493, DOI 10.4049/jimmunol.179.4.2493
   Lien K, 2013, EUR J CANCER, V49, P3387, DOI 10.1016/j.ejca.2013.06.038
   Litterman AJ, 2013, ONCOIMMUNOLOGY, V2, P0, DOI 10.4161/onci.26294
   Litterman AJ, 2013, J IMMUNOL, V190, P6259, DOI 10.4049/jimmunol.1203539
   Liu JY, 2007, CANCER IMMUNOL IMMUN, V56, P1597, DOI 10.1007/s00262-007-0305-4
   Lonsdorf AS, 2003, J IMMUNOL, V171, P3941, DOI 10.4049/jimmunol.171.8.3941
   Loven D, 2013, DRUG DISCOV TODAY, V18, P193, DOI 10.1016/j.drudis.2012.07.015
   Malvicini M, 2012, ONCOIMMUNOLOGY, V1, P1038, DOI 10.4161/onci.20684
   Man S, 2002, CANCER RES, V62, P2731
   Manegold C, 2008, J CLIN ONCOL, V26, P3979, DOI 10.1200/JCO.2007.12.5807
   Mason KA, 2006, RADIOTHER ONCOL, V80, P192, DOI 10.1016/j.radonc.2006.07.024
   Matar P, 2002, CANCER IMMUNOL IMMUN, V50, P588, DOI 10.1007/s00262-001-0237-3
   Mohos A, 2013, J TRANSL MED, V11, P0, DOI 10.1186/1479-5876-11-43
   Molenkamp BG, 2008, CLIN CANCER RES, V14, P4532, DOI 10.1158/1078-0432.CCR-07-4711
   Moschella F, 2010, ANN NY ACAD SCI, V1194, P169, DOI 10.1111/j.1749-6632.2010.05464.x
   Movita D, 2012, J LEUKOCYTE BIOL, V92, P723, DOI 10.1189/jlb.1111566
   Overwijk W W, 2001, CURR PROTOC IMMUNOL, VChapter 20, P0, DOI 10.1002/0471142735.im2001s39
   Palma G, 2012, BBA-REV CANCER, V1826, P407, DOI 10.1016/j.bbcan.2012.04.007
   Pashenkov M, 2006, J CLIN ONCOL, V24, P5716, DOI 10.1200/JCO.2006.07.9129
   Pasquier E, 2010, NAT REV CLIN ONCOL, V7, P455, DOI 10.1038/nrclinonc.2010.82
   Proietti E, 1998, J CLIN INVEST, V101, P429, DOI 10.1172/JCI1348
   Radojcic V, 2010, CANCER IMMUNOL IMMUN, V59, P137, DOI 10.1007/s00262-009-0734-3
   Romiti A, 2013, CANCER CHEMOTH PHARM, V72, P13, DOI 10.1007/s00280-013-2125-x
   Salem ML, 2009, J IMMUNOL, V182, P2030, DOI 10.4049/jimmunol.0801829
   Scheiermann J, 2014, VACCINE, V32, P6377, DOI 10.1016/j.vaccine.2014.06.065
   Shirota Y, 2012, J IMMUNOL, V188, P1592, DOI 10.4049/jimmunol.1101304
   Sommariva M, 2011, CANCER RES, V71, P6382, DOI 10.1158/0008-5472.CAN-11-1285
   Son CH, 2012, J IMMUNOTHER, V35, P607, DOI 10.1097/CJI.0b013e31826f79a6
   Taieb J, 2006, NAT MED, V12, P214, DOI 10.1038/nm1356
   Tongu M, 2013, CANCER IMMUNOL IMMUN, V62, P383, DOI 10.1007/s00262-012-1343-0
   Ursu R, 2012, ADV EXP MED BIOL, V746, P95, DOI 10.1007/978-1-4614-3146-6_8
   Vacchelli E, 2013, ONCOIMMUNOLOGY, V2, P0, DOI 10.4161/onci.25238
   Weber JS, 2009, CANCER, V115, P3944, DOI 10.1002/cncr.24473
   Weigel BJ, 2003, CLIN CANCER RES, V9, P3105
   Wu JJ, 2015, ONCOIMMUNOLOGY, V4, P0, DOI 10.1080/2162402X.2015.1005521
   Wu JJ, 2014, CANCER LETT, V353, P272, DOI 10.1016/j.canlet.2014.07.033
NR 75
TC 32
Z9 37
U1 0
U2 37
PU ELSEVIER IRELAND LTD
PI CLARE
PA ELSEVIER HOUSE, BROOKVALE PLAZA, EAST PARK SHANNON, CO, CLARE, 00000, IRELAND
SN 0304-3835
EI 1872-7980
J9 CANCER LETT
JI Cancer Lett.
PD JUN 15
PY 2016
VL 373
IS 1
BP 88
EP 96
DI 10.1016/j.canlet.2015.11.029
PG 9
WC Oncology
SC Oncology
GA DF7PB
UT WOS:000371548900010
PM 26655275
DA 2025-02-17
ER

PT J
AU Cohen-Inbar, O
   Zaaroor, M
AF Cohen-Inbar, Or
   Zaaroor, Menashe
TI Immunological Aspects of Malignant Gliomas
SO CANADIAN JOURNAL OF NEUROLOGICAL SCIENCES
LA English
DT Review
DE Anergy; Astrocytromas; Checkpoint inhibitors; Cytokine Modulation; Dendritic-Cell vaccination; Glioblatoma-Multiforma; Glioma; Immuno-Resistance; Immunotherapy; Neuroimmunology; Neuro-oncology - Surgical
ID high-grade glioma; recurrent glioblastoma-multiforme; newly-diagnosed glioblastoma; human recombinant antibody; activated killer-cells; fixed tumor vaccine; regulatory t-cells; adoptive immunotherapy; interferon-alpha; brain-tumors
AB Glioblastoma Multiforme (GBM) is the most common malignant primary brain neoplasm having a mean survival time of <24 months. This figure remains constant, despite significant progress in medical research and treatment. The lack of an efficient anti-tumor immune response and the micro-invasive nature of the glioma malignant cells have been explained by a multitude of immune-suppressive mechanisms, proven in different models. These immune-resistant capabilities of the tumor result in a complex interplay this tumor shares with the immune system. We present a short review on the immunology of GBM, discussing the different unique pathological and molecular features of GBM, current treatment modalities, the principles of cancer immunotherapy and the link between GBM and melanoma. Current knowledge on immunological features of GBM, as well as immunotherapy past and current clinical trials, is discussed in an attempt to broadly present the complex and formidable challenges posed by GBM.
C1 [Cohen-Inbar, Or; Zaaroor, Menashe] Rambam Hlth Care Ctr, Dept Neurol Surg, Haifa, Israel.
   [Cohen-Inbar, Or; Zaaroor, Menashe] Technion Israel Inst Technol, Mol Immunol Lab, Haifa, Israel.
   [Cohen-Inbar, Or; Zaaroor, Menashe] Technion Israel Inst Technol, Fac Med, Haifa, Israel.
   [Cohen-Inbar, Or] Univ Virginia, Hlth Care Ctr, Dept Neurol Surg, Charlottesville, VA 22903 USA.
   [Cohen-Inbar, Or] Univ Virginia, Hlth Care Ctr, Gamma Knife Radiosurg Ctr, Charlottesville, VA 22903 USA.
C3 Rambam Health Care Campus; Technion Israel Institute of Technology; Technion Israel Institute of Technology; Rappaport Faculty of Medicine; University of Virginia; University of Virginia
RP Cohen-Inbar, O (通讯作者)，137 Yellowstone Dr, Charlottesville, VA 22903 USA.
EM oc2f@virginia.edu
CR Aghi MK, 2009, J NEURO-ONCOL, V93, P115, DOI 10.1007/s11060-009-9826-3
   ALLEN J, 1991, J CLIN ONCOL, V9, P783, DOI 10.1200/JCO.1991.9.5.783
   Ampie L, 2015, J NEURO-ONCOL, V123, P441, DOI 10.1007/s11060-015-1837-7
   Ansell SM, 2015, NEW ENGL J MED, V372, P311, DOI 10.1056/NEJMoa1411087
   BARBA D, 1989, J NEUROSURG, V70, P175, DOI 10.3171/jns.1989.70.2.0175
   Bogdahn U, 2011, NEURO-ONCOLOGY, V13, P132, DOI 10.1093/neuonc/noq142
   Bristol-Myers Squibb Company, 2014, OPD NIV, V0, P0
   BUCKNER JC, 1995, J NEUROSURG, V82, P430, DOI 10.3171/jns.1995.82.3.0430
   Buckner JC, 2003, SEMIN ONCOL, V30, P10, DOI 10.1053/j.seminoncol.2003.11.031
   Buckner JC, 2001, CANCER-AM CANCER SOC, V92, P420, DOI 10.1002/1097-0142(20010715)92:2<420::AID-CNCR1338>3.0.CO;2-3
   Caruso JP, 2015, NEUROSURG FOCUS, V38, P0, DOI 10.3171/2014.11.FOCUS14716
   Castro MG, 2014, CLIN CANCER RES, V20, P5147, DOI 10.1158/1078-0432.CCR-14-0820
   Chaichana KL, 2011, NEUROL RES, V33, P759, DOI 10.1179/1743132811Y.0000000006
   Choe G, 2003, CANCER RES, V63, P2742
   Cohen CJ, 2002, CANCER RES, V62, P5835
   Cohen CJ, 2003, J IMMUNOL, V170, P4349, DOI 10.4049/jimmunol.170.8.4349
   Cohen-Inbar O, 2014, THESIS, V0, P0
   Colombo F, 2005, CANCER GENE THER, V12, P835, DOI 10.1038/sj.cgt.7700851
   Das A, 2002, J CANCER RES CLIN, V128, P302, DOI 10.1007/s00432-002-0343-4
   Davis ID, 2000, IMMUNOL CELL BIOL, V78, P179, DOI 10.1046/j.1440-1711.2000.00906.x
   Davis MM, 2003, ANNU REV BIOCHEM, V72, P717, DOI 10.1146/annurev.biochem.72.121801.161625
   DeAngelis LM, 2001, NEW ENGL J MED, V344, P114, DOI 10.1056/NEJM200101113440207
   Denkberg G, 2002, J IMMUNOL, V169, P4399, DOI 10.4049/jimmunol.169.8.4399
   Denkberg G, 2002, P NATL ACAD SCI USA, V99, P9421, DOI 10.1073/pnas.132285699
   Dillman RO, 2004, J IMMUNOTHER, V27, P398, DOI 10.1097/00002371-200409000-00009
   Dörries R, 2001, CURR TOP MICROBIOL, V253, P219
   Drake CG, 2010, NAT REV IMMUNOL, V10, P580, DOI 10.1038/nri2817
   El Andaloussi A, 2006, NEURO-ONCOLOGY, V8, P234, DOI 10.1215/15228517-2006-006
   Ermoian RP, 2002, CLIN CANCER RES, V8, P1100
   FARKKILA M, 1994, BRIT J CANCER, V70, P138, DOI 10.1038/bjc.1994.263
   Fecci PE, 2006, CANCER RES, V66, P3294, DOI 10.1158/0008-5472.CAN-05-3773
   FETELL MR, 1990, CANCER-AM CANCER SOC, V65, P78, DOI 10.1002/1097-0142(19900101)65:1<78::AID-CNCR2820650117>3.0.CO;2-5
   Fischer HG, 2000, J IMMUNOL, V164, P4826, DOI 10.4049/jimmunol.164.9.4826
   Gomez GG, 2006, GENE THER MOL BIOL, V10A, P133
   Habberstad AH, 2012, CLIN NEUROPATHOL, V31, P361, DOI 10.5414/NP300439
   Hao CH, 2002, ACTA NEUROPATHOL, V103, P171
   Harris M, 2004, LANCET ONCOL, V5, P292, DOI 10.1016/S1470-2045(04)01467-6
   HAYES RL, 1995, CANCER-AM CANCER SOC, V76, P840, DOI 10.1002/1097-0142(19950901)76:5<840::AID-CNCR2820760519>3.0.CO;2-R
   Hohlfeld R, 2001, CURR OPIN NEUROL, V14, P299, DOI 10.1097/00019052-200106000-00006
   Irvine DJ, 2002, NATURE, V419, P845, DOI 10.1038/nature01076
   Ishikawa E, 2007, CANCER SCI, V98, P1226, DOI 10.1111/j.1349-7006.2007.00518.x
   Jackson C, 2011, CLIN DEV IMMUNOL, V0, P0, DOI DOI 10.1155/2011/732413
   JACOBS SK, 1986, CANCER RES, V46, P2101
   Karsy M, 2012, FOLIA NEUROPATHOL, V50, P301, DOI 10.5114/fn.2012.32361
   Kikuchi T, 2004, J IMMUNOTHER, V27, P452, DOI 10.1097/00002371-200411000-00005
   Klein J, 2000, NEW ENGL J MED, V343, P702, DOI 10.1056/NEJM200009073431006
   Krauze AV, 2015, INT J RADIAT ONCOL, V92, P986, DOI 10.1016/j.ijrobp.2015.04.038
   Liau LM, 2005, CLIN CANCER RES, V11, P5515, DOI 10.1158/1078-0432.CCR-05-0464
   LILLEHEI KO, 1991, NEUROSURGERY, V28, P16, DOI 10.1227/00006123-199101000-00003
   Lipson EJ, 2011, CLIN CANCER RES, V17, P6958, DOI 10.1158/1078-0432.CCR-11-1595
   Liu G, 2004, CANCER RES, V64, P4980, DOI 10.1158/0008-5472.CAN-03-3504
   Louis DN, 2001, AM J PATHOL, V159, P779, DOI 10.1016/S0002-9440(10)61750-6
   MAHALEY MS, 1989, J NEUROSURG, V71, P639, DOI 10.3171/jns.1989.71.5.0639
   MAO Y, 1991, CAN MED ASSOC J, V145, P1583
   McGirt MJ, 2009, J NEUROSURG, V110, P583, DOI 10.3171/2008.5.17557
   MERCHANT RE, 1992, J NEURO-ONCOL, V12, P75
   MERCHANT RE, 1988, CANCER-AM CANCER SOC, V62, P665, DOI 10.1002/1097-0142(19880815)62:4<665::AID-CNCR2820620403>3.0.CO;2-O
   Merck Co Inc, 2015, KEYTRUDA (PEMBROLIZUMAB) PACKAGE INSERT, V0, P0
   Motzer RJ, 2015, J CLIN ONCOL, V33, P1430, DOI 10.1200/JCO.2014.59.0703
   Muragaki Y, 2011, J NEUROSURG, V115, P248, DOI 10.3171/2011.4.JNS10377
   Nagasawa DT, 2012, NEUROSURG CLIN N AM, V23, P307, DOI 10.1016/j.nec.2012.01.007
   Okada H, 2007, J TRANSL MED, V5, P0, DOI 10.1186/1479-5876-5-67
   Olson JJ, 2008, J NEURO-ONCOL, V90, P293, DOI 10.1007/s11060-008-9660-z
   Palù G, 1999, GENE THER, V6, P330, DOI 10.1038/sj.gt.3300805
   Parsa A, 2007, P AACE NCI EORTC INT, V0, P0
   Parsa AT, 2007, NAT MED, V13, P84, DOI 10.1038/nm1517
   Patel MA, 2015, J NEURO-ONCOL, V123, P323, DOI 10.1007/s11060-015-1810-5
   Pistoia V, 2007, SEMIN CANCER BIOL, V17, P469, DOI 10.1016/j.semcancer.2007.07.004
   Plautz GE, 2000, CLIN CANCER RES, V6, P2209
   Preusser M, 2015, NAT REV NEUROL, V11, P504, DOI 10.1038/nrneurol.2015.139
   Princiotta MF, 2003, IMMUNITY, V18, P343, DOI 10.1016/S1074-7613(03)00051-7
   Prins RM, 2003, CANCER RES, V63, P8487
   Rand RW, 2000, CLIN CANCER RES, V6, P2157
   Rizvi NA, 2015, LANCET ONCOL, V16, P257, DOI 10.1016/S1470-2045(15)70054-9
   Rubin LL, 1999, ANNU REV NEUROSCI, V22, P11, DOI 10.1146/annurev.neuro.22.1.11
   Saikali S, 2007, J NEURO-ONCOL, V81, P139, DOI 10.1007/s11060-006-9220-3
   Sampson JH, 2010, J CLIN ONCOL, V28, P4722, DOI 10.1200/JCO.2010.28.6963
   Schneider T, 2001, J NEURO-ONCOL, V53, P39, DOI 10.1023/A:1011856406683
   Schwartz RH, 2003, ANNU REV IMMUNOL, V21, P305, DOI 10.1146/annurev.immunol.21.120601.141110
   See AP, 2015, J NEURO-ONCOL, V123, P405, DOI 10.1007/s11060-015-1849-3
   SILBERGELD DL, 1991, J NEURO-ONCOL, V10, P179, DOI 10.1007/BF00146880
   Stefanová I, 2002, NATURE, V420, P429, DOI 10.1038/nature01146
   Steiner HH, 2004, J CLIN ONCOL, V22, P4272, DOI 10.1200/JCO.2004.09.038
   Stupp R, 2005, NEW ENGL J MED, V352, P987, DOI 10.1056/NEJMoa043330
   Topalian SL, 2012, NEW ENGL J MED, V366, P2443, DOI 10.1056/NEJMoa1200690
   Tsurushima H, 1999, JPN J CANCER RES, V90, P536, DOI 10.1111/j.1349-7006.1999.tb00781.x
   Wainwright DA, 2014, CLIN CANCER RES, V20, P5290, DOI 10.1158/1078-0432.CCR-14-0514
   Walker PR, 2002, IMMUNOLOGY, V107, P28, DOI 10.1046/j.1365-2567.2002.01507.x
   Weller M, 2014, LANCET ONCOL, V15, PE395, DOI 10.1016/S1470-2045(14)70011-7
   Wiendl H, 2003, SEMIN CANCER BIOL, V13, P343, DOI 10.1016/S1044-579X(03)00025-7
   Wolchok JD, 2013, NEW ENGL J MED, V369, P122, DOI 10.1056/NEJMoa1302369
   Wolff JEA, 2006, J NEURO-ONCOL, V79, P315, DOI 10.1007/s11060-006-9147-8
   Yamanaka R, 2009, NEUROSURG REV, V32, P265, DOI 10.1007/s10143-009-0189-1
   Yang Liu, 2003, CANCER CONTROL, V10, P138
   Yu JS, 2001, CANCER RES, V61, P842
   Zafir-Lavie I, 2007, ONCOGENE, V26, P3714, DOI 10.1038/sj.onc.1210372
   Zhang JG, 2007, CLIN CANCER RES, V13, P566, DOI 10.1158/1078-0432.CCR-06-1576
   Zisakis A, 2007, CYTOKINE, V39, P99, DOI 10.1016/j.cyto.2007.05.012
NR 98
TC 10
Z9 11
U1 0
U2 20
PU CAMBRIDGE UNIV PRESS
PI NEW YORK
PA 32 AVENUE OF THE AMERICAS, NEW YORK, NY 10013-2473 USA
SN 0317-1671
EI 2057-0155
J9 CAN J NEUROL SCI
JI Can. J. Neurol. Sci.
PD JUL 15
PY 2016
VL 43
IS 4
BP 494
EP 502
DI 10.1017/cjn.2016.34
PG 9
WC Clinical Neurology
SC Neurosciences & Neurology
GA DQ5KW
UT WOS:000379245100006
PM 27324313
DA 2025-02-17
ER

PT J
AU Jajamovich, GH
   Valiathan, CR
   Cristescu, R
   Somayajula, S
AF Jajamovich, Guido H.
   Valiathan, Chandni R.
   Cristescu, Razvan
   Somayajula, Sangeetha
TI Integrative analysis of diffusion-weighted MRI and genomic data to inform treatment of glioblastoma
SO JOURNAL OF NEURO-ONCOLOGY
LA English
DT Article
DE Apparent diffusion coefficient; Glioblastoma multiforme; Imaging genomics; Immunotherapy
ID adc histogram analysis; quantitative volumetric-analysis; mgmt promoter methylation; early surrogate marker; high-grade glioma; brain-tumors; recurrent glioblastoma; imaging biomarker; early response; bevacizumab treatment
AB Gene expression profiling from glioblastoma (GBM) patients enables characterization of cancer into subtypes that can be predictive of response to therapy. An integrative analysis of imaging and gene expression data can potentially be used to obtain novel biomarkers that are closely associated with the genetic subtype and gene signatures and thus provide a noninvasive approach to stratify GBM patients. In this retrospective study, we analyzed the expression of 12,042 genes for 558 patients from The Cancer Genome Atlas (TCGA). Among these patients, 50 patients had magnetic resonance imaging (MRI) studies including diffusion weighted (DW) MRI in The Cancer Imaging Archive (TCIA). We identified the contrast enhancing region of the tumors using the pre- and post-contrast T1-weighted MRI images and computed the apparent diffusion coefficient (ADC) histograms from the DW-MRI images. Using the gene expression data, we classified patients into four molecular subtypes, determined the number and composition of genes modules using the gap statistic, and computed gene signature scores. We used logistic regression to find significant predictors of GBM subtypes. We compared the predictors for different subtypes using Mann-Whitney U tests. We assessed detection power using area under the receiver operating characteristic (ROC) analysis. We computed Spearman correlations to determine the associations between ADC and each of the gene signatures. We performed gene enrichment analysis using Ingenuity Pathway Analysis (IPA). We adjusted all p values using the Benjamini and Hochberg method. The mean ADC was a significant predictor for the neural subtype. Neural tumors had a significantly lower mean ADC compared to non-neural tumors (), with mean ADC of and for neural and non-neural tumors, respectively. Mean ADC showed an area under the ROC of 0.75 for detecting neural tumors. We found eight gene modules in the GBM cohort. The mean ADC was significantly correlated with the gene signature related with dendritic cell maturation (, ). Mean ADC could be used as a biomarker of a gene signature associated with dendritic cell maturation and to assist in identifying patients with neural GBMs, known to be resistant to aggressive standard of care.
C1 [Jajamovich, Guido H.; Valiathan, Chandni R.; Somayajula, Sangeetha] Merck Res Labs, Sci Informat, 470 Atlantic Ave,Suite 305, Boston, MA 02210 USA.
   [Cristescu, Razvan] Merck Res Labs, Dept Genet & Pharmacogen, 33 Ave Louis Pasteur, Boston, MA 02115 USA.
C3 Merck & Company; Merck & Company
RP Jajamovich, GH (通讯作者)，Merck Res Labs, Sci Informat, 470 Atlantic Ave,Suite 305, Boston, MA 02210 USA.
EM guido.jajamovich@merck.com
FU Cancer Imaging Program, DCTD/NCI/NIH
CR Unknown -, 2002, SERIES: SPRINGER SERIES IN STATISTICS, V0, P0
   Barajas RF, 2010, RADIOLOGY, V254, P564, DOI 10.1148/radiol.09090663
   Bedard PL, 2013, NATURE, V501, P355, DOI 10.1038/nature12627
   BENJAMINI Y, 1995, J R STAT SOC B, V57, P289, DOI 10.1111/j.2517-6161.1995.tb02031.x
   Bleeker FE, 2012, J NEURO-ONCOL, V108, P11, DOI 10.1007/s11060-011-0793-0
   Carrillo JA, 2012, AM J NEURORADIOL, V33, P1349, DOI 10.3174/ajnr.A2950
   Chang H, 2013, IEEE T MED IMAGING, V32, P670, DOI 10.1109/TMI.2012.2231420
   Chenevert TL, 2009, NEUROIMAG CLIN N AM, V19, P559, DOI 10.1016/j.nic.2009.08.009
   Chenevert TL, 1997, CLIN CANCER RES, V3, P1457
   Chenevert TL, 2000, JNCI-J NATL CANCER I, V92, P2029, DOI 10.1093/jnci/92.24.2029
   Chin L, 2008, NATURE, V455, P1061, DOI 10.1038/nature07385
   Clark K, 2013, J DIGIT IMAGING, V26, P1045, DOI 10.1007/s10278-013-9622-7
   Colen RR, 2014, BMC MED GENOMICS, V7, P0, DOI 10.1186/1755-8794-7-30
   Crawford FW, 2009, J NEURO-ONCOL, V91, P337, DOI 10.1007/s11060-008-9719-x
   Dabney AR, 2007, PLOS ONE, V2, P0, DOI 10.1371/journal.pone.0001002
   Dabney AR, 2005, BIOINFORMATICS, V21, P4148, DOI 10.1093/bioinformatics/bti681
   Di Costanzo A, 2006, J EXP CLIN CANC RES, V25, P383
   Doucette T, 2013, CANCER IMMUNOL RES, V1, P112, DOI 10.1158/2326-6066.CIR-13-0028
   Egger J, 2013, SCI REP-UK, V3, P0, DOI 10.1038/srep01364
   ElBanan MG, 2015, NEUROIMAG CLIN N AM, V25, P141, DOI 10.1016/j.nic.2014.09.010
   Ellingson BM, 2014, AM J NEURORADIOL, V35, P673, DOI 10.3174/ajnr.A3748
   Ellingson BM, 2015, CURR NEUROL NEUROSCI, V15, P0, DOI 10.1007/s11910-014-0506-0
   Fridman WH, 2011, CANCER RES, V71, P5601, DOI 10.1158/0008-5472.CAN-11-1316
   Galons Jean-Philippe, 1999, NEOPLASIA (NEW YORK), V1, P113, DOI 10.1038/sj.neo.7900009
   Guo AC, 2002, RADIOLOGY, V224, P177, DOI 10.1148/radiol.2241010637
   Gupta RK, 2000, J NEURO-ONCOL, V50, P215, DOI 10.1023/A:1006431120031
   Gutman DA, 2015, NEURORADIOLOGY, V57, P1227, DOI 10.1007/s00234-015-1576-7
   Gutman DA, 2013, RADIOLOGY, V267, P560, DOI 10.1148/radiol.13120118
   Hall DE, 2004, CLIN CANCER RES, V10, P7852, DOI 10.1158/1078-0432.CCR-04-1218
   Hamstra DA, 2005, P NATL ACAD SCI USA, V102, P16759, DOI 10.1073/pnas.0508347102
   Hamstra DA, 2008, J CLIN ONCOL, V26, P3387, DOI 10.1200/JCO.2007.15.2363
   Hayashida Y, 2006, AM J NEURORADIOL, V27, P1419
   Henson JW, 2005, LANCET ONCOL, V6, P167, DOI 10.1016/S1470-2045(05)01767-5
   Jackson RJ, 2001, NEURO-ONCOLOGY, V3, P193, DOI 10.1093/neuonc/3.3.193
   Kono K, 2001, AM J NEURORADIOL, V22, P1081
   Lazovic J, 2008, CLIN CANCER RES, V14, P3832, DOI 10.1158/1078-0432.CCR-07-5067
   Le Bihan D, 1993, TOP MAGN RESON IMAGING, V5, P25
   Lee KC, 2007, CLIN CANCER RES, V13, P443, DOI 10.1158/1078-0432.CCR-06-1888
   Mardor Y, 2004, NEOPLASIA, V6, P136, DOI 10.1593/neo.03349
   Mardor Y, 2001, CANCER RES, V61, P4971
   McConville P, 2007, CLIN CANCER RES, V13, P2897, DOI 10.1158/1078-0432.CCR-06-3058
   Mischel PS, 2003, ONCOGENE, V22, P2361, DOI 10.1038/sj.onc.1206344
   Moton Safwan, 2015, TOP MAGN RESON IMAGING, V24, P155, DOI 10.1097/RMR.0000000000000052
   Naeini KM, 2013, NEURO-ONCOLOGY, V15, P626, DOI 10.1093/neuonc/not008
   Paldino M, 2014, BRIT J RADIOL, V85, P382
   Palucka K, 2012, NAT REV CANCER, V12, P265, DOI 10.1038/nrc3258
   Pardoll DM, 2012, NAT REV CANCER, V12, P252, DOI 10.1038/nrc3239
   Patel AP, 2014, SCIENCE, V344, P1396, DOI 10.1126/science.1254257
   Pope WB, 2012, AM J NEURORADIOL, V33, P1059, DOI 10.3174/ajnr.A2917
   Pope WB, 2015, NEUROIMAG CLIN N AM, V25, P105, DOI 10.1016/j.nic.2014.09.006
   Pope WB, 2012, J NEURO-ONCOL, V108, P491, DOI 10.1007/s11060-012-0847-y
   Pope WB, 2009, RADIOLOGY, V252, P182, DOI 10.1148/radiol.2521081534
   Prins RM, 2011, CLIN CANCER RES, V17, P1603, DOI 10.1158/1078-0432.CCR-10-2563
   Rao A, 2015, J NEUROSURG, V67, P1
   Ringnér M, 2008, NAT BIOTECHNOL, V26, P303, DOI 10.1038/nbt0308-303
   Rolle CE, 2010, NEUROSURG CLIN N AM, V21, P201, DOI 10.1016/j.nec.2009.08.002
   ROUSSEEUW PJ, 1987, J COMPUT APPL MATH, V20, P53, DOI 10.1016/0377-0427(87)90125-7
   Ryken TC, 2014, J NEURO-ONCOL, V118, P435, DOI 10.1007/s11060-013-1330-0
   Sadeghi N, 2008, AM J NEURORADIOL, V29, P476, DOI 10.3174/ajnr.A0851
   Saraswathy S, 2009, J NEURO-ONCOL, V91, P69, DOI 10.1007/s11060-008-9685-3
   Schaefer PW, 2000, RADIOLOGY, V217, P331, DOI 10.1148/radiology.217.2.r00nv24331
   Sims JS, 2015, J NEURO-ONCOL, V123, P359, DOI 10.1007/s11060-015-1746-9
   Stadnik TW, 2001, AM J NEURORADIOL, V22, P969
   Stupp R, 2009, LANCET ONCOL, V10, P459, DOI 10.1016/S1470-2045(09)70025-7
   Sunwoo L, 2013, J MAGN RESON IMAGING, V37, P351, DOI 10.1002/jmri.23838
   Thomas AA, 2015, NEURO-ONCOLOGY, V17, P801, DOI 10.1093/neuonc/nou363
   Thomas G, 2015, J R STAT SOC, V63, P411
   van Elsas A, 1999, J EXP MED, V190, P355, DOI 10.1084/jem.190.3.355
   Vauléon E, 2012, BMC MED GENOMICS, V5, P0, DOI 10.1186/1755-8794-5-41
   Verhaak RGW, 2010, CANCER CELL, V17, P98, DOI 10.1016/j.ccr.2009.12.020
   Vezhnevets V, 2005, P GRAPH, V1, P150, DOI 10.1016/J.AJ0D0.2004.07.036
   Vrabec M, 2011, NEURORADIOLOGY, V53, P721, DOI 10.1007/s00234-010-0802-6
   Weller M, 2013, NEURO-ONCOLOGY, V15, P4, DOI 10.1093/neuonc/nos273
   Wen QT, 2015, J NEURO-ONCOL, V121, P331, DOI 10.1007/s11060-014-1636-6
   Zhang Z, 2014, J NEURO-ONCOL, V119, P207, DOI 10.1007/s11060-014-1478-2
   Zinn PO, 2015, NEUROSURGERY, V62, P210
NR 76
TC 7
Z9 7
U1 1
U2 4
PU SPRINGER
PI NEW YORK
PA 233 SPRING ST, NEW YORK, NY 10013 USA
SN 0167-594X
EI 1573-7373
J9 J NEURO-ONCOL
JI J. Neuro-Oncol.
PD SEP 15
PY 2016
VL 129
IS 2
BP 289
EP 300
DI 10.1007/s11060-016-2174-1
PG 12
WC Oncology; Clinical Neurology
SC Oncology; Neurosciences & Neurology
GA DU3CC
UT WOS:000382087400011
PM 27393347
DA 2025-02-17
ER

PT J
AU Chistiakov, DA
   Chekhonin, IV
   Gurina, OI
   Bobryshev, YV
   Chekhonin, VP
AF Chistiakov, Dimitry A.
   Chekhonin, Ivan V.
   Gurina, Olga I.
   Bobryshev, Yuri V.
   Chekhonin, Vladimir P.
TI Approaches to Improve Efficiency of Dendritic Cell-based Therapy of High Grade Gliomas
SO CURRENT PHARMACEUTICAL DESIGN
LA English
DT Review
DE Glioblastoma; dendritic cell vaccine; immune therapy; antigenic peptide; immune suppression; dendritic cell maturation
ID growth-factor receptor; cancer stem-cells; regulatory t-cells; gene transfected fibroblasts; newly-diagnosed glioblastoma; brain-tumor immunotherapy; variant iii egfrviii; heat-shock proteins; suppressor-cells; idh1 mutation
AB High grade gliomas (HGGs) are the most frequent and highly invasive type of brain tumors, which arise from glial cells. Among HGGs, glioblastoma multiforme (GBM) is the commonest and deadliest tumor type. Standard HGG therapy that involves tumor resection followed by concomitant treatment with radiation exposure and temozolomide (TMZ) cannot prevent recurrent tumor. The median survival of treated patients after surgery does not exceed 1.5 years. Vaccination with autologous dendritic cells (DCs) pulsed with tumor-specific peptides, antigens, or lysates is considered as a promising option to induce a potent anti-tumor immune response and cytotoxicity against GBM cells. However, since the tumor microenvironment is highly immunosuppressive and immunotolerant, specialized approaches should be applied to protect DC transplants against tumor-induced functional impairment and inhibition. So far, many phase I-III clinical trials utilizing DC vaccines for HGG treatment were completed or are underway. In summary, DC vaccination was safe and well tolerated by patients. DC-induced anti-tumor immune responses correlated with prolonged overall and progression-free survival. Combination of DC therapy with other interventional strategies (i.e., radiotherapy, chemotherapy, antibodies, etc.) and multimodal approaches should improve HGG treatment outcomes. In this review, we consider strategies that provide an option to override the immune inhibitory tumor microenvironment and boost DC vaccine-based antitumor immune response.
C1 [Chistiakov, Dimitry A.; Gurina, Olga I.; Chekhonin, Vladimir P.] Serbsky Fed Res Ctr Psychiat & Addict Med, Dept Fundamental & Appl Neurobiol, Moscow 119991, Russia.
   [Chekhonin, Ivan V.] Lomonosov Moscow State Univ, Fac Fundamental Med, Moscow 117192, Russia.
   [Bobryshev, Yuri V.] Univ New South Wales, Sch Med Sci, Fac Med, Sydney, NSW 2052, Australia.
   [Bobryshev, Yuri V.] Univ Western Sydney, Sch Med, Campbelltown, NSW 2560, Australia.
   [Bobryshev, Yuri V.] Russian Acad Med Sci, Inst Gen Pathol & Pathophysiol, Lab Regulat Reparatory Proc, Moscow 125315, Russia.
   [Chekhonin, Vladimir P.] Pirogov Russian State Med Univ, Dept Med Nanobiotechnol, Moscow, Russia.
C3 Lomonosov Moscow State University; University of New South Wales Sydney; Western Sydney University; Russian Academy of Medical Sciences; Institute of General Pathology & Pathophysiology, RAMS; Pirogov Russian National Research Medical University
RP Bobryshev, YV (通讯作者)，Univ New South Wales, Fac Med, Sydney, NSW 2052, Australia.
EM y.bobryshev@unsw.edu.au
FU Pirogov Russian State Medical University
CR Akasaki Y, 2004, J IMMUNOL, V173, P4352, DOI 10.4049/jimmunol.173.7.4352
   Akiyama Y, 2012, BMC CANCER, V12, P0, DOI 10.1186/1471-2407-12-623
   Ardon H, 2012, CANCER IMMUNOL IMMUN, V61, P2033, DOI 10.1007/s00262-012-1261-1
   Ardon H, 2010, J NEURO-ONCOL, V99, P261, DOI 10.1007/s11060-010-0131-y
   Ardon H, 2010, PEDIATR BLOOD CANCER, V54, P519, DOI 10.1002/pbc.22319
   Ben-Porath I, 2008, NAT GENET, V40, P499, DOI 10.1038/ng.127
   Binda E, 2012, CANCER CELL, V22, P765, DOI 10.1016/j.ccr.2012.11.005
   Bishop JL, 2015, ONCOTARGET, V6, P234, DOI 10.18632/oncotarget.2703
   Bleeker FE, 2012, J NEURO-ONCOL, V108, P11, DOI 10.1007/s11060-011-0793-0
   Bleeker FE, 2009, HUM MUTAT, V30, P7, DOI 10.1002/humu.20937
   Bloch O, 2013, CLIN CANCER RES, V19, P3165, DOI 10.1158/1078-0432.CCR-12-3314
   Bodey B, 2002, IN VIVO, V16, P583
   BODMER S, 1989, J IMMUNOL, V143, P3222
   Bogdahn U, 2011, NEURO-ONCOLOGY, V13, P132, DOI 10.1093/neuonc/noq142
   Bralten LBC, 2011, ANN NEUROL, V69, P455, DOI 10.1002/ana.22390
   Bryukhovetskiy A, 2014, CELL TRANSPLANT, V23, PS151, DOI 10.3727/096368914X684907
   Bunse L, 2015, J CLIN INVEST, V125, P593, DOI 10.1172/JCI77780
   Casares N, 2005, J EXP MED, V202, P1691, DOI 10.1084/jem.20050915
   Castro MG, 2014, CLIN CANCER RES, V20, P5147, DOI 10.1158/1078-0432.CCR-14-0820
   Chae M, 2015, NEURO-ONCOLOGY, V17, P978, DOI 10.1093/neuonc/nou343
   Chandra RA, 2015, ONCOIMMUNOLOGY, V4, P0, DOI 10.1080/2162402X.2015.1046028
   Cheng C, 2011, J IMMUNOASS IMMUNOCH, V32, P353, DOI 10.1080/15321819.2011.578190
   Chistiakov DA, 2015, IMMUNOBIOLOGY, V220, P833, DOI 10.1016/j.imbio.2014.12.010
   Cho HI, 2007, CANCER LETT, V258, P189, DOI 10.1016/j.canlet.2007.08.023
   Chowdhury R, 2011, EMBO REP, V12, P463, DOI 10.1038/embor.2011.43
   Ciocca DR, 2012, CURR MOL MED, V12, P1183, DOI 10.2174/156652412803306684
   Circelli L, 2015, VACCINES-BASEL, V3, P544, DOI 10.3390/vaccines3030544
   Claes A, 2007, ACTA NEUROPATHOL, V114, P443, DOI 10.1007/s00401-007-0293-7
   Clark AJ, 2007, J NEUROSURG, V107, P586, DOI 10.3171/JNS-07/09/0586
   Clark AJ, 2010, J NEUROSURG, V112, P18, DOI 10.3171/2008.11.JNS08368
   Clarke SRM, 2000, J LEUKOCYTE BIOL, V67, P607, DOI 10.1002/jlb.67.5.607
   Crane CA, 2013, CLIN CANCER RES, V19, P205, DOI 10.1158/1078-0432.CCR-11-3358
   DALZIEL K, 1980, FEBS LETT, V117, PK45, DOI 10.1016/0014-5793(80)80569-2
   Dang L, 2009, NATURE, V462, P739, DOI 10.1038/nature08617
   Das A, 2002, J CANCER RES CLIN, V128, P302, DOI 10.1007/s00432-002-0343-4
   Datta J, 2015, FRONT IMMUNOL, V6, P1, DOI 10.3389/fimmu.2015.00271
   Demaria S, 2014, RADIAT RES, V182, P170, DOI 10.1667/RR13500.1
   den Hollander MW, 2015, J NUCL MED, V56, P1310, DOI 10.2967/jnumed.115.154401
   Dhodapkar KM, 2004, INT J CANCER, V109, P893, DOI 10.1002/ijc.20050
   Dimitrov L, 2015, INT J MED SCI, V12, P201, DOI 10.7150/ijms.11047
   Dixit S, 2014, FUTURE ONCOL, V10, P911, DOI 10.2217/fon.14.20
   Draghiciu O, 2015, ONCOIMMUNOLOGY, V4, P0, DOI 10.4161/21624011.2014.954829
   Dudek AM, 2013, FRONT IMMUNOL, V4, P0, DOI 10.3389/fimmu.2013.00438
   Dunn GP, 2013, NEUROSURG FOCUS, V34, P0, DOI 10.3171/2012.12.FOCUS12355
   Dutoit V, 2012, BRAIN, V135, P1042, DOI 10.1093/brain/aws042
   Eguchi J, 2005, J IMMUNOL, V174, P7194, DOI 10.4049/jimmunol.174.11.7194
   Engelhardt JJ, 2012, CANCER CELL, V21, P402, DOI 10.1016/j.ccr.2012.01.008
   Evel-Kabler K, 2006, J CLIN INVEST, V116, P90, DOI 10.1172/JCI26169
   Fadul CE, 2011, J IMMUNOTHER, V34, P382, DOI 10.1097/CJI.0b013e318215e300
   Faulkner C, 2015, BRIT J NEUROSURG, V29, P23, DOI 10.3109/02688697.2014.950631
   Favaro R, 2014, CANCER RES, V74, P1833, DOI 10.1158/0008-5472.CAN-13-1942
   Febbraio M, 2007, INT J BIOCHEM CELL B, V39, P2012, DOI 10.1016/j.biocel.2007.03.012
   Francescone RA, 2011, J BIOL CHEM, V286, P15332, DOI 10.1074/jbc.M110.212514
   Friedman RS, 2004, J IMMUNOL, V172, P3319, DOI 10.4049/jimmunol.172.5.3319
   Fujita M, 2009, CANCER RES, V69, P1587, DOI 10.1158/0008-5472.CAN-08-2915
   Gabrilovich DI, 2009, NAT REV IMMUNOL, V9, P162, DOI 10.1038/nri2506
   GAJEWSKI TF, 1995, J IMMUNOL, V154, P5637
   Gan HK, 2013, FEBS J, V280, P5350, DOI 10.1111/febs.12393
   Gan HK, 2009, J CLIN NEUROSCI, V16, P748, DOI 10.1016/j.jocn.2008.12.005
   Gao YS, 2015, ONCOL LETT, V10, P301, DOI 10.3892/ol.2015.3180
   Garg AD, 2013, BIOFACTORS, V39, P355, DOI 10.1002/biof.1125
   Garg AD, 2012, EMBO J, V31, P1062, DOI 10.1038/emboj.2011.497
   Ge LS, 2012, PLOS ONE, V7, P0, DOI 10.1371/journal.pone.0042661
   Gielen PR, 2015, J NEUROPATH EXP NEUR, V74, P390, DOI 10.1097/NEN.0000000000000183
   Giordano M, 2014, P NATL ACAD SCI USA, V111, P11115, DOI 10.1073/pnas.1406259111
   Grauer OM, 2008, INT J CANCER, V122, P1794, DOI 10.1002/ijc.23284
   Grauer OM, 2007, INT J CANCER, V121, P95, DOI 10.1002/ijc.22607
   Green DR, 2009, NAT REV IMMUNOL, V9, P353, DOI 10.1038/nri2545
   Grivennikov SI, 2010, CELL, V140, P883, DOI 10.1016/j.cell.2010.01.025
   Gu Jin-Hai, 2008, NEUROSCI BULL, V24, P39, DOI 10.1007/s12264-008-1107-1
   Hansen W, 2013, ONCOIMMUNOLOGY, V2, P0, DOI 10.4161/onci.23039
   Harwood Naomi E, 2010, F1000 BIOL REP, V2, P87, DOI 10.3410/B2-87
   Hau P, 2011, CURR PHARM BIOTECHNO, V12, P2150, DOI 10.2174/138920111798808347
   Hau P, 2009, EXPERT REV ANTICANC, V9, P1663, DOI 10.1586/era.09.138
   Hdeib Alia, 2015, CNS ONCOL, V4, P63, DOI 10.2217/cns.14.54
   Heimberger AB, 2002, NEUROSURGERY, V50, P158, DOI 10.1097/00006123-200201000-00024
   Henrickson SE, 2008, NAT IMMUNOL, V9, P282, DOI 10.1038/ni1559
   Henrickson SE, 2013, IMMUNITY, V39, P496, DOI 10.1016/j.immuni.2013.08.034
   Hochrein H, 2000, J EXP MED, V192, P823, DOI 10.1084/jem.192.6.823
   Holmgaard RB, 2013, J EXP MED, V210, P1389, DOI 10.1084/jem.20130066
   Horbinski C, 2010, J MOL DIAGN, V12, P487, DOI 10.2353/jmoldx.2010.090228
   Horbinski C, 2009, J NEUROPATH EXP NEUR, V68, P1319, DOI 10.1097/NEN.0b013e3181c391be
   Hu QH, 2008, MOL MED REP, V1, P61
   Huang H, 2015, FASEB J, V29, P227, DOI 10.1096/fj.14-250985
   Hunn MK, 2015, J NEURO-ONCOL, V121, P319, DOI 10.1007/s11060-014-1635-7
   Ikushima H, 2011, J BIOL CHEM, V286, P41434, DOI 10.1074/jbc.M111.300863
   Ikushima H, 2009, CELL STEM CELL, V5, P504, DOI 10.1016/j.stem.2009.08.018
   Ishikawa E, 2014, J NEUROSURG, V121, P543, DOI 10.3171/2014.5.JNS132392
   Iwamoto FM, 2011, NEURO-ONCOLOGY, V13, P1244, DOI 10.1093/neuonc/nor117
   Ji BW, 2013, YONSEI MED J, V54, P92, DOI 10.3349/ymj.2013.54.1.92
   Johnson DR, 2012, J NEURO-ONCOL, V107, P359, DOI 10.1007/s11060-011-0749-4
   Kalman B, 2013, NEUROMOL MED, V15, P420, DOI 10.1007/s12017-013-8229-y
   Kang MR, 2009, INT J CANCER, V125, P353, DOI 10.1002/ijc.24379
   Kim CH, 2007, IMMUNOLOGY, V122, P615, DOI 10.1111/j.1365-2567.2007.02680.x
   Kim R, 2007, IMMUNOLOGY, V121, P1, DOI 10.1111/j.1365-2567.2007.02587.x
   Ku BM, 2011, INT J CANCER, V128, P1316, DOI 10.1002/ijc.25466
   Lasky JL, 2013, ANTICANCER RES, V33, P2047
   Lathia JD, 2015, GENE DEV, V29, P1203, DOI 10.1101/gad.261982.115
   LEVITSKY HI, 1994, J EXP MED, V179, P1215, DOI 10.1084/jem.179.4.1215
   Li B, 2006, CLIN CANCER RES, V12, P6808, DOI 10.1158/1078-0432.CCR-06-1558
   Li G, 2012, J NEURO-ONCOL, V108, P395, DOI 10.1007/s11060-012-0842-3
   Li X, 2010, TUMOR BIOL, V31, P477, DOI 10.1007/s13277-010-0060-6
   Li YY, 2015, MOL CANCER, V14, P0, DOI 10.1186/s12943-015-0343-z
   Li YH, 2008, CANCER RES, V68, P6889, DOI 10.1158/0008-5472.CAN-08-0161
   Li YH, 2011, CLIN CANCER RES, V17, P7047, DOI 10.1158/1078-0432.CCR-11-0951
   Liau L M, 2000, NEUROSURG FOCUS, V9, P0
   Liau LM, 2005, CLIN CANCER RES, V11, P5515, DOI 10.1158/1078-0432.CCR-05-0464
   Lin T, 2015, J BIOL REG HOMEOS AG, V29, P143
   Liu G, 2004, CANCER RES, V64, P4980, DOI 10.1158/0008-5472.CAN-03-3504
   Liu GT, 2004, J IMMUNOTHER, V27, P220, DOI 10.1097/00002371-200405000-00006
   Liubinas SV, 2014, EPILEPSIA, V55, P1438, DOI 10.1111/epi.12662
   Lucas KG, 2011, J NEURO-ONCOL, V103, P231, DOI 10.1007/s11060-010-0383-6
   Lutz MB, 2002, TRENDS IMMUNOL, V23, P445, DOI 10.1016/S1471-4906(02)02281-0
   Lv SZ, 2015, MOL NEUROBIOL, V51, P1462, DOI 10.1007/s12035-014-8823-5
   Ma Y, 2013, J CANCER, V4, P36, DOI 10.7150/jca.5046
   Macaulay RJ, 2015, CANCER CONTROL, V22, P200, DOI 10.1177/107327481502200211
   Mailliard RB, 2004, CANCER RES, V64, P5934, DOI 10.1158/0008-5472.CAN-04-1261
   Marsh JC, 2013, CANCER CONTROL, V20, P43, DOI 10.1177/107327481302000107
   McDonnell AM, 2015, EUR J IMMUNOL, V45, P49, DOI 10.1002/eji.201444722
   McNulty S, 2013, IMMUNOLOGY, V139, P407, DOI 10.1111/imm.12104
   Mellman I, 2013, CANCER IMMUNOL RES, V1, P145, DOI 10.1158/2326-6066.CIR-13-0102
   Mempel TR, 2004, NATURE, V427, P154, DOI 10.1038/nature02238
   Menssen HD, 2000, J CANCER RES CLIN, V126, P226, DOI 10.1007/s004320050037
   Mineharu Y, 2011, CLIN CANCER RES, V17, P4705, DOI 10.1158/1078-0432.CCR-11-0915
   Mitchell DA, 2015, NATURE, V519, P366, DOI 10.1038/nature14320
   Mohrenz IV, 2013, APOPTOSIS, V18, P1416, DOI 10.1007/s10495-013-0877-8
   Moscatello DK, 1998, J BIOL CHEM, V273, P200, DOI 10.1074/jbc.273.1.200
   Motz GT, 2014, NAT MED, V20, P607, DOI 10.1038/nm.3541
   Neagu MR, 2015, IMMUNOTHERAPY-UK, V7, P603, DOI 10.2217/imt.15.39
   Nie S, 2015, J PROTEOME RES, V14, P814, DOI 10.1021/pr5008653
   Nutt CL, 2005, CLIN CANCER RES, V11, P2258, DOI 10.1158/1078-0432.CCR-04-1601
   Offringa R, 2000, CURR OPIN IMMUNOL, V12, P576, DOI 10.1016/S0952-7915(00)00145-X
   Ohm JE, 2003, BLOOD, V101, P4878, DOI 10.1182/blood-2002-07-1956
   Okada H, 2003, J NEURO-ONCOL, V64, P13, DOI 10.1007/BF02700016
   Okada H, 2011, J CLIN ONCOL, V29, P330, DOI 10.1200/JCO.2010.30.7744
   Okada H, 2009, ANN NY ACAD SCI, V1174, P18, DOI 10.1111/j.1749-6632.2009.04932.x
   Okada H, 2007, J TRANSL MED, V5, P0, DOI 10.1186/1479-5876-5-67
   Oviedo-Boyso J, 2014, MEDIAT INFLAMM, V2014, P0, DOI 10.1155/2014/432785
   Paff M, 2014, HUM VACC IMMUNOTHER, V10, P3322, DOI 10.4161/21645515.2014.983002
   Park JB, 2008, CELL ADHES MIGR, V2, P202, DOI 10.4161/cam.2.3.6320
   Paugh BS, 2010, J CLIN ONCOL, V28, P3061, DOI 10.1200/JCO.2009.26.7252
   Pellegatta S, 2006, CANCER RES, V66, P10247, DOI 10.1158/0008-5472.CAN-06-2048
   Phillips HS, 2006, CANCER CELL, V9, P157, DOI 10.1016/j.ccr.2006.02.019
   Phuphanich S, 2013, CANCER IMMUNOL IMMUN, V62, P125, DOI 10.1007/s00262-012-1319-0
   Pietrak B, 2011, BIOCHEMISTRY-US, V50, P4804, DOI 10.1021/bi200499m
   Platten M, 2014, CURR NEUROL NEUROSCI, V14, P0, DOI 10.1007/s11910-014-0440-1
   Prins RM, 2011, CLIN CANCER RES, V17, P1603, DOI 10.1158/1078-0432.CCR-10-2563
   Raychaudhuri B, 2011, NEURO-ONCOLOGY, V13, P591, DOI 10.1093/neuonc/nor042
   Reardon DA, 2014, NEURO-ONCOLOGY, V16, P1441, DOI 10.1093/neuonc/nou212
   Reardon DA, 2013, EXPERT REV VACCINES, V12, P597, DOI 10.1586/erv.13.41
   Sousa CR, 2006, NAT REV IMMUNOL, V6, P476, DOI 10.1038/nri1845
   Rodrigues JC, 2010, NEURO-ONCOLOGY, V12, P351, DOI 10.1093/neuonc/nop023
   Romao S, 2013, SEMIN CANCER BIOL, V23, P391, DOI 10.1016/j.semcancer.2013.03.001
   Sahin U, 2000, CLIN CANCER RES, V6, P3916
   Saikali S, 2007, J NEURO-ONCOL, V81, P139, DOI 10.1007/s11060-006-9220-3
   Sampson JH, 2010, J CLIN ONCOL, V28, P4722, DOI 10.1200/JCO.2010.28.6963
   Sampson JH, 2009, MOL CANCER THER, V8, P2773, DOI 10.1158/1535-7163.MCT-09-0124
   Sarkar S, 2006, CANCER RES, V66, P11771, DOI 10.1158/0008-5472.CAN-05-0470
   Sasaki M, 2012, GENE DEV, V26, P2038, DOI 10.1101/gad.198200.112
   Sayegh ET, 2014, J NEURO-ONCOL, V119, P531, DOI 10.1007/s11060-014-1502-6
   Schmitz M, 2007, BRIT J CANCER, V96, P1293, DOI 10.1038/sj.bjc.6603696
   Schmitz M, 2007, CANCER LETT, V245, P331, DOI 10.1016/j.canlet.2006.01.014
   Schumacher T, 2014, NATURE, V512, P324, DOI 10.1038/nature13387
   Schuster J, 2015, NEURO-ONCOLOGY, V17, P854, DOI 10.1093/neuonc/nou348
   Sengupta S, 2014, BIOMED RES INT, V2014, P0, DOI 10.1155/2014/952128
   Shinojima N, 2003, CANCER RES, V63, P6962
   Song XT, 2008, NAT MED, V14, P258, DOI 10.1038/nm1721
   Steinman RM, 2010, IMMUNOL REV, V234, P5, DOI 10.1111/j.0105-2896.2009.00888.x
   STJOHN PA, 1986, J NEUROSCI, V6, P1492
   Stoitzner P, 2008, CANCER IMMUNOL IMMUN, V57, P1665, DOI 10.1007/s00262-008-0487-4
   Strioga MM, 2013, CRIT REV IMMUNOL, V33, P489
   Sturzu A, 2010, CHEM BIOL DRUG DES, V75, P369, DOI 10.1111/j.1747-0285.2009.00936.x
   Syed ON, 2012, J CLIN NEUROSCI, V19, P1016, DOI 10.1016/j.jocn.2011.10.008
   Turcan S, 2012, NATURE, V483, P479, DOI 10.1038/nature10866
   Ueda R, 2010, INT J CANCER, V126, P919, DOI 10.1002/ijc.24851
   van der Waart AB, 2015, CANCER IMMUNOL IMMUN, V64, P645, DOI 10.1007/s00262-015-1668-6
   Van Gool SW, 2015, FRONT ONCOL, V5, P0, DOI 10.3389/fonc.2015.00098
   Vasaturo A, 2015, IMMUNOBIOLOGY, V220, P243, DOI 10.1016/j.imbio.2014.11.007
   Verschuere T, 2014, INT J CANCER, V134, P873, DOI 10.1002/ijc.28426
   Vicari AP, 2002, SEMIN CANCER BIOL, V12, P33, DOI 10.1006/scbi.2001.0400
   Vik-Mo EO, 2013, CANCER IMMUNOL IMMUN, V62, P1499, DOI 10.1007/s00262-013-1453-3
   Waage IS, 2013, INT J SURG PATHOL, V21, P573, DOI 10.1177/1066896913492196
   Wachtel MS, 2014, CANCER MED-US, V3, P660, DOI 10.1002/cam4.213
   Wainwright DA, 2014, CLIN CANCER RES, V20, P5290, DOI 10.1158/1078-0432.CCR-14-0514
   Wakefield A, 2015, J NEURO-ONCOL, V125, P307, DOI 10.1007/s11060-015-1905-z
   Wang HY, 2015, EXP THER MED, V9, P120, DOI 10.3892/etm.2014.2059
   Weigle B, 2005, ONCOL REP, V13, P139
   Weller M, 2013, NEURO-ONCOLOGY, V15, P4, DOI 10.1093/neuonc/nos273
   Wen PY, 2008, NEW ENGL J MED, V359, P492, DOI 10.1056/NEJMra0708126
   Wiwanitkit V, 2011, J PEDIATR NEUROSCI, V6, P2, DOI 10.4103/1817-1745.84398
   Wu AH, 2006, J NEURO-ONCOL, V76, P23, DOI 10.1007/s11060-005-3280-7
   Wu JJ, 2004, ANTIVIR RES, V64, P79, DOI 10.1016/j.antiviral.2004.07.002
   Wykosky J, 2005, MOL CANCER RES, V3, P541, DOI 10.1158/1541-7786.MCR-05-0056
   Xia SL, 2016, NEURO-ONCOLOGY, V18, P507, DOI 10.1093/neuonc/nov171
   Xu L, 2014, J IMMUNOL RES, V2014, P0, DOI 10.1155/2014/796856
   Xu M, 2014, J NEURO-ONCOL, V116, P497, DOI 10.1007/s11060-013-1334-9
   Xu QJ, 2009, STEM CELLS, V27, P1734, DOI 10.1002/stem.102
   Xu W, 2011, CANCER CELL, V19, P17, DOI 10.1016/j.ccr.2010.12.014
   Yamanaka R, 2003, BRIT J CANCER, V89, P1172, DOI 10.1038/sj.bjc.6601268
   Yamanaka R, 2005, CLIN CANCER RES, V11, P4160, DOI 10.1158/1078-0432.CCR-05-0120
   Yan J, 2015, JNCI-J NATL CANCER I, V107, P0, DOI 10.1093/jnci/djv137
   Yang TB, 2002, CANCER RES, V62, P2583
   Youn JI, 2010, EUR J IMMUNOL, V40, P2969, DOI 10.1002/eji.201040895
   Yu JS, 2001, CANCER RES, V61, P842
   Zhang JG, 2007, CLIN CANCER RES, V13, P566, DOI 10.1158/1078-0432.CCR-06-1576
   Zhang J, 2012, CANCER IMMUNOL IMMUN, V61, P1653, DOI 10.1007/s00262-012-1218-4
   Zhang J, 2012, CARCINOGENESIS, V33, P312, DOI 10.1093/carcin/bgr289
   Zhao SM, 2009, SCIENCE, V324, P261, DOI 10.1126/science.1170944
   Zhu XM, 2007, J TRANSL MED, V5, P0, DOI 10.1186/1479-5876-5-10
   Zhu XM, 2010, CANCER IMMUNOL IMMUN, V59, P1401, DOI 10.1007/s00262-010-0876-3
   Zou JP, 1999, J IMMUNOL, V162, P4882
NR 211
TC 5
Z9 7
U1 0
U2 16
PU BENTHAM SCIENCE PUBL LTD
PI SHARJAH
PA EXECUTIVE STE Y-2, PO BOX 7917, SAIF ZONE, 1200 BR SHARJAH, U ARAB EMIRATES
SN 1381-6128
EI 1873-4286
J9 CURR PHARM DESIGN
JI Curr. Pharm. Design
PD JUN 15
PY 2016
VL 22
IS 37
BP 5738
EP 5751
DI 10.2174/1381612822666160719110618
PG 14
WC Pharmacology & Pharmacy
SC Pharmacology & Pharmacy
GA ED0GA
UT WOS:000388519800009
PM 27510476
DA 2025-02-17
ER

PT J
AU Ferguson, SD
   Srinivasan, VM
   Ghali, MGZ
   Heimberger, AB
AF Ferguson, Sherise D.
   Srinivasan, Visish M.
   Ghali, Michael G. Z.
   Heimberger, Amy B.
TI Cytomegalovirus-targeted immunotherapy and glioblastoma: hype or hope?
SO IMMUNOTHERAPY
LA English
DT Review
DE adoptive transfer therapy; cytomegalovirus (CMV); dendritic cell; glioblastoma; glioma; immunotherapy
ID tumor-associated macrophages; stem-cells; t-cells; signal-transduction; immune evasion; class-i; expression; cancer; progression; telomerase
AB Malignant gliomas, including glioblastoma (GBM), are the most common primary brain tumors. Despite extensive research only modest gains have been made in long-term survival. Standard of care involves maximizing safe surgical resection followed by concurrent chemoradiation with temozolomide. Immunotherapy for GBM is an area of intense research in recent years. New immunotherapies, although promising, have not been integrated into standard practice. Human cytomegalovirus (HCMV) is a DNA virus of the family Herpesviridae. Human seroprevalence is approximately 80%, and in most cases, is associated with asymptomatic infection. HCMV may be an important agent in the initiation, promotion and/or progression of tumorigenesis. Regardless of a possible etiologic role in GBM, interest has centered on exploiting this association for development of immunomodulatory therapies.
C1 [Ferguson, Sherise D.; Srinivasan, Visish M.; Heimberger, Amy B.] Univ Texas MD Anderson Canc Ctr, Dept Neurosurg, 1400 Holcombe Blvd,Unit 442, Houston, TX 77030 USA.
   [Ghali, Michael G. Z.] Drexel Univ, Coll Med, Dept Neurobiol & Anat, 2900 Queen Lane, Philadelphia, PA USA.
C3 University of Texas System; UTMD Anderson Cancer Center; Drexel University
RP Ferguson, SD (通讯作者)，Univ Texas MD Anderson Canc Ctr, Dept Neurosurg, 1400 Holcombe Blvd,Unit 442, Houston, TX 77030 USA.
EM sdferguson@mdanderson.org
CR Ahmed N, 2010, CLIN CANCER RES, V16, P474, DOI 10.1158/1078-0432.CCR-09-1322
   Ardebili SY, 2011, RADIOL ONCOL, V45, P102, DOI 10.2478/v10019-011-0015-6
   Arnon TI, 2005, NAT IMMUNOL, V6, P515, DOI 10.1038/ni1190
   Bao SD, 2006, NATURE, V444, P756, DOI 10.1038/nature05236
   Bellon M, 2008, JNCI-J NATL CANCER I, V100, P98, DOI 10.1093/jnci/djm269
   Benz C, 2000, VIRUS GENES, V21, P39, DOI 10.1023/A:1008180229218
   Besold K, 2009, VIROLOGY, V391, P5, DOI 10.1016/j.virol.2009.06.004
   Bhattacharjee B, 2012, J VIROL, V86, P6815, DOI 10.1128/JVI.00015-12
   Cannon MJ, 2010, REV MED VIROL, V20, P202, DOI 10.1002/rmv.655
   Cheng JX, 2009, CANCER TREAT REV, V35, P403, DOI 10.1016/j.ctrv.2009.03.002
   Cinatl J, 1999, INTERVIROLOGY, V42, P419, DOI 10.1159/000053980
   Cobbs CS, 2007, J NEURO-ONCOL, V85, P271, DOI 10.1007/s11060-007-9423-2
   Cobbs CS, 2002, CANCER RES, V62, P3347
   Cooray S, 2004, J GEN VIROL, V85, P1065, DOI 10.1099/vir.0.19771-0
   Crough T, 2009, CLIN MICROBIOL REV, V22, P76, DOI 10.1128/CMR.00034-08
   Crough T, 2012, IMMUNOL CELL BIOL, V90, P872, DOI 10.1038/icb.2012.19
   Dawson CW, 2003, J BIOL CHEM, V278, P3694, DOI 10.1074/jbc.M209840200
   DESBAILLETS I, 1994, INT J CANCER, V58, P240, DOI 10.1002/ijc.2910580216
   Ding DL, 2014, J NEURO-ONCOL, V116, P515, DOI 10.1007/s11060-013-1350-9
   Ding P, 2014, CELL BIOCHEM BIOPHYS, V70, P1625, DOI 10.1007/s12013-014-0105-3
   Ding Q, 2003, J BIOL CHEM, V278, P39882, DOI 10.1074/jbc.M304685200
   Dirks PB, 2008, J CLIN ONCOL, V26, P2916, DOI 10.1200/JCO.2008.17.6792
   Dirks PB, 2006, NATURE, V444, P687, DOI 10.1038/444687a
   Dziurzynski K, 2012, NEURO-ONCOLOGY, V14, P246, DOI 10.1093/neuonc/nor227
   Dziurzynski K, 2011, CLIN CANCER RES, V17, P4642, DOI 10.1158/1078-0432.CCR-11-0414
   Ferguson SD, 2015, J NEURO-ONCOL, V123, P385, DOI 10.1007/s11060-015-1731-3
   Fiallos E, 2014, PLOS ONE, V9, P0, DOI 10.1371/journal.pone.0116178
   Fornara O, 2016, CELL DEATH DIFFER, V23, P261, DOI 10.1038/cdd.2015.91
   Ghazi A, 2012, J IMMUNOTHER, V35, P159, DOI 10.1097/CJI.0b013e318247642f
   Gilbert MJ, 1996, NATURE, V383, P720, DOI 10.1038/383720a0
   Goldmacher VS, 1999, P NATL ACAD SCI USA, V96, P12536, DOI 10.1073/pnas.96.22.12536
   Greijer AE, 2001, J INFECT DIS, V184, P247, DOI 10.1086/322039
   Harkins L, 2002, LANCET, V360, P1557, DOI 10.1016/S0140-6736(02)11524-8
   Hume AJ, 2008, SCIENCE, V320, P797, DOI 10.1126/science.1152095
   Kalejta RF, 2003, MOL CELL BIOL, V23, P1885, DOI 10.1128/MCB.23.6.1885-1895.2003
   Komohara Y, 2008, J PATHOL, V216, P15, DOI 10.1002/path.2370
   Kotenko SV, 2000, P NATL ACAD SCI USA, V97, P1695, DOI 10.1073/pnas.97.4.1695
   Landi D, 2014, FRONT ONCOL, V4, P0, DOI 10.3389/fonc.2014.00338
   Lau SK, 2005, MODERN PATHOL, V18, P838, DOI 10.1038/modpathol.3800352
   Lehrer S, 2012, ANTICANCER RES, V32, P1113
   Lehrer S, 2011, ANTICANCER RES, V31, P959
   Libard S, 2014, PLOS ONE, V9, P0, DOI 10.1371/journal.pone.0108861
   Lievense LA, 2013, LUNG CANCER, V80, P256, DOI 10.1016/j.lungcan.2013.02.017
   Liu G, 2004, CANCER RES, V64, P4980, DOI 10.1158/0008-5472.CAN-03-3504
   Luo MH, 2007, J VIROL, V81, P1934, DOI 10.1128/JVI.01670-06
   Mantovani A, 2006, CANCER METAST REV, V25, P315, DOI 10.1007/s10555-006-9001-7
   Matlaf LA, 2013, PLOS ONE, V8, P0, DOI 10.1371/journal.pone.0068176
   Maussang D, 2006, P NATL ACAD SCI USA, V103, P13068, DOI 10.1073/pnas.0604433103
   Maussang D, 2009, CANCER RES, V69, P2861, DOI 10.1158/0008-5472.CAN-08-2487
   Michaelis M, 2009, NEOPLASIA, V11, P1, DOI 10.1593/neo.81178
   MICHELSON S, 1994, J VIROL, V68, P5730, DOI 10.1128/JVI.68.9.5730-5737.1994
   Mitchell DA, 2008, NEURO-ONCOLOGY, V10, P10, DOI 10.1215/15228517-2007-035
   Mitchell DA, 2015, NATURE, V519, P366, DOI 10.1038/nature14320
   Moore PS, 2010, NAT REV CANCER, V10, P878, DOI 10.1038/nrc2961
   Murayama T, 2000, BIOCHEM BIOPH RES CO, V279, P298, DOI 10.1006/bbrc.2000.3923
   Odeberg J, 2003, BLOOD, V101, P4870, DOI 10.1182/blood-2002-05-1504
   Pendino F, 2006, CURR CANCER DRUG TAR, V6, P147, DOI 10.2174/156800906776056482
   Poltermann S, 2006, J NEUROVIROL, V12, P90, DOI 10.1080/13550280600654573
   Price RL, 2013, CANCER RES, V73, P3441, DOI 10.1158/0008-5472.CAN-12-3846
   Prins RM, 2008, NEW ENGL J MED, V359, P539, DOI 10.1056/NEJMc0804818
   Rahbar A, 2013, J CLIN VIROL, V57, P36, DOI 10.1016/j.jcv.2012.12.018
   Ranganathan P, 2012, J VIROL, V86, P854, DOI 10.1128/JVI.06097-11
   Rolle CE, 2012, ADV EXP MED BIOL, V746, P53, DOI 10.1007/978-1-4614-3146-6_5
   Rönnstrand L, 2004, CELL MOL LIFE SCI, V61, P2535, DOI 10.1007/s00018-004-4189-6
   Sabatier J, 2005, BRIT J CANCER, V92, P747, DOI 10.1038/sj.bjc.6602339
   Samanta M, 2003, J UROLOGY, V170, P998, DOI 10.1097/01.ju.0000080263.46164.97
   Scheurer ME, 2008, ACTA NEUROPATHOL, V116, P79, DOI 10.1007/s00401-008-0359-1
   Schuessler A, 2014, CANCER RES, V74, P3466, DOI 10.1158/0008-5472.CAN-14-0296
   Shay JW, 1997, EUR J CANCER, V33, P787, DOI 10.1016/S0959-8049(97)00062-2
   Sica A, 2006, EUR J CANCER, V42, P717, DOI 10.1016/j.ejca.2006.01.003
   Siew VK, 2009, J BIOMED SCI, V16, P0, DOI 10.1186/1423-0127-16-107
   Skaletskaya A, 2001, P NATL ACAD SCI USA, V98, P7829, DOI 10.1073/pnas.141108798
   Slinger E, 2010, SCI SIGNAL, V3, P0, DOI 10.1126/scisignal.2001180
   Solomon IH, 2014, J NEUROPATH EXP NEUR, V73, P994, DOI 10.1097/NEN.0000000000000125
   Soroceanu L, 2015, CANCER RES, V75, P3065, DOI 10.1158/0008-5472.CAN-14-3307
   Soroceanu L, 2011, CANCER RES, V71, P6643, DOI 10.1158/0008-5472.CAN-11-0744
   Soroceanu L, 2011, VIRUS RES, V157, P193, DOI 10.1016/j.virusres.2010.10.026
   Straat K, 2009, JNCI-J NATL CANCER I, V101, P488, DOI 10.1093/jnci/djp031
   Streblow DN, 2008, AM J TRANSPLANT, V8, P277, DOI 10.1111/j.1600-6143.2007.02062.x
   Sun LX, 2006, CANCER CELL, V9, P287, DOI 10.1016/j.ccr.2006.03.003
   Tang KW, 2013, NAT COMMUN, V4, P0, DOI 10.1038/ncomms3513
   Tenan M, 2000, J EXP MED, V191, P1789, DOI 10.1084/jem.191.10.1789
   Trgovcich J, 2006, J VIROL, V80, P951, DOI 10.1128/JVI.80.2.951-963.2006
   Varnum SM, 2004, J VIROL, V78, P10960, DOI 10.1128/JVI.78.20.10960-10966.2004
   Waugh DJJ, 2008, CLIN CANCER RES, V14, P6735, DOI 10.1158/1078-0432.CCR-07-4843
   Yamashita Y, 2014, MODERN PATHOL, V27, P922, DOI 10.1038/modpathol.2013.219
   Yang I, 2010, J CLIN NEUROSCI, V17, P6, DOI 10.1016/j.jocn.2009.05.006
   Yu H, 2007, NAT REV IMMUNOL, V7, P41, DOI 10.1038/nri1995
   Yu H, 2014, NAT REV CANCER, V14, P736, DOI 10.1038/nrc3818
   Zeppernick F, 2008, CLIN CANCER RES, V14, P123, DOI 10.1158/1078-0432.CCR-07-0932
   ZHU H, 1995, J VIROL, V69, P7960, DOI 10.1128/JVI.69.12.7960-7970.1995
   Zhu H, 1998, P NATL ACAD SCI USA, V95, P14470, DOI 10.1073/pnas.95.24.14470
NR 92
TC 4
Z9 4
U1 0
U2 9
PU FUTURE MEDICINE LTD
PI LONDON
PA UNITEC HOUSE, 3RD FLOOR, 2 ALBERT PLACE, FINCHLEY CENTRAL, LONDON, N3 1QB, ENGLAND
SN 1750-743X
EI 1750-7448
J9 IMMUNOTHERAPY-UK
JI Immunotherapy
PD APR 15
PY 2016
VL 8
IS 4
BP 413
EP 423
DI 10.2217/imt.16.2
PG 11
WC Immunology
SC Immunology
GA DG7KE
UT WOS:000372262400005
PM 26973123
DA 2025-02-17
ER

PT J
AU Melero-Jerez, C
   Ortega, MC
   Moliné-Velázquez, V
   Clemente, D
AF Melero-Jerez, Carolina
   Cristina Ortega, Maria
   Moline-Velazquez, Veronica
   Clemente, Diego
TI Myeloid derived suppressor cells in inflammatory conditions of the central nervous system
SO BIOCHIMICA ET BIOPHYSICA ACTA-MOLECULAR BASIS OF DISEASE
LA English
DT Article
DE Multiple sclerosis; Spinal cord injury; Autoimmunity; Neuroregeneration; Cell therapy; T cell suppression
ID regulatory t-cells; experimental autoimmune encephalomyelitis; i kinase inhibitor; high-grade glioma; nitric-oxide; bone-marrow; multiple-sclerosis; dendritic cells; spinal-cord; immunosuppressive activity
AB The knowledge of the immune system elements and their relationship with other tissues, organs and systems are key approximations for the resolution of many immune-related disorders. The control of the immune response and/or its modulation from the pro-inflammatory to the anti-inflammatory response is being deeply studied in the field. In the last years, the study of myeloid-derived suppressor cells (MDSCs), a group of immature myeloid cells with a high suppressive activity on T cells has been extensively addressed in cancer. In contrast, their role in neuroimmune diseases is far from being totally understood. In this review, we will summarize data about MDSCs coming from the study of neuroinflammatory diseases in general and their potential role in multiple sclerosis, in order to introduce the putative use of this extraordinary promising cell type for future cell-based therapies. This article is part of a Special Issue entitled: Neuro Inflammation edited by Helga E. de Vries and Markus Schwaninger. (C) 2015 Elsevier B.V. All rights reserved.
C1 [Melero-Jerez, Carolina; Cristina Ortega, Maria; Clemente, Diego] Hosp Nacl Paraplej, Grp Neurobiol Desarrollo GNDe, Finca La Peraleda S-N, E-45071 Toledo, Spain.
   [Cristina Ortega, Maria] CSIC, Ctr Biol Mol Severo Ochoa, E-28049 Madrid, Spain.
   [Cristina Ortega, Maria] Univ Autonoma Madrid, E-28049 Madrid, Spain.
   [Moline-Velazquez, Veronica] Univ Granada, Anim Expt Unit, Sci Instrumentat Ctr CIC, Campus Cartuja, Granada, Spain.
C3 Hospital Nacional de Paraplejicos; Consejo Superior de Investigaciones Cientificas (CSIC); CSIC - Centro de Biologia Molecular Severo Ochoa (CBM); Autonomous University of Madrid; University of Granada
RP Clemente, D (通讯作者)，Hosp Nacl Paraplej, Grp Neurobiol Desarrollo GNDe, Finca La Peraleda S-N, E-45071 Toledo, Spain.
EM dclemente@sescam.jccm.es
FU Ministerio de Economia y Competitividad-MINECO [SAF2012-40023]; Fondo de Investigaciones Sanitarias-FIS (F.E.D.E.R.; European Union "Una manera de hacer Europa") [RD12-0032-12]; ARSEP Foundation; PAION Deutschland GmbH; Spanish Ministerio de Economia y Competitividad [BES-2013-062630]
CR Ajami B, 2011, NAT NEUROSCI, V14, P1142, DOI 10.1038/nn.2887
   Alabanza LM, 2013, J IMMUNOL, V191, P3764, DOI 10.4049/jimmunol.1202556
   Albeituni SH, 2013, CANCER J, V19, P490, DOI 10.1097/PPO.0000000000000006
   Batoulis H, 2010, ANN ANAT, V192, P179, DOI 10.1016/j.aanat.2010.06.006
   Berard JL, 2010, GLIA, V58, P434, DOI 10.1002/glia.20935
   Bobrie A, 2011, TRAFFIC, V12, P1659, DOI 10.1111/j.1600-0854.2011.01225.x
   Bogdahn U, 2011, NEURO-ONCOLOGY, V13, P132, DOI 10.1093/neuonc/noq142
   Bowen JL, 2009, J IMMUNOL, V183, P6971, DOI 10.4049/jimmunol.0902193
   Bronte V, 1998, J IMMUNOL, V161, P5313
   Brown William M, 2007, INT J CHRON OBSTRUCT PULMON DIS, V2, P517
   Brüstle A, 2007, NAT IMMUNOL, V8, P958, DOI 10.1038/ni1500
   Bunt SK, 2007, CANCER RES, V67, P10019, DOI 10.1158/0008-5472.CAN-07-2354
   Bunt SK, 2009, J LEUKOCYTE BIOL, V85, P996, DOI 10.1189/jlb.0708446
   Chalmin F, 2010, J CLIN INVEST, V120, P457, DOI 10.1172/JCI40483
   Christy AL, 2013, J AUTOIMMUN, V42, P50, DOI 10.1016/j.jaut.2012.11.003
   Chung JS, 2014, J IMMUNOL, V192, P2576, DOI 10.4049/jimmunol.1301857
   Chung JS, 2009, EUR J IMMUNOL, V39, P965, DOI 10.1002/eji.200838990
   Chung Y, 2009, IMMUNITY, V30, P576, DOI 10.1016/j.immuni.2009.02.007
   Clemente D, 2013, FRONT CELL NEUROSCI, V7, P0, DOI 10.3389/fncel.2013.00268
   Compston A, 2008, LANCET, V372, P1502, DOI 10.1016/S0140-6736(08)61620-7
   Condamine T, 2011, TRENDS IMMUNOL, V32, P19, DOI 10.1016/j.it.2010.10.002
   Coniglio SJ, 2013, MATRIX BIOL, V32, P372, DOI 10.1016/j.matbio.2013.07.008
   Corzo CA, 2009, J IMMUNOL, V182, P5693, DOI 10.4049/jimmunol.0900092
   Cripps JG, 2011, INT IMMUNOPHARMACOL, V11, P789, DOI 10.1016/j.intimp.2011.01.026
   Deininger MH, 2001, J NEURO-ONCOL, V55, P141, DOI 10.1023/A:1013805915224
   den Hollander MW, 2015, J NUCL MED, V56, P1310, DOI 10.2967/jnumed.115.154401
   Diaz-Montero CM, 2014, SEMIN ONCOL, V41, P174, DOI 10.1053/j.seminoncol.2014.02.003
   Duerinck J, 2015, ANTICANCER RES, V35, P5551
   Durafourt BA, 2012, GLIA, V60, P717, DOI 10.1002/glia.22298
   Enioutina EY, 2011, J IMMUNOL, V186, P697, DOI 10.4049/jimmunol.1002987
   Famakin BM, 2014, AGING DIS, V5, P307, DOI 10.14336/AD.2014.0500307
   Fleming JC, 2006, BRAIN, V129, P3249, DOI 10.1093/brain/awl296
   FLEMING TJ, 1993, J IMMUNOL, V151, P2399
   Franceschi C, 2003, BIOCHEM SOC T, V31, P457, DOI 10.1042/BST0310457
   Fujita M, 2011, CANCER RES, V71, P2664, DOI 10.1158/0008-5472.CAN-10-3055
   Gabrilovich DI, 2012, NAT REV IMMUNOL, V12, P253, DOI 10.1038/nri3175
   Gabrilovich DI, 2009, NAT REV IMMUNOL, V9, P162, DOI 10.1038/nri2506
   Gallina G, 2006, J CLIN INVEST, V116, P2777, DOI 10.1172/JCI28828
   Gielen PR, 2015, J NEUROPATH EXP NEUR, V74, P390, DOI 10.1097/NEN.0000000000000183
   Glenn JD, 2014, STEM CELLS, V32, P2744, DOI 10.1002/stem.1755
   González H, 2014, J NEUROIMMUNOL, V274, P1, DOI 10.1016/j.jneuroim.2014.07.012
   Haile LA, 2010, J IMMUNOL, V185, P203, DOI 10.4049/jimmunol.0903573
   Han JF, 2015, AM J CANCER RES, V5, P945
   Hanson EM, 2009, J IMMUNOL, V183, P937, DOI 10.4049/jimmunol.0804253
   Harari O, 2004, CURR PHARM DESIGN, V10, P893, DOI 10.2174/1381612043452893
   He Y, 2015, TRANSPLANTATION, V99, P2102, DOI 10.1097/TP.0000000000000749
   Hertzenberg D, 2013, EUR J IMMUNOL, V43, P2078, DOI 10.1002/eji.201343338
   Highfill SL, 2010, BLOOD, V116, P5738, DOI 10.1182/blood-2010-06-287839
   Hoechst B, 2011, BLOOD, V117, P6532, DOI 10.1182/blood-2010-11-317321
   Holland EC, 2000, P NATL ACAD SCI USA, V97, P6242, DOI 10.1073/pnas.97.12.6242
   Hunt NH, 2006, INT J PARASITOL, V36, P569, DOI 10.1016/j.ijpara.2006.02.016
   Ioannou M, 2012, J IMMUNOL, V188, P1136, DOI 10.4049/jimmunol.1101816
   Jia T, 2008, J IMMUNOL, V180, P6846, DOI 10.4049/jimmunol.180.10.6846
   Jia WT, 2010, J NEUROIMMUNOL, V223, P20, DOI 10.1016/j.jneuroim.2010.03.011
   Jiang ZL, 2014, IMMUNOL LETT, V160, P17, DOI 10.1016/j.imlet.2014.03.006
   Kigerl KA, 2009, J NEUROSCI, V29, P13435, DOI 10.1523/JNEUROSCI.3257-09.2009
   King IL, 2009, BLOOD, V113, P3190, DOI 10.1182/blood-2008-07-168575
   Ko JS, 2009, CLIN CANCER RES, V15, P2148, DOI 10.1158/1078-0432.CCR-08-1332
   Koehn BH, 2015, BLOOD, V126, P1621, DOI 10.1182/blood-2015-03-634691
   Kohanbash G, 2013, CANCER RES, V73, P6413, DOI 10.1158/0008-5472.CAN-12-4124
   Kohanbash G, 2012, IMMUNOL INVEST, V41, P658, DOI 10.3109/08820139.2012.689591
   Kohm AP, 2002, J IMMUNOL, V169, P4712, DOI 10.4049/jimmunol.169.9.4712
   Koutrolos M, 2014, ACTA NEUROPATHOL COM, V2, P0, DOI 10.1186/s40478-014-0163-1
   Kurkó J, 2014, PLOS ONE, V9, P0, DOI 10.1371/journal.pone.0111815
   Kusmartsev S, 2002, CANCER IMMUNOL IMMUN, V51, P293, DOI 10.1007/s00262-002-0280-8
   Langhorne J, 2004, IMMUNOL REV, V201, P35, DOI 10.1111/j.0105-2896.2004.00182.x
   Lassmann H, 2013, J NEUROL SCI, V333, P1, DOI 10.1016/j.jns.2013.05.010
   Lechner MG, 2010, J IMMUNOL, V185, P2273, DOI 10.4049/jimmunol.1000901
   Lee HJ, 2015, J IMMUNOL, V194, P3634, DOI 10.4049/jimmunol.1402139
   Li Y, 2014, J IMMUNOL, V193, P2127, DOI 10.4049/jimmunol.1400857
   Liesz A, 2015, J NEUROSCI, V35, P583, DOI 10.1523/JNEUROSCI.2439-14.2015
   Lu GM, 2015, NAT COMMUN, V6, P0, DOI 10.1038/ncomms7676
   Mallucci G, 2015, PROG NEUROBIOL, V127, P1, DOI 10.1016/j.pneurobio.2015.02.003
   Marigo I, 2010, IMMUNITY, V32, P790, DOI 10.1016/j.immuni.2010.05.010
   Mastorodemos V, 2015, NEUROIMMUNOMODULAT, V22, P181, DOI 10.1159/000362370
   Mecha M, 2013, PROG NEUROBIOL, V101, P46, DOI 10.1016/j.pneurobio.2012.11.003
   Messmann JJ, 2015, BLOOD, V126, P1138, DOI 10.1182/blood-2015-01-624163
   Mirghorbani M, 2013, EXPERT REV NEUROTHER, V13, P1395, DOI 10.1586/14737175.2013.857603
   Miron VE, 2013, NAT NEUROSCI, V16, P1211, DOI 10.1038/nn.3469
   Moliné-Velázquez V, 2014, NEUROBIOL DIS, V67, P149, DOI 10.1016/j.nbd.2014.03.017
   Moliné-Velázquez V, 2011, BRAIN PATHOL, V21, P678, DOI 10.1111/j.1750-3639.2011.00495.x
   Moore Josef H, 2014, US ARMY MED DEP J, V0, P30
   Moreno B, 2012, REV NEUROLOGIA, V54, P114, DOI 10.33588/rn.5402.2011424
   Morris EB, 2009, J NEURO-ONCOL, V91, P237, DOI 10.1007/s11060-008-9704-4
   Movahedi K, 2008, BLOOD, V111, P4233, DOI 10.1182/blood-2007-07-099226
   Munera V, 2010, ANN SURG, V251, P120, DOI 10.1097/SLA.0b013e3181bfda1c
   Murat A, 2009, PLOS ONE, V4, P0, DOI 10.1371/journal.pone.0005947
   Nagaraj S, 2013, J IMMUNOL, V191, P17, DOI 10.4049/jimmunol.1300654
   Nefedova Y, 2004, J IMMUNOL, V172, P464, DOI 10.4049/jimmunol.172.1.464
   Ortega SB, 2013, J IMMUNOL, V191, P117, DOI 10.4049/jimmunol.1300452
   Otsuji M, 1996, P NATL ACAD SCI USA, V93, P13119, DOI 10.1073/pnas.93.23.13119
   Pan PY, 2010, CANCER RES, V70, P99, DOI 10.1158/0008-5472.CAN-09-1882
   Parekh Vrajesh V, 2013, J IMMUNOL, V190, P1948, DOI 10.4049/jimmunol.1201718
   Parney IF, 2012, ADV EXP MED BIOL, V746, P42, DOI 10.1007/978-1-4614-3146-6_4
   Peranzoni E, 2010, CURR OPIN IMMUNOL, V22, P238, DOI 10.1016/j.coi.2010.01.021
   Popescu ID, 2014, PROTEOME SCI, V12, P0, DOI 10.1186/s12953-014-0047-0
   Quintana FJ, 2015, CELL DEATH DIFFER, V22, P215, DOI 10.1038/cdd.2014.125
   Riedhammer C, 2014, METHODS MOL BIOL, V0, P0
   Rodón J, 2015, INVEST NEW DRUG, V33, P357, DOI 10.1007/s10637-014-0192-4
   Rodon J, 2015, CLIN CANCER RES, V21, P553, DOI 10.1158/1078-0432.CCR-14-1380
   Rodrigues CM, 2010, PLOS NEGLECT TROP D, V4, P0, DOI 10.1371/journal.pntd.0000846
   Rodriguez PC, 2007, BLOOD, V109, P1568, DOI 10.1182/blood-2006-06-031856
   Rodriguez PC, 2005, J EXP MED, V202, P931, DOI 10.1084/jem.20050715
   Roth F, 2012, CANCER RES, V72, P1373, DOI 10.1158/0008-5472.CAN-11-2772
   Saederup N, 2010, PLOS ONE, V5, P0, DOI 10.1371/journal.pone.0013693
   Saiwai H, 2013, J NEUROCHEM, V125, P74, DOI 10.1111/jnc.12135
   Sakaguchi S, 2006, IMMUNOL REV, V212, P8, DOI 10.1111/j.0105-2896.2006.00427.x
   Sarkar J, 2013, INVEST OPHTH VIS SCI, V54, P5920, DOI 10.1167/iovs.13-12237
   Sauer H, 2001, FASEB J, V15, P2539, DOI 10.1096/fj.01-0360fje
   Schumak B, 2015, PLOS ONE, V10, P0, DOI 10.1371/journal.pone.0124080
   Serafini P, 2008, CANCER RES, V68, P5439, DOI 10.1158/0008-5472.CAN-07-6621
   Serbina NV, 2006, NAT IMMUNOL, V7, P311, DOI 10.1038/ni1309
   Shechter R, 2013, J PATHOL, V229, P332, DOI 10.1002/path.4106
   Shechter R, 2009, PLOS MED, V6, P0, DOI 10.1371/journal.pmed.1000113
   Shevach EM, 2000, ANNU REV IMMUNOL, V18, P423, DOI 10.1146/annurev.immunol.18.1.423
   Si Y, 2010, J CLIN INVEST, V120, P1192, DOI 10.1172/JCI40310
   Sinha P, 2007, J IMMUNOL, V179, P977, DOI 10.4049/jimmunol.179.2.977
   Sionov RV, 2014, CANC MICROENVIRON, V0, P0
   Sippel TR, 2011, CLIN CANCER RES, V17, P6992, DOI 10.1158/1078-0432.CCR-11-1107
   Sponaas AM, 2009, BLOOD, V114, P5522, DOI 10.1182/blood-2009-04-217489
   Sroga JM, 2003, J COMP NEUROL, V462, P223, DOI 10.1002/cne.10736
   Stevenson MM, 2004, NAT REV IMMUNOL, V4, P169, DOI 10.1038/nri1311
   Sunderkötter C, 2004, J IMMUNOL, V172, P4410, DOI 10.4049/jimmunol.172.7.4410
   Takeuchi O, 2010, CELL, V140, P805, DOI 10.1016/j.cell.2010.01.022
   Toker A, 2011, SCAND J IMMUNOL, V74, P235, DOI 10.1111/j.1365-3083.2011.02575.x
   Tomita A, 2013, INT J HEMATOL, V97, P717, DOI 10.1007/s12185-013-1354-4
   Tu ZD, 2012, INVEST OPHTH VIS SCI, V53, P959, DOI 10.1167/iovs.11-8377
   Ugel S, 2009, CURR OPIN PHARMACOL, V9, P470, DOI 10.1016/j.coph.2009.06.014
   Vandenberk L, 2012, IMMUNOTHERAPY-UK, V4, P675, DOI 10.2217/IMT.12.64
   Verschoor CP, 2013, J LEUKOCYTE BIOL, V93, P633, DOI 10.1189/jlb.0912461
   Wang J, 2015, J IMMUNOL, V194, P4215, DOI 10.4049/jimmunol.1402004
   Wurdinger T, 2014, BBA-REV CANCER, V1846, P560, DOI 10.1016/j.bbcan.2014.10.003
   Xin H, 2009, CANCER RES, V69, P2506, DOI 10.1158/0008-5472.CAN-08-4323
   Yamasaki R, 2014, J EXP MED, V211, P1533, DOI 10.1084/jem.20132477
   Yang JY, 2014, BIOMARK RES, V2, P0, DOI 10.1186/2050-7771-2-1
   Yi HF, 2012, J IMMUNOL, V189, P4295, DOI 10.4049/jimmunol.1200086
   York NR, 2010, J AUTOIMMUN, V35, P33, DOI 10.1016/j.jaut.2010.01.003
   Youn JI, 2008, J IMMUNOL, V181, P5791, DOI 10.4049/jimmunol.181.8.5791
   Youn JI, 2013, CELL CYCLE, V12, P1329, DOI 10.4161/cc.24577
   Youn JI, 2010, EUR J IMMUNOL, V40, P2969, DOI 10.1002/eji.201040895
   Zhu B, 2007, J IMMUNOL, V179, P5228, DOI 10.4049/jimmunol.179.8.5228
   Zhu B, 2011, J IMMUNOL, V187, P2418, DOI 10.4049/jimmunol.1100403
   Zhu XM, 2011, J NEURO-ONCOL, V104, P83, DOI 10.1007/s11060-010-0473-5
NR 143
TC 34
Z9 38
U1 0
U2 17
PU ELSEVIER
PI AMSTERDAM
PA RADARWEG 29, 1043 NX AMSTERDAM, NETHERLANDS
SN 0925-4439
EI 1879-260X
J9 BBA-MOL BASIS DIS
JI Biochim. Biophys. Acta-Mol. Basis Dis.
PD MAR 15
PY 2016
VL 1862
IS 3
BP 368
EP 380
DI 10.1016/j.bbadis.2015.10.015
PG 13
WC Biochemistry & Molecular Biology; Biophysics; Cell Biology
SC Biochemistry & Molecular Biology; Biophysics; Cell Biology
GA DF9BD
UT WOS:000371654400008
PM 26527182
DA 2025-02-17
ER

PT J
AU Mukherjee, S
   Baidoo, J
   Fried, A
   Atwi, D
   Dolai, S
   Boockvar, J
   Symons, M
   Ruggieri, R
   Raja, K
   Banerjee, P
AF Mukherjee, Sumit
   Baidoo, Juliet
   Fried, Angela
   Atwi, Doaa
   Dolai, Sukanta
   Boockvar, John
   Symons, Marc
   Ruggieri, Rosamaria
   Raja, Krishnaswami
   Banerjee, Probal
TI Curcumin changes the polarity of tumor-associated microglia and eliminates glioblastoma
SO INTERNATIONAL JOURNAL OF CANCER
LA English
DT Article
DE curcumin; cancer; microglia; repolarization; brain tumor
ID nf-kappa-b; central-nervous-system; i clinical-trial; phase-i; macrophage function; dendritic cells; cancer; stat1; resistance; expression
AB Glioblastoma (GBM) is one of the most pernicious forms of cancer and currently chances of survival from this malady are extremely low. We have used the noninvasive strategy of intranasal (IN) delivery of a glioblastoma-directed adduct of curcumin (CC), CC-CD68Ab, into the brain of mouse GBM GL261-implanted mice to study the effect of CC on tumor remission and on the phenotype of the tumor-associated microglial cells (TAMs). The treatment caused tumor remission in 50% of GL261-implanted GBM mice. A similar rescue rate was also achieved through intraperitoneal infusion of a lipid-encapsulated formulation of CC, Curcumin Phytosome, into the GL261-implanted GBM mice. Most strikingly, both forms of CC elicited a dramatic change in the tumor-associated Iba1+ TAMs, suppressing the tumor-promoting Arginase1(high), iNOS(low) M2-type TAM population while inducing the Arginase1(low), iNOS(high) M1-type tumoricidal microglia. Concomitantly, we observed a marked induction and activation of microglial NF-kB and STAT1, which are known to function in coordination to cause induction of iNOS. Therefore, our novel findings indicate that appropriately delivered CC can directly kill GBM cells and also repolarize the TAMs to the tumoricidal M1 state.
C1 [Mukherjee, Sumit; Baidoo, Juliet; Banerjee, Probal] CUNY Grad Ctr, CUNY Doctoral Program Biochem, New York, NY 10016 USA.
   [Mukherjee, Sumit; Baidoo, Juliet; Raja, Krishnaswami; Banerjee, Probal] CUNY Coll Staten Isl, Dept Chem, Staten Isl, NY 10314 USA.
   [Mukherjee, Sumit; Fried, Angela; Atwi, Doaa; Banerjee, Probal] CUNY Coll Staten Isl, Ctr Dev Neurosci, Staten Isl, NY 10314 USA.
   [Dolai, Sukanta] CUNY Grad Ctr, CUNY Doctoral Program Chem, New York, NY 10016 USA.
   [Boockvar, John; Symons, Marc; Ruggieri, Rosamaria] Feinstein Inst Med Res, Karches Ctr Oncol Res, Manhasset, NY 11030 USA.
   [Boockvar, John; Symons, Marc] Hofstra Northwell Sch Med, Dept Neurosurg, Manhasset, NY 11030 USA.
   [Boockvar, John] Hofstra Northwell Sch Med, Dept Otolaryngol, Manhasset, NY 11030 USA.
   [Ruggieri, Rosamaria] Hofstra Northwell Sch Med, Dept Radiat Med, Manhasset, NY 11030 USA.
C3 City University of New York (CUNY) System; City University of New York (CUNY) Graduate School; City University of New York (CUNY) System; College of Staten Island (CUNY); City University of New York (CUNY) System; College of Staten Island (CUNY); City University of New York (CUNY) System; City University of New York (CUNY) Graduate School; Northwell Health; Northwell Health; Northwell Health; Northwell Health
RP Banerjee, P (通讯作者)，CUNY Coll Staten Isl, Ctr Dev Neurosci, Dept Chem, Staten Isl, NY 10314 USA.
EM probal.banerjee@csi.cuny.edu
FU PSC-CUNY 44 and 45; College of Staten Island (CSI)
CR Adayev T, 1998, J NEUROCHEM, V71, P1854
   Bhattacharyya S, 2007, J BIOL CHEM, V282, P15954, DOI 10.1074/jbc.M608189200
   Biswas SK, 2010, J LEUKOCYTE BIOL, V88, P877, DOI 10.1189/jlb.0310153
   Brantley EC, 2010, TRANSL ONCOL, V3, P380, DOI 10.1593/tlo.10208
   Chakravarti N, 2006, INT J CANCER, V119, P1268, DOI 10.1002/ijc.21967
   Cheng AL, 2001, ANTICANCER RES, V21, P2895
   Debata PR, 2014, UNIVERSE OF SCALES: FROM NANOTECHNOLOGY TO COSMOLOGY, V0, P191
   Deininger MH, 2000, ACTA NEUROPATHOL, V100, P673, DOI 10.1007/s004010000233
   Dhillon N, 2008, CLIN CANCER RES, V14, P4491, DOI 10.1158/1078-0432.CCR-08-0024
   Dhuria SV, 2010, J PHARM SCI-US, V99, P1654, DOI 10.1002/jps.21924
   Fedoroff Sergey, 1997, P131, V0, P0
   Hagemann T, 2009, BLOOD, V113, P3139, DOI 10.1182/blood-2008-12-172825
   Hayden EC, 2008, NATURE, V455, P148, DOI 10.1038/455148a
   Huang WY, 2010, NUTR CANCER, V62, P1, DOI 10.1080/01635580903191585
   Ifergan I, 2008, BRAIN, V131, P785, DOI 10.1093/brain/awm295
   Ikeda H, 2009, CLIN CANCER RES, V15, P4028, DOI 10.1158/1078-0432.CCR-08-2867
   Ito D, 1998, MOL BRAIN RES, V57, P1, DOI 10.1016/S0169-328X(98)00040-0
   Ito S, 1999, BLOOD, V93, P1456, DOI 10.1182/blood.V93.5.1456
   Kanai M, 2013, CANCER CHEMOTH PHARM, V71, P1521, DOI 10.1007/s00280-013-2151-8
   Kunnumakkara AB, 2009, MOL TARGETS THERAPEU, V0, PP1, DOI 10.1142/9789812837912_0001
   Kunnumakkara AB, 2008, CANCER LETT, V269, P199, DOI 10.1016/j.canlet.2008.03.009
   Langone P, 2014, INT J CANCER, V135, P710, DOI 10.1002/ijc.28555
   Langone P, 2012, INT J CANCER, V131, PE569, DOI 10.1002/ijc.26479
   Leong C, 2013, STEM CELL RES, V11, P1314, DOI 10.1016/j.scr.2013.09.002
   Li HL, 2008, J CLIN INVEST, V118, P879, DOI 10.1172/JCI32865
   Li W, 2012, NEURO-ONCOLOGY, V14, P958, DOI 10.1093/neuonc/nos116
   Li ZM, 2013, PLOS ONE, V8, P0, DOI 10.1371/journal.pone.0071754
   Lim GP, 2001, J NEUROSCI, V21, P8370, DOI 10.1523/JNEUROSCI.21-21-08370.2001
   Marczylo TH, 2007, CANCER CHEMOTH PHARM, V60, P171, DOI 10.1007/s00280-006-0355-x
   Marotta LLC, 2011, J CLIN INVEST, V121, P2723, DOI 10.1172/JCI44745
   OHare T, 2006, CURR OPIN GENET DEV, V16, P92, DOI 10.1016/j.gde.2005.11.002
   Ohmori Y, 2001, J LEUKOCYTE BIOL, V69, P598
   Ousman SS, 2012, NAT NEUROSCI, V15, P1096, DOI 10.1038/nn.3161
   Purkayastha S, 2009, BRAIN RES, V1266, P130, DOI 10.1016/j.brainres.2009.01.066
   Saccani A, 2006, CANCER RES, V66, P11432, DOI 10.1158/0008-5472.CAN-06-1867
   Sarkar S, 2014, NAT NEUROSCI, V17, P46, DOI 10.1038/nn.3597
   Sarkaria JN, 2006, CLIN CANCER RES, V12, P2264, DOI 10.1158/1078-0432.CCR-05-2510
   Senter PD, 2009, CURR OPIN CHEM BIOL, V13, P235, DOI 10.1016/j.cbpa.2009.03.023
   Sharma RA, 2004, CLIN CANCER RES, V10, P6847, DOI 10.1158/1078-0432.CCR-04-0744
   Shiri Sadaf, 2015, ASIAN PAC J CANCER PREV, V16, P3917
   Steward WP, 2008, MOL NUTR FOOD RES, V52, P1005, DOI 10.1002/mnfr.200700148
   Strimpakos AS, 2008, ANTIOXID REDOX SIGN, V10, P511, DOI 10.1089/ars.2007.1769
   Vakkila J, 2008, SCAND J IMMUNOL, V67, P260, DOI 10.1111/j.1365-3083.2007.02068.x
   Varmus H, 2006, SCIENCE, V312, P1162, DOI 10.1126/science.1126758
   Yang FS, 2005, J BIOL CHEM, V280, P5892, DOI 10.1074/jbc.M404751200
   Yang L, 2008, CLIN CANCER RES, V14, P3993, DOI 10.1158/1078-0432.CCR-07-4152
   Zhang XW, 2013, PLOS ONE, V8, P0, DOI 10.1371/journal.pone.0065896
   Zhou WC, 2015, NAT CELL BIOL, V17, P170, DOI 10.1038/ncb3090
NR 48
TC 56
Z9 61
U1 0
U2 15
PU WILEY-BLACKWELL
PI HOBOKEN
PA 111 RIVER ST, HOBOKEN 07030-5774, NJ USA
SN 0020-7136
EI 1097-0215
J9 INT J CANCER
JI Int. J. Cancer
PD DEC 15
PY 2016
VL 139
IS 12
BP 2838
EP 2849
DI 10.1002/ijc.30398
PG 12
WC Oncology
SC Oncology
GA EB8CU
UT WOS:000387619400021
PM 27543754
DA 2025-02-17
ER

PT J
AU Lin, Y
   Okada, H
AF Lin, Yi
   Okada, Hideho
TI Cellular immunotherapy for malignant gliomas
SO EXPERT OPINION ON BIOLOGICAL THERAPY
LA English
DT Review
DE Glioma; cellular immunotherapy; dendritic cell vaccine; adoptive cell transfer; CAR-T cell therapy
ID chimeric antigen receptor; tumor-infiltrating lymphocytes; delta t-cells; colony-stimulating factor; cytokine gene-therapy; gamma-delta; glioblastoma-multiforme; adoptive immunotherapy; antitumor-activity; cancer regression
AB Introduction: Cancer immunotherapy has made much progress in recent years. Clinical trials evaluating a variety of immunotherapeutic approaches are underway in patients with malignant gliomas. Thanks to recent advancements in cell engineering technologies, infusion of ex vivo prepared immune cells have emerged as promising strategies of cancer immunotherapy. Areas covered: Herein, the authors review recent and current studies using cellular immunotherapies for malignant gliomas. Specifically, they cover the following areas: a) cellular vaccine approaches using tumor cell-based or dendritic cell (DC)-based vaccines, and b) adoptive cell transfer (ACT) approaches, including lymphokine-activated killer (LAK) cells, gamma(delta) T cells, tumor-infiltrating lymphocytes (TIL), chimeric antigen receptor (CAR)-T cells and T-cell receptor (TCR) transduced T cells. Expert opinion: While some of the recent studies have shown promising results, the ultimate success of cellular immunotherapy in brain tumor patients would require improvements in the following areas: 1) feasibility in producing cellular therapeutics; 2) identification and characterization of targetable antigens given the paucity and heterogeneity of tumor specific antigens; 3) the development of strategies to promote effector T-cell trafficking; 4) overcoming local and systemic immune suppression, and 5) proper interpretation of imaging data for brain tumor patients receiving immunotherapy.
C1 [Lin, Yi; Okada, Hideho] Univ Calif San Francisco, Neurol Surg, 1450 3rd St, San Francisco, CA 94143 USA.
C3 University of California System; University of California San Francisco
RP Okada, H (通讯作者)，Univ Calif San Francisco, Neurol Surg, 1450 3rd St, San Francisco, CA 94143 USA.
EM hideho.okada@ucsf.edu
FU NIH/NINDS [R21NS083171]
CR Abate-Daga D, 2013, BLOOD, V122, P1399, DOI 10.1182/blood-2013-04-495531
   Ahmed N, 2010, CLIN CANCER RES, V16, P474, DOI 10.1158/1078-0432.CCR-09-1322
   Ajay Divya, 2012, CURR DRUG DISCOV TECHNOL, V9, P237
   Ardon H, 2012, CANCER IMMUNOL IMMUN, V61, P2033, DOI 10.1007/s00262-012-1261-1
   BALCH CM, 1990, ARCH SURG-CHICAGO, V125, P200
   Barkholt L, 2009, IMMUNOTHERAPY, V1, P753, DOI 10.2217/IMT.09.47
   Beckman RA, 2007, CANCER-AM CANCER SOC, V109, P170, DOI 10.1002/cncr.22402
   Bloch O, 2014, NEURO-ONCOLOGY, V16, P274, DOI 10.1093/neuonc/not203
   Bollard CM, 2002, BLOOD, V99, P3179, DOI 10.1182/blood.V99.9.3179
   Brown CE, 2015, CLIN CANCER RES, V21, P4062, DOI 10.1158/1078-0432.CCR-15-0428
   Bryant NL, 2011, J NEURO-ONCOL, V101, P179, DOI 10.1007/s11060-010-0245-2
   Bullain SS, 2009, J NEURO-ONCOL, V94, P373, DOI 10.1007/s11060-009-9889-1
   Cameron BJ, 2013, SCI TRANSL MED, V5, P0, DOI 10.1126/scitranslmed.3006034
   Chmielewski M, 2015, EXPERT OPIN BIOL TH, V15, P1145, DOI 10.1517/14712598.2015.1046430
   Chmielewski M, 2011, CANCER RES, V71, P5697, DOI 10.1158/0008-5472.CAN-11-0103
   Chow KKH, 2013, MOL THER, V21, P629, DOI 10.1038/mt.2012.210
   Cobbs CS, 2002, CANCER RES, V62, P3347
   Craddock JA, 2010, J IMMUNOTHER, V33, P780, DOI 10.1097/CJI.0b013e3181ee6675
   Curry WT, 2016, CLIN CANCER RES, V22, P2885, DOI 10.1158/1078-0432.CCR-15-2163
   De Vleeschouwer S, 2005, CHILD NERV SYST, V21, P7, DOI 10.1007/s00381-004-0994-3
   Deniger DC, 2014, CLIN CANCER RES, V20, P5708, DOI 10.1158/1078-0432.CCR-13-3451
   Di Stasi A, 2009, BLOOD, V113, P6392, DOI 10.1182/blood-2009-03-209650
   Dilloo D, 1996, NAT MED, V2, P1090, DOI 10.1038/nm1096-1090
   Dols A, 2003, HUM GENE THER, V14, P1117, DOI 10.1089/104303403322124828
   DRANOFF G, 1993, P NATL ACAD SCI USA, V90, P3539, DOI 10.1073/pnas.90.8.3539
   Dziurzynski K, 2012, NEURO-ONCOLOGY, V14, P246, DOI 10.1093/neuonc/nor227
   Eguchi J, 2005, GENE THER, V12, P733, DOI 10.1038/sj.gt.3302401
   Fujisaki H, 2009, CANCER RES, V69, P4010, DOI 10.1158/0008-5472.CAN-08-3712
   Girardi M, 2001, SCIENCE, V294, P605, DOI 10.1126/science.1063916
   Glitza IC, 2015, CANCER IMMUNOL RES, V3, P1201, DOI 10.1158/2326-6066.CIR-15-0071
   Govers C, 2010, TRENDS MOL MED, V16, P77, DOI 10.1016/j.molmed.2009.12.004
   Grada Z, 2013, MOL THER-NUCL ACIDS, V2, P0, DOI 10.1038/mtna.2013.32
   GROH V, 1989, J EXP MED, V169, P1277, DOI 10.1084/jem.169.4.1277
   Grossman SA, 2011, CLIN CANCER RES, V17, P5473, DOI 10.1158/1078-0432.CCR-11-0774
   Grupp SA, 2013, NEW ENGL J MED, V368, P1509, DOI 10.1056/NEJMoa1215134
   Hegde M, 2013, MOL THER, V21, P2087, DOI 10.1038/mt.2013.185
   Hodi FS, 2010, NEW ENGL J MED, V363, P711, DOI 10.1056/NEJMoa1003466
   Ishikawa E, 2014, J NEUROSURG, V121, P543, DOI 10.3171/2014.5.JNS132392
   Ishikawa E, 2012, ADV EXP MED BIOL, V746, P109, DOI 10.1007/978-1-4614-3146-6_9
   John LB, 2013, ONCOIMMUNOLOGY, V2, P0, DOI 10.4161/onci.26286
   John LB, 2013, CLIN CANCER RES, V19, P5636, DOI 10.1158/1078-0432.CCR-13-0458
   Johnson LA, 2015, SCI TRANSL MED, V7, P0, DOI 10.1126/scitranslmed.aaa4963
   Johnson LA, 2009, BLOOD, V114, P535, DOI 10.1182/blood-2009-03-211714
   Kahlon KS, 2004, CANCER RES, V64, P9160, DOI 10.1158/0008-5472.CAN-04-0454
   Kalinski P, 2011, IMMUNOL RES, V50, P235, DOI 10.1007/s12026-011-8224-z
   Kantoff PW, 2010, NEW ENGL J MED, V363, P411, DOI 10.1056/NEJMoa1001294
   Kerkar SP, 2010, CANCER RES, V70, P6725, DOI 10.1158/0008-5472.CAN-10-0735
   Kershaw MH, 2002, HUM GENE THER, V13, P1971, DOI 10.1089/10430340260355374
   Kloss CC, 2013, NAT BIOTECHNOL, V31, P71, DOI 10.1038/nbt.2459
   Kohanbash G, 2012, IMMUNOL INVEST, V41, P658, DOI 10.3109/08820139.2012.689591
   Kusumoto M, 2001, CANCER IMMUNOL IMMUN, V50, P373, DOI 10.1007/s002620100213
   Kuwashima N, 2005, J IMMUNOL, V175, P2730, DOI 10.4049/jimmunol.175.4.2730
   Lamb LS, 2013, PLOS ONE, V8, P0, DOI 10.1371/journal.pone.0051805
   Lamb LS, 2009, IMMUNOL RES, V45, P85, DOI 10.1007/s12026-009-8114-9
   LAW TM, 1995, CANCER-AM CANCER SOC, V76, P824, DOI 10.1002/1097-0142(19950901)76:5<824::AID-CNCR2820760517>3.0.CO;2-N
   Liau L M, 2000, NEUROSURG FOCUS, V9, P0
   Litterman AJ, 2013, J IMMUNOL, V190, P6259, DOI 10.4049/jimmunol.1203539
   Maude SL, 2014, NEW ENGL J MED, V371, P1507, DOI 10.1056/NEJMoa1407222
   Maus MV, 2016, CLIN CANCER RES, V22, P1875, DOI 10.1158/1078-0432.CCR-15-1433
   MERCHANT RE, 1990, J NEURO-ONCOL, V8, P173
   Minagawa K, 2015, PHARMACEUTICALS, V8, P230, DOI 10.3390/ph8020230
   Mitchell DA, 2015, NATURE, V519, P366, DOI 10.1038/nature14320
   Moeller M, 2004, CANCER GENE THER, V11, P371, DOI 10.1038/sj.cgt.7700710
   Moon EK, 2011, CLIN CANCER RES, V17, P4719, DOI 10.1158/1078-0432.CCR-11-0351
   Morgan RA, 2006, SCIENCE, V314, P126, DOI 10.1126/science.1129003
   Morgan RA, 2013, J IMMUNOTHER, V36, P133, DOI 10.1097/CJI.0b013e3182829903
   Morgan RA, 2010, MOL THER, V18, P843, DOI 10.1038/mt.2010.24
   Ngo MC, 2011, HUM MOL GENET, V20, PR93, DOI 10.1093/hmg/ddr102
   Nicol AJ, 2011, BRIT J CANCER, V105, P778, DOI 10.1038/bjc.2011.293
   Ohno M, 2013, J IMMUNOTHER CANCER, V1, P0, DOI 10.1186/2051-1426-1-21
   Okada H, 2004, CANCER RES, V64, P5830, DOI 10.1158/0008-5472.CAN-04-0130
   Okada H, 2001, GENE THER, V8, P1157, DOI 10.1038/sj.gt.3301496
   Okada H, 1999, GENE THER, V6, P219, DOI 10.1038/sj.gt.3300798
   Okada H, 2015, LANCET ONCOL, V16, PE534, DOI 10.1016/S1470-2045(15)00088-1
   Okada H, 2015, CLIN CANCER RES, V21, P286, DOI 10.1158/1078-0432.CCR-14-1790
   Okada H, 2011, EXPERT REV NEUROTHER, V11, P619, DOI 10.1586/ERN.11.49
   Okada H, 2011, J CLIN ONCOL, V29, P330, DOI 10.1200/JCO.2010.30.7744
   Okada H, 2009, ANN NY ACAD SCI, V1174, P18, DOI 10.1111/j.1749-6632.2009.04932.x
   Okada H, 2007, J TRANSL MED, V5, P0, DOI 10.1186/1479-5876-5-67
   Okamoto S, 2009, CANCER RES, V69, P9003, DOI 10.1158/0008-5472.CAN-09-1450
   Ostrom QT, 2014, NEURO-ONCOLOGY, V16, P1, DOI 10.1093/neuonc/nou223
   Parkhurst MR, 2011, MOL THER, V19, P620, DOI 10.1038/mt.2010.272
   Pereboeva L, 2015, CANCER IMMUNOL IMMUN, V64, P551, DOI 10.1007/s00262-015-1662-z
   Phuphanich S, 2013, CANCER IMMUNOL IMMUN, V62, P125, DOI 10.1007/s00262-012-1319-0
   Plautz G E, 1998, J NEUROSURG, V89, P42
   Plautz GE, 2000, CLIN CANCER RES, V6, P2209
   Pollack IF, 2014, J CLIN ONCOL, V32, P2050, DOI 10.1200/JCO.2013.54.0526
   Prins RM, 2011, CLIN CANCER RES, V17, P1603, DOI 10.1158/1078-0432.CCR-10-2563
   Pule MA, 2008, NAT MED, V14, P1264, DOI 10.1038/nm.1882
   Quattrocchi KB, 1999, J NEURO-ONCOL, V45, P141, DOI 10.1023/A:1006293606710
   Rapoport AP, 2015, NAT MED, V21, P914, DOI 10.1038/nm.3910
   Reardon DA, 2014, NEURO-ONCOLOGY, V16, P1441, DOI 10.1093/neuonc/nou212
   Reardon DA, 2013, EXPERT REV VACCINES, V12, P597, DOI 10.1586/erv.13.41
   Rezvani K, 2015, FRONT IMMUNOL, V6, P0, DOI 10.3389/fimmu.2015.00578
   Robbins PF, 2015, CLIN CANCER RES, V21, P1019, DOI 10.1158/1078-0432.CCR-14-2708
   Robert C, 2015, NEW ENGL J MED, V372, P320, DOI 10.1056/NEJMoa1412082
   Robert C, 2014, LANCET, V384, P1109, DOI 10.1016/S0140-6736(14)60958-2
   Rosenberg SA, 2015, SCIENCE, V348, P62, DOI 10.1126/science.aaa4967
   Roybal KT, 2016, CELL, V164, P770, DOI 10.1016/j.cell.2016.01.011
   Sampson JH, 2015, NEURO-ONCOLOGY, V17, P15, DOI 10.1093/neuonc/nov159
   Sampson JH, 2010, J CLIN ONCOL, V28, P4722, DOI 10.1200/JCO.2010.28.6963
   SARIS SC, 1992, J NEUROSURG, V76, P513, DOI 10.3171/jns.1992.76.3.0513
   Schumacher T, 2014, NATURE, V512, P324, DOI 10.1038/nature13387
   Slingluff CL, 2003, J CLIN ONCOL, V21, P4016, DOI 10.1200/JCO.2003.10.005
   Stanislawski T, 2001, NAT IMMUNOL, V2, P962, DOI 10.1038/ni1001-962
   Stupp R, 2005, NEW ENGL J MED, V352, P987, DOI 10.1056/NEJMoa043330
   Sundar R, 2015, THER ADV MED ONCOL, V7, P85, DOI 10.1177/1758834014567470
   von Lilienfeld-Toal M, 2006, CLIN EXP IMMUNOL, V144, P528, DOI 10.1111/j.1365-2249.2006.03078.x
   Weijtens MEM, 1996, J IMMUNOL, V157, P836
   Wen PY, 2010, J CLIN ONCOL, V28, P1963, DOI 10.1200/JCO.2009.26.3541
   Wheeler CJ, 2008, CANCER RES, V68, P5955, DOI 10.1158/0008-5472.CAN-07-5973
   Wheeler CJ, 2004, CLIN CANCER RES, V10, P5316, DOI 10.1158/1078-0432.CCR-04-0497
   Wilkie S, 2012, J CLIN IMMUNOL, V32, P1059, DOI 10.1007/s10875-012-9689-9
   Wolchok JD, 2009, CLIN CANCER RES, V15, P7412, DOI 10.1158/1078-0432.CCR-09-1624
   Xue SA, 2010, HAEMATOL-HEMATOL J, V95, P126, DOI 10.3324/haematol.2009.006486
   Yu JS, 2001, CANCER RES, V61, P842
   Zhang L, 2012, ADV DRUG DELIVER REV, V64, P756, DOI 10.1016/j.addr.2011.11.009
   Zhang L, 2011, MOL THER, V19, P751, DOI 10.1038/mt.2010.313
NR 118
TC 33
Z9 37
U1 0
U2 35
PU TAYLOR & FRANCIS LTD
PI ABINGDON
PA 2-4 PARK SQUARE, MILTON PARK, ABINGDON OR14 4RN, OXON, ENGLAND
SN 1471-2598
EI 1744-7682
J9 EXPERT OPIN BIOL TH
JI Expert Opin. Biol. Ther.
PD OCT 15
PY 2016
VL 16
IS 10
BP 1265
EP 1275
DI 10.1080/14712598.2016.1214266
PG 11
WC Biotechnology & Applied Microbiology; Medicine, Research & Experimental
SC Biotechnology & Applied Microbiology; Research & Experimental Medicine
GA DW7GG
UT WOS:000383818600008
PM 27434205
DA 2025-02-17
ER

PT J
AU Mathios, D
   Kim, JE
   Mangraviti, A
   Phallen, J
   Park, CK
   Jackson, CM
   Garzon-Muvdi, T
   Kim, E
   Theodros, D
   Polanczyk, M
   Martin, AM
   Suk, I
   Ye, XB
   Tyler, B
   Bettegowda, C
   Brem, H
   Pardoll, DM
   Lim, M
AF Mathios, Dimitrios
   Kim, Jennifer E.
   Mangraviti, Antonella
   Phallen, Jillian
   Park, Chul-Kee
   Jackson, Christopher M.
   Garzon-Muvdi, Tomas
   Kim, Eileen
   Theodros, Debebe
   Polanczyk, Magdalena
   Martin, Allison M.
   Suk, Ian
   Ye, Xiaobu
   Tyler, Betty
   Bettegowda, Chetan
   Brem, Henry
   Pardoll, Drew M.
   Lim, Michael
TI Anti-PD-1 antitumor immunity is enhanced by local and abrogated by systemic chemotherapy in GBM
SO SCIENCE TRANSLATIONAL MEDICINE
LA English
DT Article
ID t-cells; glioblastoma; cancer; temozolomide; radiation; blockade; survival; tumor; gliomas; pd-1
AB The immunosuppressive effects of chemotherapy present a challenge for designing effective cancer immunotherapy strategies. We hypothesized that although systemic chemotherapy (SC) exhibits negative immunologic effects, local chemotherapy (LC) can potentiate an antitumor immune response. We show that LC combined with anti-programmed cell death protein 1 (PD-1) facilitates an antitumor immune response and improves survival (P < 0.001) in glioblastoma. LC-treated mice had increased infiltration of tumor-associated dendritic cells and clonal expansion of antigen-specific T effector cells. In comparison, SC resulted in systemic and intratumoral lymphodepletion, with decreased immune memory in long-term survivors. Furthermore, adoptive transfer of CD8(+) cells from LC-treated mice partially rescued SC-treated mice after tumor rechallenge. Last, the timing of chemo-and immunotherapy had differential effects on anti-PD-1 efficacy. This study suggests that both mode of delivery and timing have distinct effects on the efficacy of anti-PD-1. The results of this work could help guide the selection and scheduling of combination treatment for patients with glioblastoma and other tumor types.
C1 [Mathios, Dimitrios; Kim, Jennifer E.; Mangraviti, Antonella; Phallen, Jillian; Park, Chul-Kee; Jackson, Christopher M.; Garzon-Muvdi, Tomas; Kim, Eileen; Theodros, Debebe; Suk, Ian; Ye, Xiaobu; Tyler, Betty; Bettegowda, Chetan; Brem, Henry; Lim, Michael] Johns Hopkins Univ, Sch Med, Dept Neurosurg, Baltimore, MD 21287 USA.
   [Phallen, Jillian; Martin, Allison M.] Johns Hopkins Univ, Sch Med, Dept Oncol, Baltimore, MD 21287 USA.
   [Park, Chul-Kee] Seoul Natl Univ, Coll Med, Dept Neurosurg, Seoul 110744, South Korea.
   [Polanczyk, Magdalena; Pardoll, Drew M.] Johns Hopkins Univ, Sch Med, Dept Canc Immunol, Baltimore, MD 21287 USA.
C3 Johns Hopkins University; Johns Hopkins University; Seoul National University (SNU); Johns Hopkins University
RP Lim, M (通讯作者)，Johns Hopkins Univ, Sch Med, Dept Neurosurg, Baltimore, MD 21287 USA.
EM mlim3@jhmi.edu
FU Arbor Pharmaceuticals
CR Affronti ML, 2009, CANCER, V115, P3501, DOI 10.1002/cncr.24398
   Brahmer JR, 2015, FUTURE ONCOL, V11, P1307, DOI 10.2217/fon.15.52
   BROOKS WH, 1972, J EXP MED, V136, P1631, DOI 10.1084/jem.136.6.1631
   Fleming AB, 2002, CLIN PHARMACOKINET, V41, P403, DOI 10.2165/00003088-200241060-00002
   Grossman SA, 2011, CLIN CANCER RES, V17, P5473, DOI 10.1158/1078-0432.CCR-11-0774
   Hailemichael Y, 2014, INT J BIOCHEM CELL B, V53, P46, DOI 10.1016/j.biocel.2014.04.019
   Hirano F, 2005, CANCER RES, V65, P1089
   Jackson C, 2013, IMMUNOTHERAPY-UK, V5, P155, DOI 10.2217/IMT.12.155
   Le DT, 2012, CANCER RES, V72, P3439, DOI 10.1158/0008-5472.CAN-11-3912
   Litterman AJ, 2013, ONCOIMMUNOLOGY, V2, P0, DOI 10.4161/onci.26294
   Litterman AJ, 2013, J IMMUNOL, V190, P6259, DOI 10.4049/jimmunol.1203539
   Lombardi G, 2013, AM J CLIN ONCOL-CANC, V38, P514
   Ohlfest JR, 2013, J IMMUNOL, V190, P613, DOI 10.4049/jimmunol.1201557
   Pardoll DM, 2012, NAT REV CANCER, V12, P252, DOI 10.1038/nrc3239
   Preynat-Seauve O, 2006, J IMMUNOL, V176, P61, DOI 10.4049/jimmunol.176.1.61
   Reithmeier T, 2010, BMC CANCER, V10, P0, DOI 10.1186/1471-2407-10-30
   Stupp R, 2009, LANCET ONCOL, V10, P459, DOI 10.1016/S1470-2045(09)70025-7
   TAMARGO RJ, 1993, CANCER RES, V53, P329
   Topalian SL, 2012, NEW ENGL J MED, V366, P2443, DOI 10.1056/NEJMoa1200690
   van der Most Robbert G, 2005, DISCOV MED, V5, P265
   Zeng J, 2013, INT J RADIAT ONCOL, V86, P343, DOI 10.1016/j.ijrobp.2012.12.025
NR 21
TC 233
Z9 246
U1 0
U2 93
PU AMER ASSOC ADVANCEMENT SCIENCE
PI WASHINGTON
PA 1200 NEW YORK AVE, NW, WASHINGTON, DC 20005 USA
SN 1946-6234
EI 1946-6242
J9 SCI TRANSL MED
JI Sci. Transl. Med.
PD DEC 21
PY 2016
VL 8
IS 370
BP 
EP 
DI 10.1126/scitranslmed.aag2942
PG 12
WC Cell Biology; Medicine, Research & Experimental
SC Cell Biology; Research & Experimental Medicine
GA EG5US
UT WOS:000391110700001
PM 28003545
DA 2025-02-17
ER

PT J
AU Garg, AD
   Vandenberk, L
   Koks, C
   Verschuere, T
   Boon, L
   Van Gool, SW
   Agostinis, P
AF Garg, Abhishek D.
   Vandenberk, Lien
   Koks, Carolien
   Verschuere, Tina
   Boon, Louis
   Van Gool, Stefaan W.
   Agostinis, Patrizia
TI Dendritic cell vaccines based on immunogenic cell death elicit danger signals and T cell-driven rejection of high-grade glioma
SO SCIENCE TRANSLATIONAL MEDICINE
LA English
DT Article
ID tumor-infiltrating lymphocytes; newly-diagnosed glioblastoma; immune cells; calreticulin exposure; antitumor immunity; cancer; survival; temozolomide; vaccination; expression
AB The promise of dendritic cell (DC)-based immunotherapy has been established by two decades of translational research. Of the four malignancies most targeted with clinical DC immunotherapy, high-grade glioma (HGG) has shown the highest susceptibility. HGG-induced immunosuppression is a roadblock to immunotherapy, but may be overcome by the application of T helper 1 (T(H)1) immunity-biased, next-generation, DC immunotherapy. To this end, we combined DC immunotherapy with immunogenic cell death (ICD; a modality shown to induce T(H)1 immunity) induced by hypericin-based photodynamic therapy. In an orthotopic HGG mouse model involving prophylactic/curative setups, both biologically and clinically relevant versions of ICD-based DC vaccines provided strong anti-HGG survival benefit. We found that the ability of DC vaccines to elicit HGG rejection was significantly blunted if cancer cell-associated reactive oxygen species and emanating danger signals were blocked either singly or concomitantly, showing hierarchical effect on immunogenicity, or if DCs, DC-associated MyD88 signal, or the adaptive immune system (especially CD8(+) T cells) were depleted. In a curative setting, ICD-based DC vaccines synergized with standard-of-care chemotherapy (temozolomide) to increase survival of HGG-bearing mice by similar to 300%, resulting in similar to 50% long-term survivors. Additionally, DC vaccines also induced an immunostimulatory shift in the brain immune contexture from regulatory T cells to T(H)1/cytotoxic T lymphocyte/T(H)17 cells. Analysis of the The Cancer Genome Atlas glioblastoma cohort confirmed that increased intratumor prevalence of T(H)1/cytotoxic T lymphocyte/T(H)17 cells linked genetic signatures was associated with good patient prognosis. Therefore, pending final preclinical checks, ICD-based vaccines can be clinically translated for glioma treatment.
C1 [Garg, Abhishek D.; Agostinis, Patrizia] Katholieke Univ KU Leuven, Dept Cellular & Mol Med, Cell Death Res & Therapy Lab, B-3000 Leuven, Belgium.
   [Vandenberk, Lien; Koks, Carolien; Van Gool, Stefaan W.] Katholieke Univ Leuven, Dept Microbiol & Immunol, Lab Pediat Immunol, B-3000 Leuven, Belgium.
   [Verschuere, Tina] Katholieke Univ Leuven, Dept Neurosci, Res Grp Neuroanat & Neurosurg, B-3000 Leuven, Belgium.
   [Boon, Louis] EPIRUS Biopharmaceut Netherlands BV, NL-3584 Utrecht, Netherlands.
C3 KU Leuven; KU Leuven; KU Leuven
RP Agostinis, P (通讯作者)，Katholieke Univ KU Leuven, Dept Cellular & Mol Med, Cell Death Res & Therapy Lab, B-3000 Leuven, Belgium.; Van Gool, SW (通讯作者)，Katholieke Univ Leuven, Dept Microbiol & Immunol, Lab Pediat Immunol, B-3000 Leuven, Belgium.
EM vangoolstefaan@gmail.com; patrizia.agostinis@med.kuleuven.be
FU Strategic Basic Research grant from the IWT (Innovatie door Wetenschap en Technologie), Vlaanderen; FWO [G0584.12N, K202313N, GA01111N]; KU Leuven [C16/15/073]; Olivia Hendrickx Research Fund; James E. Kearney Memorial Fund; Herman Memorial Research Fund; Interuniversity Attraction Poles Programme
CR Alecu M, 1998, ANTICANCER RES, V18, P4651
   Angel H, 2013, CURR OPIN IMMUNOL, V25, P261, DOI 10.1016/j.coi.2013.03.004
   Anguille S, 2014, LANCET ONCOL, V15, PE257, DOI 10.1016/S1470-2045(13)70585-0
   Apetoh L, 2007, NAT MED, V13, P1050, DOI 10.1038/nm1622
   Berghoff AS, 2015, NEURO-ONCOLOGY, V17, P1064, DOI 10.1093/neuonc/nou307
   Bindea G, 2013, IMMUNITY, V39, P782, DOI 10.1016/j.immuni.2013.10.003
   Brennan CW, 2013, CELL, V155, P462, DOI 10.1016/j.cell.2013.09.034
   Buytaert E, 2006, FASEB J, V20, P756, DOI 10.1096/fj.05-4305fje
   Cao JX, 2014, PLOS ONE, V9, P0, DOI 10.1371/journal.pone.0107173
   Cerami E, 2012, CANCER DISCOV, V2, P401, DOI 10.1158/2159-8290.CD-12-0095
   Chen HM, 2012, CANCER IMMUNOL IMMUN, V61, P1989, DOI 10.1007/s00262-012-1258-9
   Chin L, 2008, NATURE, V455, P1061, DOI 10.1038/nature07385
   Ciampricotti M, 2012, NAT MED, V18, P344, DOI 10.1038/nm.2652
   Clarke R, 1997, BREAST CANCER RES TR, V46, P255, DOI 10.1023/A:1005938428456
   Coulie PG, 2014, NAT REV CANCER, V14, P135, DOI 10.1038/nrc3670
   Coupienne I, 2011, BIOCHEM PHARMACOL, V81, P606, DOI 10.1016/j.bcp.2010.12.015
   Cui XL, 2013, INT J BIOL SCI, V9, P134, DOI 10.7150/ijbs.4891
   de Hoon MJL, 2004, BIOINFORMATICS, V20, P1453, DOI 10.1093/bioinformatics/bth078
   Dey M, 2015, J IMMUNOL, V195, P367, DOI 10.4049/jimmunol.1401607
   Doucette T, 2013, CANCER IMMUNOL RES, V1, P112, DOI 10.1158/2326-6066.CIR-13-0028
   Dudek AM, 2013, FRONT IMMUNOL, V4, P0, DOI 10.3389/fimmu.2013.00438
   Dudek-Peric AM, 2015, CANCER RES, V75, P1603, DOI 10.1158/0008-5472.CAN-14-2089
   El Andaloussi A, 2007, J NEURO-ONCOL, V83, P145, DOI 10.1007/s11060-006-9314-y
   Eyrich M, 2014, CYTOTHERAPY, V16, P946, DOI 10.1016/j.jcyt.2014.02.017
   Fadul CE, 2011, J IMMUNOTHER, V34, P382, DOI 10.1097/CJI.0b013e318215e300
   Fong B, 2012, PLOS ONE, V7, P0, DOI 10.1371/journal.pone.0032614
   Garg AD, 2014, CELL DEATH DIFFER, V21, P26, DOI 10.1038/cdd.2013.48
   Garg AD, 2015, FRONT IMMUNOL, V6, P0, DOI 10.3389/fimmu.2015.00588
   Garg AD, 2016, ONCOIMMUNOLOGY, V5, P0, DOI 10.1080/2162402X.2015.1069938
   Garg AD, 2015, ONCOTARGET, V6, P26841, DOI 10.18632/oncotarget.4754
   Garg AD, 2013, AUTOPHAGY, V9, P1292, DOI 10.4161/auto.25399
   Garg AD, 2012, EMBO J, V31, P1062, DOI 10.1038/emboj.2011.497
   Gentles AJ, 2015, NAT MED, V21, P938, DOI 10.1038/nm.3909
   Goswami CP, 2014, BMC CANCER, V14, P0, DOI 10.1186/1471-2407-14-970
   Gousias Konstantinos, 2014, SURG NEUROL INT, V5, P89, DOI 10.4103/2152-7806.134104
   Grossman SA, 2011, CLIN CANCER RES, V17, P5473, DOI 10.1158/1078-0432.CCR-11-0774
   Gulley JL, 2011, CURR ONCOL, V18, P0
   Han S, 2014, BRIT J CANCER, V110, P2560, DOI 10.1038/bjc.2014.162
   Han S, 2015, BMC CANCER, V15, P0, DOI 10.1186/s12885-015-1629-7
   Heimberger AB, 2008, CLIN CANCER RES, V14, P5166, DOI 10.1158/1078-0432.CCR-08-0320
   Heimberger AB, 2008, NEURO-ONCOLOGY, V10, P98, DOI 10.1215/15228517-2007-046
   Hunn MK, 2015, J NEURO-ONCOL, V121, P319, DOI 10.1007/s11060-014-1635-7
   Jacobs JFM, 2010, J NEUROIMMUNOL, V225, P195, DOI 10.1016/j.jneuroim.2010.05.020
   Kacerovská D, 2008, PHOTOCHEM PHOTOBIOL, V84, P779, DOI 10.1111/j.1751-1097.2007.00260.x
   Kim CH, 2007, IMMUNOLOGY, V122, P615, DOI 10.1111/j.1365-2567.2007.02680.x
   Kim TG, 2010, CLIN VACCINE IMMUNOL, V17, P143, DOI 10.1128/CVI.00292-09
   Kim YH, 2012, BRIT J NEUROSURG, V26, P21, DOI 10.3109/02688697.2011.584986
   Kmiecik J, 2013, J NEUROIMMUNOL, V264, P71, DOI 10.1016/j.jneuroim.2013.08.013
   Koks CA, 2015, INT J CANCER, V136, PE313, DOI 10.1002/ijc.29202
   Kroemer G, 2013, ANNU REV IMMUNOL, V31, P51, DOI 10.1146/annurev-immunol-032712-100008
   Lin TJ, 2015, MOL CANCER, V14, P0, DOI 10.1186/s12943-015-0435-9
   Lohr J, 2011, CLIN CANCER RES, V17, P4296, DOI 10.1158/1078-0432.CCR-10-2557
   Maes H, 2014, CELL DEATH DIS, V5, P0, DOI 10.1038/cddis.2014.94
   Maes W, 2009, NEURO-ONCOLOGY, V11, P529, DOI 10.1215/15228517-2009-004
   Obeid M, 2007, NAT MED, V13, P54, DOI 10.1038/nm1523
   Oh T, 2014, J TRANSL MED, V12, P0, DOI 10.1186/1479-5876-12-107
   Palucka K, 2013, IMMUNITY, V39, P38, DOI 10.1016/j.immuni.2013.07.004
   Polyzoidis S, 2015, BRIT J NEUROSURG, V29, P197, DOI 10.3109/02688697.2014.994473
   Ramakrishnan R, 2010, J CLIN INVEST, V120, P1111, DOI 10.1172/JCI40269
   Ritz R, 2012, EJSO-EUR J SURG ONC, V38, P352, DOI 10.1016/j.ejso.2011.12.021
   Rook AH, 2010, J AM ACAD DERMATOL, V63, P984, DOI 10.1016/j.jaad.2010.02.039
   Saldanha AJ, 2004, BIOINFORMATICS, V20, P3246, DOI 10.1093/bioinformatics/bth349
   Sayour EJ, 2015, CANCER IMMUNOL IMMUN, V64, P419, DOI 10.1007/s00262-014-1651-7
   Sengupta S, 2012, CLIN DEV IMMUNOL, V0, P0, DOI DOI 10.1155/2012/831090
   Stoll G, 2015, ONCOTARGET, V6, P11894, DOI 10.18632/oncotarget.4180
   Stummer W, 2014, ACTA NEUROCHIR, V156, P2315, DOI 10.1007/s00701-014-2234-2
   Stupp R, 2009, LANCET ONCOL, V10, P459, DOI 10.1016/S1470-2045(09)70025-7
   Thomas AA, 2015, NEURO-ONCOLOGY, V17, P801, DOI 10.1093/neuonc/nou363
   Van Gool S, 2009, BRAIN PATHOL, V19, P694, DOI 10.1111/j.1750-3639.2009.00316.x
   Vandenberk L, 2016, ONCOIMMUNOLOGY, V5, P0, DOI 10.1080/2162402X.2015.1083669
   Vantieghem A, 1998, FEBS LETT, V440, P19, DOI 10.1016/S0014-5793(98)01416-1
   Verfaillie T, 2012, CELL DEATH DIFFER, V19, P1880, DOI 10.1038/cdd.2012.74
   Verschuere T, 2014, INT J CANCER, V134, P873, DOI 10.1002/ijc.28426
   Vogel I, 2013, EUR J IMMUNOL, V43, P1013, DOI 10.1002/eji.201242737
   Warner N, 2013, J IMMUNOL, V190, P3, DOI 10.4049/jimmunol.1203103
   Weinstein JN, 2013, NAT GENET, V45, P1113, DOI 10.1038/ng.2764
   Wiencke JK, 2012, EPIGENETICS-US, V7, P1391, DOI 10.4161/epi.22675
   Wong ET, 2015, BRIT J CANCER, V113, P232, DOI 10.1038/bjc.2015.238
   Xie Q, 2014, NEURO-ONCOLOGY, V16, P1575, DOI 10.1093/neuonc/nou147
   Yang I, 2010, J CLIN NEUROSCI, V17, P1381, DOI 10.1016/j.jocn.2010.03.031
   Yue Q, 2014, J NEURO-ONCOL, V116, P251, DOI 10.1007/s11060-013-1314-0
NR 81
TC 222
Z9 232
U1 1
U2 164
PU AMER ASSOC ADVANCEMENT SCIENCE
PI WASHINGTON
PA 1200 NEW YORK AVE, NW, WASHINGTON, DC 20005 USA
SN 1946-6234
EI 1946-6242
J9 SCI TRANSL MED
JI Sci. Transl. Med.
PD MAR 2
PY 2016
VL 8
IS 328
BP 
EP 
DI 10.1126/scitranslmed.aae0105
PG 15
WC Cell Biology; Medicine, Research & Experimental
SC Cell Biology; Research & Experimental Medicine
GA DG4YL
UT WOS:000372079000001
PM 26936504
DA 2025-02-17
ER

PT J
AU Harshyne, LA
   Nasca, BJ
   Kenyon, LC
   Andrews, DW
   Hooper, DC
AF Harshyne, Larry A.
   Nasca, Brian J.
   Kenyon, Lawrence C.
   Andrews, David W.
   Hooper, D. Craig
TI Serum exosomes and cytokines promote a T-helper cell type 2 environment in the peripheral blood of glioblastoma patients
SO NEURO-ONCOLOGY
LA English
DT Article
DE exosomes; glioblastoma immunity; M2 monocytes; peripheral blood mononuclear cells; Th2 immunity
ID extracellular vesicles; dendritic cells; human gliomas; expression; macrophages; monocytes; growth; brain; immunotherapy; accumulation
AB Glioblastoma (GBM) is an aggressive infiltrative brain tumor with a particularly poor prognosis that is characterized by microvascular proliferation, necrotic tissue, and significant infiltration of M2-like monocytes. Compromised barrier function in tumor vasculature might be expected to permit communication between the tumor microenvironment and peripheral blood. To ascertain whether tumor-derived vesicles and/or factors might reach the bloodstream and what effects these molecules have on the peripheral compartment, we analyzed blood samples collected from primary GBM patients. Notably, a significant number of patient sera samples contained tumor exosome-reactive immunoglobulin (Ig)G2 and IgG4 antibody isotypes, which are consistent with Th2 immunity. M2-like monocytes expressing CD14+ and CD163+, another indicator of Th2 bias, are elevated in GBM patient blood and associated with high serum concentrations of colony-stimulating factor 2 and 3, as well as interleukin-2, -4, and -13, the latter 2 cytokines being hallmarks of Th2 immunity. GBM patient sera samples induce high levels of CD163 expression when added to normal monocytes, providing mechanistic evidence of a basis for Th2 bias. Fractionation of GBM patient sera into samples enriched for exosomes or soluble factors proved that both fractions are capable of inducing CD163 expression in normal monocytes. The results of the current study indicate a Th2 bias in the periphery of GBM patients, likely as a result of products elaborated by the tumor. Consequentially, through immune modulation these brain tumors exert systemic effects beyond the confines of the CNS.
C1 [Harshyne, Larry A.; Nasca, Brian J.; Andrews, David W.; Hooper, D. Craig] Thomas Jefferson Univ, Dept Neurol Surg, Philadelphia, PA 19107 USA.
   [Hooper, D. Craig] Thomas Jefferson Univ, Dept Canc Biol, Philadelphia, PA 19107 USA.
   [Kenyon, Lawrence C.] Thomas Jefferson Univ, Dept Pathol, Philadelphia, PA 19107 USA.
C3 Thomas Jefferson University; Thomas Jefferson University; Thomas Jefferson University
RP Harshyne, LA (通讯作者)，Dept Neurol Surg, 1020 Locust St,Rm 454, Philadelphia, PA 19107 USA.; Hooper, DC (通讯作者)，Dept Neurol Surg, 1020 Locust St,Rm 452, Philadelphia, PA 19107 USA.
EM larry.harshyne@jefferson.edu; douglas.hooper@jefferson.edu
FU Albert Stevens Foundation
CR Abbott NJ, 2006, NAT REV NEUROSCI, V7, P41, DOI 10.1038/nrn1824
   Auffray C, 2009, ANNU REV IMMUNOL, V27, P669, DOI 10.1146/annurev.immunol.021908.132557
   Biancotto A, 2012, CYTOKINE, V60, P438, DOI 10.1016/j.cyto.2012.05.019
   Bloch O, 2013, CLIN CANCER RES, V19, P3165, DOI 10.1158/1078-0432.CCR-12-3314
   Buechler C, 2000, J LEUKOCYTE BIOL, V67, P97, DOI 10.1002/jlb.67.1.97
   Crane CA, 2012, NEURO-ONCOLOGY, V14, P584, DOI 10.1093/neuonc/nos014
   Davies LC, 2013, NAT IMMUNOL, V14, P986, DOI 10.1038/ni.2705
   FIORENTINO DF, 1991, J IMMUNOL, V146, P3444
   Fossati G, 1999, ACTA NEUROPATHOL, V98, P349, DOI 10.1007/s004010051093
   Geissmann F, 2010, SCIENCE, V327, P656, DOI 10.1126/science.1178331
   Graner MW, 2009, FASEB J, V23, P1541, DOI 10.1096/fj.08-122184
   Harshyne LA, 2015, CANCER IMMUNOL IMMUN, V64, P299, DOI 10.1007/s00262-014-1622-z
   HOEHN P, 1995, J IMMUNOL, V155, P3788
   Hussain SF, 2006, NEURO-ONCOLOGY, V8, P261, DOI 10.1215/15228517-2006-008
   Jenkins SJ, 2014, TRENDS IMMUNOL, V35, P358, DOI 10.1016/j.it.2014.06.006
   Khan IH, 2009, CYTOM PART B-CLIN CY, V76B, P159, DOI 10.1002/cyto.b.20452
   Komohara Y, 2008, J PATHOL, V216, P15, DOI 10.1002/path.2370
   Liebner S, 2000, ACTA NEUROPATHOL, V100, P323, DOI 10.1007/s004010000180
   Martinez FO, 2006, J IMMUNOL, V177, P7303, DOI 10.4049/jimmunol.177.10.7303
   OShea JJ, 2010, SCIENCE, V327, P1098, DOI 10.1126/science.1178334
   Ostrom QT, 2013, NEURO-ONCOLOGY, V15, P1, DOI 10.1093/neuonc/not151
   Prosniak M, 2013, CLIN CANCER RES, V19, P3776, DOI 10.1158/1078-0432.CCR-12-1940
   Raychaudhuri B, 2011, NEURO-ONCOLOGY, V13, P591, DOI 10.1093/neuonc/nor042
   Revenfeld ALS, 2014, CLIN THER, V36, P830, DOI 10.1016/j.clinthera.2014.05.008
   Sica A, 2008, SEMIN CANCER BIOL, V18, P349, DOI 10.1016/j.semcancer.2008.03.004
   Skog J, 2008, NAT CELL BIOL, V10, P1470, DOI 10.1038/ncb1800
   Stoorvogel W, 2002, TRAFFIC, V3, P321, DOI 10.1034/j.1600-0854.2002.30502.x
   Tang J, 2005, CLIN CANCER RES, V11, P5292, DOI 10.1158/1078-0432.CCR-05-0545
   Théry C, 2002, NAT REV IMMUNOL, V2, P569, DOI 10.1038/nri855
   Vader P, 2014, TRENDS MOL MED, V20, P385, DOI 10.1016/j.molmed.2014.03.002
   Xu BGJ, 2012, INT J ONCOL, V40, P1995, DOI 10.3892/ijo.2012.1355
   Xue J, 2014, IMMUNITY, V40, P274, DOI 10.1016/j.immuni.2014.01.006
   YAMADA N, 1995, INT J CANCER, V62, P386, DOI 10.1002/ijc.2910620405
   Zisakis A, 2007, CYTOKINE, V39, P99, DOI 10.1016/j.cyto.2007.05.012
NR 34
TC 65
Z9 73
U1 0
U2 16
PU OXFORD UNIV PRESS INC
PI CARY
PA JOURNALS DEPT, 2001 EVANS RD, CARY, NC 27513 USA
SN 1522-8517
EI 1523-5866
J9 NEURO-ONCOLOGY
JI Neuro-Oncology
PD FEB 15
PY 2016
VL 18
IS 2
BP 206
EP 215
DI 10.1093/neuonc/nov107
PG 10
WC Oncology; Clinical Neurology
SC Oncology; Neurosciences & Neurology
GA DF8HB
UT WOS:000371597200008
PM 26180083
DA 2025-02-17
ER

PT J
AU Gdynia, G
   Sauer, SW
   Kopitz, J
   Fuchs, D
   Duglova, K
   Ruppert, T
   Miller, M
   Pahl, J
   Cerwenka, A
   Enders, M
   Mairbäurl, H
   Kaminski, MM
   Penzel, R
   Zhang, C
   Fuller, JC
   Wade, RC
   Benner, A
   Chang-Claude, J
   Brenner, H
   Hoffmeister, M
   Zentgraf, H
   Schirmacher, P
   Roth, W
AF Gdynia, Georg
   Sauer, Sven W.
   Kopitz, Juergen
   Fuchs, Dominik
   Duglova, Katarina
   Ruppert, Thorsten
   Miller, Matthias
   Pahl, Jens
   Cerwenka, Adelheid
   Enders, Markus
   Mairbaeurl, Heimo
   Kaminski, Marcin M.
   Penzel, Roland
   Zhang, Christine
   Fuller, Jonathan C.
   Wade, Rebecca C.
   Benner, Axel
   Chang-Claude, Jenny
   Brenner, Hermann
   Hoffmeister, Michael
   Zentgraf, Hanswalter
   Schirmacher, Peter
   Roth, Wilfried
TI The HMGB1 protein induces a metabolic type of tumour cell death by blocking aerobic respiration
SO NATURE COMMUNICATIONS
LA English
DT Article
ID pyruvate-kinase m2; glioblastoma cells; dendritic cells; nude-mice; phosphorylation; cancer; phosphotyrosine; activation; migration; cultures
AB The high-mobility group box 1 (HMGB1) protein has a central role in immunological antitumour defense. Here we show that natural killer cell-derived HMGB1 directly eliminates cancer cells by triggering metabolic cell death. HMGB1 allosterically inhibits the tetrameric pyruvate kinase isoform M2, thus blocking glucose-driven aerobic respiration. This results in a rapid metabolic shift forcing cells to rely solely on glycolysis for the maintenance of energy production. Cancer cells can acquire resistance to HMGB1 by increasing glycolysis using the dimeric form of PKM2, and employing glutaminolysis. Consistently, we observe an increase in the expression of a key enzyme of glutaminolysis, malic enzyme 1, in advanced colon cancer. Moreover, pharmaceutical inhibition of glutaminolysis sensitizes tumour cells to HMGB1 providing a basis for a therapeutic strategy for treating cancer.
C1 [Gdynia, Georg; Kopitz, Juergen; Fuchs, Dominik; Duglova, Katarina; Penzel, Roland; Zhang, Christine; Schirmacher, Peter; Roth, Wilfried] Heidelberg Univ, Inst Pathol, Dept Surg Pathol, D-69120 Heidelberg, Germany.
   [Gdynia, Georg; Zhang, Christine; Roth, Wilfried] German Canc Res Ctr, Clin Cooperat Unit Mol Tumor Pathol, D-69120 Heidelberg, Germany.
   [Sauer, Sven W.; Ruppert, Thorsten] Univ Childrens Hosp, Div Inborn Metab Dis, Dept Gen Pediat, D-69120 Heidelberg, Germany.
   [Miller, Matthias; Pahl, Jens; Cerwenka, Adelheid] German Canc Res Ctr, Boveri Jr Res Grp Innate Immun, D-69120 Heidelberg, Germany.
   [Enders, Markus] Heidelberg Univ, Inst Inorgan Chem, Res Grp Enders, D-69120 Heidelberg, Germany.
   [Mairbaeurl, Heimo] Heidelberg Univ, Dept Sports Med, Med Clin 7, D-69120 Heidelberg, Germany.
   [Mairbaeurl, Heimo] Translat Lung Res Ctr, D-69120 Heidelberg, Germany.
   [Kaminski, Marcin M.] German Canc Res Ctr, Div Immunogenet, Tumour Immunol Program, D-69120 Heidelberg, Germany.
   [Fuller, Jonathan C.; Wade, Rebecca C.] Heidelberg Inst Theoret Studies, Mol & Cellular Modeling Grp, Dept Mol & Cellular Modeling MCM, D-69118 Heidelberg, Germany.
   [Wade, Rebecca C.] Heidelberg Univ, Ctr Mol Biol ZMBH, Mol & Cellular Modeling, DKFZ ZMBH Alliance, D-69120 Heidelberg, Germany.
   [Wade, Rebecca C.] Heidelberg Univ, Interdisciplinary Ctr Sci Comp IWR, D-69120 Heidelberg, Germany.
   [Benner, Axel] German Canc Res Ctr, Div Biostat, D-69120 Heidelberg, Germany.
   [Chang-Claude, Jenny] German Canc Res Ctr, Unit Genet Epidemiol, Div Canc Epidemiol, D-69120 Heidelberg, Germany.
   [Chang-Claude, Jenny] Univ Med Ctr Hamburg Eppendorf, Univ Canc Ctr Hamburg, D-20246 Hamburg, Germany.
   [Brenner, Hermann; Hoffmeister, Michael] German Canc Res Ctr, Div Clin Epidemiol & Aging Res, D-69120 Heidelberg, Germany.
   [Brenner, Hermann] German Canc Res Ctr, D-69120 Heidelberg, Germany.
   [Brenner, Hermann] Natl Ctr Tumor Dis NCT, Div Prevent Oncol, D-69120 Heidelberg, Germany.
   [Zentgraf, Hanswalter] German Canc Res Ctr, Div Monoclonal Antibodies, D-69120 Heidelberg, Germany.
   [Roth, Wilfried] Johannes Gutenberg Univ Mainz, Inst Pathol, Dept Surg Pathol, Univ Med Ctr Mainz, D-55131 Mainz, Germany.
C3 Ruprecht Karls University Heidelberg; Helmholtz Association; German Cancer Research Center (DKFZ); Ruprecht Karls University Heidelberg; Helmholtz Association; German Cancer Research Center (DKFZ); Ruprecht Karls University Heidelberg; Ruprecht Karls University Heidelberg; Helmholtz Association; German Cancer Research Center (DKFZ); Heidelberg Institute for Theoretical Studies; Helmholtz Association; German Cancer Research Center (DKFZ); Ruprecht Karls University Heidelberg; Ruprecht Karls University Heidelberg; Helmholtz Association; German Cancer Research Center (DKFZ); Helmholtz Association; German Cancer Research Center (DKFZ); University of Hamburg; University Medical Center Hamburg-Eppendorf; Helmholtz Association; German Cancer Research Center (DKFZ); Helmholtz Association; German Cancer Research Center (DKFZ); Helmholtz Association; German Cancer Research Center (DKFZ); Ruprecht Karls University Heidelberg; National Center for Tumor Diseases; Helmholtz Association; German Cancer Research Center (DKFZ); Johannes Gutenberg University of Mainz
RP Gdynia, G (通讯作者)，Heidelberg Univ, Inst Pathol, Dept Surg Pathol, D-69120 Heidelberg, Germany.; Gdynia, G (通讯作者)，German Canc Res Ctr, Clin Cooperat Unit Mol Tumor Pathol, D-69120 Heidelberg, Germany.
EM Georg.Gdynia@med.uni-heidelberg.de
FU German Research Council [BR 1704/6-1, BR 1704/6-3, BR 1704/6-4, CH 117/1-1]; German Federal Ministry of Education and Research [01KH0404, 01ER0814]; German Federal Ministry of Education and Research Virtual Liver Network [0315749]; Klaus Tschira Foundation; German Cancer Aid [110371]; Postdoc Fellowship Program of the Medical Faculty of Heidelberg
CR Anastasiou D, 2012, NAT CHEM BIOL, V8, P839, DOI 10.1038/NCHEMBIO.1060
   Apetoh L, 2007, NAT MED, V13, P1050, DOI 10.1038/nm1622
   Baker NA, 2001, P NATL ACAD SCI USA, V98, P10037, DOI 10.1073/pnas.181342398
   Bhat R, 2013, BMC CANCER, V13, P0, DOI 10.1186/1471-2407-13-367
   Brenner H, 2011, J CLIN ONCOL, V29, P3761, DOI 10.1200/JCO.2011.35.9307
   Bruncko M, 2005, BIOORG MED CHEM LETT, V15, P93, DOI 10.1016/j.bmcl.2004.10.026
   Calogero S, 1999, NAT GENET, V22, P276, DOI 10.1038/10338
   Capes-Davis A, 2010, INT J CANCER, V127, P1, DOI 10.1002/ijc.25242
   Christofk HR, 2008, NATURE, V452, P181, DOI 10.1038/nature06667
   Dolinsky TJ, 2007, NUCLEIC ACIDS RES, V35, PW522, DOI 10.1093/nar/gkm276
   Fassl A, 2012, ONCOGENE, V31, P4698, DOI 10.1038/onc.2011.615
   Gabdoulline RR, 1998, METHODS, V14, P329, DOI 10.1006/meth.1998.0588
   Gdynia G, 2008, APOPTOSIS, V13, P437, DOI 10.1007/s10495-007-0176-3
   Gdynia G, 2007, MOL CANCER RES, V5, P1232, DOI 10.1158/1541-7786.MCR-07-0343
   Gdynia G, 2010, CANCER RES, V70, P8558, DOI 10.1158/0008-5472.CAN-10-0204
   GILLIES RJ, 1986, ANAL BIOCHEM, V159, P109, DOI 10.1016/0003-2697(86)90314-3
   Grüllich C, 2008, ANN HEMATOL, V87, P701, DOI 10.1007/s00277-008-0485-9
   Grundtman C, 2010, FASEB J, V24, P570, DOI 10.1096/fj.09-144782
   Harris HE, 2004, EUR J IMMUNOL, V34, P1503, DOI 10.1002/eji.200424916
   HARRIS SI, 1980, SCIENCE, V208, P1148, DOI 10.1126/science.6246581
   Heerlein K, 2005, AM J RESP CELL MOL, V32, P44, DOI 10.1165/rcmb.2004-0202OC
   Heiden MGV, 2009, SCIENCE, V324, P1029, DOI 10.1126/science.1160809
   HINKLE PC, 1991, BIOCHEMISTRY-US, V30, P3576, DOI 10.1021/bi00228a031
   Hitosugi T, 2009, SCI SIGNAL, V2, P0, DOI 10.1126/scisignal.2000431
   Homeyer N, 2006, J MOL MODEL, V12, P281, DOI 10.1007/s00894-005-0028-4
   Humphrey W, 1996, J MOL GRAPH MODEL, V14, P33, DOI 10.1016/0263-7855(96)00018-5
   Ikeda Y, 1998, J BIOL CHEM, V273, P12227, DOI 10.1074/jbc.273.20.12227
   Kaminski MM, 2012, CELL REP, V2, P1300, DOI 10.1016/j.celrep.2012.10.009
   KOVACEVIC Z, 1972, CANCER RES, V32, P326
   LAZZARINO G, 1987, CANCER RES, V47, P6511
   Liang Y, 1997, DIABETOLOGIA, V40, P1018, DOI 10.1007/s001250050783
   Lotze MT, 2005, NAT REV IMMUNOL, V5, P331, DOI 10.1038/nri1594
   OVEJERA AA, 1979, CANCER RES, V39, P3220
   Pettersen EF, 2004, J COMPUT CHEM, V25, P1605, DOI 10.1002/jcc.20084
   Ren JG, 2010, PLOS ONE, V5, P0, DOI 10.1371/journal.pone.0012520
   Sahdev S, 2008, MOL CELL BIOCHEM, V307, P249, DOI 10.1007/s11010-007-9603-6
   Saïdi H, 2008, PLOS ONE, V3, P0, DOI 10.1371/journal.pone.0003601
   SARIBANSOHRABY S, 1983, CANCER RES, V43, P4662
   Schmitt M, 2009, NUCLEIC ACIDS RES, V37, P0, DOI 10.1093/nar/gkp581
   Tennant DA, 2010, NAT REV CANCER, V10, P267, DOI 10.1038/nrc2817
   TOMAYKO MM, 1989, CANCER CHEMOTH PHARM, V24, P148, DOI 10.1007/BF00300234
   Veith N, 2013, PLOS COMPUT BIOL, V9, P0, DOI 10.1371/journal.pcbi.1003159
   Vizán P, 2009, INT J CANCER, V124, P2789, DOI 10.1002/ijc.24262
   Wang HC, 1999, SCIENCE, V285, P248, DOI 10.1126/science.285.5425.248
   Yang D, 2007, J LEUKOCYTE BIOL, V81, P59, DOI 10.1189/jlb.0306180
   Youn JH, 2006, J IMMUNOL, V177, P7889, DOI 10.4049/jimmunol.177.11.7889
   Zetterström CK, 2002, PEDIATR RES, V52, P0, DOI 10.1023/01.PDR.0000023175.89966.9E
   Zhdanov AV, 2014, BBA-BIOENERGETICS, V1837, P51, DOI 10.1016/j.bbabio.2013.07.008
NR 48
TC 45
Z9 52
U1 0
U2 25
PU NATURE PUBLISHING GROUP
PI LONDON
PA MACMILLAN BUILDING, 4 CRINAN ST, LONDON N1 9XW, ENGLAND
SN 2041-1723
EI 
J9 NAT COMMUN
JI Nat. Commun.
PD MAR 15
PY 2016
VL 7
IS 
BP 
EP 
DI 10.1038/ncomms10764
PG 13
WC Multidisciplinary Sciences
SC Science & Technology - Other Topics
GA DF9YD
UT WOS:000371717700001
PM 26948869
DA 2025-02-17
ER

PT J
AU Hashimoto, N
AF Hashimoto, Naoya
TI Cancer Immunotherapy for Gliomas: Overview and Future Directions
SO NEUROLOGIA MEDICO-CHIRURGICA
LA English
DT Review
DE cancer immunotherapy; gliomas; cancer antigen; adoptive immunotherapy; checkpoint inhibitor
ID newly-diagnosed glioblastoma; tumor gene wt1; peptide vaccination; adoptive immunotherapy; response criteria; malignant glioma; dendritic cells; clinical-trial; solid tumors; phase-ii
AB Immunotherapy has been highlighted because we have obtained much evidence, which includes theoretical backborn as well as favorable results from clinical trials. As immunotherapy gives an apparently different cytotoxic mechanism and a little adverse event, the promising results are getting a lot of attention. In this article, cancer immunotherapy for gliomas is reviewed thoroughly from the literature, focusing on the clinical trial results.
C1 [Hashimoto, Naoya] Kyoto Prefectural Univ Med, Dept Neurosurg, Kyoto, Kyoto, Japan.
C3 Kyoto Prefectural University of Medicine
RP Hashimoto, N (通讯作者)，Kyoto Prefectural Univ Med, Dept Neurosurg, Kamigyo Ku, 465 Kajii Cho Hirokoji Kawaramachi, Kyoto 6028566, Japan.
EM hashimotonaoya@mac.com
CR Cheever MA, 2009, CLIN CANCER RES, V15, P5323, DOI 10.1158/1078-0432.CCR-09-0737
   Chow KKH, 2011, IMMUNOTHERAPY-UK, V3, P423, DOI 10.2217/IMT.10.110
   Galon J, 2006, SCIENCE, V313, P1960, DOI 10.1126/science.1129139
   Gattinoni L, 2006, NAT REV IMMUNOL, V6, P383, DOI 10.1038/nri1842
   Gaudy-Marqueste C, 2013, J IMMUNOTHER, V36, P77, DOI 10.1097/CJI.0b013e31827807dd
   Hashimoto N, 2015, CANCER IMMUNOL IMMUN, V64, P707, DOI 10.1007/s00262-015-1674-8
   Hodi FS, 2010, NEW ENGL J MED, V363, P711, DOI 10.1056/NEJMoa1003466
   Ishikawa E, 2007, CANCER SCI, V98, P1226, DOI 10.1111/j.1349-7006.2007.00518.x
   Izumoto S, 2008, J NEUROSURG, V108, P963, DOI 10.3171/JNS/2008/108/5/0963
   MACDONALD DR, 1990, J CLIN ONCOL, V8, P1277, DOI 10.1200/JCO.1990.8.7.1277
   Morgan RA, 2006, SCIENCE, V314, P126, DOI 10.1126/science.1129003
   Oji Y, 2004, CANCER SCI, V95, P822, DOI 10.1111/j.1349-7006.2004.tb02188.x
   Okada H, 2015, LANCET ONCOL, V16, PE534, DOI 10.1016/S1470-2045(15)00088-1
   Restifo NP, 2012, NAT REV IMMUNOL, V12, P269, DOI 10.1038/nri3191
   Sadelain M, 2009, CURR OPIN IMMUNOL, V21, P215, DOI 10.1016/j.coi.2009.02.009
   Sampson JH, 2010, J CLIN ONCOL, V28, P4722, DOI 10.1200/JCO.2010.28.6963
   Schreiber RD, 2011, SCIENCE, V331, P1565, DOI 10.1126/science.1203486
   Steinman RM, 2007, NATURE, V449, P419, DOI 10.1038/nature06175
   Stupp R, 2005, NEW ENGL J MED, V352, P987, DOI 10.1056/NEJMoa043330
   Sugiyama H, 2001, INT J HEMATOL, V73, P177, DOI 10.1007/BF02981935
   Terasaki M, 2011, J CLIN ONCOL, V29, P337, DOI 10.1200/JCO.2010.29.7499
   Therasse P, 2000, J NATL CANCER I, V92, P205, DOI 10.1093/jnci/92.3.205
   Toda M, 2012, ADV EXP MED BIOL, V746, P77, DOI 10.1007/978-1-4614-3146-6_6
   Wen PY, 2010, J CLIN ONCOL, V28, P1963, DOI 10.1200/JCO.2009.26.3541
   Wolchok JD, 2009, CLIN CANCER RES, V15, P7412, DOI 10.1158/1078-0432.CCR-09-1624
   Yu JS, 2004, CANCER RES, V64, P4973, DOI 10.1158/0008-5472.CAN-03-3505
NR 26
TC 4
Z9 4
U1 0
U2 7
PU JAPAN NEUROSURGICAL SOC
PI TOKYO
PA 5-25-16 HONGO, BUNKYO-KU, TOKYO, 113-0033, JAPAN
SN 0470-8105
EI 1349-8029
J9 NEUROL MED-CHIR
JI Neurol. Med.-Chir.
PD JUN 15
PY 2016
VL 56
IS 7
BP 355
EP 360
DI 10.2176/nmc.ra.2015-0310
PG 6
WC Clinical Neurology; Surgery
SC Neurosciences & Neurology; Surgery
GA DS9KZ
UT WOS:000381103100001
PM 27087194
DA 2025-02-17
ER

PT J
AU Domingues, P
   González-Tablas, M
   Otero, A
   Pascual, D
   Miranda, D
   Ruiz, L
   Sousa, P
   Ciudad, J
   Gonçalves, JM
   Lopes, MC
   Orfao, A
   Tabernero, MD
AF Domingues, Patricia
   Gonzalez-Tablas, Maria
   Otero, Alvaro
   Pascual, Daniel
   Miranda, David
   Ruiz, Laura
   Sousa, Pablo
   Ciudad, Juana
   Maria Goncalves, Jesus
   Lopes, Maria Celeste
   Orfao, Alberto
   Dolores Tabernero, Maria
TI Tumor infiltrating immune cells in gliomas and meningiomas
SO BRAIN BEHAVIOR AND IMMUNITY
LA English
DT Review
DE Brain tumors; Glioma; Meningioma; Microenvironment; Immune cells; Lymphoid cells; Myeloid cells; Immune infiltration; Multiparameter flow cytometry
ID regulatory t-cells; flow-cytometric characterization; interleukin-13 receptor alpha-2; dendritic cells; perivascular macrophages; glioblastoma-multiforme; suppressor-cells; depressive symptoms; cerebrospinal-fluid; malignant glioma
AB Tumor-infiltrating immune cells are part of a complex microenvironment that promotes and/or regulates tumor development and growth. Depending on the type of cells and their functional interactions, immune cells may play a key role in suppressing the tumor or in providing support for tumor growth, with relevant effects on patient behavior. In recent years, important advances have been achieved in the characterization of immune cell infiltrates in central nervous system (CNS) tumors, but their role in tumorigenesis and patient behavior still remain poorly understood. Overall, these studies have shown significant but variable levels of infiltration of CNS tumors by macrophage/microglial cells (TAM) and to a less extent also lymphocytes (particularly T-cells and NK cells, and less frequently also B-cells). Of note, TAM infiltrate gliomas at moderate numbers where they frequently show an immune suppressive phenotype and functional behavior; in contrast, infiltration by TAM may be very pronounced in meningiomas, particularly in cases that carry isolated monosomy 22, where the immune infiltrates also contain greater numbers of cytotoxic T and NK-cells associated with an enhanced anti-tumoral immune response. In line with this, the presence of regulatory T cells, is usually limited to a small fraction of all meningiomas, while frequently found in gliomas. Despite these differences between gliomas and meningiomas, both tumors show heterogeneous levels of infiltration by immune cells with variable functionality. In this review we summarize current knowledge about tumor-infiltrating immune cells in the two most common types of CNS tumors-gliomas and meningiomas-, as well as the role that such immune cells may play in the tumor microenvironment in controlling and/or promoting tumor development, growth and control. (C) 2015 Elsevier Inc. All rights reserved.
C1 [Domingues, Patricia; Lopes, Maria Celeste] Univ Coimbra, Ctr Neurosci & Cell Biol, Coimbra, Portugal.
   [Domingues, Patricia; Lopes, Maria Celeste] Univ Coimbra, Fac Pharm, Coimbra, Portugal.
   [Domingues, Patricia; Gonzalez-Tablas, Maria; Ciudad, Juana; Orfao, Alberto; Dolores Tabernero, Maria] Univ Salamanca, Ctr Canc Res CIC IBMCC, CSIC USAL, IBSAL, E-37008 Salamanca, Spain.
   [Domingues, Patricia; Gonzalez-Tablas, Maria; Ciudad, Juana; Orfao, Alberto; Dolores Tabernero, Maria] Univ Salamanca, Dept Med, E-37008 Salamanca, Spain.
   [Otero, Alvaro; Pascual, Daniel; Miranda, David; Ruiz, Laura; Sousa, Pablo; Maria Goncalves, Jesus; Dolores Tabernero, Maria] Univ Hosp Salamanca, Neurosurg Serv, Salamanca, Spain.
   [Dolores Tabernero, Maria] Univ Hosp Salamanca, Inst Estudios Ciencias Salud Castilla Leon IECSC, Salamanca, Spain.
C3 Universidade de Coimbra; Universidade de Coimbra; University of Salamanca; Consejo Superior de Investigaciones Cientificas (CSIC); CSIC-USAL - Instituto de Biologia Molecular y Celular del Cancer de Salamanca (IBMCC); University of Salamanca
RP Tabernero, MD (通讯作者)，Univ Hosp Salamanca, Res Unit, Paseo San Vicente 58-182, Salamanca, Spain.
EM taberner@usal.es
FU Fundacao para a Ciencia e Tecnologia (FCT, Portugal) [PIC/IC/83108/2007]; Instituto de Salud Carlos III (ISCIII/FEDER), Ministerio de Sanidad y Consumo, Madrid, (Spain) [RD12/0036/0048]; Consejeria Sanidad, Junta de Castilla y Leon (Spain) [GRS689/A/11, GRS909A14]; Instituto Biosanitario de Salamanca (IBSAL), Salamanca (Spain) [IB1405]; FCT [SFRH/BD/64799/2009]; Instituto de Estudios Ciencias de la Salud de Castilla y Leon (IECSCYL-IBSAL), Soria (Spain); Fundação para a Ciência e a Tecnologia [SFRH/BD/64799/2009, PIC/IC/83108/2007] Funding Source: FCT
CR Abbott NJ, 2010, NEUROBIOL DIS, V37, P13, DOI 10.1016/j.nbd.2009.07.030
   Alizadeh D, 2010, CLIN CANCER RES, V16, P3399, DOI 10.1158/1078-0432.CCR-09-3087
   Anguille S, 2014, LANCET ONCOL, V15, PE257, DOI 10.1016/S1470-2045(13)70585-0
   Asai J, 1999, CLIN NEUROL NEUROSUR, V101, P229, DOI 10.1016/S0303-8467(99)00052-9
   Audoy-Rémus J, 2008, J NEUROSCI, V28, P10187, DOI 10.1523/JNEUROSCI.3510-08.2008
   Backer-Grondahl T, 2014, INT J CLIN EXP PATHO, V7, P7206
   Badie B, 2000, NEUROSURGERY, V46, P957, DOI 10.1097/00006123-200004000-00035
   Badie B, 2001, J NEUROIMMUNOL, V120, P19, DOI 10.1016/S0165-5728(01)00361-7
   Barros MHM, 2013, PLOS ONE, V8, P0, DOI 10.1371/journal.pone.0080908
   Bethke K, 2002, J IMMUNOL, V169, P6141, DOI 10.4049/jimmunol.169.11.6141
   Biollaz G, 2009, EUR J IMMUNOL, V39, P1323, DOI 10.1002/eji.200838921
   Biswas SK, 2010, NAT IMMUNOL, V11, P889, DOI 10.1038/ni.1937
   Bloch O, 2013, CLIN CANC RES, V0, P0
   Braun B, 2004, J NEURO-ONCOL, V68, P131, DOI 10.1023/B:NEON.0000027751.87894.f0
   Buckner JC, 2001, CANCER-AM CANCER SOC, V92, P420, DOI 10.1002/1097-0142(20010715)92:2<420::AID-CNCR1338>3.0.CO;2-3
   Bunevicius A, 2008, CNS SPECTRUMS, V13, P950, DOI 10.1017/S1092852900014000
   Candolfi M, 2011, NEOPLASIA, V13, P947, DOI 10.1593/neo.11024
   Capuron L, 2000, J CLIN ONCOL, V18, P2143, DOI 10.1200/JCO.2000.18.10.2143
   Capuron L, 2002, MOL PSYCHIATR, V7, P468, DOI 10.1038/sj.mp.4000995
   Castriconi R, 2009, J IMMUNOL, V182, P3530, DOI 10.4049/jimmunol.0802845
   Chang Q, 2012, METHODS, V57, P359, DOI 10.1016/j.ymeth.2012.03.027
   Cheema FA, 2010, J NEUROPSYCH CLIN N, V22, P0
   Crane CA, 2010, NEURO-ONCOLOGY, V12, P7, DOI 10.1093/neuonc/nop009
   DAgostino PM, 2012, ACTA NEUROPATHOL, V124, P599, DOI 10.1007/s00401-012-1018-0
   Dantzer R, 2001, ANN NY ACAD SCI, V933, P222
   Dantzer R, 2008, NAT REV NEUROSCI, V9, P46, DOI 10.1038/nrn2297
   Davies LC, 2013, NAT IMMUNOL, V14, P986, DOI 10.1038/ni.2705
   de Graaf MT, 2011, CYTOM PART B-CLIN CY, V80B, P271, DOI 10.1002/cyto.b.20603
   de Matos LL, 2010, BIOMARK INSIGHTS, V5, P9
   Debinski W, 1995, CLIN CANCER RES, V1, P1253
   Derecki NC, 2014, ACTA NEUROPATHOL, V128, P333, DOI 10.1007/s00401-014-1321-z
   Dinarello CA, 2005, J EXP MED, V201, P1355, DOI 10.1084/jem.20050640
   Domingues PH, 2014, NEUROPATHOL APPL NEU, V0, P0
   Domingues PH, 2012, AM J PATHOL, V181, P1749, DOI 10.1016/j.ajpath.2012.07.033
   Dunn Gavin P, 2007, CANCER IMMUN, V7, P12
   Edin S, 2012, PLOS ONE, V7, P0, DOI 10.1371/journal.pone.0047045
   El Andaloussi A, 2006, NEURO-ONCOLOGY, V8, P234, DOI 10.1215/15228517-2006-006
   El Andaloussi A, 2007, J NEURO-ONCOL, V83, P145, DOI 10.1007/s11060-006-9314-y
   Epari S, 2006, J NEURO-ONCOL, V78, P263, DOI 10.1007/s11060-005-9092-y
   Fang LJ, 2013, NEURO-ONCOLOGY, V15, P1479, DOI 10.1093/neuonc/not110
   Fathi AR, 2013, CURR NEUROL NEUROSCI, V13, P0, DOI 10.1007/s11910-013-0337-4
   Ford E, 2012, NEURO-ONCOLOGY, V14, P392, DOI 10.1093/neuonc/nor229
   Fridman WH, 2012, NAT REV CANCER, V12, P298, DOI 10.1038/nrc3245
   Gabrusiewicz K, 2011, PLOS ONE, V6, P0, DOI 10.1371/journal.pone.0023902
   Galarneau H, 2007, CANCER RES, V67, P8874, DOI 10.1158/0008-5472.CAN-07-0177
   Gehring K, 2009, J CLIN ONCOL, V27, P3712, DOI 10.1200/JCO.2008.20.5765
   Gousias K, 2013, J NEUROIMMUNOL, V264, P84, DOI 10.1016/j.jneuroim.2013.09.001
   Gregg N, 2014, SUPPORT CARE CANCER, V22, P2965, DOI 10.1007/s00520-014-2291-3
   Grund S, 2009, NEUROPATH APPL NEURO, V35, P82, DOI 10.1111/j.1365-2990.2008.00960.x
   Guillemin GJ, 2004, J LEUKOCYTE BIOL, V75, P388, DOI 10.1189/jlb.0303114
   Hagemann T, 2008, J EXP MED, V205, P1261, DOI 10.1084/jem.20080108
   Hamilton A, 2013, MOL CELL NEUROSCI, V53, P42, DOI 10.1016/j.mcn.2012.10.004
   Hao NB, 2012, CLIN DEV IMMUNOL, V0, P0, DOI DOI 10.1155/2012/948098
   Hau P, 2007, OLIGONUCLEOTIDES, V17, P201, DOI 10.1089/oli.2006.0053
   Hayes RL, 2001, CRIT REV ONCOL HEMAT, V39, P31, DOI 10.1016/S1040-8428(01)00122-6
   Heimberger AB, 2008, CLIN CANCER RES, V14, P5166, DOI 10.1158/1078-0432.CCR-08-0320
   Domingues PH, 2014, NEURO-ONCOLOGY, V16, P735, DOI 10.1093/neuonc/not325
   Hjelmeland MD, 2004, MOL CANCER THER, V3, P737
   Hoepner S, 2013, PLOS ONE, V8, P0, DOI 10.1371/journal.pone.0063933
   Huang YJ, 2014, CANCER RES, V74, P1011, DOI 10.1158/0008-5472.CAN-13-1072
   Hussain SF, 2007, CANCER RES, V67, P9630, DOI 10.1158/0008-5472.CAN-07-1243
   Hussain SF, 2006, NEURO-ONCOLOGY, V8, P261, DOI 10.1215/15228517-2006-008
   Hussain SF, 2006, J TRANSL MED, V4, P0, DOI 10.1186/1479-5876-4-15
   Italiani P, 2014, FRONT IMMUNOL, V5, P0, DOI 10.3389/fimmu.2014.00514
   Jacobs JFM, 2009, NEURO-ONCOLOGY, V11, P394, DOI 10.1215/15228517-2008-104
   Jarboe JS, 2007, CANCER RES, V67, P7983, DOI 10.1158/0008-5472.CAN-07-1493
   Johns TG, 2003, P NATL ACAD SCI USA, V100, P15871, DOI 10.1073/pnas.2036503100
   Johnson TS, 2012, CLIN DEV IMMUNOL, V0, P0, DOI DOI 10.1155/2012/937253
   Kakar S, 2000, MOL DIAGN, V5, P199, DOI 10.1054/modi.2000.16690
   Kettenmann H, 2011, PHYSIOL REV, V91, P461, DOI 10.1152/physrev.00011.2010
   Khaled YS, 2013, IMMUNOL CELL BIOL, V91, P493, DOI 10.1038/icb.2013.29
   Kim YH, 2012, BRIT J NEUROSURG, V26, P21, DOI 10.3109/02688697.2011.584986
   Kmiecik J, 2014, J NEURO-ONCOL, V116, P1, DOI 10.1007/s11060-013-1265-5
   Kmiecik J, 2013, J NEUROIMMUNOL, V264, P71, DOI 10.1016/j.jneuroim.2013.08.013
   Kohanbash G, 2012, IMMUNOL INVEST, V41, P658, DOI 10.3109/08820139.2012.689591
   Komohara Y, 2008, J PATHOL, V216, P15, DOI 10.1002/path.2370
   Kowarik MC, 2014, J NEUROL, V261, P130, DOI 10.1007/s00415-013-7145-2
   Kumar R, 2006, ONCOL REP, V15, P1513
   Kunwar S, 2007, J CLIN ONCOL, V25, P837, DOI 10.1200/JCO.2006.08.1117
   Kunwar S, 2010, NEURO-ONCOLOGY, V12, P871, DOI 10.1093/neuonc/nop054
   Legres LG, 2014, AM J CANCER RES, V4, P1
   Lohr J, 2011, CLIN CANCER RES, V17, P4296, DOI 10.1158/1078-0432.CCR-10-2557
   Lossinsky AS, 2004, HISTOL HISTOPATHOL, V19, P535, DOI 10.14670/HH-19.535
   Louis DN, 2007, ACTA NEUROPATHOL, V114, P547, DOI 10.1007/s00401-007-0278-6
   Louveau A, 2015, NATURE, V523, P337, DOI 10.1038/nature14432
   Maes W, 2013, CLIN DEV IMMUNOL, V0, P0, DOI DOI 10.1155/2013/952469
   Mahmoud SMA, 2011, J CLIN ONCOL, V29, P1949, DOI 10.1200/JCO.2010.30.5037
   Mantovani A, 2005, IMMUNITY, V23, P344, DOI 10.1016/j.immuni.2005.10.001
   Mantovani A, 2008, LANCET, V371, P771, DOI 10.1016/S0140-6736(08)60241-X
   Mineo JF, 2004, BRIT J CANCER, V91, P1195, DOI 10.1038/sj.bjc.6602089
   Muraille E, 2014, FRONT IMMUNOL, V5, P0, DOI 10.3389/fimmu.2014.00603
   Nelson BH, 2010, J IMMUNOL, V185, P4977, DOI 10.4049/jimmunol.1001323
   Okada H, 2011, J CLIN ONCOL, V29, P330, DOI 10.1200/JCO.2010.30.7744
   Okada M, 2009, INT J ONCOL, V34, P1621, DOI 10.3892/ijo_00000292
   Okano F, 2002, CLIN CANCER RES, V8, P2851
   Olson JJ, 2008, J NEURO-ONCOL, V90, P293, DOI 10.1007/s11060-008-9660-z
   Ousman SS, 2012, NAT NEUROSCI, V15, P1096, DOI 10.1038/nn.3161
   Pagès F, 2009, J CLIN ONCOL, V27, P5944, DOI 10.1200/JCO.2008.19.6147
   Parney IF, 2009, J NEUROSURG, V110, P572, DOI 10.3171/2008.7.JNS08475
   Patel D, 2007, ANTICANCER RES, V27, P3355
   Perera RM, 2005, CLIN CANCER RES, V11, P6390, DOI 10.1158/1078-0432.CCR-04-2653
   Predina J, 2013, P NATL ACAD SCI USA, V110, PE415, DOI 10.1073/pnas.1211850110
   Prinz M, 2014, ACTA NEUROPATHOL, V128, P319, DOI 10.1007/s00401-014-1267-1
   Pyonteck SM, 2013, NAT MED, V19, P1264, DOI 10.1038/nm.3337
   Quail DF, 2013, NAT MED, V19, P1423, DOI 10.1038/nm.3394
   Quijano S, 2009, J CLIN ONCOL, V27, P1462, DOI 10.1200/JCO.2008.17.7089
   Rand RW, 2000, CLIN CANCER RES, V6, P2157
   Raychaudhuri B, 2011, NEURO-ONCOLOGY, V13, P591, DOI 10.1093/neuonc/nor042
   Rodrigues JC, 2010, NEURO-ONCOLOGY, V12, P351, DOI 10.1093/neuonc/nop023
   Roessler K, 1999, NEUROSURG REV, V22, P205, DOI 10.1007/s101430050017
   Romo-González T, 2012, BRAIN BEHAV IMMUN, V26, P823, DOI 10.1016/j.bbi.2012.01.016
   Sampson JH, 2000, P NATL ACAD SCI USA, V97, P7503, DOI 10.1073/pnas.130166597
   Sampson JH, 2010, J CLIN ONCOL, V28, P4722, DOI 10.1200/JCO.2010.28.6963
   Schartner JM, 2005, GLIA, V51, P279, DOI 10.1002/glia.20201
   Schuster J, 2015, NEURO-ONCOLOGY, V17, P854, DOI 10.1093/neuonc/nou348
   Scott AM, 2007, P NATL ACAD SCI USA, V104, P4071, DOI 10.1073/pnas.0611693104
   Serrats J, 2010, NEURON, V65, P94, DOI 10.1016/j.neuron.2009.11.032
   Sharda DR, 2011, J IMMUNOL, V187, P2181, DOI 10.4049/jimmunol.1003460
   Shiao SL, 2011, GENE DEV, V25, P2559, DOI 10.1101/gad.169029.111
   Shimato S, 2012, BMC CANCER, V12, P0, DOI 10.1186/1471-2407-12-561
   Sielska M, 2013, J PATHOL, V230, P310, DOI 10.1002/path.4192
   Strik HM, 2004, ANTICANCER RES, V24, P37
   Sun W, 2014, CELL DEATH DIS, V5, P0, DOI 10.1038/cddis.2013.562
   Szulzewsky F, 2015, PLOS ONE, V10, P0, DOI 10.1371/journal.pone.0116644
   Taphoorn MJB, 2004, LANCET NEUROL, V3, P159, DOI 10.1016/S1474-4422(04)00680-5
   Tyrinova TV, 2013, CELL IMMUNOL, V284, P146, DOI 10.1016/j.cellimm.2013.07.013
   Umemura N, 2008, J LEUKOCYTE BIOL, V83, P1136, DOI 10.1189/jlb.0907611
   van Dongen JJM, 2012, LEUKEMIA, V26, P1908, DOI 10.1038/leu.2012.120
   Wainwright DA, 2014, CLIN CANCER RES, V20, P5290, DOI 10.1158/1078-0432.CCR-14-0514
   Wainwright DA, 2012, EXPERT OPIN EMERG DR, V17, P181, DOI 10.1517/14728214.2012.679929
   Wang XB, 2008, BIOCHEM BIOPH RES CO, V371, P283, DOI 10.1016/j.bbrc.2008.04.055
   Waziri A, 2008, J IMMUNOL, V180, P7673, DOI 10.4049/jimmunol.180.11.7673
   Whiteside TL, 2008, ONCOGENE, V27, P5904, DOI 10.1038/onc.2008.271
   Wu G, 2007, CLIN CANCER RES, V13, P1260, DOI 10.1158/1078-0432.CCR-06-2399
   Wynn TA, 2013, NATURE, V496, P445, DOI 10.1038/nature12034
   Xin JP, 2011, BRAIN BEHAV IMMUN, V25, P820, DOI 10.1016/j.bbi.2010.08.004
   Yang I, 2011, J NEUROSURG, V115, P505, DOI 10.3171/2011.4.JNS101172
   Yang I, 2010, J CLIN NEUROSCI, V17, P6, DOI 10.1016/j.jocn.2009.05.006
   Yang WL, 2006, CLIN CANCER RES, V12, P3792, DOI 10.1158/1078-0432.CCR-06-0141
   Yao S, 2011, IMMUNITY, V34, P729, DOI 10.1016/j.immuni.2011.03.014
   Yu JS, 2003, J NEURO-ONCOL, V64, P55, DOI 10.1023/A:1024933925645
   Yuile P, 2006, J CLIN NEUROSCI, V13, P747, DOI 10.1016/j.jocn.2005.10.011
   Zisakis A, 2007, CYTOKINE, V39, P99, DOI 10.1016/j.cyto.2007.05.012
NR 143
TC 221
Z9 237
U1 1
U2 40
PU ACADEMIC PRESS INC ELSEVIER SCIENCE
PI SAN DIEGO
PA 525 B ST, STE 1900, SAN DIEGO, CA 92101-4495 USA
SN 0889-1591
EI 1090-2139
J9 BRAIN BEHAV IMMUN
JI Brain Behav. Immun.
PD MAR 15
PY 2016
VL 53
IS 
BP 1
EP 15
DI 10.1016/j.bbi.2015.07.019
PG 15
WC Immunology; Neurosciences; Psychiatry
SC Immunology; Neurosciences & Neurology; Psychiatry
GA DG9BJ
UT WOS:000372377500001
PM 26216710
DA 2025-02-17
ER

PT J
AU Zhou, X
   Liao, YW
   Li, HY
   Zhao, ZJ
   Liu, Q
AF Zhou, Xia
   Liao, Yiwei
   Li, Haoyu
   Zhao, Zijin
   Liu, Qing
TI Dendritic cell vaccination enhances antiangiogenesis induced by endostatin in rat glioma
SO JOURNAL OF CANCER RESEARCH AND THERAPEUTICS
LA English
DT Article
DE DC; endostatin; glioma; tumor stem cell; immunity therapy
ID stem-cells; therapy; inhibition; expression; target; gene
AB Context: It has been verified that dendritic cell (DC) vaccination can improve the prognosis of malignant glioma. However, recent evidence suggests the problems with DC vaccines lies, at least in part, with the cancers ability to induce an immunosupressive response that suppresses any vaccine-mediated active immunity. Our previous studies indicate that subcutaneous vaccine can restrain the cancer cells implanted in the brain, but the effect is limited on vascularized tumor in the brain. Furthermore, vascular endothelial growth factor (VEGF) and vascular cell adhesion molecule (VCAM) play an important role in immunoevasion. Aims: To identify the effects of DC vaccination on antiangiogenesis induced by endostatin in rat glioma. Materials and Methods: Rat basal ganglia glioma model was constructed and authenticated. The concentration of immunoglobulin G (IgG) was detected using rat IgG enzyme-linked immunosorbent assay (ELISA) kit. CD8+ T cell infiltration was measured by immunofluorescence. The expression of VEGF, VCAM, and intercellular adhesion molecule 1 (ICAM-1) tested by real-time reverse transcription-polymerase chain reaction (qRT-PCR) and Western blot. The expression of VEGF and apoptosis in rat glioma tissues is tested by immunohistochemical staining. Statistical Analysis Used: Two group comparisons were analyzed by a two-tailed Student's t test. Multiple group comparisons were analyzed by one-way analysis of variance (ANOVA). P values less than 0.05 were considered statistically significant. Results: The combination of DC vaccination and antiangionesis inhibited the rats with malignant glioma by stimulating immune response, supressing the expression of angiogenesis-related proteins VEGF, VCAM, and ICAM-1. In addition, the combination therapy inhibited glioma stem-cell-like cells. Conclusions: DC vaccination enhances antiangiogenesis induced by endostatin in rat glioma.
C1 [Zhou, Xia] Cent S Univ, Xiangya Hosp, Dept Ophthalmol, Changsha, Hunan, Peoples R China.
   [Liao, Yiwei; Li, Haoyu; Zhao, Zijin; Liu, Qing] Cent S Univ, Xiangya Hosp, Dept Neurosurg, Changsha, Hunan, Peoples R China.
C3 Central South University; Central South University
RP Liu, Q (通讯作者)，87 Xiang Ya Rd, Changsha 410078, Hunan, Peoples R China.
EM chingliucn@yahoo.com
FU National Key Project of Scientific Research Program in China [30901539]
CR Carmignani M, 2014, J BIOL REG HOMEOS AG, V28, P1
   Chang CN, 2011, J CLIN NEUROSCI, V18, P1048, DOI 10.1016/j.jocn.2010.11.034
   Chaves KCB, 2012, CANCER GENE THER, V19, P558, DOI 10.1038/cgt.2012.32
   De Bonis P, 2013, EXPERT REV NEUROTHER, V13, P1263, DOI 10.1586/14737175.2013.856264
   Dodoo E, 2014, WORLD NEUROSURG, V82, PE623, DOI 10.1016/j.wneu.2014.06.011
   Eyrich M, 2013, FRONT PEDIATR, V1, P0, DOI 10.3389/fped.2013.00012
   Fecci PE, 2006, CLIN CANCER RES, V12, P4294, DOI 10.1158/1078-0432.CCR-06-0053
   He SJ, 2014, INT J CLIN EXP PATHO, V7, P2350
   Kushchayev SV, 2012, WORLD NEUROSURG, V0, P0
   Limaverde-Sousa G, 2014, CANCER TREAT REV, V40, P548, DOI 10.1016/j.ctrv.2013.11.009
   Liu GT, 2006, EXPERT REV VACCINES, V5, P233, DOI 10.1586/14760584.5.2.233
   Lowenstein Pedro R, 2014, AM SOC CLIN ONCOL EDUC BOOK, V0, PP42, DOI 10.14694/EdBook_AM.2014.34.42
   Modrek Aram S, 2014, WORLD J STEM CELLS, V6, P43, DOI 10.4252/wjsc.v6.i1.43
   Oliveira-Ferrer L, 2013, MOL CANCER, V12, P0, DOI 10.1186/1476-4598-12-144
   Rinne ML, 2013, EXPERT OPIN EMERG DR, V18, P137, DOI 10.1517/14728214.2013.794784
   Yang LJ, 2011, CHINESE MED J-PEKING, V124, P4211, DOI 10.3760/cma.j.issn.0366-6999.2011.24.017
   Zhang HT, 2012, ONCOL RES, V20, P447, DOI 10.3727/096504013X13685487925176
   Zhang Y, 2012, BRIT J PHARMACOL, V166, P1247, DOI 10.1111/j.1476-5381.2012.01852.x
   Zhu GD, 2011, BRAIN RES, V1390, P59, DOI 10.1016/j.brainres.2011.03.050
NR 19
TC 11
Z9 13
U1 0
U2 13
PU WOLTERS KLUWER MEDKNOW PUBLICATIONS
PI MUMBAI
PA WOLTERS KLUWER INDIA PVT LTD , A-202, 2ND FLR, QUBE, C T S  NO 1498A-2 VILLAGE MAROL, ANDHERI EAST, MUMBAI, 400059, INDIA
SN 0973-1482
EI 1998-4138
J9 J CANCER RES THER
JI J. Canc. Res. Ther.
PD JAN-MAR 15
PY 2016
VL 12
IS 1
BP 198
EP 203
DI 10.4103/0973-1482.151430
PG 6
WC Oncology
SC Oncology
GA DP0JM
UT WOS:000378176100037
PM 27072237
DA 2025-02-17
ER

PT J
AU Combs, SE
   Schmid, TE
   Vaupel, P
   Multhoff, G
AF Combs, Stephanie E.
   Schmid, Thomas E.
   Vaupel, Peter
   Multhoff, Gabriele
TI Stress Response Leading to Resistance in GlioblastomaThe Need for Innovative Radiotherapy (iRT) Concepts
SO CANCERS
LA English
DT Review
DE glioblastoma; immune system; hypoxia; particle therapy; radiation; imaging
ID membrane-bound heat-shock-protein-70; heat-shock proteins; high-grade glioma; accelerated hyperfractionated radiation; dendritic cell vaccination; carbon ion radiotherapy; natural-killer-cells; endogenous tgf-beta; malignant glioma; tumor-cells
AB Glioblastoma (GBM) is the most common and most aggressive malignant primary brain tumor in adults. In spite of multimodal therapy concepts, consisting of surgery, radiotherapy and chemotherapy, the median survival, merely 15-18 months, is still poor. Mechanisms for resistance of GBM to radio(chemo)therapy are not fully understood yet and due to the genetic heterogeneity within the tumor including radiation-resistant tumor stem cells, there are several factors leading to therapy failure. Recent research revealed that, hypoxia during radiation and miRNAs may adversely affect the therapeutic response to radiotherapy. Further molecular alterations and prognostic markers like the DNA-repair protein O6-methylguanine-DNA methyltransferase (MGMT), anti-apoptotic molecular chaperones, and/or the activity of aldehyde dehydrogenase 1 (ALDH1) have also been identified to play a role in the sensitivity to cytostatic agents. Latest approaches in the field of radiotherapy to use particle irradiation or dose escalation strategies including modern molecular imaging, however, need further evaluation with regard to long-term outcome. In this review we focus on current information about the mechanisms and markers that mediate resistance to radio(chemo)therapy, and discuss the opportunities of Innovative Radiotherapy (iRT) concepts to improve treatment options for GBM patients.
C1 [Combs, Stephanie E.; Schmid, Thomas E.; Vaupel, Peter; Multhoff, Gabriele] Tech Univ Munich, Dept Radiat Oncol, Klinikum Rechts Isar, D-81675 Munich, Germany.
   [Combs, Stephanie E.; Schmid, Thomas E.; Multhoff, Gabriele] Helmholtz Zentrum Munchen, Inst Innovat Radiotherapy iRT, D-85764 Neuherberg, Germany.
C3 Technical University of Munich; Helmholtz Association; Helmholtz-Center Munich - German Research Center for Environmental Health
RP Combs, SE (通讯作者)，Tech Univ Munich, Dept Radiat Oncol, Klinikum Rechts Isar, D-81675 Munich, Germany.; Combs, SE (通讯作者)，Helmholtz Zentrum Munchen, Inst Innovat Radiotherapy iRT, D-85764 Neuherberg, Germany.
EM Stephanie.Combs@tum.de; t.e.schmid@tum.de; peter.vaupel@tum.de; Gabriele.multhoff@tum.de
FU Deutsche Forschungsgemeinschaft [DFG SFB824/2]; Munich Advanced Photonics (MAP); Bundesministerium fur Forschung und Technologie [BMBF 16GW0030, 02NUK031B, 02NUK038A, 01GU0823]; EU CELLEUROPE [EU 315963]; multimmune GmbH, Munich; Sander Foundation
CR Akino Y, 2009, INT J RADIAT ONCOL, V75, P475, DOI 10.1016/j.ijrobp.2008.12.090
   Alexiou GA, 2014, TURK NEUROSURG, V24, P745, DOI 10.5137/1019-5149.JTN.9852-13.0
   Allen AM, 2012, RADIOTHER ONCOL, V103, P8, DOI 10.1016/j.radonc.2012.02.001
   Anido J, 2010, CANCER CELL, V18, P655, DOI 10.1016/j.ccr.2010.10.023
   Antonioli L, 2013, NAT REV CANCER, V13, P842, DOI 10.1038/nrc3613
   Baumert BG, 2003, RADIOTHER ONCOL, V67, P183, DOI 10.1016/S0167-8140(02)00386-9
   Beaman GM, 2014, MOL CELL BIOCHEM, V393, P301, DOI 10.1007/s11010-014-2074-7
   Belkacemi L, 2014, ANTICANCER RES, V34, P4915
   Beppu T, 2002, J NEURO-ONCOL, V58, P47, DOI 10.1023/A:1015832726054
   Breuninger S, 2014, J CLIN CELL IMMUNOL, V0, P0, DOI DOI 10.4172/2155-9899.1000264
   Brown IR, 2007, ANN NY ACAD SCI, V1113, P147, DOI 10.1196/annals.1391.032
   Clavo B, 2002, J NEUROSURG, V96, P94, DOI 10.3171/spi.2002.96.1.0094
   Collingridge DR, 1999, RADIOTHER ONCOL, V53, P127, DOI 10.1016/S0167-8140(99)00121-8
   Combs SE, 2000, J NEUROSCI RES, V59, P379, DOI 10.1002/(SICI)1097-4547(20000201)59:3<379::AID-JNR12>3.0.CO;2-5
   Combs SE, 2001, MECH DEVELOP, V109, P295, DOI 10.1016/S0925-4773(01)00553-6
   Combs SE, 2013, RADIOTHER ONCOL, V108, P132, DOI 10.1016/j.radonc.2013.06.026
   Combs SE, 2011, INT J RADIAT ONCOL, V81, P1415, DOI 10.1016/j.ijrobp.2010.07.039
   Combs SE, 2009, INT J RADIAT BIOL, V85, P126, DOI 10.1080/09553000802641151
   Crane CA, 2013, CLIN CANCER RES, V19, P205, DOI 10.1158/1078-0432.CCR-11-3358
   CRUICKSHANK GS, 1994, ADV EXP MED BIOL, V345, P465
   CURRAN WJ, 1992, CANCER, V70, P2909, DOI 10.1002/1097-0142(19921215)70:12<2909::AID-CNCR2820701230>3.0.CO;2-6
   Del Vecchio CA, 2012, EXPERT REV VACCINES, V11, P133, DOI 10.1586/ERV.11.177
   Di Pietro C, 2006, APOPTOSIS, V11, P57, DOI 10.1007/s10495-005-3346-1
   Erpolat OP, 2013, STRAHLENTHER ONKOL, V189, P147, DOI 10.1007/s00066-012-0262-5
   Evans SM, 2004, CLIN CANCER RES, V10, P8177, DOI 10.1158/1078-0432.CCR-04-1081
   Evans SM, 2010, TRANSL ONCOL, V3, P160, DOI 10.1593/tlo.09265
   Evans SM, 2008, RADIAT RES, V170, P677, DOI 10.1667/RR1207.1
   Fenton TR, 2012, P NATL ACAD SCI USA, V109, P14164, DOI 10.1073/pnas.1211962109
   Fitzek MM, 1999, J NEUROSURG, V91, P251, DOI 10.3171/jns.1999.91.2.0251
   Freije WA, 2004, CANCER RES, V64, P6503, DOI 10.1158/0008-5472.CAN-04-0452
   Furnari FB, 2007, GENE DEV, V21, P2683, DOI 10.1101/gad.1596707
   Gastpar R, 2004, J IMMUNOL, V172, P972, DOI 10.4049/jimmunol.172.2.972
   Gehrmann M, 2004, CLIN CANCER RES, V10, P3354, DOI 10.1158/1078-0432.CCR-03-0382
   Gehrmann M, 2003, HAEMATOLOGICA, V88, P474
   Gehrmann M, 2002, BIOL CHEM, V383, P1715, DOI 10.1515/BC.2002.192
   Graffman S, 2001, ACTA ONCOL, V40, P105
   Gross C, 2003, BIOL CHEM, V384, P267, DOI 10.1515/BC.2003.030
   Hantschel M, 2000, CELL STRESS CHAPERON, V5, P438, DOI 10.1379/1466-1268(2000)005<0438:HPMEOP>2.0.CO;2
   Höckel M, 2001, JNCI-J NATL CANCER I, V93, P266, DOI 10.1093/jnci/93.4.266
   Jaber M, 2015, NEUROSURGERY, V0, P0, DOI DOI 10.1227/NEU.000000000000102026366972
   Jakubowicz-Gil J, 2013, TOXICOL APPL PHARM, V273, P580, DOI 10.1016/j.taap.2013.10.003
   Jolly C, 2000, JNCI-J NATL CANCER I, V92, P1564, DOI 10.1093/jnci/92.19.1564
   KAYAMA T, 1991, J NEUROSURG, V74, P55, DOI 10.3171/jns.1991.74.1.0055
   Khalouei S, 2014, J NEUROCHEM, V131, P743, DOI 10.1111/jnc.12970
   Khalouei S, 2014, CELL STRESS CHAPERON, V19, P321, DOI 10.1007/s12192-013-0459-2
   Knisely JPS, 2002, NEUROIMAG CLIN N AM, V12, P525, DOI 10.1016/S1052-5149(02)00032-1
   Krause SW, 2004, CLIN CANCER RES, V10, P3699, DOI 10.1158/1078-0432.CCR-03-0683
   Lally BE, 2004, CANCER J, V10, P391, DOI 10.1097/00130404-200411000-00010
   Li G, 2010, NEUROSURG CLIN N AM, V21, P87, DOI 10.1016/j.nec.2009.08.004
   Li PC, 2013, INT J MED SCI, V10, P399, DOI 10.7150/ijms.5407
   Liau L M, 2000, NEUROSURG FOCUS, V9, P0
   Liau LM, 2005, CLIN CANCER RES, V11, P5515, DOI 10.1158/1078-0432.CCR-05-0464
   Liu Lihua, 2013, NAN FANG YI KE DA XUE XUE BAO, V33, P1744
   Liu YH, 2012, ANN SURG ONCOL, V19, PS421, DOI 10.1245/s10434-011-1881-2
   Lopes MH, 2015, ONCOGENE, V34, P3305, DOI 10.1038/onc.2014.261
   Maftei CA, 2011, RADIOTHER ONCOL, V99, P412, DOI 10.1016/j.radonc.2011.05.079
   Matokanovic M, 2013, EUR J PHARM SCI, V50, P149, DOI 10.1016/j.ejps.2013.04.001
   Matsuda Y, 2015, CANCER LETT, V357, P602, DOI 10.1016/j.canlet.2014.12.030
   Mayer A, 2012, INT J ONCOL, V41, P1260, DOI 10.3892/ijo.2012.1555
   Minniti G, 2010, RADIOTHER ONCOL, V97, P377, DOI 10.1016/j.radonc.2010.08.020
   Mitteer RA Jr, 2015, SCI REP-UK, V5, P0, DOI 10.1038/srep13961
   Mizoe JE, 2007, INT J RADIAT ONCOL, V69, P390, DOI 10.1016/j.ijrobp.2007.03.003
   Mizumoto M, 2015, PRACT RADIAT ONCOL, V5, PE9, DOI 10.1016/j.prro.2014.03.012
   Mizumoto M, 2010, INT J RADIAT ONCOL, V77, P98, DOI 10.1016/j.ijrobp.2009.04.054
   MORINGLANE JR, 1994, ADV EXP MED BIOL, V345, P471
   Multhoff G, 2000, INT J CANCER, V88, P791, DOI 10.1002/1097-0215(20001201)88:5<791::AID-IJC17>3.0.CO;2-I
   Multhoff G, 1997, INT J HYPERTHER, V13, P39, DOI 10.3109/02656739709056428
   Multhoff G, 1997, J IMMUNOL, V158, P4341
   Multhoff G, 2001, CELL STRESS CHAPERON, V6, P337, DOI 10.1379/1466-1268(2001)006<0337:AMHPSN>2.0.CO;2
   Nakano T, 1999, CANCER J SCI AM, V5, P362
   Neckers Len, 2002, EXPERT OPIN EMERG DRUGS, V7, P277, DOI 10.1517/14728214.7.2.277
   Ogata T, 2005, CANCER RES, V65, P113
   Ohnishi K, 2006, INT J RADIAT BIOL, V82, P569, DOI 10.1080/09553000600876645
   Ohno T, 2013, EPMA J, V4, P0, DOI 10.1186/1878-5085-4-9
   Osswald M, 2015, NATURE, V528, P93, DOI 10.1038/nature16071
   Padfield E, 2015, FRONT ONCOL, V5, P0, DOI 10.3389/fonc.2015.00005
   Pasi F, 2014, BIOMED RES INT, V2014, P0, DOI 10.1155/2014/453497
   Freitas MRP, 2013, ONCOTARGET, V4, P636, DOI 10.18632/oncotarget.950
   Phillips HS, 2006, CANCER CELL, V9, P157, DOI 10.1016/j.ccr.2006.02.019
   Prins RM, 2011, CLIN CANCER RES, V17, P1603, DOI 10.1158/1078-0432.CCR-10-2563
   Ramaekers BLT, 2011, CANCER TREAT REV, V37, P185, DOI 10.1016/j.ctrv.2010.08.004
   RAMPLING R, 1994, INT J RADIAT ONCOL, V29, P427, DOI 10.1016/0360-3016(94)90432-4
   Rérole AL, 2011, METHODS MOL BIOL, V787, P205, DOI 10.1007/978-1-61779-295-3_16
   Reszec J, 2013, INT J NEUROSCI, V123, P657, DOI 10.3109/00207454.2013.789874
   Rich JN, 1999, J BIOL CHEM, V274, P35053, DOI 10.1074/jbc.274.49.35053
   Ringel F, 2016, NEURO-ONCOLOGY, V18, P96, DOI 10.1093/neuonc/nov145
   Said HM, 2007, RADIOTHER ONCOL, V83, P398, DOI 10.1016/j.radonc.2007.05.003
   Sampson JH, 2015, NEURO-ONCOLOGY, V17, P15, DOI 10.1093/neuonc/nov159
   Sampson JH, 2010, J CLIN ONCOL, V28, P4722, DOI 10.1200/JCO.2010.28.6963
   Santos TG, 2015, PRION, V9, P165, DOI 10.1080/19336896.2015.1027855
   Shervington L, 2015, J CANCER, V6, P786, DOI 10.7150/jca.12251
   Shevtsov MA, 2014, ONCOTARGETS THER, V7, P1071, DOI 10.2147/OTT.S62764
   Soeda A, 2009, ONCOGENE, V28, P3949, DOI 10.1038/onc.2009.252
   Steinman RM, 2007, NATURE, V449, P419, DOI 10.1038/nature06175
   Stummer W, 2006, LANCET ONCOL, V7, P392, DOI 10.1016/S1470-2045(06)70665-9
   Stummer W, 2011, ACTA NEUROCHIR, V153, P1211, DOI 10.1007/s00701-011-1001-x
   Stupp R, 2009, ANN ONCOL, V20, P126, DOI 10.1093/annonc/mdp151
   SULLIVAN FJ, 1994, INT J RADIAT ONCOL, V30, P583, DOI 10.1016/0360-3016(92)90944-D
   Tagliamonte M, 2014, HUM VACC IMMUNOTHER, V10, P3332, DOI 10.4161/21645515.2014.973317
   Tosti G, 2014, EXPERT OPIN BIOL TH, V14, P955, DOI 10.1517/14712598.2014.902928
   VAUPEL P, 1994, J NEURO-ONCOL, V22, P261, DOI 10.1007/BF01052931
   Vaupel P, 2004, SEMIN RADIAT ONCOL, V14, P198, DOI 10.1016/j.semradonc.2004.04.008
   Vaupel P, 2008, ONCOLOGIST, V13, P21, DOI 10.1634/theoncologist.13-S3-21
   Vaupel P, 2007, CANCER METAST REV, V26, P225, DOI 10.1007/s10555-007-9055-1
   Vaupel P, 2007, ANTIOXID REDOX SIGN, V9, P1221, DOI 10.1089/ars.2007.1628
   WALKER MD, 1979, INT J RADIAT ONCOL, V5, P1725, DOI 10.1016/0360-3016(79)90553-4
   WALKER MD, 1980, NEW ENGL J MED, V303, P1323, DOI 10.1056/NEJM198012043032303
   Weber DC, 2004, RADIOTHER ONCOL, V71, P251, DOI 10.1016/j.radonc.2004.02.011
   Wen PY, 2008, NEW ENGL J MED, V359, P492, DOI 10.1056/NEJMra0708126
   Weyrather WK, 2004, RADIOTHER ONCOL, V73, PS161, DOI 10.1016/S0167-8140(04)80041-0
   Whitesell L, 2005, NAT REV CANCER, V5, P761, DOI 10.1038/nrc1716
   WONG AJ, 1992, P NATL ACAD SCI USA, V89, P2965, DOI 10.1073/pnas.89.7.2965
   Xu L, 2014, J IMMUNOL RES, V2014, P0, DOI 10.1155/2014/796856
   Yamanaka R, 2005, CLIN CANCER RES, V11, P4160, DOI 10.1158/1078-0432.CCR-05-0120
   Yang JH, 2001, NAT IMMUNOL, V2, P620, DOI 10.1038/89769
NR 115
TC 24
Z9 27
U1 0
U2 2
PU MDPI
PI BASEL
PA ST ALBAN-ANLAGE 66, CH-4052 BASEL, SWITZERLAND
SN 2072-6694
EI 
J9 CANCERS
JI Cancers
PD JAN 15
PY 2016
VL 8
IS 1
BP 
EP 
DI 10.3390/cancers8010015
PG 14
WC Oncology
SC Oncology
GA EO7PY
UT WOS:000396883800015
PM 26771644
DA 2025-02-17
ER

PT J
AU Aichem, A
   Groettrup, M
AF Aichem, Annette
   Groettrup, Marcus
TI The ubiquitin-like modifier FAT10 in cancer development
SO INTERNATIONAL JOURNAL OF BIOCHEMISTRY & CELL BIOLOGY
LA English
DT Review
DE FAT10; UBD; Inflammation; Ubiquitin proteasome system; Carcinogenesis
ID spindle-assembly checkpoint; tumor-necrosis-factor; factor-kappa-b; protein fat10; beta-catenin; hepatocellular-carcinoma; increased expression; proteasome pathway; dendritic cells; poor-prognosis
AB During the last years it has emerged that the ubiquitin-like modifier FAT10 is directly involved in cancer development. FAT10 expression is highly up-regulated by pro-inflammatory cytokines IFN-gamma and TNF-alpha in all cell types and tissues and it was also found to be up-regulated in many cancer types such as glioma, colorectal, liver or gastric cancer. While pro-inflammatory cytokines within the tumor microenvironment probably contribute to FAT10 overexpression, an increasing body of evidence argues that pro-malignant capacities of FAT10 itself largely underlie its broad and intense overexpression in tumor tissues. FAT10 thereby regulates pathways involved in cancer development such as the NF-kappa B- or Wnt-signaling. Moreover, FAT10 directly interacts with and influences downstream targets such as MAD2, p53 or beta-catenin, leading to enhanced survival, proliferation, invasion and metastasis formation of cancer cells but also of non-malignant cells. In this review we will provide an overview of the regulation of FAT10 expression as well as its function in carcinogenesis. (C) 2016 Elsevier Ltd. All rights reserved.
C1 [Aichem, Annette; Groettrup, Marcus] Univ Konstanz, Biotechnol Inst Thurgau, CH-8280 Kreuzlingen, Switzerland.
   [Groettrup, Marcus] Univ Konstanz, Div Immunol, Dept Biol, Univ Str 10, D-78457 Constance, Germany.
C3 University of Konstanz
RP Groettrup, M (通讯作者)，Univ Konstanz, Div Immunol, Dept Biol, Univ Str 10, D-78457 Constance, Germany.
EM marcus.groettrup@uni-konstanz.de
FU German Research Foundation [Collaborative Research Center 969]; Velux foundation [855, 1029]
CR Abate-Shen C, 2002, NAT REV CANCER, V2, P777, DOI 10.1038/nrc907
   Aichem A, 2014, FEBS J, V281, P1848, DOI 10.1111/febs.12745
   Aichem A, 2012, J CELL SCI, V125, P4576, DOI 10.1242/jcs.107789
   Aichem A, 2010, NAT COMMUN, V1, P0, DOI 10.1038/ncomms1012
   Amit S, 2002, GENE DEV, V16, P1066, DOI 10.1101/gad.230302
   Balkwill F, 2009, NAT REV CANCER, V9, P361, DOI 10.1038/nrc2628
   Bates EFM, 1997, EUR J IMMUNOL, V27, P2471, DOI 10.1002/eji.1830271002
   Bett JS, 2012, PLOS ONE, V7, P0, DOI 10.1371/journal.pone.0030866
   Bialas J, 2015, PLOS ONE, V10, P0, DOI 10.1371/journal.pone.0120329
   Bosch-Barrera J, 2015, CANCER TREAT REV, V41, P540, DOI 10.1016/j.ctrv.2015.04.008
   Buerger S, 2015, J IMMUNOL, V195, P4106, DOI 10.4049/jimmunol.1500592
   Canaan A, 2006, MOL CELL BIOL, V26, P5180, DOI 10.1128/MCB.00966-05
   Canaan A, 2014, P NATL ACAD SCI USA, V111, P5313, DOI 10.1073/pnas.1323426111
   Chen D, 2010, CURR PROTEIN PEPT SC, V11, P459, DOI 10.2174/138920310791824057
   Chen JX, 2014, EXP MOL PATHOL, V96, P207, DOI 10.1016/j.yexmp.2014.01.001
   Chiu YH, 2007, MOL CELL, V27, P1014, DOI 10.1016/j.molcel.2007.08.020
   Choi Y, 2014, MOL ONCOL, V8, P642, DOI 10.1016/j.molonc.2014.01.007
   CIECHANOVER A, 1981, P NATL ACAD SCI-BIOL, V78, P761, DOI 10.1073/pnas.78.2.761
   Ciechanover A, 1998, EMBO J, V17, P7151, DOI 10.1093/emboj/17.24.7151
   Dai B, 2016, TUMOR BIOL, V37, P8621, DOI 10.1007/s13277-015-4739-6
   de La Coste A, 1998, P NATL ACAD SCI USA, V95, P8847
   Ebstein F, 2012, CELL MOL LIFE SCI, V69, P2443, DOI 10.1007/s00018-012-0933-5
   Ebstein F, 2009, INT J BIOCHEM CELL B, V41, P1205, DOI 10.1016/j.biocel.2008.10.023
   Fan WF, 1996, IMMUNOGENETICS, V44, P97, DOI 10.1007/BF02660056
   Filbin MG, 2016, ANNU REV PATHOL-MECH, V11, P497, DOI 10.1146/annurev-pathol-012615-044208
   Finley D, 2009, ANNU REV BIOCHEM, V78, P477, DOI 10.1146/annurev.biochem.78.081507.101607
   French SW, 2010, WORLD J HEPATOL, V2, P295, DOI 10.4254/wjh.v2.i8.295
   French SW, 2010, WORLD J GASTROENTERO, V16, P1344, DOI 10.3748/wjg.v16.i11.1344
   Gao Y, 2015, BIOL OPEN, V4, P961, DOI 10.1242/bio.011189
   Gao Y, 2014, CARCINOGENESIS, V35, P923, DOI 10.1093/carcin/bgt407
   Gao ZJ, 2010, PANCREATOLOGY, V10, P186, DOI 10.1159/000236012
   Gavin JM, 2012, J BIOL CHEM, V287, P15512, DOI 10.1074/jbc.M111.336198
   Gong PF, 2010, J AM SOC NEPHROL, V21, P316, DOI 10.1681/ASN.2009050479
   Grivennikov SI, 2010, CELL, V140, P883, DOI 10.1016/j.cell.2010.01.025
   Groettrup M, 2008, TRENDS BIOCHEM SCI, V33, P230, DOI 10.1016/j.tibs.2008.01.005
   Gu X, 2007, MOL BIOL REP, V34, P183, DOI 10.1007/s11033-006-9033-7
   Gudkov Andrei V, 2011, GENES CANCER, V2, P503, DOI 10.1177/1947601911409747
   Haglund K, 2005, EMBO J, V24, P3353, DOI 10.1038/sj.emboj.7600808
   Han T, 2015, ONCOTARGETS THER, V8, P1643, DOI 10.2147/OTT.S81214
   Hatzis P, 2008, MOL CELL BIOL, V28, P2732, DOI 10.1128/MCB.02175-07
   Heinrich EL, 2012, J TRANSL MED, V10, P0, DOI 10.1186/1479-5876-10-68
   Hipp MS, 2005, MOL CELL BIOL, V25, P3483, DOI 10.1128/MCB.25.9.3483-3491.2005
   Hochstrasser M, 2009, NATURE, V458, P422, DOI 10.1038/nature07958
   Hoesel B, 2013, MOL CANCER, V12, P0, DOI 10.1186/1476-4598-12-86
   Hong YK, 2004, NAT GENET, V36, P683, DOI 10.1038/ng1383
   Ji F, 2009, WORLD J GASTROENTERO, V15, P2228, DOI 10.3748/wjg.15.2228
   Jin JP, 2007, NATURE, V447, P1135, DOI 10.1038/nature05902
   Kalveram B, 2008, J CELL SCI, V121, P4079, DOI 10.1242/jcs.035006
   Kaminska B, 2013, ADV EXP MED BIOL, V986, P171, DOI 10.1007/978-94-007-4719-7_9
   Karin M, 2006, NATURE, V441, P431, DOI 10.1038/nature04870
   Katoh M, 2010, INT J ONCOL, V36, P415, DOI 10.3892/ijo_00000514
   Kerscher O, 2006, ANNU REV CELL DEV BI, V22, P159, DOI 10.1146/annurev.cellbio.22.010605.093503
   Kito K, 2001, J BIOL CHEM, V276, P20603, DOI 10.1074/jbc.M100920200
   Lai TY, 2011, ONCOL REP, V26, P415, DOI 10.3892/or.2011.1323
   Lara-Gonzalez P, 2012, CURR BIOL, V22, PR966, DOI 10.1016/j.cub.2012.10.006
   Lee CGL, 2003, ONCOGENE, V22, P2592, DOI 10.1038/sj.onc.1206337
   Leng L, 2014, J PROTEOME RES, V13, P268, DOI 10.1021/pr400395k
   Levine AJ, 1997, CELL, V88, P323, DOI 10.1016/S0092-8674(00)81871-1
   Li TW, 2011, ARCH BIOCHEM BIOPHYS, V509, P164, DOI 10.1016/j.abb.2011.02.017
   Liang ZX, 2005, CANCER RES, V65, P967
   Lim CB, 2006, CELL DIV, V1, P0, DOI 10.1186/1747-1028-1-20
   Liu L, 2014, ONCOGENE, V33, P909, DOI 10.1038/onc.2013.236
   Liu YC, 1999, P NATL ACAD SCI USA, V96, P4313, DOI 10.1073/pnas.96.8.4313
   Lukasiak S, 2008, ONCOGENE, V27, P6068, DOI 10.1038/onc.2008.201
   Manning BD, 2007, CELL, V129, P1261, DOI 10.1016/j.cell.2007.06.009
   Merbl Y, 2013, CELL, V152, P1160, DOI 10.1016/j.cell.2013.02.007
   Musacchio A, 2007, NAT REV MOL CELL BIO, V8, P379, DOI 10.1038/nrm2163
   Nejak-Bowen KN, 2011, SEMIN CANCER BIOL, V21, P44, DOI 10.1016/j.semcancer.2010.12.010
   Nguyen NTH, 2016, SCI REP-UK, V6, P0, DOI 10.1038/srep23377
   Oliva J, 2008, EXP MOL PATHOL, V84, P102, DOI 10.1016/j.yexmp.2007.12.003
   Pelzer C, 2007, J BIOL CHEM, V282, P23010, DOI 10.1074/jbc.C700111200
   Peng XG, 2013, J MOL CELL CARDIOL, V59, P1, DOI 10.1016/j.yjmcc.2013.01.018
   Polakis P, 2000, GENE DEV, V14, P1837
   Polakis P, 2012, COLD SPRING HARB PER, V4, P0
   Qing X, 2011, EXP MOL PATHOL, V90, P51, DOI 10.1016/j.yexmp.2010.09.005
   Raasi S, 2001, J BIOL CHEM, V276, P35334, DOI 10.1074/jbc.M105139200
   Raasi S, 1999, EUR J IMMUNOL, V29, P4030, DOI 10.1002/(SICI)1521-4141(199912)29:12<4030::AID-IMMU4030>3.0.CO;2-Y
   Rani N, 2012, NAT COMMUN, V3, P0, DOI 10.1038/ncomms1752
   Ren JW, 2011, J CELL SCI, V124, P3665, DOI 10.1242/jcs.087403
   Ren JW, 2006, J BIOL CHEM, V281, P11413, DOI 10.1074/jbc.M507218200
   Reyes-Turcu FE, 2009, ANNU REV BIOCHEM, V78, P363, DOI 10.1146/annurev.biochem.78.082307.091526
   Ross MJ, 2006, J AM SOC NEPHROL, V17, P996, DOI 10.1681/ASN.2005070692
   Schliehe C, 2012, J VIROL, V86, P9782, DOI 10.1128/JVI.00694-12
   Schmidtke G, 2006, J BIOL CHEM, V281, P20045, DOI 10.1074/jbc.M603063200
   Schmidtke G, 2014, BBA-MOL CELL RES, V1843, P97, DOI 10.1016/j.bbamcr.2013.01.009
   Schmidtke G, 2009, FEBS LETT, V583, P591, DOI 10.1016/j.febslet.2009.01.006
   Singh RP, 2004, CLIN CANCER RES, V10, P8641, DOI 10.1158/1078-0432.CCR-04-1435
   Snyder A, 2009, J VIROL, V83, P11983, DOI 10.1128/JVI.00034-09
   Spinnenhirn V, 2014, J CELL SCI, V127, P4883, DOI 10.1242/jcs.152371
   Sun GH, 2014, TUMOR BIOL, V35, P5167, DOI 10.1007/s13277-014-1670-1
   Tarnowski M, 2010, MOL CANCER RES, V8, P1, DOI 10.1158/1541-7786.MCR-09-0259
   Theng SS, 2014, P NATL ACAD SCI USA, V111, PE5282, DOI 10.1073/pnas.1403383111
   Tu YQ, 2012, INT J CLIN EXP PATHO, V5, P726
   Tyagi A, 2012, MOL CARCINOGEN, V51, P832, DOI 10.1002/mc.20851
   Wake MS, 2015, FEBS J, V282, P2600, DOI 10.1111/febs.13285
   Wang H H X, 2013, MALAYS FAM PHYSICIAN, V8, P2
   Weathington NM, 2014, J CLIN INVEST, V124, P6, DOI 10.1172/JCI71602
   Wolberger C, 2014, PROTEIN SCI, V23, P344, DOI 10.1002/pro.2415
   Xu P, 2009, CELL, V137, P133, DOI 10.1016/j.cell.2009.01.041
   Yuan J, 2012, PATHOL ONCOL RES, V18, P833, DOI 10.1007/s12253-012-9511-2
   Yuan RF, 2014, CANCER RES, V74, P5287, DOI 10.1158/0008-5472.CAN-14-0284
   Zamarron BF, 2011, INT J BIOL SCI, V7, P651, DOI 10.7150/ijbs.7.651
   Zhang DW, 2006, ONCOGENE, V25, P2318, DOI 10.1038/sj.onc.1209220
   Zhao SL, 2015, J GASTROEN HEPATOL, V30, P680, DOI 10.1111/jgh.12784
   Zheng K, 2010, J EXP CLIN CANC RES, V29, P0, DOI 10.1186/1756-9966-29-31
NR 105
TC 60
Z9 61
U1 2
U2 18
PU PERGAMON-ELSEVIER SCIENCE LTD
PI OXFORD
PA THE BOULEVARD, LANGFORD LANE, KIDLINGTON, OXFORD OX5 1GB, ENGLAND
SN 1357-2725
EI 1878-5875
J9 INT J BIOCHEM CELL B
JI Int. J. Biochem. Cell Biol.
PD OCT 15
PY 2016
VL 79
IS 
BP 451
EP 461
DI 10.1016/j.biocel.2016.07.001
PG 11
WC Biochemistry & Molecular Biology; Cell Biology
SC Biochemistry & Molecular Biology; Cell Biology
GA EA9SV
UT WOS:000386985900050
PM 27393295
DA 2025-02-17
ER

PT J
AU Hodges, TR
   Ferguson, SD
   Caruso, HG
   Kohanbash, G
   Zhou, SH
   Cloughesy, TF
   Berger, MS
   Poste, GH
   Khasraw, M
   Ba, SJ
   Jiang, T
   Mikkelson, T
   Yung, WKA
   de Groot, JF
   Fine, H
   Cantley, LC
   Mellinghoff, IK
   Mitchell, DA
   Okada, H
   Heimberger, AB
AF Hodges, Tiffany R.
   Ferguson, Sherise D.
   Caruso, Hillary G.
   Kohanbash, Gary
   Zhou, Shouhao
   Cloughesy, Timothy F.
   Berger, Mitchel S.
   Poste, George H.
   Khasraw, Mustafa
   Ba, Sujuan
   Jiang, Tao
   Mikkelson, Tom
   Yung, W. K. Alfred
   de Groot, John F.
   Fine, Howard
   Cantley, Lewis C.
   Mellinghoff, Ingo K.
   Mitchell, Duane A.
   Okada, Hideho
   Heimberger, Amy B.
TI Prioritization schema for immunotherapy clinical trials in glioblastoma
SO ONCOIMMUNOLOGY
LA English
DT Review
DE Clinical trial; glioblastoma; immunotherapy; prioritization; score card
ID growth-factor receptor; dendritic cell vaccination; herpes-simplex-virus; chimeric antigen receptor; phase-iii trial; cancer stem-cells; high-grade glioma; cd8(+) t-cells; tumor-infiltrating lymphocytes; human cytomegalovirus
AB Background: Emerging immunotherapeutic strategies for the treatment of glioblastoma (GBM) such as dendritic cell (DC) vaccines, heat shock proteins, peptide vaccines, and adoptive T-cell therapeutics, to name a few, have transitioned from the bench to clinical trials. With upcoming strategies and developing therapeutics, it is challenging to critically evaluate the practical, clinical potential of individual approaches and to advise patients on the most promising clinical trials. Methods: The authors propose a system to prioritize such therapies in an organized and data-driven fashion. This schema is based on four categories of factors: antigenic target robustness, immune-activation and -effector responses, preclinical vetting, and early evidence of clinical response. Each of these categories is subdivided to focus on the most salient elements for developing a successful immunotherapeutic approach for GBM, and a numerical score is generated. Results: The Score Card reveals therapeutics that have the most robust data to support their use, provides a reference prioritization score, and can be applied in a reiterative fashion with emerging data. Conclusions: The authors hope that this schema will give physicians an evidence-based and rational framework to make the best referral decisions to better guide and serve this patient population.
C1 [Hodges, Tiffany R.; Ferguson, Sherise D.; Heimberger, Amy B.] Univ Texas MD Anderson Canc Ctr, Dept Neurosurg, Houston, TX 77030 USA.
   [Caruso, Hillary G.] Univ Texas MD Anderson Canc Ctr, Div Pediat, Houston, TX 77030 USA.
   [Kohanbash, Gary; Berger, Mitchel S.; Okada, Hideho] Univ Calif San Francisco, Dept Neurosurg, San Francisco, CA USA.
   [Zhou, Shouhao] Univ Texas MD Anderson Canc Ctr, Dept Biostat, Houston, TX 77030 USA.
   [Cloughesy, Timothy F.] Univ Calif Los Angeles, Dept Neurooncol, Los Angeles, CA USA.
   [Poste, George H.] Arizona State Univ, Scottsdale, AZ USA.
   [Khasraw, Mustafa] Univ Sydney, Sydney, NSW 2006, Australia.
   [Ba, Sujuan] Natl Fdn Canc Res, Bethesda, MD USA.
   [Ba, Sujuan] Asian Fund Canc Res, Hong Kong, Hong Kong, Peoples R China.
   [Jiang, Tao] Capital Med Univ, Tiantan Hosp, Dept Neurosurg, Beijing, Peoples R China.
   [Mikkelson, Tom] Henry Ford Hlth Syst, Dept Neurosurg, Detroit, MI USA.
   [Yung, W. K. Alfred; de Groot, John F.] Univ Texas MD Anderson Canc Ctr, Dept Neurooncol, Houston, TX 77030 USA.
   [Fine, Howard] Weill Cornell Med Coll, Div Neurooncol, New York, NY USA.
   [Cantley, Lewis C.] Harvard Med Sch, Dept Syst Biol, Boston, MA USA.
   [Mellinghoff, Ingo K.] Mem Sloan Kettering Canc Ctr, Dept Neurol, 1275 York Ave, New York, NY 10021 USA.
   [Mellinghoff, Ingo K.] Mem Sloan Kettering Canc Ctr, Human Oncol & Pathogenesis Program, 1275 York Ave, New York, NY 10021 USA.
   [Mitchell, Duane A.] Univ Florida, Dept Neurosurg, Gainesville, FL USA.
C3 University of Texas System; UTMD Anderson Cancer Center; University of Texas System; UTMD Anderson Cancer Center; University of California System; University of California San Francisco; University of Texas System; UTMD Anderson Cancer Center; University of California System; University of California Los Angeles; Arizona State University; University of Sydney; Capital Medical University; Henry Ford Health System; Henry Ford Hospital; University of Texas System; UTMD Anderson Cancer Center; Cornell University; Weill Cornell Medicine; Harvard University; Harvard Medical School; Memorial Sloan Kettering Cancer Center; Memorial Sloan Kettering Cancer Center; State University System of Florida; University of Florida
RP Heimberger, AB (通讯作者)，Univ Texas MD Anderson Canc Ctr, Dept Neurosurg, Houston, TX 77030 USA.
EM aheimber@mdanderson.org
FU Dr Marnie Rose Foundation; Ben and Catherine Ivy Foundation; University of Texas at MD Anderson Cancer Center GBM Moonshot Program; National Institutes of Health [CA1208113, P50 CA127001, P30 CA016672]
CR Abou-Ghazal M, 2008, CLIN CANCER RES, V14, P8228, DOI 10.1158/1078-0432.CCR-08-1329
   Agarwalla P, 2012, J IMMUNOTHER, V35, P385, DOI 10.1097/CJI.0b013e3182562d59
   Ali HR, 2015, ANN ONCOL, V26, P1488, DOI 10.1093/annonc/mdv192
   Ali S, 2005, CANCER RES, V65, P7194, DOI 10.1158/0008-5472.CAN-04-3434
   Ansell SM, 2015, NEW ENGL J MED, V372, P311, DOI 10.1056/NEJMoa1411087
   Ansell SM, 2009, CLIN CANCER RES, V15, P6446, DOI 10.1158/1078-0432.CCR-09-1339
   Ardon H, 2012, CANCER IMMUNOL IMMUN, V61, P2033, DOI 10.1007/s00262-012-1261-1
   Ardon H, 2010, J NEURO-ONCOL, V99, P261, DOI 10.1007/s11060-010-0131-y
   Ashizawa T, 2013, INT J ONCOL, V43, P219, DOI 10.3892/ijo.2013.1916
   Atkins MB, 1999, J CLIN ONCOL, V17, P2105, DOI 10.1200/JCO.1999.17.7.2105
   Belcaid Z, 2014, PLOS ONE, V9, P0, DOI 10.1371/journal.pone.0101764
   Berg JV, 2013, J EXP MED, V210, P2803, DOI 10.1084/jem.20130678
   Berghoff AS, 2015, NEURO-ONCOLOGY, V17, P1064, DOI 10.1093/neuonc/nou307
   Bleeker FE, 2009, HUM MUTAT, V30, P7, DOI 10.1002/humu.20937
   Bloch O, 2014, NEURO-ONCOLOGY, V16, P274, DOI 10.1093/neuonc/not203
   Bogdahn U, 2011, NEURO-ONCOLOGY, V13, P132, DOI 10.1093/neuonc/noq142
   Brahmer JR, 2015, FUTURE ONCOL, V11, P1307, DOI 10.2217/fon.15.52
   Brayer J, 2014, J IMMUNOTHER, V37, P187, DOI 10.1097/CJI.0000000000000024
   Brown CE, 2015, CLIN CANCER RES, V21, P4062, DOI 10.1158/1078-0432.CCR-15-0428
   Butowski N, 2009, J NEURO-ONCOL, V91, P175, DOI 10.1007/s11060-008-9693-3
   Carpentier A, 2010, NEURO-ONCOLOGY, V12, P401, DOI 10.1093/neuonc/nop047
   Caruso HG, 2015, CANCER RES, V75, P3505, DOI 10.1158/0008-5472.CAN-15-0139
   Champiat S, 2014, ONCOIMMUNOLOGY, V3, P0, DOI 10.4161/onci.27817
   Chang CN, 2011, J CLIN NEUROSCI, V18, P1048, DOI 10.1016/j.jocn.2010.11.034
   Choi BD, 2013, ONCOIMMUNOLOGY, V2, P0, DOI 10.4161/onci.26757
   Choi BD, 2014, J CLIN NEUROSCI, V21, P189, DOI 10.1016/j.jocn.2013.03.012
   Choi BD, 2013, P NATL ACAD SCI USA, V110, P270, DOI 10.1073/pnas.1219817110
   Cobbs CS, 2008, CANCER RES, V68, P724, DOI 10.1158/0008-5472.CAN-07-2291
   Cobbs CS, 2002, CANCER RES, V62, P3347
   Coniglio SJ, 2012, MOL MED, V18, P519, DOI 10.2119/molmed.2011.00217
   Crane CA, 2013, CLIN CANCER RES, V19, P205, DOI 10.1158/1078-0432.CCR-11-3358
   Crough T, 2012, IMMUNOL CELL BIOL, V90, P872, DOI 10.1038/icb.2012.19
   Curtin JF, 2009, PLOS MED, V6, P83, DOI 10.1371/journal.pmed.1000010
   DAngelo SP, 2015, HUM PATHOL, V46, P357, DOI 10.1016/j.humpath.2014.11.001
   DALY JM, 1988, ANN SURG, V208, P512, DOI 10.1097/00000658-198810000-00013
   de Groot J, 2012, ONCOTARGET, V3, P1036
   Debinski W, 1999, INT J ONCOL, V15, P481
   Debinski W, 1999, CLIN CANCER RES, V5, P985
   Dillman RO, 2004, J IMMUNOTHER, V27, P398, DOI 10.1097/00002371-200409000-00009
   Dillman RO, 2009, J IMMUNOTHER, V32, P914, DOI 10.1097/CJI.0b013e3181b2910f
   Dziurzynski K, 2012, NEURO-ONCOLOGY, V14, P246, DOI 10.1093/neuonc/nor227
   Everson RG, 2014, J IMMUNOTHER CANCER, V2, P0, DOI 10.1186/2051-1426-2-10
   Faghfuri E, 2015, EXPERT REV ANTICANC, V15, P981, DOI 10.1586/14737140.2015.1074862
   Fakhrai H, 2006, CANCER GENE THER, V13, P1052, DOI 10.1038/sj.cgt.7700975
   Fecci PE, 2006, CLIN CANCER RES, V12, P4294, DOI 10.1158/1078-0432.CCR-06-0053
   Fletcher M, 2015, CANCER RES, V75, P275, DOI 10.1158/0008-5472.CAN-14-1491
   Frei K, 2015, ONCOTARGET, V6, P5963, DOI 10.18632/oncotarget.3467
   Geynisman DM, 2015, EUR UROL, V68, P912, DOI 10.1016/j.eururo.2015.07.008
   Gold R, 2013, LANCET, V381, P2167, DOI 10.1016/S0140-6736(12)62190-4
   Gong WD, 2005, CLIN CANCER RES, V11, P1386, DOI 10.1158/1078-0432.CCR-04-0487
   Grauer OM, 2008, J IMMUNOL, V181, P6720, DOI 10.4049/jimmunol.181.10.6720
   Hamid O, 2013, NEW ENGL J MED, V369, P134, DOI 10.1056/NEJMoa1305133
   Han JF, 2015, SCI REP-UK, V5, P0, DOI 10.1038/srep11483
   Hardee ME, 2012, CANCER RES, V72, P4119, DOI 10.1158/0008-5472.CAN-12-0546
   Hasselbalch B, 2010, NEURO-ONCOLOGY, V12, P508, DOI 10.1093/neuonc/nop063
   Hau P, 2007, OLIGONUCLEOTIDES, V17, P201, DOI 10.1089/oli.2006.0053
   Heimberger AB, 2005, CLIN CANCER RES, V11, P1462, DOI 10.1158/1078-0432.CCR-04-1737
   Heimberger AB, 2003, CLIN CANCER RES, V9, P4247
   Heimberger AB, 2008, CLIN CANCER RES, V14, P5166, DOI 10.1158/1078-0432.CCR-08-0320
   Hellums EK, 2005, NEURO-ONCOLOGY, V7, P213, DOI 10.1215/S1152851705000074
   Hodi FS, 2010, NEW ENGL J MED, V363, P711, DOI 10.1056/NEJMoa1003466
   Holland EC, 1998, GENE DEV, V12, P3675, DOI 10.1101/gad.12.23.3675
   Horiguchi A, 2002, KIDNEY INT, V61, P926, DOI 10.1046/j.1523-1755.2002.00206.x
   Horiguchi A, 2002, J UROLOGY, V168, P762, DOI 10.1016/S0022-5347(05)64741-6
   Horinouchi H, 2015, INVEST NEW DRUG, V33, P881, DOI 10.1007/s10637-015-0243-5
   Huang SY, 2007, CLIN CANCER RES, V13, P1362, DOI 10.1158/1078-0432.CCR-06-2313
   Hui XH, 2013, ONCOL LETT, V6, P130, DOI 10.3892/ol.2013.1317
   Hunn MK, 2015, J NEURO-ONCOL, V121, P319, DOI 10.1007/s11060-014-1635-7
   Hussain SF, 2007, CANCER RES, V67, P9630, DOI 10.1158/0008-5472.CAN-07-1243
   Hussain SF, 2006, NEURO-ONCOLOGY, V8, P261, DOI 10.1215/15228517-2006-008
   Ishikawa E, 2004, ANTICANCER RES, V24, P1861
   Iwamaru A, 2007, ONCOGENE, V26, P2435, DOI 10.1038/sj.onc.1210031
   Iwami K, 2012, CYTOTHERAPY, V14, P733, DOI 10.3109/14653249.2012.666633
   JACHIMCZAK P, 1993, J NEUROSURG, V78, P944, DOI 10.3171/jns.1993.78.6.0944
   Jachimczak P, 1996, INT J CANCER, V65, P332, DOI 10.1002/(SICI)1097-0215(19960126)65:3<332::AID-IJC10>3.3.CO;2-X
   JACOBS SK, 1986, BRAIN RES, V372, P386, DOI 10.1016/0006-8993(86)91150-9
   JACOBS SK, 1987, J NEURO-ONCOL, V5, P5, DOI 10.1007/BF00162760
   JACOBS SK, 1986, J NEUROSURG, V64, P114, DOI 10.3171/jns.1986.64.1.0114
   Johnson LA, 2015, SCI TRANSL MED, V7, P0, DOI 10.1126/scitranslmed.aaa4963
   Kantoff PW, 2010, NEW ENGL J MED, V363, P411, DOI 10.1056/NEJMoa1001294
   Kawakami K, 2002, MOL MED, V8, P487, DOI 10.1007/BF03402028
   Kawakami K, 2001, CANCER RES, V61, P6194
   Khoury JD, 2003, CLIN CANCER RES, V9, P3692
   Kim JE, 2015, NEUROSURGERY, V62, P212, DOI 10.1227/01.neu.0000467105.60300.04
   Kioi M, 2006, CANCER-AM CANCER SOC, V107, P1407, DOI 10.1002/cncr.22134
   Kjellman C, 2000, INT J CANCER, V89, P251, DOI 10.1002/1097-0215(20000520)89:3<251::AID-IJC7>3.0.CO;2-5
   Kocak E, 2006, CANCER RES, V66, P7276, DOI 10.1158/0008-5472.CAN-05-2128
   Komohara Y, 2008, J PATHOL, V216, P15, DOI 10.1002/path.2370
   Komohara Y, 2011, J CLIN EXP HEMATOP, V51, P93, DOI 10.3960/jslrt.51.93
   Kong G, 2000, CANCER RES, V60, P6950
   Kong LY, 2008, CLIN CANCER RES, V14, P5759, DOI 10.1158/1078-0432.CCR-08-0377
   Kong LY, 2010, CLIN CANCER RES, V16, P5722, DOI 10.1158/1078-0432.CCR-10-1693
   Kong LY, 2009, CANCER IMMUNOL IMMUN, V58, P1023, DOI 10.1007/s00262-008-0618-y
   Kong S, 2012, CLIN CANCER RES, V18, P5949, DOI 10.1158/1078-0432.CCR-12-0319
   Kupferman Michael E, 2009, J EXP THER ONCOL, V8, P117
   Lacouture ME, 2015, CANCER IMMUNOL IMMUN, V64, P437, DOI 10.1007/s00262-015-1653-0
   Larkin J, 2015, NEW ENGL J MED, V373, P23, DOI 10.1056/NEJMoa1504030
   Lawler SE, 2015, J NEURO-ONCOL, V123, P465, DOI 10.1007/s11060-015-1734-0
   Lebbé C, 2014, ANN ONCOL, V25, P2277, DOI 10.1093/annonc/mdu441
   Liau LM, 2005, CLIN CANCER RES, V11, P5515, DOI 10.1158/1078-0432.CCR-05-0464
   LIEBERMAN MD, 1992, ANN SURG, V215, P157, DOI 10.1097/00000658-199202000-00011
   Lv S, 2012, INT J ONCOL, V41, P1029, DOI 10.3892/ijo.2012.1539
   Markert JM, 2012, J VIROL, V86, P5304, DOI 10.1128/JVI.06998-11
   Markovic DS, 2009, P NATL ACAD SCI USA, V106, P12530, DOI 10.1073/pnas.0804273106
   Martens T, 2008, CLIN CANCER RES, V14, P5447, DOI 10.1158/1078-0432.CCR-08-0147
   Masuda M, 2002, CANCER RES, V62, P3351
   Masuda M, 2002, JPN J CANCER RES, V93, P329, DOI 10.1111/j.1349-7006.2002.tb02176.x
   MAXWELL M, 1992, J NEUROSURG, V76, P799, DOI 10.3171/jns.1992.76.5.0799
   McDermott D, 2013, ANN ONCOL, V24, P2694, DOI 10.1093/annonc/mdt291
   McDermott DF, 2005, J CLIN ONCOL, V23, P133, DOI 10.1200/JCO.2005.03.206
   McLoughlin RM, 2005, P NATL ACAD SCI USA, V102, P9589, DOI 10.1073/pnas.0501794102
   Melero I, 1997, NAT MED, V3, P682, DOI 10.1038/nm0697-682
   Miao HS, 2014, PLOS ONE, V9, P0, DOI 10.1371/journal.pone.0094281
   Mitchell DA, 2008, NEURO-ONCOLOGY, V10, P10, DOI 10.1215/15228517-2007-035
   Mitchell DA, 2015, NATURE, V519, P366, DOI 10.1038/nature14320
   Mitchell DA, 2011, BLOOD, V118, P3003, DOI 10.1182/blood-2011-02-334565
   Mitsuka K, 2013, NEUROSURGERY, V72, P1031, DOI 10.1227/NEU.0b013e31828cf945
   Moher D, 2009, PLOS MED, V6, P0, DOI 10.1136/bmj.i4086
   MOSCATELLO DK, 1995, CANCER RES, V55, P5536
   Murat A, 2008, J CLIN ONCOL, V26, P3015, DOI 10.1200/JCO.2007.15.7164
   Nair SK, 2014, CLIN CANCER RES, V20, P2684, DOI 10.1158/1078-0432.CCR-13-3268
   Nefedova Y, 2005, CANCER RES, V65, P9525, DOI 10.1158/0008-5472.CAN-05-0529
   Nefedova Y, 2004, J IMMUNOL, V172, P464, DOI 10.4049/jimmunol.172.1.464
   Nemunaitis J, 2009, CANCER GENE THER, V16, P620, DOI 10.1038/cgt.2009.15
   Nemunaitis JJ, 2014, J. TRANSL. MED, V12, PO11, DOI 10.1186/1479-5876-12-S1-O11
   Nemunaitis J, 2006, J CLIN ONCOL, V24, P4721, DOI 10.1200/JCO.2005.05.5335
   Neyns B, 2009, ANN ONCOL, V20, P1596, DOI 10.1093/annonc/mdp032
   Nicholas MK, 2006, CLIN CANCER RES, V12, P7261, DOI 10.1158/1078-0432.CCR-06-0874
   ODay SJ, 2010, ANN ONCOL, V21, P1712, DOI 10.1093/annonc/mdq013
   Oh T, 2014, J TRANSL MED, V12, P0, DOI 10.1186/1479-5876-12-107
   Ohno M, 2013, J IMMUNOTHER CANCER, V1, P0, DOI 10.1186/2051-1426-1-21
   Okada H, 2015, CLIN CANCER RES, V21, P286, DOI 10.1158/1078-0432.CCR-14-1790
   Okada H, 2011, J CLIN ONCOL, V29, P330, DOI 10.1200/JCO.2010.30.7744
   Palucka AK, 2003, J IMMUNOTHER, V26, P432, DOI 10.1097/00002371-200309000-00006
   Palucka AK, 2005, J IMMUNOTHER, V28, P158, DOI 10.1097/01.cji.0000154249.74383.17
   Parker JN, 2000, P NATL ACAD SCI USA, V97, P2208, DOI 10.1073/pnas.040557897
   Parsons DW, 2008, SCIENCE, V321, P1807, DOI 10.1126/science.1164382
   Peggs KS, 2009, J EXP MED, V206, P1717, DOI 10.1084/jem.20082492
   Pellegatta S, 2006, CANCER RES, V66, P10247, DOI 10.1158/0008-5472.CAN-06-2048
   Pellegatta S, 2015, ACTA NEUROPATHOL COM, V3, P0, DOI 10.1186/s40478-014-0180-0
   Peñuelas S, 2009, CANCER CELL, V15, P315, DOI 10.1016/j.ccr.2009.02.011
   Phuphanich S, 2013, CANCER IMMUNOL IMMUN, V62, P125, DOI 10.1007/s00262-012-1319-0
   Plimack ER, 2013, ONCOLOGIST, V18, P819, DOI 10.1634/theoncologist.2013-0198
   Podrazil M, 2015, ONCOTARGET, V6, P18192, DOI 10.18632/oncotarget.4145
   Poli A, 2013, ONCOTARGET, V4, P1527, DOI 10.18632/oncotarget.1291
   Pollack IF, 2014, J CLIN ONCOL, V32, P2050, DOI 10.1200/JCO.2013.54.0526
   POLLOK KE, 1993, J IMMUNOL, V150, P771
   Prins RM, 2008, NEW ENGL J MED, V359, P539, DOI 10.1056/NEJMc0804818
   Pyonteck SM, 2013, NAT MED, V19, P1264, DOI 10.1038/nm.3337
   Quezada SA, 2006, J CLIN INVEST, V116, P1935, DOI 10.1172/JCI27745
   Ramalingam S, 2013, ANN ONCOL, V24, P2875, DOI 10.1093/annonc/mdt371
   Randriarimanana T, 2015, LIFE SCI, V137, P74, DOI 10.1016/j.lfs.2015.07.024
   Ranganathan P, 2012, J VIROL, V86, P854, DOI 10.1128/JVI.06097-11
   Reardon DA, 2015, NEUROSURGERY S, V62, P198, DOI 10.1227/01.NEU.0000467069.86811.3F
   Ries CH, 2015, CURR OPIN PHARMACOL, V23, P45, DOI 10.1016/j.coph.2015.05.008
   Robert C, 2014, LANCET, V384, P1109, DOI 10.1016/S0140-6736(14)60958-2
   Rosenfeld MR, 2010, NEURO-ONCOLOGY, V12, P1071, DOI 10.1093/neuonc/noq071
   Roth JC, 2014, HUM GENE THER CL DEV, V25, P16, DOI 10.1089/humc.2013.201
   Sampson JH, 2000, P NATL ACAD SCI USA, V97, P7503, DOI 10.1073/pnas.130166597
   Sampson JH, 2014, CLIN CANCER RES, V20, P972, DOI 10.1158/1078-0432.CCR-13-0709
   Sampson JH, 2012, PLOS ONE, V7, P0, DOI 10.1371/journal.pone.0031046
   Sampson JH, 2010, J CLIN ONCOL, V28, P4722, DOI 10.1200/JCO.2010.28.6963
   Sampson JH, 2009, MOL CANCER THER, V8, P2773, DOI 10.1158/1535-7163.MCT-09-0124
   Sampson JH, 2008, SEMIN IMMUNOL, V20, P267, DOI 10.1016/j.smim.2008.04.001
   Schadendorf D, 2006, ANN ONCOL, V17, P563, DOI 10.1093/annonc/mdj138
   Schlingensiepen R, 2005, OLIGONUCLEOTIDES, V15, P94, DOI 10.1089/oli.2005.15.94
   Schrand B, 2015, ONCOIMMUNOLOGY, V4, P0, DOI 10.4161/21624011.2014.970918
   Schrand B, 2014, CANCER IMMUNOL RES, V2, P867, DOI 10.1158/2326-6066.CIR-14-0007
   Schuessler A, 2014, CANCER RES, V74, P3466, DOI 10.1158/0008-5472.CAN-14-0296
   Schumacher T, 2014, NATURE, V512, P324, DOI 10.1038/nature13387
   Schuster J, 2015, NEURO-ONCOLOGY, V17, P854, DOI 10.1093/neuonc/nou348
   Scott AM, 2007, P NATL ACAD SCI USA, V104, P4071, DOI 10.1073/pnas.0611693104
   Shaughnessy AF, 2012, BRIT MED J, V345, P0, DOI 10.1136/bmj.e8346
   Sherry MM, 2009, STEM CELLS, V27, P2383, DOI 10.1002/stem.185
   Shinojima N, 2003, CANCER RES, V63, P6962
   Shuford WW, 1997, J EXP MED, V186, P47, DOI 10.1084/jem.186.1.47
   Small EJ, 2006, J CLIN ONCOL, V24, P3089, DOI 10.1200/JCO.2005.04.5252
   Snyder A, 2014, NEW ENGL J MED, V371, P2189, DOI 10.1056/NEJMoa1406498
   Soliman H, 2014, PLOS ONE, V9, P0, DOI 10.1371/journal.pone.0088557
   SRIVASTAVA PK, 1994, IMMUNOGENETICS, V39, P93
   Stragliotto G, 2013, INT J CANCER, V133, P1204, DOI 10.1002/ijc.28111
   Stupp R, 2005, NEW ENGL J MED, V352, P987, DOI 10.1056/NEJMoa043330
   Szulzewsky F, 2015, PLOS ONE, V10, P0, DOI 10.1371/journal.pone.0116644
   Testori A, 2008, J CLIN ONCOL, V26, P955, DOI 10.1200/JCO.2007.11.9941
   Topalian SL, 2014, J CLIN ONCOL, V32, P1020, DOI 10.1200/JCO.2013.53.0105
   Topalian SL, 2012, NEW ENGL J MED, V366, P2443, DOI 10.1056/NEJMoa1200690
   Tran TT, 2007, NEURO-ONCOLOGY, V9, P259, DOI 10.1215/15228517-2007-010
   Trepiakas R, 2010, CYTOTHERAPY, V12, P721, DOI 10.3109/14653241003774045
   Van Allen EM, 2015, SCIENCE, V350, P207, DOI 10.1126/science.aad0095
   van den Bent MJ, 2015, NEURO-ONCOLOGY, V17, P935, DOI 10.1093/neuonc/nov013
   Vik-Mo EO, 2013, CANCER IMMUNOL IMMUN, V62, P1499, DOI 10.1007/s00262-013-1453-3
   von Tresckow B, 2015, CLIN CANCER RES, V21, P1843, DOI 10.1158/1078-0432.CCR-14-1845
   Wainwright DA, 2014, CLIN CANCER RES, V20, P5290, DOI 10.1158/1078-0432.CCR-14-0514
   Wainwright DA, 2012, CLIN CANCER RES, V18, P6110, DOI 10.1158/1078-0432.CCR-12-2130
   Wakimoto H, 2009, CANCER RES, V69, P3472, DOI 10.1158/0008-5472.CAN-08-3886
   Wang P, 2008, CELL IMMUNOL, V253, P59, DOI 10.1016/j.cellimm.2008.04.014
   Weber Jeffrey, 2013, CANCER IMMUN, V13, P7
   Weber JS, 2011, MELANOMA RES, V21, P530, DOI 10.1097/CMR.0b013e32834d3d88
   Weber JS, 2008, J CLIN ONCOL, V26, P5950, DOI 10.1200/JCO.2008.16.1927
   Wei J, 2010, CLIN CANCER RES, V16, P461, DOI 10.1158/1078-0432.CCR-09-1983
   Wei J, 2010, MOL CANCER THER, V9, P67, DOI 10.1158/1535-7163.MCT-09-0734
   Wei QX, 2006, CANCER RES, V66, P7429, DOI 10.1158/0008-5472.CAN-06-0712
   Wick W, 2014, NEURO-ONCOLOGY, V16, P332, DOI 10.1093/neuonc/nou002
   Wikstrand CJ, 1997, CANCER RES, V57, P4130
   Wood C, 2008, LANCET, V372, P145, DOI 10.1016/S0140-6736(08)60697-2
   Wu A, 2010, NEURO-ONCOLOGY, V12, P1113, DOI 10.1093/neuonc/noq082
   Xi SC, 2005, ONCOGENE, V24, P970, DOI 10.1038/sj.onc.1208316
   Xu QJ, 2009, STEM CELLS, V27, P1734, DOI 10.1002/stem.102
   Yamanaka R, 2003, BRIT J CANCER, V89, P1172, DOI 10.1038/sj.bjc.6601268
   Yan H, 2009, NEW ENGL J MED, V360, P765, DOI 10.1056/NEJMoa0808710
   Yu H, 2004, NAT REV CANCER, V4, P97, DOI 10.1038/nrc1275
   Yu H, 2007, NAT REV IMMUNOL, V7, P41, DOI 10.1038/nri1995
   Yu JS, 2001, CANCER RES, V61, P842
   Yu JS, 2004, CANCER RES, V64, P4973, DOI 10.1158/0008-5472.CAN-03-3505
   Yu P, 2004, NAT IMMUNOL, V5, P141, DOI 10.1038/ni1029
   Zhu XM, 2007, J TRANSL MED, V5, P0, DOI 10.1186/1479-5876-5-10
   Zhu XM, 2010, CANCER IMMUNOL IMMUN, V59, P1401, DOI 10.1007/s00262-010-0876-3
   Zhu XK, 2015, ONCOTARGET, V6, P171, DOI 10.18632/oncotarget.2767
NR 223
TC 12
Z9 13
U1 1
U2 11
PU TAYLOR & FRANCIS INC
PI PHILADELPHIA
PA 530 WALNUT STREET, STE 850, PHILADELPHIA, PA 19106 USA
SN 2162-402X
EI 
J9 ONCOIMMUNOLOGY
JI OncoImmunology
PD JUN 15
PY 2016
VL 5
IS 6
BP 
EP 
DI 10.1080/2162402X.2016.1145332
PG 19
WC Oncology; Immunology
SC Oncology; Immunology
GA DQ4GS
UT WOS:000379162700007
PM 27471611
DA 2025-02-17
ER

PT J
AU Volovitz, I
   Shapira, N
   Ezer, H
   Gafni, A
   Lustgarten, M
   Alter, T
   Ben-Horin, I
   Barzilai, O
   Shahar, T
   Kanner, A
   Fried, I
   Veshchev, I
   Grossman, R
   Ram, Z
AF Volovitz, Ilan
   Shapira, Netanel
   Ezer, Haim
   Gafni, Aviv
   Lustgarten, Merav
   Alter, Tal
   Ben-Horin, Idan
   Barzilai, Ori
   Shahar, Tal
   Kanner, Andrew
   Fried, Itzhak
   Veshchev, Igor
   Grossman, Rachel
   Ram, Zvi
TI A non-aggressive, highly efficient, enzymatic method for dissociation of human brain-tumors and brain-tissues to viable single-cells
SO BMC NEUROSCIENCE
LA English
DT Article
DE Brain tumors; Glioma; Glioblastoma; Brain metastasis; Brain; Tissue dissociation; Neutral protease; Dispase; Collagenase; DNase
ID neural stem-cells; flow-cytometry; dendritic cells; neutral protease; islet isolation; glioma; viability; rat; immunotherapy; live
AB Background: Conducting research on the molecular biology, immunology, and physiology of brain tumors (BTs) and primary brain tissues requires the use of viably dissociated single cells. Inadequate methods for tissue dissociation generate considerable loss in the quantity of single cells produced and in the produced cells' viability. Improper dissociation may also demote the quality of data attained in functional and molecular assays due to the presence of large quantities cellular debris containing immune-activatory danger associated molecular patterns, and due to the increased quantities of degraded proteins and RNA. Results: Over 40 resected BTs and non-tumorous brain tissue samples were dissociated into single cells by mechanical dissociation or by mechanical and enzymatic dissociation. The quality of dissociation was compared for all frequently used dissociation enzymes (collagenase, DNase, hyaluronidase, papain, dispase) and for neutral protease (NP) from Clostridium histolyticum. Single-cell-dissociated cell mixtures were evaluated for cellular viability and for the cell-mixture dissociation quality. Dissociation quality was graded by the quantity of subcellular debris, non-dissociated cell clumps, and DNA released from dead cells. Of all enzymes or enzyme combinations examined, NP (an enzyme previously not evaluated on brain tissues) produced dissociated cell mixtures with the highest mean cellular viability: 93 % in gliomas, 85 % in brain metastases, and 89 % in non-tumorous brain tissue. NP also produced cell mixtures with significantly less cellular debris than other enzymes tested. Dissociation using NP was non-aggressive over time-no changes in cell viability or dissociation quality were found when comparing 2-h dissociation at 37 degrees C to overnight dissociation at ambient temperature. Conclusions: The use of NP allows for the most effective dissociation of viable single cells from human BTs or brain tissue. Its non-aggressive dissociative capacity may enable ambient-temperature shipping of tumor pieces in multicenter clinical trials, meanwhile being dissociated. As clinical grade NP is commercially available it can be easily integrated into cell-therapy clinical trials in neuro-oncology. The high quality viable cells produced may enable investigators to conduct more consistent research by avoiding the experimental artifacts associated with the presence dead cells or cellular debris.
C1 [Volovitz, Ilan; Shapira, Netanel; Gafni, Aviv; Lustgarten, Merav; Alter, Tal; Ben-Horin, Idan] Tel Aviv Univ, Tel Aviv Sourasky Med Ctr, Dept Neurosurg, Canc Immunotherapy Lab, Weizmann 6, IL-69978 Tel Aviv, Israel.
   [Volovitz, Ilan; Barzilai, Ori; Shahar, Tal; Kanner, Andrew; Fried, Itzhak; Veshchev, Igor; Grossman, Rachel; Ram, Zvi] Tel Aviv Univ, Tel Aviv Sourasky Med Ctr, Dept Neurosurg, Weizmann 6, IL-69978 Tel Aviv, Israel.
   [Ezer, Haim] Galilee Med Ctr, Dept Neurosurg, Lohamei HaGetaot 5, Nahariyya, Israel.
C3 Tel Aviv University; Sackler Faculty of Medicine; Tel Aviv Sourasky Medical Center; Tel Aviv University; Sackler Faculty of Medicine; Tel Aviv Sourasky Medical Center; Western Galilee Hospital
RP Volovitz, I (通讯作者)，Tel Aviv Univ, Tel Aviv Sourasky Med Ctr, Dept Neurosurg, Canc Immunotherapy Lab, Weizmann 6, IL-69978 Tel Aviv, Israel.; Volovitz, I (通讯作者)，Tel Aviv Univ, Tel Aviv Sourasky Med Ctr, Dept Neurosurg, Weizmann 6, IL-69978 Tel Aviv, Israel.
EM volovitz@yahoo.com
FU Public Committee for Allocation of Estate Funds, Ministry of Justice, Israel [5313]
CR Betts MR, 2006, BLOOD, V107, P4781, DOI 10.1182/blood-2005-12-4818
   Breite AG, 2010, TRANSPL P, V42, P2052, DOI 10.1016/j.transproceed.2010.05.118
   CHOI DW, 1992, J NEUROBIOL, V23, P1261, DOI 10.1002/neu.480230915
   Davidson Donald J, 2004, J CYST FIBROS, V3 Suppl 2, P59, DOI 10.1016/j.jcf.2004.05.013
   do Carmo A, 2013, CANCER BIOL THER, V14, P287, DOI 10.4161/cbt.23615
   Gomez GG, 2004, METH MOLEC MED, V88, P101
   Hayashida Y, 2004, J NEUROSCI METH, V137, P25, DOI 10.1016/j.jneumeth.2004.02.008
   He WL, 2001, J NEUROSCI, V21, P8854, DOI 10.1523/JNEUROSCI.21-22-08854.2001
   Higgins AZ, 2011, J NEUROSCI METH, V201, P9, DOI 10.1016/j.jneumeth.2011.06.033
   Hilpert F, 2005, SCAND J IMMUNOL, V62, P399, DOI 10.1111/j.1365-3083.2005.01677.x
   Humpe A, 2005, TRANSFUSION, V45, P1208, DOI 10.1111/j.1537-2995.2005.00174.x
   Hwang WS, 2005, SCIENCE, V308, P1777, DOI 10.1126/science.1112286
   Kox M, 2008, NEUROLOGY, V70, P480, DOI 10.1212/01.wnl.0000279479.69502.3e
   Lamoreaux L, 2006, NAT PROTOC, V1, P1507, DOI 10.1038/nprot.2006.268
   Louis SA, 2012, METHOD MOL BIOL, V946, P479
   Maric D, 2004, MOL NEUROBIOL, V30, P49, DOI 10.1385/MN:30:1:049
   Mena I, 2004, J VIROL, V78, P13356, DOI 10.1128/JVI.78.23.13356-13361.2004
   Mitchell DA, 2008, IMMUNOL REV, V222, P70, DOI 10.1111/j.1600-065X.2008.00603.x
   Nagato M, 2005, J NEUROSCI RES, V80, P456, DOI 10.1002/jnr.20442
   Okada H, 2009, CRIT REV IMMUNOL, V29, P1
   Palucka K, 2012, NAT REV CANCER, V12, P265, DOI 10.1038/nrc3258
   Panchision DM, 2007, STEM CELLS, V25, P1560, DOI 10.1634/stemcells.2006-0260
   Patel AP, 2014, SCIENCE, V344, P1396, DOI 10.1126/science.1254257
   Perfetto SP, 2004, NAT REV IMMUNOL, V4, P648, DOI 10.1038/nri1416
   Perfetto SP, 2006, J IMMUNOL METHODS, V313, P199, DOI 10.1016/j.jim.2006.04.007
   Pisetsky DS, 2008, ARTHRITIS RES THER, V10, P0, DOI 10.1186/ar2440
   Pistollato F, 2011, CURR PROTOC STEM CEL, V0, P3
   Rebetz J, 2008, PLOS ONE, V3, P0, DOI 10.1371/journal.pone.0001936
   SAWAMURA Y, 1988, J NEUROSURG, V69, P745, DOI 10.3171/jns.1988.69.5.0745
   Seglen P O, 1976, METHODS CELL BIOL, V13, P29, DOI 10.1016/S0091-679X(08)61797-5
   Shurin MR, 2009, CANCER RES, V69, P2487, DOI 10.1158/0008-5472.CAN-08-2611
   SILANI V, 1988, BRAIN RES, V473, P169, DOI 10.1016/0006-8993(88)90331-9
   Singh SK, 2004, NATURE, V432, P396, DOI 10.1038/nature03128
   Szot GL, 2009, TRANSPLANTATION, V88, P753, DOI 10.1097/TP.0b013e3181b443ae
   Tsuda M, 2013, GLIA, V61, P55, DOI 10.1002/glia.22379
   VANDEIJNEN JHM, 1994, CELL TISSUE RES, V277, P115, DOI 10.1007/BF00303087
   Volovitz I, 2011, J IMMUNOL, V187, P5452, DOI 10.4049/jimmunol.1003946
   Vrtacnik P, 2014, ANAL BIOCHEM, V463, P38, DOI 10.1016/j.ab.2014.06.017
   Wigg AJ, 2003, ANAL BIOCHEM, V317, P19, DOI 10.1016/S0003-2697(03)00057-5
   WOLTERS GHJ, 1995, DIABETES, V44, P227, DOI 10.2337/diabetes.44.2.227
   Worthington K, 2011, WORTHINGTON ENZYME M, V0, P0
   Yamazoe H, 2006, BIOMATERIALS, V27, P4871, DOI 10.1016/j.biomaterials.2006.05.006
   Yan Y, 2013, CANCER SCI, V104, P55, DOI 10.1111/cas.12033
   Ziu M, 2006, J NEURO-ONCOL, V79, P125, DOI 10.1007/s11060-006-9121-5
NR 44
TC 35
Z9 36
U1 2
U2 18
PU BIOMED CENTRAL LTD
PI LONDON
PA 236 GRAYS INN RD, FLOOR 6, LONDON WC1X 8HL, ENGLAND
SN 1471-2202
EI 
J9 BMC NEUROSCI
JI BMC Neurosci.
PD JUN 1
PY 2016
VL 17
IS 
BP 
EP 
DI 10.1186/s12868-016-0262-y
PG 10
WC Neurosciences
SC Neurosciences & Neurology
GA DN3IW
UT WOS:000376956600002
PM 27251756
DA 2025-02-17
ER

PT J
AU Cohen-Inbar, O
   Xu, ZY
   Sheehan, JP
AF Cohen-Inbar, Or
   Xu, Zhiyuan
   Sheehan, Jason P.
TI Focused ultrasound-aided immunomodulation in glioblastoma multiforme: a therapeutic concept
SO JOURNAL OF THERAPEUTIC ULTRASOUND
LA English
DT Review
DE Focused ultrasound; FUS; HIFU; GBM; Immunomodulation; Synergistic immunotherapy
ID blood-brain-barrier; microbubble contrast agent; induced antitumor immunity; hepatocellular-carcinoma; liposomal doxorubicin; hsp70 expression; cancer-patients; tumor-cells; ablation; cytokine
AB Patients with glioblastoma multiforme (GBM) exhibit a deficient anti-tumor immune response. Both arms of the immune system were shown to be hampered in GBM, namely the local cellular immunity mediated by the Th-1 subset of helper T cells and the systemic humoral immunity mediated by the Th-2 subset of helper T cells. Immunotherapy is rapidly becoming one of the pillars of anti-cancer therapy. GBM has not received similar clinical successes as of yet, which may be attributed to its relative inaccessibility (the blood-brain barrier (BBB)), its poor immunogenicity, few characterized cancer antigens, or any of the many other immune mechanisms known to be hampered. Focused ultrasound (FUS) is emerging as a promising treatment approach. The effects of FUS on the tissue are not merely thermal. Mounting evidence suggests that in addition to thermal ablation, FUS induces mechanical acoustic cavitation and immunomodulation plays a key role in boosting the host anti-tumor immune responses. We separately discuss the different pertinent immunosuppressive mechanisms harnessed by GBM and the immunomodulatory effects of FUS. The effect of FUS and microbubbles in disrupting the BBB and introducing antigens and drugs to the tumor milieu is discussed. The FUS-induced pro-inflammatory cytokines secretion and stress response, the FUS-induced change in the intra-tumoral immune-cells populations, the FUS-induced augmentation of dendritic cells activity, and the FUS-induced increased cytotoxic cells potency are all discussed. We next attempt at offering a conceptual synopsis of the synergistic treatment of GBM utilizing FUS and immunotherapy. In conclusion, it is increasingly apparent that no single treatment modality will triumph on GBM. The reviewed FUS-induced immunomodulation effects can be harnessed to current and developing immunotherapy approaches. Together, these may overcome GBM-induced immune-evasion and generate a clinically relevant anti-tumor immune response.
C1 [Cohen-Inbar, Or; Xu, Zhiyuan; Sheehan, Jason P.] Univ Virginia, Dept Neurol Surg, Charlottesville, VA 22904 USA.
   [Cohen-Inbar, Or] Technion Israel Inst Technol, Mol Immunol & Tumor Immunotherapy Lab, Haifa, Israel.
C3 University of Virginia; Technion Israel Institute of Technology
RP Cohen-Inbar, O (通讯作者)，Univ Virginia, Dept Neurol Surg, Charlottesville, VA 22904 USA.; Cohen-Inbar, O (通讯作者)，Technion Israel Inst Technol, Mol Immunol & Tumor Immunotherapy Lab, Haifa, Israel.
EM oc2f@virginia.edu
CR Aghi MK, 2009, J NEURO-ONCOL, V93, P115, DOI 10.1007/s11060-009-9826-3
   Alkins R, 2013, CANCER RES, V73, P1892, DOI 10.1158/0008-5472.CAN-12-2609
   Alonso A, 2015, FRONT NEUROL NEUROSC, V36, P106, DOI 10.1159/000366242
   Aryal M, 2013, J CONTROL RELEASE, V169, P103, DOI 10.1016/j.jconrel.2013.04.007
   Bajzert J, 2015, POSTEP HIG MED DOSW, V69, P1149
   Castro MG, 2014, CLIN CANCER RES, V20, P5147, DOI 10.1158/1078-0432.CCR-14-0820
   Chen H, 2014, J CEREBR BLOOD F MET, V34, P1197, DOI 10.1038/jcbfm.2014.71
   Chen PY, 2015, J TRANSL MED, V13, P0, DOI 10.1186/s12967-015-0451-y
   Choe G, 2003, CANCER RES, V63, P2742
   COHENINBAR O, 2015, FOCUSED NEUROSURGERY, V0, P0
   Das A, 2002, J CANCER RES CLIN, V128, P302, DOI 10.1007/s00432-002-0343-4
   Deng J, 2010, ULTRASOUND MED BIOL, V36, P441, DOI 10.1016/j.ultrasmedbio.2009.12.004
   Diaz RJ, 2014, NANOMED-NANOTECHNOL, V10, P1075, DOI 10.1016/j.nano.2013.12.006
   Ermoian RP, 2002, CLIN CANCER RES, V8, P1100
   Fecci PE, 2006, CANCER RES, V66, P3294, DOI 10.1158/0008-5472.CAN-05-3773
   Ferrara K, 2007, ANNU REV BIOMED ENG, V9, P415, DOI 10.1146/annurev.bioeng.8.061505.095852
   Fischer K, 2010, CANCER J, V16, P118, DOI 10.1097/PPO.0b013e3181db7c32
   Frenkel Victor, 2006, FUTURE ONCOL, V2, P111, DOI 10.2217/14796694.2.1.111
   FUCIKOVA J, 2015, KLIN ONKOL S4, V28, P48
   Gomez GG, 2006, GENE THER MOL BIOL, V10A, P133
   Haen SP, 2011, CLIN DEV IMMUNOL, V0, P0, DOI DOI 10.1155/2011/160250
   Hao CH, 2002, ACTA NEUROPATHOL, V103, P171
   Higgins JP, 2009, CANCER BIOL THER, V8, P1440, DOI 10.4161/cbt.8.15.9133
   Hu Z, 2007, J TRANSL MED, V5, P0, DOI 10.1186/1479-5876-5-34
   Hu ZL, 2005, BIOCHEM BIOPH RES CO, V335, P124, DOI 10.1016/j.bbrc.2005.07.071
   Huang XY, 2012, PLOS ONE, V7, P0, DOI 10.1371/journal.pone.0041632
   Hundt W, 2011, TECHNOL CANCER RES T, V10, P197, DOI 10.7785/tcrt.2012.500195
   Hundt W, 2007, ACAD RADIOL, V14, P859, DOI 10.1016/j.acra.2007.04.008
   Hwang JH, 2005, ULTRASOUND MED BIOL, V31, P553, DOI 10.1016/j.ultrasmedbio.2004.12.014
   Irvine DJ, 2002, NATURE, V419, P845, DOI 10.1038/nature01076
   Kennedy JE, 2005, NAT REV CANCER, V5, P321, DOI 10.1038/nrc1591
   Kim YS, 2008, KOREAN J RADIOL, V9, P291, DOI 10.3348/kjr.2008.9.4.291
   Kramer G, 2004, PROSTATE, V58, P109, DOI 10.1002/pros.10314
   Krauze AV, 2015, INT J RADIAT ONCOL, V92, P986, DOI 10.1016/j.ijrobp.2015.04.038
   Kruse DE, 2008, PHYS MED BIOL, V53, P3641, DOI 10.1088/0031-9155/53/13/017
   Liu F, 2010, J TRANSL MED, V8, P0, DOI 10.1186/1479-5876-8-7
   Liu HL, 2014, PLOS ONE, V9, P0, DOI 10.1371/journal.pone.0114311
   Liu HL, 2012, J TRANSL MED, V10, P0, DOI 10.1186/1479-5876-10-221
   Lu P, 2009, SURGERY, V145, P286, DOI 10.1016/j.surg.2008.10.010
   Madersbacher S, 1998, PROSTATE, V37, P174
   McDannold NJ, 2006, RADIOLOGY, V241, P95, DOI 10.1148/radiol.2411051170
   MUTH C, 2015, STRAHLENTHER ONKOL, V0, P0
   Parsa AT, 2007, NAT MED, V13, P84, DOI 10.1038/nm1517
   Partanen A, 2012, INT J HYPERTHER, V28, P320, DOI 10.3109/02656736.2012.680173
   Pistoia V, 2007, SEMIN CANCER BIOL, V17, P469, DOI 10.1016/j.semcancer.2007.07.004
   Pockley AG, 2003, LANCET, V362, P469, DOI 10.1016/S0140-6736(03)14075-5
   Rodriguez A, 2015, PHARMACEUTICS, V7, P175, DOI 10.3390/pharmaceutics7030175
   Rosberger Daniel F, 1994, BIOTECHNOLOGY THERAPEUTICS, V5, P59
   Rubin LL, 1999, ANNU REV NEUROSCI, V22, P11, DOI 10.1146/annurev.neuro.22.1.11
   Schwartz RH, 2003, ANNU REV IMMUNOL, V21, P305, DOI 10.1146/annurev.immunol.21.120601.141110
   See AP, 2015, J NEURO-ONCOL, V123, P405, DOI 10.1007/s11060-015-1849-3
   Sheikov N, 2004, ULTRASOUND MED BIOL, V30, P979, DOI 10.1016/j.ultrasmedbio.2004.04.010
   Skitzki JJ, 2009, CURR OPIN INVEST DR, V10, P550
   Stupp R, 2005, NEW ENGL J MED, V352, P987, DOI 10.1056/NEJMoa043330
   Tempany CMC, 2011, RADIOLOGY, V259, P39, DOI 10.1148/radiol.11100155
   Todryk SM, 2003, IMMUNOLOGY, V110, P1, DOI 10.1046/j.1365-2567.2003.01725.x
   Unga J, 2014, ADV DRUG DELIVER REV, V72, P144, DOI 10.1016/j.addr.2014.03.004
   Vestweber D, 2012, ANN NY ACAD SCI, V1257, P184, DOI 10.1111/j.1749-6632.2012.06558.x
   Wainwright DA, 2014, CLIN CANCER RES, V20, P5290, DOI 10.1158/1078-0432.CCR-14-0514
   Walker PR, 2002, IMMUNOLOGY, V107, P28, DOI 10.1046/j.1365-2567.2002.01507.x
   Wang X, 2002, CHINESE MED J-PEKING, V115, P1332
   Wang X, 2015, ONCOTARGET, V0, P0
   Weller M, 2014, LANCET ONCOL, V15, PE395, DOI 10.1016/S1470-2045(14)70011-7
   Wu F, 2005, RADIOLOGY, V236, P1034, DOI 10.1148/radiol.2362041105
   Wu F, 2005, RADIOLOGY, V235, P659, DOI 10.1148/radiol.2352030916
   Wu F, 2004, ULTRASOUND MED BIOL, V30, P1217, DOI 10.1016/j.ultrasmedbio.2004.08.003
   Wu F, 2007, ANN SURG ONCOL, V14, P1237, DOI 10.1245/s10434-006-9275-6
   Wu F, 2016, ADV EXP MED BIOL, V880, P131, DOI 10.1007/978-3-319-22536-4_8
   Xia JZ, 2012, ULTRASOUND MED BIOL, V38, P1363, DOI 10.1016/j.ultrasmedbio.2012.03.009
   Xing YF, 2008, BIOCHEM BIOPH RES CO, V375, P645, DOI 10.1016/j.bbrc.2008.08.072
   Xu ZL, 2009, ULTRASOUND MED BIOL, V35, P50, DOI 10.1016/j.ultrasmedbio.2008.08.005
   Yang FY, 2014, PLOS ONE, V9, P0, DOI 10.1371/journal.pone.0092910
   Yang FY, 2012, J CONTROL RELEASE, V160, P652, DOI 10.1016/j.jconrel.2012.02.023
   Yang Liu, 2003, CANCER CONTROL, V10, P138
   YANG R, 1992, J PEDIATR SURG, V27, P246, DOI 10.1016/0022-3468(92)90321-W
   Zhang Y, 2010, WORLD J GASTROENTERO, V16, P3584, DOI 10.3748/wjg.v16.i28.3584
   Zhou P, 2007, J CLIN ONCOL, V25, P0
   Zhou Q, 2008, ULTRASOUND MED BIOL, V34, P81, DOI 10.1016/j.ultrasmedbio.2007.07.013
   Zisakis A, 2007, CYTOKINE, V39, P99, DOI 10.1016/j.cyto.2007.05.012
NR 79
TC 61
Z9 69
U1 0
U2 23
PU BMC
PI LONDON
PA CAMPUS, 4 CRINAN ST, LONDON N1 9XW, ENGLAND
SN 2050-5736
EI 
J9 J THER ULTRASOUND
JI J. Ther. Ultrasound
PD JAN 22
PY 2016
VL 4
IS 
BP 
EP 
DI 10.1186/s40349-016-0046-y
PG 9
WC Radiology, Nuclear Medicine & Medical Imaging
SC Radiology, Nuclear Medicine & Medical Imaging
GA DT9ZM
UT WOS:000381861000001
PM 26807257
DA 2025-02-17
ER

PT J
AU Dashti, A
   Ebrahimi, M
   Hadjati, J
   Memarnejadian, A
   Moazzeni, SM
AF Dashti, Amir
   Ebrahimi, Marzieh
   Hadjati, Jamshid
   Memarnejadian, Arash
   Moazzeni, Seyed Mohammad
TI Dendritic cell based immunotherapy using tumor stem cells mediates potent antitumor immune responses
SO CANCER LETTERS
LA English
DT Article
DE Cancer stem cell; Immunotherapy; Dendritic cell; Melanoma; Immunity
ID metastatic melanoma; human glioblastoma; breast-cancer; vaccination; peptide; antigen; microenvironment; identification; lymphoma; target
AB Cancer stem cells (CSCs) are demonstrated to be usually less sensitive to conventional methods of cancer therapies, resulting in tumor relapse. It is well-known that an ideal treatment would be able to selectively target and kill CSCs, so as to avoid the tumor reversion. The aim of our present study was to evaluate the effectiveness of a dendritic cell (DC) based vaccine against CSCs in a mouse model of malignant melanoma. C57BL/6 mouse bone marrow derived DCs pulsed with a murine melanoma cell line (B16F10) or CSC lysates were used as a vaccine. Immunization of mice with CSC lysate-pulsed DCs was able to induce a significant prophylactic effect by a higher increase in lifespan and obvious depression of tumor growth in tumor bearing mice. The mice vaccinated with DCs loaded with CSC-lysate were revealed to produce specific cytotoxic responses to CSCs. The proliferation assay and cytokine (IFN-gamma and IL-4) secretion of mice vaccinated with CSC lysate-pulsed DCs also showed more favorable results, when compared to those receiving B16F10 lysate-pulsed DCs. These findings suggest a potential strategy to improve the efficacy of DC-based immunotherapy of cancers. (C) 2016 Elsevier Ireland Ltd. All rights reserved.
C1 [Dashti, Amir; Moazzeni, Seyed Mohammad] Tarbiat Modares Univ, Dept Immunol, Fac Med Sci, Tehran, Iran.
   [Ebrahimi, Marzieh] Royan Inst Stem Cell Biol & Technol, Dept Stem Cells & Dev Biol, Tehran, Iran.
   [Hadjati, Jamshid] Univ Tehran Med Sci, Dept Immunol, Fac Med, Tehran, Iran.
   [Memarnejadian, Arash] Pasteur Inst Iran, Dept Hepatitis & AIDS, Tehran, Iran.
C3 Tarbiat Modares University; Tehran University of Medical Sciences; Pasteur Network; Pasteur Institute of Iran
RP Moazzeni, SM (通讯作者)，Tarbiat Modares Univ, Dept Immunol, Fac Med Sci, Tehran, Iran.
EM moazzeni@modares.ac.ir
FU Tarbiat Modares University [52/83484]
CR Al-Hajj M, 2003, P NATL ACAD SCI USA, V100, P3983, DOI 10.1073/pnas.0530291100
   Banchereau J, 2001, CANCER RES, V61, P6451
   Bao SD, 2006, NATURE, V444, P756, DOI 10.1038/nature05236
   Bjerkvig R, 2009, SEMIN CANCER BIOL, V19, P279, DOI 10.1016/j.semcancer.2009.09.001
   Bonnet D, 1997, NAT MED, V3, P730, DOI 10.1038/nm0797-730
   BRADFORD MM, 1976, ANAL BIOCHEM, V72, P248, DOI 10.1016/0003-2697(76)90527-3
   Caspi RR, 2008, NAT REV IMMUNOL, V8, P970, DOI 10.1038/nri2438
   Castriconi R, 2009, J IMMUNOL, V182, P3530, DOI 10.4049/jimmunol.0802845
   Celluzzi CM, 1996, J EXP MED, V183, P283, DOI 10.1084/jem.183.1.283
   Contag CH, 2010, CANCER RES, V70, P9837, DOI 10.1158/0008-5472.CAN-10-2650
   de Vries IJM, 2005, NAR BIOTECH, V0, P23
   Demopoulos HB, 2013, JNCI-J NATL CANCER I, V35, P823
   Diaz R, 2010, BMC CANCER, V10, P0, DOI 10.1186/1471-2407-10-188
   Dou M, 2007, CELL MOL IMMUNOL, V4, P0
   Durward M, 2010, JOVE-J VIS EXP, V45, P1
   Entimov V, 2010, CANC STAM CELL THER, V0, P0
   Fields RC, 1998, P NATL ACAD SCI USA, V95, P9482, DOI 10.1073/pnas.95.16.9482
   Gajewski TF, 2007, CLIN CANCER RES, V13, P5256, DOI 10.1158/1078-0432.CCR-07-0892
   Gajewski TF, 2006, IMMUNOL REV, V213, P131, DOI 10.1111/j.1600-065X.2006.00442.x
   Galli R, 2004, CANCER RES, V64, P7011, DOI 10.1158/0008-5472.CAN-04-1364
   Grichnik JM, 2006, J INVEST DERMATOL, V126, P142, DOI 10.1038/sj.jid.5700017
   Hunder NN, 2008, NEW ENGL J MED, V358, P2698, DOI 10.1056/NEJMoa0800251
   Jang MJ, 2011, VACCINE, V29, P2400, DOI 10.1016/j.vaccine.2011.01.036
   Jung ID, 2011, CANCER RES, V71, P2858, DOI 10.1158/0008-5472.CAN-10-3487
   Katayama R, 2009, CANCER SCI, V100, P2060, DOI 10.1111/j.1349-7006.2009.01288.x
   Kitamura H, 2009, LUNG CANCER, V66, P275, DOI 10.1016/j.lungcan.2009.07.019
   Klonisch T, 2008, TRENDS MOL MED, V14, P450, DOI 10.1016/j.molmed.2008.08.003
   Linheng L, 2006, CANCER RES, V66, P4553
   Mizrak D, 2008, J PATHOL, V214, P3, DOI 10.1002/path.2283
   Morse MA, 1999, CLIN CANCER RES, V5, P1331
   Nair SK, 2000, NAT MED, V6, P1011, DOI 10.1038/79519
   Nestle FO, 1998, NAT MED, V4, P328, DOI 10.1038/nm0398-328
   Ning N, 2012, CANCER RES, V72, P1853, DOI 10.1158/0008-5472.CAN-11-1400
   OBrien CA, 2007, NATURE, V445, P106, DOI 10.1038/nature05372
   Pellegatta S, 2006, CANCER RES, V66, P10247, DOI 10.1158/0008-5472.CAN-06-2048
   Ragde Haakon, 2004, J UROL, V172, P2532, DOI 10.1097/01.ju.0000144211.51111.e4
   Reya T, 2001, NATURE, V414, P105, DOI 10.1038/35102167
   Ricci-Vitiani L, 2007, NATURE, V445, P111, DOI 10.1038/nature05384
   Roesler R, 2010, LANCET ONCOL, V11, P225, DOI 10.1016/S1470-2045(09)70404-8
   Singh SK, 2004, NATURE, V432, P396, DOI 10.1038/nature03128
   Takahashi-Yanaga F, 2010, CLIN CANCER RES, V16, P3153, DOI 10.1158/1078-0432.CCR-09-2943
   Teitz-Tennenbaum S, 2012, ONCOIMMUNOLOGY, V1, P1401, DOI 10.4161/onci.21026
   Theodoropoulos PA, 2010, CANCER LETT, V288, P99, DOI 10.1016/j.canlet.2009.06.027
   Timmerman JM, 2002, BLOOD, V99, P1517, DOI 10.1182/blood.V99.5.1517
   Todaro M, 2009, J IMMUNOL, V182, P7287, DOI 10.4049/jimmunol.0804288
   Xu QJ, 2009, STEM CELLS, V27, P1734, DOI 10.1002/stem.102
   Yang L, 2010, TRENDS IMMUNOL, V31, P220, DOI 10.1016/j.it.2010.04.002
   Younus J, 2010, CURR ONCOL, V17, P4
   Zhong Y, 2010, CANCER LETT, V292, P17, DOI 10.1016/j.canlet.2009.10.021
   Zitvogel L, 2008, NAT REV IMMUNOL, V8, P59, DOI 10.1038/nri2216
NR 50
TC 60
Z9 70
U1 0
U2 39
PU ELSEVIER IRELAND LTD
PI CLARE
PA ELSEVIER HOUSE, BROOKVALE PLAZA, EAST PARK SHANNON, CO, CLARE, 00000, IRELAND
SN 0304-3835
EI 1872-7980
J9 CANCER LETT
JI Cancer Lett.
PD APR 28
PY 2016
VL 374
IS 1
BP 175
EP 185
DI 10.1016/j.canlet.2016.01.021
PG 11
WC Oncology
SC Oncology
GA DH4NM
UT WOS:000372762700018
PM 26803056
DA 2025-02-17
ER

PT J
AU Hanihara, M
   Kawataki, T
   Oh-Oka, K
   Mitsuka, K
   Nakao, A
   Kinouchi, H
AF Hanihara, Mitsuto
   Kawataki, Tomoyuki
   Oh-Oka, Kyoko
   Mitsuka, Kentaro
   Nakao, Atsuhito
   Kinouchi, Hiroyuki
TI Synergistic antitumor effect with indoleamine 2,3-dioxygenase inhibition and temozolomide in a murine glioma model
SO JOURNAL OF NEUROSURGERY
LA English
DT Article
DE indoleamine 2,3-dioxygenase; glioma; 1-methyl-L-tryptophan; temozolomide; oncology
ID t-cell proliferation; dendritic cells; ido expression; brain-tumors; cancer; suppression; apoptosis; toxicity; survival
AB OBJECTIVE Indoleamine 2,3-dioxygenase (IDO), a key enzyme of tryptophan (Trp) metabolism, is involved in tumor derived immune suppression through depletion of Trp and accumulation of the metabolite kynurenine, resulting in inactivation of natural killer cells and generation of regulatory T cells (Tregs). It has been reported that high expression of IDO in cancer cells is associated with suppression of the antitumor immune response and is consistent with a poor prognosis. Thus, IDO may be a therapeutic target for malignant cancer. The authors have recently shown that IDO expression is markedly increased in human glioblastoma and secondary glioblastoma with malignant change, suggesting that IDO targeting may also have therapeutic potential for patients with glioma. The aim of this study was to investigate the antitumor effect of IDO inhibition and to examine the synergistic function of IDO inhibitor and temozolomide (TMZ) in a murine glioma model. METHODS Murine glioma GL261 cells and human glioma U87 cells were included in this study. The authors used 3 mouse models to study glioma cell growth: 1) a subcutaneous ectopic model, 2) a syngeneic intracranial orthotopic model, and 3) an allogenic intracranial orthotopic model. IDO inhibition was achieved via knockdown of IDO in GL261 cells using short hairpin RNA (shRNA) and through oral administration of the IDO inhibitor, 1-methyl-L-tryptophan (1-MT). Tumor volume in the subcutaneous model and survival time in the intracranial model were evaluated. RESULTS In the subcutaneous model, oral administration of 1-MT significantly suppressed tumor growth, and synergistic antitumor effects of 1-MT and TMZ were observed (p < 0.01). Mice containing intracranially inoculated IDO knockdown cells had a significantly longer survival period as compared with control mice (p < 0.01). CONCLUSIONS These results suggest that IDO expression is implicated in immunosuppression and tumor progression in glioma cells. Therefore, combining IDO inhibition with standard TMZ treatment could be an encouraging therapeutic strategy for patients with malignant glioma.
C1 [Hanihara, Mitsuto; Kawataki, Tomoyuki; Mitsuka, Kentaro; Kinouchi, Hiroyuki] Univ Yamanashi, Fac Med, Dept Neurosurg, Chuo Ku, 1110 Shimokato, Yamanashi 4093898, Japan.
   [Oh-Oka, Kyoko; Nakao, Atsuhito] Univ Yamanashi, Fac Med, Dept Immunol, Chuo Ku, Yamanashi 4093898, Japan.
C3 University of Yamanashi; University of Yamanashi
RP Kinouchi, H (通讯作者)，Univ Yamanashi, Fac Med, Dept Neurosurg, Chuo Ku, 1110 Shimokato, Yamanashi 4093898, Japan.
EM hkinouchi@yamanashi.ac.jp
FU Grants-in-Aid for Scientific Research [15K19607] Funding Source: KAKEN
CR AUSMAN JI, 1970, CANCER RES, V30, P2394
   BAER JC, 1993, BRIT J CANCER, V67, P1299, DOI 10.1038/bjc.1993.241
   Della Chiesa M, 2006, BLOOD, V108, P4118, DOI 10.1182/blood-2006-06-006700
   El Andaloussi A, 2006, NEURO-ONCOLOGY, V8, P234, DOI 10.1215/15228517-2006-006
   Fallarino F, 2003, ADV EXP MED BIOL, V527, P183
   Fallarino I, 2002, CELL DEATH DIFFER, V9, P1069, DOI 10.1038/sj.cdd.4401073
   Frumento G, 2002, J EXP MED, V196, P459, DOI 10.1084/jem.20020121
   Godin-Ethier J, 2011, CLIN CANCER RES, V17, P6985, DOI 10.1158/1078-0432.CCR-11-1331
   Hou DY, 2007, CANCER RES, V67, P792, DOI 10.1158/0008-5472.CAN-06-2925
   Lee GK, 2002, IMMUNOLOGY, V107, P452, DOI 10.1046/j.1365-2567.2002.01526.x
   Liu XD, 2010, BLOOD, V115, P3520, DOI 10.1182/blood-2009-09-246124
   Mellor AL, 2004, NAT REV IMMUNOL, V4, P762, DOI 10.1038/nri1457
   Mitsuka K, 2013, NEUROSURGERY, V72, P1031, DOI 10.1227/NEU.0b013e31828cf945
   Muller AJ, 2005, NAT MED, V11, P312, DOI 10.1038/nm1196
   Munn DH, 2005, IMMUNITY, V22, P633, DOI 10.1016/j.immuni.2005.03.013
   Munn DH, 1999, J EXP MED, V189, P1363, DOI 10.1084/jem.189.9.1363
   Nakamura Y, 2008, J ALLERGY CLIN IMMUN, V122, P1208, DOI 10.1016/j.jaci.2008.09.022
   Opitz CA, 2011, NATURE, V478, P197, DOI 10.1038/nature10491
   Prendergast GC, 2008, ONCOGENE, V27, P3889, DOI 10.1038/onc.2008.35
   Riesenberg R, 2007, CLIN CANCER RES, V13, P6993, DOI 10.1158/1078-0432.CCR-07-0942
   Soliman HH, 2014, ONCOTARGET, V5, P8136, DOI 10.18632/oncotarget.2357
   Soliman HH, 2012, J CLIN ONCOL, V30, P0
   Su YB, 2004, J CLIN ONCOL, V22, P610, DOI 10.1200/JCO.2004.07.060
   Takao M, 2007, ONCOL REP, V17, P1333
   Terness P, 2002, J EXP MED, V196, P447, DOI 10.1084/jem.20020052
   Urakawa H, 2009, CLIN EXP METASTAS, V26, P1005, DOI 10.1007/s10585-009-9290-7
   Uyttenhove C, 2003, NAT MED, V9, P1269, DOI 10.1038/nm934
   Wainwright DA, 2013, FRONT IMMUNOL, V4, P0, DOI 10.3389/fimmu.2013.00116
   Wainwright DA, 2012, CLIN CANCER RES, V18, P6110, DOI 10.1158/1078-0432.CCR-12-2130
   Yoshida N, 2008, CLIN CANCER RES, V14, P7251, DOI 10.1158/1078-0432.CCR-08-0991
   Zakharia Y, 2014, J CLIN ONCOL, V32, P0, DOI 10.1200/jco.2014.32.15_suppl.tps2107
   Zheng XF, 2006, J IMMUNOL, V177, P5639, DOI 10.4049/jimmunol.177.8.5639
NR 32
TC 70
Z9 81
U1 2
U2 38
PU AMER ASSOC NEUROLOGICAL SURGEONS
PI ROLLING MEADOWS
PA 5550 MEADOWBROOK DRIVE, ROLLING MEADOWS, IL 60008 USA
SN 0022-3085
EI 1933-0693
J9 J NEUROSURG
JI J. Neurosurg.
PD JUN 15
PY 2016
VL 124
IS 6
BP 1594
EP 1601
DI 10.3171/2015.5.JNS141901
PG 8
WC Clinical Neurology; Surgery
SC Neurosciences & Neurology; Surgery
GA DM6PZ
UT WOS:000376476200008
PM 26636389
DA 2025-02-17
ER

PT J
AU Saha, D
   Wakimoto, H
   Rabkin, SD
AF Saha, Dipongkor
   Wakimoto, Hiroaki
   Rabkin, Samuel D.
TI Oncolytic herpes simplex virus interactions with the host immune system
SO CURRENT OPINION IN VIROLOGY
LA English
DT Article
ID nf-kappa-b; natural cytotoxicity receptors; type-1 us11 protein; dendritic cells; i interferon; t-cells; glioblastoma virotherapy; productive infection; gene-expression; innate immunity
AB Oncolytic viruses (OVs), like oncolytic herpes simplex virus (oHSV), are genetically engineered to selectively replicate in and kill cancer cells, while sparing normal cells. Initial OV infection, cell death, and subsequent OV propagation within the tumor microenvironment leads to a cascade of host responses (innate and adaptive), reflective of natural anti-viral immune responses. These host virus interactions are critical to the balance between OV activities, anti-viral immune responses limiting OV, and induction of anti-tumor immunity. The host response against oHSV is complex, multifaceted, and modulated by the tumor microenvironment and immunosuppression. As a successful pathogen, HSV has multiple mechanisms to evade such host responses. In this review, we will discuss these mechanisms and HSV evasion, and how they impact oHSV therapy.
C1 [Rabkin, Samuel D.] Massachusetts Gen Hosp, Brain Tumor Res Ctr, Dept Neurosurg, Boston, MA 02114 USA.
   Harvard Med Sch, Boston, MA USA.
C3 Harvard University; Massachusetts General Hospital; Harvard University; Harvard Medical School
RP Rabkin, SD (通讯作者)，Massachusetts Gen Hosp, Brain Tumor Res Ctr, Dept Neurosurg, Boston, MA 02114 USA.
EM rabkin@mgh.harvard.edu
FU NIH [RO1CA160762]; Thomas A. Pappas Chair in Neurosciences
CR Ahmad A, 2000, J VIROL, V74, P7196, DOI 10.1128/JVI.74.16.7196-7203.2000
   Ahmad R, 2008, BLOOD, V112, P2360, DOI 10.1182/blood-2008-02-137711
   Allen SJ, 2011, J VIROL, V85, P11448, DOI 10.1128/JVI.00678-11
   Alvarez-Breckenridge CA, 2012, NAT MED, V18, P1827, DOI 10.1038/nm.3013
   Aubert M, 2006, VIRAL IMMUNOL, V19, P391, DOI 10.1089/vim.2006.19.391
   Bedoui S, 2014, FRONT MICROBIOL, V5, P0, DOI 10.3389/fmicb.2014.00533
   Benencia F, 2005, MOL THER, V12, P789, DOI 10.1016/j.ymthe.2005.03.026
   Cartier A, 2003, CELL DEATH DIFFER, V10, P1320, DOI 10.1038/sj.cdd.4401308
   Cheema TA, 2013, P NATL ACAD SCI USA, V110, P12006, DOI 10.1073/pnas.1307935110
   Chiocca EA, 2014, CANCER IMMUNOL RES, V2, P295, DOI 10.1158/2326-6066.CIR-14-0015
   Chisholm SE, 2007, J INFECT DIS, V195, P1160, DOI 10.1086/512862
   Chucair-Elliott AJ, 2014, GLIA, V62, P1418, DOI 10.1002/glia.22689
   Deahpande SP, 2000, CELL IMMUNOL, V202, P79, DOI 10.1006/cimm.2000.1666
   DUBIN G, 1990, J VIROL, V64, P2725, DOI 10.1128/JVI.64.6.2725-2731.1990
   Dufour F, 2011, APOPTOSIS, V16, P256, DOI 10.1007/s10495-010-0560-2
   Eggensperger S, 2015, BIOL CHEM, V396, P1059, DOI 10.1515/hsz-2014-0320
   Everett RD, 2016, J VIROL, V90, P167, DOI 10.1128/JVI.02249-15
   Friedman HM, 2000, J IMMUNOL, V165, P4528, DOI 10.4049/jimmunol.165.8.4528
   Fujioka N, 1999, J VIROL, V73, P2401, DOI 10.1128/JVI.73.3.2401-2409.1999
   Fulci G, 2007, CANCER RES, V67, P9398, DOI 10.1158/0008-5472.CAN-07-1063
   Gianni T, 2013, J VIROL, V87, P13911, DOI 10.1128/JVI.01894-13
   Gobeil PAM, 2012, MBIO, V3, P0, DOI 10.1128/mBio.00267-12
   Grauwet K, 2014, P NATL ACAD SCI USA, V111, P16118, DOI 10.1073/pnas.1409485111
   Guo HY, 2015, CELL HOST MICROBE, V17, P243, DOI 10.1016/j.chom.2015.01.003
   Han JF, 2015, CANCER RES, V75, P5273, DOI 10.1158/0008-5472.CAN-15-0894
   Han JY, 2007, VIROLOGY, V359, P253, DOI 10.1016/j.virol.2006.09.038
   Heilingloh CS, 2014, J GEN VIROL, V95, P1366, DOI 10.1099/vir.0.062810-0
   Hook LM, 2006, J VIROL, V80, P4038, DOI 10.1128/JVI.80.8.4038-4046.2006
   Hukkanen Veijo, 2002, INT REV IMMUNOL, V21, P355, DOI 10.1080/08830180213276
   Iijima N, 2008, J EXP MED, V205, P3041, DOI 10.1084/jem.20082039
   Ikeda K, 1999, NAT MED, V5, P881, DOI 10.1038/11320
   Ikeda K, 2000, J VIROL, V74, P4765, DOI 10.1128/JVI.74.10.4765-4775.2000
   Jackson JD, 2016, MOL CANCER RES, V14, P482, DOI 10.1158/1541-7786.MCR-15-0427
   Jerome KR, 2001, J IMMUNOL, V167, P3928, DOI 10.4049/jimmunol.167.7.3928
   Johnson KE, 2008, VIROLOGY, V374, P487, DOI 10.1016/j.virol.2008.01.001
   Kanai R, 2012, J VIROL, V86, P4420, DOI 10.1128/JVI.00017-12
   Kaufman HL, 2015, NAT REV DRUG DISCOV, V14, P642, DOI 10.1038/nrd4663
   Kew C, 2013, J VIROL, V87, P13141, DOI 10.1128/JVI.02564-13
   Kim JC, 2008, FEBS LETT, V582, P2371, DOI 10.1016/j.febslet.2008.05.044
   Kuchipudi SV, 2015, J IMMUNOL RES, V2015, P0, DOI 10.1155/2015/272359
   Leib DA, 1999, J EXP MED, V189, P663, DOI 10.1084/jem.189.4.663
   Leoni V, 2012, J VIROL, V86, P6555, DOI 10.1128/JVI.00295-12
   Li HT, 2007, CANCER RES, V67, P7850, DOI 10.1158/0008-5472.CAN-07-1087
   Liu TC, 2007, CLIN CANCER RES, V13, P5897, DOI 10.1158/1078-0432.CCR-07-1013
   Lubinski JM, 2011, J VIROL, V85, P3239, DOI 10.1128/JVI.02509-10
   Lussignol M, 2013, J VIROL, V87, P859, DOI 10.1128/JVI.01158-12
   Ma YJ, 2014, J MOL BIOL, V426, P1133, DOI 10.1016/j.jmb.2013.11.012
   Ma YJ, 2012, J VIROL, V86, P2188, DOI 10.1128/JVI.05376-11
   Macleod BL, 2014, PLOS PATHOG, V10, P0, DOI 10.1371/journal.ppat.1004303
   Meisen WH, 2015, CLIN CANCER RES, V21, P3274, DOI 10.1158/1078-0432.CCR-14-3118
   Melchjorsen J, 2002, J VIROL, V76, P2780, DOI 10.1128/JVI.76.6.2780-2788.2002
   Murphy EA, 2008, J INTERF CYTOK RES, V28, P589, DOI 10.1089/jir.2007.0103
   Nakayama T, 2006, VIROLOGY, V350, P484, DOI 10.1016/j.virol.2006.03.004
   Neumann J, 2003, J IMMUNOL, V171, P3075, DOI 10.4049/jimmunol.171.6.3075
   OConnell D, 2016, AUTOPHAGY, V12, P451, DOI 10.1080/15548627.2016.1139262
   Okemoto K, 2013, PLOS ONE, V8, P0, DOI 10.1371/journal.pone.0071932
   Orvedahl A, 2007, CELL HOST MICROBE, V1, P23, DOI 10.1016/j.chom.2006.12.001
   Ott PA, 2016, CLIN CANC RES, V0, P0
   Ott PA, 2016, CLIN CANCER RES, V22, P3127, DOI 10.1158/1078-0432.CCR-15-2709
   Paladino P, 2010, PLOS ONE, V5, P0, DOI 10.1371/journal.pone.0010428
   Peters C, 2015, MOL THER-ONCOLYTICS, V2, P0, DOI 10.1038/mto.2015.10
   Poppers J, 2000, J VIROL, V74, P11215, DOI 10.1128/JVI.74.23.11215-11221.2000
   Pourchet A, 2016, EBIOMEDICINE, V5, P59, DOI 10.1016/j.ebiom.2016.01.022
   Sánchez R, 2007, J VIROL, V81, P3455, DOI 10.1128/JVI.02520-06
   Sato A, 2006, P NATL ACAD SCI USA, V103, P17343, DOI 10.1073/pnas.0605102103
   Sloan DD, 2007, J VIROL, V81, P12504, DOI 10.1128/JVI.01111-07
   Su CH, 2016, VIROL J, V13, P0, DOI 10.1186/s12985-016-0495-5
   Suazo PA, 2015, MEDIAT INFLAMM, V2015, P0, DOI 10.1155/2015/593757
   Suvas S, 2003, J EXP MED, V198, P889, DOI 10.1084/jem.20030171
   Thapa M, 2008, J IMMUNOL, V180, P1098, DOI 10.4049/jimmunol.180.2.1098
   Theodoridis AA, 2011, BLOOD, V118, P107, DOI 10.1182/blood-2010-07-294363
   Trgovcich J, 2002, J VIROL, V76, P6974, DOI 10.1128/JVI.76.14.6974-6986.2002
   van Lint A, 2004, J IMMUNOL, V172, P392, DOI 10.4049/jimmunol.172.1.392
   van Lint AL, 2010, J VIROL, V84, P10802, DOI 10.1128/JVI.00063-10
   Vogel K, 2014, IMMUNOLOGY, V143, P588, DOI 10.1111/imm.12337
   Wakimoto H, 2004, GENE THER, V11, P214, DOI 10.1038/sj.gt.3302143
   Wakimoto H, 2003, GENE THER, V10, P983, DOI 10.1038/sj.gt.3302038
   Wakimoto H, 2002, MOL THER, V5, P275, DOI 10.1006/mthe.2002.0547
   Wang KZ, 2014, J VIROL, V88, P7941, DOI 10.1128/JVI.03394-13
   Wang S, 2013, J VIROL, V87, P12814, DOI 10.1128/JVI.02355-13
   Wang XJ, 2011, P NATL ACAD SCI USA, V108, P14632, DOI 10.1073/pnas.1111942108
   Wang X, 2014, P NATL ACAD SCI USA, V111, P15438, DOI 10.1073/pnas.1412767111
   Wuest TR, 2008, FRONT BIOSCI-LANDMRK, V13, P4862, DOI 10.2741/3045
   Xing JJ, 2012, J VIROL, V86, P3528, DOI 10.1128/JVI.06713-11
   Yang Y, 2015, J BIOL CHEM, V290, P15670, DOI 10.1074/jbc.M115.646422
   Yu XL, 2016, VIROL J, V13, P0, DOI 10.1186/s12985-016-0528-0
   Yuan WM, 2006, NAT IMMUNOL, V7, P835, DOI 10.1038/ni1364
   Zenner HL, 2013, J VIROL, V87, P13115, DOI 10.1128/JVI.02167-13
   Zhang DD, 2016, J VIROL, V90, P5824, DOI 10.1128/JVI.00186-16
   Zhang JN, 2013, ADV CROP SCI TECHNOL, V1, P1, DOI 10.4172/2329-8863.1000104
NR 90
TC 42
Z9 47
U1 0
U2 23
PU ELSEVIER SCI LTD
PI OXFORD
PA THE BOULEVARD, LANGFORD LANE, KIDLINGTON, OXFORD OX5 1GB, OXON, ENGLAND
SN 1879-6257
EI 
J9 CURR OPIN VIROL
JI Curr. Opin. Virol.
PD DEC 15
PY 2016
VL 21
IS 
BP 26
EP 34
DI 10.1016/j.coviro.2016.07.007
PG 9
WC Virology
SC Virology
GA EF7MA
UT WOS:000390512500006
PM 27497296
DA 2025-02-17
ER

PT J
AU Stafford, JH
   Hirai, T
   Deng, L
   Chernikova, SB
   Urata, K
   West, BL
   Brown, JM
AF Stafford, Jason H.
   Hirai, Takahisa
   Deng, Lei
   Chernikova, Sophia B.
   Urata, Kimiko
   West, Brian L.
   Brown, J. Martin
TI Colony stimulating factor 1 receptor inhibition delays recurrence of glioblastoma after radiation by altering myeloid cell recruitment and polarization
SO NEURO-ONCOLOGY
LA English
DT Article
DE angiogenesis; CSF-1; glioblastoma; macrophages; radiation
ID dendritic cells; macrophage plasticity; monocytes; csf-1; improves; blockade; cancer; differentiation; progression; irradiation
[truncated: 373,928 more chars]
