# Supplementary material for: Research progress on the role of dendritic cells in glioma during 1992-2024: a bibliometric analysis
Source: Front Immunol. 2025 Jun 20;16:1510549. doi: 10.3389/fimmu.2025.1510549 (PMC12226567; doi:10.3389/fimmu.2025.1510549)
Supplement: Supplementary file 1 [file DataSheet1.zip › download2017u76.txt]

PT J
AU Schaller, TH
   Sampson, JH
AF Schaller, Teilo H.
   Sampson, John H.
TI Advances and challenges: dendritic cell vaccination strategies for glioblastoma
SO EXPERT REVIEW OF VACCINES
LA English
DT Review
DE Glioblastoma; cancer vaccine; dendritic cell; immunotherapy; clinical trials; immunosuppression; T-cell dysfunction; fastDCs; in-vivo DC vaccine; recall antigens
ID growth-factor-receptor; regulatory t-cells; human cytomegalovirus; metastatic melanoma; inflammatory cytokines; antigen-expression; immune escape; cancer; immunotherapy; tumors
AB Introduction: Glioblastoma is the most common primary brain tumor in adults and prognosis remains poor with a median survival of approximately 15-17months. This review provides an overview of recent advances in the field of glioblastoma immunotherapy.Areas covered: Recent advances in dendritic cell vaccination immunotherapy are showing encouraging results in clinical trials and promise to extend patient survival. In this report we discuss current scientific knowledge regarding dendritic cell (DC) vaccines, including approaches to differentiating, priming, and injecting dendritic cells to achieve maximal anti-tumor efficacy in glioblastoma. These findings are compared to recently completed and currently ongoing glioblastoma clinical trials. Novel methods such as fastDCs' and vaccines targeting DCs in-vivo may offer more effective treatment when compared to traditional DC vaccines and have already entered the clinic.Expert commentary: Finally, we discuss the challenges of T-cell dysfunctions caused by glioblastoma immunosuppression and how they affect dendritic cell vaccinations approaches.
C1 [Schaller, Teilo H.; Sampson, John H.] Duke Univ, Med Ctr, Dept Neurosurg, DUMC 3050,303 Res Dr,Sands Bldg 220, Durham, NC 27710 USA.
C3 Duke University
RP Sampson, JH (通讯作者)，Duke Univ, Med Ctr, Dept Neurosurg, DUMC 3050,303 Res Dr,Sands Bldg 220, Durham, NC 27710 USA.
EM John.sampson@duke.edu
FU Celldex Therapeutics
CR Agaugué S, 2011, BLOOD, V117, P7021, DOI 10.1182/blood-2010-07-294389
   Ahmed N, 2010, CLIN CANCER RES, V16, P474, DOI 10.1158/1078-0432.CCR-09-1322
   Akiyama Y, 2014, ONCOL REP, V31, P1683, DOI 10.3892/or.2014.3049
   Aldape KD, 2004, J NEUROPATH EXP NEUR, V63, P700, DOI 10.1093/jnen/63.7.700
   Allan RS, 2006, IMMUNITY, V25, P153, DOI 10.1016/j.immuni.2006.04.017
   Arens R, 2010, IMMUNOL REV, V235, P190, DOI 10.1111/j.0105-2896.2010.00899.x
   Ashley DM, 1997, J EXP MED, V186, P1177, DOI 10.1084/jem.186.7.1177
   Batich KA, 2015, EXPERT OPIN BIOL TH, V15, P79, DOI 10.1517/14712598.2015.972361
   Beatty GL, 2015, CLIN CANCER RES, V21, P687, DOI 10.1158/1078-0432.CCR-14-1860
   Bhatia A, 2011, CANCER MICROENVIRON, V4, P209, DOI 10.1007/s12307-011-0065-8
   Bol KF, 2016, CLIN CANCER RES, V22, P1897, DOI 10.1158/1078-0432.CCR-15-1399
   Bolli M, 2002, ANN SURG, V236, P785, DOI 10.1097/00000658-200212000-00011
   Bonifaz LC, 2004, J EXP MED, V199, P815, DOI 10.1084/jem.20032220
   Bosch M, 2015, CANCER RES, V75, P0, DOI 10.1158/1538-7445.AM2015-2491
   Boudreau JE, 2011, MOL THER, V19, P841, DOI 10.1038/mt.2011.57
   Brown MC, 2014, CANCER-AM CANCER SOC, V120, P3277, DOI 10.1002/cncr.28862
   Buchler MW, 2002, ANN SURG, V236, P793
   Bürdek M, 2010, J TRANSL MED, V8, P0, DOI 10.1186/1479-5876-8-90
   Callahan MK, 2016, CANCER J, V22, P73, DOI 10.1097/PPO.0000000000000183
   Cebrián C, 2014, NAT COMMUN, V5, P0, DOI 10.1038/ncomms4633
   Cobbs CS, 2002, CANCER RES, V62, P3347
   Cunningham MP, 2005, INT J ONCOL, V27, P317
   Curtsinger JM, 1999, J IMMUNOL, V162, P3256
   Dauer M, 2003, J IMMUNOL, V170, P4069, DOI 10.4049/jimmunol.170.8.4069
   de Vries IJM, 2003, CANCER RES, V63, P12
   DEPALAZZO IEG, 1993, CANCER RES, V53, P3217
   Derre L, 2006, J IMMUNOL, V177, P3100, DOI 10.4049/jimmunol.177.5.3100
   Dhodapkar MV, 2014, SCI TRANSL MED, V6, P0, DOI 10.1126/scitranslmed.3008068
   Fecci PE, 2006, CANCER RES, V66, P3294, DOI 10.1158/0008-5472.CAN-05-3773
   Fecci PE, 2007, CLIN CANCER RES, V13, P2158, DOI 10.1158/1078-0432.CCR-06-2070
   Fenstermaker RA, 2014, EXPERT REV VACCINES, V13, P377, DOI 10.1586/14760584.2014.881255
   Feuerstein B, 2000, J IMMUNOL METHODS, V245, P15, DOI 10.1016/S0022-1759(00)00269-6
   Fitzpatrick E, 2015, CYTOTHERAPY, V17, PS22, DOI 10.1016/j.jcyt.2015.03.381
   Frederick L, 2000, CANCER RES, V60, P1383
   Fuji S, 2011, BEST PRACT RES CL HA, V24, P413, DOI 10.1016/j.beha.2011.06.003
   Gabrilovich D, 2004, NAT REV IMMUNOL, V4, P941, DOI 10.1038/nri1498
   Gabrilovich DI, 1996, NAT MED, V2, P1096, DOI 10.1038/nm1096-1096
   Gaedicke S, 2014, P NATL ACAD SCI USA, V111, PE692, DOI 10.1073/pnas.1314189111
   Garg AD, 2016, SCI TRANSL MED, V8, P0, DOI 10.1126/scitranslmed.aae0105
   Gerlini G, 2004, AM J PATHOL, V165, P1853, DOI 10.1016/S0002-9440(10)63238-5
   Hdeib Alia, 2015, CNS ONCOL, V4, P63, DOI 10.2217/cns.14.54
   Ishikawa E, 2014, J NEUROSURG, V121, P543, DOI 10.3171/2014.5.JNS132392
   Johnson TS, 2008, CLIN CANCER RES, V14, P8169, DOI 10.1158/1078-0432.CCR-08-1474
   Jonuleit H, 1997, EUR J IMMUNOL, V27, P3135, DOI 10.1002/eji.1830271209
   Josefowicz SZ, 2012, ANNU REV IMMUNOL, V30, P531, DOI 10.1146/annurev.immunol.25.022106.141623
   Kang TH, 2006, IMMUNOL LETT, V106, P126, DOI 10.1016/j.imlet.2006.05.004
   Kantoff PW, 2010, NEW ENGL J MED, V363, P411, DOI 10.1056/NEJMoa1001294
   Kazandjian D, 2016, ONCOLOGIST, V21, P634, DOI 10.1634/theoncologist.2015-0507
   Kim Teresa, 2014, CANCER BIOLOGY MEDICINE, V11, P237, DOI 10.7497/j.issn.2095-3941.2014.04.002
   Komata T, 2002, ONCOGENE, V21, P656, DOI 10.1038/sj.onc.1205072
   Kvistborg P, 2009, CELL IMMUNOL, V260, P56, DOI 10.1016/j.cellimm.2009.09.003
   Li MO, 2006, ANNU REV IMMUNOL, V24, P99, DOI 10.1146/annurev.immunol.24.021605.090737
   lichtenegger K, 2016, CANC IMMUNOL RES S, V4, P0
   Liu R, 2010, CANCER IMMUNOL IMMUN, V59, P183, DOI 10.1007/s00262-009-0757-9
   Louveau A, 2015, NATURE, V523, P337, DOI 10.1038/nature14432
   LUDOWYK PA, 1992, J NEUROIMMUNOL, V37, P237, DOI 10.1016/0165-5728(92)90008-9
   Mahnke K, 2005, CANCER RES, V65, P7007, DOI 10.1158/0008-5472.CAN-05-0938
   Marincola F M, 2000, ADV IMMUNOL, V74, P181, DOI 10.1016/S0065-2776(08)60911-6
   Martín-Fontecha A, 2003, J EXP MED, V198, P615, DOI 10.1084/jem.20030448
   Mitchell DA, 2008, NEURO-ONCOLOGY, V10, P10, DOI 10.1215/15228517-2007-035
   Mitchell DA, 2015, NATURE, V519, P366, DOI 10.1038/nature14320
   Nair Smita, 2012, CURR PROTOC IMMUNOL, VChapter 7, P0, DOI 10.1002/0471142735.im0732s99
   Nair SK, 2015, J NEURO-ONCOL, V125, P65, DOI 10.1007/s11060-015-1890-2
   Nguyen LT, 2015, NAT REV IMMUNOL, V15, P45, DOI 10.1038/nri3790
   Nurieva R, 2013, IMMUNOTHERAPY-UK, V5, P513, DOI 10.2217/IMT.13.33
   Odoardi F, 2012, NATURE, V488, P675, DOI 10.1038/nature11337
   Okada H, 2008, J NEURO-ONCOL, V88, P245, DOI 10.1007/s11060-008-9566-9
   Okudaira K, 2009, INT J ONCOL, V35, P741, DOI 10.3892/ijo_00000387
   Ostrom QT, 2014, NEURO-ONCOLOGY, V16, P1, DOI 10.1093/neuonc/nou223
   Palucka K, 2013, IMMUNITY, V39, P38, DOI 10.1016/j.immuni.2013.07.004
   Pauken KE, 2015, TRENDS IMMUNOL, V36, P265, DOI 10.1016/j.it.2015.02.008
   Pedersen MW, 2010, CANCER RES, V70, P588, DOI 10.1158/0008-5472.CAN-09-1417
   Freitas MRP, 2013, ONCOTARGET, V4, P636, DOI 10.18632/oncotarget.950
   Polyzoidis S, 2014, HUM VACC IMMUNOTHER, V10, P3139, DOI 10.4161/hv.29276
   Preusser M, 2015, NAT REV NEUROL, V11, P504, DOI 10.1038/nrneurol.2015.139
   Prins RM, 2008, CANCER IMMUNOL IMMUN, V57, P1279, DOI 10.1007/s00262-008-0461-1
   Prue RL, 2015, J IMMUNOTHER, V38, P71, DOI 10.1097/CJI.0000000000000063
   Radford KJ, 2014, CURR OPIN IMMUNOL, V27, P26, DOI 10.1016/j.coi.2014.01.005
   Ramadan G, 2011, CYTOTECHNOLOGY, V63, P513, DOI 10.1007/s10616-011-9375-4
   Ransohoff RM, 2003, NAT REV IMMUNOL, V3, P569, DOI 10.1038/nri1130
   Reardon DA, 2014, NEURO-ONCOLOGY, V16, P1441, DOI 10.1093/neuonc/nou212
   Riddell S R, 1995, CANCER TREAT RES, V76, P337
   ROMANI N, 1994, J EXP MED, V180, P83, DOI 10.1084/jem.180.1.83
   Ruffell B, 2012, TRENDS IMMUNOL, V33, P119, DOI 10.1016/j.it.2011.12.001
   SALLUSTO F, 1994, J EXP MED, V179, P1109, DOI 10.1084/jem.179.4.1109
   Sampson JH, 2015, NEURO-ONCOLOGY, V17, P15, DOI 10.1093/neuonc/nov159
   Sampson JH, 2011, NEURO-ONCOLOGY, V13, P324, DOI 10.1093/neuonc/noq157
   Sampson JH, 2010, J CLIN ONCOL, V28, P4722, DOI 10.1200/JCO.2010.28.6963
   Scheurer ME, 2008, ACTA NEUROPATHOL, V116, P79, DOI 10.1007/s00401-008-0359-1
   Schreibelt G, 2016, CLIN CANCER RES, V22, P2155, DOI 10.1158/1078-0432.CCR-15-2205
   Schumacher T, 2014, NATURE, V512, P324, DOI 10.1038/nature13387
   Shields JD, 2010, SCIENCE, V328, P749, DOI 10.1126/science.1185837
   Shurin MR, 2010, EXPERT OPIN BIOL TH, V10, P1539, DOI 10.1517/14712598.2010.526105
   Steinman RM, 2012, ANNU REV IMMUNOL, V30, P1, DOI 10.1146/annurev-immunol-100311-102839
   Stevenson GT, 2014, HAEMATOLOGICA, V99, P1538, DOI 10.3324/haematol.2013.084640
   Tandon M, 2011, EXPERT OPIN THER TAR, V15, P31, DOI 10.1517/14728222.2011.538682
   Topalian SL, 2016, NAT REV CANCER, V16, P275, DOI 10.1038/nrc.2016.36
   Trinchieri G, 2003, IMMUNITY, V19, P641, DOI 10.1016/S1074-7613(03)00296-6
   Turkalp Z, 2014, JAMA NEUROL, V71, P1319, DOI 10.1001/jamaneurol.2014.1205
   Wainwright DA, 2012, CLIN CANCER RES, V18, P6110, DOI 10.1158/1078-0432.CCR-12-2130
   Wakefield A, 2015, J NEURO-ONCOL, V125, P307, DOI 10.1007/s11060-015-1905-z
   Wei J, 2010, MOL CANCER THER, V9, P67, DOI 10.1158/1535-7163.MCT-09-0734
   Wikstrand CJ, 1997, CANCER RES, V57, P4130
   WONG AJ, 1992, P NATL ACAD SCI USA, V89, P2965, DOI 10.1073/pnas.89.7.2965
   Yamamoto R, 2008, BLOOD, V111, P3220, DOI 10.1182/blood-2007-05-085159
   Yan H, 2009, NEW ENGL J MED, V360, P765, DOI 10.1056/NEJMoa0808710
   Zendman AJW, 2003, J CELL PHYSIOL, V194, P272, DOI 10.1002/jcp.10215
   Zeppernick F, 2008, CLIN CANCER RES, V14, P123, DOI 10.1158/1078-0432.CCR-07-0932
NR 108
TC 32
Z9 35
U1 0
U2 26
PU TAYLOR & FRANCIS LTD
PI ABINGDON
PA 2-4 PARK SQUARE, MILTON PARK, ABINGDON OR14 4RN, OXON, ENGLAND
SN 1476-0584
EI 1744-8395
J9 EXPERT REV VACCINES
JI Expert Rev. Vaccines
PD JAN 15
PY 2017
VL 16
IS 1
BP 27
EP 36
DI 10.1080/14760584.2016.1218762
PG 10
WC Immunology
SC Immunology
GA EG0DL
UT WOS:000390701100004
PM 27500911
DA 2025-02-17
ER

PT J
AU McGranahan, T
   Li, G
   Nagpal, S
AF McGranahan, Tresa
   Li, Gordon
   Nagpal, Seema
TI History and current state of immunotherapy in glioma and brain metastasis
SO THERAPEUTIC ADVANCES IN MEDICAL ONCOLOGY
LA English
DT Review
DE brain neoplasms; immunotherapy
ID growth-factor receptor; primary intracranial tumors; activated killer-cells; central-nervous-system; long-term survival; newly-diagnosed glioblastoma; recurrent malignant glioma; chimeric antigen receptor; pulsed dendritic cells; shock-protein vaccines
AB Malignant brain tumors such as glioblastoma (GBM) and brain metastasis have poor prognosis despite conventional therapies. Successful use of vaccines and checkpoint inhibitors in systemic malignancy has increased the hope that immune therapies could improve survival in patients with brain tumors. Manipulating the immune system to fight malignancy has a long history of both modest breakthroughs and pitfalls that should be considered when applying the current immunotherapy approaches to patients with brain tumors. Therapeutic vaccine trials for GBM date back to the mid 1900s and have taken many forms; from irradiated tumor lysate to cell transfer therapies and peptide vaccines. These therapies were generally well tolerated without significant autoimmune toxicity, however also did not demonstrate significant clinical benefit. In contrast, the newer checkpoint inhibitors have demonstrated durable benefit in some metastatic malignancies, accompanied by significant autoimmune toxicity. While this toxicity was not unexpected, it exceeded what was predicted from pre-clinical studies and in many ways was similar to the prior trials of immunostimulants. This review will discuss the history of these studies and demonstrate that the future use of immune therapy for brain tumors will likely need a personalized approach that balances autoimmune toxicity with the opportunity for significant survival benefit.
C1 [McGranahan, Tresa; Nagpal, Seema] Stanford Hosp & Clin, Neurol, 300 Pasteur Dr, Stanford, CA 94305 USA.
   [Li, Gordon] Stanford Hosp & Clin, Neurosurg, Stanford, CA USA.
C3 Stanford University; Stanford Medicine; Stanford University; Stanford Medicine
RP McGranahan, T (通讯作者)，Stanford Hosp & Clin, Neurol, 300 Pasteur Dr, Stanford, CA 94305 USA.
EM tresa@stanford.edu
CR Agarwalla P, 2012, J IMMUNOTHER, V35, P385, DOI 10.1097/CJI.0b013e3182562d59
   Ahmed KA, 2016, ANN ONCOL, V27, P434, DOI 10.1093/annonc/mdv622
   Ahmed N, 2010, CLIN CANCER RES, V16, P474, DOI 10.1158/1078-0432.CCR-09-1322
   Akasaki Y, 2004, J IMMUNOL, V173, P4352, DOI 10.4049/jimmunol.173.7.4352
   Alomari AK, 2016, CANCER IMMUNOL RES, V4, P481, DOI 10.1158/2326-6066.CIR-15-0238
   Ampie L, 2015, J NEURO-ONCOL, V123, P441, DOI 10.1007/s11060-015-1837-7
   Asavaroengchai W, 2002, P NATL ACAD SCI USA, V99, P931, DOI 10.1073/pnas.022634999
   Attia P, 2005, J CLIN ONCOL, V23, P6043, DOI 10.1200/JCO.2005.06.205
   Baluna R, 1997, IMMUNOPHARMACOLOGY, V37, P117, DOI 10.1016/S0162-3109(97)00041-6
   BARBA D, 1989, J NEUROSURG, V70, P175, DOI 10.3171/jns.1989.70.2.0175
   BATRA SK, 1995, CELL GROWTH DIFFER, V6, P1251
   Berg JV, 2013, J EXP MED, V210, P2803, DOI 10.1084/jem.20130678
   Berghoff AS, 2015, NEURO-ONCOLOGY, V17, P1064, DOI 10.1093/neuonc/nou307
   Bloch O, 2014, NEURO-ONCOLOGY, V16, P274, DOI 10.1093/neuonc/not203
   BLOOM HJG, 1973, BRIT J CANCER, V27, P253, DOI 10.1038/bjc.1973.30
   Bouffet E, 2016, J CLIN ONCOL, V34, P2206, DOI 10.1200/JCO.2016.66.6552
   Brentjens R, 2010, MOL THER, V18, P666, DOI 10.1038/mt.2010.31
   BROOKS WH, 1977, CLIN EXP IMMUNOL, V29, P61
   BROOKS WH, 1972, J EXP MED, V136, P1631, DOI 10.1084/jem.136.6.1631
   Brudno JN, 2016, BLOOD, V127, P3321, DOI 10.1182/blood-2016-04-703751
   BURNET FM, 1970, PROG EXP TUMOR RES, V13, P1
   Cao YH, 2016, NEUROLOGY, V86, P1553, DOI 10.1212/WNL.0000000000002594
   Carter T, 2016, CLIN ONCOL-UK, V28, P622, DOI 10.1016/j.clon.2016.04.042
   Caruso HG, 2016, J IMMUNOTHER, V39, P205, DOI 10.1097/CJI.0000000000000126
   Celldex, 2016, DAT SAF MON BOARD RE, V0, P0
   Chow KKH, 2013, MOL THER, V21, P629, DOI 10.1038/mt.2012.210
   Chu MB, 2013, CHEMOTHER RES PRACT, V2013, P0
   Cobbs CS, 2013, CURR OPIN ONCOL, V25, P682, DOI 10.1097/CCO.0000000000000005
   Colombo F, 2005, CANCER GENE THER, V12, P835, DOI 10.1038/sj.cgt.7700851
   Conry RM, 2015, CANCER IMMUNOL RES, V3, P598, DOI 10.1158/2326-6066.CIR-15-0035
   Crane CA, 2013, CLIN CANCER RES, V19, P205, DOI 10.1158/1078-0432.CCR-11-3358
   Cunningham MP, 2005, INT J ONCOL, V27, P317
   Darnell RB, 2006, SEMIN ONCOL, V33, P270, DOI 10.1053/j.seminoncol.2006.03.008
   de Maleissye MF, 2016, NEW ENGL J MED, V375, P296, DOI 10.1056/NEJMc1515584
   Deauvieau F, 2015, INT J CANCER, V136, P1085, DOI 10.1002/ijc.29087
   Di Giacomo AM, 2015, ANN ONCOL, V26, P798, DOI 10.1093/annonc/mdu577
   di Pietro A, 2008, EXPERT OPIN BIOL TH, V8, P1973, DOI 10.1517/14712590802517970
   Dillman RO, 2004, J IMMUNOTHER, V27, P398, DOI 10.1097/00002371-200409000-00009
   Dillman RO, 2009, J IMMUNOTHER, V32, P914, DOI 10.1097/CJI.0b013e3181b2910f
   Dix AR, 1999, J NEUROIMMUNOL, V100, P216, DOI 10.1016/S0165-5728(99)00203-9
   Doucette T, 2013, CANCER IMMUNOL RES, V1, P112, DOI 10.1158/2326-6066.CIR-13-0028
   Downey SG, 2007, CLIN CANCER RES, V13, P6681, DOI 10.1158/1078-0432.CCR-07-0187
   Dudley ME, 2005, J CLIN ONCOL, V23, P2346, DOI 10.1200/JCO.2005.00.240
   Dummer W, 2002, J CLIN INVEST, V110, P185, DOI 10.1172/JCI200215175
   Dunn GP, 2015, NEURO-ONCOLOGY, V17, P3, DOI 10.1093/neuonc/nov175
   Ehrlich P, 1906, COLLECTED STUDIES IM, V0, P1
   EVERSON TC, 1964, ANN NY ACAD SCI, V114, P721
   FathallahShaykh HM, 1996, CANCER, V77, P1544, DOI 10.1002/(SICI)1097-0142(19960415)77:8<1544::AID-CNCR18>3.0.CO;2-#
   Finocchiaro G, 2014, CURR OPIN ONCOL, V26, P608, DOI 10.1097/CCO.0000000000000135
   Goldberg SB, 2016, LANCET ONCOL, V17, P976, DOI 10.1016/S1470-2045(16)30053-5
   GRAHAM JB, 1955, CANCER-AM CANCER SOC, V8, P409, DOI 10.1002/1097-0142(1955)8:2<409::AID-CNCR2820080221>3.0.CO;2-U
   Harter PN, 2015, ONCOTARGET, V6, P40836, DOI 10.18632/oncotarget.5696
   HAYES RL, 1995, CANCER-AM CANCER SOC, V76, P840, DOI 10.1002/1097-0142(19950901)76:5<840::AID-CNCR2820760519>3.0.CO;2-R
   Heimberger AB, 2005, CLIN CANCER RES, V11, P1462, DOI 10.1158/1078-0432.CCR-04-1737
   Heimberger AB, 2000, J NEUROIMMUNOL, V103, P16, DOI 10.1016/S0165-5728(99)00172-1
   Hemmer B, 2015, LANCET NEUROL, V14, P406, DOI 10.1016/S1474-4422(14)70305-9
   Hodi FS, 2008, NAT CLIN PRACT ONCOL, V5, P557, DOI 10.1038/ncponc1183
   Hodi FS, 2010, NEW ENGL J MED, V363, P711, DOI 10.1056/NEJMoa1003466
   Hollon TC, 2013, ONCOIMMUNOLOGY, V2, P0, DOI 10.4161/onci.25620
   Huettner C, 1997, ANTICANCER RES, V17, P3217
   ImmunoCellular, 2013, IMM THER PHAS 2 STUD, V0, P0
   JACOBS SK, 1986, CANCER RES, V46, P2101
   Jessy Thomas, 2011, J NAT SCI BIOL MED, V2, P43, DOI 10.4103/0976-9668.82318
   Jiang S, 2008, REGULATORY T CELLS C, V0, P569
   Johnson DB, 2013, CANCER IMMUNOL RES, V1, P373, DOI 10.1158/2326-6066.CIR-13-0092
   Johnson LA, 2015, SCI TRANSL MED, V7, P0, DOI 10.1126/scitranslmed.aaa4963
   Jones PS, 2015, NEUROSURG FOCUS, V38, P0, DOI 10.3171/2014.12.FOCUS14698
   Kahlon KS, 2004, CANCER RES, V64, P9160, DOI 10.1158/0008-5472.CAN-04-0454
   Kanai O, 2016, ANN ONCOL, V27, P1354, DOI 10.1093/annonc/mdw148
   Karp BI, 1996, NEUROLOGY, V47, P417, DOI 10.1212/WNL.47.2.417
   Knisely JPS, 2012, J NEUROSURG, V117, P227, DOI 10.3171/2012.5.JNS111929
   Koelzer VH, 2016, J IMMUNOTHER CANCER, V4, P0, DOI 10.1186/s40425-016-0117-1
   Kono H, 2008, NAT REV IMMUNOL, V8, P279, DOI 10.1038/nri2215
   Konstantinou MP, 2014, ACTA DERM-VENEREOL, V94, P45, DOI 10.2340/00015555-1654
   Lamers CH, 2006, JOURNAL OF CLINICAL ONCOLOGY, V24, P0, DOI 10.1200/JCO.2006.05.9964
   Lammering G, 2004, RADIOTHER ONCOL, V72, P267, DOI 10.1016/j.radonc.2004.07.004
   Lammering G, 2004, CLIN CANCER RES, V10, P6732, DOI 10.1158/1078-0432.CCR-04-0393
   Leonard JP, 1997, BLOOD, V90, P2541
   Li W, 2012, NEURO-ONCOLOGY, V14, P958, DOI 10.1093/neuonc/nos116
   Liau LM, 2005, CLIN CANCER RES, V11, P5515, DOI 10.1158/1078-0432.CCR-05-0464
   Liau LM, 1999, J NEUROSURG, V90, P1115, DOI 10.3171/jns.1999.90.6.1115
   LILLEHEI KO, 1991, NEUROSURGERY, V28, P16, DOI 10.1227/00006123-199101000-00003
   Liu B, 2002, MOL CANCER THER, V1, P1147
   Louveau A, 2015, NATURE, V523, P337, DOI 10.1038/nature14432
   Lucas KG, 2011, J NEURO-ONCOL, V103, P231, DOI 10.1007/s11060-010-0383-6
   Lüttmann N, 2016, MELANOMA RES, V26, P528, DOI 10.1097/CMR.0000000000000270
   MAHALEY MS, 1983, J NEUROSURG, V59, P201, DOI 10.3171/jns.1983.59.2.0201
   MANELIS G, 1978, ONCOLOGY-BASEL, V35, P83, DOI 10.1159/000225261
   Margolin K, 2012, LANCET ONCOL, V13, P459, DOI 10.1016/S1470-2045(12)70090-6
   MARSHALL AH, 1964, LANCET, V2, P1102
   Mathew M, 2013, MELANOMA RES, V23, P191, DOI 10.1097/CMR.0b013e32835f3d90
   Maurice C, 2015, CANCER IMMUNOL RES, V3, P1299, DOI 10.1158/2326-6066.CIR-15-0141
   MEDAWAR PB, 1948, BRIT J EXP PATHOL, V29, P58
   MERCHANT RE, 1992, J NEURO-ONCOL, V12, P75
   MEYERS CA, 1993, J NEURO-ONCOL, V15, P265, DOI 10.1007/BF01050073
   Miao HS, 2014, PLOS ONE, V9, P0, DOI 10.1371/journal.pone.0094281
   Mitchell DA, 2008, NEURO-ONCOLOGY, V10, P10, DOI 10.1215/15228517-2007-035
   Mitchell DA, 2015, NATURE, V519, P366, DOI 10.1038/nature14320
   MITCHELL MS, 1989, J CLIN ONCOL, V7, P1701, DOI 10.1200/JCO.1989.7.11.1701
   MOSCATELLO DK, 1995, CANCER RES, V55, P5536
   MOSER R P, 1991, CANCER BULLETIN (HOUSTON), V43, P117
   Myint AM, 2009, METAB BRAIN DIS, V24, P55, DOI 10.1007/s11011-008-9114-5
   Nagane M, 1996, CANCER RES, V56, P5079
   Nakano Y, 2008, J NEUROSURG, V108, P311, DOI 10.3171/JNS/2008/108/2/0311
   Okada H, 2015, CLIN CANCER RES, V21, P286, DOI 10.1158/1078-0432.CCR-14-1790
   Okada H, 2011, J CLIN ONCOL, V29, P330, DOI 10.1200/JCO.2010.30.7744
   OKAMOTO Y, 1988, ACTA NEUROCHIR, V94, P47, DOI 10.1007/BF01406615
   Olapade-Olaopa EO, 2000, BRIT J CANCER, V82, P186
   Pelloski CE, 2007, J CLIN ONCOL, V25, P2288, DOI 10.1200/JCO.2006.08.0705
   Phuphanich S, 2011, ASC ANN M VIRT M, V0, P0
   Phuphanich S, 2013, CANCER IMMUNOL IMMUN, V62, P125, DOI 10.1007/s00262-012-1319-0
   Plautz GE, 1998, J NEUROSURG, V89, P42, DOI 10.3171/jns.1998.89.1.0042
   PREHN RT, 1957, JNCI-J NATL CANCER I, V18, P769
   Prins RM, 2008, NEW ENGL J MED, V359, P539, DOI 10.1056/NEJMc0804818
   Prins RM, 2011, CLIN CANCER RES, V17, P1603, DOI 10.1158/1078-0432.CCR-10-2563
   Pule MA, 2008, NAT MED, V14, P1264, DOI 10.1038/nm.1882
   Purev E, 2004, J IMMUNOL, V173, P6472, DOI 10.4049/jimmunol.173.10.6472
   Qian JM, 2016, CANCER-AM CANCER SOC, V122, P3051, DOI 10.1002/cncr.30138
   Reardon DA, 2015, SOC NEURO ONCOL, V16, P0
   Reardon DA, 2016, J CLIN ONCOL, V34, P0, DOI 10.1200/JCO.2016.34.15_suppl.2014
   Reardon DA, 2016, NEURO-ONCOLOGY, V18, P25
   Reardon DA, 2016, CANCER IMMUNOL RES, V4, P124, DOI 10.1158/2326-6066.CIR-15-0151
   RIDLEY A, 1969, J PATHOL, V99, P193, DOI 10.1002/path.1710990303
   Robert C, 2015, NEW ENGL J MED, V372, P2521, DOI 10.1056/NEJMoa1503093
   Robert C, 2011, NEW ENGL J MED, V364, P2517, DOI 10.1056/NEJMoa1104621
   Rothermundt C, 2016, ANN ONCOL, V27, P544, DOI 10.1093/annonc/mdv581
   Salam Sharfaraz, 2016, BMJ CASE REP, V2016, P0, DOI 10.1136/bcr-2016-215012
   Salmaggi A, 1994, INT J NEUROSCI, V77, P117
   SAMLOWSKI WE, 1993, J IMMUNOTHER, V13, P49, DOI 10.1097/00002371-199301000-00007
   Sampson JH, 2011, NEURO-ONCOLOGY, V13, P324, DOI 10.1093/neuonc/noq157
   Sampson JH, 2010, J CLIN ONCOL, V28, P4722, DOI 10.1200/JCO.2010.28.6963
   Sampson JH, 2009, MOL CANCER THER, V8, P2773, DOI 10.1158/1535-7163.MCT-09-0124
   Sankhla SK, 1996, J NEURO-ONCOL, V27, P133
   SARIS SC, 1988, J NEUROSURG, V69, P29, DOI 10.3171/jns.1988.69.1.0029
   Schadendorf D, 2015, J CLIN ONCOL, V33, P1889, DOI 10.1200/JCO.2014.56.2736
   Schijns VEJC, 2015, VACCINE, V33, P2690, DOI 10.1016/j.vaccine.2015.03.095
   Schuessler A, 2014, CANCER RES, V74, P3466, DOI 10.1158/0008-5472.CAN-14-0296
   Schuster J, 2015, NEURO-ONCOLOGY, V17, P854, DOI 10.1093/neuonc/nou348
   Shimizu K, 1989, NO TO SHINKEI, V41, P991
   Siesjo P, 1996, J IMMUNOTHER, V19, P334, DOI 10.1097/00002371-199609000-00003
   SOBOL RE, 1995, GENE THER, V2, P164
   Söderberg-Nauclér C, 2013, NEW ENGL J MED, V369, P985, DOI 10.1056/NEJMc1302145
   SRIVASTAVA PK, 1988, IMMUNOL TODAY, V9, P78, DOI 10.1016/0167-5699(88)91269-8
   Stragliotto G, 2013, INT J CANCER, V133, P1204, DOI 10.1002/ijc.28111
   Stupp R, 2005, NEW ENGL J MED, V352, P987, DOI 10.1056/NEJMoa043330
   SUIT HD, 1967, JNCI-J NATL CANCER I, V39, P1121
   Teo M, 2014, BRIT J NEUROSURG, V28, P351, DOI 10.3109/02688697.2013.847170
   Torikai H, 2016, MOL THER, V24, P1178, DOI 10.1038/mt.2016.106
   Torino F, 2013, EUR J ENDOCRINOL, V169, PR153, DOI 10.1530/EJE-13-0434
   VECHT CJ, 1990, NEW ENGL J MED, V323, P1146
   Verhaak RGW, 2010, CANCER CELL, V17, P98, DOI 10.1016/j.ccr.2009.12.020
   Villadolid J, 2015, TRANSL LUNG CANCER R, V4, P560, DOI 10.3978/j.issn.2218-6751.2015.06.06
   Voisin Pierre, 2010, FRONT NEUROENERGETICS, V2, P131, DOI 10.3389/fnene.2010.00131
   Weber J, 2009, CLIN CANCER RES, V15, P5591, DOI 10.1158/1078-0432.CCR-09-1024
   Weber JS, 2016, LANCET ONCOL, V17, P943, DOI 10.1016/S1470-2045(16)30126-7
   Weber JS, 2011, MELANOMA RES, V21, P530, DOI 10.1097/CMR.0b013e32834d3d88
   Wood C, 2008, LANCET, V372, P145, DOI 10.1016/S0140-6736(08)60697-2
   Wu A, 2010, NEURO-ONCOLOGY, V12, P1113, DOI 10.1093/neuonc/noq082
   Wu AH, 2006, J NEURO-ONCOL, V76, P23, DOI 10.1007/s11060-005-3280-7
   Yajima N, 2005, CLIN CANCER RES, V11, P5900, DOI 10.1158/1078-0432.CCR-05-0559
   Yee C, 2002, P NATL ACAD SCI USA, V99, P16168, DOI 10.1073/pnas.242600099
   Yokoyama WM, 2010, BIOL BLOOD MARROW TR, V16, PS97, DOI 10.1016/j.bbmt.2009.10.009
   Yu JS, 2004, CANCER RES, V64, P4973, DOI 10.1158/0008-5472.CAN-03-3505
   Zeng J, 2013, INT J RADIAT ONCOL, V86, P343, DOI 10.1016/j.ijrobp.2012.12.025
   Zou JP, 1999, J IMMUNOL, V162, P4882
NR 166
TC 53
Z9 55
U1 0
U2 15
PU SAGE PUBLICATIONS LTD
PI LONDON
PA 1 OLIVERS YARD, 55 CITY ROAD, LONDON EC1Y 1SP, ENGLAND
SN 1758-8340
EI 1758-8359
J9 THER ADV MED ONCOL
JI Ther. Adv. Med. Oncol.
PD MAY 15
PY 2017
VL 9
IS 5
BP 347
EP 368
DI 10.1177/1758834017693750
PG 22
WC Oncology
SC Oncology
GA EU2YQ
UT WOS:000400896200004
PM 28529551
DA 2025-02-17
ER

PT J
AU Sayour, EJ
   De Leon, G
   Pham, C
   Grippin, A
   Kemeny, H
   Chua, J
   Huang, JP
   Sampson, JH
   Sanchez-Perez, L
   Flores, C
   Mitchell, DA
AF Sayour, Elias J.
   De Leon, Gabriel
   Pham, Christina
   Grippin, Adam
   Kemeny, Hanna
   Chua, Joshua
   Huang, Jianping
   Sampson, John H.
   Sanchez-Perez, Luis
   Flores, Catherine
   Mitchell, Duane A.
TI Systemic activation of antigen-presenting cells via RNA-loaded nanoparticles
SO ONCOIMMUNOLOGY
LA English
DT Article
DE Cancer immunotherapy; cancer vaccines; dendritic cells; liposomes; RNA nanoparticles
ID direct-injection; cancer; delivery; immunotherapy; glioblastoma; vaccination; liver; mice
AB While RNA-pulsed dendritic cell (DC) vaccines have shown promise, the advancement of cellular therapeutics is fraught with developmental challenges. To circumvent the challenges of cellular immunotherapeutics, we developed clinically translatable nanoliposomes that can be combined with tumor-derived RNA to generate personalized tumor RNA-nanoparticles (NPs) with considerable scale-up capacity. RNA-NPs bypass MHC restriction, are amenable to central distribution, and can provide near immediate immune induction. We screened commercially available nanoliposomal preparations and identified the cationic lipid 1,2dioleoyl- 3-trimethylammonium-propane (DOTAP) as an efficient mRNA courier to antigen-presenting cells (APCs). When administered intravenously, RNA-NPs mediate systemic activation of APCs in reticuloendothelial organs such as the spleen, liver, and bone marrow. RNA-NPs increase percent expression of MHC class I/II, B7 co-stimulatory molecules, and maturation markers on APCs (all vital for T-cell activation). RNA-NPs also increase activation markers on tumor APCs and elicit potent expansion of antigen-specific T-cells superior to peptide vaccines formulated in complete Freund's adjuvant. We demonstrate that both model antigen-encoding and physiologically-relevant tumor-derived RNA-NPs expand potent antitumor T-cell immunity. RNA-NPs were shown to induce antitumor efficacy in a vaccine model and functioned as a suitable alternative to DCs in a stringent cellular immunotherapy model for a radiation/temozolomide resistant invasive murine high-grade glioma. Although cancer vaccines have suffered from weak immunogenicity, we have advanced a RNA-NP formulation that systemically activates host APCs precipitating activated T-cell frequencies necessary to engender antitumor efficacy. RNA-NPs can thus be harnessed as a more feasible and effective immunotherapy to re-program host-immunity.
C1 [Sayour, Elias J.; De Leon, Gabriel; Pham, Christina; Grippin, Adam; Huang, Jianping; Flores, Catherine; Mitchell, Duane A.] Univ Florida, Dept Neurosurg, UF Brain Tumor Immunotherapy Program, Ctr Brain Tumor Therapy,McKnight Brain Inst, Gainesville, FL USA.
   [Kemeny, Hanna; Chua, Joshua; Sampson, John H.; Sanchez-Perez, Luis] Duke Univ, Med Ctr, Div Neurosurg, Durham, NC 27710 USA.
C3 State University System of Florida; University of Florida; Duke University
RP Sayour, EJ (通讯作者)，Univ Florida, Brain Tumor Immunotherapy Program, Jr Ctr Brain Tumor Therapy, Dept Neurosurg,McKnight Brain Inst, 1149 South Newell Dr, Gainesville, FL 32611 USA.
EM elias.sayour@neurosurgery.ufl.edu
FU National Institutes of Health- National Cancer Institute [R01-CA195563-01, 5T32-CA009307-34, K08CA199224]; Alex's Lemonade Stand; The Beez Foundation; The Thrasher Research Fund; Hyundai Hope on Wheels; St. Baldrick's Foundation; American Brain Tumor Association; Pediatric Brain Tumor Foundation of the United States
CR Bloch O, 2013, CLIN CANCER RES, V19, P3165, DOI 10.1158/1078-0432.CCR-12-3314
   Broos Katrijn, 2016, MOL THER NUCLEIC ACIDS, V5, Pe326, DOI 10.1038/mtna.2016.38
   Carralot JP, 2004, CELL MOL LIFE SCI, V61, P2418, DOI 10.1007/s00018-004-4255-0
   Copland MJ, 2003, VACCINE, V21, P883, DOI 10.1016/S0264-410X(02)00536-4
   Daniels GA, 2004, NAT BIOTECHNOL, V22, P1125, DOI 10.1038/nbt1007
   Farrell D, 2011, PHARM RES-DORDR, V28, P273, DOI 10.1007/s11095-010-0214-7
   Fasol U, 2012, ANN ONCOL, V23, P1030, DOI 10.1093/annonc/mdr300
   Ferrari M, 2005, NAT REV CANCER, V5, P161, DOI 10.1038/nrc1566
   Flores C, 2015, ONCOIMMUNOLOGY, V4, P0, DOI 10.4161/2162402X.2014.994374
   Hess PR, 2006, CANCER IMMUNOL IMMUN, V55, P672, DOI 10.1007/s00262-005-0064-z
   Kailasan S, 2016, J VIROL, V90, P4670, DOI 10.1128/JVI.02998-15
   Kantoff PW, 2010, NEW ENGL J MED, V363, P411, DOI 10.1056/NEJMoa1001294
   Klein I, 2007, BLOOD, V110, P4077, DOI 10.1182/blood-2007-02-073841
   Klugewitz K, 2002, J IMMUNOL, V169, P2407, DOI 10.4049/jimmunol.169.5.2407
   Kranz LM, 2016, NATURE, V534, P396, DOI 10.1038/nature18300
   Lorenzer C, 2015, J CONTROL RELEASE, V203, P1, DOI 10.1016/j.jconrel.2015.02.003
   Lu C, 2012, PLOS ONE, V7, P0, DOI 10.1371/journal.pone.0034833
   McNeil SE, 2009, WIRES NANOMED NANOBI, V1, P264, DOI 10.1002/wnan.6
   Mitchell DA, 2015, NATURE, V519, P366, DOI 10.1038/nature14320
   Mitchell DA, 2009, NEUROTHERAPEUTICS, V6, P527, DOI 10.1016/j.nurt.2009.04.003
   Nguyen DN, 2012, P NATL ACAD SCI USA, V109, PE797, DOI 10.1073/pnas.1121423109
   Peer D, 2007, NAT NANOTECHNOL, V2, P751, DOI 10.1038/nnano.2007.387
   Perche F, 2011, NANOMED-NANOTECHNOL, V7, P445, DOI 10.1016/j.nano.2010.12.010
   Polakos NK, 2007, J IMMUNOL, V179, P201, DOI 10.4049/jimmunol.179.1.201
   Porteous DJ, 1997, GENE THER, V4, P210, DOI 10.1038/sj.gt.3300390
   Reilly KM, 2000, NAT GENET, V26, P109, DOI 10.1038/79075
   Rosenberg SA, 2012, SCI TRANSL MED, V4, P0, DOI 10.1126/scitranslmed.3003634
   Sanchez-Perez L, 2005, CANCER RES, V65, P2009, DOI 10.1158/0008-5472.CAN-04-3216
   Sanchez-Perez LA, 2013, PLOS ONE, V8, P0, DOI 10.1371/journal.pone.0059082
   Schlake T, 2012, RNA BIOL, V9, P1319, DOI 10.4161/rna.22269
   Sonabend AM, 2012, J NEURO-ONCOL, V108, P1, DOI 10.1007/s11060-011-0776-1
   Strieth S, 2014, HEAD NECK-J SCI SPEC, V36, P976, DOI 10.1002/hed.23397
   Templeton NS, 1997, NAT BIOTECHNOL, V15, P647, DOI 10.1038/nbt0797-647
   Weide B, 2008, J IMMUNOTHER, V31, P180, DOI 10.1097/CJI.0b013e31815ce501
NR 34
TC 64
Z9 69
U1 1
U2 38
PU TAYLOR & FRANCIS INC
PI PHILADELPHIA
PA 530 WALNUT STREET, STE 850, PHILADELPHIA, PA 19106 USA
SN 2162-402X
EI 
J9 ONCOIMMUNOLOGY
JI OncoImmunology
PD JUN 15
PY 2017
VL 6
IS 1
BP 
EP 
DI 10.1080/2162402X.2016.1256527
PG 14
WC Oncology; Immunology
SC Oncology; Immunology
GA EP0IB
UT WOS:000397069400028
PM 28197373
DA 2025-02-17
ER

PT J
AU Rhle, PF
   Goerig, N
   Wunderlich, R
   Fietkau, R
   Gaipl, US
   Strnad, A
   Frey, B
AF Rhle, Paul F.
   Goerig, Nicole
   Wunderlich, Roland
   Fietkau, Rainer
   Gaipl, Udo S.
   Strnad, Annedore
   Frey, Benjamin
TI Modulations in the Peripheral Immune System of Glioblastoma Patient Is Connected to Therapy and Tumor Progression-A Case Report from the IMMO-GLIO-01 trial
SO FRONTIERS IN NEUROLOGY
LA English
DT Article
DE glioblastoma multiforme; radiochemotherapy; immunophenotyping; immune status; liquid biopsy; personalized medicine
ID plasmacytoid dendritic cells; radiotherapy plus concomitant; b-cells; adjuvant temozolomide; nk-cell; cancer; infiltration; immunotherapy; eosinophils; expression
AB Immune responses are important for efficient tumor elimination, also in immune privileged organs such as the brain. Fostering antitumor immunity has therefore become an important challenge in cancer therapy. This cannot only be achieved by immunotherapies as already standard treatments such as radiotherapy and chemotherapy modify the immune system. Consequently, the understanding of how the tumor, the tumor microenvironment, and immune system are modulated by cancer therapy is required for prognosis, prediction, and therapy adaption. The prospective, explorative, and observational IMMO-GLIO-01 trial was initiated to examine the detailed immune status and its modulation of about 50 patients suffering from primary glioblastoma multiforme (GBM) or anaplastic astrocytoma during standard therapy. Prior to the study, a flow cytometry-based assay was established allowing the analysis of 34 immune cell subsets and their activation state. Here, we present the case of the first and longest accompanied patient, a 53-year-old woman suffering from GBM in the front left lobe. In context of tumor progression and therapy, we describe the modulation of the peripheral immune status over 17 months. Distinct immune modulations that were connected to therapy response or tumor progression were identified. Inter alia, a shift of CD4:CD8 ratio was observed that correlated with tumor progression. Twice we observed a unique composition of peripheral immune cells that correlated with tumor progression. Thus, following up these immune modulations in a closely-meshed manner is of high prognostic and predictive relevance for supporting personalized therapy and increasing therapy success.
C1 [Rhle, Paul F.; Goerig, Nicole; Wunderlich, Roland; Fietkau, Rainer; Gaipl, Udo S.; Strnad, Annedore; Frey, Benjamin] Friedrich Alexander Univ Erlangen Nurnberg, Univ Klinikum Erlangen, Dept Radiat Oncol, Erlangen, Germany.
   [Wunderlich, Roland] Helmholtz Ctr Munich, Res Unit Radiat Cytogenet, Neuherberg, Germany.
C3 University of Erlangen Nuremberg; Helmholtz Association; Helmholtz-Center Munich - German Research Center for Environmental Health
RP Gaipl, US (通讯作者)，Friedrich Alexander Univ Erlangen Nurnberg, Univ Klinikum Erlangen, Dept Radiat Oncol, Erlangen, Germany.
EM udo.gaipl@uk-erlangen.de
FU Department of Radiation Oncology of the Universitatsklinikum Erlangen; German Federal Ministry of Education and Research (BMBF) [02NUK017G (GREWIS)]
CR Adamczyk LA, 2015, FRONT NEUROL, V6, P0, DOI 10.3389/fneur.2015.00174
   Beckebaum S, 2004, CLIN CANCER RES, V10, P7260, DOI 10.1158/1078-0432.CCR-04-0872
   Belka C, 1999, RADIOTHER ONCOL, V50, P199, DOI 10.1016/S0167-8140(98)00130-3
   Bielamowicz K, 2013, FRONT ONCOL, V3, P0, DOI 10.3389/fonc.2013.00275
   Burdach S E, 1983, KLIN PADIATR, V195, P52, DOI 10.1055/s-2008-1034041
   Carretero R, 2015, NAT IMMUNOL, V16, P609, DOI 10.1038/ni.3159
   Davis BP, 2014, CANCER IMMUNOL RES, V2, P1, DOI 10.1158/2326-6066.CIR-13-0196
   Dirkx AEM, 2006, FASEB J, V20, P621, DOI 10.1096/fj.05-4493com
   Dong HP, 2006, AM J CLIN PATHOL, V125, P451, DOI 10.1309/15B66DQMFYYM78CJ
   Eder K, 2015, NEUROMOL MED, V17, P335, DOI 10.1007/s12017-015-8362-x
   Faget J, 2012, CANCER RES, V72, P6130, DOI 10.1158/0008-5472.CAN-12-2409
   Fecci PE, 2014, CLIN CANCER RES, V20, P5620, DOI 10.1158/1078-0432.CCR-14-0832
   Frey B, 2012, CURR MED CHEM, V19, P1751, DOI 10.2174/092986712800099811
   Gatault S, 2012, CANCER IMMUNOL IMMUN, V61, P1527, DOI 10.1007/s00262-012-1288-3
   Goel S, 2011, PHYSIOL REV, V91, P1071, DOI 10.1152/physrev.00038.2010
   Grossman SA, 2011, CLIN CANCER RES, V17, P5473, DOI 10.1158/1078-0432.CCR-11-0774
   Hickey MJ, 2012, AM J TRANSL RES, V4, P114
   Hirose Y, 2001, CANCER RES, V61, P1957
   Inoue S, 2006, CANCER RES, V66, P7741, DOI 10.1158/0008-5472.CAN-05-3766
   Jensen TO, 2012, CANCER-AM CANCER SOC, V118, P2476, DOI 10.1002/cncr.26511
   Kawahara M, 2006, EXPERT OPIN DRUG SAF, V5, P303, DOI 10.1517/14740338.5.2.303
   Kotlan B, 2005, J IMMUNOL, V175, P2278, DOI 10.4049/jimmunol.175.4.2278
   Labidi-Galy SI, 2012, ONCOIMMUNOLOGY, V1, P379, DOI 10.4161/onci.18801
   Lampson LA, 2011, MABS-AUSTIN, V3, P153, DOI 10.4161/mabs.3.2.14239
   Lauber K, 2012, FRONT ONCOL, V2, P0, DOI 10.3389/fonc.2012.00116
   Le Mercier I, 2013, CANCER RES, V73, P4629, DOI 10.1158/0008-5472.CAN-12-3058
   Liu CW, 2008, J CLIN INVEST, V118, P1165, DOI 10.1172/JCI33583
   Lotfi R, 2007, J IMMUNOTHER, V30, P16, DOI 10.1097/01.cji.0000211324.53396.f6
   Louis DN, 2007, ACTA NEUROPATHOL, V114, P547, DOI 10.1007/s00401-007-0278-6
   McLendon RE, 2003, CANCER-AM CANCER SOC, V98, P1745, DOI 10.1002/cncr.11666
   Minniti G, 2012, INT J RADIAT ONCOL, V83, P93, DOI 10.1016/j.ijrobp.2011.06.1992
   Nzula S, 2003, CANCER RES, V63, P3275
   Osada T, 2008, CANCER IMMUNOL IMMUN, V57, P1115, DOI 10.1007/s00262-007-0441-x
   Ostermann S, 2004, CLIN CANCER RES, V10, P3728, DOI 10.1158/1078-0432.CCR-03-0807
   Ostrom QT, 2014, NEURO-ONCOLOGY, V16, P1, DOI 10.1093/neuonc/nou223
   Postow MA, 2012, NEW ENGL J MED, V366, P925, DOI 10.1056/NEJMoa1112824
   Preynat-Seauve O, 2006, J IMMUNOL, V176, P61, DOI 10.4049/jimmunol.176.1.61
   Quandt D, 2017, ONCOTARGET, V8, P48507, DOI 10.18632/oncotarget.17397
   Ransohoff RM, 2003, NAT REV IMMUNOL, V3, P569, DOI 10.1038/nri1130
   Rubtsov AV, 2015, J IMMUNOL, V195, P71, DOI 10.4049/jimmunol.1500055
   Rühle PF, 2016, INT J MOL SCI, V17, P0, DOI 10.3390/ijms17081316
   Shalapour S, 2015, NATURE, V521, P94, DOI 10.1038/nature14395
   Stupp R, 2002, J CLIN ONCOL, V20, P1375, DOI 10.1200/JCO.20.5.1375
   Stupp R, 2005, NEW ENGL J MED, V352, P987, DOI 10.1056/NEJMoa043330
   Treilleux I, 2004, CLIN CANCER RES, V10, P7466, DOI 10.1158/1078-0432.CCR-04-0684
   Tsou PL, 2016, CANCER RES, V76, P5597, DOI 10.1158/0008-5472.CAN-16-0431
   Van Woensel M, 2017, SCI REP-UK, V7, P0, DOI 10.1038/s41598-017-17327-9
   Verhoeff JJC, 2009, BMC CANCER, V9, P0, DOI 10.1186/1471-2407-9-444
   Vermi W, 2003, J PATHOL, V200, P255, DOI 10.1002/path.1344
   Xu Y, 2002, ANN ONCOL, V13, P1841, DOI 10.1093/annonc/mdf337
NR 50
TC 11
Z9 12
U1 0
U2 2
PU FRONTIERS MEDIA SA
PI LAUSANNE
PA AVENUE DU TRIBUNAL FEDERAL 34, LAUSANNE, CH-1015, SWITZERLAND
SN 1664-2295
EI 
J9 FRONT NEUROL
JI Front. Neurol.
PD JUN 23
PY 2017
VL 8
IS 
BP 
EP 
DI 10.3389/fneur.2017.00296
PG 8
WC Clinical Neurology; Neurosciences
SC Neurosciences & Neurology
GA EY5XW
UT WOS:000404056400001
PM 28690586
DA 2025-02-17
ER

PT J
AU Achyut, BR
   Angara, K
   Jain, M
   Borin, TF
   Rashid, MH
   Iskander, ASM
   Ara, R
   Kolhe, R
   Howard, S
   Venugopal, N
   Rodriguez, PC
   Bradford, JW
   Arbab, AS
AF Achyut, B. R.
   Angara, Kartik
   Jain, Meenu
   Borin, Thaiz F.
   Rashid, Mohammad H.
   Iskander, A. S. M.
   Ara, Roxan
   Kolhe, Ravindra
   Howard, Shelby
   Venugopal, Natasha
   Rodriguez, Paulo C.
   Bradford, Jennifer W.
   Arbab, Ali S.
TI Canonical NFκB signaling in myeloid cells is required for the glioblastoma growth
SO SCIENTIFIC REPORTS
LA English
DT Article
ID tumor-associated macrophages; bone-marrow; suppressor-cells; inflammatory responses; mouse model; t-cells; activation; polarization; recruitment; differentiation
AB Tumor development and therapeutic resistance are linked with tumor-associated macrophage (TAM) and myeloid-derived suppressor cell (MDSC) infiltration in tumors via chemokine axis. Chemokine expression, which determines the pro or anti-inflammatory status of myeloid cells, are partly regulated by the nuclear factor-kappa B (NF-kappa B) pathway. Here, we identified that conditional deletion of canonical NF-kappa B signaling (p65) in myeloid cells inhibited syngeneic glioblastoma (GBM) through decreased CD45 infiltration in tumors, as characterized by decreased TAMs (CD206+) and MDSCs (Gr1+CD11b+), increased dendritic cells (CD86+) and cytotoxic T cells (CD8+) in the p65 knockout (KO) mice. Proinflammatory cytokines (IFN gamma, MCP1, MIP1 alpha, and TNF alpha) and myeloid differentiation factor (Endoglin) were increased in myeloid cells from p65 KO tumor, which demonstrated an influence on CD8+ T cell proliferation. In contrast, p65KO athymic chimeric mice with human GBM, failed to inhibit tumor growth, confirming the contribution of T cells in an immune competent model. The analysis of human datasets and GBM tumors revealed higher expression of p65 in GBM-associated CD68+ macrophages compared to neighboring stroma. Thus, canonical NF-kappa B signaling has an anti-inflammatory role and is required for macrophage polarization, immune suppression, and GBM growth. Combining an NF-kappa B inhibitor with standard therapy could improve antitumor immunity in GBM.
C1 [Achyut, B. R.; Angara, Kartik; Jain, Meenu; Borin, Thaiz F.; Rashid, Mohammad H.; Iskander, A. S. M.; Ara, Roxan; Arbab, Ali S.] Augusta Univ, Tumor Angiogenesis Lab, Biochem & Mol Biol, Georgia Canc Ctr, Augusta, GA 30912 USA.
   [Kolhe, Ravindra] Augusta Univ, Dept Pathol, Georgia Canc Ctr, Augusta, GA USA.
   [Rodriguez, Paulo C.; Bradford, Jennifer W.] Augusta Univ, Georgia Canc Ctr, Canc Immunol Inflammat & Tolerance Program, Augusta, GA 30912 USA.
   [Howard, Shelby; Venugopal, Natasha; Bradford, Jennifer W.] Augusta Univ, Dept Biol Sci, Augusta, GA 30912 USA.
C3 University System of Georgia; Augusta University; University System of Georgia; Augusta University; University System of Georgia; Augusta University; University System of Georgia; Augusta University
RP Achyut, BR; Arbab, AS (通讯作者)，Augusta Univ, Tumor Angiogenesis Lab, Biochem & Mol Biol, Georgia Canc Ctr, Augusta, GA 30912 USA.; Bradford, JW (通讯作者)，Augusta Univ, Georgia Canc Ctr, Canc Immunol Inflammat & Tolerance Program, Augusta, GA 30912 USA.; Bradford, JW (通讯作者)，Augusta Univ, Dept Biol Sci, Augusta, GA 30912 USA.
EM bachyut@augusta.edu; Jebradford@augusta.edu; aarbab@augusta.edu
FU American Cancer Society [IRG-14-193-01]; Summerville-Georgia Cancer Center Collaborative Research Award; Cancer Biorepository Use Award; National Institutes of Health [R01CA160216, R01CA172048]; Center for Undergraduate Research and Scholarship at Augusta University
CR Abram CL, 2014, J IMMUNOL METHODS, V408, P89, DOI 10.1016/j.jim.2014.05.009
   Achyut BR, 2016, CANCER BIOL THER, V17, P280, DOI 10.1080/15384047.2016.1139243
   Achyut B R, 2014, BIOCHEM PHYSIOL, V3, P0
   Achyut BR, 2015, CANCER LETT, V369, P416, DOI 10.1016/j.canlet.2015.09.004
   Aghi M, 2006, CANCER RES, V66, P9054, DOI 10.1158/0008-5472.CAN-05-3759
   BAEUERLE PA, 1994, ANNU REV IMMUNOL, V12, P141, DOI 10.1146/annurev.immunol.12.1.141
   Ben-Neriah Y, 2011, NAT IMMUNOL, V12, P715, DOI 10.1038/ni.2060
   Biswas SK, 2006, BLOOD, V107, P2112, DOI 10.1182/blood-2005-01-0428
   Boström P, 2006, ARTERIOSCL THROM VAS, V26, P1871, DOI 10.1161/01.ATV.0000229665.78997.0b
   Bradford JW, 2014, ADV CANCER RES, V121, P125, DOI 10.1016/B978-0-12-800249-0.00003-2
   Brat DJ, 2004, LAB INVEST, V84, P397, DOI 10.1038/labinvest.3700070
   Braun T, 2006, CELL DEATH DIFFER, V13, P748, DOI 10.1038/sj.cdd.4401874
   Ceradini DJ, 2004, NAT MED, V10, P858, DOI 10.1038/nm1075
   Chang CP, 2013, AUTOPHAGY, V9, P619, DOI 10.4161/auto.23546
   Connelly L, 2011, BREAST CANCER RES, V13, P0, DOI 10.1186/bcr2935
   Das N, 2016, CELL REP, V17, P1128, DOI 10.1016/j.celrep.2016.09.076
   De Falco E, 2004, BLOOD, V104, P3472, DOI 10.1182/blood-2003-12-4423
   Du R, 2008, CANCER CELL, V13, P206, DOI 10.1016/j.ccr.2008.01.034
   Ellrichmann G, 2012, J NEUROINFLAMM, V9, P0, DOI 10.1186/1742-2094-9-15
   Flores RR, 2017, AGING CELL, V16, P480, DOI 10.1111/acel.12571
   GELLER DA, 1993, P NATL ACAD SCI USA, V90, P3491, DOI 10.1073/pnas.90.8.3491
   Greten FR, 2004, CELL, V118, P285, DOI 10.1016/j.cell.2004.07.013
   Hagemann T, 2008, J EXP MED, V205, P1261, DOI 10.1084/jem.20080108
   Harris HE, 2004, EUR J IMMUNOL, V34, P1503, DOI 10.1002/eji.200424916
   Hoesel B, 2013, MOL CANCER, V12, P0, DOI 10.1186/1476-4598-12-86
   Hsieh MY, 2014, BLOOD, V123, P2401, DOI 10.1182/blood-2014-01-547943
   Jacobs VL, 2011, ASN NEURO, V3, P0, DOI 10.1042/AN20110014
   Jain M, 2017, SCI REP-UK, V7, P0, DOI 10.1038/srep41809
   Karin M, 2002, NAT IMMUNOL, V3, P221, DOI 10.1038/ni0302-221
   Karin M, 2009, CSH PERSPECT BIOL, V1, P0, DOI 10.1101/cshperspect.a000141
   Kendellen MF, 2014, ONCOGENE, V33, P1297, DOI 10.1038/onc.2013.64
   Kostianovsky AM, 2008, J IMMUNOL, V181, P5425, DOI 10.4049/jimmunol.181.8.5425
   Kumai T, 2016, J LEUKOCYTE BIOL, V100, P447, DOI 10.1189/jlb.3CE0216-091R
   Lahmar Q, 2016, BBA-REV CANCER, V1865, P23, DOI 10.1016/j.bbcan.2015.06.009
   Lin EY, 2001, J EXP MED, V193, P727, DOI 10.1084/jem.193.6.727
   Lu HH, 2014, NAT CELL BIOL, V16, P1105, DOI 10.1038/ncb3041
   Luster AD, 2002, CURR OPIN IMMUNOL, V14, P129, DOI 10.1016/S0952-7915(01)00308-9
   Maeda S, 2005, CELL, V121, P977, DOI 10.1016/j.cell.2005.04.014
   Man LL, 2015, NEURAL REGEN RES, V10, P1706, DOI 10.4103/1673-5374.167773
   Mancino A, 2010, CLIN CANCER RES, V16, P784, DOI 10.1158/1078-0432.CCR-09-1015
   Mantovani A, 2017, NATURE REV CLIN ONCO, V0, P0
   Martinez FO, 2006, J IMMUNOL, V177, P7303, DOI 10.4049/jimmunol.177.10.7303
   Mieczkowski J, 2015, ONCOTARGET, V6, P33077, DOI 10.18632/oncotarget.5310
   MORANTZ RA, 1979, J NEUROSURG, V50, P305, DOI 10.3171/jns.1979.50.3.0305
   MULLER JM, 1993, IMMUNOBIOLOGY, V187, P233
   Oh T, 2014, J TRANSL MED, V12, P0, DOI 10.1186/1479-5876-12-107
   Ojeda-Fernández L, 2016, PLOS GENET, V12, P0, DOI 10.1371/journal.pgen.1005935
   Olar A, 2014, J PATHOL, V232, P165, DOI 10.1002/path.4282
   Pang YL, 2013, CANCER DISCOV, V3, P936, DOI 10.1158/2159-8290.CD-12-0527
   Porta C, 2009, P NATL ACAD SCI USA, V106, P14978, DOI 10.1073/pnas.0809784106
   Raber PL, 2016, ONCOTARGET, V7, P17565, DOI 10.18632/oncotarget.8197
   Richmond A, 2002, NAT REV IMMUNOL, V2, P664, DOI 10.1038/nri887
   Rinkenbaugh AL, 2016, ONCOTARGET, V7, P69173, DOI 10.18632/oncotarget.12507
   Rossi D, 2000, ANNU REV IMMUNOL, V18, P217, DOI 10.1146/annurev.immunol.18.1.217
   Saccani A, 2006, CANCER RES, V66, P11432, DOI 10.1158/0008-5472.CAN-06-1867
   Sawanobori Y, 2008, BLOOD, V111, P5457, DOI 10.1182/blood-2008-01-136895
   Sektioglu IM, 2016, ONCOIMMUNOLOGY, V5, P0, DOI 10.1080/2162402X.2016.1204506
   Shojaei F, 2008, TRENDS CELL BIOL, V18, P372, DOI 10.1016/j.tcb.2008.06.003
   Steinbrecher KA, 2008, J IMMUNOL, V180, P2588, DOI 10.4049/jimmunol.180.4.2588
   Stupp R, 2005, NEW ENGL J MED, V352, P987, DOI 10.1056/NEJMoa043330
   Szatmári T, 2006, CANCER SCI, V97, P546, DOI 10.1111/j.1349-7006.2006.00208.x
   Tewari K, 2007, J IMMUNOL, V179, P2115, DOI 10.4049/jimmunol.179.4.2115
   van de Laar L, 2010, J IMMUNOL, V185, P7252, DOI 10.4049/jimmunol.1000672
   Varney ML, 2002, IN VIVO, V16, P471
   Wang JQ, 2015, NATURE, V521, PE1, DOI 10.1038/nature14444
   Wang N, 2014, FRONT IMMUNOL, V5, P0, DOI 10.3389/fimmu.2014.00614
   Wessells J, 2004, J BIOL CHEM, V279, P49995, DOI 10.1074/jbc.M404246200
   Yamamoto K, 1995, J BIOL CHEM, V270, P31315, DOI 10.1074/jbc.270.52.31315
   Yao LM, 2013, PLOS ONE, V8, P0, DOI 10.1371/journal.pone.0058108
   Yu JP, 2014, J IMMUNOL, V193, P2574, DOI 10.4049/jimmunol.1400833
NR 70
TC 36
Z9 42
U1 1
U2 7
PU NATURE PORTFOLIO
PI BERLIN
PA HEIDELBERGER PLATZ 3, BERLIN, 14197, GERMANY
SN 2045-2322
EI 
J9 SCI REP-UK
JI Sci Rep
PD OCT 23
PY 2017
VL 7
IS 
BP 
EP 
DI 10.1038/s41598-017-14079-4
PG 12
WC Multidisciplinary Sciences
SC Science & Technology - Other Topics
GA FK3QH
UT WOS:000413400500029
PM 29062041
DA 2025-02-17
ER

PT J
AU Liu, HY
   Chen, L
   Liu, JL
   Meng, HX
   Zhang, R
   Ma, L
   Wu, LL
   Yu, SY
   Shi, F
   Li, Y
   Zhang, LJ
   Wang, LX
   Feng, SY
   Zhang, Q
   Peng, YJ
   Wu, QY
   Liu, CX
   Chang, X
   Yang, L
   Uemura, Y
   Yu, XG
   Liu, TY
AF Liu, Hongyu
   Chen, Ling
   Liu, Jialin
   Meng, Hengxing
   Zhang, Rong
   Ma, Lin
   Wu, Liangliang
   Yu, Songyan
   Shi, Fei
   Li, Ying
   Zhang, Lijun
   Wang, Lingxiong
   Feng, Shiyu
   Zhang, Qi
   Peng, Yaojun
   Wu, Qiyan
   Liu, Chunxi
   Chang, Xin
   Yang, Lin
   Uemura, Yasushi
   Yu, Xinguang
   Liu, Tianyi
TI Co-delivery of tumor-derived exosomes with alpha-galactosylceramide on dendritic cell-based immunotherapy for glioblastoma
SO CANCER LETTERS
LA English
DT Article
DE Glioblastoma multiforme; Exosome; Dendritic cells; Invariant natural killer T cells; Immunotherapy
ID invariant nkt cells; heat-shock-protein; rat glioma model; reticulocyte maturation; clinical-trials; brain-tumors; in-vitro; t-cells; vaccine; responses
AB Dendritic cell (DC) vaccine-based immunotherapy for glioblastoma multiforme (GBM) has shown apparent benefit in animal experiments and early-phase clinical trials, but the survival benefit is variable. In this work, we analyzed the mechanism of the potent antitumor immune response induced in vivo by tumor-associated antigen (TAA)-specific DCs with an invariant natural killer T (iNKT) cell adjuvant in orthotopic glioblastoma-bearing rats vaccinated with tumor-derived exosomes and alpha-galactosylceramide (alpha-GalCer)-pulsed DCs. Compared with traditional tumor lysate, exosomes were utilized as a more potent antigen to load DCs. iNKT cells, as an effective cellular adjuvant activated by alpha-GalCer, strengthened TAA presentation through their interaction with DCs. Co-delivery of tumor-derived exosomes with alpha-GalCer on a DC-based vaccine showed powerful effects in glioblastoma immunotherapy. This vaccine induced strong activation and proliferation of tumor-specific cytotoxic T lymphocytes, synergistically breaking the immune tolerance and improving the immunosuppressive environment. (c) 2017 Elsevier B.V. All rights reserved.
C1 [Liu, Hongyu; Chen, Ling; Liu, Jialin; Meng, Hengxing; Feng, Shiyu; Yang, Lin; Yu, Xinguang] Chinese Peoples Liberat Army Gen Hosp, Dept Neurosurg, Beijing 100853, Peoples R China.
   [Zhang, Rong; Uemura, Yasushi] Natl Canc Ctr, Exploratory Oncol Res & Clin Trial Ctr, Div Canc Immunotherapy, Chiba 2778577, Japan.
   [Ma, Lin; Li, Ying] Chinese Peoples Liberat Army Gen Hosp, Dept Radiol, Beijing 100853, Peoples R China.
   [Wu, Liangliang; Zhang, Lijun; Wang, Lingxiong; Peng, Yaojun; Wu, Qiyan; Liu, Chunxi; Liu, Tianyi] Chinese PIA Gen Hosp, Key Lab Canc Ctr, Beijing 100853, Peoples R China.
   [Yu, Songyan; Zhang, Qi] Chinese Peoples Liberat Army Gen Hosp, Dept Endocrinol, Beijing 100853, Peoples R China.
   [Shi, Fei] Capital Med Univ, Xuanwu Hosp, Otorhinolaryngol Head & Neck Surg, Dept Skull Base Surg Ctr, Beijing 100053, Peoples R China.
   [Chang, Xin] Weihai Municipal Hosp, Dept Clin Lab, Weihai 264200, Peoples R China.
C3 Chinese People's Liberation Army General Hospital; National Cancer Center - Japan; Chinese People's Liberation Army General Hospital; Chinese People's Liberation Army General Hospital; Capital Medical University
RP Yu, XG (通讯作者)，Chinese Peoples Liberat Army Gen Hosp, Dept Neurosurg, Beijing 100853, Peoples R China.; Liu, TY (通讯作者)，Chinese PIA Gen Hosp, Key Lab Canc Ctr, Beijing 100853, Peoples R China.
EM xinguang.yu@263.net; tianyiliu08@hotmail.com
FU National Natural Science Foundation of China [81272804, 81672824]; National Key Technology Research and Development Program of the Ministry of Science and Technology of China [2014BAI04B02]; Grants-in-Aid for Scientific Research [17K10717] Funding Source: KAKEN
CR Bonifaz L, 2002, J EXP MED, V196, P1627, DOI 10.1084/jem.20021598
   BRENAN M, 1992, J EXP MED, V175, P1457, DOI 10.1084/jem.175.6.1457
   Bu N, 2011, J NEURO-ONCOL, V104, P659, DOI 10.1007/s11060-011-0537-1
   Cerundolo V, 2009, NAT REV IMMUNOL, V9, P28, DOI 10.1038/nri2451
   Chaput N, 2004, CANCER IMMUNOL IMMUN, V53, P234, DOI 10.1007/s00262-003-0472-x
   Cheever MA, 2011, CLIN CANCER RES, V17, P3520, DOI 10.1158/1078-0432.CCR-10-3126
   Chung Y, 2007, BLOOD, V110, P2013, DOI 10.1182/blood-2006-12-061309
   DAVIS JQ, 1986, J BIOL CHEM, V261, P5368
   Fujii S, 2002, NAT IMMUNOL, V3, P867, DOI 10.1038/ni827
   Fujii S, 2003, J EXP MED, V198, P267, DOI 10.1084/jem.20030324
   Gebremeskel S, 2015, ONCOIMMUNOLOGY, V4, P0, DOI 10.1080/2162402X.2014.995562
   Gu XY, 2015, INT J CANCER, V136, PE74, DOI 10.1002/ijc.29100
   Hermans IF, 2003, J IMMUNOL, V171, P5140, DOI 10.4049/jimmunol.171.10.5140
   Hong C, 2006, J IMMUNOL, V177, P6747, DOI 10.4049/jimmunol.177.10.6747
   Hunn MK, 2013, ONCOIMMUNOLOGY, V2, P0, DOI 10.4161/onci.23789
   Hunn MK, 2012, CLIN CANCER RES, V18, P6446, DOI 10.1158/1078-0432.CCR-12-0704
   Jacobs VL, 2011, ASN NEURO, V3, P0, DOI 10.1042/AN20110014
   Ji BW, 2013, YONSEI MED J, V54, P92, DOI 10.3349/ymj.2013.54.1.92
   Jie X, 2012, CELL BIOCHEM BIOPHYS, V62, P91, DOI 10.1007/s12013-011-9265-6
   JOHNSTONE RM, 1987, J BIOL CHEM, V262, P9412
   Kawano T, 1997, SCIENCE, V278, P1626, DOI 10.1126/science.278.5343.1626
   Kesimer M, 2009, FASEB J, V23, P1858, DOI 10.1096/fj.08-119131
   Kobayashi K, 2016, NEOPLASIA, V18, P229, DOI 10.1016/j.neo.2016.02.006
   Liu Q, 2016, J CANCER RES THER, V12, P198
   Liu TY, 2008, EUR J IMMUNOL, V38, P1012, DOI 10.1002/eji.200737838
   Lombardi G, 2017, CRIT REV ONCOL HEMAT, V111, P94, DOI 10.1016/j.critrevonc.2017.01.018
   Maes W, 2009, NEURO-ONCOLOGY, V11, P529, DOI 10.1215/15228517-2009-004
   Mahaweni NM, 2013, J EXTRACELL VESICLES, V2, P0, DOI 10.3402/jev.v2i0.22492
   Marsh JC, 2013, CANCER CONTROL, V20, P43, DOI 10.1177/107327481302000107
   Marton A, 2012, IMMUNOL LETT, V148, P34, DOI 10.1016/j.imlet.2012.07.006
   Mineharu Y, 2013, NEUROL MED-CHIR, V53, P741, DOI 10.2176/nmc.ra2013-0234
   Mitchell DA, 2015, NATURE, V519, P366, DOI 10.1038/nature14320
   Mitchell DA, 2009, NEUROTHERAPEUTICS, V6, P527, DOI 10.1016/j.nurt.2009.04.003
   Morelli AE, 2004, BLOOD, V104, P3257, DOI 10.1182/blood-2004-03-0824
   Na H, 2016, IMMUNE NETW, V16, P1, DOI 10.4110/in.2016.16.1.1
   Napolitani G, 2005, NAT IMMUNOL, V6, P769, DOI 10.1038/ni1223
   Network The Cancer Genome Atlas Research, 2013, NATURE, V494, P506, DOI 10.1038/nature11903
   Ohgaki Hiroko, 2009, V472, V0, PP323, DOI 10.1007/978-1-60327-492-0_14
   Okada H, 2009, CRIT REV IMMUNOL, V29, P1
   Petersen TR, 2010, IMMUNOL CELL BIOL, V88, P596, DOI 10.1038/icb.2010.9
   Rao Q, 2016, HEPATOLOGY, V64, P456, DOI 10.1002/hep.28549
   Raposo G, 1996, J EXP MED, V183, P1161, DOI 10.1084/jem.183.3.1161
   Shimizu K, 2007, J EXP MED, V204, P2641, DOI 10.1084/jem.20070458
   Shixiang Y, 2011, MED ONCOL, V28, P453, DOI 10.1007/S12032-010-9713-Y
   Stupp R, 2009, LANCET ONCOL, V10, P459, DOI 10.1016/S1470-2045(09)70025-7
   Talmor M, 1998, EUR J IMMUNOL, V28, P811, DOI 10.1002/(SICI)1521-4141(199803)28:03<811::AID-IMMU811>3.0.CO;2-S
   Théry C, 1999, J CELL BIOL, V147, P599, DOI 10.1083/jcb.147.3.599
   Traynor K, 2011, AM J HEALTH-SYST PH, V68, P768, DOI 10.2146/news110025
   Uemura Y, 2009, J IMMUNOL, V183, P201, DOI 10.4049/jimmunol.0900873
   van Niel G, 2006, J BIOCHEM, V140, P13, DOI 10.1093/jb/mvj128
   Wolfers J, 2001, NAT MED, V7, P297, DOI 10.1038/85438
   Yang C, 2011, CLIN DEV IMMUNOL, V2011, P842
   Yang L, 2015, BIOMED RES INT, V2015, P0, DOI 10.1155/2015/717530
   Yao Y, 2013, BIOCHEM BIOPH RES CO, V436, P60, DOI 10.1016/j.bbrc.2013.05.058
   Zhang HT, 2012, ONCOL RES, V20, P447, DOI 10.3727/096504013X13685487925176
   Zhang Y, 2010, INT J ONCOL, V36, P133, DOI 10.3892/ijo_00000484
   Zitvogel L, 1998, NAT MED, V4, P594, DOI 10.1038/nm0598-594
NR 58
TC 94
Z9 97
U1 1
U2 75
PU ELSEVIER IRELAND LTD
PI CLARE
PA ELSEVIER HOUSE, BROOKVALE PLAZA, EAST PARK SHANNON, CO, CLARE, 00000, IRELAND
SN 0304-3835
EI 1872-7980
J9 CANCER LETT
JI Cancer Lett.
PD DEC 28
PY 2017
VL 411
IS 
BP 182
EP 190
DI 10.1016/j.canlet.2017.09.022
PG 9
WC Oncology
SC Oncology
GA FN8TZ
UT WOS:000416299700021
PM 28947140
DA 2025-02-17
ER

PT J
AU Huang, YY
   Mao, QQ
   He, J
   Su, J
   Peng, Y
   Liang, W
   Hu, ZX
   Zhou, SF
   Lu, XL
   Zhao, YX
AF Huang, Yingying
   Mao, Qiqi
   He, Jian
   Su, Jing
   Peng, Yi
   Liang, Wei
   Hu, Zixi
   Zhou, Sufang
   Lu, Xiaoling
   Zhao, Yongxiang
TI Fusions of Tumor-derived Endothelial Cells with Dendritic Cells Induces Antitumor Immunity
SO SCIENTIFIC REPORTS
LA English
DT Article
ID stem-cells; t-cells; cancer; glioblastoma; lymphocytes; expression; antigens; delivery; egfr; tcrs
AB To explore dendritic cells/tumor-derived endothelial cells (DC/EC) fusion cells are potent stimulators ofT cells to impact tumor progression. ECs were isolated from mice hepatoma cell line (H22) Xenograft, and dendritic cells were isolated from bone marrow of BALB/c mice, then the isolated ECs were cultured and detected the endothelial surface expression of CD105 by flow cytometry. The endothelial characteristics of ECs were detected by tube formation assay and Dil-Ac-LDL uptake assay. After the fusion with polyethylene glycol (PEG), we used DCs, ECs, DCs mixed ECs as the control groups, DC/EC fusion cells as the experimental group, Secretion of IFN-alpha and IFN-gamma was evaluated, T lymphocyte proliferation and cytotoxic T lymphocytes (CTL) were detected in vitro. In vivo, T lymphocyte induced by five groups was injected to detect the effect of tumor progression. Purified ECs (CD105(+)) took the function of endothelial cells, then successfully fused with DCs. The DC/EC fusion cells were functional in stimulating the proliferation of T cells, which produced IFN-alpha and IFN-gamma. In vivo, T cells stimulated by DC/EC fusion cells effectively repressed tumor growth. The fusion cells, which was capable of stimulating T cells, is indispensable for antitumor immunity.
C1 [Huang, Yingying; Mao, Qiqi; He, Jian; Su, Jing; Peng, Yi; Liang, Wei; Hu, Zixi; Zhou, Sufang; Lu, Xiaoling; Zhao, Yongxiang] Guangxi Med Univ, Natl Ctr Int Res Biol Targeting Diag & Therapy, Guangxi Key Lab Biol Targeting Diag & Therapy Res, Collaborat Innovat Ctr Targeting Tumor Diag & The, Shuang Yong Rd 22, Nanning 530021, Peoples R China.
C3 Guangxi Medical University
RP Lu, XL; Zhao, YX (通讯作者)，Guangxi Med Univ, Natl Ctr Int Res Biol Targeting Diag & Therapy, Guangxi Key Lab Biol Targeting Diag & Therapy Res, Collaborat Innovat Ctr Targeting Tumor Diag & The, Shuang Yong Rd 22, Nanning 530021, Peoples R China.
EM luwuliu@163.com; yongxiang_zhao@126.com
FU National Natural Science Foundation of China [81572994, 81460432]; Guangxi Natural Science Foundation [2015GXNSFDA139017]; Guangxi Science and Technology Research and Technology Development Project [15104001-7]; Project for Innovative Research Team in Guangxi Natural Science Foundation [2015GXNSFFA139001]; University Scientific Research Project of Guangxi Department of Education [YB2014057]
CR Abhishek D, 2016, IMMUNOTHERAPY, V0, P0
   Alatrash G, 2016, PHARMACOL REV, V68, P1014, DOI 10.1124/pr.116.012682
   Anders K, 2011, CANCER CELL, V20, P755, DOI 10.1016/j.ccr.2011.10.019
   Anguille S, 2015, PHARMACOL REV, V67, P731, DOI 10.1124/pr.114.009456
   Ardouin L, 2016, IMMUNITY, V45, P305, DOI 10.1016/j.immuni.2016.07.019
   Barclay AN, 2014, ANNU REV IMMUNOL, V32, P25, DOI 10.1146/annurev-immunol-032713-120142
   Bellone, 2010, INT J ONCOLOGY, V37, P0
   Bengsch B, 2016, IMMUNITY, V45, P358, DOI 10.1016/j.immuni.2016.07.008
   Bhattacharya N, 2016, IMMUNITY, V45, P641, DOI 10.1016/j.immuni.2016.08.008
   Blackburn JS, 2014, CANCER CELL, V25, P366, DOI 10.1016/j.ccr.2014.01.032
   Brechmann M, 2012, IMMUNITY, V37, P697, DOI 10.1016/j.immuni.2012.07.014
   Carmi Y, 2015, NATURE, V521, P99, DOI 10.1038/nature14424
   Chen F, 2014, SCI REP-UK, V4, P0, DOI 10.1038/srep05080
   Cheng L, 2013, CELL, V153, P139, DOI 10.1016/j.cell.2013.02.021
   Choi B, 2016, ACS NANO, V10, P7339, DOI 10.1021/acsnano.5b08084
   Das P, 2015, SCI REP-UK, V5, P0, DOI 10.1038/srep10395
   Delgoffe GM, 2013, NATURE, V501, P252, DOI 10.1038/nature12428
   Dudda JC, 2013, IMMUNITY, V38, P742, DOI 10.1016/j.immuni.2012.12.006
   Escobar G, 2014, SCI TRANSL MED, V6, P0, DOI 10.1126/scitranslmed.3006353
   Garcia J, 2016, SCI REP-UK, V6, P0, DOI 10.1038/srep24295
   Gong JL, 1997, NAT MED, V3, P558, DOI 10.1038/nm0597-558
   Han JF, 2015, SCI REP-UK, V5, P0, DOI 10.1038/srep11483
   Hinrichs CS, 2013, NAT BIOTECHNOL, V31, P999, DOI 10.1038/nbt.2725
   Hossain DMS, 2013, IMMUNITY, V39, P1057, DOI 10.1016/j.immuni.2013.11.005
   Kalos M, 2013, IMMUNITY, V39, P49, DOI 10.1016/j.immuni.2013.07.002
   Kitajima Y, 2015, SCI REP-UK, V5, P0, DOI 10.1038/srep12861
   Kloss CC, 2013, NAT BIOTECHNOL, V31, P71, DOI 10.1038/nbt.2459
   Kobayashi E, 2013, NAT MED, V19, P1542, DOI 10.1038/nm.3358
   Kong KF, 2014, NAT IMMUNOL, V15, P465, DOI 10.1038/ni.2866
   Kranz LM, 2016, NATURE, V534, P396, DOI 10.1038/nature18300
   Latham SL, 2015, SCI REP-UK, V5, P0, DOI 10.1038/srep16314
   Leventhal DS, 2016, IMMUNITY, V44, P847, DOI 10.1016/j.immuni.2016.01.025
   Linnemann C, 2013, NAT MED, V19, P1534, DOI 10.1038/nm.3359
   Maliar A, 2012, GASTROENTEROLOGY, V143, P1375, DOI 10.1053/j.gastro.2012.07.017
   Mao Q, 2015, ONCOLOGY REPORTS, V0, P0
   Ménager MM, 2016, CELL, V164, P695, DOI 10.1016/j.cell.2015.12.036
   Methner A, 2013, NAT REV NEUROL, V9, P72, DOI 10.1038/nrneurol.2012.277
   Muranski P, 2011, IMMUNITY, V35, P972, DOI 10.1016/j.immuni.2011.09.019
   Narayan N, 2012, NATURE, V492, P199, DOI 10.1038/nature11700
   Palazón A, 2012, CANCER DISCOV, V2, P608, DOI 10.1158/2159-8290.CD-11-0314
   Pulendran B, 2015, ANNU REV IMMUNOL, V33, P563, DOI 10.1146/annurev-immunol-020711-075049
   Ricci-Vitiani L, 2010, NATURE, V468, P824, DOI 10.1038/nature09557
   Slevin M, 2015, SCI REP-UK, V5, P0, DOI 10.1038/srep13281
   Tong L, 2016, SCI REP-UK, V6, P0, DOI 10.1038/srep21642
   Veréb Z, 2016, SCI REP-UK, V6, P0, DOI 10.1038/srep26227
   Wang R, 2010, NATURE, V468, P829, DOI 10.1038/nature09624
   Wang RX, 2016, SCI REP-UK, V6, P0, DOI 10.1038/srep30091
   Wang SJ, 2016, SCI REP-UK, V6, P0, DOI 10.1038/srep27032
   Zou LJ, 2013, SCI REP-UK, V3, P0, DOI 10.1038/srep02243
NR 49
TC 9
Z9 10
U1 1
U2 23
PU NATURE PORTFOLIO
PI BERLIN
PA HEIDELBERGER PLATZ 3, BERLIN, 14197, GERMANY
SN 2045-2322
EI 
J9 SCI REP-UK
JI Sci Rep
PD APR 24
PY 2017
VL 7
IS 
BP 
EP 
DI 10.1038/srep46544
PG 8
WC Multidisciplinary Sciences
SC Science & Technology - Other Topics
GA ET1UK
UT WOS:000400054300001
PM 28436481
DA 2025-02-17
ER

PT J
AU Ion-Margineanu, A
   Van Cauter, S
   Sima, DM
   Maes, F
   Sunaert, S
   Himmelreich, U
   Van Huffel, S
AF Ion-Margineanu, Adrian
   Van Cauter, Sofie
   Sima, Diana M.
   Maes, Frederik
   Sunaert, Stefen
   Himmelreich, Uwe
   Van Huffel, Sabine
TI Classifying Glioblastoma Multiforme Follow-Up Progressive vs. Responsive Forms Using Multi-Parametric MRI Features
SO FRONTIERS IN NEUROSCIENCE
LA English
DT Article
DE magnetic resonance imaging; multi-parametric; boosting classifiers; glioblastoma multiforme; follow-up
ID dendritic cell therapy; radiation necrosis; malignant glioma; tumor recurrence; perfusion mri; diffusion; grade; pseudoprogression; classification; identification
AB Purpose: The purpose of this paper is discriminating between tumor progression and response to treatment based on follow-up multi-parametric magnetic resonance imaging (MRI) data retrieved from glioblastoma multiforme (GBM) patients. Materials and Methods: Multi-parametric MRI data consisting of conventional MRI (cMRI) and advanced MRI [i.e., perfusion weighted MRI (PWI) and diffusion kurtosis MRI (DKI)] were acquired from 29 GBM patients treated with adjuvant therapy after surgery. We propose an automatic pipeline for processing advanced MRI data and extracting intensity-based histogram features and 3-D texture features using manually and semi-manually delineated regions of interest (ROIs). Classifiers are trained using a leave-one-patient-out cross validation scheme on complete MRI data. Balanced accuracy rate (BAR)-values are computed and compared between different ROIs, MR modalities, and classifiers, using non-parametric multiple comparison tests. Results: Maximum BAR-values using manual delineations are 0.956, 0.85, 0.879, and 0.932, for cMRI, PWI, DKI, and all three MRI modalities combined, respectively. Maximum BAR-values using semi-manual delineations are 0.932, 0.894, 0.885, and 0.947, for cMRI, PWI, DKI, and all three MR modalities combined, respectively. After statistical testing using Kruskal-Wallis and post-hoc Dunn-Sidak analysis we conclude that training a RUSBoost classifier on features extracted using semi-manual delineations on cMRI or on all MRI modalities combined performs best. Conclusions: We present two main conclusions: (1) using T1 post-contrast (T1pc) features extracted from manual total delineations, AdaBoost achieves the highest BARvalue, 0.956; (2) using T1pc-average, T1pc-90th percentile, and Cerebral Blood Volume (CBV) 90th percentile extracted from semi-manually delineated contrast enhancing ROIs, SVM-rbf, and RUSBoost achieve BAR-values of 0.947 and 0.932, respectively. Our findings show that AdaBoost, SVM-rbf, and RUSBoost trained on T1pc and CBV features can differentiate progressive from responsive GBM patients with very high accuracy.
C1 [Ion-Margineanu, Adrian; Sima, Diana M.; Van Huffel, Sabine] Katholieke Univ Leuven, STADIUS Ctr Dynam Syst, Dept Elect Engn ESAT, Signal Proc & Data Analyt, Leuven, Belgium.
   [Ion-Margineanu, Adrian; Sima, Diana M.; Van Huffel, Sabine] IMEC, Leuven, Belgium.
   [Van Cauter, Sofie; Sunaert, Stefen] Univ Hosp Leuven, Dept Radiol, Leuven, Belgium.
   [Maes, Frederik] Katholieke Univ Leuven, Dept Elect Engn ESAT, PSI Ctr Proc Speech & Images, Leuven, Belgium.
   [Himmelreich, Uwe] Katholieke Univ Leuven, Dept Imaging & Pathol, Biomed MRI MoSAIC, Leuven, Belgium.
C3 KU Leuven; Interuniversity Microelectronics Centre; KU Leuven; University Hospital Leuven; KU Leuven; KU Leuven
RP Ion-Margineanu, A (通讯作者)，Katholieke Univ Leuven, STADIUS Ctr Dynam Syst, Dept Elect Engn ESAT, Signal Proc & Data Analyt, Leuven, Belgium.; Ion-Margineanu, A (通讯作者)，IMEC, Leuven, Belgium.
EM adrian@esat.kuleuven.be
FU Flemish Government FWO project [G.0869.12N]; Belgian Federal Science Policy Office [IUAP P7/19/]; EU from European Research Council under European Union/ERC BIOTENSORS [339804]; EU: EU MC ITN TRANSACT [316679]
CR Ardon H, 2010, J NEURO-ONCOL, V99, P261, DOI 10.1007/s11060-010-0131-y
   Barajas RF, 2009, RADIOLOGY, V253, P486, DOI 10.1148/radiol.2532090007
   Bellman RE, 2015, ADAPTIVE CONTROL PROCESSES: A GUIDED TOUR, V0, P0
   Boxerman JL, 2006, AM J NEURORADIOL, V27, P859
   Breiman L, 2001, MACH LEARN, V45, P5, DOI 10.1023/A:1010933404324
   Breiman L, 2001, MACHINE LEARNING, V45, P5, DOI 10.1023/A:1010933404324
   Breitling R, 2004, FEBS LETT, V573, P83, DOI 10.1016/j.febslet.2004.07.055
   Bulik M, 2015, BIOMED RES INT, V2015, P0, DOI 10.1155/2015/641023
   BURGER PC, 1985, CANCER-AM CANCER SOC, V56, P1106, DOI 10.1002/1097-0142(19850901)56:5<1106::AID-CNCR2820560525>3.0.CO;2-2
   Calle M Luz, 2011, BRIEF BIOINFORM, V12, P86, DOI 10.1093/bib/bbq011
   Clausi DA, 2002, CAN J REMOTE SENS, V28, P45, DOI 10.5589/m02-004
   Cortes Corinna, 1995, MACHINE LEARNING, V0, P0, DOI DOI 10.1007/BF00994018
   Cristianini N, 2000, AN INTRODUCTION TO SUPPORT VECTOR MACHINES AND OTHER KERNEL-BASED LEARNING METHODS, V0, P0
   De Vleeschouwer S, 2004, J NEUROSURG, V100, P492, DOI 10.3171/ped.2004.100.5.0492
   De Vleeschouwer S, 2008, CLIN CANCER RES, V14, P3098, DOI 10.1158/1078-0432.CCR-07-4875
   DEAN BL, 1990, RADIOLOGY, V174, P411, DOI 10.1148/radiology.174.2.2153310
   Di Costanzo A, 2014, RADIOL MED, V119, P616, DOI 10.1007/s11547-013-0371-y
   Ding C, 2003, PROCEEDINGS OF THE 2003 IEEE BIOINFORMATICS CONFERENCE, V0, PP523, DOI 10.1109/CSB.2003.1227396
   Dobes Martin, 2011, SURG NEUROL INT, V2, P176, DOI 10.4103/2152-7806.90696
   DUNN OJ, 1964, TECHNOMETRICS, V6, P241, DOI 10.2307/1266041
   EARNEST F, 1988, RADIOLOGY, V166, P823, DOI 10.1148/radiology.166.3.2829270
   Elson A, 2015, J NEURO-ONCOL, V122, P549, DOI 10.1007/s11060-015-1743-z
   Fisher RA, 1936, ANN EUGENIC, V7, P179, DOI 10.1111/j.1469-1809.1936.tb02137.x
   Freund Yoav, 1995, COMPUTATIONAL LEARNING THEORY, V0, P23
   Friedman JH, 2002, COMPUT STAT DATA AN, V38, P367, DOI 10.1016/S0167-9473(01)00065-2
   Hall M, 2009, SIGKDD EXPLORATIONS, V11, P10, DOI 10.1145/1656274.1656278
   HARALICK RM, 1973, IEEE T SYST MAN CYB, VSMC3, P610, DOI 10.1109/TSMC.1973.4309314
   Hu LS, 2010, AM J NEURORADIOL, V31, P40, DOI 10.3174/ajnr.A1787
   Hu LS, 2012, NEURO-ONCOLOGY, V14, P919, DOI 10.1093/neuonc/nos112
   Hu XT, 2011, J MAGN RESON IMAGING, V33, P296, DOI 10.1002/jmri.22432
   Hua JP, 2005, BIOINFORMATICS, V21, P1509, DOI 10.1093/bioinformatics/bti171
   Hui ES, 2008, NEUROIMAGE, V42, P122, DOI 10.1016/j.neuroimage.2008.04.237
   Ion-Margineanu A, 2015, BIOMED RES INT-UK, V2015, P0, DOI 10.1155/2015/842923
   Jensen JH, 2005, MAGNET RESON MED, V53, P1432, DOI 10.1002/mrm.20508
   Khalifa J, 2016, EUR RADIOL, V26, P4194, DOI 10.1007/s00330-016-4234-5
   Kononenko I, 1997, APPL INTELL, V7, P39, DOI 10.1023/A:1008280620621
   KRUSKAL WH, 1952, J AM STAT ASSOC, V47, P583, DOI 10.1080/01621459.1952.10483441
   Lund R, 2005, INT J RADIAT ONCOL, V63, PS65, DOI 10.1016/j.ijrobp.2005.07.114
   Nelson SJ, 2003, CANCER J, V9, P134, DOI 10.1097/00130404-200303000-00009
   Ourselin S, 2002, MEDICAL IMAGE COMPUTING AND COMPUTER-ASSISTED INTERVENTION - MICCAI 2002. 5TH INTERNATIONAL CONFERENCE. PROCEEDINGS, V0, P140
   Poot DHJ, 2010, IEEE T MED IMAGING, V29, P819, DOI 10.1109/TMI.2009.2037915
   Rees J, 2003, CURR OPIN NEUROL, V16, P643, DOI 10.1097/00019052-200312000-00001
   Rulseh AM, 2012, WORLD J SURG ONCOL, V10, P0, DOI 10.1186/1477-7819-10-220
   Rutkowski S, 2004, BRIT J CANCER, V91, P1656, DOI 10.1038/sj.bjc.6602195
   Seiffert C, 2008, INT C PATT RECOG, V0, P3650
   SIDAK Z, 1967, J AM STAT ASSOC, V62, P626, DOI 10.2307/2283989
   Smets T, 2013, EUR RADIOL, V23, P1467, DOI 10.1007/s00330-012-2762-1
   Smith SM, 2002, HUM BRAIN MAPP, V17, P143, DOI 10.1002/hbm.10062
   Soh LK, 1999, IEEE T GEOSCI REMOTE, V37, P780, DOI 10.1109/36.752194
   Stupp R, 2005, NEW ENGL J MED, V352, P987, DOI 10.1056/NEJMoa043330
   Van Cauter S, 2014, NEURO-ONCOLOGY, V16, P1010, DOI 10.1093/neuonc/not304
   Van Cauter S, 2012, RADIOLOGY, V263, P492, DOI 10.1148/radiol.12110927
   Van Gool S, 2009, BRAIN PATHOL, V19, P694, DOI 10.1111/j.1750-3639.2009.00316.x
   Vrabec M, 2011, NEURORADIOLOGY, V53, P721, DOI 10.1007/s00234-010-0802-6
   Wen PY, 2010, J CLIN ONCOL, V28, P1963, DOI 10.1200/JCO.2009.26.3541
   Yang Y, 1997, ICML, V97, P412
   Zhang J, 2016, COMPUT BIOL MED, V73, P94, DOI 10.1016/j.compbiomed.2016.03.027
NR 57
TC 20
Z9 20
U1 0
U2 7
PU FRONTIERS MEDIA SA
PI LAUSANNE
PA AVENUE DU TRIBUNAL FEDERAL 34, LAUSANNE, CH-1015, SWITZERLAND
SN 
EI 1662-453X
J9 FRONT NEUROSCI-SWITZ
JI Front. Neurosci.
PD JAN 11
PY 2017
VL 10
IS 
BP 
EP 
DI 10.3389/fnins.2016.00615
PG 13
WC Neurosciences
SC Neurosciences & Neurology
GA EH1QD
UT WOS:000391541100001
PM 28123355
DA 2025-02-17
ER

PT J
AU Giusti, I
   Di Francesco, M
   Dolo, V
AF Giusti, Ilaria
   Di Francesco, Marianna
   Dolo, Vincenza
TI Extracellular Vesicles in Glioblastoma: Role in Biological Processes and in Therapeutic Applications
SO CURRENT CANCER DRUG TARGETS
LA English
DT Review
DE Cells irradiation; exosomes; extracellular vesicles; glioblastoma; glioblastoma markers; microvesicles; U251 cells
ID cell-derived microvesicles; breast-cancer cells; membrane-vesicles; growth-factor; activated platelets; mediated transfer; dendritic cells; messenger-rnas; liquid biopsy; emerging role
AB Background: Glioblastoma is the most common and malignant form of primary brain cancer; it is characterized by one of the highest mortality among human cancers. Maximal and aggressive surgical resection is the first approach treatment even if not usually definitive, being the tumor characterized by a high proliferative rate and extensive invasion. Early diagnosis, associated to careful monitoring, is pivotal in glioblastoma treatment; Magnetic Resonance Imaging is used for monitoring purpose, but it's not sensitive enough to detect very small tumors; a valid alternative could be a repeated biopsy, but it is associated to a significant morbidity: less invasive options for diagnosis and therapeutic monitoring are unfailingly researched. Methods: A careful search was performed on PubMed, mainly considering papers in the last 10 years. Conclusion: In recent years it has begun to take hold the knowledge that glioblastoma cells secrete extracellular vesicles (microvesicles and exosomes), which mirror the molecular features of parental cells and are able to escape from tumor microenvironment, reaching cerebrospinal fluid and systemic blood circulation. Such information led to consider the possibility to use extracellular vesicles in biological fluids as markers of glioblastoma pathology and to use them as a more feasible "liquid-biopsy" to gain diagnostic information, follow the disease progression and the response to clinical treatment, just through a blood test or cerebrospinal fluid collection. The most interesting extracellular vesicles-associated molecules studied as glioblastoma markers are taken into account, as well as approaches aiming to use extracellular vesicles as cell-free vaccines or vehicle of therapeutic molecules.
C1 [Giusti, Ilaria; Di Francesco, Marianna; Dolo, Vincenza] Univ Aquila, Dept Life Hlth & Environm Sci, Via Vetoio Coppito 2, I-67100 Laquila, Italy.
C3 University of L'Aquila
RP Dolo, V (通讯作者)，Univ Aquila, Dept Life Hlth & Environm Sci, Via Vetoio Coppito 2, I-67100 Laquila, Italy.
EM vincenza.dolo@univaq.it
CR Aalberts M, 2012, BIOL REPROD, V86, P0, DOI 10.1095/biolreprod.111.095760
   Abusamra AJ, 2005, BLOOD CELL MOL DIS, V35, P169, DOI 10.1016/j.bcmd.2005.07.001
   Admyre C, 2007, J IMMUNOL, V179, P1969, DOI 10.4049/jimmunol.179.3.1969
   Agnihotri S, 2013, ARCH IMMUNOL THER EX, V61, P25, DOI 10.1007/s00005-012-0203-0
   Akers JC, 2013, PLOS ONE, V8, P0, DOI 10.1371/journal.pone.0078115
   Al-Nedawi K, 2008, NAT CELL BIOL, V10, P619, DOI 10.1038/ncb1725
   Al-Nedawi K, 2009, P NATL ACAD SCI USA, V106, P3794, DOI 10.1073/pnas.0804543106
   André F, 2004, J IMMUNOL, V172, P2126, DOI 10.4049/jimmunol.172.4.2126
   Andreola G, 2002, J EXP MED, V195, P1303, DOI 10.1084/jem.20011624
   Angelucci A, 2000, CLIN EXP METASTAS, V18, P163, DOI 10.1023/A:1006778000173
   Unknown -, 1900, DOI 10.1155/2014/561571, V0, P0
   Antonyak MA, 2011, P NATL ACAD SCI USA, V108, P4852, DOI 10.1073/pnas.1017667108
   Arscott WT, 2013, TRANSL ONCOL, V6, P638, DOI 10.1593/tlo.13640
   Barteneva NS, 2013, BMC CELL BIOL, V14, P0, DOI 10.1186/1471-2121-14-23
   Bebawy M, 2009, LEUKEMIA, V23, P1643, DOI 10.1038/leu.2009.76
   Beckler MD, 2013, MOL CELL PROTEOMICS, V12, P343, DOI 10.1074/mcp.M112.022806
   Borges FT, 2013, BRAZ J MED BIOL RES, V46, P824, DOI 10.1590/1414-431X20132964
   Bronisz A, 2014, CANCER RES, V74, P738, DOI 10.1158/0008-5472.CAN-13-2650
   Bu N, 2011, J NEURO-ONCOL, V104, P659, DOI 10.1007/s11060-011-0537-1
   Buzas EI, 2014, NAT REV RHEUMATOL, V10, P356, DOI 10.1038/nrrheum.2014.19
   Candelario KM, 2014, TRENDS MOL MED, V20, P368, DOI 10.1016/j.molmed.2014.04.003
   Chan JA, 2005, CANCER RES, V65, P6029, DOI 10.1158/0008-5472.CAN-05-0137
   Chaput N, 2004, CANCER IMMUNOL IMMUN, V53, P234, DOI 10.1007/s00262-003-0472-x
   Chen WW, 2013, MOL THER-NUCL ACIDS, V2, P0, DOI 10.1038/mtna.2013.28
   Chen WX, 2014, TUMOR BIOL, V35, P9649, DOI 10.1007/s13277-014-2242-0
   Chistiakov DA, 2014, TUMOR BIOL, V35, P8425, DOI 10.1007/s13277-014-2262-9
   Clayton A, 2008, J IMMUNOL, V180, P7249, DOI 10.4049/jimmunol.180.11.7249
   Cocucci E, 2009, TRENDS CELL BIOL, V19, P43, DOI 10.1016/j.tcb.2008.11.003
   Collino F, 2010, PLOS ONE, V5, P0, DOI 10.1371/journal.pone.0011803
   Colombo M, 2013, J CELL SCI, V126, P5553, DOI 10.1242/jcs.128868
   Corrado C, 2013, INT J MOL SCI, V14, P5338, DOI 10.3390/ijms14035338
   Costa-Silva B, 2015, NAT CELL BIOL, V17, P816, DOI 10.1038/ncb3169
   Crowley E, 2013, NAT REV CLIN ONCOL, V10, P472, DOI 10.1038/nrclinonc.2013.110
   DSouza-Schorey C, 2012, GENE DEV, V26, P1287, DOI 10.1101/gad.192351.112
   De Jong OG, 2014, FRONT IMMUNOL, V5, P1, DOI 10.3389/fimmu.2014.00608
   de Vrij J, 2015, INT J CANCER, V137, P1630, DOI 10.1002/ijc.29521
   del Conde I, 2005, BLOOD, V106, P1604, DOI 10.1182/blood-2004-03-1095
   Dolo V, 2005, ITALIAN JOURNAL OF ANATOMY AND EMBRYOLOGY, V110, P127
   Dolo V, 1999, ANN NY ACAD SCI, V878, P497, DOI 10.1111/j.1749-6632.1999.tb07707.x
   Dolo V, 1999, CLIN EXP METASTAS, V17, P131, DOI 10.1023/A:1006500406240
   Dunlap SM, 2007, P NATL ACAD SCI USA, V104, P11736, DOI 10.1073/pnas.0703145104
   Edwards LA, 2011, JNCI-J NATL CANCER I, V103, P1162, DOI 10.1093/jnci/djr224
   EL Andaloussi S, 2013, NAT REV DRUG DISCOV, V12, P348, DOI 10.1038/nrd3978
   Fong MY, 2015, NAT CELL BIOL, V17, P183, DOI 10.1038/ncb3094
   Forsyth PA, 1999, BRIT J CANCER, V79, P1828, DOI 10.1038/sj.bjc.6690291
   Frühbeis C, 2013, FRONT CELL NEUROSCI, V7, P0, DOI 10.3389/fncel.2013.00182
   Furnari FB, 2007, GENE DEV, V21, P2683, DOI 10.1101/gad.1596707
   Gaceb A, 2014, INT J BIOCHEM CELL B, V50, P24, DOI 10.1016/j.biocel.2014.01.018
   Gan HK, 2013, FEBS J, V280, P5350, DOI 10.1111/febs.12393
   Ge R, 2012, CANCER MICROENVIRON, V5, P323, DOI 10.1007/s12307-012-0110-2
   Giusti I, 2008, NEOPLASIA, V10, P481, DOI 10.1593/neo.08178
   Giusti I, 2013, BIOMED RES INT, V2013, P0, DOI 10.1155/2013/703048
   Godlewski J, 2015, NEURO-ONCOLOGY, V17, P652, DOI 10.1093/neuonc/nou292
   Gould SJ, 2013, J EXTRACELL VESICLES, V2, P0, DOI 10.3402/jev.v2i0.20389
   Graner MW, 2009, FASEB J, V23, P1541, DOI 10.1096/fj.08-122184
   Grange C, 2011, CANCER RES, V71, P5346, DOI 10.1158/0008-5472.CAN-11-0241
   György B, 2011, CELL MOL LIFE SCI, V68, P2667, DOI 10.1007/s00018-011-0689-3
   HARDING C, 1983, J CELL BIOL, V97, P329, DOI 10.1083/jcb.97.2.329
   Harshyne LA, 2015, CANCER IMMUNOL IMMUN, V64, P299, DOI 10.1007/s00262-014-1622-z
   Heijnen HFG, 1999, BLOOD, V94, P3791, DOI 10.1182/blood.V94.11.3791.423a22_3791_3799
   Hochberg FH, 2014, EXPERT REV MOL DIAGN, V14, P439, DOI 10.1586/14737159.2014.905202
   Hong BS, 2009, BMC GENOMICS, V10, P0, DOI 10.1186/1471-2164-10-556
   Hood JL, 2011, CANCER RES, V71, P3792, DOI 10.1158/0008-5472.CAN-10-4455
   Hussein MNA, 2007, THROMB HAEMOSTASIS, V98, P1096, DOI 10.1160/TH05-04-0231
   Inal JM, 2012, ARCH IMMUNOL THER EX, V60, P107, DOI 10.1007/s00005-012-0165-2
   Izumiya M, 2011, CANCER SCI, V102, P1615, DOI 10.1111/j.1349-7006.2011.02007.x
   Janga SC, 2011, ADV EXP MED BIOL, V722, P59, DOI 10.1007/978-1-4614-0332-6_4
   Janowska-Wieczorek A, 2005, INT J CANCER, V113, P752, DOI 10.1002/ijc.20657
   Jiang LL, 2012, J CLIN INVEST, V122, P33, DOI 10.1172/JCI58849
   Keerthikumar S, 2015, ONCOTARGET, V6, P15375, DOI 10.18632/oncotarget.3801
   Keller S, 2007, KIDNEY INT, V72, P1095, DOI 10.1038/sj.ki.5002486
   Khan S, 2011, ADVANCES IN CANCER THERAPY, V0, P21
   Kiefel H, 2012, CELL ADHES MIGR, V6, P374, DOI 10.4161/cam.20832
   Kim HK, 2003, EUR J CANCER, V39, P184, DOI 10.1016/S0959-8049(02)00596-8
   Kosaka N, 2013, J BIOL CHEM, V288, P10849, DOI 10.1074/jbc.M112.446831
   Kowal J, 2014, CURR OPIN CELL BIOL, V29, P116, DOI 10.1016/j.ceb.2014.05.004
   Kucharzewska P, 2013, J EXTRACELL VESICLES, V2, P0, DOI 10.3402/jev.v2i0.20304
   Kucharzewska P, 2013, P NATL ACAD SCI USA, V110, P7312, DOI 10.1073/pnas.1220998110
   Lathia JD, 2011, CELL STEM CELL, V8, P482, DOI 10.1016/j.stem.2011.04.013
   Lee SG, 2011, CANCER RES, V71, P6514, DOI 10.1158/0008-5472.CAN-11-0782
   Li CCY, 2013, RNA BIOL, V10, P1333, DOI 10.4161/rna.25281
   Li LM, 2012, PLOS ONE, V7, P0, DOI 10.1371/journal.pone.0046957
   Liu SH, 2014, INT J CLIN EXP PATHO, V7, P4857
   Luga V, 2012, CELL, V151, P1542, DOI 10.1016/j.cell.2012.11.024
   Lv MM, 2014, TUMOR BIOL, V35, P10773, DOI 10.1007/s13277-014-2377-z
   Mathivanan S, 2010, J PROTEOMICS, V73, P1907, DOI 10.1016/j.jprot.2010.06.006
   Mause SF, 2010, CIRC RES, V107, P1047, DOI 10.1161/CIRCRESAHA.110.226456
   Millimaggi D, 2007, NEOPLASIA, V9, P349, DOI 10.1593/neo.07133
   Mincheva-Nilsson L, 2012, RECENT ADV RES HUMAN, V0, PP2012, DOI 10.5772/32445
   Muller L, 2015, ONCOIMMUNOLOGY, V4, P0, DOI 10.1080/2162402X.2015.1008347
   Munoz JL, 2013, MOL THER-NUCL ACIDS, V2, P0, DOI 10.1038/mtna.2013.60
   Muralidharan-Chari V, 2010, J CELL SCI, V123, P1603, DOI 10.1242/jcs.064386
   Muralidharan-Chari V, 2009, CURR BIOL, V19, P1875, DOI 10.1016/j.cub.2009.09.059
   Nakada M, 2003, FRONT BIOSCI, V8, PE261, DOI 10.2741/1016
   Nakano I, 2015, SEMIN CELL DEV BIOL, V0, P0
   Nduom EK, 2013, J NEUROSURG, V119, P427, DOI 10.3171/2013.3.JNS122226
   O I, 2002, ANTICANCER RES, V22, P613
   Obregon C, 2006, AM J PATHOL, V169, P2127, DOI 10.2353/ajpath.2006.060453
   Ostrowski M, 2010, NAT CELL BIOL, V12, P19, DOI 10.1038/ncb2000
   Owens AP, 2011, CIRC RES, V108, P1284, DOI 10.1161/CIRCRESAHA.110.233056
   Paul Indranil, 2013, GENES CANCER, V4, P427, DOI 10.1177/1947601913503341
   Peinado H, 2011, SEMIN CANCER BIOL, V21, P139, DOI 10.1016/j.semcancer.2011.01.002
   Preusser M, 2011, ANN NEUROL, V70, P9, DOI 10.1002/ana.22425
   Qi ST, 2012, CANCER SCI, V103, P269, DOI 10.1111/j.1349-7006.2011.02134.x
   Raposo G, 2013, J CELL BIOL, V200, P373, DOI 10.1083/jcb.201211138
   Robbins PD, 2014, NAT REV IMMUNOL, V14, P195, DOI 10.1038/nri3622
   Salih M, 2014, AM J PHYSIOL-RENAL, V306, PF1251, DOI 10.1152/ajprenal.00128.2014
   Santiago-Dieppa DR, 2014, EXPERT REV MOL DIAGN, V14, P819, DOI 10.1586/14737159.2014.943193
   Schifferli JA, 2011, SEMIN IMMUNOPATHOL, V33, P393, DOI 10.1007/s00281-011-0276-6
   Setti M, 2015, ONCOTARGET, V6, P31413, DOI 10.18632/oncotarget.5105
   Shao HL, 2012, NAT MED, V18, P1835, DOI 10.1038/nm.2994
   Shifrin DA, 2013, MOL BIOL CELL, V24, P1253, DOI 10.1091/mbc.E12-08-0572
   Simons M, 2009, CURR OPIN CELL BIOL, V21, P575, DOI 10.1016/j.ceb.2009.03.007
   Skog J, 2008, NAT CELL BIOL, V10, P1470, DOI 10.1038/ncb1800
   Sontheimer H, 2008, J NEUROCHEM, V105, P287, DOI 10.1111/j.1471-4159.2008.05301.x
   Svensson KJ, 2011, P NATL ACAD SCI USA, V108, P13147, DOI 10.1073/pnas.1104261108
   Taylor DD, 2008, GYNECOL ONCOL, V110, P13, DOI 10.1016/j.ygyno.2008.04.033
   Teplyuk NM, 2012, NEURO-ONCOLOGY, V14, P689, DOI 10.1093/neuonc/nos074
   Tetta C, 2013, ENDOCRINE, V44, P11, DOI 10.1007/s12020-012-9839-0
   Tetta Ciro, 2012, MUSCLES LIGAMENTS TENDONS J, V2, P212
   Tominaga N, 2015, NAT COMMUN, V6, P0, DOI 10.1038/ncomms7716
   Trajkovic K, 2008, SCIENCE, V319, P1244, DOI 10.1126/science.1153124
   Turcan S, 2012, NATURE, V483, P479, DOI 10.1038/nature10866
   Turturici G, 2014, AM J PHYSIOL-CELL PH, V306, PC621, DOI 10.1152/ajpcell.00228.2013
   Vader P, 2014, TRENDS MOL MED, V20, P385, DOI 10.1016/j.molmed.2014.03.002
   Valadi H, 2007, NAT CELL BIOL, V9, P654, DOI 10.1038/ncb1596
   van der Vos KE, 2011, CELL MOL NEUROBIOL, V31, P949, DOI 10.1007/s10571-011-9697-y
   van Doormaal FF, 2009, NETH J MED, V67, P266
   Veliz I, 2015, ANN TRANSL MED, V3, P0, DOI 10.3978/j.issn.2305-5839.2014.10.06
   Verhaak RGW, 2010, CANCER CELL, V17, P98, DOI 10.1016/j.ccr.2009.12.020
   Wang J, 2013, J BIOL CHEM, V288, P10418, DOI 10.1074/jbc.M112.444463
   Webber J, 2010, CANCER RES, V70, P9621, DOI 10.1158/0008-5472.CAN-10-1722
   Weis SM, 2011, NAT MED, V17, P1359, DOI 10.1038/nm.2537
   Weller M, 2014, LANCET ONCOL, V15, PE395, DOI 10.1016/S1470-2045(14)70011-7
   Witwer KW, 2013, J EXTRACELL VESICLES, V2, P0, DOI 10.3402/jev.v2i0.20360
   Wolfers J, 2001, NAT MED, V7, P297, DOI 10.1038/85438
   Yang LQ, 2012, EXP CELL RES, V318, P2417, DOI 10.1016/j.yexcr.2012.07.017
   Yang MH, 2011, J NEURO-ONCOL, V105, P27, DOI 10.1007/s11060-011-0557-x
   Yu JS, 2001, CANCER RES, V61, P842
   Zhuang GL, 2012, EMBO J, V31, P3513, DOI 10.1038/emboj.2012.183
   Zitvogel L, 1998, NAT MED, V4, P594, DOI 10.1038/nm0598-594
NR 141
TC 26
Z9 27
U1 0
U2 19
PU BENTHAM SCIENCE PUBL LTD
PI SHARJAH
PA EXECUTIVE STE Y-2, PO BOX 7917, SAIF ZONE, 1200 BR SHARJAH, U ARAB EMIRATES
SN 1568-0096
EI 1873-5576
J9 CURR CANCER DRUG TAR
JI Curr. Cancer Drug Targets
PD JUN 15
PY 2017
VL 17
IS 3
BP 221
EP 235
DI 10.2174/1568009616666160813182959
PG 15
WC Oncology
SC Oncology
GA EU0FX
UT WOS:000400685800004
PM 27528364
DA 2025-02-17
ER

PT J
AU Hajj, KA
   Whitehead, KA
AF Hajj, Khalid A.
   Whitehead, Kathryn A.
TI Tools for translation: non-viral materials for therapeutic mRNA delivery
SO NATURE REVIEWS MATERIALS
LA English
DT Review
ID lipid-like nanoparticles; in-vivo; gene delivery; dendritic cells; systemic delivery; cationic lipids; t-cells; protein expression; sirna delivery; poly(a) tail
AB In recent years, messenger RNA (mRNA) has come into the spotlight as a versatile therapeutic with the potential to prevent and treat a staggering range of diseases. Billions of dollars have been invested in the commercial development of mRNA drugs, with ongoing clinical trials focused on vaccines (for example, influenza and Zika viruses) and cancer immunotherapy (for example, myeloma, leukaemia and glioblastoma). Although significant progress has been made in the design of in vitro-transcribed mRNA that retains potency while minimizing unwanted immune responses, the widespread use of mRNA drugs requires the development of safe and effective drug delivery vehicles. In this Review, we provide an overview of the field of mRNA therapeutics and describe recent advances in the development of synthetic materials that encapsulate and deliver mRNA payloads.
C1 [Hajj, Khalid A.; Whitehead, Kathryn A.] Carnegie Mellon Univ, Dept Chem Engn, Pittsburgh, PA 15213 USA.
   [Whitehead, Kathryn A.] Carnegie Mellon Univ, Dept Biomed Engn, Pittsburgh, PA 15213 USA.
C3 Carnegie Mellon University; Carnegie Mellon University
RP Whitehead, KA (通讯作者)，Carnegie Mellon Univ, Dept Chem Engn, Pittsburgh, PA 15213 USA.
EM kawhite@cmu.edu
FU Defense Advanced Research Projects Agency (DARPA) [D16AP00143]
CR Aini H, 2016, SCI REP-UK, V6, P0, DOI 10.1038/srep18743
   Akinc A, 2005, J GENE MED, V7, P657, DOI 10.1002/jgm.696
   Alexis F, 2008, MOL PHARMACEUT, V5, P505, DOI 10.1021/mp800051m
   Anderson BR, 2010, NUCLEIC ACIDS RES, V38, P5884, DOI 10.1093/nar/gkq347
   Anderson DM, 2003, HUM GENE THER, V14, P191, DOI 10.1089/10430340360535751
   Andries O, 2015, J CONTROL RELEASE, V217, P337, DOI 10.1016/j.jconrel.2015.08.051
   Baba M, 2015, J CONTROL RELEASE, V201, P41, DOI 10.1016/j.jconrel.2015.01.017
   Badieyan ZS, 2016, J CONTROL RELEASE, V239, P137, DOI 10.1016/j.jconrel.2016.08.037
   Bahl K, 2017, MOL THER, V25, P1316, DOI 10.1016/j.ymthe.2017.03.035
   Balmayor ER, 2017, STEM CELLS DEV, V26, P25, DOI 10.1089/scd.2016.0171
   Barrett DM, 2013, HUM GENE THER, V24, P717, DOI 10.1089/hum.2013.075
   Barrett DM, 2011, HUM GENE THER, V22, P1575, DOI 10.1089/hum.2011.070
   Bonne G, 1999, NAT GENET, V21, P285, DOI 10.1038/6799
   BOUSSIF O, 1995, P NATL ACAD SCI USA, V92, P7297, DOI 10.1073/pnas.92.16.7297
   BRENNER S, 1961, NATURE, V190, P576, DOI 10.1038/190576a0
   Broos Katrijn, 2016, MOL THER NUCLEIC ACIDS, V5, Pe326, DOI 10.1038/mtna.2016.38
   Cannarrozzi G, 2010, CELL, V141, P355, DOI 10.1016/j.cell.2010.02.036
   Cavazzana M, 2016, HUM GENE THER, V27, P108, DOI 10.1089/hum.2015.137
   Chahal JS, 2016, P NATL ACAD SCI USA, V113, PE4133, DOI 10.1073/pnas.1600299113
   Chang H, 2014, MOL CELL, V53, P1044, DOI 10.1016/j.molcel.2014.02.007
   CHEN CYA, 1995, TRENDS BIOCHEM SCI, V20, P465, DOI 10.1016/S0968-0004(00)89102-1
   Chen QX, 2017, MOL THER, V25, P92, DOI 10.1016/j.ymthe.2016.10.006
   Cheng XW, 2016, ADV DRUG DELIVER REV, V99, P129, DOI 10.1016/j.addr.2016.01.022
   Chiper M, 2017, J CONTROL RELEASE, V246, P60, DOI 10.1016/j.jconrel.2016.12.005
   Choi HY, 2016, J CONTROL RELEASE, V235, P222, DOI 10.1016/j.jconrel.2016.06.007
   Cong L, 2013, SCIENCE, V339, P819, DOI 10.1126/science.1231143
   CONRY RM, 1995, CANCER RES, V55, P1397
   CRICK F H, 1958, SYMP SOC EXP BIOL, V12, P138
   Deering RP, 2014, EXPERT OPIN DRUG DEL, V11, P885, DOI 10.1517/17425247.2014.901308
   DeRosa F, 2016, GENE THER, V23, P699, DOI 10.1038/gt.2016.46
   Diebold SS, 2004, SCIENCE, V303, P1529, DOI 10.1126/science.1093616
   DIMITRIADIS GJ, 1978, NATURE, V274, P923, DOI 10.1038/274923a0
   Dong YZ, 2016, NANO LETT, V16, P842, DOI 10.1021/acs.nanolett.5b02428
   Doudna JA, 2014, SCIENCE, V346, P1077, DOI 10.1126/science.1258096
   Doyon Y, 2008, NAT BIOTECHNOL, V26, P702, DOI 10.1038/nbt1409
   Eshhar Z, 2001, J IMMUNOL METHODS, V248, P67, DOI 10.1016/S0022-1759(00)00343-4
   Evdokimova V, 2001, EMBO J, V20, P5491, DOI 10.1093/emboj/20.19.5491
   Eyquem J, 2017, NATURE, V543, P113, DOI 10.1038/nature21405
   Fenton OS, 2016, ADV MATER, V28, P2939, DOI 10.1002/adma.201505822
   FRIEDMANN T, 1972, SCIENCE, V175, P949, DOI 10.1126/science.175.4025.949
   Giacca M, 2012, J CONTROL RELEASE, V161, P377, DOI 10.1016/j.jconrel.2012.04.008
   Gilleron J, 2013, NAT BIOTECHNOL, V31, P638, DOI 10.1038/nbt.2612
   Guhaniyogi J, 2001, GENE, V265, P11, DOI 10.1016/S0378-1119(01)00350-X
   Hafez IM, 2001, GENE THER, V8, P1188, DOI 10.1038/sj.gt.3301506
   Haghighat A, 1997, J BIOL CHEM, V272, P21677, DOI 10.1074/jbc.272.35.21677
   Harvie P, 1998, BIOPHYS J, V75, P1040, DOI 10.1016/S0006-3495(98)77593-9
   Hashimoto M, 2015, SCI REP-UK, V5, P0, DOI 10.1038/srep11315
   Hattinger E, 2015, J IMMUNOL RES, V2015, P0, DOI 10.1155/2015/797421
   Hegde M, 2013, MOL THER, V21, P2087, DOI 10.1038/mt.2013.185
   Heil F, 2004, SCIENCE, V303, P1526, DOI 10.1126/science.1093620
   Heiser A, 2002, J CLIN INVEST, V109, P409, DOI 10.1172/JCI200214364
   Holtkamp S, 2006, BLOOD, V108, P4009, DOI 10.1182/blood-2006-04-015024
   Hornung V, 2006, SCIENCE, V314, P994, DOI 10.1126/science.1132505
   Houseley J, 2009, CELL, V136, P763, DOI 10.1016/j.cell.2009.01.019
   Hsu PD, 2014, CELL, V157, P1262, DOI 10.1016/j.cell.2014.05.010
   Huotari J, 2011, EMBO J, V30, P3481, DOI 10.1038/emboj.2011.286
   Hwang WY, 2013, NAT BIOTECHNOL, V31, P227, DOI 10.1038/nbt.2501
   Jarzebinska A, 2016, ANGEW CHEM INT EDIT, V55, P9591, DOI 10.1002/anie.201603648
   Jayaraman M, 2012, ANGEW CHEM INT EDIT, V51, P8529, DOI 10.1002/anie.201203263
   Jiang C, 2017, CELL RES, V27, P440, DOI 10.1038/cr.2017.16
   JIRIKOWSKI GF, 1992, SCIENCE, V255, P996, DOI 10.1126/science.1546298
   Jokerst JV, 2011, NANOMEDICINE-UK, V6, P715, DOI 10.2217/nnm.11.19
   Josephson N, 2013, HEMATOL-AM SOC HEMAT, V0, PP261, DOI 10.1182/asheducation-2013.1.261
   Kaczmarek JC, 2016, ANGEW CHEM, V128, P14012, DOI 10.1002/ange.201608450
   Kalos M, 2013, IMMUNITY, V39, P49, DOI 10.1016/j.immuni.2013.07.002
   Karikó K, 2005, IMMUNITY, V23, P165, DOI 10.1016/j.immuni.2005.06.008
   Karikó K, 1999, GENE THER, V6, P1092, DOI 10.1038/sj.gt.3300930
   Karikó K, 2008, MOL THER, V16, P1833, DOI 10.1038/mt.2008.200
   Karikó K, 2007, CURR OPIN DRUG DISC, V10, P523
   Karikó K, 2012, MOL THER, V20, P948, DOI 10.1038/mt.2012.7
   Karikó K, 2011, NUCLEIC ACIDS RES, V39, P0, DOI 10.1093/nar/gkr695
   Kauffman KJ, 2015, NANO LETT, V15, P7300, DOI 10.1021/acs.nanolett.5b02497
   Khoury GA, 2011, SCI REP-UK, V1, P0, DOI 10.1038/srep00090
   Kim Y, 2016, NAT BIOTECHNOL, V34, P808, DOI 10.1038/nbt.3614
   Kimchi-Sarfaty C, 2007, SCIENCE, V315, P525, DOI 10.1126/science.1135308
   KLEIN TM, 1987, NATURE, V327, P70, DOI 10.1038/327070a0
   Kormann MSD, 2011, NAT BIOTECHNOL, V29, P154, DOI 10.1038/nbt.1733
   Kranz LM, 2016, NATURE, V534, P396, DOI 10.1038/nature18300
   Landesman-Milo D, 2014, DRUG DELIV TRANSL RE, V4, P96, DOI 10.1007/s13346-013-0158-7
   Langlet C, 2012, J IMMUNOL, V188, P1751, DOI 10.4049/jimmunol.1102744
   Lee BL, 2014, TRENDS CELL BIOL, V24, P360, DOI 10.1016/j.tcb.2013.12.002
   Leonhardt C, 2014, NANOMED-NANOTECHNOL, V10, P679, DOI 10.1016/j.nano.2013.11.008
   Li B, 2015, NANO LETT, V15, P8099, DOI 10.1021/acs.nanolett.5b03528
   Li JH, 2017, ACS NANO, V11, P2531, DOI 10.1021/acsnano.6b08447
   Li M, 2016, J CONTROL RELEASE, V228, P9, DOI 10.1016/j.jconrel.2016.02.043
   Li WJ, 2007, PHARM RES-DORDR, V24, P438, DOI 10.1007/s11095-006-9180-5
   Lin CY, 2016, J CONTROL RELEASE, V235, P268, DOI 10.1016/j.jconrel.2016.06.001
   Liu XJ, 2017, CELL RES, V27, P154, DOI 10.1038/cr.2016.142
   LOCKARD RE, 1969, BIOCHEM BIOPH RES CO, V37, P204, DOI 10.1016/0006-291X(69)90720-7
   Loo YM, 2011, IMMUNITY, V34, P680, DOI 10.1016/j.immuni.2011.05.003
   Lorenz C, 2011, RNA BIOL, V8, P627, DOI 10.4161/rna.8.4.15394
   Lungwitz U, 2005, EUR J PHARM BIOPHARM, V60, P247, DOI 10.1016/j.ejpb.2004.11.011
   Luo X, 2017, NANOSCALE, V9, P1575, DOI 10.1039/c6nr08496f
   Lv HT, 2006, J CONTROL RELEASE, V114, P100, DOI 10.1016/j.jconrel.2006.04.014
   Ma Z, 2005, BIOCHEM BIOPH RES CO, V330, P755, DOI 10.1016/j.bbrc.2005.03.041
   Mahiny AJ, 2015, NAT BIOTECHNOL, V33, P584, DOI 10.1038/nbt.3241
   Malissen B, 2014, NAT REV IMMUNOL, V14, P417, DOI 10.1038/nri3683
   MALONE RW, 1989, P NATL ACAD SCI USA, V86, P6077, DOI 10.1073/pnas.86.16.6077
   Mandal PK, 2013, NAT PROTOC, V8, P568, DOI 10.1038/nprot.2013.019
   Mandl CW, 1998, NAT MED, V4, P1438, DOI 10.1038/4031
   MARTINON F, 1993, EUR J IMMUNOL, V23, P1719, DOI 10.1002/eji.1830230749
   Matsui A, 2015, SCI REP-UK, V5, P0, DOI 10.1038/srep15810
   Maus MV, 2014, BLOOD, V123, P2625, DOI 10.1182/blood-2013-11-492231
   McKinlay CJ, 2017, P NATL ACAD SCI USA, V114, PE448, DOI 10.1073/pnas.1614193114
   Meijer HA, 2007, NUCLEIC ACIDS RES, V35, P0, DOI 10.1093/nar/gkm830
   Midoux P, 2015, EXPERT REV VACCINES, V14, P221, DOI 10.1586/14760584.2015.986104
   Mignone F, 2002, GENOME BIOL, V3, P0, DOI 10.1186/gb-2002-3-3-reviews0004
   Miller JB, 2017, ANGEW CHEM INT EDIT, V56, P1059, DOI 10.1002/anie.201610209
   Murata-Hori M, 2005, ELS, V0, P1
   Nair SK, 2000, NAT MED, V6, P1011, DOI 10.1038/79519
   Nayak S, 2010, GENE THER, V17, P295, DOI 10.1038/gt.2009.148
   NEUMANN E, 1982, EMBO J, V1, P841, DOI 10.1002/j.1460-2075.1982.tb01257.x
   Oberli MA, 2017, NANO LETT, V17, P1326, DOI 10.1021/acs.nanolett.6b03329
   Ota T, 2004, NAT GENET, V36, P40, DOI 10.1038/ng1285
   Pardi N, 2017, NATURE, V543, P248, DOI 10.1038/nature21428
   Pardi N, 2017, NAT COMMUN, V8, P0, DOI 10.1038/ncomms14630
   Pardi N, 2015, J CONTROL RELEASE, V217, P345, DOI 10.1016/j.jconrel.2015.08.007
   Perche F, 2011, NANOMED-NANOTECHNOL, V7, P445, DOI 10.1016/j.nano.2010.12.010
   Petsch B, 2012, NAT BIOTECHNOL, V30, P1210, DOI 10.1038/nbt.2436
   Platanias LC, 2005, NAT REV IMMUNOL, V5, P375, DOI 10.1038/nri1604
   POKROVSKAYA ID, 1994, ANAL BIOCHEM, V220, P420, DOI 10.1006/abio.1994.1360
   Qiu P, 1996, GENE THER, V3, P262
   Ramanj K, 1998, P NATL ACAD SCI USA, V95, P11886, DOI 10.1073/pnas.95.20.11886
   Ramaswamy S, 2017, P NATL ACAD SCI USA, V114, PE1941, DOI 10.1073/pnas.1619653114
   Rejman J, 2010, J CONTROL RELEASE, V147, P385, DOI 10.1016/j.jconrel.2010.07.124
   Ren JT, 2017, CLIN CANCER RES, V23, P2255, DOI 10.1158/1078-0432.CCR-16-1300
   Richner JM, 2017, CELL, V168, P1114, DOI 10.1016/j.cell.2017.02.017
   Roesler E, 2009, J ALLERGY CLIN IMMUN, V124, P1070, DOI 10.1016/j.jaci.2009.06.036
   Rupp LJ, 2017, SCI REP-UK, V7, P0, DOI 10.1038/s41598-017-00462-8
   Sahin U, 2014, NAT REV DRUG DISCOV, V13, P759, DOI 10.1038/nrd4278
   Schlake T, 2012, RNA BIOL, V9, P1319, DOI 10.4161/rna.22269
   Sharova LV, 2009, DNA RES, V16, P45, DOI 10.1093/dnares/dsn030
   SHATKIN AJ, 1976, CELL, V9, P645, DOI 10.1016/0092-8674(76)90128-8
   Smits E, 2004, LEUKEMIA, V18, P1898, DOI 10.1038/sj.leu.2403463
   Takahashi K, 2006, CELL, V126, P663, DOI 10.1016/j.cell.2006.07.024
   Tatiparti K, 2017, NANOMATERIALS-BASEL, V7, P0, DOI 10.3390/nano7040077
   Thess A, 2015, MOL THER, V23, P1456, DOI 10.1038/mt.2015.103
   Torchilin VP, 2005, NAT REV DRUG DISCOV, V4, P145, DOI 10.1038/nrd1632
   Tsai SQ, 2015, NAT BIOTECHNOL, V33, P187, DOI 10.1038/nbt.3117
   Uchida S, 2016, BIOMATERIALS, V82, P221, DOI 10.1016/j.biomaterials.2015.12.031
   Van Tendeloo VFI, 2001, BLOOD, V98, P49, DOI 10.1182/blood.V98.1.49
   Vila A, 2002, J CONTROL RELEASE, V78, P15, DOI 10.1016/S0168-3659(01)00486-2
   Walsh CL, 2013, BIOCONJUGATE CHEM, V24, P36, DOI 10.1021/bc300346h
   Wang T, 2012, INT J PHARMACEUT, V427, P3, DOI 10.1016/j.ijpharm.2011.07.013
   WARNER JR, 1963, P NATL ACAD SCI USA, V49, P122, DOI 10.1073/pnas.49.1.122
   Warren L, 2010, CELL STEM CELL, V7, P618, DOI 10.1016/j.stem.2010.08.012
   Whitehead KA, 2014, NAT COMMUN, V5, P0, DOI 10.1038/ncomms5277
   Whitehead KA, 2009, NAT REV DRUG DISCOV, V8, P129, DOI 10.1038/nrd2742
   Wiedenheft B, 2012, NATURE, V482, P331, DOI 10.1038/nature10886
   Wittrup A, 2015, NAT BIOTECHNOL, V33, P870, DOI 10.1038/nbt.3298
   WOLFF JA, 1990, SCIENCE, V247, P1465, DOI 10.1126/science.1690918
   Wong CH, 2005, J ORG CHEM, V70, P4219, DOI 10.1021/jo050278f
   Wood AJ, 2011, SCIENCE, V333, P307, DOI 10.1126/science.1207773
   Yao B, 2016, NAT REV NEUROSCI, V17, P537, DOI 10.1038/nrn.2016.70
   Yin H, 2016, NAT BIOTECHNOL, V34, P328, DOI 10.1038/nbt.3471
   Yin H, 2014, NAT REV GENET, V15, P541, DOI 10.1038/nrg3763
   Yoon SH, 2009, CANCER GENE THER, V16, P489, DOI 10.1038/cgt.2008.98
   Zámecník J, 2004, NEUROPATH APPL NEURO, V30, P338, DOI 10.1046/j.1365-2990.2003.0541.x
   Zangi L, 2013, NAT BIOTECHNOL, V31, P898, DOI 10.1038/nbt.2682
   Zelphati O, 1996, P NATL ACAD SCI USA, V93, P11493, DOI 10.1073/pnas.93.21.11493
   Zetsche B, 2015, CELL, V163, P759, DOI 10.1016/j.cell.2015.09.038
   Zhao MN, 2016, DRUG DELIV, V23, P2596, DOI 10.3109/10717544.2015.1038856
   Zhou WZ, 1999, HUM GENE THER, V10, P2719, DOI 10.1089/10430349950016762
NR 163
TC 566
Z9 637
U1 30
U2 532
PU NATURE PORTFOLIO
PI BERLIN
PA HEIDELBERGER PLATZ 3, BERLIN, 14197, GERMANY
SN 2058-8437
EI 
J9 NAT REV MATER
JI Nat. Rev. Mater.
PD OCT 15
PY 2017
VL 2
IS 10
BP 
EP 
DI 10.1038/natrevmats.2017.56
PG 17
WC Nanoscience & Nanotechnology; Materials Science, Multidisciplinary
SC Science & Technology - Other Topics; Materials Science
GA FM6SS
UT WOS:000415188900004
DA 2025-02-17
ER

PT J
AU Ribechini, E
   Hutchinson, JA
   Hergovits, S
   Heuer, M
   Lucas, J
   Schleicher, U
   Garrote, ALJ
   Potter, SJ
   Riquelme, P
   Brackmann, H
   Muller, N
   Raifer, H
   Berberich, I
   Huber, M
   Beilhack, A
   Lohoff, M
   Bogdan, C
   Eyrich, M
   Hermanns, HM
   Geissler, EK
   Lutz, MB
AF Ribechini, Eliana
   Hutchinson, James A.
   Hergovits, Sabine
   Heuer, Marion
   Lucas, Jorg
   Schleicher, Ulrike
   Garrote, Ana-Laura Jordan
   Potter, Sarah J.
   Riquelme, Paloma
   Brackmann, Heike
   Muller, Nora
   Raifer, Hartmann
   Berberich, Ingolf
   Huber, Magdalena
   Beilhack, Andreas
   Lohoff, Michael
   Bogdan, Christian
   Eyrich, Matthias
   Hermanns, Heike M.
   Geissler, Edward K.
   Lutz, Manfred B.
TI Novel GM-CSF signals via IFN-γR/IRF-1 and AKT/mTOR license monocytes for suppressor function
SO BLOOD ADVANCES
LA English
DT Article
ID colony-stimulating factor; human regulatory macrophages; t-cell responses; nitric-oxide; factor-i; transcription factor; immune suppression; dendritic cells; myeloid cells; cytokine
AB Granulocyte-macrophage colony-stimulating factor (GM-CSF) controls proliferation and survival of myeloid cells including monocytes. Here, we describe a time-dependent licensing process driven by GM-CSF in murine Ly6C(high) and human CD14(+) monocytes that disables their inflammatory functions and promotes their conversion into suppressor cells. This 2-step licensing of monocytes requires activation of the AKT/mTOR/mTORC1 signaling cascade by GM-CSF followed by signaling through the interferon-gamma receptor (IFN-gamma R)/interferon regulatory factor-1 (IRF-1) pathway. Only licensing-dependent adaptations in Toll-like receptor/inflammasome, IFN-gamma R, and phosphatidylinositol 3-kinase/AKT/mTOR signaling lead to stabilized expression of inducible nitric oxide synthase by mouse and indoleamine 2,3-dioxygenase (IDO) by human monocytes, which accounts for their suppressor activity. This study suggests various myeloid cells with characteristics similar to those described for monocytic myeloid-derived suppressor cells, Mreg, or suppressor macrophages may arise from licensed monocytes. Markers of GM-CSF-driven monocyte licensing, including p-Akt, p-mTOR, and p-S6, distinguish inflammatory monocytes from potentially suppressive monocytes in peripheral blood of patients with high-grade glioma.
C1 [Ribechini, Eliana; Heuer, Marion; Lucas, Jorg; Potter, Sarah J.; Muller, Nora; Berberich, Ingolf; Lutz, Manfred B.] Univ Wurzburg, Inst Virol & Immunobiol, Versbacherstr 7, D-97078 Wurzburg, Germany.
   [Hutchinson, James A.; Riquelme, Paloma; Geissler, Edward K.] Univ Regensburg, Dept Surg, Sect Expt Surg, Regensburg, Germany.
   [Hergovits, Sabine; Hermanns, Heike M.] Univ Wurzburg, Res Ctr Expt Biomed, Rudolf Virchow Ctr, Wurzburg, Germany.
   [Hergovits, Sabine; Garrote, Ana-Laura Jordan; Beilhack, Andreas; Hermanns, Heike M.] Univ Hosp Wurzburg, Dept Internal Med 2, Wurzburg, Germany.
   [Schleicher, Ulrike; Bogdan, Christian] Friedrich Alexander Univ Erlangen Nurnberg, Univ Klinikum Erlangen, Microbiol Inst Clin Microbiol Immunol & Hyg, Erlangen, Germany.
   [Brackmann, Heike; Eyrich, Matthias] Univ Wurzburg, Univ Childrens Hosp Wurzburg, Stem Cell Lab, Wurzburg, Germany.
   [Raifer, Hartmann; Huber, Magdalena; Lohoff, Michael] Univ Marburg, Inst Med Microbiol & Hyg, Marburg, Germany.
C3 University of Wurzburg; University of Regensburg; University of Wurzburg; University of Wurzburg; University of Erlangen Nuremberg; University of Wurzburg; Philipps University Marburg
RP Lutz, MB (通讯作者)，Univ Wurzburg, Inst Virol & Immunobiol, Versbacherstr 7, D-97078 Wurzburg, Germany.
EM m.lutz@vim.uni-wuerzburg.de
FU German Research Foundation [LU851/6-1, FZ82, SFB643 A6, GRK1660 A5]; European Cooperation in Science and Technology program "Mye-EUNITER"; Interdisciplinary Center for Clinical Research of the University Hospital Erlangen [A61]
CR ALRAMADI BK, 1991, J IMMUNOL, V146, P2737
   Becher B, 2016, IMMUNITY, V45, P963, DOI 10.1016/j.immuni.2016.10.026
   Bhattacharya P, 2015, CYTOKINE, V75, P261, DOI 10.1016/j.cyto.2015.05.030
   Bogdan C, 2001, NAT IMMUNOL, V2, P907, DOI 10.1038/ni1001-907
   Bogdan C, 2015, TRENDS IMMUNOL, V36, P161, DOI 10.1016/j.it.2015.01.003
   Bogdan C, 2011, METHODS MOL BIOL, V677, P375, DOI 10.1007/978-1-60761-869-0_24
   Bronte V, 2005, NAT REV IMMUNOL, V5, P641, DOI 10.1038/nri1668
   Bronte V, 1999, J IMMUNOL, V162, P5728
   Cheng PY, 2008, J EXP MED, V205, P2235, DOI 10.1084/jem.20080132
   Codarri L, 2011, NAT IMMUNOL, V12, P560, DOI 10.1038/ni.2027
   Croxford AL, 2015, IMMUNITY, V43, P502, DOI 10.1016/j.immuni.2015.08.010
   DALTON DK, 1993, SCIENCE, V259, P1739, DOI 10.1126/science.8456300
   Dancey J, 2010, NAT REV CLIN ONCOL, V7, P209, DOI 10.1038/nrclinonc.2010.21
   DellAlbani P, 2001, J NEUROSCI RES, V65, P417, DOI 10.1002/jnr.1169
   Dolcetti L, 2010, EUR J IMMUNOL, V40, P22, DOI 10.1002/eji.200939903
   El-Behi M, 2011, NAT IMMUNOL, V12, P568, DOI 10.1038/ni.2031
   Gabrilovich DI, 2012, NAT REV IMMUNOL, V12, P253, DOI 10.1038/nri3175
   Gabrilovich DI, 2009, NAT REV IMMUNOL, V9, P162, DOI 10.1038/nri2506
   Gallina G, 2006, J CLIN INVEST, V116, P2777, DOI 10.1172/JCI28828
   Garcia-Vallejo JJ, 2015, IMMUNITY, V42, P983, DOI 10.1016/j.immuni.2015.05.021
   Gargett T, 2016, CLIN TRANSL IMMUNOL, V5, P0, DOI 10.1038/cti.2016.80
   Green LC, 1982, BIOCHEMISTRY-US, V126, P131, DOI 10.1016/0003-2697(82)90118-X
   Greifenberg V, 2009, EUR J IMMUNOL, V39, P2865, DOI 10.1002/eji.200939486
   Hamilton JA, 2008, NAT REV IMMUNOL, V8, P533, DOI 10.1038/nri2356
   Hansen G, 2008, CELL, V134, P496, DOI 10.1016/j.cell.2008.05.053
   Hercus TR, 2009, BLOOD, V114, P1289, DOI 10.1182/blood-2008-12-164004
   HUANG S, 1993, SCIENCE, V259, P1742, DOI 10.1126/science.8456301
   Hume DA, 2006, CURR OPIN IMMUNOL, V18, P49, DOI 10.1016/j.coi.2005.11.008
   Hume DA, 2012, BLOOD, V119, P1810, DOI 10.1182/blood-2011-09-379214
   Hutchinson JA, 2011, J IMMUNOL, V187, P2072, DOI 10.4049/jimmunol.1100762
   Hutchinson JA, 2011, METHODS MOL BIOL, V677, P181, DOI 10.1007/978-1-60761-869-0_13
   KAMIJO R, 1994, SCIENCE, V263, P1612, DOI 10.1126/science.7510419
   Kaneda MM, 2016, NATURE, V539, P437, DOI 10.1038/nature19834
   Keskin DB, 2007, CELL MOL BIOL LETT, V12, P82, DOI 10.2478/s11658-006-0048-9
   Krakowski M, 1996, EUR J IMMUNOL, V26, P1641, DOI 10.1002/eji.1830260735
   Lacey DC, 2012, J IMMUNOL, V188, P5752, DOI 10.4049/jimmunol.1103426
   LECHNER AJ, 1994, AM J PHYSIOL, V266, PL561, DOI 10.1152/ajplung.1994.266.5.L561
   Lee AWM, 2006, CELL DEATH DIFFER, V13, P1900, DOI 10.1038/sj.cdd.4401884
   MARTIN E, 1994, J EXP MED, V180, P977, DOI 10.1084/jem.180.3.977
   Menges M, 2002, J EXP MED, V195, P15, DOI 10.1084/jem.20011341
   Movahedi K, 2008, BLOOD, V111, P4233, DOI 10.1182/blood-2007-07-099226
   Munn DH, 2013, TRENDS IMMUNOL, V34, P137, DOI 10.1016/j.it.2012.10.001
   Negishi H, 2006, P NATL ACAD SCI USA, V103, P15136, DOI 10.1073/pnas.0607181103
   Parmiani G, 2007, ANN ONCOL, V18, P226, DOI 10.1093/annonc/mdl158
   Pfaffl MW, 2001, NUCLEIC ACIDS RES, V29, P0, DOI 10.1093/nar/29.9.e45
   Rosenzweig SD, 2004, J IMMUNOL, V173, P3991, DOI 10.4049/jimmunol.173.6.3991
   Rössner S, 2005, EUR J IMMUNOL, V35, P3533, DOI 10.1002/eji.200526172
   Schouppe E, 2013, EUR J IMMUNOL, V43, P2930, DOI 10.1002/eji.201343349
   Tada Y, 1997, J EXP MED, V185, P231, DOI 10.1084/jem.185.2.231
   Taniguchi T, 2001, ANNU REV IMMUNOL, V19, P623, DOI 10.1146/annurev.immunol.19.1.623
   Van Furth R, 1992, MONONUCLEAR PHAGOCYT, V0, P0
   Wu LY, 2011, AM J PATHOL, V179, P2131, DOI 10.1016/j.ajpath.2011.06.028
   Wu TT, 2016, SCI REP-UK, V6, P0, DOI 10.1038/srep35230
   Youn JI, 2008, J IMMUNOL, V181, P5791, DOI 10.4049/jimmunol.181.8.5791
   Ziegler-Heitbrock L, 2010, BLOOD, V116, PE74, DOI 10.1182/blood-2010-02-258558
NR 55
TC 72
Z9 79
U1 0
U2 8
PU AMER SOC HEMATOLOGY
PI WASHINGTON
PA 2021 L ST NW, SUITE 900, WASHINGTON, DC 20036 USA
SN 2473-9529
EI 2473-9537
J9 BLOOD ADV
JI Blood Adv.
PD JUN 13
PY 2017
VL 1
IS 14
BP 947
EP 960
DI 10.1182/bloodadvances.2017006858
PG 14
WC Hematology
SC Hematology
GA EX4MV
UT WOS:000403209800010
PM 29296736
DA 2025-02-17
ER

PT J
AU Grandi, A
   Tomasi, M
   Zanella, I
   Ganfini, L
   Caproni, E
   Fantappiè, L
   Irene, C
   Frattini, L
   Isaac, SJ
   König, E
   Zerbini, F
   Tavarini, S
   Sammicheli, C
   Giusti, F
   Ferlenghi, I
   Parri, M
   Grandi, G
AF Grandi, Alberto
   Tomasi, Michele
   Zanella, Ilaria
   Ganfini, Luisa
   Caproni, Elena
   Fantappie, Laura
   Irene, Carmelo
   Frattini, Luca
   Isaac, Samine J.
   Konig, Enrico
   Zerbini, Francesca
   Tavarini, Simona
   Sammicheli, Chiara
   Giusti, Fabiola
   Ferlenghi, Ilaria
   Parri, Matteo
   Grandi, Guido
TI Synergistic Protective Activity of Tumor-Specific Epitopes Engineered in Bacterial Outer Membrane Vesicles
SO FRONTIERS IN ONCOLOGY
LA English
DT Article
DE bacterial outer membrane vesicles; cancer immunotherapy; EGRRvIII; cancer neoepitopes; BALB/c-CT26 cancer mouse model; precision medicine
ID peptide vaccination; dendritic cells; cancer; vaccines; mutant; immunotherapy; glioblastoma; biogenesis; responses; blockade
AB Introduction: Bacterial outer membrane vesicles (OMVs) are naturally produced by all Gram-negative bacteria and, thanks to their plasticity and unique adjuvanticity, are emerging as an attractive vaccine platform. To test the applicability of OMVs in cancer immunotherapy, we decorated them with either one or two protective epitopes present in the B16F10EGFRvIII cell line and tested the protective activity of OMV immunization in C57BU6 mice challenged with B16F10EGFRvIII. Materials and methods: The 14 amino acid B cell epitope of human epidermal growth factor receptor variant III (EGFRvIII) and the mutation derived CD4+ T cell neo-epitope of kif18b gene (B16-M30) were used to decorate OMVs either alone or in combination. C57BU6 were immunized with the OMVs and then challenged with B16F10EGFRvIII cells. Immunogenicity and protective activity was followed by measuring anti-EGFRvIII antibodies, M30-specific T cells, tumor-infiltrating cell population, and tumor growth. Results: Immunization with engineered EGFRvIII-OMVs induced a strong inhibition of tumor growth after B16F10EGFRvIII challenge. Furthermore, mice immunized with engineered OMVs carrying both EGFRvIII and M30 epitopes were completely protected from tumor challenge. Immunization was accompanied by induction of high anti-EGFRvIII antibody titers, M30-specific T cells, and infiltration of CD4+ and CD8+ T cells at the tumor site. Conclusion: OMVs can be decorated with tumor antigens and can elicit antigen-specific, protective antitumor responses in immunocompetent mice. The synergistic protective activity of multiple epitopes simultaneously administered with OMVs makes the OMV platform particularly attractive for cancer immunotherapy.
C1 [Grandi, Alberto] Toscana Life Sci, Siena, Italy.
   [Tomasi, Michele; Zanella, Ilaria; Ganfini, Luisa; Caproni, Elena; Fantappie, Laura; Irene, Carmelo; Frattini, Luca; Isaac, Samine J.; Konig, Enrico; Zerbini, Francesca; Parri, Matteo; Grandi, Guido] Univ Trento, Ctr Integrat Biol CIBIO, Trento, Italy.
   [Tavarini, Simona; Sammicheli, Chiara; Giusti, Fabiola; Ferlenghi, Ilaria] GlaxoSmithKline Vaccines GSK Vaccines, Siena, Italy.
C3 University of Trento
RP Grandi, G (通讯作者)，Univ Trento, Ctr Integrat Biol CIBIO, Trento, Italy.
EM guido.grandi@unitn.it
FU Advanced ERC grant [OMVac 340915]
CR Alaniz RC, 2007, J IMMUNOL, V179, P7692, DOI 10.4049/jimmunol.179.11.7692
   Bernadac A, 1998, J BACTERIOL, V180, P4872, DOI 10.1128/JB.180.18.4872-4878.1998
   Beveridge TJ, 1999, J BACTERIOL, V181, P4725, DOI 10.1128/JB.181.16.4725-4733.1999
   Chen DJ, 2010, P NATL ACAD SCI USA, V107, P3099, DOI 10.1073/pnas.0805532107
   Deatherage BL, 2009, MOL MICROBIOL, V72, P1395, DOI 10.1111/j.1365-2958.2009.06731.x
   Del Vecchio CA, 2012, EXPERT REV VACCINES, V11, P133, DOI 10.1586/ERV.11.177
   Ellis TN, 2010, INFECT IMMUN, V78, P3822, DOI 10.1128/IAI.00433-10
   Ellis TN, 2010, MICROBIOL MOL BIOL R, V74, P81, DOI 10.1128/MMBR.00031-09
   Elsamadicy AA, 2017, EXPERT OPIN BIOL TH, V17, P507, DOI 10.1080/14712598.2017.1299705
   Fantappiè L, 2017, MOL CELL PROTEOMICS, V16, P1348, DOI 10.1074/mcp.M116.065094
   Fantappiè L, 2014, J EXTRACELL VESICLES, V3, P0, DOI 10.3402/jev.v3.24015
   Ferrari G, 2006, PROTEOMICS, V6, P1856, DOI 10.1002/pmic.200500164
   Gerritzen MJH, 2017, BIOTECHNOL ADV, V35, P565, DOI 10.1016/j.biotechadv.2017.05.003
   Granoff DM, 2010, CLIN INFECT DIS, V50, PS54, DOI 10.1086/648966
   Heimberger AB, 2003, CLIN CANCER RES, V9, P4247
   HUMPHREY PA, 1990, P NATL ACAD SCI USA, V87, P4207, DOI 10.1073/pnas.87.11.4207
   Kaparakis M, 2010, CELL MICROBIOL, V12, P372, DOI 10.1111/j.1462-5822.2009.01404.x
   Kesty NC, 2004, J BIOL CHEM, V279, P2069, DOI 10.1074/jbc.M307628200
   Klebanoff CA, 2011, IMMUNOL REV, V239, P27, DOI 10.1111/j.1600-065X.2010.00979.x
   Kranz LM, 2016, NATURE, V534, P396, DOI 10.1038/nature18300
   Kreiter S, 2015, NATURE, V520, P692, DOI 10.1038/nature14426
   Kulp A, 2010, ANNU REV MICROBIOL, V64, P163, DOI 10.1146/annurev.micro.091208.073413
   MAYRAND D, 1989, CAN J MICROBIOL, V35, P607, DOI 10.1139/m89-097
   McBroom AJ, 2007, MOL MICROBIOL, V63, P545, DOI 10.1111/j.1365-2958.2006.05522.x
   Moshiri A, 2012, HUM VACC IMMUNOTHER, V8, P953, DOI 10.4161/hv.20166
   Rizvi NA, 2015, SCIENCE, V348, P124, DOI 10.1126/science.aaa1348
   Rosenberg SA, 2015, SCIENCE, V348, P62, DOI 10.1126/science.aaa4967
   Rosenthal JA, 2014, PLOS ONE, V9, P0, DOI 10.1371/journal.pone.0112802
   Schroeder J, 2009, VACCINE, V27, P6748, DOI 10.1016/j.vaccine.2009.08.106
   Scorza FB, 2012, PLOS ONE, V7, P0, DOI 10.1371/journal.pone.0035616
   Snyder A, 2014, NEW ENGL J MED, V371, P2189, DOI 10.1056/NEJMoa1406498
   Van Allen EM, 2015, SCIENCE, V350, P207, DOI 10.1126/science.aad0095
   Vogelstein B, 2013, SCIENCE, V339, P1546, DOI 10.1126/science.1235122
NR 33
TC 50
Z9 59
U1 1
U2 33
PU FRONTIERS MEDIA SA
PI LAUSANNE
PA AVENUE DU TRIBUNAL FEDERAL 34, LAUSANNE, CH-1015, SWITZERLAND
SN 2234-943X
EI 
J9 FRONT ONCOL
JI Front. Oncol.
PD NOV 7
PY 2017
VL 7
IS 
BP 
EP 
DI 10.3389/fonc.2017.00253
PG 12
WC Oncology
SC Oncology
GA FL8YB
UT WOS:000414536000001
PM 29164053
DA 2025-02-17
ER

PT J
AU Rajesh, Y
   Pal, I
   Banik, P
   Chakraborty, S
   Borkar, SA
   Dey, G
   Mukherjee, A
   Mandal, M
AF Rajesh, Y.
   Pal, Ipsita
   Banik, Payel
   Chakraborty, Sandipan
   Borkar, Sachin A.
   Dey, Goutam
   Mukherjee, Ahona
   Mandal, Mahitosh
TI Insights into molecular therapy of glioma: current challenges and next generation blueprint
SO ACTA PHARMACOLOGICA SINICA
LA English
DT Review
DE glioma; surgery; radiation; chemotherapy; acquired resistance; proteogenomic characterization; gene therapy; cancer stem cells; immunotherapy
ID giant-cell astrocytoma; growth-factor receptor; tuberous sclerosis complex; chimeric-antigen-receptor; stem-like cells; glioblastoma-multiforme; t-cells; cytomegalovirus-infection; genetic alterations; antitumor-activity
AB Glioma accounts for the majority of human brain tumors. With prevailing treatment regimens, the patients have poor survival rates. In spite of current development in mainstream glioma therapy, a cure for glioma appears to be out of reach. The infiltrative nature of glioma and acquired resistance substancially restrict the therapeutic options. Better elucidation of the complicated pathobiology of glioma and proteogenomic characterization might eventually open novel avenues for the design of more sophisticated and effective combination regimens. This could be accomplished by individually tailoring progressive neuroimaging techniques, terminating DNA synthesis with prodrug-activating genes, silencing gliomagenesis genes (gene therapy), targeting miRNA oncogenic activity (miRNA-mRNA interaction), combining Hedgehog-Gli/Akt inhibitors with stem cell therapy, employing tumor lysates as antigen sources for efficient depletion of tumor-specific cancer stem cells by cytotoxic T lymphocytes (dendritic cell vaccination), adoptive transfer of chimeric antigen receptor-modified T cells, and combining immune checkpoint inhibitors with conventional therapeutic modalities. Thus, the present review captures the latest trends associated with the molecular mechanisms involved in glial tumorigenesis as well as the limitations of surgery, radiation and chemotherapy. In this article we also critically discuss the next generation molecular therapeutic strategies and their mechanisms for the successful treatment of glioma.
C1 [Rajesh, Y.; Pal, Ipsita; Banik, Payel; Dey, Goutam; Mandal, Mahitosh] Indian Inst Technol Kharagpur, Sch Med Sci & Technol, Kharagpur 721302, W Bengal, India.
   [Chakraborty, Sandipan] Interfaith Med Ctr, Brooklyn, NY 11213 USA.
   [Borkar, Sachin A.] All India Inst Med Sci, Dept Neurosurg & Gamma Knife, New Delhi 110029, India.
   [Borkar, Sachin A.] Jai Prakash Narayan Apex Trauma Ctr, New Delhi 110029, India.
   [Mukherjee, Ahona] Birla Inst Technol, Ranchi, Bihar, India.
C3 Indian Institute of Technology System (IIT System); Indian Institute of Technology (IIT) - Kharagpur; All India Institute of Medical Sciences (AIIMS) New Delhi; All India Institute of Medical Sciences (AIIMS) New Delhi; Jai Prakash Narayan Apex Trauma Center; Birla Institute of Technology Mesra
RP Mandal, M (通讯作者)，Indian Inst Technol Kharagpur, Sch Med Sci & Technol, Kharagpur 721302, W Bengal, India.
EM mahitosh@smst.iitkgp.ernet.in
FU DST-INSPIRE [IF130658]; DBT; CSIR-UGC; BRNS, India
CR Adriaensen MEAPM, 2009, EUR J NEUROL, V16, P691, DOI 10.1111/j.1468-1331.2009.02567.x
   Ahmed R, 2014, CANCER MANAG RES, V6, P149, DOI 10.2147/CMAR.S54726
   Alafaci C, 2013, INTECH OPEN, V0, P55
   Alves TR, 2011, LIFE SCI, V89, P532, DOI 10.1016/j.lfs.2011.04.022
   Banerjee I, 2016, ACTA BIOMATER, V38, P69, DOI 10.1016/j.actbio.2016.04.026
   Banissi C, 2009, CANCER IMMUNOL IMMUN, V58, P1627, DOI 10.1007/s00262-009-0671-1
   Beaumont TL, 2012, CHILD NERV SYST, V28, P963, DOI 10.1007/s00381-012-1785-x
   Belcaid Z, 2014, PLOS ONE, V9, P0, DOI 10.1371/journal.pone.0101764
   Berhouma M, 2010, WORLD J PEDIATR, V6, P103, DOI 10.1007/s12519-010-0025-2
   Bredel M, 2011, NEW ENGL J MED, V364, P627, DOI 10.1056/NEJMoa1006312
   Brentjens R, 2010, MOL THER, V18, P666, DOI 10.1038/mt.2010.31
   Brentjens RJ, 2013, SCI TRANSL MED, V5, P0, DOI 10.1126/scitranslmed.3005930
   Butowski NA, 2006, J CLIN ONCOL, V24, P1273, DOI 10.1200/JCO.2005.04.7522
   Calabrese C, 2007, CANCER CELL, V11, P69, DOI 10.1016/j.ccr.2006.11.020
   Calzolari F, 2010, BRAIN PATHOL, V20, P527, DOI 10.1111/j.1750-3639.2009.00335.x
   Campen CJ, 2011, CURR TREAT OPTION NE, V13, P380, DOI 10.1007/s11940-011-0123-z
   Capdevila L, 2014, J NEURO-ONCOL, V117, P77, DOI 10.1007/s11060-013-1352-7
   Capelletti M, 2014, CLIN CANCER RES, V20, P6551, DOI 10.1158/1078-0432.CCR-14-1337
   Chakravarti A, 2004, INT J RADIAT ONCOL, V58, P927, DOI 10.1016/j.ijrobp.2003.09.092
   Cheadle Eleanor J, 2012, METHODS MOL BIOL, V907, P645, DOI 10.1007/978-1-61779-974-7_36
   Chen LK, 2013, BMC MICROBIOL, V13, P0, DOI 10.1186/1471-2180-13-154
   Chintagumpala M, 2015, PEDIATR CLIN N AM, V62, P167, DOI 10.1016/j.pcl.2014.09.011
   Chow KKH, 2011, IMMUNOTHERAPY-UK, V3, P423, DOI 10.2217/IMT.10.110
   Clement V, 2007, CURR BIOL, V17, P165, DOI 10.1016/j.cub.2006.11.033
   Cobbs CS, 2002, CANCER RES, V62, P3347
   Cockle JV, 2016, NEURO-ONCOLOGY, V18, P518, DOI 10.1093/neuonc/nov173
   Curatolo P, 2012, CURR NEUROPHARMACOL, V10, P404, DOI 10.2174/157015912804143595
   Dancey JE, 2006, CANCER BIOL THER, V5, P1065, DOI 10.4161/cbt.5.9.3175
   Dasgupta T, 2013, FRONT ONCOL, V3, P0, DOI 10.3389/fonc.2013.00110
   de Ribaupierre S, 2007, NEUROSURGERY, V60, P83, DOI 10.1227/01.NEU.0000249216.19591.5D
   Deighton RF, 2010, BRAIN PATHOL, V20, P691, DOI 10.1111/j.1750-3639.2010.00376.x
   Di Stefano AL, 2015, CLIN CANCER RES, V21, P3307, DOI 10.1158/1078-0432.CCR-14-2199
   Ducray F, 2009, NEW ENGL J MED, V360, P1
   Ess KC, 2009, J NEURODEV DISORD, V1, P141, DOI 10.1007/s11689-009-9014-y
   Eyler CE, 2008, STEM CELLS, V26, P3027, DOI 10.1634/stemcells.2007-1073
   Fecci PE, 2007, CLIN CANCER RES, V13, P2158, DOI 10.1158/1078-0432.CCR-06-2070
   Friedman HS, 2000, CLIN CANCER RES, V6, P2585
   Furnari FB, 2007, GENE DEV, V21, P2683, DOI 10.1101/gad.1596707
   Goudar RK, 2005, MOL CANCER THER, V4, P101
   Grossauer S, 2015, INSIGHTS NEUROSURGER, V1, P1
   Hart MG, 2013, COCHRANE DB SYST REV, V0, P0, DOI DOI 10.1002/14651858.CD007415.pub2
   Heimberger AB, 2008, NEURO-ONCOLOGY, V10, P98, DOI 10.1215/15228517-2007-046
   Hide T, 2008, BRAIN TUMOR PATHOL, V25, P67, DOI 10.1007/s10014-008-0237-5
   HIROSE T, 1995, ACTA NEUROPATHOL, V90, P387
   Hochart A, 2015, ANN CLIN TRANSL NEUR, V2, P439, DOI 10.1002/acn3.184
   Hou Lewis C, 2006, NEUROSURG FOCUS, V20, P0
   Huang BY, 2015, PLOS ONE, V10, P0, DOI 10.1371/journal.pone.0134715
   Hummel R, 2011, MOL NEUROBIOL, V44, P223, DOI 10.1007/s12035-011-8197-x
   Huszthy PC, 2012, NEURO-ONCOLOGY, V135, P1
   Inda MD, 2010, GENE DEV, V24, P1731, DOI 10.1101/gad.1890510
   ISHIKAWA M, 1993, NEUROSURGERY, V33, P28
   Iwadate Y, 2004, CANCER RES, V64, P2496, DOI 10.1158/0008-5472.CAN-03-1254
   Jiang T, 2011, CHILD NERV SYST, V27, P55, DOI 10.1007/s00381-010-1159-1
   Johnson LA, 2010, CURR NEUROL NEUROSCI, V10, P259, DOI 10.1007/s11910-010-0111-9
   Jones C, 2014, NAT REV CANCER, V14, P651, DOI 10.1038/nrc3811
   Jozwiak KK, 1900, V5, V0, P45
   Józwiak S, 2013, EUR J PAEDIATR NEURO, V17, P348, DOI 10.1016/j.ejpn.2012.12.008
   Jung V, 1999, J NEUROPATH EXP NEUR, V58, P993, DOI 10.1097/00005072-199909000-00009
   Kim ES, 2016, J IMMUNOL RES, V2016, P0, DOI 10.1155/2016/4683607
   Kim JE PM, 2015, NEUROSURGERY, V1, P212
   Kim RY, 1900, P271, V0, P0
   Kim Y, 2012, LAB INVEST, V92, P466, DOI 10.1038/labinvest.2011.161
   Kjellman C, 2000, INT J CANCER, V89, P251, DOI 10.1002/1097-0215(20000520)89:3<251::AID-IJC7>3.0.CO;2-5
   Kochenderfer JN, 2012, BLOOD, V119, P2709, DOI 10.1182/blood-2011-10-384388
   Konishi Y, 2012, NEUROL MED-CHIR, V52, P577, DOI 10.2176/nmc.52.577
   Kuo YC, 2011, COLLOID SURFACE B, V85, P131, DOI 10.1016/j.colsurfb.2011.02.011
   Lakka Sajani S, 2008, EXPERT REV NEUROTHER, V8, P1457, DOI 10.1586/14737175.8.10.1457
   Lamers CH, 2006, JOURNAL OF CLINICAL ONCOLOGY, V24, P0, DOI 10.1200/JCO.2006.05.9964
   Lasky JL, 2005, PEDIATR RES, V57, P104R, DOI 10.1203/01.PDR.0000159632.70510.3D
   Lehrer S, 2012, MED HYPOTHESES, V78, P657, DOI 10.1016/j.mehy.2012.02.003
   Li YX, 2016, J PROTEOME RES, V15, P2309, DOI 10.1021/acs.jproteome.6b00344
   Lindsey H, 2003, ONCOL TIMES, V25, P8
   Lindsey H, 2003, ONCOL TIMES, V25, P12
   Lokker NA, 2002, CANCER RES, V62, P3729
   Maher EA, 2001, GENE DEV, V15, P1311, DOI 10.1101/gad.891601
   Maiese K, 2013, TRENDS MOL MED, V19, P51, DOI 10.1016/j.molmed.2012.11.001
   Majewski IJ, 2013, J PATHOL, V230, P270, DOI 10.1002/path.4209
   Marta Mellai VC, 1900, P299, V0, P0
   Martinou M, 2011, CANCER GENOM PROTEOM, V8, P33
   McCord AM, 2009, CLIN CANCER RES, V15, P5145, DOI 10.1158/1078-0432.CCR-09-0263
   Mercurio S, 2013, ACTA NEUROPATHOL COM, V1, P0, DOI 10.1186/2051-5960-1-17
   Miao HS, 2014, PLOS ONE, V9, P0, DOI 10.1371/journal.pone.0094281
   Milanovic D, 2013, RADIAT ONCOL, V8, P0, DOI 10.1186/1748-717X-8-42
   Mitchell DA, 2009, NEUROTHERAPEUTICS, V6, P527, DOI 10.1016/j.nurt.2009.04.003
   Mizoguchi M, 2013, FRONT ONCOL, V3, P0, DOI 10.3389/fonc.2013.00019
   Moavero R, 2013, ITAL J PEDIATR, V39, P0, DOI 10.1186/1824-7288-39-57
   MOSCATELLO DK, 1995, CANCER RES, V55, P5536
   Mrugala MM, 2013, DISCOV MED, V15, P221
   Nicholas Sarah, 2013, BRAIN TUMOR RES TREAT, V1, P2, DOI 10.14791/btrt.2013.1.1.2
   Niclou SP, 2010, J PROTEOMICS, V73, P1823, DOI 10.1016/j.jprot.2010.03.007
   Nishio S, 2001, J CLIN NEUROSCI, V8, P31, DOI 10.1054/jocn.2000.0767
   Niyazi M, 2011, RADIOTHER ONCOL, V98, P1, DOI 10.1016/j.radonc.2010.11.006
   Nyfeler B, 2012, PLOS ONE, V7, P0, DOI 10.1371/journal.pone.0048548
   Ohgaki H, 2009, CANCER SCI, V100, P2235, DOI 10.1111/j.1349-7006.2009.01308.x
   Okada H, 2009, CRIT REV IMMUNOL, V29, P1
   Olson JJ, 2014, J NEURO-ONCOL, V118, P501, DOI 10.1007/s11060-013-1338-5
   Ouyang TH, 2014, CHILD NERV SYST, V30, P561, DOI 10.1007/s00381-014-2383-x
   Pal I, 2012, ACTA PHARMACOL SIN, V33, P1441, DOI 10.1038/aps.2012.72
   Panja S, 2016, ACS APPL MATER INTER, V8, P12063, DOI 10.1021/acsami.6b03820
   Parish JM, 2015, J CLIN NEUROSCI, V22, P638, DOI 10.1016/j.jocn.2014.10.026
   Parker BC, 2013, J CLIN INVEST, V123, P855, DOI 10.1172/JCI67144
   Parker NR, 2015, FRONT ONCOL, V5, P0, DOI 10.3389/fonc.2015.00055
   Pellegatta S, 2006, CANCER RES, V66, P10247, DOI 10.1158/0008-5472.CAN-06-2048
   Polverino A, 2006, CANCER RES, V66, P8715, DOI 10.1158/0008-5472.CAN-05-4665
   Porter DL, 2011, NEW ENGL J MED, V365, P725, DOI 10.1056/NEJMoa1103849
   Pule MA, 2008, NAT MED, V14, P1264, DOI 10.1038/nm.1882
   Pundole X, 2014, OA EPIDEMIOL, V2, P1
   Reardon DA, 2006, J CLIN ONCOL, V24, P1253, DOI 10.1200/JCO.2005.04.5302
   Ren H, 2013, CHILD NERV SYST, V29, P1113, DOI 10.1007/s00381-013-2045-4
   Richard H, 2015, CASE REP PATHOL, V2015, P0, DOI 10.1155/2015/370234
   Roa W, 2004, J CLIN ONCOL, V22, P1583, DOI 10.1200/JCO.2004.06.082
   Roberts WG, 2005, CANCER RES, V65, P957
   Rosenberg SA, 2011, NAT REV CLIN ONCOL, V8, P577, DOI 10.1038/nrclinonc.2011.116
   Sanson M, 2009, J CLIN ONCOL, V27, P4150, DOI 10.1200/JCO.2009.21.9832
   Schmitz M, 2007, BRIT J CANCER, V96, P1293, DOI 10.1038/sj.bjc.6603696
   Schwartzentruber J, 2012, NATURE, V482, P226, DOI 10.1038/nature10833
   Shu HKG, 1998, P NATL ACAD SCI USA, V95, P14453, DOI 10.1073/pnas.95.24.14453
   Singh D, 2012, SCIENCE, V337, P1231, DOI 10.1126/science.1220834
   Soeda A, 2015, SCI REP-UK, V5, P0, DOI 10.1038/srep07979
   Sottoriva A, 2013, P NATL ACAD SCI USA, V110, P4009, DOI 10.1073/pnas.1219747110
   Stommel JM, 2007, SCIENCE, V318, P287, DOI 10.1126/science.1142946
   Stuart DENJ 07936 (US), 2012, PATENT NO. EP 2 391 366 B1 2391366, V0, P0
   Stupp R, 2009, LANCET ONCOL, V10, P459, DOI 10.1016/S1470-2045(09)70025-7
   Suk K, 2012, CURR NEUROPHARMACOL, V10, P72, DOI 10.2174/157015912799362733
   Swartling FJ, 2008, UPSALA J MED SCI, V113, P1
   Tabernero J, 2015, J CLIN ONCOL, V33, P3401, DOI 10.1200/JCO.2014.60.7341
   Tanase CP, 2013, CURR PROTEOMICS, V10, P246
   Till BG, 2012, BLOOD, V119, P3940, DOI 10.1182/blood-2011-10-387969
   Tobias A, 2013, J NEUROL NEUROSUR PS, V84, P213, DOI 10.1136/jnnp-2012-302946
   Torok JA, 2011, TECHNOL CANCER RES T, V10, P253, DOI 10.7785/tcrt.2012.500200
   Upadhyay N, 2011, BRIT J RADIOL, V84, PS107, DOI 10.1259/bjr/65711810
   van den Bent MJ, 2012, MEMO-MAG EUR MED ONC, V5, P223, DOI 10.1007/s12254-012-0014-3
   van den Bent MJ, 2005, LANCET, V366, P985, DOI 10.1016/S0140-6736(05)67070-5
   Vogel TW, 2005, CLIN CANCER RES, V11, P3624, DOI 10.1158/1078-0432.CCR-04-2115
   Vordermark D, 2005, BMC CANCER, V5, P0, DOI 10.1186/1471-2407-5-55
   Wainwright DA, 2014, CLIN CANCER RES, V20, P5290, DOI 10.1158/1078-0432.CCR-14-0514
   Wald LL, 1997, J NEUROSURG, V87, P525, DOI 10.3171/jns.1997.87.4.0525
   Wander SA, 2011, J CLIN INVEST, V121, P1231, DOI 10.1172/JCI44145
   Wang H, 2015, J PROTEOME RES, V14, P829, DOI 10.1021/pr500882h
   Wang JL, 2010, STEM CELLS, V28, P17, DOI 10.1002/stem.261
   Wang XS, 2009, NAT BIOTECHNOL, V27, P1005, DOI 10.1038/nbt.1584
   Williams JR, 2011, INTECH, V22, P0
   Wu YM, 2013, CANCER DISCOV, V3, P636, DOI 10.1158/2159-8290.CD-13-0050
   Yu JS, 2004, CANCER RES, V64, P4973, DOI 10.1158/0008-5472.CAN-03-3505
   Zhang H, 2016, CELL, V166, P755, DOI 10.1016/j.cell.2016.05.069
   Zhang JH, 2013, NAT GENET, V45, P602, DOI 10.1038/ng.2611
   Zhang RL, 2003, GLIA, V42, P194, DOI 10.1002/glia.10222
   Ziegler DS, 2008, J CLIN INVEST, V118, P3109, DOI 10.1172/JCI34120
NR 148
TC 94
Z9 104
U1 1
U2 27
PU NATURE PUBLISHING GROUP
PI LONDON
PA MACMILLAN BUILDING, 4 CRINAN ST, LONDON N1 9XW, ENGLAND
SN 1671-4083
EI 1745-7254
J9 ACTA PHARMACOL SIN
JI Acta Pharmacol. Sin.
PD MAY 15
PY 2017
VL 38
IS 5
BP 591
EP 613
DI 10.1038/aps.2016.167
PG 23
WC Chemistry, Multidisciplinary; Pharmacology & Pharmacy
SC Chemistry; Pharmacology & Pharmacy
GA ET8QW
UT WOS:000400566600001
PM 28317871
DA 2025-02-17
ER

PT J
AU Qiao, CM
   Yang, J
   Shen, Q
   Shen, YQ
   Weng, J
   Zhang, X
AF Qiao, Chenmeng
   Yang, Jun
   Shen, Qi
   Shen, Yan-Qin
   Weng, Jie
   Zhang, Xin
TI RNA Interference-Based Immunomodulation for Glioblastoma Immune Microenvironment: A Review
SO JOURNAL OF BIOMEDICAL NANOTECHNOLOGY
LA English
DT Review
DE RNAi-Based Immune Modulation; The Immunosuppressive Tumor Microenvironment; Glioblastoma; Immunity Responses; RNA Therapeutics
ID central-nervous-system; blood-brain-barrier; regulatory t-cells; glioma-infiltrating microglia/macrophages; junction protein connexin43; antigen cross-presentation; temozolomide co-delivery; growth-factor-receptor; dendritic cells; tumor microenvironment
AB Glioblastoma is the most common and devastating primary brain tumor in adults. The clinical treatments of glioblastoma are generally focus on surgical excision, chemotherapy and radiotherapy, while the prognosis remains grim. With the adequate understanding of the unique immunological microenvironment in the central nervous system (CNS) and CNS tumors, immune microenvironment modulation becomes a promising treatment modality in glioma. Studies using RNA interference (RNAi) technology to modulate the immune microenvironment are under an active investigation. Using those therapeutic strategies directly or indirectly react with tumor cells, antigen processing cells (APCs, including microglia and dendritic cells (DCs)) and immune cells (such as T cells and natural killer cells (NK cells)) has been extensively studied. Here, we review the current advances in immune microenvironment modulation for glioblastoma with RNAi approach. We also investigate how the factors, associated with immunosuppression, to combat with glioblastoma, and discuss the deficiency for this anti-glioblastoma strategy. From these, we expect to provide a guidance for the future development of RNAi-based immunomodulation strategy for glioblastoma and establish optimized antitumor therapy for clinical treatments.
C1 [Qiao, Chenmeng; Yang, Jun; Shen, Qi; Zhang, Xin] Chinese Acad Sci, State Key Lab Biochem Engn, Inst Proc Engn, Beijing 100190, Peoples R China.
   [Qiao, Chenmeng; Weng, Jie] Southwest Jiaotong Univ, Key Lab Adv Technol Mat, Minist Educ, Sch Mat Sci & Engn, Chengdu 610031, Sichuan, Peoples R China.
   [Qiao, Chenmeng; Shen, Yan-Qin] Jiangnan Univ, Wuxi Med Coll, Wuxi 214122, Peoples R China.
   [Shen, Qi] Hebei Univ, Coll Chem & Environm Sci, Chem Biol Key Lab Hebei Prov, Key Lab Med Chem & Mol Diag,Minist Educ, Baoding 071002, Peoples R China.
C3 Chinese Academy of Sciences; Institute of Process Engineering, CAS; Southwest Jiaotong University; Jiangnan University; Hebei University
RP Zhang, X (通讯作者)，Chinese Acad Sci, State Key Lab Biochem Engn, Inst Proc Engn, Beijing 100190, Peoples R China.; Weng, J (通讯作者)，Southwest Jiaotong Univ, Key Lab Adv Technol Mat, Minist Educ, Sch Mat Sci & Engn, Chengdu 610031, Sichuan, Peoples R China.
EM jweng@swjtu.cn; xzhang@ipe.ac.cn
FU National High Technology Research and Development Program [2016YFA0200303]; National Natural Science Foundation of China [51373177, 51573188, 31522023]; Beijing Municipal Science and Technology Commission [Z161100002616015]; Beijing Natural Science Foundation [2164071]; Chinese Academy of Sciences [XDA09030301-3]
CR Abbott NJ, 2010, NEUROBIOL DIS, V37, P13, DOI 10.1016/j.nbd.2009.07.030
   Ahn B, 2015, ONCOIMMUNOLOGY, V4, P0, DOI 10.1080/2162402X.2015.1047581
   Ahn YH, 2015, CLIN EXP IMMUNOL, V181, P164, DOI 10.1111/cei.12620
   Albesiano E, 2010, NEUROSURG CLIN N AM, V21, P17, DOI 10.1016/j.nec.2009.08.008
   Alexiou GA, 2013, ACTA NEUROL BELG, V113, P7, DOI 10.1007/s13760-012-0097-y
   Alizadeh D, 2010, NANOMED-NANOTECHNOL, V6, P382, DOI 10.1016/j.nano.2009.10.001
   Amaraa R, 2002, FOLIA MICROBIOL, V47, P717, DOI 10.1007/BF02818677
   Aparicio-Blanco J, 2015, J BIOMED NANOTECHNOL, V11, P1283, DOI 10.1166/jbn.2015.2084
   Assi H, 2014, PLOS ONE, V9, P0, DOI 10.1371/journal.pone.0096318
   Authier A, 2015, INT J CANCER, V136, P2566, DOI 10.1002/ijc.29309
   Becker JC, 2013, CANCER IMMUNOL IMMUN, V62, P1137, DOI 10.1007/s00262-013-1434-6
   Brandenburg S, 2017, IMMUNOL RES, V65, P757, DOI 10.1007/s12026-017-8915-1
   Bronisz A, 2014, CANCER RES, V74, P738, DOI 10.1158/0008-5472.CAN-13-2650
   Candolfi M, 2009, CURR GENE THER, V9, P409, DOI 10.2174/156652309789753301
   Carpentier AE, 2006, CURR OPIN ONCOL, V18, P631, DOI 10.1097/01.cco.0000245321.34658.f4
   Chang SY, 2013, IMMUNITY, V38, P153, DOI 10.1016/j.immuni.2012.09.018
   Charles NA, 2011, GLIA, V59, P1169, DOI 10.1002/glia.21136
   Chen J, 2016, J NANOSCI NANOTECHNO, V16, P5464, DOI 10.1166/jnn.2016.11732
   CHEN WL, 2015, MED ONCOL, V32, P0
   Cho CF, 2017, NAT COMMUN, V8, P0, DOI 10.1038/ncomms15623
   COULDWELL WT, 1991, J NEUROIMMUNOL, V33, P89, DOI 10.1016/0165-5728(91)90052-9
   Craig SEL, 2016, WORLD NEUROSURG, V90, P154, DOI 10.1016/j.wneu.2016.02.060
   Cui XR, 2014, CANCER SCI, V105, P64, DOI 10.1111/cas.12313
   DAndrea G, 2016, WORLD NEUROSURG, V87, P627, DOI 10.1016/j.wneu.2015.10.076
   De Vleeschouwer S, 2007, J NEURO-ONCOL, V84, P131, DOI 10.1007/s11060-007-9362-y
   Demirci U, 2012, INT IMMUNOPHARMACOL, V14, P546, DOI 10.1016/j.intimp.2012.08.007
   Di H, 2017, INT J CLIN EXP PATHO, V10, P2852
   Dolecek TA, 2012, NEURO-ONCOLOGY, V14, Pv1, DOI 10.1093/neuonc/nos218
   Dong CY, 2015, MOL MED REP, V12, P1824, DOI 10.3892/mmr.2015.3614
   Dudziak D, 2007, SCIENCE, V315, P107, DOI 10.1126/science.1136080
   El Andaloussi A, 2006, NEURO-ONCOLOGY, V8, P234, DOI 10.1215/15228517-2006-006
   Engelhardt B, 2017, NAT IMMUNOL, V18, P123, DOI 10.1038/ni.3666
   Engelhardt JJ, 2012, CANCER CELL, V21, P402, DOI 10.1016/j.ccr.2012.01.008
   Engler JR, 2012, PLOS ONE, V7, P0, DOI 10.1371/journal.pone.0043339
   Fan QW, 2005, ONCOGENE, V24, P829, DOI 10.1038/sj.onc.1208227
   Figueroa C, 2017, J NEUROIMMUNOL, V303, P99, DOI 10.1016/j.jneuroim.2016.12.014
   Fire A, 1998, NATURE, V391, P806, DOI 10.1038/35888
   Fortuna D, 2017, J CLIN VIROL, V86, P39, DOI 10.1016/j.jcv.2016.11.007
   Franco R, 2015, PROG NEUROBIOL, V131, P65, DOI 10.1016/j.pneurobio.2015.05.003
   Friese MA, 2004, CANCER RES, V64, P7596, DOI 10.1158/0008-5472.CAN-04-1627
   Fukui S, 2003, CANCER, V97, P3061, DOI 10.1002/cncr.11450
   Gao L, 2010, INT J RADIAT ONCOL, V77, P1223, DOI 10.1016/j.ijrobp.2009.12.036
   Ge LS, 2012, PLOS ONE, V7, P0, DOI 10.1371/journal.pone.0042661
   Getz GS, 2017, NAT REV CARDIOL, V14, P304, DOI 10.1038/nrcardio.2017.2
   Ghoochani A, 2016, ONCOGENE, V35, P6246, DOI 10.1038/onc.2016.160
   Gieryng A, 2017, LAB INVEST, V97, P498, DOI 10.1038/labinvest.2017.19
   Glass R, 2014, ACTA NEUROPATHOL, V128, P347, DOI 10.1007/s00401-014-1274-2
   Goswami KK, 2017, CELL IMMUNOL, V316, P1, DOI 10.1016/j.cellimm.2017.04.005
   Gotthardt D, 2016, CANCER DISCOV, V6, P414, DOI 10.1158/2159-8290.CD-15-0732
   Grossman SA, 2010, CLIN CANCER RES, V16, P2443, DOI 10.1158/1078-0432.CCR-09-3106
   Haghikia A, 2008, J NEURO-ONCOL, V86, P143, DOI 10.1007/s11060-007-9462-8
   Hamilton A, 2013, MOL CELL NEUROSCI, V53, P42, DOI 10.1016/j.mcn.2012.10.004
   Han JF, 2015, AM J CANCER RES, V5, P945
   Hansen M, 2017, SEMIN IMMUNOPATHOL, V39, P307, DOI 10.1007/s00281-016-0592-y
   Hari K, 2016, J NANOSCI NANOTECHNO, V16, P229, DOI 10.1166/jnn.2016.10672
   Heimberger AB, 2008, CLIN CANCER RES, V14, P5166, DOI 10.1158/1078-0432.CCR-08-0320
   Hong XT, 2015, ONCOTARGET, V6, P15566, DOI 10.18632/oncotarget.3904
   Hu CX, 2017, BIOMED PHARMACOTHER, V88, P134, DOI 10.1016/j.biopha.2017.01.051
   Hu QY, 2016, NANO LETT, V16, P1118, DOI 10.1021/acs.nanolett.5b04343
   Hua W, 2011, J NEURO-ONCOL, V105, P149, DOI 10.1007/s11060-011-0572-y
   Huang BY, 2015, PLOS ONE, V10, P0, DOI 10.1371/journal.pone.0134715
   Huang YY, 2017, SCI REP-UK, V7, P0, DOI 10.1038/srep46544
   Hurwitz AA, 2012, CANCER IMMUNOL IMMUN, V61, P289, DOI 10.1007/s00262-011-1181-5
   Hussain SF, 2006, NEURO-ONCOLOGY, V8, P261, DOI 10.1215/15228517-2006-008
   Ilkanizadeh S, 2014, ADV CANCER RES, V121, P1, DOI 10.1016/B978-0-12-800249-0.00001-9
   Irani DN, 1996, J IMMUNOL, V157, P4333
   Jackson C, 2011, CLIN DEV IMMUNOL, V0, P0, DOI DOI 10.1155/2011/732413
   JANEWAY CA, 1994, CELL, V76, P275, DOI 10.1016/0092-8674(94)90335-2
   Jeong JH, 2015, J NANOSCI NANOTECHNO, V15, P7922, DOI 10.1166/jnn.2015.11219
   Jeong YI, 2015, J NANOSCI NANOTECHNO, V15, P125, DOI 10.1166/jnn.2015.8391
   Jiang ZF, 2015, J NANOSCI NANOTECHNO, V15, P9834, DOI 10.1166/jnn.2015.10313
   Johnson DR, 2012, J NEURO-ONCOL, V107, P359, DOI 10.1007/s11060-011-0749-4
   Jones CH, 2015, BIOMATERIALS, V37, P333, DOI 10.1016/j.biomaterials.2014.10.037
   Joyce JA, 2009, NAT REV CANCER, V9, P239, DOI 10.1038/nrc2618
   Kang CS, 2014, PLOS ONE, V9, P0
   Kato T, 2010, GENE THER, V17, P1363, DOI 10.1038/gt.2010.88
   Kaur G, 2010, NEUROSURG CLIN N AM, V21, P43, DOI 10.1016/j.nec.2009.08.009
   Kees T, 2012, NEURO-ONCOLOGY, V14, P64, DOI 10.1093/neuonc/nor182
   Kerklaan BM, 2016, J NEUROL, V263, P428, DOI 10.1007/s00415-015-7919-9
   Khor B, 2017, TRANSFUS MED REV, V31, P36, DOI 10.1016/j.tmrv.2016.07.003
   Kibbi N, 2016, TRANSFUS APHER SCI, V55, P146, DOI 10.1016/j.transci.2016.06.001
   Kim JH, 2010, IMMUNOL LETT, V134, P47, DOI 10.1016/j.imlet.2010.08.008
   Kim MH, 2015, J NANOSCI NANOTECHNO, V15, P6509, DOI 10.1166/jnn.2015.10319
   KINGWELL K, 2016, NAT REV DRUG DISCOV, V15, P0
   Kitange GJ, 2009, NEURO-ONCOLOGY, V11, P281, DOI 10.1215/15228517-2008-090
   Ksendzovsky A, 2009, J NEURO-ONCOL, V93, P107, DOI 10.1007/s11060-009-9884-6
   Lalier L, 2007, ONCOGENE, V26, P4999, DOI 10.1038/sj.onc.1210303
   Lee WH, 2010, NEUROSCI LETT, V476, P89, DOI 10.1016/j.neulet.2010.04.009
   Lee WH, 2010, INT J RADIAT BIOL, V86, P132, DOI 10.3109/09553000903419346
   Li ZH, 2013, ONCOL LETT, V5, P1290, DOI 10.3892/ol.2013.1188
   Liao AH, 2015, J MED BIOL ENG, V35, P156, DOI 10.1007/s40846-015-0032-9
   Lin R, 2014, J CLIN INVEST, V124, P5352, DOI 10.1172/JCI76561
   Ling E A, 2001, PROG BRAIN RES, V132, P61
   Liu GT, 2004, EUR J IMMUNOL, V34, P1680, DOI 10.1002/eji.200425081
   Liu Y, 2016, J MOL MED, V94, P509, DOI 10.1007/s00109-015-1376-x
   Liu Y, 2015, EXP THER MED, V10, P1317, DOI 10.3892/etm.2015.2675
   Lohr J, 2011, CLIN CANCER RES, V17, P4296, DOI 10.1158/1078-0432.CCR-10-2557
   Lu Y, 2011, ONCOL REP, V25, P1329, DOI 10.3892/or.2011.1195
   Lv SZ, 2015, MOL NEUROBIOL, V52, P1257, DOI 10.1007/s12035-014-8938-8
   Lv SZ, 2013, J MOL NEUROSCI, V51, P1046, DOI 10.1007/s12031-013-0096-3
   Maes W, 2013, CLIN DEV IMMUNOL, V0, P0, DOI DOI 10.1155/2013/952469
   Mahata B, 2015, PLOS ONE, V10, P0, DOI 10.1371/journal.pone.0134425
   Mahesparan R, 2003, ACTA NEUROPATHOL, V105, P49, DOI 10.1007/s00401-002-0610-0
   Mao XH, 2016, J NANOSCI NANOTECHNO, V16, P12356, DOI 10.1166/jnn.2016.13762
   Masuda T, 2016, ACS CHEM NEUROSCI, V7, P428, DOI 10.1021/acschemneuro.5b00317
   McDonnell AM, 2015, EUR J IMMUNOL, V45, P49, DOI 10.1002/eji.201444722
   McManus MT, 2002, NAT REV GENET, V3, P737, DOI 10.1038/nrg908
   Mellman I, 2001, CELL, V106, P255, DOI 10.1016/S0092-8674(01)00449-4
   Messaoudene M, 2017, FRONT IMMUNOL, V8, P0, DOI 10.3389/fimmu.2017.00683
   Messaoudi K, 2015, DRUG DISCOV TODAY, V20, P772, DOI 10.1016/j.drudis.2015.02.014
   Meyer C, 2017, CURR OPIN NEUROL, V30, P222, DOI 10.1097/WCO.0000000000000454
   Mieczkowski J, 2015, ONCOTARGET, V6, P33077, DOI 10.18632/oncotarget.5310
   Mineo JF, 2007, ACTA NEUROCHIR, V149, P245, DOI 10.1007/s00701-006-1092-y
   Miyauchi JT, 2016, ONCOTARGET, V7, P9801, DOI 10.18632/oncotarget.6877
   Mohammad M, 2014, J NEUROIMMUNOL, V275, P82, DOI 10.1016/j.jneuroim.2014.08.218
   Motomura K, 2011, CANCER-AM CANCER SOC, V117, P1721, DOI 10.1002/cncr.25637
   Munn DH, 2016, CURR OPIN IMMUNOL, V39, P1, DOI 10.1016/j.coi.2015.10.009
   NAKAMURA O, 1991, ACTA NEUROCHIR, V109, P34, DOI 10.1007/BF01405694
   NAUS CCG, 1991, NEUROSCI LETT, V126, P33, DOI 10.1016/0304-3940(91)90364-Y
   Ogbomo H, 2011, TRENDS MOL MED, V17, P433, DOI 10.1016/j.molmed.2011.03.004
   Okada H, 2001, GENE THER, V8, P1157, DOI 10.1038/sj.gt.3301496
   Okada H, 2009, CRIT REV IMMUNOL, V29, P1
   Oliveira R, 2005, BMC CELL BIOL, V6, P0, DOI 10.1186/1471-2121-6-7
   Ollier E, 2017, FUND CLIN PHARMACOL, V31, P347, DOI 10.1111/fcp.12259
   Ooi YC, 2014, CLIN NEUROL NEUROSUR, V119, P125, DOI 10.1016/j.clineuro.2013.12.004
   Ostrand-Rosenberg S, 2016, CELL IMMUNOL, V299, P23, DOI 10.1016/j.cellimm.2015.09.011
   Parney IF, 2012, ADV EXP MED BIOL, V746, P42, DOI 10.1007/978-1-4614-3146-6_4
   Patel MM, 2017, CNS DRUGS, V31, P109, DOI 10.1007/s40263-016-0405-9
   Peluffo H, 2015, BIOTECHNOL ADV, V33, P277, DOI 10.1016/j.biotechadv.2015.02.004
   Peng YX, 2015, J NANOSCI NANOTECHNO, V15, P2619, DOI 10.1166/jnn.2015.9252
   Perng P, 2015, FRONT ONCOL, V5, P0, DOI 10.3389/fonc.2015.00153
   Persson BRR, 2010, RADIAT RES, V173, P433, DOI 10.1667/RR1733.1
   Pessina S, 2016, ONCOIMMUNOLOGY, V5, P0, DOI 10.1080/2162402X.2015.1108513
   Peterson TE, 2016, P NATL ACAD SCI USA, V113, P4470, DOI 10.1073/pnas.1525349113
   Pfirschke C, 2017, CANCER CELL, V31, P614, DOI 10.1016/j.ccell.2017.04.007
   Phillips LM, 2016, J PATHOL, V239, P355, DOI 10.1002/path.4734
   Pickup M, 2013, NAT REV CANCER, V13, P788, DOI 10.1038/nrc3603
   Pineda JR, 2013, EMBO MOL MED, V5, P548, DOI 10.1002/emmm.201202197
   Platzer B, 2015, CELL REP, V10, P1487, DOI 10.1016/j.celrep.2015.02.015
   Pollack IF, 2016, J NEURO-ONCOL, V130, P517, DOI 10.1007/s11060-016-2245-3
   Preusser M, 2011, ANN NEUROL, V70, P9, DOI 10.1002/ana.22425
   Puliaeva I, 2009, AUTOIMMUN REV, V8, P219, DOI 10.1016/j.autrev.2008.07.045
   Qiao J, 2015, ONCOIMMUNOLOGY, V4, P0, DOI 10.1080/2162402X.2015.1022302
   Qiu B, 2011, MOL BIOL REP, V38, P3585, DOI 10.1007/s11033-010-0469-4
   Qiu GZ, 2015, TUMOR BIOL, V36, P8231, DOI 10.1007/s13277-015-3552-6
   Quail DF, 2017, CANCER CELL, V31, P326, DOI 10.1016/j.ccell.2017.02.009
   Quail DF, 2016, SCIENCE, V352, P0, DOI 10.1126/science.aad3018
   Rao S, 2012, PLOS ONE, V7, P0, DOI 10.1371/journal.pone.0033005
   Raychaudhuri B, 2015, J NEURO-ONCOL, V122, P293, DOI 10.1007/s11060-015-1720-6
   Raychaudhuri B, 2011, J NEURO-ONCOL, V101, P227, DOI 10.1007/s11060-010-0261-2
   Reinhold AK, 2017, PFLUG ARCH EUR J PHY, V469, P123, DOI 10.1007/s00424-016-1920-8
   Reni M, 2017, CRIT REV ONCOL HEMAT, V113, P213, DOI 10.1016/j.critrevonc.2017.03.021
   Rodrigues SF, 2016, J BIOMED NANOTECHNOL, V12, P986, DOI 10.1166/jbn.2016.2215
   Roth P, 2007, CANCER RES, V67, P3540, DOI 10.1158/0008-5472.CAN-06-4783
   Roy LO, 2015, TARGET ONCOL, V10, P1, DOI 10.1007/s11523-014-0308-y
   Rubinstein N, 2004, CANCER CELL, V5, P241, DOI 10.1016/S1535-6108(04)00024-8
   Sa G, 2009, CANCER RES, V69, P3095, DOI 10.1158/0008-5472.CAN-08-3776
   Saito K, 2017, J NEURO-ONCOL, V132, P63, DOI 10.1007/s11060-016-2360-1
   Salzano G, 2016, J BIOMED NANOTECHNOL, V12, P811, DOI 10.1166/jbn.2016.2214
   SAWAMURA Y, 1990, J NEURO-ONCOL, V9, P125, DOI 10.1007/BF02427832
   Sayegh ET, 2014, J NEURO-ONCOL, V119, P531, DOI 10.1007/s11060-014-1502-6
   Schafer DP, 2015, CSH PERSPECT BIOL, V7, P0, DOI 10.1101/cshperspect.a020545
   Schiffer D, 2015, CANCERS, V7, P2352, DOI 10.3390/cancers7040896
   Sciumè G, 2010, J NEUROIMMUNOL, V224, P8, DOI 10.1016/j.jneuroim.2010.05.019
   See AP, 2012, J NEURO-ONCOL, V110, P359, DOI 10.1007/s11060-012-0981-6
   Seliger C, 2013, PLOS ONE, V8, P0, DOI 10.1371/journal.pone.0078935
   Sengupta S, 2010, NEOPLASIA, V12, P837, DOI 10.1593/neo.10662
   Shen H, 2016, J NANOSCI NANOTECHNO, V16, P2210, DOI 10.1166/jnn.2016.10948
   Shin DH, 2015, J BIOMED NANOTECHNOL, V11, P1989, DOI 10.1166/jbn.2015.2146
   Sin WC, 2016, ONCOGENE, V35, P1504, DOI 10.1038/onc.2015.210
   Sin WC, 2008, J CELL BIOCHEM, V103, P1772, DOI 10.1002/jcb.21571
   Sminia P, 2016, BRIT J CLIN PHARMACO, V81, P1018, DOI 10.1111/bcp.12881
   Soroceanu L, 2001, GLIA, V33, P107, DOI 10.1002/1098-1136(200102)33:2<107::AID-GLIA1010>3.0.CO;2-4
   Stegmayr C, 2017, EUR J NUCL MED MOL I, V44, P408, DOI 10.1007/s00259-016-3508-0
   Sugihara AQ, 2009, INT J ONCOL, V34, P1533, DOI 10.3892/ijo_00000282
   Sun J, 2014, BIOCHEM BIOPH RES CO, V443, P1066, DOI 10.1016/j.bbrc.2013.12.097
   Sun L, 2016, J BIOMED NANOTECHNOL, V12, P347, DOI 10.1166/jbn.2016.2173
   Suter T, 2003, EUR J IMMUNOL, V33, P2998, DOI 10.1002/eji.200323611
   Tanaka A, 2017, CELL RES, V27, P109, DOI 10.1038/cr.2016.151
   Taphoorn MJB, 2005, LANCET ONCOL, V6, P937, DOI 10.1016/S1470-2045(05)70432-0
   Tarassishin L, 2014, PLOS ONE, V9, P0, DOI 10.1371/journal.pone.0103432
   Tian R, 2016, J NANOSCI NANOTECHNO, V16, P5426, DOI 10.1166/jnn.2016.12445
   TRINCHIERI G, 1989, ADV IMMUNOL, V47, P187, DOI 10.1016/S0065-2776(08)60664-1
   TSUCHIDA T, 1987, JNCI-J NATL CANCER I, V78, P55, DOI 10.1093/jnci/78.1.55
   Turano E, 2014, J NEUROIMMUNOL, V275, P40, DOI 10.1016/j.jneuroim.2014.08.106
   Tyrinova TV, 2013, CELL IMMUNOL, V284, P146, DOI 10.1016/j.cellimm.2013.07.013
   VANWOENSEL M, 2017, SCI REP UK, V7, P0
   Vasievich EA, 2011, MOL PHARMACEUT, V8, P635, DOI 10.1021/mp1004228
   Verschuere T, 2014, INT J CANCER, V134, P873, DOI 10.1002/ijc.28426
   Vitor MT, 2016, J NANOSCI NANOTECHNO, V16, P270, DOI 10.1166/jnn.2016.10714
   Wagener R, 1999, ACTA NEUROCHIR, V141, P1339, DOI 10.1007/s007010050439
   Wang BX, 2011, J INTERF CYTOK RES, V31, P545, DOI 10.1089/jir.2010.0158
   Wang HB, 2017, CYTOKINE, V92, P93, DOI 10.1016/j.cyto.2016.12.013
   Wang R, 2014, TUMOR BIOL, V35, P9661, DOI 10.1007/s13277-014-2211-7
   Wang YC, 2015, J NANOSCI NANOTECHNO, V15, P5487, DOI 10.1166/jnn.2015.10617
   Wei J, 2013, CLIN DEV IMMUNOL, V0, P0, DOI DOI 10.1155/2013/285246
   Wen PY, 2008, NEW ENGL J MED, V359, P492, DOI 10.1056/NEJMra0708126
   Wesolowska A, 2008, ONCOGENE, V27, P918, DOI 10.1038/sj.onc.1210683
   Whiteside TL, 2008, ONCOGENE, V27, P5904, DOI 10.1038/onc.2008.271
   Wu T, 2017, CANCER LETT, V387, P61, DOI 10.1016/j.canlet.2016.01.043
   Xu YY, 2016, J NANOSCI NANOTECHNO, V16, P12288, DOI 10.1166/jnn.2016.12958
   Xu YY, 2015, J NANOSCI NANOTECHNO, V15, P9777, DOI 10.1166/jnn.2015.12338
   Yang I, 2010, J CLIN NEUROSCI, V17, P6, DOI 10.1016/j.jocn.2009.05.006
   Yang Q, 2006, IMMUNOL RES, V36, P13, DOI 10.1385/IR:36:1:13
   Yang XJ, 2013, INT IMMUNOPHARMACOL, V15, P191, DOI 10.1016/j.intimp.2012.12.002
   Yang ZZ, 2017, MOL PHARMACEUT, V14, P1012, DOI 10.1021/acs.molpharmaceut.6b00819
   Yazdi MH, 2015, J NANOSCI NANOTECHNO, V15, P10165, DOI 10.1166/jnn.2015.11692
   Yin Y, 2016, J BIOMED NANOTECHNOL, V12, P1782, DOI 10.1166/jbn.2016.2274
   Yin ZY, 2015, J NANOSCI NANOTECHNO, V15, P6429, DOI 10.1166/jnn.2015.11296
   Yuan XP, 2015, EXP CELL RES, V330, P267, DOI 10.1016/j.yexcr.2014.09.006
   Zhan CY, 2012, CURR PHARM BIOTECHNO, V13, P2380, DOI 10.2174/138920112803341798
   Zhang B, 2011, PATHOL ONCOL RES, V17, P237, DOI 10.1007/s12253-010-9303-5
   Zhang DK, 2017, BIOCHEM BIOPH RES CO, V486, P300, DOI 10.1016/j.bbrc.2017.03.032
   Zhang F, 2015, DRUG DES DEV THER, V9, P2089, DOI 10.2147/DDDT.S79592
   Zhang LY, 2007, J NEUROIMMUNOL, V184, P188, DOI 10.1016/j.jneuroim.2006.12.006
   Zhang LY, 2009, GLIA, V57, P1458, DOI 10.1002/glia.20863
   Zhang W, 1999, CANCER RES, V59, P1994
   Zhou W, 2015, J CANCER RES CLIN, V141, P575, DOI 10.1007/s00432-014-1772-6
   Ziegler SF, 2016, NAT REV IMMUNOL, V16, P403, DOI 10.1038/nri.2016.53
   Zinn PO, 2015, NEURO-ONCOLOGY, V17, P327, DOI 10.1093/neuonc/nou361
   Zisakis A, 2007, CYTOKINE, V39, P99, DOI 10.1016/j.cyto.2007.05.012
NR 221
TC 1
Z9 1
U1 1
U2 28
PU AMER SCIENTIFIC PUBLISHERS
PI VALENCIA
PA 26650 THE OLD RD, STE 208, VALENCIA, CA 91381-0751 USA
SN 1550-7033
EI 1550-7041
J9 J BIOMED NANOTECHNOL
JI J. Biomed. Nanotechnol.
PD AUG 15
PY 2017
VL 13
IS 8
BP 891
EP 910
DI 10.1166/jbn.2017.2388
PG 20
WC Nanoscience & Nanotechnology; Materials Science, Biomaterials
SC Science & Technology - Other Topics; Materials Science
GA FL9IC
UT WOS:000414565900003
DA 2025-02-17
ER

PT J
AU Sakai, K
   Shimodaira, S
   Maejima, S
   Sano, K
   Higuchi, Y
   Koya, T
   Sugiyama, H
   Hongo, K
AF Sakai, Keiichi
   Shimodaira, Shigetaka
   Maejima, Shinya
   Sano, Kenji
   Higuchi, Yumiko
   Koya, Terutsugu
   Sugiyama, Haruo
   Hongo, Kazuhiro
TI Clinical effect and immunological response in patients with advanced malignant glioma treated with WT1-pulsed dendritic cell-based immunotherapy: A report of two cases
SO INTERDISCIPLINARY NEUROSURGERY-ADVANCED TECHNIQUES AND CASE MANAGEMENT
LA English
DT Article
DE Dendritic cell; Wilms' tumor 1; Advanced malignant glioma; Immunotherapy
ID wilms-tumor 1; wt1 peptide vaccine; 1-specific t-cells; glioblastoma-multiforme; cancer-cells; temozolomide; expression; survival; protein; trial
AB Background: Dendritic cells (DCs), which are the most powerful antigen-presenting cells, activate innate and adaptive immune responses. Wilms' tumor 1 (WT1) is a tumor-associated antigen that is frequently expressed in many human cancers including gliomas and is therefore a potential target of immunotherapy for malignant gliomas. We report two cases with advanced malignant glioma that were treated in a clinical study of DC-based immunotherapy targeting WT1. Case description: In two patients with malignant glioma, the initial standard treatment failed, and the disease progressed. Subsequent WT1-pulsed DC vaccination resulted in a marked decrease in tumor size and an improvement in their performance status and neurological findings. The frequency of WT1-specific cytotoxic T lymphocytes increased after WT1-pulsed DC vaccination. No adverse events of grade 3 or worse were observed. The disease remained stable for 15 months in Case 1 and for 18 months in Case 2. However, both patients eventually died due to progressive disease. Conclusions: WT1-pulsed DC-based vaccination for two patients with advanced malignant glioma demonstrated the safety and immunogenicity. The present cases provide clinical evidence and an immunological response that DC vaccination induces tumor regression and improves neurological findings. Prospective clinical trials are required to evaluate the efficacy of acquired immunity in response to DC vaccination in improving the prognosis of advanced malignant glioma. (C) 2017 The Authors. Published by Elsevier B.V.
C1 [Sakai, Keiichi; Hongo, Kazuhiro] Shinshu Univ, Sch Med, Dept Neurosurg, Asahi 3-1-1, Matsumoto, Nagano 3908621, Japan.
   [Sakai, Keiichi] Natl Hosp Org Shinshu Ueda Med Ctr, Dept Neurosurg, Midorigaoka 1-27-21, Ueda, Nagano 3868610, Japan.
   [Shimodaira, Shigetaka] Kanazawa Med Univ, Dept Regenerat Med, Uchinada, Ishikawa 9200293, Japan.
   [Maejima, Shinya] Matsumoto Dent Univ Hosp, Dendrit Cell Vaccinat Therapy Ctr, Hirokagobara 1780, Shiojiri, Nagano 3990704, Japan.
   [Sano, Kenji] Shinshu Univ Hosp, Dept Lab, Asahi 3-1-1, Matsumoto, Nagano 3908621, Japan.
   [Higuchi, Yumiko; Koya, Terutsugu] Shinshu Univ Hosp, Ctr Adv Cellular Therapy, Asahi 3-1-1, Matsumoto, Nagano 3908621, Japan.
   [Sugiyama, Haruo] Osaka Univ, Grad Sch Med, Dept Funct Diagnost Sci, Yamadaoka 1-7, Suita, Osaka 5650871, Japan.
C3 Shinshu University; Kanazawa Medical University; Matsumoto Dental University; Shinshu University; Shinshu University; Osaka University
RP Sakai, K (通讯作者)，Shinshu Univ, Sch Med, Dept Neurosurg, Asahi 3-1-1, Matsumoto, Nagano 3908621, Japan.
EM skeiichi@shinshu-u.ac.jp; shimodai@kanazawa-med.ac.jp; maejima@po.mdu.ac.jp; kenjisa@shinshu-u.ac.jp; sasa0922@shinshu-u.ac.jp; koya@shinshu-u.ac.jp; sugiyama@sahs.med.osaka-u.ac.jp; khongo@shinshu-u.ac.jp
FU Grants-in-Aid for Scientific Research [15K10190] Funding Source: KAKEN
CR Bregy A, 2013, CANCER TREAT REV, V39, P891, DOI 10.1016/j.ctrv.2013.05.007
   Cao JX, 2014, PLOS ONE, V9, P0, DOI 10.1371/journal.pone.0107173
   Chang CN, 2011, J CLIN NEUROSCI, V18, P1048, DOI 10.1016/j.jocn.2010.11.034
   Cheever MA, 2009, CLIN CANCER RES, V15, P5323, DOI 10.1158/1078-0432.CCR-09-0737
   Hashiba T, 2007, NEUROL MED-CHIR, V47, P165, DOI 10.2176/nmc.47.165
   Hashimoto N, 2015, CANCER IMMUNOL IMMUN, V64, P707, DOI 10.1007/s00262-015-1674-8
   Higuchi Y, 2015, BIOMEDICINES, V3, P0, DOI 10.3390/biomedicines3040304
   Izumoto S, 2008, J NEUROSURG, V108, P963, DOI 10.3171/JNS/2008/108/5/0963
   Johnson DR, 2012, J NEURO-ONCOL, V107, P359, DOI 10.1007/s11060-011-0749-4
   Keir ME, 2008, ANNU REV IMMUNOL, V26, P677, DOI 10.1146/annurev.immunol.26.021607.090331
   Kimura Y, 2012, PANCREAS, V41, P195, DOI 10.1097/MPA.0b013e31822398c6
   Kobayashi M, 2013, J GASTROINTEST SURG, V17, P1609, DOI 10.1007/s11605-013-2286-2
   Koido S, 2014, CLIN CANCER RES, V20, P4228, DOI 10.1158/1078-0432.CCR-14-0314
   Mineharu Y, 2013, NEUROL MED-CHIR, V53, P741, DOI 10.2176/nmc.ra2013-0234
   Nakatsuka S, 2006, MODERN PATHOL, V19, P804, DOI 10.1038/modpathol.3800588
   Oka Y, 2004, P NATL ACAD SCI USA, V101, P13885, DOI 10.1073/pnas.0405884101
   Oka Y, 2008, CURR OPIN IMMUNOL, V20, P211, DOI 10.1016/j.coi.2008.04.009
   Polyzoidis S, 2015, BRIT J NEUROSURG, V29, P197, DOI 10.3109/02688697.2014.994473
   Rauscher J, 2014, J CLIN PATHOL, V67, P556, DOI 10.1136/jclinpath-2013-202114
   Sagar D, 2012, J NEUROIMMUNE PHARM, V7, P74, DOI 10.1007/s11481-011-9302-7
   Saito S, 2015, CYTOTHERAPY, V17, P330, DOI 10.1016/j.jcyt.2014.10.003
   Sakai K, 2015, J NEUROSURG, V123, P989, DOI 10.3171/2015.1.JNS141554
   Scheibenbogen C, 2002, BLOOD, V100, P2132, DOI 10.1182/blood-2002-01-0163
   Shimodaira S, 2015, J MOL BIOMARK DIAGN, V7, P1
   Shimodaira S, 2016, WILMS TUMOR, V0, P113
   Shimodaira S, 2015, VACCINES-BASEL, V3, P1004, DOI 10.3390/vaccines3041004
   Stupp R, 2009, LANCET ONCOL, V10, P459, DOI 10.1016/S1470-2045(09)70025-7
   Sugiyama H, 2001, INT J HEMATOL, V73, P177, DOI 10.1007/BF02981935
   Takahashi H, 2013, EUR J CANCER, V49, P852, DOI 10.1016/j.ejca.2012.11.005
   Tuna M, 2005, ONCOGENE, V24, P1648, DOI 10.1038/sj.onc.1208345
   Vlahovic G, 2015, NEURO-ONCOLOGY, V17, P1043, DOI 10.1093/neuonc/nov071
   Yamanaka R, 2009, NEUROSURG REV, V32, P265, DOI 10.1007/s10143-009-0189-1
   Yang L, 2015, BIOMED RES INT, V2015, P0, DOI 10.1155/2015/717530
NR 33
TC 6
Z9 6
U1 0
U2 1
PU ELSEVIER SCIENCE BV
PI AMSTERDAM
PA PO BOX 211, 1000 AE AMSTERDAM, NETHERLANDS
SN 2214-7519
EI 
J9 INTERDISCIP NEUROSUR
JI Interdiscip. Neurosurg.
PD SEP 15
PY 2017
VL 9
IS 
BP 24
EP 29
DI 10.1016/j.inat.2017.02.004
PG 6
WC Clinical Neurology
SC Neurosciences & Neurology
GA FH0WH
UT WOS:000410860800007
DA 2025-02-17
ER

PT J
AU Garg, AD
   Vandenberk, L
   Van Woensel, M
   Belmans, J
   Schaaf, M
   Boon, L
   De Vleeschouwer, S
   Agostinis, P
AF Garg, Abhishek D.
   Vandenberk, Lien
   Van Woensel, Matthias
   Belmans, Jochen
   Schaaf, Marco
   Boon, Louis
   De Vleeschouwer, Steven
   Agostinis, Patrizia
TI Preclinical efficacy of immune-checkpoint monotherapy does not recapitulate corresponding biomarkers-based clinical predictions in glioblastoma
SO ONCOIMMUNOLOGY
LA English
DT Article
DE Cancer immunotherapy; copy-number alterations (CNA); CTLA4; high-grade glioma; IDO1; immune-checkpoint blockers (ICBs); mutational burden; neoantigen; patient prognosis; PD1; T cells; Tregcells
ID long-term survival; copy number alteration; ctla-4 blockade; dendritic cells; t-cells; glioma; landscape; immunotherapy; vaccination; inhibition
AB Glioblastoma (GBM) is resistant to most multimodal therapies. Clinical success of immune-checkpoint inhibitors (ICIs) has spurred interest in applying ICIs targeting CTLA4, PD1 or IDO1 against GBM. This amplifies the need to ascertain GBM's intrinsic susceptibility (or resistance) toward these ICIs, through clinical biomarkers that may also "guide and prioritize" preclinical testing. Here, we interrogated the TCGA and/or REMBRANDT human patient-cohorts to predict GBM's predisposition toward ICIs. We exploited various broad clinical biomarkers, including mutational or predicted-neoantigen burden, pre-existing or basal levels of tumor-infiltrating T lymphocytes (TILs), differential expression of immune-checkpoints within the tumor and their correlation with particular TILs/Treg-associated functional signature and prognostic impact of differential immune-checkpoint expression. Based on these analyses, we found that predictive biomarkers of ICI responsiveness exhibited inconsistent patterns in GBM patients, i.e., they either predicted ICI resistance (as compared with typical ICI-responsive cancer-types like melanoma, lung cancer or bladder cancer) or susceptibility to therapeutic targeting of CTLA4 or IDO1. On the other hand, our comprehensive literature meta-analysis and preclinical testing of ICIs using an orthotopic GL261-glioma mice model, indicated significant antitumor properties of anti-PD1 antibody, whereas blockade of IDO1 or CTLA4 either failed or provided very marginal advantage. These trends raise the need to better assess the applicability of ICIs and associated biomarkers for GBM.
C1 [Garg, Abhishek D.; Schaaf, Marco; Agostinis, Patrizia] KU Leuven Univ Leuven, Dept Cellular & Mol Med, Cell Death Res & Therapy CDRT Lab, Leuven, Belgium.
   [Vandenberk, Lien; Belmans, Jochen] KU Leuven Univ Leuven, Dept Microbiol & Immunol, Lab Pediat Immunol, Leuven, Belgium.
   [Van Woensel, Matthias; De Vleeschouwer, Steven] KU Leuven Univ Leuven, Res Grp Expt Neurosurg & Neuroanat, Leuven, Belgium.
   [Van Woensel, Matthias] ULB, Lab Pharm Galen & Biopharm, Brussels, Belgium.
   [Boon, Louis] Bioceros BV, Utrecht, Netherlands.
C3 KU Leuven; KU Leuven; KU Leuven; Universite Libre de Bruxelles; Bioceros B.V.
RP Garg, AD; Agostinis, P (通讯作者)，Katholieke Univ Leuven, Dept Cellular & Mol Med, CDRT Lab, Campus Gasthuisberg,O&N1,Herestr 49,Box 802, B-3000 Leuven, Belgium.
EM abhishek.garg@kuleuven.be; patrizia.agostinis@kuleuven.be
FU FWO post-doctoral fellowship from FWO-Vlaanderen; IWT-Vlaanderen; FWO [G060713N, G076617N]; Belgian State [IAP7/32]; KU Leuven [C16/15/073]
CR Agarwalla P, 2012, J IMMUNOTHER, V35, P385, DOI 10.1097/CJI.0b013e3182562d59
   Alexandrov LB, 2013, NATURE, V500, P415, DOI 10.1038/nature12477
   Anguille S, 2014, LANCET ONCOL, V15, PE257, DOI 10.1016/S1470-2045(13)70585-0
   Antonios JP, 2016, JCI INSIGHT, V1, P0, DOI 10.1172/jci.insight.87059
   Antonios JP, 2017, NEURO-ONCOLOGY, V0, P0
   Baert T, 2016, ANTICANCER RES, V36, P5793, DOI 10.21873/anticanres.11163
   Belcaid Z, 2014, PLOS ONE, V9, P0, DOI 10.1371/journal.pone.0101764
   Berg JV, 2013, J EXP MED, V210, P2803, DOI 10.1084/jem.20130678
   Bindea G, 2013, IMMUNITY, V39, P782, DOI 10.1016/j.immuni.2013.10.003
   Blank CU, 2016, SCIENCE, V352, P658, DOI 10.1126/science.aaf2834
   Bouffet E, 2016, J CLIN ONCOL, V34, P2206, DOI 10.1200/JCO.2016.66.6552
   Brennan CW, 2013, CELL, V155, P462, DOI 10.1016/j.cell.2013.09.034
   Brown CE, 2016, NEW ENGL J MED, V375, P2561, DOI 10.1056/NEJMoa1610497
   Cava C, 2014, PLOS ONE, V9, P0, DOI 10.1371/journal.pone.0097681
   Cerami E, 2012, CANCER DISCOV, V2, P401, DOI 10.1158/2159-8290.CD-12-0095
   Chabanon RM, 2016, CLIN CANCER RES, V22, P4309, DOI 10.1158/1078-0432.CCR-16-0903
   Charoentong P, 2016, BIORXIV, V18, P248
   Chin L, 2008, NATURE, V455, P1061, DOI 10.1038/nature07385
   Cockle JV, 2016, NEURO-ONCOLOGY, V18, P518, DOI 10.1093/neuonc/nov173
   Davoli T, 2017, SCIENCE, V355, P0, DOI 10.1126/science.aaf8399
   de Hoon MJL, 2004, BIOINFORMATICS, V20, P1453, DOI 10.1093/bioinformatics/bth078
   Engelhardt B, 2017, NAT IMMUNOL, V18, P123, DOI 10.1038/ni.3666
   Fecci PE, 2007, CLIN CANCER RES, V13, P2158, DOI 10.1158/1078-0432.CCR-06-2070
   Garg AD, 2016, CELL DEATH DIFFER, V23, P938, DOI 10.1038/cdd.2016.5
   Garg AD, 2014, CELL DEATH DIFFER, V21, P26, DOI 10.1038/cdd.2013.48
   Garg AD, 2015, FRONT IMMUNOL, V6, P0, DOI 10.3389/fimmu.2015.00588
   Garg AD, 2016, SCI TRANSL MED, V8, P0, DOI 10.1126/scitranslmed.aae0105
   Garg AD, 2016, ONCOIMMUNOLOGY, V5, P0, DOI 10.1080/2162402X.2015.1069938
   Garg AD, 2015, ONCOTARGET, V6, P26841, DOI 10.18632/oncotarget.4754
   Gentles AJ, 2015, NAT MED, V21, P938, DOI 10.1038/nm.3909
   Goswami CP, 2014, BMC CANCER, V14, P0, DOI 10.1186/1471-2407-14-970
   Hanihara M, 2016, J NEUROSURG, V124, P1594, DOI 10.3171/2015.5.JNS141901
   Hardcastle J, 2016, NEUROONCOL, V0, P0
   Hodi FS, 2010, NEW ENGL J MED, V363, P711, DOI 10.1056/NEJMoa1003466
   Johanns TM, 2016, CANCER IMMUNOL RES, V4, P1007, DOI 10.1158/2326-6066.CIR-16-0156
   Kim JE, 2017, CLIN CANCER RES, V23, P124, DOI 10.1158/1078-0432.CCR-15-1535
   Koks CA, 2015, INT J CANCER, V136, PE313, DOI 10.1002/ijc.29202
   Koyama S, 2016, NAT COMMUN, V7, P0, DOI 10.1038/ncomms10501
   Kyi C, 2014, FEBS LETT, V588, P368, DOI 10.1016/j.febslet.2013.10.015
   Li MH, 2014, J IMMUNOTHER CANCER, V2, P0, DOI 10.1186/2051-1426-2-21
   Madhavan S, 2009, MOL CANCER RES, V7, P157, DOI 10.1158/1541-7786.MCR-08-0435
   Maes W, 2009, NEURO-ONCOLOGY, V11, P529, DOI 10.1215/15228517-2009-004
   Mathios D, 2016, SCI TRANSL MED, V8, P0, DOI 10.1126/scitranslmed.aag2942
   Mathios D, 2016, INT J CANCER, V138, P187, DOI 10.1002/ijc.29686
   Mirzaei R, 2017, TRENDS IMMUNOL, V38, P104, DOI 10.1016/j.it.2016.11.005
   Mosely SIS, 2017, CANCER IMMUNOL RES, V5, P29, DOI 10.1158/2326-6066.CIR-16-0114
   Pardoll DM, 2012, NAT REV CANCER, V12, P252, DOI 10.1038/nrc3239
   Pollack JR, 2002, P NATL ACAD SCI USA, V99, P12963, DOI 10.1073/pnas.162471999
   Polyzoidis S, 2015, BRIT J NEUROSURG, V29, P197, DOI 10.3109/02688697.2014.994473
   Preusser M, 2015, NAT REV NEUROL, V11, P504, DOI 10.1038/nrneurol.2015.139
   Reardon DA, 2016, CANCER IMMUNOL RES, V4, P124, DOI 10.1158/2326-6066.CIR-15-0151
   Reardon David A, 2016, J CLIN ONCOL, V34, P0
   Robert C, 2015, NEW ENGL J MED, V372, P2521, DOI 10.1056/NEJMoa1503093
   Saldanha AJ, 2004, BIOINFORMATICS, V20, P3246, DOI 10.1093/bioinformatics/bth349
   Schumacher TN, 2015, SCIENCE, V348, P69, DOI 10.1126/science.aaa4971
   Sharma P, 2015, SCIENCE, V348, P56, DOI 10.1126/science.aaa8172
   Twyman-Saint Victor C, 2015, NATURE, V520, P373, DOI 10.1038/nature14292
   Van Allen EM, 2015, SCIENCE, V350, P207, DOI 10.1126/science.aad0095
   Vandenberk L, 2016, ONCOIMMUNOLOGY, V5, P0, DOI 10.1080/2162402X.2015.1083669
   Verschuere T, 2014, INT J CANCER, V134, P873, DOI 10.1002/ijc.28426
   Vogel I, 2013, EUR J IMMUNOL, V43, P1013, DOI 10.1002/eji.201242737
   Wainwright DA, 2014, CLIN CANCER RES, V20, P5290, DOI 10.1158/1078-0432.CCR-14-0514
   Weinstein JN, 2013, NAT GENET, V45, P1113, DOI 10.1038/ng.2764
   Zeng J, 2013, INT J RADIAT ONCOL, V86, P343, DOI 10.1016/j.ijrobp.2012.12.025
   Zheng CH, 2013, BIOINFORMATICS, V29, P2813, DOI 10.1093/bioinformatics/btt481
NR 65
TC 59
Z9 61
U1 1
U2 15
PU TAYLOR & FRANCIS INC
PI PHILADELPHIA
PA 530 WALNUT STREET, STE 850, PHILADELPHIA, PA 19106 USA
SN 2162-402X
EI 
J9 ONCOIMMUNOLOGY
JI OncoImmunology
PD JUN 15
PY 2017
VL 6
IS 4
BP 
EP 
DI 10.1080/2162402X.2017.1295903
PG 13
WC Oncology; Immunology
SC Oncology; Immunology
GA ET4YJ
UT WOS:000400290700020
PM 28507806
DA 2025-02-17
ER

PT J
AU Sokratous, G
   Polyzoidis, S
   Ashkan, K
AF Sokratous, Giannis
   Polyzoidis, Stavros
   Ashkan, Keyoumars
TI Immune infiltration of tumor microenvironment following immunotherapy for glioblastoma multiforme
SO HUMAN VACCINES & IMMUNOTHERAPEUTICS
LA English
DT Review
DE Intratumoral; infiltration; glioma; lymphocytic; vaccination
ID dendritic cell vaccination; t-cells; prognostic-factor; survival; phase; glioma; carcinoma; cancer; immunosuppression; lymphocytes
AB Autologous dentritic cell immunotherapy has been proven effective in treating tumors outside the central nervous system. Current evidence from phase I and II trials suggest a similar efficacy for central nervous system tumors as well and that an active immune response against these tumors can be generated. We aim to review the literature to identify the types of immune responses against gliomas found to be generated by dendritic cell vaccinations and the types of immune cells subsequently infiltrating the glioma microenvironment. A systematic review of the literature was performed by searching the online databases PubMEd, Google Scholar, and EMBASE with use of the keywords intratumoral, infiltration, lymphocytic, vaccination and gliomas. Seven studies reporting lymphocytic infiltration of gliomas microenvironment were identified. Three studies (42.8%) reported presence of tumor infiltrating lymphocytes in 50%, 50% and 28.6% of included patients respectively in the post-vaccination specimens that were not present in the pre-vaccination samples. The remaining 4 (57.2%) reported an up to 6-fold increase in the number of pre-existing lymphocytes following vaccination. Present data indicate that tumor infiltration by lymphocytes can be induced by dentritic cell immunotherapy and that this may positively affect clinical outcome. It still remains unclear which factors influence the above reaction and therefore prediction of response to treatment is still not possible.
C1 [Sokratous, Giannis; Polyzoidis, Stavros] Kings Coll Hosp London, Dept Neurosurg, Denmark Hill, London SE5 9RS, England.
   [Polyzoidis, Stavros] Aristotle Univ Thessaloniki, AHEPA Hosp, Dept Neurosurg 1, Thessaloniki, Greece.
   [Ashkan, Keyoumars] Kings Coll Hosp London, Dept Neurosurg, Neurosurg, Denmark Hill, London, England.
C3 King's College Hospital NHS Foundation Trust; King's College Hospital; Aristotle University of Thessaloniki; Ahepa University Hospital; King's College Hospital NHS Foundation Trust; King's College Hospital
RP Sokratous, G (通讯作者)，Kings Coll Hosp London, Dept Neurosurg, Denmark Hill, London SE5 9RS, England.
EM giannis.sokratous@nhs.net
CR Authier A, 2015, INT J CANCER, V136, P2566, DOI 10.1002/ijc.29309
   Bertrand I, 1960, REV NEUROL (PARIS), V102, P3
   BOKER DK, 1984, CLIN NEUROPATHOL, V3, P143
   Broder H, 2003, J NEURO-ONCOL, V64, P21, DOI 10.1007/BF02700017
   BROOKS WH, 1978, ANN NEUROL, V4, P219, DOI 10.1002/ana.410040305
   Chang CN, 2011, J CLIN NEUROSCI, V18, P1048, DOI 10.1016/j.jocn.2010.11.034
   CLARK WH, 1989, JNCI-J NATL CANCER I, V81, P1893, DOI 10.1093/jnci/81.24.1893
   Clemente CG, 1996, CANCER, V77, P1303, DOI 10.1002/(SICI)1097-0142(19960401)77:7<1303::AID-CNCR12>3.3.CO;2-0
   Curiel TJ, 2004, NAT MED, V10, P942, DOI 10.1038/nm1093
   Everson RG, 2014, J IMMUNOTHER CANCER, V2, P0, DOI 10.1186/2051-1426-2-10
   Goldmann J, 2006, J LEUKOCYTE BIOL, V80, P797, DOI 10.1189/jlb.0306176
   HAMLIN IME, 1968, BRIT J CANCER, V22, P383, DOI 10.1038/bjc.1968.47
   Hsu FJ, 1996, NAT MED, V2, P52, DOI 10.1038/nm0196-52
   Hsu MS, 2016, CANCER IMMUNOL RES, V4, P412, DOI 10.1158/2326-6066.CIR-15-0240
   HUSBY G, 1976, J CLIN INVEST, V57, P1471, DOI 10.1172/JCI108417
   Kamran N, 2016, EXPERT OPIN BIOL TH, V16, P1245, DOI 10.1080/14712598.2016.1212012
   Kugler A, 2000, NAT MED, V6, P332, DOI 10.1038/73193
   Liau LM, 2005, CLIN CANCER RES, V11, P5515, DOI 10.1158/1078-0432.CCR-05-0464
   Liau LM, 1999, J NEUROSURG, V90, P1115, DOI 10.3171/jns.1999.90.6.1115
   Liau LM, 2002, CANCER RES, V62, P2287
   Libard S, 2014, PLOS ONE, V9, P0, DOI 10.1371/journal.pone.0108861
   MacCarty WC, 1922, ANN SURG, V76, P9
   Mihm MC, 1996, LAB INVEST, V74, P43
   Naito Y, 1998, CANCER RES, V58, P3491
   Nestle FO, 1998, NAT MED, V4, P328, DOI 10.1038/nm0398-328
   Ochs K, 2013, J NEUROIMMUNOL, V265, P106, DOI 10.1016/j.jneuroim.2013.09.011
   PALMA L, 1978, J NEUROSURG, V49, P854, DOI 10.3171/jns.1978.49.6.0854
   Polyzoidis S, 2015, BRIT J NEUROSURG, V29, P197, DOI 10.3109/02688697.2014.994473
   Prins RM, 2011, CLIN CANCER RES, V17, P1603, DOI 10.1158/1078-0432.CCR-10-2563
   ROSSI ML, 1989, ACTA NEUROPATHOL, V78, P189, DOI 10.1007/BF00688208
   Sabado RL, 2013, ANN NY ACAD SCI, V1284, P31, DOI 10.1111/nyas.12125
   SAFDARI H, 1985, SURG NEUROL, V23, P221, DOI 10.1016/0090-3019(85)90086-2
   Sampson JH, 1996, P NATL ACAD SCI USA, V93, P10399, DOI 10.1073/pnas.93.19.10399
   SCHIFFER D, 1979, TUMORI J, V65, P119, DOI 10.1177/030089167906500114
   Shamran HA, 2015, BIOMED RES INT, V2015, P0, DOI 10.1155/2015/642652
   Siesjo P, 1996, J IMMUNOTHER, V19, P334, DOI 10.1097/00002371-199609000-00003
   Sims JS, 2015, J NEURO-ONCOL, V123, P359, DOI 10.1007/s11060-015-1746-9
   Smyth MJ, 2001, NAT IMMUNOL, V2, P293, DOI 10.1038/86297
   Steiner HH, 2004, J CLIN ONCOL, V22, P4272, DOI 10.1200/JCO.2004.09.038
   Stupp R, 2005, NEW ENGL J MED, V352, P987, DOI 10.1056/NEJMoa043330
   Tjoa BA, 1998, PROSTATE, V36, P39
   Wade H, 1908, J PATHOL BACTERIOL, V12, P384, DOI 10.1002/path.1700120221
   Walker DG, 2008, J CLIN NEUROSCI, V15, P114, DOI 10.1016/j.jocn.2007.08.007
   Walker DG, 2006, J NEUROIMMUNOL, V175, P59, DOI 10.1016/j.jneuroim.2006.03.006
   Yamanaka R, 2005, CLIN CANCER RES, V11, P4160, DOI 10.1158/1078-0432.CCR-05-0120
   Yamanaka Ryuya, 2004, PROCEEDINGS OF THE AMERICAN ASSOCIATION FOR CANCER RESEARCH ANNUAL MEETING, V45, P283
   Yang I, 2010, J CLIN NEUROSCI, V17, P1381, DOI 10.1016/j.jocn.2010.03.031
   Yang Y, 2016, TUMOR BIOL, V37, P15687, DOI 10.1007/s13277-016-5312-7
   Yu JS, 2001, CANCER RES, V61, P842
   Yu JS, 2004, CANCER RES, V64, P4973, DOI 10.1158/0008-5472.CAN-03-3505
   Zhang L, 2003, NEW ENGL J MED, V348, P203, DOI 10.1056/NEJMoa020177
NR 51
TC 92
Z9 99
U1 2
U2 16
PU TAYLOR & FRANCIS INC
PI PHILADELPHIA
PA 530 WALNUT STREET, STE 850, PHILADELPHIA, PA 19106 USA
SN 2164-5515
EI 2164-554X
J9 HUM VACC IMMUNOTHER
JI Human Vaccines Immunother.
PD JUN 15
PY 2017
VL 13
IS 11
BP 2575
EP 2582
DI 10.1080/21645515.2017.1303582
PG 8
WC Biotechnology & Applied Microbiology; Immunology
SC Biotechnology & Applied Microbiology; Immunology
GA FP9FH
UT WOS:000417952400020
PM 28362548
DA 2025-02-17
ER

PT J
AU Wang, JL
   Liu, P
   Xin, SY
   Wang, ZB
   Li, J
AF Wang, Jialiang
   Liu, Peng
   Xin, Shaoyan
   Wang, Zongbao
   Li, Jun
TI Nrf2 suppresses the function of dendritic cells to facilitate the immune escape of glioma cells
SO EXPERIMENTAL CELL RESEARCH
LA English
DT Article
DE Nrf2; Glioma; Dendritic cells; Immune escape; T cell cytotoxicity
ID down-regulation; activation; proliferation; contributes; expression; axis
AB Nrf2 is presented in dendritic cells (DCs) and contributes to the maintenance of redox homeostasis. However, the expression pattern and function of Nrf2 in the maturation of DCs in the glioma-infiltrated microenvironment remain unrevealed. Our study aims to investigate the roles of Nrf2 in glioma cell-tamed DCs and their impact on the downstream T cell proliferation and cytotoxicity to glioma cells. It was showed that the inducible maturation of DCs was significantly suppressed after stimulation with tumor-conditioned medium (TCM) prepared from glioma cells (LN-18 and U118MG), as suggested by the decreased CD80, CD86 and IL-12 p70 expression and higher levels of IL-10 than the normal astrocyte medium treated DCs. Moreover, the TCMexposed DCs had significantly increased expression and transcriptional activity of Nrf2 compared to the negative control. Nrf2 inhibition in DC cells substantially antagonized the inhibitory effects of TCM on the maturation and activation of DC cells, reflected by the elevated maturation markers and IL-12 p70. We further confirmed that Nrf2 inhibition in TCM-exposed DC cells promoted the proliferation of T cells as evaluated by the CFSE-labeled assay and Th1 response shown by the elevated production of IFN-gamma. The cytotoxic T lymphocyte assay revealed that Nrf2 genetic suppression in DC cells greatly enhanced the capacity of T cells in the cytotoxicity to glioma cells dependent on the E:T ratio. Collectively, our study demonstrated that Nrf2 inhibition in DCs in glioma-exposed microenvironment could enhance the maturation of DCs and the subsequent activation of T cells and their cytotoxicity on glioma cells.
C1 [Wang, Jialiang] Hebei Univ, Affiliated Hosp, Dept Neurosurg, Baoding 071000, Hebei, Peoples R China.
   [Liu, Peng] Gannan Med Coll, Affiliated Hosp 1, Dept Neurosurg, Ganzhou 341000, Jiangxi, Peoples R China.
   [Xin, Shaoyan] Hosp Tradit Chinese Med Zhangqiu Dist, Dept Cerebral Surg 2, Jinan 250200, Shandong, Peoples R China.
   [Wang, Zongbao] Binzhou Cent Hosp, Dept Neurosurg, Binzhou 251700, Shandong, Peoples R China.
   [Li, Jun] Southeast Univ, Affiliated Xuzhou Hosp, Med Coll, Dept Neurosurg, 199 Jiefang Southern Rd, Xuzhou 221009, Jiangsu, Peoples R China.
C3 Hebei University; Gannan Medical University; Southeast University - China
RP Li, J (通讯作者)，Southeast Univ, Affiliated Xuzhou Hosp, Med Coll, Dept Neurosurg, 199 Jiefang Southern Rd, Xuzhou 221009, Jiangsu, Peoples R China.
EM lijundoc@163.com
CR Al-Huseini LMA, 2013, J BIOL CHEM, V288, P22281, DOI 10.1074/jbc.M113.483420
   Beider K, 2014, ONCOTARGET, V5, P11283, DOI 10.18632/oncotarget.2207
   Chang WA, 2016, ONCOTARGET, V0, P0
   Chang WA, 2016, ONCOTARGET, V7, P85220, DOI 10.18632/oncotarget.13240
   Chen DS, 2013, IMMUNITY, V39, P1, DOI 10.1016/j.immuni.2013.07.012
   Codo P, 2014, ONCOTARGET, V5, P7651, DOI 10.18632/oncotarget.2287
   Focaccetti C, 2015, PLOS ONE, V10, P0, DOI 10.1371/journal.pone.0115686
   Furfaro AL, 2016, OXID MED CELL LONGEV, V2016, P0, DOI 10.1155/2016/1958174
   Garwood CJ, 2015, MOL BRAIN, V8, P0, DOI 10.1186/s13041-015-0138-6
   Hargadon KM, 2013, FRONT IMMUNOL, V4, P0, DOI 10.3389/fimmu.2013.00192
   Hu S, 2016, ONCOTARGET, V7, P48423, DOI 10.18632/oncotarget.10301
   Li J, 2016, NEUROREPORT, V27, P110, DOI 10.1097/WNR.0000000000000506
   Liu P, 2009, BMC CANCER, V9, P0, DOI 10.1186/1471-2407-9-416
   Macoch M, 2015, FREE RADICAL BIO MED, V88, P381, DOI 10.1016/j.freeradbiomed.2015.02.003
   Marengo B, 2016, OXID MED CELL LONGEV, V2016, P0, DOI 10.1155/2016/6235641
   Michielsen AJ, 2011, PLOS ONE, V6, P0, DOI 10.1371/journal.pone.0027944
   Morzadec C, 2014, FREE RADICAL BIO MED, V71, P133, DOI 10.1016/j.freeradbiomed.2014.03.006
   Murakami S, 2015, FREE RADICAL BIO MED, V88, P168, DOI 10.1016/j.freeradbiomed.2015.06.030
   Mussotter F, 2016, TOXICOL APPL PHARM, V313, P170, DOI 10.1016/j.taap.2016.11.001
   Roth P, 2010, CLIN CANCER RES, V16, P3851, DOI 10.1158/1078-0432.CCR-10-0705
   Rothe T, 2015, J CLIN INVEST, V125, P1944, DOI 10.1172/JCI78490
   Tsai WC, 2016, INT J MOL SCI, V0, P17
   Vandenberk L, 2016, ONCOIMMUNOLOGY, V5, P0, DOI 10.1080/2162402X.2015.1083669
   Wei J, 2013, CANCER RES, V73, P3913, DOI 10.1158/0008-5472.CAN-12-4318
   Williams MA, 2008, J IMMUNOL, V181, P4545, DOI 10.4049/jimmunol.181.7.4545
   Yeang HXA, 2012, J BIOL CHEM, V287, P10556, DOI 10.1074/jbc.M111.322420
   Zhou X, 2016, J CANCER RES THER, V12, P198, DOI 10.4103/0973-1482.151430
   Zhou ZZ, 2013, PLOS ONE, V8, P0, DOI 10.1371/journal.pone.0078618
   Ziegler A, 2009, BLOOD, V113, P3494, DOI 10.1182/blood-2008-08-175109
NR 29
TC 55
Z9 62
U1 1
U2 19
PU ELSEVIER INC
PI SAN DIEGO
PA 525 B STREET, STE 1900, SAN DIEGO, CA 92101-4495 USA
SN 0014-4827
EI 1090-2422
J9 EXP CELL RES
JI Exp. Cell Res.
PD NOV 15
PY 2017
VL 360
IS 2
BP 66
EP 73
DI 10.1016/j.yexcr.2017.07.031
PG 8
WC Oncology; Cell Biology
SC Oncology; Cell Biology
GA FM3EV
UT WOS:000414888000002
PM 28782555
DA 2025-02-17
ER

PT J
AU Hdeib, A
   Sloan, A
AF Hdeib, Alia
   Sloan, Andrew
TI Immunotherapy for malignant primary brain tumors with ICT-107, a dendritic cell vaccine
SO EXPERT OPINION ON ORPHAN DRUGS
LA English
DT Article
DE ICT-107; glioblastoma; high-grade glioma; brain cancer; dendritic cell vaccine; dendritic cell immunotherapy; malignant primary brain tumors
ID convection-enhanced delivery; resection; surgery; glioma; mab
AB Introduction: ICT-107 is a dendritic cell vaccine for the treatment of primary malignant brain tumors such as glioblastoma multiforme (GBM). For this immunotherapy treatment, autologous dendritic cells are pulsed with peptides from six tumor-associated antigens expressed on gliomas. Areas covered: Review of phase I and II clinical date is presented. In a phase I clinical trial with ICT-107 treatment in patients with malignant gliomas, the vaccine was found to be safe and tolerable, with encouraging results for overall survival and progression-free survival. A Phase II trial has completed enrollment, while a Phase III trial is currently opened to enrolling patients with newly diagnosed glioblastoma multiforme. Expert opinion: Immunotherapy with ICT-107 might present a therapeutic option for treatment in a subgroup of GBM patients.
C1 [Hdeib, Alia; Sloan, Andrew] Case Western Reserve Univ, Univ Hosp Cleveland Med Ctr, Dept Neurol Surg, Cleveland, OH 44106 USA.
C3 University System of Ohio; Case Western Reserve University; University Hospitals of Cleveland
RP Hdeib, A (通讯作者)，Univ Hosp Cleveland Med Ctr, Dept Neurol Surg, 11100 Euclid Ave,Hanna House, Cleveland, OH 44106 USA.
EM Alia.Hdeib@UHhospitals.org
CR BOBO RH, 1994, P NATL ACAD SCI USA, V91, P2076, DOI 10.1073/pnas.91.6.2076
   Hdeib Alia, 2015, CNS ONCOL, V4, P63, DOI 10.2217/cns.14.54
   Hdeib A, 2012, FUTURE ONCOL, V8, P659, DOI 10.2217/fon.12.58
   Hdeib A, 2011, EXPERT OPIN BIOL TH, V11, P799, DOI 10.1517/14712598.2011.579097
   Lacroix M, 2001, J NEUROSURG, V95, P190, DOI 10.3171/jns.2001.95.2.0190
   Lesniak MS, 2004, NAT REV DRUG DISCOV, V3, P499, DOI 10.1038/nrd1414
   Mehta Ankit I, 2012, CURR DRUG DISCOV TECHNOL, V9, P305
   Ostrom QT, 2013, NEURO-ONCOLOGY, V15, P1, DOI 10.1093/neuonc/not151
   Phuphanich S, 2013, CANCER IMMUNOL IMMUN, V62, P125, DOI 10.1007/s00262-012-1319-0
   Sanai N, 2011, J NEUROSURG, V115, P3, DOI 10.3171/2011.2.JNS10998
   Sloan AE, 2013, J NEUROSURG, V118, P1202, DOI 10.3171/2013.1.JNS1291
   Stummer W, 2006, LANCET ONCOL, V7, P392, DOI 10.1016/S1470-2045(06)70665-9
   Stupp R, 2005, NEW ENGL J MED, V352, P987, DOI 10.1056/NEJMoa043330
   Westphal M, 2006, ACTA NEUROCHIR, V148, P269, DOI 10.1007/s00701-005-0707-z
NR 14
TC 0
Z9 0
U1 1
U2 12
PU TAYLOR & FRANCIS LTD
PI ABINGDON
PA 2-4 PARK SQUARE, MILTON PARK, ABINGDON OR14 4RN, OXON, ENGLAND
SN 2167-8707
EI 
J9 EXPERT OPIN ORPHAN D
JI Exp. Opin. Orphan Drugs
PD JAN 15
PY 2017
VL 5
IS 1
BP 85
EP 89
DI 10.1080/21678707.2017.1268049
PG 5
WC Pharmacology & Pharmacy
SC Pharmacology & Pharmacy
GA EI1EB
UT WOS:000392218000008
DA 2025-02-17
ER

PT J
AU Kumar, R
   de Mooij, T
   Peterson, TE
   Kaptzan, T
   Johnson, AJ
   Daniels, DJ
   Parney, IF
AF Kumar, Ravi
   de Mooij, Tristan
   Peterson, Timothy E.
   Kaptzan, Tatiana
   Johnson, Aaron J.
   Daniels, David J.
   Parney, Ian F.
TI Modulating glioma-mediated myeloid-derived suppressor cell development with sulforaphane
SO PLOS ONE
LA English
DT Article
ID migration inhibitory factor; broccoli sprout beverages; isothiocyanate sulforaphane; macrophage infiltration; immune suppression; peripheral-blood; clinical-trial; cancer; glioblastoma; expression
AB Glioblastoma is the most common primary tumor of the brain and has few long-term survivors. The local and systemic immunosuppressive environment created by glioblastoma allows it to evade immunosurveillance. Myeloid-derived suppressor cells (MDSCs) are a critical component of this immunosuppression. Understanding mechanisms of MDSC formation and function are key to developing effective immunotherapies. In this study, we developed a novel model to reliably generate human MDSCs from healthy-donor CD14(+) monocytes by culture in human glioma-conditioned media. Monocytic MDSC frequency was assessed by flow cytometry and confocal microscopy. The resulting MDSCs robustly inhibited T cell proliferation. A cytokine array identified multiple components of the GCM potentially contributing to MDSC generation, including Monocyte Chemoattractive Protein-1, interleukin-6, interleukin-8, and Macrophage Migration Inhibitory Factor (MIF). Of these, Macrophage Migration Inhibitory Factor is a particularly attractive therapeutic target as sulforaphane, a naturally occurring MIF inhibitor derived from broccoli sprouts, has excellent oral bioavailability. Sulforaphane inhibits the transformation of normal monocytes to MDSCs by glioma-conditioned media in vitro at pharmacologically relevant concentrations that are non-toxic to normal leukocytes. This is associated with a corresponding increase in mature dendritic cells. Interestingly, sulforaphane treatment had similar pro-inflammatory effects on normal monocytes in fresh media but specifically increased immature dendritic cells. Thus, we have used a simple in vitro model system to identify a novel contributor to glioblastoma immunosuppression for which a natural inhibitor exists that increases mature dendritic cell development at the expense of myeloidderived suppressor cells when normal monocytes are exposed to glioma conditioned media.
C1 [Kumar, Ravi; de Mooij, Tristan; Peterson, Timothy E.; Kaptzan, Tatiana; Daniels, David J.; Parney, Ian F.] Mayo Clin, Dept Neurol Surg, Rochester, MN 55905 USA.
   [Johnson, Aaron J.; Parney, Ian F.] Mayo Clin, Dept Immunol, Rochester, MN 55905 USA.
C3 Mayo Clinic; Mayo Clinic
RP Parney, IF (通讯作者)，Mayo Clin, Dept Neurol Surg, Rochester, MN 55905 USA.; Parney, IF (通讯作者)，Mayo Clin, Dept Immunol, Rochester, MN 55905 USA.
EM parney.ian@mayo.edu
FU Brains Together For a Cure [BTFC-0004]; National Institutes of Health Training Grant [T32NS07494]
CR Ahn Brian J, 2013, CANCERS (BASEL), V5, P1379, DOI 10.3390/cancers5041379
   Atai NA, 2011, IMMUNOLOGY, V132, P39, DOI 10.1111/j.1365-2567.2010.03335.x
   Baron N, 2011, J NEUROSCI RES, V89, P711, DOI 10.1002/jnr.22595
   Bronte V, 2016, NAT COMMUN, V7, P0, DOI 10.1038/ncomms12150
   Bronte V, 2009, EUR J IMMUNOL, V39, P2670, DOI 10.1002/eji.200939892
   Chae M, 2014, NEUROONCOL, V0, P0
   Chen MF, 2014, ONCOTARGET, V5, P8716, DOI 10.18632/oncotarget.2368
   Clarke JD, 2011, PHARM RES-DORDR, V28, P3171, DOI 10.1007/s11095-011-0500-z
   Cripps JG, 2011, INT IMMUNOPHARMACOL, V11, P789, DOI 10.1016/j.intimp.2011.01.026
   Dietz AB, 2006, TRANSFUSION, V46, P2083, DOI 10.1111/j.1537-2995.2006.01033.x
   Doedens AL, 2010, CANCER RES, V70, P7465, DOI 10.1158/0008-5472.CAN-10-1439
   Egner PA, 2011, CANCER PREV RES, V4, P384, DOI 10.1158/1940-6207.CAPR-10-0296
   Filipazzi P, 2007, J CLIN ONCOL, V25, P2546, DOI 10.1200/JCO.2006.08.5829
   Geisel J, 2014, J IMMUNOL, V192, P3530, DOI 10.4049/jimmunol.1300556
   Guedez L, 2012, J IMMUNOTHER, V35, P502, DOI 10.1097/CJI.0b013e3182619c8e
   Gustafson MP, 2010, NEURO-ONCOLOGY, V12, P631, DOI 10.1093/neuonc/noq001
   Hamid O, 2013, NEW ENGL J MED, V369, P134, DOI 10.1056/NEJMoa1305133
   Hanlon N, 2008, BRIT J NUTR, V99, P559, DOI 10.1017/S0007114507824093
   Healy ZR, 2011, CANCER EPIDEM BIOMAR, V20, P1516, DOI 10.1158/1055-9965.EPI-11-0279
   Highfill SL, 2014, SCI TRANSL MED, V6, P0, DOI 10.1126/scitranslmed.3007974
   Hu R, 2004, J PHARMACOL EXP THER, V310, P263, DOI 10.1124/jpet.103.064261
   Huang B, 2007, CANCER LETT, V252, P86, DOI 10.1016/j.canlet.2006.12.012
   Huang MC, 2010, FASEB J, V24, P2558, DOI 10.1096/fj.09-153148
   Jackson C, 2011, CLIN DEV IMMUNOL, V0, P0, DOI DOI 10.1155/2011/732413
   Jacobs JFM, 2010, J NEUROIMMUNOL, V225, P195, DOI 10.1016/j.jneuroim.2010.05.020
   Kallifatidis G, 2009, GUT, V58, P949, DOI 10.1136/gut.2008.149039
   Kallifatidis G, 2011, MOL THER, V19, P188, DOI 10.1038/mt.2010.216
   Kelly JJP, 2009, STEM CELLS, V27, P1722, DOI 10.1002/stem.98
   Kensler TW, 2012, CARCINOGENESIS, V33, P101, DOI 10.1093/carcin/bgr229
   Kensler TW, 2005, CANCER EPIDEM BIOMAR, V14, P2605, DOI 10.1158/1055-9965.EPI-05-0368
   Kim EK, 2014, CANCER RES, V74, P6705, DOI 10.1158/0008-5472.CAN-14-1482
   Kim HJ, 2008, J ALLERGY CLIN IMMUN, V121, P1255, DOI 10.1016/j.jaci.2008.01.016
   Kumar V, 2014, IMMUNOLOGY, V143, P512, DOI 10.1111/imm.12380
   Le DT, 2015, NEW ENGL J MED, V372, P2509, DOI 10.1056/NEJMoa1500596
   Li CH, 2014, PLOS ONE, V9, P0, DOI 10.1371/journal.pone.0090520
   Mittelbronn M, 2011, ACTA NEUROPATHOL, V122, P353, DOI 10.1007/s00401-011-0858-3
   Mok S, 2014, CANCER RES, V74, P153, DOI 10.1158/0008-5472.CAN-13-1816
   Munaut C, 2002, NEUROPATH APPL NEURO, V28, P452, DOI 10.1046/j.1365-2990.2002.00416.x
   Murat A, 2009, PLOS ONE, V4, P0, DOI 10.1371/journal.pone.0005947
   Noman MZ, 2014, J EXP MED, V211, P781, DOI 10.1084/jem.20131916
   Ostrand-Rosenberg S, 2008, CURR OPIN GENET DEV, V18, P11, DOI 10.1016/j.gde.2007.12.007
   Otvos B, 2016, STEM CELLS, V34, P2026, DOI 10.1002/stem.2393
   Parney IF, 2012, ADV EXP MED BIOL, V746, P42, DOI 10.1007/978-1-4614-3146-6_4
   Parney IF, 2009, J NEUROSURG, V110, P572, DOI 10.3171/2008.7.JNS08475
   Parney IF, 2000, NEUROSURGERY, V46, P778, DOI 10.1097/00006123-200004000-00002
   Pietras A, 2014, CELL STEM CELL, V14, P357, DOI 10.1016/j.stem.2014.01.005
   Pilon-Thomas S, 2011, PLOS ONE, V6, P0, DOI 10.1371/journal.pone.0027729
   Poschke I, 2010, CANCER RES, V70, P4335, DOI 10.1158/0008-5472.CAN-09-3767
   Qu XQ, 2015, PLOS ONE, V10, P0, DOI 10.1371/journal.pone.0121574
   Raychaudhuri B, 2011, NEURO-ONCOLOGY, V13, P591, DOI 10.1093/neuonc/nor042
   Ries C, 2014, CELL MOL LIFE SCI, V71, P659, DOI 10.1007/s00018-013-1457-3
   Rodrigues JC, 2010, NEURO-ONCOLOGY, V12, P351, DOI 10.1093/neuonc/nop023
   Rosengren E, 1996, MOL MED, V2, P143, DOI 10.1007/BF03402210
   Rupreht RR, 2000, PFLUG ARCH EUR J PHY, V440, PR78, DOI 10.1007/s004240000013
   Shapiro TA, 2006, NUTR CANCER, V55, P53, DOI 10.1207/s15327914nc5501_7
   Shiina A, 2015, CLIN PSYCHOPHARM NEU, V13, P62, DOI 10.9758/cpn.2015.13.1.62
   Sielska M, 2013, J PATHOL, V230, P310, DOI 10.1002/path.4192
   Simpson KD, 2013, ONCOIMMUNOLOGY, V2, P0, DOI 10.4161/onci.23337
   Simpson KD, 2012, J IMMUNOL, V189, P5533, DOI 10.4049/jimmunol.1201161
   Singh K, 2014, P NATL ACAD SCI USA, V111, P15550, DOI 10.1073/pnas.1416940111
   Singh SV, 2009, CANCER RES, V69, P2117, DOI 10.1158/0008-5472.CAN-08-3502
   Stupp R, 2005, NEW ENGL J MED, V352, P987, DOI 10.1056/NEJMoa043330
   Trikha P, 2014, BBA-REV CANCER, V1846, P55, DOI 10.1016/j.bbcan.2014.04.003
   TSUKAMOTO K, 1992, EMBO J, V11, P519, DOI 10.1002/j.1460-2075.1992.tb05082.x
   Waigel S, 2016, GENOM DATA, V7, P240, DOI 10.1016/j.gdata.2015.12.025
   Waziri A, 2010, NEUROSURG CLIN N AM, V21, P31, DOI 10.1016/j.nec.2009.08.005
   Winner M, 2008, CANCER RES, V68, P7253, DOI 10.1158/0008-5472.CAN-07-6227
   Wu CT, 2013, RADIAT ONCOL, V8, P0, DOI 10.1186/1748-717X-8-159
   Wu CT, 2012, J MOL MED, V90, P1343, DOI 10.1007/s00109-012-0916-x
   Wu LY, 2011, AM J PATHOL, V179, P2131, DOI 10.1016/j.ajpath.2011.06.028
   Xu L, 2014, J IMMUNOL RES, V2014, P0, DOI 10.1155/2014/796856
   Yaddanapudi K, 2013, J IMMUNOL, V190, P2984, DOI 10.4049/jimmunol.1201650
   Youn JI, 2013, NAT IMMUNOL, V14, P211, DOI 10.1038/ni.2526
   Zhang H, 2016, ONCOGENE, V0, P0
   Zhang YS, 2002, BIOCHEM J, V364, P301, DOI 10.1042/bj3640301
   Zhou W, 2015, NATURE CELL BIOL, V0, P0
NR 76
TC 53
Z9 56
U1 1
U2 9
PU PUBLIC LIBRARY SCIENCE
PI SAN FRANCISCO
PA 1160 BATTERY STREET, STE 100, SAN FRANCISCO, CA 94111 USA
SN 1932-6203
EI 
J9 PLOS ONE
JI PLoS One
PD JUN 30
PY 2017
VL 12
IS 6
BP 
EP 
DI 10.1371/journal.pone.0179012
PG 26
WC Multidisciplinary Sciences
SC Science & Technology - Other Topics
GA EZ3KB
UT WOS:000404608700028
PM 28666020
DA 2025-02-17
ER

PT J
AU Reardon, DA
   Mitchell, DA
AF Reardon, David A.
   Mitchell, Duane A.
TI The development of dendritic cell vaccine-based immunotherapies for glioblastoma
SO SEMINARS IN IMMUNOPATHOLOGY
LA English
DT Review
ID newly-diagnosed glioblastoma; randomized phase-iii; nervous-system tumors; murine glioma model; cancer stem-cells; high-grade glioma; growth-factor; t-cells; malignant glioma; antitumor immunity
AB In this review, we focus on the biologic advantages of dendritic cell-based vaccinations as a therapeutic strategy for cancer as well as preclinical and emerging clinical data associated with such approaches for glioblastoma patients.
C1 [Reardon, David A.] Dana Farber Canc Inst, Ctr Neurooncol, 450 Brookline Ave,Dana 2134, Boston, MA 02215 USA.
   [Mitchell, Duane A.] Univ Florida, Preston Wells Jr Ctr Brain Tumor Therapy, Lillian S Wells Dept Neurosurg, McKnight Brain Inst, Gainesville, FL 32605 USA.
C3 Harvard University; Harvard University Medical Affiliates; Dana-Farber Cancer Institute; State University System of Florida; University of Florida
RP Reardon, DA (通讯作者)，Dana Farber Canc Inst, Ctr Neurooncol, 450 Brookline Ave,Dana 2134, Boston, MA 02215 USA.
EM David_Reardon@dfci.harvard.edu
FU Incyte; Midatech; Celldex; Immunomic Technologies, Inc.
CR Abraham RS, 2016, CYTOTHERAPY, V18, P1446, DOI 10.1016/j.jcyt.2016.09.009
   Adema GJ, 2005, CURR OPIN IMMUNOL, V17, P170, DOI 10.1016/j.coi.2005.01.004
   Akiyama Y, 2012, BMC CANCER, V12, P0, DOI 10.1186/1471-2407-12-623
   Amiri-Kordestani L, 2012, J NATL CANCER I, V104, P568, DOI 10.1093/jnci/djs180
   Andtbacka RHI, 2013, 2013 AM SOC CLIN ONC, V0, P0
   Anguille S, 2015, PHARMACOL REV, V67, P731, DOI 10.1124/pr.114.009456
   Ardon H, 2012, CANC IMMUNOLOGY IMMU, V0, P0
   Ardon H, 2010, J NEURO-ONCOL, V99, P261, DOI 10.1007/s11060-010-0131-y
   Ashizawa T, 2016, CLIN CANC RES, V0, P0
   Ashley DM, 1997, J EXP MED, V186, P1177, DOI 10.1084/jem.186.7.1177
   Bao SD, 2006, NATURE, V444, P756, DOI 10.1038/nature05236
   Bao SD, 2006, CANCER RES, V66, P7843, DOI 10.1158/0008-5472.CAN-06-1010
   Batich KA, 2015, EXPERT OPIN BIOL TH, V15, P79, DOI 10.1517/14712598.2015.972361
   BIGNER DD, 1981, J NEUROSURG, V55, P32, DOI 10.3171/jns.1981.55.1.0032
   Chen WX, 2000, J GASTROEN HEPATOL, V15, P698, DOI 10.1046/j.1440-1746.2000.02241.x
   Chinot OL, 2014, NEW ENGL J MED, V370, P709, DOI 10.1056/NEJMoa1308345
   Chu CT, 1997, BIOCHEM J, V324, P855, DOI 10.1042/bj3240855
   Cohen MH, 2009, ONCOLOGIST, V14, P1131, DOI 10.1634/theoncologist.2009-0121
   COHEN PJ, 1994, EUR J IMMUNOL, V24, P315, DOI 10.1002/eji.1830240206
   Coley WB, 1893, AM J MED SCI, V105, P487, DOI 10.1097/00000441-189305000-00001
   Czerniecki BJ, 2001, CRIT REV IMMUNOL, V21, P157
   De Vleeschouwer S, 2012, STRATIFICATION ACCOR, V0, P0
   De Vleeschouwer S, 2008, CLIN CANCER RES, V14, P3098, DOI 10.1158/1078-0432.CCR-07-4875
   DEPLAEN E, 1988, P NATL ACAD SCI USA, V85, P2274
   Desrichard A, 2016, CLIN CANCER RES, V22, P807, DOI 10.1158/1078-0432.CCR-14-3175
   Dey M, 2016, STEM CELL REP, V7, P471, DOI 10.1016/j.stemcr.2016.07.024
   Dittel BN, 1999, J IMMUNOL, V163, P32
   Dubensky TW, 2010, SEMIN IMMUNOL, V22, P155, DOI 10.1016/j.smim.2010.04.007
   Dunn GP, 2015, NEURO-ONCOLOGY, V17, P3, DOI 10.1093/neuonc/nov175
   Dziurzynski K, 2012, NEURO-ONCOLOGY, V14, P246, DOI 10.1093/neuonc/nor227
   Eggert AAO, 1999, CANCER RES, V59, P3340
   Everson RG, 2014, J IMMUNOTHER CANCER, V2, P0, DOI 10.1186/2051-1426-2-10
   Fadul CE, 2011, J IMMUNOTHER, V34, P382, DOI 10.1097/CJI.0b013e318215e300
   Fecci PE, 2003, J NEURO-ONCOL, V64, P161, DOI 10.1023/A:1024943506506
   Fecci PE, 2007, CLIN CANCER RES, V13, P2158, DOI 10.1158/1078-0432.CCR-06-2070
   Fecci PE, 2014, CLIN CANCER RES, V20, P5620, DOI 10.1158/1078-0432.CCR-14-0832
   Fine HA, 2015, CLIN CANCER RES, V21, P1984, DOI 10.1158/1078-0432.CCR-14-1328
   Fischer HG, 2001, J IMMUNOL, V166, P2717, DOI 10.4049/jimmunol.166.4.2717
   Fischer HG, 2000, J IMMUNOL, V164, P4826, DOI 10.4049/jimmunol.164.9.4826
   FLAMAND V, 1994, EUR J IMMUNOL, V24, P605, DOI 10.1002/eji.1830240317
   Flores C, 2015, ONCOIMMUNOLOGY, V4, P0, DOI 10.4161/2162402X.2014.994374
   Fong B, 2012, PLOS ONE, V7, P0, DOI 10.1371/journal.pone.0032614
   Gan HK, 2012, J NATL CANCER I, V104, P590, DOI 10.1093/jnci/djs141
   Garon EB, 2015, N ENGL J MED, V0, P0
   Gilbert MR, 2014, NEW ENGL J MED, V370, P699, DOI 10.1056/NEJMoa1308573
   Gilbert MR, 2013, J CLIN ONCOL, V31, P4085, DOI 10.1200/JCO.2013.49.6968
   Gubin MM, 2015, J CLIN INVEST, V125, P3413, DOI 10.1172/JCI80008
   Guermonprez P, 2002, ANNU REV IMMUNOL, V20, P621, DOI 10.1146/annurev.immunol.20.100301.064828
   Hamid O, 2013, NEW ENGL J MED, V369, P134, DOI 10.1056/NEJMoa1305133
   Heath WR, 1999, CURR OPIN IMMUNOL, V11, P314, DOI 10.1016/S0952-7915(99)80050-8
   Heimberger AB, 2000, J NEUROIMMUNOL, V103, P16, DOI 10.1016/S0165-5728(99)00172-1
   Heimberger AB, 2008, NEURO-ONCOLOGY, V10, P98, DOI 10.1215/15228517-2007-046
   Hochrein H, 2002, HUM IMMUNOL, V63, P1103, DOI 10.1016/S0198-8859(02)00748-6
   Hodi FS, 2010, NEW ENGL J MED, V363, P711, DOI 10.1056/NEJMoa1003466
   HUANG AYC, 1994, SCIENCE, V264, P961, DOI 10.1126/science.7513904
   HUMPHREY PA, 1990, P NATL ACAD SCI USA, V87, P4207, DOI 10.1073/pnas.87.11.4207
   Hunn MK, 2015, J NEURO-ONCOL, V121, P319, DOI 10.1007/s11060-014-1635-7
   Inoue M, 2009, IMMUNOL LETT, V126, P67, DOI 10.1016/j.imlet.2009.08.001
   Johanns TM, 2016, CANCER IMMUNOL RES, V4, P1007, DOI 10.1158/2326-6066.CIR-16-0156
   Ju XS, 2010, METHODS MOL BIOL, V595, P3, DOI 10.1007/978-1-60761-421-0_1
   Kamiya-Matsuoka Carlos, 2015, CNS ONCOL, V4, P91, DOI 10.2217/cns.14.55
   Kantoff PW, 2010, NEW ENGL J MED, V363, P411, DOI 10.1056/NEJMoa1001294
   Kastenmüller W, 2014, NAT REV IMMUNOL, V14, P705, DOI 10.1038/nri3727
   Kaufman HL, 2010, ANN SURG ONCOL, V17, P718, DOI 10.1245/s10434-009-0809-6
   Kawakami Yutaka, 1996, KEIO JOURNAL OF MEDICINE, V45, P100
   Kim CH, 2007, IMMUNOLOGY, V122, P615, DOI 10.1111/j.1365-2567.2007.02680.x
   Kleine TO, 2015, CYTOM PART A, V87A, P227, DOI 10.1002/cyto.a.22589
   Kuwashima N, 2005, J IMMUNOL, V175, P2730, DOI 10.4049/jimmunol.175.4.2730
   Le DT, 2010, CANCER J, V16, P304, DOI 10.1097/PPO.0b013e3181eb33d7
   Lesterhuis WJ, 2011, CLIN CANCER RES, V17, P5725, DOI 10.1158/1078-0432.CCR-11-1261
   Li B, 2004, ONCOGENE, V23, P4594, DOI 10.1038/sj.onc.1207602
   Li J, 2011, INT J RADIAT ONCOL, V81, P623, DOI 10.1016/j.ijrobp.2010.06.012
   Liau L M, 2000, NEUROSURG FOCUS, V9, P0
   Liau LM, 2005, CLIN CANCER RES, V11, P5515, DOI 10.1158/1078-0432.CCR-05-0464
   Louveau A, 2015, NATURE, V523, P337, DOI 10.1038/nature14432
   Maroof A, 2001, METH MOLEC MED, V64, P191, DOI 10.1385/1-59259-150-7:191
   Martin-Fontecha Alfonso, 2009, HANDB EXP PHARMACOL, V0, PP31, DOI 10.1007/978-3-540-71029-5_2
   MAYORDOMO JI, 1995, NAT MED, V1, P1297, DOI 10.1038/nm1295-1297
   MEDAWAR PB, 1948, BRIT J EXP PATHOL, V29, P58
   Mirimanoff RO, 2006, J CLIN ONCOL, V24, P2563, DOI 10.1200/JCO.2005.04.5963
   Mitchell DA, 2015, CANCER IMMUNOL RES, V3, P320, DOI 10.1158/2326-6066.CIR-14-0100
   Mitchell DA, 2015, NATURE, V519, P366, DOI 10.1038/nature14320
   Moiseyenko V, 2007, ADV EXP MED BIOL, V601, P387
   Motzer RJ, 2015, J CLIN ONCOL, V33, P1430, DOI 10.1200/JCO.2014.59.0703
   Nduom EK, 2015, NEURO-ONCOLOGY, V17, P9, DOI 10.1093/neuonc/nov151
   Norbury CC, 2003, CURR OPIN IMMUNOL, V15, P82, DOI 10.1016/S0952791502000031
   Oh T, 2014, J TRANSL MED, V12, P0, DOI 10.1186/1479-5876-12-107
   Ohlfest JR, 2013, J IMMUNOL, V190, P613, DOI 10.4049/jimmunol.1201557
   Okada H, 2011, J CLIN ONCOL, V29, P330, DOI 10.1200/JCO.2010.30.7744
   Ostrom QT, 2013, NEURO-ONCOLOGY, V15, P1, DOI 10.1093/neuonc/not151
   Overwijk WW, 2003, J EXP MED, V198, P569, DOI 10.1084/jem.20030590
   Pabst R, 2015, VACCINE, V33, P4406, DOI 10.1016/j.vaccine.2015.07.022
   Palucka K, 2012, NAT REV CANCER, V12, P265, DOI 10.1038/nrc3258
   Patel AP, 2014, SCIENCE, V344, P1396, DOI 10.1126/science.1254257
   Pellegatta S, 2013, ONCOIMMUNOLOGY, V2, P0, DOI 10.4161/onci.23401
   Phan GQ, 2003, P NATL ACAD SCI USA, V100, P8372, DOI 10.1073/pnas.1533209100
   Phillips HS, 2006, CANCER CELL, V9, P157, DOI 10.1016/j.ccr.2006.02.019
   Phuphanich S, 2013, CANCER IMMUNOL IMMUN, V62, P125, DOI 10.1007/s00262-012-1319-0
   Porgador A, 1996, J IMMUNOL, V156, P2918
   PORGADOR A, 1995, J EXP MED, V182, P255, DOI 10.1084/jem.182.1.255
   Postow MA, 2015, J CLIN ONCOL, V33, P1974, DOI 10.1200/JCO.2014.59.4358
   Prins RM, 2003, CANCER RES, V63, P8487
   Prins RM, 2011, CLIN CANCER RES, V17, P1603, DOI 10.1158/1078-0432.CCR-10-2563
   Quillien V, 2005, EUR J NUCL MED MOL I, V32, P731, DOI 10.1007/s00259-005-1825-9
   Reardon DA, 2015, NEURO-ONCOLOGY, V17, P32, DOI 10.1093/neuonc/nov178
   Reardon DA, 2015, NAT REV CLIN ONCOL, V12, P69, DOI 10.1038/nrclinonc.2014.223
   Rich JN, 2007, CANCER RES, V67, P8980, DOI 10.1158/0008-5472.CAN-07-0895
   Robert C, 2015, NEW ENGL J MED, V372, P320, DOI 10.1056/NEJMoa1412082
   Rouse C, 2016, NEURO-ONCOLOGY, V18, P70, DOI 10.1093/neuonc/nov249
   Rutkowski S, 2004, BRIT J CANCER, V91, P1656, DOI 10.1038/sj.bjc.6602195
   Sakai K, 2015, J NEUROSURG, V123, P989, DOI 10.3171/2015.1.JNS141554
   Sampson JH, 2011, NEURO-ONCOLOGY, V13, P324, DOI 10.1093/neuonc/noq157
   Sampson JH, 2010, J CLIN ONCOL, V28, P4722, DOI 10.1200/JCO.2010.28.6963
   Sampson JH, 2009, MOL CANCER THER, V8, P2773, DOI 10.1158/1535-7163.MCT-09-0124
   Schraml BU, 2015, CURR OPIN IMMUNOL, V32, P13, DOI 10.1016/j.coi.2014.11.001
   Schumacher TN, 2015, SCIENCE, V348, P69, DOI 10.1126/science.aaa4971
   Seyfizadeh N, 2016, CRIT REV ONCOL HEMAT, V107, P100, DOI 10.1016/j.critrevonc.2016.09.002
   Shahar T, 2012, J CLIN NEUROSCI, V19, P1530, DOI 10.1016/j.jocn.2012.04.005
   SHIMIZU J, 1989, J IMMUNOL, V142, P1053
   Solomos AC, 2016, ACS CHEM NEUROSCI, V7, P435, DOI 10.1021/acschemneuro.5b00336
   Spranger S, 2012, J TRANSL MED, V10, P0, DOI 10.1186/1479-5876-10-30
   STEINMAN RM, 1973, J EXP MED, V137, P1142, DOI 10.1084/jem.137.5.1142
   STEINMAN RM, 1980, IMMUNOL REV, V53, P127, DOI 10.1111/j.1600-065X.1980.tb01042.x
   STORKUS WJ, 1993, J IMMUNOTHER, V14, P94, DOI 10.1097/00002371-199308000-00003
   Stupp R, 2005, NEW ENGL J MED, V352, P987, DOI 10.1056/NEJMoa043330
   Stupp R, 2014, LANCET ONCOL, V15, P1100, DOI 10.1016/S1470-2045(14)70379-1
   Stupp R, 2009, LANCET ONCOL, V10, P459, DOI 10.1016/S1470-2045(09)70025-7
   Manh TPV, 2015, FRONT IMMUNOL, V6, P0, DOI 10.3389/fimmu.2015.00260
   VANDERBRUGGEN P, 1991, SCIENCE, V254, P1643, DOI 10.1126/science.1840703
   Verhaak RGW, 2010, CANCER CELL, V17, P98, DOI 10.1016/j.ccr.2009.12.020
   Vik-Mo EO, 2013, CANCER IMMUNOL IMMUN, V62, P1499, DOI 10.1007/s00262-013-1453-3
   Wang X, 2014, CANCER INVEST, V32, P451, DOI 10.3109/07357907.2014.958234
   Ward JP, 2016, ADV IMMUNOL, V130, P25, DOI 10.1016/bs.ai.2016.01.001
   Wheeler CJ, 2008, CANCER RES, V68, P5955, DOI 10.1158/0008-5472.CAN-07-5973
   Woehrer A, 2014, CURR OPIN NEUROL, V27, P666, DOI 10.1097/WCO.0000000000000144
   WONG AJ, 1987, P NATL ACAD SCI USA, V84, P6899, DOI 10.1073/pnas.84.19.6899
   Yamanaka R, 2003, BRIT J CANCER, V89, P1172, DOI 10.1038/sj.bjc.6601268
   Yamanaka R, 2005, CLIN CANCER RES, V11, P4160, DOI 10.1158/1078-0432.CCR-05-0120
   Yeh S, 2009, OPHTHALMOLOGY, V116, P981, DOI 10.1016/j.ophtha.2008.12.004
   Yu JS, 2001, CANCER RES, V61, P842
   Yu JS, 2004, CANCER RES, V64, P4973, DOI 10.1158/0008-5472.CAN-03-3505
   Zitvogel L, 1996, J EXP MED, V183, P87, DOI 10.1084/jem.183.1.87
NR 142
TC 36
Z9 37
U1 0
U2 14
PU SPRINGER HEIDELBERG
PI HEIDELBERG
PA TIERGARTENSTRASSE 17, D-69121 HEIDELBERG, GERMANY
SN 1863-2297
EI 1863-2300
J9 SEMIN IMMUNOPATHOL
JI Semin. Immunopathol.
PD FEB 15
PY 2017
VL 39
IS 2
BP 225
EP 239
DI 10.1007/s00281-016-0616-7
PG 15
WC Immunology; Pathology
SC Immunology; Pathology
GA EL0MI
UT WOS:000394316100012
PM 28138787
DA 2025-02-17
ER

PT J
AU Zheng, HY
   Yang, BH
   Xu, DD
   Wang, WB
   Tan, J
   Sun, LY
   Li, QH
   Sun, L
   Xia, XW
AF Zheng, Haiyan
   Yang, Baohua
   Xu, Dedong
   Wang, Wenbo
   Tan, Jie
   Sun, Liyuan
   Li, Qinghua
   Sun, Li
   Xia, Xuewei
TI Induction of specific T helper-9 cells to inhibit glioma cell growth
SO ONCOTARGET
LA English
DT Article
DE glioma; immunotherapy; staphylococcal enterotoxin B; interleukin-9; T helper-9 cell
ID staphylococcal-enterotoxin-b; th9 cells; dendritic cells; grade gliomas; tgf-beta; immunotherapy; differentiation; glioblastoma; expression; survival
AB The effects of Staphylococcal enterotoxin B (SEB) on regulation of immune response have been recognized; whether SEB can enhance the effects of immunotherapy on glioma remains to be investigated. This study tests a hypothesis that administration with SEB enhances the effects of specific immunotherapy on glioma growth in mice. In this study, a glioma-bearing mouse model was developed by adoptive transfer with GL261 cells (a mouse glioma cell line). The mice were treated with the GL261 cell extracts (used as an Ag) with or without administration of SEB. We observed that treating glioma-bearing mice with the glioma Ag and SEB induced glioma-specific Th9 cells in both glioma tissue and the spleen. Treating CD4(+) CD25(-) T cells with SEB increased p300 phosphorylation, histone H3K4 acetylation at the interleukin (IL)-9 promoter locus, and increased the IL-9 transcriptional factor binding to the IL-9 promoter. Treating CD4(+) CD25(-) T cells with both SEB and glioma Ag induced glioma-specific Th9 cells. The glioma-specific Th9 cells induced glioma cell apoptosis in the culture. Treating the glioma-bearing mice with SEB and glioma Ag significantly inhibited the glioma growth. In conclusion, SEB plus glioma Ag immunotherapy inhibits the experimental glioma growth, which may be a novel therapeutic remedy for the treatment of glioma.
C1 [Zheng, Haiyan] Zhejiang Univ, Sch Med, Affiliated Hosp 4, Dept Neurosurg, Yiwu 322000, Zhejiang, Peoples R China.
   [Yang, Baohua; Wang, Wenbo; Xia, Xuewei] Guilin Med Univ, Affiliated Hosp, Dept Neurosurg, Guilin 541001, Peoples R China.
   [Tan, Jie; Sun, Liyuan; Li, Qinghua; Sun, Li; Xia, Xuewei] Guilin Med Univ, Guangxi Key Lab Brain & Cognit Neurosci, Guilin 541001, Peoples R China.
   [Xu, Dedong] Hainan Gen Hosp, Dept Neurosurg, Haikou 570311, Peoples R China.
C3 Zhejiang University; Guilin Medical University; Guilin Medical University; Hainan Medical University
RP Xia, XW (通讯作者)，Guilin Med Univ, Affiliated Hosp, Dept Neurosurg, Guilin 541001, Peoples R China.; Xia, XW (通讯作者)，Guilin Med Univ, Guangxi Key Lab Brain & Cognit Neurosci, Guilin 541001, Peoples R China.
EM xxw7456@163.com
FU National Natural Science Foundation of China [81560413]; Natural Science Foundation for Returned Scholars of Guangxi [2016GXNSFCA]; Innovative Project of Guangxi Key Laboratory of Brain and Cognitive Neuroscience
CR Anuradha R, 2013, J IMMUNOL, V191, P2466, DOI 10.4049/jimmunol.1300911
   Bhattacharjee V, 2014, CELL CYCLE, V13, P3839, DOI 10.4161/15384101.2014.967070
   Bloch O, 2015, CANCER TREAT RES, V163, P143, DOI 10.1007/978-3-319-12048-5_9
   Bonomi A, 2015, CYTOTHERAPY, V17, P310, DOI 10.1016/j.jcyt.2014.09.009
   Busbee PB, 2014, TOXICOL APPL PHARM, V274, P7, DOI 10.1016/j.taap.2013.10.022
   Chang HC, 2010, NAT IMMUNOL, V11, P527, DOI 10.1038/ni.1867
   Dardalhon V, 2008, NAT IMMUNOL, V9, P1347, DOI 10.1038/ni.1677
   Deng SL, 2014, PROTEIN CELL, V5, P899, DOI 10.1007/s13238-014-0112-6
   Elyaman W, 2012, IMMUNITY, V36, P623, DOI 10.1016/j.immuni.2012.01.020
   Erkes DA, 2014, J IMMUNOL RES, V2014, P0, DOI 10.1155/2014/175265
   Falvo JV, 2013, ADV IMMUNOL, V118, P37, DOI 10.1016/B978-0-12-407708-9.00002-9
   Fang YJ, 2015, J SURG ONCOL, V111, P969, DOI 10.1002/jso.23930
   Ferreyra GA, 2014, PLOS ONE, V9, P0, DOI 10.1371/journal.pone.0088756
   Goswami R, 2012, J IMMUNOL, V188, P968, DOI 10.4049/jimmunol.1102840
   Grossman SA, 2010, CLIN CANCER RES, V16, P2443, DOI 10.1158/1078-0432.CCR-09-3106
   Jash A, 2012, J BIOL CHEM, V287, P15445, DOI 10.1074/jbc.M112.340356
   Jin J, 2014, EUR ARCH OTO-RHINO-L, V271, P525, DOI 10.1007/s00405-013-2589-7
   Kaplan MH, 2013, IMMUNOL REV, V252, P104, DOI 10.1111/imr.12028
   Lamborn KR, 2008, NEURO-ONCOLOGY, V10, P162, DOI 10.1215/15228517-2007-062
   Lu Y, 2014, ONCOIMMUNOLOGY, V3, P0, DOI 10.4161/onci.28542
   Lu Y, 2012, J CLIN INVEST, V122, P4160, DOI 10.1172/JCI65459
   Park J, 2014, CANCER IMMUNOL IMMUN, V63, P835, DOI 10.1007/s00262-014-1557-4
   Raikar SS, 2014, J PEDIAT HEMATOL ONC, V36, PE366, DOI 10.1097/MPH.0000000000000142
   Ramming A, 2012, BLOOD, V119, P4665, DOI 10.1182/blood-2011-11-392589
   Reardon DA, 2014, NEURO-ONCOLOGY, V16, P1441, DOI 10.1093/neuonc/nou212
   Rödström KEJ, 2014, J IMMUNOL, V193, P1998, DOI 10.4049/jimmunol.1401268
   Schmitt E, 2014, TRENDS IMMUNOL, V35, P61, DOI 10.1016/j.it.2013.10.004
   Sharma P, 2014, TOXINS, V6, P556, DOI 10.3390/toxins6020556
   Végran F, 2014, NAT IMMUNOL, V15, P758, DOI 10.1038/ni.2925
   Wu W, 2014, GUT, V63, P1883, DOI 10.1136/gutjnl-2013-306083
   Yang PC, 2007, GASTROENTEROLOGY, V133, P1522, DOI 10.1053/j.gastro.2007.08.006
   Yang Y, 2012, PLOS ONE, V7, P0, DOI 10.1371/journal.pone.0048566
   Zhou ZY, 2014, VET IMMUNOL IMMUNOP, V162, P24, DOI 10.1016/j.vetimm.2014.09.002
NR 33
TC 7
Z9 9
U1 2
U2 42
PU IMPACT JOURNALS LLC
PI ORCHARD PARK
PA 6666 E QUAKER ST, STE 1, ORCHARD PARK, NY 14127 USA
SN 
EI 1949-2553
J9 ONCOTARGET
JI Oncotarget
PD JAN 17
PY 2017
VL 8
IS 3
BP 4864
EP 4874
DI 10.18632/oncotarget.13981
PG 11
WC Oncology; Cell Biology
SC Oncology; Cell Biology
GA EJ5AH
UT WOS:000393228400089
PM 28002799
DA 2025-02-17
ER

PT J
AU Andreou, KE
   Soto, MS
   Allen, D
   Economopoulos, V
   de Bernardi, A
   Larkin, JR
   Sibson, NR
AF Andreou, Kleopatra E.
   Soto, Manuel Sarmiento
   Allen, Danny
   Economopoulos, Vasiliki
   de Bernardi, Axel
   Larkin, James R.
   Sibson, Nicola R.
TI Anti-inflammatory Microglia/Macrophages As a Potential Therapeutic Target in Brain Metastasis
SO FRONTIERS IN ONCOLOGY
LA English
DT Article
DE microglia; macrophages; brain metastasis; anti-inflammatory; mouse models
ID tumor-associated macrophages; dendritic cells; breast-cancer; lung injury; microglia; disease; microenvironment; neutrophils; clodronate; glioma
AB Brain metastasis is a common complication of cancer patients and is associated with poor survival. Histological data from patients with brain metastases suggest that microglia are the major immune population activated around the metastatic foci. Microglia and macrophages have the ability to polarize to different phenotypes and to exert both tumorigenic and cytotoxic effects. However, the role of microglia/macrophages during the early stages of metastatic growth in the brain has not yet been determined. The aim of this study was to profile microglial/macrophage activation in a mouse model of breast cancer brain metastasis during the early stages of tumor growth, and to assess the role of the anti-inflammatory microglial/macrophage population, specifically, during this phase. Following intracerebral injection of 5 x 10(3) 4T1-GFP mammary carcinoma cells into female BALB/c mice, robust microglial/macrophage activation around the 4T1 metastatic foci was evident throughout the time-course studied (28 days) and correlated positively with tumor volume (R-2 = 0.67). Populations of classically (proinflammatory) and alternatively (anti-inflammatory) activated microglia/macrophages were identified immunohistochemically by expression of either induced nitric oxide synthase/cyclooxygenase 2 or mannose receptor 1/arginase 1, respectively. Temporally, levels of both pro- and anti-inflammatory cells were broadly stable across the time-course. Subsequently, selective depletion of the anti-inflammatory microglia/macrophage population by intracerebral injection of mannosylated clodronate liposomes significantly reduced metastatic tumor burden (p < 0.01). Moreover, increased levels of apoptosis were associated with tumors in clodronate liposome treated animals compared to controls (p < 0.05). These findings suggest that microglia/macrophages are important effectors of the inflammatory response in the early stages of brain metastasis, and that targeting the anti-inflammatory microglial/macrophage population may offer an effective new therapeutic avenue for patients with brain metastases.
C1 [Sibson, Nicola R.] Canc Res UK, Dept Oncol, Oxford, England.
   Univ Oxford, Oxford Inst Radiat Oncol, Med Res Council, Oxford, England.
C3 Cancer Research UK; University of Oxford; UK Research & Innovation (UKRI); Medical Research Council UK (MRC)
RP Sibson, NR (通讯作者)，Canc Res UK, Dept Oncol, Oxford, England.
EM nicola.sibson@oncologyox.ac.uk
FU Cancer Research UK [C5255/A15935]; Cancer Research UK studentship; Marie Sldodowska-Curie Fellowship [AMD-654985-6]; MRC [G0401355] Funding Source: UKRI
CR Berghoff AS, 2013, CLIN EXP METASTAS, V30, P69, DOI 10.1007/s10585-012-9510-4
   Brandenburg S, 2016, ACTA NEUROPATHOL, V131, P365, DOI 10.1007/s00401-015-1529-6
   Candolfi M, 2012, NEOPLASIA, V14, P757, DOI 10.1593/neo.12794
   De Palma M, 2013, CANCER CELL, V23, P277, DOI 10.1016/j.ccr.2013.02.013
   Eichler AF, 2007, ONCOLOGIST, V12, P884, DOI 10.1634/theoncologist.12-7-884
   Fitzgerald DP, 2008, CLIN EXP METASTAS, V25, P799, DOI 10.1007/s10585-008-9193-z
   Gabrusiewicz K, 2016, JCI INSIGHT, V1, P0, DOI 10.1172/jci.insight.85841
   Gabrusiewicz K, 2011, PLOS ONE, V6, P0, DOI 10.1371/journal.pone.0023902
   Granot Z, 2011, CANCER CELL, V20, P300, DOI 10.1016/j.ccr.2011.08.012
   Li W, 2012, NEURO-ONCOLOGY, V14, P958, DOI 10.1093/neuonc/nos116
   Lin XL, 2015, J CLIN ONCOL, V33, P3475, DOI 10.1200/JCO.2015.60.9503
   Lorger M, 2010, AM J PATHOL, V176, P2958, DOI 10.2353/ajpath.2010.090838
   Miron VE, 2013, NAT NEUROSCI, V16, P1211, DOI 10.1038/nn.3469
   Narasaraju T, 2011, AM J PATHOL, V179, P199, DOI 10.1016/j.ajpath.2011.03.013
   Newman TA, 2005, J NEUROIMMUNOL, V166, P167, DOI 10.1016/j.jneuroim.2005.04.026
   Noy R, 2014, IMMUNITY, V41, P49, DOI 10.1016/j.immuni.2014.06.010
   OBrien ER, 2014, J NUCL MED, V55, P275, DOI 10.2967/jnumed.113.127449
   Panni RZ, 2013, IMMUNOTHERAPY-UK, V5, P1075, DOI 10.2217/imt.13.102
   Pease NJ, 2005, PALLIATIVE MED, V19, P288, DOI 10.1191/0269216305pm1017oa
   Perry VH, 2014, NAT REV NEUROL, V10, P217, DOI 10.1038/nrneurol.2014.38
   Perry VH, 2013, SEMIN IMMUNOPATHOL, V35, P601, DOI 10.1007/s00281-013-0382-8
   Pollard JW, 2009, NAT REV IMMUNOL, V9, P259, DOI 10.1038/nri2528
   Rippaus N, 2016, ONCOTARGET, V7, P41473, DOI 10.18632/oncotarget.9445
   Saijo K, 2011, NAT REV IMMUNOL, V11, P775, DOI 10.1038/nri3086
   Sica A, 2012, J CLIN INVEST, V122, P787, DOI 10.1172/JCI59643
   Szulzewsky F, 2015, PLOS ONE, V10, P0, DOI 10.1371/journal.pone.0116644
   vanRooijen N, 1996, J IMMUNOL METHODS, V193, P93, DOI 10.1016/0022-1759(96)00056-7
   Williams CB, 2016, NPJ BREAST CANCER, V2, P0, DOI 10.1038/npjbcancer.2015.25
   Wilson MR, 2009, AM J RESP CRIT CARE, V179, P914, DOI 10.1164/rccm.200806-877OC
   Zeisberger SM, 2006, BRIT J CANCER, V95, P272, DOI 10.1038/sj.bjc.6603240
   Zhai HY, 2011, GLIA, V59, P472, DOI 10.1002/glia.21117
NR 31
TC 65
Z9 73
U1 2
U2 17
PU FRONTIERS MEDIA SA
PI LAUSANNE
PA AVENUE DU TRIBUNAL FEDERAL 34, LAUSANNE, CH-1015, SWITZERLAND
SN 2234-943X
EI 
J9 FRONT ONCOL
JI Front. Oncol.
PD OCT 30
PY 2017
VL 7
IS 
BP 
EP 
DI 10.3389/fonc.2017.00251
PG 13
WC Oncology
SC Oncology
GA FL2FG
UT WOS:000414029900001
PM 29164051
DA 2025-02-17
ER

PT J
AU Pathangey, LB
   McCurry, DB
   Gendler, SJ
   Dominguez, AL
   Gorman, JE
   Pathangey, G
   Mihalik, LA
   Dang, YS
   Disis, ML
   Cohen, PA
AF Pathangey, Latha B.
   McCurry, Dustin B.
   Gendler, Sandra J.
   Dominguez, Ana L.
   Gorman, Jessica E.
   Pathangey, Girish
   Mihalik, Laurie A.
   Dang, Yushe
   Disis, Mary L.
   Cohen, Peter A.
TI Surrogate <i>in</i> <i>vitro</i> activation of innate immunity synergizes with interleukin-7 to unleash rapid antigen-driven outgrowth of CD4+and CD8+human peripheral blood T-cells naturally recognizing MUC1, HER2/neu and other tumor-associated antigens
SO ONCOTARGET
LA English
DT Article
DE PBMC; TLR agonists; GM-CSF; IL-7; adoptive therapy; MUC1
ID mhc class-i; dendritic cells; infiltrating lymphocytes; cross-presentation; cancer-immunotherapy; active immunization; antitumor immunity; exogenous antigens; melanoma patients; il-7
AB Effective adoptive immunotherapy has proved elusive for many types of human cancer, often due to difficulties achieving robust expansion of natural tumor-specific T-cells from peripheral blood. We hypothesized that antigen-driven T-cell expansion might best be triggered in vitro by acute activation of innate immunity to mimic a life-threatening infection. Unfractionated peripheral blood mononuclear cells (PBMC) were subjected to a two-step culture, first synchronizing their exposure to exogenous antigens with aggressive surrogate activation of innate immunity, followed by.-chain cytokine-modulated T-cell hyperexpansion. Step 1 exposure to GM-CSF plus paired Toll-like receptor agonists (resiquimod and LPS), stimulated abundant IL-12 and IL-23 secretion, as well as upregulated co-stimulatory molecules and CD11c expression within the myeloid (CD33+) subpopulation. Added synthetic long peptides (> 20aa) derived from widely expressed oncoproteins (MUC1, HER2/neu and CMVpp65), were reliably presented to CD4+ T-cells and cross-presented to CD8+ T-cells. Both presentation and cross-presentation demonstrated proteasomal and Sec61 dependence that could bypass the endoplasmic reticulum. Step 2 exposure to exogenous IL-7 or IL-7+ IL-2 produced selective and sustained expansion of both CD4+ and CD8+ peptide-specific T-cells with a predominant interferon-.producing T1-type, as well as the antigen-specific ability to lyse tumor targets. Other.-chain cytokines and/or combinations were initially proliferogenic, but followed by a contractile phase not observed with IL-7 or IL-7+ IL-2. Regulatory T-cells were minimally propagated under these culture conditions. This mechanistically rational culture sequence, effective even for unvaccinated donors, enables rapid preparation of T-cells recognizing tumor-associated antigens expressed by the majority of human cancers, including pancreatic cancers, breast cancers and glioblastomas.
C1 [Pathangey, Latha B.; McCurry, Dustin B.; Gendler, Sandra J.; Dominguez, Ana L.; Gorman, Jessica E.; Pathangey, Girish] Mayo Clin, Dept Biochem & Mol Biol, Scottsdale, AZ 85259 USA.
   [Gendler, Sandra J.; Cohen, Peter A.] Mayo Clin, Dept Immunol, Scottsdale, AZ 85259 USA.
   [Gendler, Sandra J.; Mihalik, Laurie A.; Cohen, Peter A.] Mayo Clin, Dept Hematol & Oncol, Scottsdale, AZ 85259 USA.
   [Dang, Yushe; Disis, Mary L.] Univ Washington, Ctr Translat Med Womens Hlth, Tumor Vaccine Grp, Seattle, WA 98195 USA.
C3 Mayo Clinic; Mayo Clinic Phoenix; Mayo Clinic; Mayo Clinic Phoenix; Mayo Clinic; Mayo Clinic Phoenix; University of Washington; University of Washington Seattle
RP Gendler, SJ (通讯作者)，Mayo Clin, Dept Biochem & Mol Biol, Scottsdale, AZ 85259 USA.; Cohen, PA (通讯作者)，Mayo Clin, Dept Immunol, Scottsdale, AZ 85259 USA.; Cohen, PA (通讯作者)，Mayo Clin, Dept Hematol & Oncol, Scottsdale, AZ 85259 USA.; Disis, ML (通讯作者)，Univ Washington, Ctr Translat Med Womens Hlth, Tumor Vaccine Grp, Seattle, WA 98195 USA.
EM gendler.sandra@mayo.edu; ndisis@uw.edu; cohen.peter@mayo.edu
FU NIH [P50 CA102701, R01CA136632-01]; Mayo Foundation
CR Abd Al Samid M, 2016, ONCOTARGET, V7, P14083, DOI 10.18632/oncotarget.7334
   Ackerman AL, 2003, P NATL ACAD SCI USA, V100, P12889, DOI 10.1073/pnas.1735556100
   Ackerman AL, 2006, IMMUNITY, V25, P607, DOI 10.1016/j.immuni.2006.08.017
   Alves NL, 2008, J IMMUNOL, V180, P5201, DOI 10.4049/jimmunol.180.8.5201
   Belizaire R, 2009, P NATL ACAD SCI USA, V106, P17463, DOI 10.1073/pnas.0908583106
   Bhoj VG, 2016, BLOOD, V128, P360, DOI 10.1182/blood-2016-01-694356
   Bollard CM, 2014, J CLIN ONCOL, V32, P798, DOI 10.1200/JCO.2013.51.5304
   Caserta S, 2010, EUR J IMMUNOL, V40, P470, DOI 10.1002/eji.200939801
   Chacon JA, 2013, PLOS ONE, V8, P0, DOI 10.1371/journal.pone.0060031
   Cieri N, 2013, BLOOD, V121, P573, DOI 10.1182/blood-2012-05-431718
   Cohen PA, 2000, CRIT REV IMMUNOL, V20, P17
   Cohen PA, 2001, CRIT REV IMMUNOL, V21, P215
   Crespo MI, 2013, J IMMUNOL, V190, P948, DOI 10.4049/jimmunol.1102725
   Czerniecki BJ, 1997, J IMMUNOL, V159, P3823
   Czerniecki BJ, 2007, CANCER RES, V67, P1842, DOI 10.1158/0008-5472.CAN-06-4038
   Dang YS, 2007, CLIN CANCER RES, V13, P1883, DOI 10.1158/1078-0432.CCR-06-2083
   Delamarre L, 2003, J EXP MED, V198, P111, DOI 10.1084/jem.20021542
   Deshpande P, 2013, J IMMUNOL, V190, P1416, DOI 10.4049/jimmunol.1201620
   Di Genova G, 2010, EUR J IMMUNOL, V40, P976, DOI 10.1002/eji.200940017
   Disis ML, 2014, CANCER IMMUNOL IMMUN, V63, P101, DOI 10.1007/s00262-013-1489-4
   Disis ML, 2002, J CLIN ONCOL, V20, P2624, DOI 10.1200/JCO.2002.06.171
   Dudley ME, 2013, J CLIN ONCOL, V31, P2152, DOI 10.1200/JCO.2012.46.6441
   Dudley ME, 2005, J CLIN ONCOL, V23, P2346, DOI 10.1200/JCO.2005.00.240
   Dudley ME, 2002, SCIENCE, V298, P850, DOI 10.1126/science.1076514
   Elkord E, 2015, ONCOTARGET, V6, P20026, DOI 10.18632/oncotarget.4771
   Feau S, 2012, NAT COMMUN, V3, P0, DOI 10.1038/ncomms1948
   Fuse S, 2008, J IMMUNOL, V180, P1148, DOI 10.4049/jimmunol.180.2.1148
   Gagnon J, 2010, IMMUNOL CELL BIOL, V88, P451, DOI 10.1038/icb.2009.109
   Garulli B, 2008, CLIN VACCINE IMMUNOL, V15, P1497, DOI 10.1128/CVI.00166-08
   Gragert L, 2013, HUM IMMUNOL, V74, P1313, DOI 10.1016/j.humimm.2013.06.025
   Guarda G, 2007, NAT IMMUNOL, V8, P743, DOI 10.1038/ni1469
   Hart JP, 2004, J IMMUNOL, V172, P70, DOI 10.4049/jimmunol.172.1.70
   Hattrup CL, 2008, ANNU REV PHYSIOL, V70, P431, DOI 10.1146/annurev.physiol.70.113006.100659
   Heukamp LC, 2001, INT J CANCER, V91, P385, DOI 10.1002/1097-0215(200002)9999:9999<::AID-IJC1051>3.0.CO;2-Z
   Hoos A, 2016, NAT REV DRUG DISCOV, V15, P235, DOI 10.1038/nrd.2015.35
   Imai J, 2005, INT IMMUNOL, V17, P45, DOI 10.1093/intimm/dxh184
   Jacobs SR, 2010, J IMMUNOL, V184, P3461, DOI 10.4049/jimmunol.0902593
   Jin JJ, 2012, J IMMUNOTHER, V35, P283, DOI 10.1097/CJI.0b013e31824e801f
   Kaech SM, 2003, NAT IMMUNOL, V4, P1191, DOI 10.1038/ni1009
   Kalinski P, 2010, METHODS MOL BIOL, V595, P117, DOI 10.1007/978-1-60761-421-0_7
   Karawajew L, 2000, BLOOD, V96, P297, DOI 10.1182/blood.V96.1.297.013k24_297_306
   Katz G, 2014, SCI SIGNAL, V7, P0, DOI 10.1126/scisignal.2005221
   Kim K, 1998, J IMMUNOL, V160, P5735
   Kisselev AF, 2001, CHEM BIOL, V8, P739, DOI 10.1016/S1074-5521(01)00056-4
   Kmieciak M, 2009, J TRANSL MED, V7, P0, DOI 10.1186/1479-5876-7-89
   Knutson KL, 2004, CLIN EXP IMMUNOL, V135, P322, DOI 10.1111/j.1365-2249.2004.02360.x
   Knutson KL, 2001, J CLIN INVEST, V107, P477, DOI 10.1172/JCI11752
   Kochenderfer JN, 2015, J CLIN ONCOL, V33, P540, DOI 10.1200/JCO.2014.56.2025
   Koenen P, 2013, NAT COMMUN, V4, P0, DOI 10.1038/ncomms2719
   KOVACSOVICSBANKOWSKI M, 1993, P NATL ACAD SCI USA, V90, P4942, DOI 10.1073/pnas.90.11.4942
   Kreer Christoph, 2011, FRONT IMMUNOL, V2, P87, DOI 10.3389/fimmu.2011.00087
   Lakshminarayanan V, 2016, PLOS ONE, V11, P0, DOI 10.1371/journal.pone.0145920
   Lemster BH, 2008, J IMMUNOL, V180, P1979, DOI 10.4049/jimmunol.180.3.1979
   Lu YC, 2014, CLIN CANCER RES, V20, P3401, DOI 10.1158/1078-0432.CCR-14-0433
   Lu ZB, 2000, J EXP MED, V191, P541, DOI 10.1084/jem.191.3.541
   Lucas KG, 2011, J NEURO-ONCOL, V103, P231, DOI 10.1007/s11060-010-0383-6
   Manrique SZ, 2016, ONCOTARGET, V7, P42919, DOI 10.18632/oncotarget.10190
   Markley JC, 2010, BLOOD, V115, P3508, DOI 10.1182/blood-2009-09-241398
   McKinstry KK, 2014, NAT COMMUN, V5, P0, DOI 10.1038/ncomms6377
   Men Y, 1999, VACCINE, V17, P1047, DOI 10.1016/S0264-410X(98)00321-1
   Ménager J, 2014, PLOS ONE, V9, P0, DOI 10.1371/journal.pone.0089897
   Michel JJ, 2007, ARTHRITIS RHEUM-US, V56, P43, DOI 10.1002/art.22310
   Munitic I, 2013, J IMMUNOL, V190, P1169, DOI 10.4049/jimmunol.1202353
   Nair SK, 2014, CLIN CANCER RES, V20, P2684, DOI 10.1158/1078-0432.CCR-13-3268
   Napolitani G, 2005, NAT IMMUNOL, V6, P769, DOI 10.1038/ni1223
   Overwijk WW, 2003, J EXP MED, V198, P569, DOI 10.1084/jem.20030590
   Peng LM, 2000, J IMMUNOL, V165, P5738, DOI 10.4049/jimmunol.165.10.5738
   Posey AD, 2016, IMMUNITY, V44, P1444, DOI 10.1016/j.immuni.2016.05.014
   Radford KJ, 2006, J IMMUNOTHER, V29, P596, DOI 10.1097/01.cji.0000211310.90621.5d
   REDDY R, 1991, J IMMUNOL METHODS, V141, P157, DOI 10.1016/0022-1759(91)90142-3
   Ribas A, 2014, CLIN CANCER RES, V20, P4982, DOI 10.1158/1078-0432.CCR-14-0933
   RIVOLTINI L, 1995, J IMMUNOL, V154, P2257
   Robbins PF, 2015, CLIN CANCER RES, V21, P1019, DOI 10.1158/1078-0432.CCR-14-2708
   Rosenberg SA, 2004, NAT MED, V10, P909, DOI 10.1038/nm1100
   Salazar LG, 2007, CLIN IMMUNOL, V125, P275, DOI 10.1016/j.clim.2007.08.006
   SALGALLER ML, 1995, CANCER RES, V55, P4972
   Sallusto F, 2000, CURR TOP MICROBIOL, V251, P167
   SCHWARTZENTRUBER DJ, 1994, J CLIN ONCOL, V12, P1475, DOI 10.1200/JCO.1994.12.7.1475
   SCHWARTZENTRUBER DJ, 1991, J IMMUNOL, V146, P3674
   Sinnathamby G, 2003, J IMMUNOL, V170, P3504, DOI 10.4049/jimmunol.170.7.3504
   Tewari MK, 2005, NAT IMMUNOL, V6, P287, DOI 10.1038/ni1171
   Thompson EJ, 2006, MOL CANCER RES, V4, P489, DOI 10.1158/1541-7786.MCR-06-0038
   Tran E, 2014, SCIENCE, V344, P641, DOI 10.1126/science.1251102
   Wakefield A, 2015, J NEURO-ONCOL, V125, P307, DOI 10.1007/s11060-015-1905-z
   Wang LX, 2007, BLOOD, V109, P4865, DOI 10.1182/blood-2006-09-045245
   Watanabe K, 2008, INT J HEMATOL, V88, P311, DOI 10.1007/s12185-008-0134-z
   Xu SW, 2003, J IMMUNOL, V171, P2251, DOI 10.4049/jimmunol.171.5.2251
   Yang RC, 1999, J IMMUNOL, V163, P1037
   Zehner M, 2015, IMMUNITY, V42, P850, DOI 10.1016/j.immuni.2015.04.008
   Zeng R, 2005, J EXP MED, V201, P139, DOI 10.1084/jem.20041057
   Zhao Y, 2012, FRONT IMMUNOL, V3, P0, DOI 10.3389/fimmu.2012.00332
   Zheng RX, 2008, CANCER RES, V68, P4045, DOI 10.1158/0008-5472.CAN-07-6669
   Zhong S, 2013, P NATL ACAD SCI USA, V110, P6973, DOI 10.1073/pnas.1221609110
NR 93
TC 15
Z9 16
U1 0
U2 6
PU IMPACT JOURNALS LLC
PI ORCHARD PARK
PA 6666 E QUAKER ST, STE 1, ORCHARD PARK, NY 14127 USA
SN 
EI 1949-2553
J9 ONCOTARGET
JI Oncotarget
PD FEB 14
PY 2017
VL 8
IS 7
BP 10785
EP 10808
DI 10.18632/oncotarget.13911
PG 24
WC Oncology; Cell Biology
SC Oncology; Cell Biology
GA EK8QB
UT WOS:000394187400013
PM 27974697
DA 2025-02-17
ER

PT J
AU Zhang, J
   Zhou, J
   Tang, X
   Zhou, LY
   Zhai, LL
   Vanessa, MED
   Yi, J
   Yi, YY
   Lin, J
   Qian, J
   Deng, ZQ
AF Zhang, Jing
   Zhou, Jiao
   Tang, Xi
   Zhou, Ling-Yu
   Zhai, Ling-Ling
   Vanessa, Minse Evola-Deniz
   Yi, Jing
   Yi, Yun-Yun
   Lin, Jiang
   Qian, Jun
   Deng, Zhao-Qun
TI Reduced expression of chemerin is associated with poor clinical outcome in acute myeloid leukemia
SO ONCOTARGET
LA English
DT Article
DE chemerin; diagnosis; prognosis; acute myeloid leukemia; biomarker
ID squamous-cell carcinoma; hepatocellular-carcinoma; tumor-suppressor; dendritic cells; receptor; skin; identification; angiogenesis; glioblastoma; activation
AB Chemerin is dysregulation in numerous solid cancers. However, only little is known about the role of chemerin in acute myeloid leukemia (AML). In this study, we aimed to investigate the expression and clinical significance of recently described chemerin in acute myeloid leukemia (AML). The expression of chemerin in 149 patients with de novo AML and 35 normal controls was quantified by Real-time quantitative PCR (RQ-PCR). Chemerin was down-expressed in AML compared with controls (P=0.042). A receiver operating characteristic (ROC) curve revealed that chemerin expression could differentiate patients with AML from control subjects (AUC=0.611, 95% CI: 0.490-0.732; P=0.042) respectively. The cohort of AML patients was divided into two groups according to the cut-off value of 0.0826 (79% sensitivity and 54% specificity, respectively). In addition, the AML patients with low chemerin expression had significantly shorter overall survival (OS) than those with high chemerin expression (P=0.049). Moreover, multivariate survival analysis confirmed that chemerin was an independent prognostic factor for AML patients. In conclusion, downregulation of chemerin might be a useful diagnostic and prognostic factor for AML patients.
C1 [Zhang, Jing; Zhou, Jiao; Tang, Xi; Zhou, Ling-Yu; Zhai, Ling-Ling; Vanessa, Minse Evola-Deniz; Yi, Jing; Yi, Yun-Yun; Lin, Jiang; Deng, Zhao-Qun] Jiangsu Univ, Affiliated Peoples Hosp, Dept Lab Ctr, Zhenjiang 212002, Jiangsu, Peoples R China.
   [Zhang, Jing; Zhou, Jiao; Tang, Xi; Zhou, Ling-Yu; Zhai, Ling-Ling; Yi, Jing; Yi, Yun-Yun; Qian, Jun] Jiangsu Univ, Affiliated Peoples Hosp, Dept Hematol, Zhenjiang 212002, Jiangsu, Peoples R China.
C3 Jiangsu University; Jiangsu University
RP Lin, J; Deng, ZQ (通讯作者)，Jiangsu Univ, Affiliated Peoples Hosp, Dept Lab Ctr, Zhenjiang 212002, Jiangsu, Peoples R China.
EM linjiangmail@sina.com; zqdeng2002@163.com
FU National Natural Science foundation of China [81172592, 81270630]; Science and Technology Special Project in Clinical Medicine of Jiangsu Province [BL2012056]; 333 Project of Jiangsu Province [BRA2011085]
CR Ahn KY, 2016, SUPPORT CARE CANCER, V24, P2927, DOI 10.1007/s00520-016-3095-4
   Barnea G, 2008, P NATL ACAD SCI USA, V105, P64, DOI 10.1073/pnas.0710487105
   BENNETT JM, 1985, ANN INTERN MED, V103, P620, DOI 10.7326/0003-4819-103-4-620
   Bondue B, 2011, CYTOKINE GROWTH F R, V22, P331, DOI 10.1016/j.cytogfr.2011.11.004
   Campo E, 2011, BLOOD, V117, P5019, DOI 10.1182/blood-2011-01-293050
   Estey E, 2006, LANCET, V368, P1894, DOI 10.1016/S0140-6736(06)69780-8
   Farsam V, 2016, ONCOTARGET, V7, P83554, DOI 10.18632/oncotarget.13446
   Fernandez-Pol S, 2017, MODERN PATHOL, V30, P382, DOI 10.1038/modpathol.2016.206
   Haferlach Torsten, 2008, HEMATOLOGY AM SOC HEMATOL EDUC PROGRAM, V0, PP400, DOI 10.1182/asheducation-2008.1.400
   Kaur J, 2010, BIOCHEM BIOPH RES CO, V391, P1762, DOI 10.1016/j.bbrc.2009.12.150
   Krug U, 2002, ONCOGENE, V21, P3475, DOI 10.1038/sj.onc.1205322
   Kumar JD, 2014, PLOS ONE, V9, P0, DOI 10.1371/journal.pone.0104877
   Li Y, 2013, LEUKEMIA RES, V37, P1642, DOI 10.1016/j.leukres.2013.09.022
   Lin J, 2012, ANN HEMATOL, V91, P519, DOI 10.1007/s00277-011-1352-7
   Lin J, 2011, PLOS ONE, V6, P0, DOI 10.1371/journal.pone.0026906
   Lin W, 2011, CLIN LAB, V57, P879
   Lin Y, 2017, ONCOGENE, V36, P3599, DOI 10.1038/onc.2016.516
   Liu-Chittenden Y, 2017, ONCOGENE, V36, P3541, DOI 10.1038/onc.2016.497
   Look AT, 1997, SCIENCE, V278, P1059, DOI 10.1126/science.278.5340.1059
   Maiga A, 2016, BLOOD CANCER J, V6, P0, DOI 10.1038/bcj.2016.36
   Nagpal S, 1997, J INVEST DERMATOL, V109, P91, DOI 10.1111/1523-1747.ep12276660
   Pachynski RK, 2012, J EXP MED, V209, P1427, DOI 10.1084/jem.20112124
   Qian J, 2012, PLOS ONE, V7, P0, DOI 10.1371/journal.pone.0045760
   Roh SG, 2007, BIOCHEM BIOPH RES CO, V362, P1013, DOI 10.1016/j.bbrc.2007.08.104
   Salama FE, 2016, SAUDI J KIDNEY DIS T, V27, P977, DOI 10.4103/1319-2442.190867
   Vermi W, 2005, J EXP MED, V201, P509, DOI 10.1084/jem.20041310
   Wang CH, 2014, PEPTIDES, V51, P131, DOI 10.1016/j.peptides.2013.10.009
   Wang N, 2014, CLIN ORAL INVEST, V18, P997, DOI 10.1007/s00784-013-1046-8
   Wittamer V, 2005, J IMMUNOL, V175, P487, DOI 10.4049/jimmunol.175.1.487
   Yamaguchi Y, 2011, J BIOL CHEM, V286, P39510, DOI 10.1074/jbc.M111.258921
   Yang XF, 2013, CLIN BIOCHEM, V46, P579, DOI 10.1016/j.clinbiochem.2012.12.022
   Yin FQ, 2012, BIOCHEM BIOPH RES CO, V429, P168, DOI 10.1016/j.bbrc.2012.10.120
   Yoshimura T, 2008, J EXP MED, V205, P2187, DOI 10.1084/jem.20081736
   Yoshimura T, 2011, EXP CELL RES, V317, P674, DOI 10.1016/j.yexcr.2010.10.023
   Zabel BA, 2008, J EXP MED, V205, P2207, DOI 10.1084/jem.20080300
   Zheng Y, 2008, EUR J DERMATOL, V18, P638, DOI 10.1684/ejd.2008.0511
NR 36
TC 19
Z9 20
U1 0
U2 6
PU IMPACT JOURNALS LLC
PI ORCHARD PARK
PA 6666 E QUAKER ST, STE 1, ORCHARD PARK, NY 14127 USA
SN 
EI 1949-2553
J9 ONCOTARGET
JI Oncotarget
PD NOV 3
PY 2017
VL 8
IS 54
BP 92536
EP 92544
DI 10.18632/oncotarget.21440
PG 9
WC Oncology; Cell Biology
SC Oncology; Cell Biology
GA FL9VD
UT WOS:000414606800058
PM 29190935
DA 2025-02-17
ER

PT J
AU Allen, E
   Jabouille, A
   Rivera, LB
   Lodewijckx, I
   Missiaen, R
   Steri, V
   Feyen, K
   Tawney, J
   Hanahan, D
   Michael, IP
   Bergers, G
AF Allen, Elizabeth
   Jabouille, Arnaud
   Rivera, Lee B.
   Lodewijckx, Inge
   Missiaen, Rindert
   Steri, Veronica
   Feyen, Kevin
   Tawney, Jaime
   Hanahan, Douglas
   Michael, Iacovos P.
   Bergers, Gabriele
TI Combined antiangiogenic and anti-PD-L1 therapy stimulates tumor immunity through HEV formation
SO SCIENCE TRANSLATIONAL MEDICINE
LA English
DT Article
ID endothelial growth-factor; lymphotoxin-beta receptor; anti-angiogenic therapy; dendritic cells; cancer-immunotherapy; t-cells; resistance; vasculature; pericytes; blockade
AB Inhibitors of VEGF (vascular endothelial growth factor)/VEGFR2 (vascular endothelial growth factor receptor 2) are commonly used in the clinic, but their beneficial effects are only observed in a subset of patients and limited by induction of diverse relapse mechanisms. We describe the up-regulation of an adaptive immunosuppressive pathway during antiangiogenic therapy, by which PD-L1 (programmed cell death ligand 1), the ligand of the negative immune checkpoint regulator PD-1 (programmed cell death protein 1), is enhanced by interferon-g-expressing T cells in distinct intratumoral cell types in refractory pancreatic, breast, and brain tumormousemodels. Successful treatmentwith a combination of anti-VEGFR2 and anti-PD-L1 antibodies induced high endothelial venules (HEVs) in PyMT (polyoma middle T oncoprotein) breast cancer and RT2-PNET (Rip1-Tag2 pancreatic neuroendocrine tumors), but not in glioblastoma (GBM). These HEVs promoted lymphocyte infiltration and activity through activation of lymphotoxin beta receptor (LT beta R) signaling. Further activation of LTbR signaling in tumor vessels using an agonistic antibody enhanced HEV formation, immunity, and subsequent apoptosis and necrosis in pancreatic and mammary tumors. Finally, LTbR agonists induced HEVs in recalcitrant GBM, enhanced cytotoxic T cell (CTL) activity, and thereby sensitized tumors to antiangiogenic/anti-PD-L1 therapy. Together, our preclinical studies provide evidence that anti-PD-L1 therapy can sensitize tumors to antiangiogenic therapy and prolong its efficacy, and conversely, antiangiogenic therapy can improve anti-PD-L1 treatment specifically when it generates intratumoral HEVs that facilitate enhanced CTL infiltration, activity, and tumor cell destruction.
C1 [Allen, Elizabeth; Lodewijckx, Inge; Missiaen, Rindert; Feyen, Kevin; Bergers, Gabriele] Katholieke Univ Leuven, VIB Ctr Canc Biol, Dept Oncol, Lab Tumor Microenvironm & Therapeut Resistance, B-3000 Louvain, Belgium.
   [Jabouille, Arnaud; Rivera, Lee B.; Steri, Veronica; Tawney, Jaime; Bergers, Gabriele] Univ Calif San Francisco, Helen Diller Family Comprehens Canc Ctr, Brain Tumor Res Ctr, Dept Neurol Surg, San Francisco, CA 94158 USA.
   [Hanahan, Douglas; Michael, Iacovos P.] Ecole Polytech Fed Lausanne, Sch Life Sci, Swiss Inst Expt Canc Res, Stn 19, CH-1015 Lausanne, Switzerland.
C3 KU Leuven; Flanders Institute for Biotechnology (VIB); University of California System; University of California San Francisco; UCSF Medical Center; UCSF Helen Diller Family Comprehensive Cancer Center; Swiss Institute Experimental Cancer Research; Swiss Federal Institutes of Technology Domain; Ecole Polytechnique Federale de Lausanne
RP Bergers, G (通讯作者)，Katholieke Univ Leuven, VIB Ctr Canc Biol, Dept Oncol, Lab Tumor Microenvironm & Therapeut Resistance, B-3000 Louvain, Belgium.; Bergers, G (通讯作者)，Univ Calif San Francisco, Helen Diller Family Comprehens Canc Ctr, Brain Tumor Res Ctr, Dept Neurol Surg, San Francisco, CA 94158 USA.
EM gabriele.bergers@kuleuven.vib.be
FU NIH [U54CA163155, R01CA188404, RO1CA20153]; Cancer Center Support Grant Developmental RAP award; VIB; Human Frontier Science Program fellowship; European Research Council Advanced Grant
CR Ager A, 2015, ONCOIMMUNOLOGY, V4, P0, DOI 10.1080/2162402X.2015.1008791
   Allen E, 2016, CELL REP, V15, P1144, DOI 10.1016/j.celrep.2016.04.029
   Bergers G, 2003, J CLIN INVEST, V111, P1287, DOI 10.1172/JCI200317929
   Bergers G, 2008, NAT REV CANCER, V8, P592, DOI 10.1038/nrc2442
   Blanco P, 2008, CYTOKINE GROWTH F R, V19, P41, DOI 10.1016/j.cytogfr.2007.10.004
   Browning JL, 2005, IMMUNITY, V23, P539, DOI 10.1016/j.immuni.2005.10.002
   Callahan MK, 2016, IMMUNITY, V44, P1069, DOI 10.1016/j.immuni.2016.04.023
   Casanovas O, 2005, CANCER CELL, V8, P299, DOI 10.1016/j.ccr.2005.09.005
   De Henau O, 2016, NATURE, V539, P443, DOI 10.1038/nature20554
   De Palma M, 2005, CANCER CELL, V8, P211, DOI 10.1016/j.ccr.2005.08.002
   Dirkx AEM, 2003, CANCER RES, V63, P2322
   Ebos JML, 2009, CANCER CELL, V15, P232, DOI 10.1016/j.ccr.2009.01.021
   Ellis LM, 2008, NAT REV CANCER, V8, P579, DOI 10.1038/nrc2403
   Ferrara N, 2016, NAT REV DRUG DISCOV, V15, P385, DOI 10.1038/nrd.2015.17
   Firner S, 2012, FRONT IMMUNOL, V3, P0, DOI 10.3389/fimmu.2012.00279
   Fischer C, 2007, CELL, V131, P463, DOI 10.1016/j.cell.2007.08.038
   Friedmann-Morvinski D, 2012, SCIENCE, V338, P1080, DOI 10.1126/science.1226929
   Gabrilovich D, 1998, BLOOD, V92, P4150, DOI 10.1182/blood.V92.11.4150.423k45_4150_4166
   Gajewski TF, 2013, NAT IMMUNOL, V14, P1014, DOI 10.1038/ni.2703
   Garber K, 2014, JNCI-J NATL CANCER I, V106, P106, DOI 10.1093/JNCI/DJU392
   Girard JP, 2012, NAT REV IMMUNOL, V12, P762, DOI 10.1038/nri3298
   Gowrishankar K, 2015, PLOS ONE, V10, P0, DOI 10.1371/journal.pone.0123410
   HANAHAN D, 1985, NATURE, V315, P115, DOI 10.1038/315115a0
   Hanahan D, 2011, CELL, V144, P646, DOI 10.1016/j.cell.2011.02.013
   Herbst RS, 2014, NATURE, V515, P563, DOI 10.1038/nature14011
   Hui EP, 2002, CLIN CANCER RES, V8, P2595
   Hwang WT, 2012, GYNECOL ONCOL, V124, P192, DOI 10.1016/j.ygyno.2011.09.039
   Jain RK, 2014, CANCER CELL, V26, P605, DOI 10.1016/j.ccell.2014.10.006
   Jain RK, 2003, J CLIN INVEST, V112, P1134, DOI 10.1172/JCI200320087
   Jain RK, 2001, NAT MED, V7, P987, DOI 10.1038/nm0901-987
   Jain RK, 2005, SCIENCE, V307, P58, DOI 10.1126/science.1104819
   Jayson GC, 2016, LANCET, V388, P518, DOI 10.1016/S0140-6736(15)01088-0
   Jiménez-Valerio G, 2016, CELL REP, V15, P1134, DOI 10.1016/j.celrep.2016.04.015
   Johansson-Percival A, 2015, CELL REP, V13, P2687, DOI 10.1016/j.celrep.2015.12.004
   Kandalaft LE, 2011, CURR TOP MICROBIOL, V344, P129, DOI 10.1007/82_2010_95
   Lee M, 2014, NAT IMMUNOL, V15, P982, DOI 10.1038/ni.2983
   Liu XD, 2015, CANCER IMMUNOL RES, V3, P1017, DOI 10.1158/2326-6066.CIR-14-0244
   Lu KV, 2012, CANCER CELL, V22, P21, DOI 10.1016/j.ccr.2012.05.037
   Lukashev M, 2006, CANCER RES, V66, P9617, DOI 10.1158/0008-5472.CAN-06-0217
   Lutz MB, 2016, IMMUNE NETW, V16, P13, DOI 10.4110/in.2016.16.1.13
   Mahmoud SMA, 2011, J CLIN ONCOL, V29, P1949, DOI 10.1200/JCO.2010.30.5037
   Mahoney KM, 2015, NAT REV DRUG DISCOV, V14, P561, DOI 10.1038/nrd4591
   Martinet L, 2013, ONCOIMMUNOLOGY, V2, P0, DOI 10.4161/onci.26470
   Martinet L, 2012, ONCOIMMUNOLOGY, V1, P829, DOI 10.4161/onci.20492
   Martinet L, 2011, CANCER RES, V71, P5678, DOI 10.1158/0008-5472.CAN-11-0431
   Mellman I, 2011, NATURE, V480, P480, DOI 10.1038/nature10673
   Morikawa S, 2002, AM J PATHOL, V160, P985, DOI 10.1016/S0002-9440(10)64920-6
   Motz GT, 2013, IMMUNITY, V39, P61, DOI 10.1016/j.immuni.2013.07.005
   Motz GT, 2011, NAT REV IMMUNOL, V11, P702, DOI 10.1038/nri3064
   Moussion C, 2011, NATURE, V479, P542, DOI 10.1038/nature10540
   Noman MZ, 2014, J EXP MED, V211, P781, DOI 10.1084/jem.20131916
   Norris PS, 2007, ADV EXP MED BIOL, V597, P160
   Onrust SV, 1996, J CLIN INVEST, V97, P54, DOI 10.1172/JCI118406
   Ott PA, 2015, FRONT ONCOL, V5, P0, DOI 10.3389/fonc.2015.00202
   Pàez-Ribes M, 2009, CANCER CELL, V15, P220, DOI 10.1016/j.ccr.2009.01.027
   Rennert PD, 1996, J EXP MED, V184, P1999, DOI 10.1084/jem.184.5.1999
   Rigamonti N, 2014, CELL REP, V8, P696, DOI 10.1016/j.celrep.2014.06.059
   Rivera LB, 2015, CELL REP, V11, P577, DOI 10.1016/j.celrep.2015.03.055
   Samarajiwa SA, 2009, NUCLEIC ACIDS RES, V37, PD852, DOI 10.1093/nar/gkn732
   Schmittnaegel M, 2017, SCI TRANSL MED, V9, P0, DOI 10.1126/scitranslmed.aak9670
   Schoenfeld JD, 2011, HUM VACCINES, V7, P976, DOI 10.4161/hv.7.9.16407
   Sharma P, 2015, CELL, V161, P205, DOI 10.1016/j.cell.2015.03.030
   Shojaei F, 2007, NAT BIOTECHNOL, V25, P911, DOI 10.1038/nbt1323
   Tang HD, 2016, CANCER CELL, V29, P285, DOI 10.1016/j.ccell.2016.02.004
   Topalian SL, 2012, NEW ENGL J MED, V366, P2443, DOI 10.1056/NEJMoa1200690
   Tumeh PC, 2014, NATURE, V515, P568, DOI 10.1038/nature13954
   Upadhyay V, 2013, NAT REV IMMUNOL, V13, P270, DOI 10.1038/nri3406
   Vasudev NS, 2014, ANGIOGENESIS, V17, P471, DOI 10.1007/s10456-014-9420-y
   Wu MY, 1999, J BIOL CHEM, V274, P11868, DOI 10.1074/jbc.274.17.11868
   Wu XQ, 2016, CANCER IMMUNOL RES, V4, P858, DOI 10.1158/2326-6066.CIR-16-0084
NR 70
TC 578
Z9 607
U1 9
U2 193
PU AMER ASSOC ADVANCEMENT SCIENCE
PI WASHINGTON
PA 1200 NEW YORK AVE, NW, WASHINGTON, DC 20005 USA
SN 1946-6234
EI 1946-6242
J9 SCI TRANSL MED
JI Sci. Transl. Med.
PD APR 12
PY 2017
VL 9
IS 385
BP 
EP 
DI 10.1126/scitranslmed.aak9679
PG 13
WC Cell Biology; Medicine, Research & Experimental
SC Cell Biology; Research & Experimental Medicine
GA ER7QS
UT WOS:000399009200006
PM 28404866
DA 2025-02-17
ER

PT J
AU Kim, JW
   Miska, J
   Young, JS
   Rashidi, A
   Kane, JR
   Panek, WK
   Kanojia, D
   Han, Y
   Balyasnikova, IV
   Lesniak, MS
AF Kim, Julius W.
   Miska, Jason
   Young, Jacob S.
   Rashidi, Aida
   Kane, J. Robert
   Panek, Wojciech K.
   Kanojia, Deepak
   Han, Yu
   Balyasnikova, Irina V.
   Lesniak, Maciej S.
TI A Comparative Study of Replication-Incompetent and -Competent Adenoviral Therapy-Mediated Immune Response in a Murine Glioma Model
SO MOLECULAR THERAPY-ONCOLYTICS
LA English
DT Article
ID refractory solid tumors; phase-i; oncolytic virotherapy; advanced sarcomas; cells; chemotherapy; onyx-015; combination; trial; vivo
AB Oncolytic virotherapy is a treatment approach with increasing clinical relevance, as indicated by the marked survival benefit seen in animal models and its current exploration in human patients with cancer. The use of an adenovirus vector for this therapeutic modality is common, has significant clinical benefit in animals, and its efficacy has recently been linked to an anti-tumor immune response that occurs following tumor antigen presentation. Here, we analyzed the adaptive immune system's response following viral infection by comparing replication-incompetent and replication-competent adenoviral vectors. Our findings suggest that cell death caused by replication-competent adenoviral vectors is required to induce a significant anti-tumor immune response and survival benefits in immunocompetent mice bearing intracranial glioma. We observed significant changes in the repertoire of immune cells in the brain and draining lymph nodes and significant recruitment of CD103+ dendritic cells (DCs) in response to oncolytic adenoviral therapy, suggesting the active role of the immune system in anti-tumor response. Our data suggest that the response to oncolytic virotherapy is accompanied by local and systemic immune responses and should be taken in consideration in the future design of the clinical studies evaluating oncolytic virotherapy in patients with glioblastoma multiforme (GBM).
C1 [Kim, Julius W.; Miska, Jason; Rashidi, Aida; Kane, J. Robert; Panek, Wojciech K.; Kanojia, Deepak; Han, Yu; Balyasnikova, Irina V.; Lesniak, Maciej S.] Northwestern Univ, Feinberg Sch Med, Dept Neurol Surg, 676 N St Clair St,Suite 2210, Chicago, IL 60611 USA.
   [Young, Jacob S.] Univ Chicago, Pritzker Sch Med, Chicago, IL 60637 USA.
C3 Northwestern University; Feinberg School of Medicine; University of Chicago
RP Lesniak, MS (通讯作者)，Northwestern Univ, Feinberg Sch Med, Dept Neurol Surg, 676 N St Clair St,Suite 2210, Chicago, IL 60611 USA.
EM maciej.lesniak@northwestern.edu
FU NIH [R01CA122930, R35CA197725, R01NS093903]
CR Au T, 2007, CANCER GENE THER, V14, P139, DOI 10.1038/sj.cgt.7700988
   Auffinger B, 2013, FRONT ONCOL, V3, P0, DOI 10.3389/fonc.2013.00032
   BLAIR GE, 1989, VIRUS RES, V14, P339, DOI 10.1016/0168-1702(89)90026-9
   Boissonnas A, 2007, J EXP MED, V204, P345, DOI 10.1084/jem.20061890
   Broz ML, 2014, CANCER CELL, V26, P638, DOI 10.1016/j.ccell.2014.09.007
   Contreras JL, 2003, TRANSPLANTATION, V76, P252, DOI 10.1097/01.TP.0000066361.02042.CA
   Galanis E, 2005, GENE THER, V12, P437, DOI 10.1038/sj.gt.3302436
   Jiang H, 2014, PLOS ONE, V9, P0, DOI 10.1371/journal.pone.0097407
   Jiang H, 2011, J VIROL, V85, P4720, DOI 10.1128/JVI.02032-10
   Jogler C, 2006, J VIROL, V80, P3549, DOI 10.1128/JVI.80.7.3549-3558.2006
   Kane JR, 2015, NEURO-ONCOLOGY, V17, PII24, DOI 10.1093/neuonc/nou355
   KATZE MG, 1983, J VIROL, V46, P50, DOI 10.1128/JVI.46.1.50-59.1983
   Kaufmann Johanna K, 2013, CNS ONCOL, V2, P389, DOI 10.2217/cns.13.35
   Kim JW, 2015, SCI REP-UK, V5, P0, DOI 10.1038/srep18133
   Kim JW, 2016, J TRANSL MED, V14, P0, DOI 10.1186/s12967-016-0895-8
   Kimball KJ, 2010, CLIN CANCER RES, V16, P5277, DOI 10.1158/1078-0432.CCR-10-0791
   Kleijn A, 2014, ONCOIMMUNOLOGY, V3, P0, DOI 10.4161/21624011.2014.955697
   Kleijn A, 2014, PLOS ONE, V9, P0, DOI 10.1371/journal.pone.0097495
   Klein SR, 2016, PLOS ONE, V11, P0, DOI 10.1371/journal.pone.0153814
   Koks CAE, 2015, J CANCER, V6, P203, DOI 10.7150/jca.10640
   MAIZEL JV, 1968, VIROLOGY, V36, P115, DOI 10.1016/0042-6822(68)90121-9
   Nemunaitis J, 2007, CANCER GENE THER, V14, P885, DOI 10.1038/sj.cgt.7701080
   NEVINS JR, 1986, CRIT REV BIOCHEM MOL, V19, P307, DOI 10.3109/10409238609082543
   Nokisalmi P, 2010, CLIN CANCER RES, V16, P3035, DOI 10.1158/1078-0432.CCR-09-3167
   Opyrchal Mateusz, 2009, V542, V0, PP705, DOI 10.1007/978-1-59745-561-9_35
   Pesonen S, 2012, INT J CANCER, V130, P1937, DOI 10.1002/ijc.26216
   Qiao J, 2015, ONCOIMMUNOLOGY, V4, P0, DOI 10.1080/2162402X.2015.1022302
   Salmon H, 2016, IMMUNITY, V44, P924, DOI 10.1016/j.immuni.2016.03.012
   Spencer DA, 2015, THER DELIV, V6, P453, DOI 10.4155/tde.14.123
   Ueda R, 2009, CLIN CANCER RES, V15, P6551, DOI 10.1158/1078-0432.CCR-09-1067
   Ulasov IV, 2007, HUM GENE THER, V18, P589, DOI 10.1089/hum.2007.002
   Wainwright DA, 2014, CLIN CANCER RES, V20, P5290, DOI 10.1158/1078-0432.CCR-14-0514
   Woller N, 2015, Z GASTROENTEROL, V53, P0
   Wu A, 2007, J IMMUNOTHER, V30, P789, DOI 10.1097/CJI.0b013e318155a0f6
   YOUNGHUSBAND HB, 1979, J GEN VIROL, V45, P455, DOI 10.1099/0022-1317-45-2-455
   Zitvogel L, 2014, CANCER CELL, V26, P591, DOI 10.1016/j.ccell.2014.10.008
NR 36
TC 14
Z9 14
U1 0
U2 4
PU CELL PRESS
PI CAMBRIDGE
PA 50 HAMPSHIRE ST, FLOOR 5, CAMBRIDGE, MA 02139 USA
SN 2372-7705
EI 
J9 MOL THER-ONCOLYTICS
JI Mol. Ther.-Oncolytics
PD JUN 16
PY 2017
VL 5
IS 
BP 97
EP 104
DI 10.1016/j.omto.2017.05.001
PG 8
WC Oncology; Medicine, Research & Experimental
SC Oncology; Research & Experimental Medicine
GA FS3IP
UT WOS:000419674800008
PM 28573184
DA 2025-02-17
ER

PT J
AU Brown, MC
   Holl, EK
   Boczkowski, D
   Dobrikova, E
   Mosaheb, M
   Chandramohan, V
   Bigner, DD
   Gromeier, M
   Nair, SK
AF Brown, Michael C.
   Holl, Eda K.
   Boczkowski, David
   Dobrikova, Elena
   Mosaheb, Mubeen
   Chandramohan, Vidya
   Bigner, Darell D.
   Gromeier, Matthias
   Nair, Smita K.
TI Cancer immunotherapy with recombinant poliovirus induces IFN-dominant activation of dendritic cells and tumor antigen-specific CTLs
SO SCIENCE TRANSLATIONAL MEDICINE
LA English
DT Article
ID growth-factor-beta; antitumor immunity; i interferon; rna; translation; maturation; induction; differentiation; macrophages; inhibition
AB Tumors thrive in an immunosuppressive microenvironment that impedes antitumor innate and adaptive immune responses. Thus, approaches that can overcome immunosuppression and engage antitumor immunity are needed. This study defines the adjuvant and cancer immunotherapy potential of the recombinant poliovirus/rhinovirus chimera PVSRIPO. PVSRIPO is currently in clinical trials against recurrent WorldHealthOrganization grade IV malignant glioma, a notoriously treatment-refractory cancer. Cytopathogenic infection of neoplastic cells releases the proteome and exposes pathogen-and damage-associatedmolecular patterns. At the same time, sublethal infection of antigenpresenting cells, such as dendritic cells and macrophages, yields potent, sustained type I interferon-dominant activation in an immunosuppressed microenvironment and promotes the development of tumor antigen-specific T cell responses in vitro and antitumor immunity in vivo. PVSRIPO's immune adjuvancy stimulates canonical innate anti-pathogen inflammatory responses within the tumor microenvironment that culminate in dendritic cell and T cell infiltration. Our findings provide mechanistic evidence that PVSRIPO functions as a potent intratumor immune adjuvant that generates tumor antigen-specific cytotoxic T lymphocyte responses.
C1 [Brown, Michael C.; Dobrikova, Elena; Mosaheb, Mubeen; Gromeier, Matthias] Duke Univ, Sch Med, Dept Neurosurg, Durham, NC 27710 USA.
   [Holl, Eda K.; Boczkowski, David; Nair, Smita K.] Duke Univ, Sch Med, Dept Surg, Durham, NC 27710 USA.
   [Mosaheb, Mubeen; Gromeier, Matthias] Duke Univ, Sch Med, Dept Mol Genet & Microbiol, Durham, NC 27710 USA.
   [Chandramohan, Vidya; Bigner, Darell D.; Nair, Smita K.] Duke Univ, Sch Med, Dept Pathol, Durham, NC 27710 USA.
C3 Duke University; Duke University; Duke University; Duke University
RP Gromeier, M (通讯作者)，Duke Univ, Sch Med, Dept Neurosurg, Durham, NC 27710 USA.; Nair, SK (通讯作者)，Duke Univ, Sch Med, Dept Surg, Durham, NC 27710 USA.; Gromeier, M (通讯作者)，Duke Univ, Sch Med, Dept Mol Genet & Microbiol, Durham, NC 27710 USA.; Nair, SK (通讯作者)，Duke Univ, Sch Med, Dept Pathol, Durham, NC 27710 USA.
EM grome001@mc.duke.edu; smita.nair@duke.edu
FU U.S. Public Health Service (USPHS) grant [CA197264]; USPHS grants [CA124756, CA190991]; Lefkofsky Family Foundation; BLAST Glioblastoma Foundation; Department of Defense Breast Cancer Research Program [W81XWH-16-1-0354]
CR Abdel-Wahab Z, 2003, CELL IMMUNOL, V224, P86, DOI 10.1016/j.cellimm.2003.08.005
   Bateman A, 2017, NUCLEIC ACIDS RES, V45, PD158, DOI 10.1093/nar/gkw1099
   BLOMBERG K, 1986, J IMMUNOL METHODS, V86, P225, DOI 10.1016/0022-1759(86)90457-6
   Brown MC, 2017, CELL REP, V18, P1444, DOI 10.1016/j.celrep.2017.01.023
   Brown MC, 2014, J VIROL, V88, P13149, DOI 10.1128/JVI.01884-14
   Brown MC, 2014, J VIROL, V88, P13135, DOI 10.1128/JVI.01883-14
   Campbell SA, 2005, J VIROL, V79, P6281, DOI 10.1128/JVI.79.10.6281-6290.2005
   Cella M, 1999, J EXP MED, V189, P821, DOI 10.1084/jem.189.5.821
   Cisco RM, 2004, J IMMUNOL, V172, P7162, DOI 10.4049/jimmunol.172.11.7162
   Dannull J, 2013, J CLIN INVEST, V123, P3135, DOI 10.1172/JCI67544
   Deng LF, 2014, IMMUNITY, V41, P843, DOI 10.1016/j.immuni.2014.10.019
   Diamond MS, 2011, J EXP MED, V208, P1989, DOI 10.1084/jem.20101158
   Diebold SS, 2003, NATURE, V424, P324, DOI 10.1038/nature01783
   Dobrikova EY, 2012, J VIROL, V86, P2750, DOI 10.1128/JVI.06427-11
   DULBECCO R, 1952, P NATL ACAD SCI USA, V38, P747, DOI 10.1073/pnas.38.8.747
   ETCHISON D, 1982, J BIOL CHEM, V257, P4806
   FREISTADT MS, 1993, VIROLOGY, V195, P798, DOI 10.1006/viro.1993.1433
   Gabrilovich D, 1998, BLOOD, V92, P4150, DOI 10.1182/blood.V92.11.4150.423k45_4150_4166
   Galluzzi L, 2017, NAT REV IMMUNOL, V17, P97, DOI 10.1038/nri.2016.107
   Ghasemlou N, 2015, P NATL ACAD SCI USA, V112, PE6808, DOI 10.1073/pnas.1501372112
   Gilboa E, 2007, J CLIN INVEST, V117, P1195, DOI 10.1172/JCI31205
   Gromeier M, 1996, P NATL ACAD SCI USA, V93, P2370, DOI 10.1073/pnas.93.6.2370
   Gromeier M, 2000, P NATL ACAD SCI USA, V97, P6803, DOI 10.1073/pnas.97.12.6803
   Holl EK, 2016, ONCOTARGET, V7, P79814, DOI 10.18632/oncotarget.12975
   Hu J, 2014, AM J PATHOL, V184, P3384, DOI 10.1016/j.ajpath.2014.08.003
   Jahan N, 2011, J VIROL, V85, P7225, DOI 10.1128/JVI.01804-09
   Jonuleit H, 1997, EUR J IMMUNOL, V27, P3135, DOI 10.1002/eji.1830271209
   Kato H, 2006, NATURE, V441, P101, DOI 10.1038/nature04734
   Kim ND, 2015, TRENDS IMMUNOL, V36, P547, DOI 10.1016/j.it.2015.07.007
   KOIKE S, 1991, P NATL ACAD SCI USA, V88, P951, DOI 10.1073/pnas.88.3.951
   Kolaczkowska E, 2013, NAT REV IMMUNOL, V13, P159, DOI 10.1038/nri3399
   Kranz LM, 2016, NATURE, V534, P396, DOI 10.1038/nature18300
   Lee J, 2008, IMMUNOLOGY, V125, P229, DOI 10.1111/j.1365-2567.2008.02833.x
   Lee Jaewoo, 2013, METHODS MOL BIOL, V969, P111, DOI 10.1007/978-1-62703-260-5_8
   Lee Jaewoo, 2013, METHODS MOL BIOL, V969, P101, DOI 10.1007/978-1-62703-260-5_7
   Leliefeld PHC, 2015, FRONT IMMUNOL, V6, P0, DOI 10.3389/fimmu.2015.00471
   Li GL, 2005, J IMMUNOL, V174, P4706, DOI 10.4049/jimmunol.174.8.4706
   Lotze MT, 2005, NAT REV IMMUNOL, V5, P331, DOI 10.1038/nri1594
   Mantovani A, 2017, NAT REV CLIN ONCOL, V14, P399, DOI 10.1038/nrclinonc.2016.217
   Mantovani A, 2011, NAT REV IMMUNOL, V11, P519, DOI 10.1038/nri3024
   Martinet L, 2015, NAT REV IMMUNOL, V15, P243, DOI 10.1038/nri3799
   Melief CJM, 2015, J CLIN INVEST, V125, P3401, DOI 10.1172/JCI80009
   Mellman I, 2011, NATURE, V480, P480, DOI 10.1038/nature10673
   Merrill MK, 2006, J VIROL, V80, P6936, DOI 10.1128/JVI.00243-06
   Mia S, 2014, SCAND J IMMUNOL, V79, P305, DOI 10.1111/sji.12162
   Michielsen AJ, 2011, PLOS ONE, V6, P0, DOI 10.1371/journal.pone.0027944
   Nair S, 2003, BLOOD, V102, P964, DOI 10.1182/blood-2002-12-3738
   Nair S, 2003, J IMMUNOL, V171, P6275, DOI 10.4049/jimmunol.171.11.6275
   Nair SK, 2000, NAT MED, V6, P1011, DOI 10.1038/79519
   Nair SK, 2014, CLIN CANCER RES, V20, P2684, DOI 10.1158/1078-0432.CCR-13-3268
   Neplioueva V, 2010, PLOS ONE, V5, P0, DOI 10.1371/journal.pone.0011710
   OSWALD IP, 1992, J IMMUNOL, V148, P3578
   Oyama T, 1998, J IMMUNOL, V160, P1224
   Palucka K, 2012, NAT REV CANCER, V12, P265, DOI 10.1038/nrc3258
   Park SJ, 2004, J IMMUNOL, V173, P3844, DOI 10.4049/jimmunol.173.6.3844
   Petersen JL, 2003, J IMMUNOL, V171, P4473, DOI 10.4049/jimmunol.171.9.4473
   Ploegh HL, 1998, SCIENCE, V280, P248, DOI 10.1126/science.280.5361.248
   Pruitt SK, 2011, EUR J IMMUNOL, V41, P3553, DOI 10.1002/eji.201141383
   Reilly KM, 2000, NAT GENET, V26, P109, DOI 10.1038/79075
   RICHARDS OC, 1984, J MOL BIOL, V173, P325, DOI 10.1016/0022-2836(84)90124-4
   Rose S, 2012, CYTOM PART A, V81A, P343, DOI 10.1002/cyto.a.22012
   Rose-John S, 2012, INT J BIOL SCI, V8, P1237, DOI 10.7150/ijbs.4989
   Schiffer R, 2002, INFLAMM RES, V51, P403, DOI 10.1007/PL00000321
   Schreiber K, 2006, HEMATOL ONCOL CLIN N, V20, P567, DOI 10.1016/j.hoc.2006.03.001
   Schreiner B, 2004, J NEUROIMMUNOL, V155, P172, DOI 10.1016/j.jneuroim.2004.06.013
   Silverstein RL, 2009, SCI SIGNAL, V2, P0, DOI 10.1126/scisignal.272re3
   Sousa CRE, 2001, IMMUNITY, V14, P495
   Spranger S, 2013, SCI TRANSL MED, V5, P0, DOI 10.1126/scitranslmed.3006504
   Srivastava P, 2002, ANNU REV IMMUNOL, V20, P395, DOI 10.1146/annurev.immunol.20.100301.064801
   Steinman Ralph M, 2006, NOVARTIS FOUND SYMP, V279, P101
   Takai Y, 2008, NAT REV MOL CELL BIO, V9, P603, DOI 10.1038/nrm2457
   Tedder Thomas F, 2001, CURR PROTOC IMMUNOL, VChapter 7, P0, DOI 10.1002/0471142735.im0732s23
   Uribe-Querol E, 2015, J IMMUNOL RES, V2015, P0, DOI 10.1155/2015/983698
   Van Blerkom LM, 2003, YEARB PHYS ANTHROPOL, V46, P14, DOI 10.1002/ajpa.10384
   Wahid R, 2005, J VIROL, V79, P401, DOI 10.1128/JVI.79.1.401-409.2005
   Yang XM, 2014, CANCER CELL, V25, P37, DOI 10.1016/j.ccr.2013.12.004
   Zitvogel L, 2015, NAT REV IMMUNOL, V15, P405, DOI 10.1038/nri3845
   Zou WP, 2005, NAT REV CANCER, V5, P263, DOI 10.1038/nrc1586
NR 78
TC 174
Z9 195
U1 1
U2 41
PU AMER ASSOC ADVANCEMENT SCIENCE
PI WASHINGTON
PA 1200 NEW YORK AVE, NW, WASHINGTON, DC 20005 USA
SN 1946-6234
EI 1946-6242
J9 SCI TRANSL MED
JI Sci. Transl. Med.
PD SEP 20
PY 2017
VL 9
IS 408
BP 
EP 
DI 10.1126/scitranslmed.aan4220
PG 16
WC Cell Biology; Medicine, Research & Experimental
SC Cell Biology; Research & Experimental Medicine
GA FH5TS
UT WOS:000411233000004
PM 28931654
DA 2025-02-17
ER

PT J
AU Chen, KQ
   Bao, ZY
   Gong, WH
   Tang, P
   Yoshimura, T
   Wang, JM
AF Chen, Keqiang
   Bao, Zhiyao
   Gong, Wanghua
   Tang, Peng
   Yoshimura, Teizo
   Wang, Ji Ming
TI Regulation of inflammation by members of the formyl-peptide receptor family
SO JOURNAL OF AUTOIMMUNITY
LA English
DT Review
ID cathelicidin antimicrobial peptides; antibacterial host-defense; protein-coupled receptor; dendritic cell subsets; annexin-i; listeria-monocytogenes; neutrophil migration; glioblastoma cells; n-formylpeptide; innate immunity
AB Inflammation is associated with a variety of diseases. The hallmark of inflammation is leukocyte infiltration at disease sites in response to pathogen- or damage-associated chemotactic molecular patterns (PAMPs and MAMPs), which are recognized by a superfamily of seven transmembrane, Gi-protein-coupled receptors (GPCRs) on cell surface. Chemotactic GPCRs are composed of two major subfamilies: the classical GPCRs and chemokine GPCRs. Formyl-peptide receptors (FPRs) belong to the classical chemotactic GPCR subfamily with unique properties that are increasingly appreciated for their expression on diverse host cell types and the capacity to interact with a plethora of chemotactic PAMPs and MAMPs. Three FPRs have been identified in human: FPR1 FPR3, with putative corresponding mouse counterparts. FPR expression was initially described in myeloid cells but subsequently in many non-hematopoietic cells including cancer cells. Accumulating evidence demonstrates that FPRs possess multiple functions in addition to controlling inflammation, and participate in the processes of many pathophysiologic conditions. They are not only critical mediators of myeloid cell trafficking, but are also implicated in tissue repair, angiogenesis and protection against inflammation-associated tumorigenesis. A series recent discoveries have greatly expanded the scope of FPRs in host defense which uncovered the essential participation of FPR5 in step-wise trafficking of myeloid cells including neutrophils and dendritic cells (DC5) in host responses to bacterial infection, tissue injury and wound healing. Also of great interest is the FPRs are exploited by malignant cancer cells for their growth, invasion and metastasis. In this article, we review the current understanding of FPRs concerning their expression in a vast array of cell types, their involvement in guiding leukocyte trafficking in pathophysiological conditions, and their capacity to promote the differentiation of immune cells, their participation in tumor-associated inflammation and cancer progression. The close association of FPR5 with human diseases and cancer indicates their potential as targets for the development of therapeutics. Published by Elsevier Ltd.
C1 [Chen, Keqiang; Bao, Zhiyao; Tang, Peng; Wang, Ji Ming] Natl Canc Inst Frederick, Canc & Inflammat Program, Ctr Canc Res, Bldg 560,Room 31-76, Frederick, MD 21702 USA.
   [Bao, Zhiyao] Shanghai Jiao Tong Univ, Sch Med, Dept Pulm & Crit Care Med, Ruijin Hosp, Shanghai 200025, Peoples R China.
   [Gong, Wanghua] Leidos Biomed Res Inc, Basic Res Program, Frederick, MD 21702 USA.
   [Tang, Peng] Third Mil Med Univ, Southwest Hosp, Breast & Thyroid Surg, Chongqing 400038, Peoples R China.
   [Yoshimura, Teizo] Okayama Univ, Dept Pathol & Expt Med, Grad Sch Med Dent & Pharmaceut Sci, Okayama 7008558, Japan.
C3 National Institutes of Health (NIH) - USA; NIH National Cancer Institute (NCI); Shanghai Jiao Tong University; National Institutes of Health (NIH) - USA; NIH National Cancer Institute (NCI); Frederick National Laboratory for Cancer Research; Army Medical University; Okayama University
RP Wang, JM (通讯作者)，Natl Canc Inst Frederick, Canc & Inflammat Program, Ctr Canc Res, Bldg 560,Room 31-76, Frederick, MD 21702 USA.
EM wangji@mail.nih.gov
FU National Cancer Institute, National Institutes of Health [HHSN261200800001E]; Intramural Research Program of the NCI, NIH
CR Agerberth B, 2000, BLOOD, V96, P3086, DOI 10.1182/blood.V96.9.3086.h8003086_3086_3093
   Agier J, 2015, CENT EUR J IMMUNOL, V40, P225, DOI 10.5114/ceji.2015.51359
   Ahn SH, 1997, CLIN EXP METASTAS, V15, P151, DOI 10.1023/A:1018452810915
   Akira S, 2006, CELL, V124, P783, DOI 10.1016/j.cell.2006.02.015
   Alves JC, 2010, SHOCK, V34, P15, DOI 10.1097/SHK.0b013e3181e7e61b
   Anthony D, 2013, AM J RESP CRIT CARE, V188, P179, DOI 10.1164/rccm.201211-2139OC
   Babbin BA, 2006, J BIOL CHEM, V281, P19588, DOI 10.1074/jbc.M513025200
   Bai XF, 2004, WORLD J GASTROENTERO, V10, P1466
   Bals R, 1998, P NATL ACAD SCI USA, V95, P9541, DOI 10.1073/pnas.95.16.9541
   BOULAY F, 1990, BIOCHEM BIOPH RES CO, V168, P1103, DOI 10.1016/0006-291X(90)91143-G
   Bozinovski S, 2016, BRIT J PHARMACOL, V173, P635, DOI 10.1111/bph.13198
   Bozinovski S, 2012, P NATL ACAD SCI USA, V109, P935, DOI 10.1073/pnas.1109382109
   Brandt E, 2000, J LEUKOCYTE BIOL, V67, P471, DOI 10.1002/jlb.67.4.471
   Bruns S, 2010, PLOS PATHOG, V6, P0, DOI 10.1371/journal.ppat.1000873
   Burdon PCE, 2005, BLOOD, V105, P2543, DOI 10.1182/blood-2004-08-3193
   Cattaneo F, 2013, INT J MOL SCI, V14, P7193, DOI 10.3390/ijms14047193
   CAUX C, 1991, BLOOD, V78, P635
   CAUX C, 1992, NATURE, V360, P258, DOI 10.1038/360258a0
   CHADWICK VS, 1988, SCAND J GASTROENTERO, V23, P121, DOI 10.3109/00365528809093861
   Chanmee T, 2014, CANCERS, V6, P1670, DOI 10.3390/cancers6031670
   Chapman RW, 2007, J PHARMACOL EXP THER, V322, P486, DOI 10.1124/jpet.106.119040
   Chen DQ, 2013, J BIOL CHEM, V288, P21678, DOI 10.1074/jbc.M113.476630
   Chen KD, 2013, J CLIN INVEST, V123, P1694, DOI 10.1172/JCI65569
   Chen KQ, 2014, J BIOL CHEM, V289, P17553, DOI 10.1074/jbc.M113.535674
   Chen KQ, 2013, J BIOL CHEM, V288, P16262, DOI 10.1074/jbc.M113.450635
   Cheng M, 2015, CLIN EXP GASTROENTER, V8, P13, DOI 10.2147/CEG.S70906
   Cheng TY, 2014, ANTICANCER RES, V34, P2223
   Chintakuntlawar AV, 2009, J INTERF CYTOK RES, V29, P657, DOI 10.1089/jir.2009.0006
   Chromek M, 2006, NAT MED, V12, P636, DOI 10.1038/nm1407
   Chtanova T, 2008, IMMUNITY, V29, P487, DOI 10.1016/j.immuni.2008.07.012
   Cooray SN, 2013, P NATL ACAD SCI USA, V110, P18232, DOI 10.1073/pnas.1308253110
   Cossart P, 2008, MICROBES INFECT, V10, P1041, DOI 10.1016/j.micinf.2008.07.043
   Cunha TM, 2008, BRIT J PHARMACOL, V154, P460, DOI 10.1038/bjp.2008.94
   de Oliveira S, 2016, NAT REV IMMUNOL, V16, P378, DOI 10.1038/nri.2016.49
   De Santo C, 2010, NAT IMMUNOL, V11, P1039, DOI 10.1038/ni.1942
   Devosse T, 2009, J IMMUNOL, V182, P4974, DOI 10.4049/jimmunol.0803128
   Diao N, 2016, SCI REP-UK, V6, P0, DOI 10.1038/srep34672
   Dorschner RA, 2001, J INVEST DERMATOL, V117, P91, DOI 10.1046/j.1523-1747.2001.01340.x
   Dorward DA, 2015, AM J PATHOL, V185, P1172, DOI 10.1016/j.ajpath.2015.01.020
   Elinav E, 2013, NAT REV CANCER, V13, P759, DOI 10.1038/nrc3611
   Engelhardt E, 1998, AM J PATHOL, V153, P1849, DOI 10.1016/S0002-9440(10)65699-4
   Ferlay J, 2015, INT J CANCER, V136, PE359, DOI 10.1002/ijc.29210
   Finn Patricia W, 2009, PROC AM THORAC SOC, V6, P260, DOI 10.1513/pats.200807-064RM
   FLOWER RJ, 1994, TRENDS PHARMACOL SCI, V15, P71, DOI 10.1016/0165-6147(94)90281-X
   Foxman EF, 1997, J CELL BIOL, V139, P1349, DOI 10.1083/jcb.139.5.1349
   Frew L, 2014, PLOS ONE, V9, P0, DOI 10.1371/journal.pone.0103434
   Fritz JH, 2005, EUR J IMMUNOL, V35, P2459, DOI 10.1002/eji.200526286
   Frohm M, 1997, J BIOL CHEM, V272, P15258, DOI 10.1074/jbc.272.24.15258
   Frossard JL, 2011, J CLIN PATHOL, V64, P387, DOI 10.1136/jcp.2010.088500
   Gabrilovich DI, 2007, CANCER RES, V67, P425, DOI 10.1158/0008-5472.CAN-06-3037
   Gallo RL, 1997, J BIOL CHEM, V272, P13088, DOI 10.1074/jbc.272.20.13088
   GALLO RL, 1994, P NATL ACAD SCI USA, V91, P11035, DOI 10.1073/pnas.91.23.11035
   Gao JL, 1999, J EXP MED, V189, P657, DOI 10.1084/jem.189.4.657
   Gillitzer R, 1996, J INVEST DERMATOL, V107, P778, DOI 10.1111/1523-1747.ep12371803
   Gobbetti T, 2014, P NATL ACAD SCI USA, V111, P18685, DOI 10.1073/pnas.1410938111
   Goebeler M, 1997, J INVEST DERMATOL, V108, P445, DOI 10.1111/1523-1747.ep12289711
   Hamon M, 2006, NAT REV MICROBIOL, V4, P423, DOI 10.1038/nrmicro1413
   Hartt JK, 1999, J EXP MED, V190, P741, DOI 10.1084/jem.190.5.741
   Hase K, 2003, GASTROENTEROLOGY, V125, P1613, DOI 10.1053/j.gastro.2003.08.028
   Hase K, 2002, INFECT IMMUN, V70, P953, DOI 10.1128/IAI.70.2.953-963.2002
   Heo SC, 2014, STEM CELLS, V32, P779, DOI 10.1002/stem.1578
   Hippo Y, 2001, CANCER RES, V61, P889
   Hiratsuka S, 2008, NAT CELL BIOL, V10, P1349, DOI 10.1038/ncb1794
   Hou XL, 2017, SCI REP-UK, V7, P0, DOI 10.1038/s41598-017-03368-7
   Huang J, 2010, BRIT J CANCER, V102, P1052, DOI 10.1038/sj.bjc.6605591
   Huang J, 2008, FRONT BIOSCI-LANDMRK, V13, P3352
   Huang J, 2007, CANCER RES, V67, P5906, DOI 10.1158/0008-5472.CAN-07-0691
   Huang J, 2009, CARCINOGENESIS, V30, P348, DOI 10.1093/carcin/bgn266
   Jemal A, 2007, CA-CANCER J CLIN, V57, P43, DOI 10.3322/canjclin.57.1.43
   Jorge YC, 2013, MEDIAT INFLAMM, V2013, P0, DOI 10.1155/2013/152860
   Kang JS, 2002, CLIN CANCER RES, V8, P117
   Kessel CHG, 2008, MUCOSAL IMMUNOL, V1, P442, DOI 10.1038/mi.2008.39
   Khau T, 2011, FASEB J, V25, P483, DOI 10.1096/fj.09-154096
   Kim MK, 2007, FEBS LETT, V581, P1917, DOI 10.1016/j.febslet.2007.03.078
   Kim SH, 2017, J IMMUNOL, V198, P629, DOI 10.4049/jimmunol.1600886
   Kim SD, 2009, J IMMUNOL, V183, P5511, DOI 10.4049/jimmunol.0802986
   Koczulla R, 2003, J CLIN INVEST, V111, P1665, DOI 10.1172/JCI200317545
   Kovach MA, 2012, J IMMUNOL, V189, P304, DOI 10.4049/jimmunol.1103196
   Kuroda K, 2015, INT J ONCOL, V46, P1516, DOI 10.3892/ijo.2015.2887
   Kurosaka K, 2005, J IMMUNOL, V174, P6257, DOI 10.4049/jimmunol.174.10.6257
   Lambrecht BN, 2009, IMMUNITY, V31, P412, DOI 10.1016/j.immuni.2009.08.008
   Le YY, 2001, CYTOKINE GROWTH F R, V12, P91, DOI 10.1016/S1359-6101(01)00003-X
   Le YY, 2002, TRENDS IMMUNOL, V23, P541, DOI 10.1016/S1471-4906(02)02316-5
   Lee JM, 2014, EUR J IMMUNOL, V44, P1672, DOI 10.1002/eji.201343867
   Lee MS, 2006, J IMMUNOL, V177, P5585, DOI 10.4049/jimmunol.177.8.5585
   Lee SY, 2008, FEBS LETT, V582, P273, DOI 10.1016/j.febslet.2007.12.015
   Leslie NR, 2003, EMBO J, V22, P5501, DOI 10.1093/emboj/cdg513
   Ley K, 2007, NAT REV IMMUNOL, V7, P678, DOI 10.1038/nri2156
   Li LZ, 2016, J LEUKOCYTE BIOL, V99, P425, DOI 10.1189/jlb.2RI0815-354RR
   Lim R, 2013, J OVARIAN RES, V6, P0, DOI 10.1186/1757-2215-6-5
   Liu MY, 2014, PLOS ONE, V9, P0, DOI 10.1371/journal.pone.0090613
   Liu MY, 2012, SCI REP-UK, V2, P0, DOI 10.1038/srep00786
   Liu WC, 2013, J CLIN INVEST, V123, P3983, DOI 10.1172/JCI65842
   Liu Y, 2014, CELL MOL IMMUNOL, V11, P49, DOI 10.1038/cmi.2013.40
   Liu Y, 2013, CANCER RES, V73, P550, DOI 10.1158/0008-5472.CAN-12-2290
   Malm J, 2000, INFECT IMMUN, V68, P4297, DOI 10.1128/IAI.68.7.4297-4302.2000
   Mantovani A, 2008, NATURE, V454, P436, DOI 10.1038/nature07205
   Martinez FO, 2009, ANNU REV IMMUNOL, V27, P451, DOI 10.1146/annurev.immunol.021908.132532
   Masaki T, 1996, HEPATOLOGY, V24, P72, DOI 10.1002/hep.510240114
   Mattarollo SR, 2010, NAT IMMUNOL, V11, P981, DOI 10.1038/ni1110-981
   MCCOY R, 1995, J EXP MED, V182, P207, DOI 10.1084/jem.182.1.207
   McDonald B, 2010, SCIENCE, V330, P362, DOI 10.1126/science.1195491
   Ménard S, 2008, J EXP MED, V205, P183, DOI 10.1084/jem.20071022
   Murakami M, 2002, J DENT RES, V81, P845, DOI 10.1177/154405910208101210
   MURPHY PM, 1994, ANNU REV IMMUNOL, V12, P593, DOI 10.1146/annurev.immunol.12.1.593
   Nagaya T, 2017, IMMUNOL LETT, V181, P51, DOI 10.1016/j.imlet.2016.11.006
   Nathan C, 2002, NATURE, V420, P846, DOI 10.1038/nature01320
   Oldekamp S, 2014, IMMUNOLOGY, V143, P447, DOI 10.1111/imm.12324
   Pastukh VM, 2011, INT J CHRONIC OBSTR, V6, P209, DOI 10.2147/COPD.S15922
   Paweletz CP, 2000, CANCER RES, V60, P6293
   Peters NC, 2008, SCIENCE, V321, P970, DOI 10.1126/science.1159194
   Pollard JW, 2004, NAT REV CANCER, V4, P71, DOI 10.1038/nrc1256
   Prevete N, 2015, ONCOGENE, V34, P3826, DOI 10.1038/onc.2014.309
   Prevete N, 2015, PHARMACOL RES, V102, P184, DOI 10.1016/j.phrs.2015.09.017
   Provoost S, 2012, J ALLERGY CLIN IMMUN, V129, P483, DOI 10.1016/j.jaci.2011.07.051
   Rabiet MJ, 2011, J BIOL CHEM, V286, P26718, DOI 10.1074/jbc.M111.244590
   Reichel CA, 2006, J LEUKOCYTE BIOL, V79, P114, DOI 10.1189/jlb.0605337
   Reinholz M, 2012, ANN DERMATOL, V24, P126, DOI 10.5021/ad.2012.24.2.126
   Ren SX, 2013, PLOS ONE, V8, P0, DOI 10.1371/journal.pone.0063641
   Ren SX, 2012, CANCER RES, V72, P6512, DOI 10.1158/0008-5472.CAN-12-2359
   Robays LJ, 2007, J IMMUNOL, V178, P5305, DOI 10.4049/jimmunol.178.8.5305
   Rose JJ, 2004, J BIOL CHEM, V279, P24372, DOI 10.1074/jbc.M401364200
   Saito N, 2014, SCI TRANSL MED, V6, P0, DOI 10.1126/scitranslmed.3008227
   SCHIFFMANN E, 1975, P NATL ACAD SCI USA, V72, P1059, DOI 10.1073/pnas.72.3.1059
   Schreibelt G, 2010, CANCER IMMUNOL IMMUN, V59, P1573, DOI 10.1007/s00262-010-0833-1
   Sena A, 2013, PLOS ONE, V8, P0, DOI 10.1371/journal.pone.0076969
   Serbina NV, 2006, NAT IMMUNOL, V7, P311, DOI 10.1038/ni1309
   Shacter E, 2002, ONCOLOGY-NY, V16, P217
   SHI JS, 1994, J LEUKOCYTE BIOL, V56, P807, DOI 10.1002/jlb.56.6.807
   Shin MK, 2011, J BIOL CHEM, V286, P17133, DOI 10.1074/jbc.M110.197772
   Sica A, 2012, J CLIN INVEST, V122, P787, DOI 10.1172/JCI59643
   Sorensen O, 1997, J IMMUNOL METHODS, V206, P53, DOI 10.1016/S0022-1759(97)00084-7
   Southgate EL, 2008, J IMMUNOL, V181, P1429, DOI 10.4049/jimmunol.181.2.1429
   Speyer CL, 2004, AM J PATHOL, V165, P2187, DOI 10.1016/S0002-9440(10)63268-3
   Stavru F, 2011, IMMUNOL REV, V240, P160, DOI 10.1111/j.1600-065X.2010.00993.x
   Su SB, 1999, J EXP MED, V189, P395, DOI 10.1084/jem.189.2.395
   Sun T, 2016, J LEUKOCYTE BIOL, V100, P103, DOI 10.1189/jlb.4MAB0715-294R
   Tagoe CE, 2008, J IMMUNOL, V181, P2813, DOI 10.4049/jimmunol.181.4.2813
   Tjabringa GS, 2006, INT ARCH ALLERGY IMM, V140, P103, DOI 10.1159/000092305
   Tjabringa GS, 2005, PULM PHARMACOL THER, V18, P321, DOI 10.1016/j.pupt.2005.01.001
   Tjabringa GS, 2003, J IMMUNOL, V171, P6690, DOI 10.4049/jimmunol.171.12.6690
   Tomasinsig L, 2005, CURR PROTEIN PEPT SC, V6, P23, DOI 10.2174/1389203053027520
   Toulabi L, 2013, J BIOL CHEM, V288, P24518, DOI 10.1074/jbc.M113.474239
   Trombetta ES, 2005, ANNU REV IMMUNOL, V23, P975, DOI 10.1146/annurev.immunol.22.012703.104538
   Ueno H, 2007, IMMUNOL REV, V219, P118, DOI 10.1111/j.1600-065X.2007.00551.x
   van Vliet SJ, 2007, CURR OPIN IMMUNOL, V19, P435, DOI 10.1016/j.coi.2007.05.006
   Wang P, 2013, BMC IMMUNOL, V14, P0, DOI 10.1186/1471-2172-14-7
   Wu WG, 2002, CLIN EXP METASTAS, V19, P319, DOI 10.1023/A:1015515119300
   Xia SH, 2002, ONCOGENE, V21, P6641, DOI 10.1038/sj.onc.1205818
   Xiang Y, 2016, AM J CANCER RES, V6, P2599
   Yadav A, 2010, CLIN CHIM ACTA, V411, P1570, DOI 10.1016/j.cca.2010.07.006
   Yang D, 2002, J LEUKOCYTE BIOL, V72, P598
   Yang D, 2000, J EXP MED, V192, P1069, DOI 10.1084/jem.192.7.1069
   Yang Y, 2011, AM J PATHOL, V179, P1504, DOI 10.1016/j.ajpath.2011.05.059
   Yao XH, 2008, J NEURO-ONCOL, V86, P47, DOI 10.1007/s11060-007-9443-y
   Ye RD, 2009, PHARMACOL REV, V61, P119, DOI 10.1124/pr.109.001578
   Yipp BG, 2012, NAT MED, V18, P1386, DOI 10.1038/nm.2847
   Zhang LP, 2009, AM J PATHOL, V175, P2518, DOI 10.2353/ajpath.2009.090275
NR 162
TC 102
Z9 109
U1 0
U2 23
PU ACADEMIC PRESS LTD- ELSEVIER SCIENCE LTD
PI LONDON
PA 24-28 OVAL RD, LONDON NW1 7DX, ENGLAND
SN 0896-8411
EI 1095-9157
J9 J AUTOIMMUN
JI J. Autoimmun.
PD DEC 15
PY 2017
VL 85
IS 
BP 64
EP 77
DI 10.1016/j.jaut.2017.06.012
PG 14
WC Immunology
SC Immunology
GA FR3QW
UT WOS:000418982200007
PM 28689639
DA 2025-02-17
ER

PT J
AU Semenkow, S
   Li, S
   Kahlert, UD
   Raabe, EH
   Xu, JD
   Arnold, A
   Janowski, M
   Oh, BC
   Brandacher, G
   Bulte, JWM
   Eberhart, CG
   Walczak, P
AF Semenkow, Samantha
   Li, Shen
   Kahlert, Ulf D.
   Raabe, Eric H.
   Xu, Jiadi
   Arnold, Antje
   Janowski, Miroslaw
   Oh, Byoung Chol
   Brandacher, Gerald
   Bulte, Jeff W. M.
   Eberhart, Charles G.
   Walczak, Piotr
TI An immunocompetent mouse model of human glioblastoma
SO ONCOTARGET
LA English
DT Article
DE brain tumor; human xenograft; costimulation blockade; immunocompetent; magnetic resonance imaging
ID prevent xenograft rejection; neonatal desensitization; dendritic cells; cancer; blockade; angiogenesis; growth; cd40; transplantation; ligand
AB Orthotopic xenotransplantation studies represent the final stage in preclinical cancer research and could facilitate the implementation of precision medicine. To date, these xenografts have been tested in immunodeficient animals, but complete elimination of the adaptive immunity is a significant drawback. We present a method of efficient human glioblastoma (GBM) cell engraftment in adult mice with intact immune systems, mediated by a transient blockade of T-cell co-stimulation. Compared to transplants grown in immunodeficient hosts, the resulting tumors more accurately resemble the clinical pathophysiology of patient GBMs, which are characterized by blood-brain-barrier leakage and strong neo-vascularization. We expect our method to have great utility for studying human tumor cell biology, particularly in the field of cancer immunotherapy and in studies on microenvironmental interactions. Given the straightforward approach, the method may also be applicable to other tumor types and additional model organisms.
C1 [Semenkow, Samantha; Raabe, Eric H.; Eberhart, Charles G.] Johns Hopkins Univ, Sch Med, Dept Pathol, Baltimore, MD 21205 USA.
   [Li, Shen; Xu, Jiadi; Arnold, Antje; Janowski, Miroslaw; Bulte, Jeff W. M.; Walczak, Piotr] Johns Hopkins Univ, Sch Med, Russel H Morgan Dept Radiol & Radiol Sci, Baltimore, MD USA.
   [Li, Shen; Janowski, Miroslaw; Bulte, Jeff W. M.; Walczak, Piotr] Johns Hopkins Univ, Sch Med, Inst Cell Engn, Cellular Imaging Sect & Vasc Biol Program, Baltimore, MD USA.
   [Kahlert, Ulf D.] Heinrich Heine Univ Dusseldorf, Dept Neurosurg, Dusseldorf, Germany.
   [Raabe, Eric H.] Johns Hopkins Univ, Sch Med, Div Pediat Oncol, Baltimore, MD USA.
   [Janowski, Miroslaw] PAS, Mossakowski Med Res Ctr, NeuroRepair Dept, Warsaw, Poland.
   [Oh, Byoung Chol; Brandacher, Gerald] Johns Hopkins Univ, Sch Med, Vascularized Composite Allotransplantat Lab, Dept Plast & Reconstruct Surg, Baltimore, MD USA.
   [Eberhart, Charles G.] Johns Hopkins Med Inst, Dept Ophthalmol, Baltimore, MD 21205 USA.
   [Walczak, Piotr] Univ Warmia & Mazury, Fac Med Sci, Dept Neurol, Olsztyn, Poland.
C3 Johns Hopkins University; Johns Hopkins University; Johns Hopkins University; Heinrich Heine University Dusseldorf; Johns Hopkins University; Polish Academy of Sciences; Mossakowski Medical Research Institute of the Polish Academy of Sciences; Johns Hopkins University; Johns Hopkins University; Johns Hopkins Medicine; University of Warmia & Mazury
RP Eberhart, CG (通讯作者)，Johns Hopkins Univ, Sch Med, Dept Pathol, Baltimore, MD 21205 USA.; Walczak, P (通讯作者)，Johns Hopkins Univ, Sch Med, Russel H Morgan Dept Radiol & Radiol Sci, Baltimore, MD USA.; Walczak, P (通讯作者)，Johns Hopkins Univ, Sch Med, Inst Cell Engn, Cellular Imaging Sect & Vasc Biol Program, Baltimore, MD USA.; Eberhart, CG (通讯作者)，Johns Hopkins Med Inst, Dept Ophthalmol, Baltimore, MD 21205 USA.; Walczak, P (通讯作者)，Univ Warmia & Mazury, Fac Med Sci, Dept Neurol, Olsztyn, Poland.
EM ceberha@jhmi.edu; pwalczak@mri.jhu.edu
FU Strategmed [1/233209/12/NCBIR/2015];  [R01 NS076573];  [R01 NS091110];  [RO1 NS055089]
CR Adams AB, 2016, J IMMUNOL, V197, P2045, DOI 10.4049/jimmunol.1601135
   Ashizawa T, 2017, CLIN CANCER RES, V23, P149, DOI 10.1158/1078-0432.CCR-16-0122
   Banks WA, 2010, NEUROBIOL DIS, V37, P26, DOI 10.1016/j.nbd.2009.07.031
   Berg JV, 2013, J EXP MED, V210, P2803, DOI 10.1084/jem.20130678
   Berghoff AS, 2015, CHIN CLIN ONCOL, V4, P0, DOI 10.3978/j.issn.2304-3865.2015.06.03
   Berghoff AS, 2015, NEURO-ONCOLOGY, V17, P1064, DOI 10.1093/neuonc/nou307
   Carmeliet P, 2011, NAT REV DRUG DISCOV, V10, P417, DOI 10.1038/nrd3455
   da Fonseca ACC, 2014, FRONT CELL NEUROSCI, V8, P0, DOI 10.3389/fncel.2014.00362
   Chu Q, 2013, CLIN CANCER RES, V19, P3224, DOI 10.1158/1078-0432.CCR-12-2119
   Clark AJ, 2014, J TRANSL MED, V12, P0, DOI 10.1186/s12967-014-0345-4
   Dubois LG, 2014, FRONT CELL NEUROSCI, V8, P0, DOI 10.3389/fncel.2014.00418
   Facciabene A, 2011, NATURE, V475, P226, DOI 10.1038/nature10169
   Fainaru O, 2010, FASEB J, V24, P1411, DOI 10.1096/fj.09-147025
   Fecci PE, 2007, CLIN CANCER RES, V13, P2158, DOI 10.1158/1078-0432.CCR-06-2070
   Finn OJ, 2012, ANN ONCOL, V23, P6, DOI 10.1093/annonc/mds256
   Fossati G, 1999, ACTA NEUROPATHOL, V98, P349, DOI 10.1007/s004010051093
   FOY TM, 1993, J EXP MED, V178, P1567, DOI 10.1084/jem.178.5.1567
   Furtner J, 2014, PLOS ONE, V9, P0, DOI 10.1371/journal.pone.0099616
   Garcia C, 2014, BMC CANCER, V14, P0, DOI 10.1186/1471-2407-14-923
   Grewal IS, 1998, ANNU REV IMMUNOL, V16, P111, DOI 10.1146/annurev.immunol.16.1.111
   Han S, 2015, BMC CANCER, V15, P0, DOI 10.1186/s12885-015-1629-7
   Hendry SA, 2016, FRONT IMMUNOL, V7, P0, DOI 10.3389/fimmu.2016.00621
   Hidalgo M, 2014, CANCER DISCOV, V4, P998, DOI 10.1158/2159-8290.CD-14-0001
   Jain RK, 2007, NAT REV NEUROSCI, V8, P610, DOI 10.1038/nrn2175
   Janowski M, 2014, CELL TRANSPLANT, V23, P253, DOI 10.3727/096368912X661328
   Janowski M, 2012, NAT METHODS, V9, P856, DOI 10.1038/nmeth.2146
   Jones KW, 1996, CELL IMMUNOL, V174, P42, DOI 10.1006/cimm.1996.0292
   Kaur B, 2005, NEURO-ONCOLOGY, V7, P134, DOI 10.1215/S1152851704001115
   Kelly CM, 2009, NAT METHODS, V6, P271, DOI 10.1038/NMETH.1308
   Kranz LM, 2016, NATURE, V534, P396, DOI 10.1038/nature18300
   KRUMMEL MF, 1995, J EXP MED, V182, P459, DOI 10.1084/jem.182.2.459
   Larsen CP, 1996, NATURE, V381, P434, DOI 10.1038/381434a0
   Lathia JD, 2015, GENE DEV, V29, P1203, DOI 10.1101/gad.261982.115
   Mattis VB, 2014, EXP NEUROL, V254, P90, DOI 10.1016/j.expneurol.2014.01.007
   Melero I, 2014, NAT REV CLIN ONCOL, V11, P509, DOI 10.1038/nrclinonc.2014.111
   Muldoon LL, 2013, J CEREBR BLOOD F MET, V33, P13, DOI 10.1038/jcbfm.2012.153
   Oh T, 2014, J TRANSL MED, V12, P0, DOI 10.1186/1479-5876-12-107
   Qin HM, 2017, PLOS ONE, V12, P0, DOI 10.1371/journal.pone.0169656
   Quail DF, 2013, NAT MED, V19, P1423, DOI 10.1038/nm.3394
   Reardon DA, 2016, CANCER IMMUNOL RES, V4, P124, DOI 10.1158/2326-6066.CIR-15-0151
   SRINIVAS NR, 1995, J PHARM SCI, V84, P1488, DOI 10.1002/jps.2600841217
   Stockmann C, 2014, FRONT ONCOL, V4, P0, DOI 10.3389/fonc.2014.00069
   Vincenti F, 2016, NEW ENGL J MED, V374, P333, DOI 10.1056/NEJMoa1506027
   Wainwright DA, 2014, CLIN CANCER RES, V20, P5290, DOI 10.1158/1078-0432.CCR-14-0514
   Xu JD, 2017, MAGN RESON MED, V77, P730, DOI 10.1002/mrm.26165
   Xu JD, 2016, MAGN RESON MED, V75, P238, DOI 10.1002/mrm.25641
NR 46
TC 28
Z9 30
U1 0
U2 11
PU IMPACT JOURNALS LLC
PI ORCHARD PARK
PA 6666 E QUAKER ST, STE 1, ORCHARD PARK, NY 14127 USA
SN 
EI 1949-2553
J9 ONCOTARGET
JI Oncotarget
PD SEP 5
PY 2017
VL 8
IS 37
BP 61072
EP 61082
DI 10.18632/oncotarget.17851
PG 11
WC Oncology; Cell Biology
SC Oncology; Cell Biology
GA FF8GI
UT WOS:000409254200027
PM 28977847
DA 2025-02-17
ER

PT J
AU Inogés, S
   Tejada, S
   de Cerio, ALD
   Pérez-Larraya, JG
   Espinós, J
   Idoate, MA
   Domínguez, PD
   de Eulate, RG
   Aristu, J
   Bendandi, M
   Pastor, F
   Alonso, M
   Andreu, E
   Cardoso, FP
   Valle, RD
AF Inoges, Susana
   Tejada, Sonia
   de Cerio, Ascension Lopez-Diaz
   Perez-Larraya, Jaime Gallego
   Espinos, Jaime
   Idoate, Miguel Angel
   Dominguez, Pablo Daniel
   de Eulate, Reyes Garcia
   Aristu, Javier
   Bendandi, Maurizio
   Pastor, Fernando
   Alonso, Marta
   Andreu, Enrique
   Cardoso, Felipe Prosper
   Valle, Ricardo Diez
TI A phase II trial of autologous dendritic cell vaccination and radiochemotherapy following fluorescence-guided surgery in newly diagnosed glioblastoma patients
SO JOURNAL OF TRANSLATIONAL MEDICINE
LA English
DT Article
DE Glioblastoma; Immunotherapy; Dendritic cell; Overall survival
ID 5-aminolevulinic acid; adjuvant temozolomide; resection; multiforme; extent; survival; glioma; radiotherapy; bevacizumab; immunotherapy
AB Background: Prognosis of patients with glioblastoma multiforme (GBM) remains dismal, with median overall survival (OS) of about 15 months. It is therefore crucial to search alternative strategies that improve these results obtained with conventional treatments. In this context, immunotherapy seems to be a promising therapeutic option. We hypothesized that the addition of tumor lysate-pulsed autologous dendritic cells (DCs) vaccination to maximal safe resection followed by radiotherapy and concomitant and adjuvant temozolomide could improve patients' survival. Methods: We conducted a phase-II clinical trial of autologous DCs vaccination in patients with newly diagnosed patients GBM who were candidates to complete or near complete resection. Candidates were finally included if residual tumor volume was lower than 1 cc on postoperative radiological examination. Autologous DCs were generated from peripheral blood monocytes and pulsed with autologous whole tumor lysate. The vaccination calendar started before radiotherapy and was continued during adjuvant chemotherapy. Progression free survival (PFS) and OS were analyzed with the Kaplan-Meier method. Immune response were assessed in blood samples obtained before each vaccines. Results: Thirty-two consecutive patients were screened, one of which was a screening failure due to insufficient resection. Median age was 61 years (range 42-70). Karnofsky performance score (KPS) was 90-100 in 29%, 80 in 35.5% and 60-70 in 35.5% of cases. MGMT -(O-6-methylguanine-DNA-methyltransferase) promoter was methylated in 45.2% of patients. No severe adverse effects related to immunotherapy were registered. Median PFS was 12.7 months (CI 95% 7-16) and median OS was 23.4 months (95% CI 16-33.1). Increase in post-vaccination tumor specific immune response after vaccines (proliferation or cytokine production) was detected in 11/27 evaluated patients. No correlation between immune response and survival was found. Conclusions: Our results suggest that the addition of tumor lysate-pulsed autologous DCs vaccination to tumor resection and combined radio-chemotherapy is feasible and safe. A multicenter randomized clinical trial is warranted to evaluate the potential survival benefit of this therapeutic approach.
C1 [Inoges, Susana; de Cerio, Ascension Lopez-Diaz; Cardoso, Felipe Prosper] Clin Univ Navarra, Cell Therapy Area, Ave Pio 12 36, Navarra 31008, Spain.
   [Inoges, Susana; de Cerio, Ascension Lopez-Diaz; Andreu, Enrique] Clin Univ Navarra, Immunol & Immunotherapy Dept, Ave Pio 12 36, Navarra 31008, Spain.
   [Tejada, Sonia; Valle, Ricardo Diez] Clin Univ Navarra, Dept Neurosurg, Ave Pio 12 36, Navarra 31008, Spain.
   [Perez-Larraya, Jaime Gallego] Clin Univ Navarra, Dept Neurol, Ave Pio 12 36, Navarra 31008, Spain.
   [Espinos, Jaime] Clin Univ Navarra, Dept Oncol, Ave Pio 12 36, Navarra 31008, Spain.
   [Idoate, Miguel Angel] Clin Univ Navarra, Dept Pathol, Ave Pio 12 36, Navarra 31008, Spain.
   [Dominguez, Pablo Daniel; de Eulate, Reyes Garcia] Clin Univ Navarra, Dept Radiol, Ave Pio 12 36, Navarra 31008, Spain.
   [Aristu, Javier] Clin Univ Navarra, Dept Radiat Oncol, Navarra 31008, Spain.
   [Bendandi, Maurizio] Wake Forest Univ, Dept Internal Med, Comprehens Canc Ctr, Sect Hematol Oncol,Baptist Healthcare Ctr, Winston Salem, NC 27109 USA.
   [Bendandi, Maurizio] WG Hefner VA Med Ctr, Dept Internal Med, Sect Hematol Oncol, Salisbury, NC USA.
   [Pastor, Fernando] Univ Navarra, Program Mol Therapies, Aptamer Unit, CIMA, Ave Pio 12 36, Navarra 31008, Spain.
   [Alonso, Marta] Univ Navarra, Program Solid Tumors & Biomarkers, CIMA, Ave Pio 12 36, Navarra 31008, Spain.
   [Cardoso, Felipe Prosper] Clin Univ Navarra, Haematol & Haemotherapy Dept, Ave Pio 12 36, Navarra 31008, Spain.
C3 University of Navarra; University of Navarra; University of Navarra; University of Navarra; University of Navarra; University of Navarra; University of Navarra; University of Navarra; Wake Forest University; University of Navarra; University of Navarra; University of Navarra
RP Inogés, S (通讯作者)，Clin Univ Navarra, Cell Therapy Area, Ave Pio 12 36, Navarra 31008, Spain.; Valle, RD (通讯作者)，Clin Univ Navarra, Dept Neurosurg, Ave Pio 12 36, Navarra 31008, Spain.
EM sinoges@unav.es; rdiezvalle@unav.es
FU Spanish Health Ministry [MCI EC08/00186]
CR Ardon H, 2010, J NEURO-ONCOL, V99, P261, DOI 10.1007/s11060-010-0131-y
   Chamberlain MC, 2011, CLIN MED INSIGHTS-ON, V5, P117, DOI 10.4137/CMO.S7232
   Chinot OL, 2014, NEW ENGL J MED, V370, P709, DOI 10.1056/NEJMoa1308345
   De Vleeschouwer S, 2008, CLIN CANCER RES, V14, P3098, DOI 10.1158/1078-0432.CCR-07-4875
   Della Puppa A, 2013, ACTA NEUROCHIR, V155, P965, DOI 10.1007/s00701-013-1660-x
   Valle RD, 2012, WORLD J CLIN ONCOL, V3, P142, DOI 10.5306/wjco.v3.i11.142
   Valle RD, 2011, J NEURO-ONCOL, V102, P105, DOI 10.1007/s11060-010-0296-4
   Fadul CE, 2011, J IMMUNOTHER, V34, P382, DOI 10.1097/CJI.0b013e318215e300
   Finn OJ, 2008, NEW ENGL J MED, V358, P2704, DOI 10.1056/NEJMra072739
   Gilbert MR, 2014, NEW ENGL J MED, V370, P699, DOI 10.1056/NEJMoa1308573
   Gros A, 2014, J CLIN INVEST, V124, P2246, DOI 10.1172/JCI73639
   Hatiboglu MA, 2009, NEUROSURGERY, V64, P1073, DOI 10.1227/01.NEU.0000345647.58219.07
   Huang B, 2007, CANCER LETT, V252, P86, DOI 10.1016/j.canlet.2006.12.012
   Lacroix M, 2001, J NEUROSURG, V95, P190, DOI 10.3171/jns.2001.95.2.0190
   Li J, 2011, INT J RADIAT ONCOL, V81, P623, DOI 10.1016/j.ijrobp.2010.06.012
   Liau LM, 2005, CLIN CANCER RES, V11, P5515, DOI 10.1158/1078-0432.CCR-05-0464
   Louis DN, 2007, ACTA NEUROPATHOL, V114, P547, DOI 10.1007/s00401-007-0278-6
   MACDONALD DR, 1990, J CLIN ONCOL, V8, P1277, DOI 10.1200/JCO.1990.8.7.1277
   Marko NF, 2014, J CLIN ONCOL, V32, P774, DOI 10.1200/JCO.2013.51.8886
   Okada H, 2015, LANCET ONCOL, V16, PE534, DOI 10.1016/S1470-2045(15)00088-1
   Palucka K, 2012, NAT REV CANCER, V12, P265, DOI 10.1038/nrc3258
   Phuphanich S, 2013, CANCER IMMUNOL IMMUN, V62, P125, DOI 10.1007/s00262-012-1319-0
   Prins RM, 2011, CLIN CANCER RES, V17, P1603, DOI 10.1158/1078-0432.CCR-10-2563
   Sadhak Sengupta, 2012, CLIN DEV IMMUNOL, V2012, P0
   Sampson JH, 2010, J CLIN ONCOL, V28, P4722, DOI 10.1200/JCO.2010.28.6963
   Sanai N, 2008, NEUROSURGERY, V62, P753, DOI 10.1227/01.neu.0000318159.21731.cf
   Sanai N, 2011, J NEUROSURG, V115, P3, DOI 10.3171/2011.2.JNS10998
   Schucht P, 2012, NEUROSURGERY, V71, P927, DOI 10.1227/NEU.0b013e31826d1e6b
   Stummer W, 2006, LANCET ONCOL, V7, P392, DOI 10.1016/S1470-2045(06)70665-9
   Stummer W, 2008, NEUROSURGERY, V62, P564, DOI 10.1227/01.NEU.0000346230.80425.3A
   Stummer W, 2011, ACTA NEUROCHIR, V153, P1211, DOI 10.1007/s00701-011-1001-x
   Stupp R, 2005, NEW ENGL J MED, V352, P987, DOI 10.1056/NEJMoa043330
   Stupp R, 2009, LANCET ONCOL, V10, P459, DOI 10.1016/S1470-2045(09)70025-7
   Wheeler CJ, 2008, CANCER RES, V68, P5955, DOI 10.1158/0008-5472.CAN-07-5973
   Wheeler CJ, 2004, CLIN CANCER RES, V10, P5316, DOI 10.1158/1078-0432.CCR-04-0497
   Yamanaka R, 2005, CLIN CANCER RES, V11, P4160, DOI 10.1158/1078-0432.CCR-05-0120
   Yu JS, 2004, CANCER RES, V64, P4973, DOI 10.1158/0008-5472.CAN-03-3505
NR 37
TC 105
Z9 109
U1 1
U2 25
PU BMC
PI LONDON
PA CAMPUS, 4 CRINAN ST, LONDON N1 9XW, ENGLAND
SN 
EI 1479-5876
J9 J TRANSL MED
JI J. Transl. Med.
PD MAY 12
PY 2017
VL 15
IS 
BP 
EP 
DI 10.1186/s12967-017-1202-z
PG 12
WC Medicine, Research & Experimental
SC Research & Experimental Medicine
GA EV8FF
UT WOS:000402015300001
PM 28499389
DA 2025-02-17
ER

PT J
AU Them, LN
   Ibañez-Julia, MJ
   Alentorn, A
   Duran-Peña, A
   Royer-Perron, L
   Sanson, M
   Hoang-Xuan, K
   Delattre, JY
   Idbaih, A
AF Them, Ludovic Nguyen
   Ibanez-Julia, Maria Jose
   Alentorn, Agusti
   Duran-Pena, Alberto
   Royer-Perron, Louis
   Sanson, Marc
   Hoang-Xuan, Khe
   Delattre, Jean-Yves
   Idbaih, Ahmed
TI Targeting the immune system in glioblastoma
SO EXPERT REVIEW OF PRECISION MEDICINE AND DRUG DEVELOPMENT
LA English
DT Review
DE Glioblastoma; immunotherapy; treatment; active; passive; checkpoint inhibitors
ID regulatory t-cells; tumor-infiltrating lymphocytes; herpes-simplex-virus; high-grade glioma; dendritic cells; ctla-4 blockade; pd-1 blockade; malignant glioma; open-label; checkpoint inhibitor
AB Introduction: Glioblastoma (GBM) is the most aggressive primary brain cancer in adults. The standard of care of newly diagnosed GBM, including radiotherapy with concurrent and adjuvant chemotherapy with temozolomide, was established more than 10 years ago. Despite this very intensive and multimodal therapeutic regimen, the prognosis of GBM patients remains grim. New treatments are urgently needed. Immunotherapy is changing perspectives in oncology and has raised of lot of hope for brain tumor patients. Areas covered: We will review molecular and cellular actors involved in immune response against GBM cells. Then, we will discuss the drugs modulating these immune molecular and cellular targets including passive and active immunotherapies. Expert commentary: Results obtained from studies using immunotherapy in GBM are encouraging and multiple promising phase III clinical trials are ongoing. Better outcomes with immunotherapies, alone or in combination, are expected in at least subpopulations of patients exhibiting peculiar histomolecular and/or immunologic patterns.
C1 [Them, Ludovic Nguyen; Ibanez-Julia, Maria Jose; Alentorn, Agusti; Duran-Pena, Alberto; Royer-Perron, Louis; Sanson, Marc; Hoang-Xuan, Khe; Delattre, Jean-Yves; Idbaih, Ahmed] Hop Univ La Pitie Salpetriere Charles Foix, AP HP, Serv Neurol Mazarin 2, F-75013 Paris, Ile De France, France.
   [Alentorn, Agusti; Royer-Perron, Louis; Sanson, Marc; Hoang-Xuan, Khe; Delattre, Jean-Yves; Idbaih, Ahmed] Univ Paris 06, UPMC, Sorbonne Univ,Inst Cerveau & Moelle Epiniere, CNRS,INSERM,U 1127,UMR 7225,ICM,UMR S 1127, F-75013 Paris, France.
C3 Sorbonne Universite; Assistance Publique Hopitaux Paris (APHP); Hopital Universitaire Charles-Foix - APHP; Hopital Universitaire Pitie-Salpetriere - APHP; Institut National de la Sante et de la Recherche Medicale (Inserm); Centre National de la Recherche Scientifique (CNRS); CNRS - National Institute for Biology (INSB); Sorbonne Universite
RP Them, LN (通讯作者)，Hop Univ La Pitie Salpetriere Charles Foix, AP HP, Serv Neurol Mazarin 2, F-75013 Paris, Ile De France, France.
EM ludovic-nguyen@live.fr
FU Institut Universitaire de Cancerologie [ANR-10-IAIHU-06]
CR Advani SJ, 2011, GENE THER, V18, P1098, DOI 10.1038/gt.2011.61
   Andtbacka RHI, 2015, J CLIN ONCOL, V33, P2780, DOI 10.1200/JCO.2014.58.3377
   Antonios JP, 2017, NEURO-ONCOLOGY, V19, P796, DOI 10.1093/neuonc/now287
   Ardon H, 2012, CANCER IMMUNOL IMMUN, V61, P2033, DOI 10.1007/s00262-012-1261-1
   Ardon H, 2010, J NEURO-ONCOL, V99, P261, DOI 10.1007/s11060-010-0131-y
   Bai L, 2002, INT J ONCOL, V21, P685
   Berg JV, 2013, J EXP MED, V210, P2803, DOI 10.1084/jem.20130678
   Berghoff AS, 2015, NEURO-ONCOLOGY, V17, P1064, DOI 10.1093/neuonc/nou307
   Bouffet E, 2016, J CLIN ONCOL, V34, P2206, DOI 10.1200/JCO.2016.66.6552
   Brown CE, 2016, NEW ENGL J MED, V375, P2561, DOI 10.1056/NEJMoa1610497
   Brown JA, 2003, J IMMUNOL, V170, P1257, DOI 10.4049/jimmunol.170.3.1257
   Cahill DP, 2007, CLIN CANCER RES, V13, P2038, DOI 10.1158/1078-0432.CCR-06-2149
   Capper D, 2010, BRAIN PATHOL, V20, P245, DOI 10.1111/j.1750-3639.2009.00352.x
   Castle JC, 2012, CANCER RES, V72, P1081, DOI 10.1158/0008-5472.CAN-11-3722
   Chang AL, 2016, CANCER RES, V76, P5671, DOI 10.1158/0008-5472.CAN-16-0144
   Chiocca EA, 2004, MOL THER, V10, P958, DOI 10.1016/j.ymthe.2004.07.021
   DAgostino PM, 2012, ACTA NEUROPATHOL, V124, P599, DOI 10.1007/s00401-012-1018-0
   DiMeco F, 2000, J NEUROSURG, V92, P419, DOI 10.3171/jns.2000.92.3.0419
   El Andaloussi A, 2006, NEURO-ONCOLOGY, V8, P234, DOI 10.1215/15228517-2006-006
   Erson-Omay EZ, 2017, GENOME MED, V9, P0, DOI 10.1186/s13073-017-0401-9
   Everson RG, 2016, NEURO-ONCOLOGY, V18, P368, DOI 10.1093/neuonc/nov153
   Everson RG, 2014, J IMMUNOTHER CANCER, V2, P0, DOI 10.1186/2051-1426-2-10
   Fecci PE, 2006, CANCER RES, V66, P3294, DOI 10.1158/0008-5472.CAN-05-3773
   Fecci PE, 2007, CLIN CANCER RES, V13, P2158, DOI 10.1158/1078-0432.CCR-06-2070
   Ferrucci PF, 2016, ANN ONCOL, V27, P732, DOI 10.1093/annonc/mdw016
   Fong B, 2012, PLOS ONE, V7, P0, DOI 10.1371/journal.pone.0032614
   Freeman AI, 2006, MOL THER, V13, P221, DOI 10.1016/j.ymthe.2005.08.016
   Fueyo J, 2003, J NATL CANCER I, V95, P652, DOI 10.1093/jnci/95.9.652
   Fujita M, 1950, J IMMUNOL BALTIM MD, V2008, P2089
   Garber K, 2006, J NATL CANCER I, V98, P298, DOI 10.1093/jnci/djj111
   Gielen PR, 2016, NEURO-ONCOLOGY, V18, P1253, DOI 10.1093/neuonc/now034
   Gobert M, 2009, CANCER RES, V69, P2000, DOI 10.1158/0008-5472.CAN-08-2360
   Grauer OM, 1950, J IMMUNOL BALTIM MD, V2008, P6720
   Hamid O, 2013, NEW ENGL J MED, V369, P134, DOI 10.1056/NEJMoa1305133
   Han JF, 2015, CANCER RES, V75, P5273, DOI 10.1158/0008-5472.CAN-15-0894
   Hardcastle J, 2017, NEURO-ONCOLOGY, V19, P493, DOI 10.1093/neuonc/now179
   Harrow S, 2004, GENE THER, V11, P1648, DOI 10.1038/sj.gt.3302289
   Heimberger AB, 2003, CLIN CANCER RES, V9, P4247
   Herbst RS, 2014, NATURE, V515, P563, DOI 10.1038/nature14011
   Hirano F, 2005, CANCER RES, V65, P1089
   Hodi FS, 2008, NAT CLIN PRACT ONCOL, V5, P557, DOI 10.1038/ncponc1183
   Homicsko K, 2016, CANCER RES, V76, P6765, DOI 10.1158/0008-5472.CAN-16-2868
   Hussain SF, 2007, CANCER RES, V67, P9630, DOI 10.1158/0008-5472.CAN-07-1243
   Hwang TH, 2011, MOL THER, V19, P1913, DOI 10.1038/mt.2011.132
   Iwai Y, 2002, P NATL ACAD SCI USA, V99, P12293, DOI 10.1073/pnas.192461099
   Ji RR, 2012, CANCER IMMUNOL IMMUN, V61, P1019, DOI 10.1007/s00262-011-1172-6
   Jiang H, 2007, J NATL CANCER I, V99, P1410, DOI 10.1093/jnci/djm102
   Johnson LA, 2015, SCI TRANSL MED, V7, P0, DOI 10.1126/scitranslmed.aaa4963
   Kahlon KS, 2004, CANCER RES, V64, P9160, DOI 10.1158/0008-5472.CAN-04-0454
   Kanai R, 2011, CLIN CANCER RES, V17, P3686, DOI 10.1158/1078-0432.CCR-10-3142
   Kim JE, 2017, CLIN CANCER RES, V23, P124, DOI 10.1158/1078-0432.CCR-15-1535
   Kjaergaard J, 2005, J NEUROSURG, V103, P156, DOI 10.3171/jns.2005.103.1.0156
   Koks CA, 2015, INT J CANCER, V136, PE313, DOI 10.1002/ijc.29202
   Le DT, 2015, NEW ENGL J MED, V372, P2509, DOI 10.1056/NEJMoa1500596
   Liakou CI, 2008, P NATL ACAD SCI USA, V105, P14987, DOI 10.1073/pnas.0806075105
   Liau LM, 2005, CLIN CANCER RES, V11, P5515, DOI 10.1158/1078-0432.CCR-05-0464
   Liau LM, 1999, J NEUROSURG, V90, P1115, DOI 10.3171/jns.1999.90.6.1115
   Lohr J, 2011, CLIN CANCER RES, V17, P4296, DOI 10.1158/1078-0432.CCR-10-2557
   Lun XQ, 2010, MOL THER, V18, P1927, DOI 10.1038/mt.2010.183
   Margolin K, 2012, LANCET ONCOL, V13, P459, DOI 10.1016/S1470-2045(12)70090-6
   Mariani CL, 2007, J NEURO-ONCOL, V85, P231, DOI 10.1007/s11060-007-9415-2
   Markert JM, 2014, MOL THER, V22, P1048, DOI 10.1038/mt.2014.22
   Maur M, 2012, J CLIN ONCOL, V30, PE76, DOI 10.1200/JCO.2011.38.7886
   Meisen WH, 2015, CLIN CANCER RES, V21, P3274, DOI 10.1158/1078-0432.CCR-14-3118
   MERCHANT RE, 1992, J NEURO-ONCOL, V12, P75
   Mitchell DA, 2015, NATURE, V519, P366, DOI 10.1038/nature14320
   Mohammad MG, 2014, J CLIN INVEST, V124, P1228, DOI 10.1172/JCI71544
   Okada H, 2015, LANCET ONCOL, V16, PE534, DOI 10.1016/S1470-2045(15)00088-1
   Pardoll DM, 2012, NAT REV CANCER, V12, P252, DOI 10.1038/nrc3239
   Pellegatta S, 2015, ACTA NEUROPATHOL COM, V3, P0, DOI 10.1186/s40478-014-0180-0
   Phuphanich S, 2013, CANCER IMMUNOL IMMUN, V62, P125, DOI 10.1007/s00262-012-1319-0
   Plautz GE, 2000, CLIN CANCER RES, V6, P2209
   Prins RM, 2011, CLIN CANCER RES, V17, P1603, DOI 10.1158/1078-0432.CCR-10-2563
   Rainov NG, 2000, HUM GENE THER, V11, P2389, DOI 10.1089/104303400750038499
   Rampling R, 2016, CLIN CANCER RES, V22, P4776, DOI 10.1158/1078-0432.CCR-16-0506
   Ransohoff RM, 2012, NAT REV IMMUNOL, V12, P623, DOI 10.1038/nri3265
   Reardon David A, 2016, J CLIN ONCOL, V34, P0
   Rizvi NA, 2015, SCIENCE, V348, P124, DOI 10.1126/science.aaa1348
   Rizvi NA, 2015, LANCET ONCOL, V16, P257, DOI 10.1016/S1470-2045(15)70054-9
   Robert L, 2014, CLIN CANCER RES, V20, P2424, DOI 10.1158/1078-0432.CCR-13-2648
   Saikali S, 2007, J NEURO-ONCOL, V81, P139, DOI 10.1007/s11060-006-9220-3
   Sampson JH, 2010, J CLIN ONCOL, V28, P4722, DOI 10.1200/JCO.2010.28.6963
   Sampson JH, 2009, MOL CANCER THER, V8, P2773, DOI 10.1158/1535-7163.MCT-09-0124
   Santegoets SJAM, 2013, CANCER IMMUNOL IMMUN, V62, P245, DOI 10.1007/s00262-012-1330-5
   Schuessler A, 2014, CANCER RES, V74, P3466, DOI 10.1158/0008-5472.CAN-14-0296
   Schumacher T, 2014, NATURE, V512, P324, DOI 10.1038/nature13387
   Schuster J, 2015, NEURO-ONCOLOGY, V17, P854, DOI 10.1093/neuonc/nou348
   Snyder A, 2014, NEW ENGL J MED, V371, P2189, DOI 10.1056/NEJMoa1406498
   Stojdl DF, 2003, CANCER CELL, V4, P263, DOI 10.1016/S1535-6108(03)00241-1
   Stupp R, 2009, LANCET ONCOL, V10, P459, DOI 10.1016/S1470-2045(09)70025-7
   Tartour E, 2011, CANCER METAST REV, V30, P83, DOI 10.1007/s10555-011-9281-4
   Taube JM, 2014, CLIN CANCER RES, V20, P5064, DOI 10.1158/1078-0432.CCR-13-3271
   Topalian SL, 2012, NEW ENGL J MED, V366, P2443, DOI 10.1056/NEJMoa1200690
   Tsuboi K, 2003, CLIN CANCER RES, V9, P3294
   Tumeh PC, 2014, NATURE, V515, P568, DOI 10.1038/nature13954
   Uchida H, 2013, MOL THER, V21, P561, DOI 10.1038/mt.2012.211
   Ueda R, 2007, J TRANSL MED, V5, P0, DOI 10.1186/1479-5876-5-68
   Van Allen EM, 2015, SCIENCE, V350, P207, DOI 10.1126/science.aad0095
   Vik-Mo EO, 2013, CANCER IMMUNOL IMMUN, V62, P1499, DOI 10.1007/s00262-013-1453-3
   Wainwright DA, 2014, CLIN CANCER RES, V20, P5290, DOI 10.1158/1078-0432.CCR-14-0514
   Wainwright DA, 2012, CLIN CANCER RES, V18, P6110, DOI 10.1158/1078-0432.CCR-12-2130
   Weber JS, 1997, J IMMUNOTHER HAGERST, V2012, P89
   Westphal M, 2013, LANCET ONCOL, V14, P823, DOI 10.1016/S1470-2045(13)70274-2
   Wheeler CJ, 2008, CANCER RES, V68, P5955, DOI 10.1158/0008-5472.CAN-07-5973
   Williams TJ, 2016, JAMA NEUROL, V73, P928, DOI 10.1001/jamaneurol.2016.1399
   Wolchok JD, 2013, NEW ENGL J MED, V369, P122, DOI 10.1056/NEJMoa1302369
   Yan H, 2009, NEW ENGL J MED, V360, P765, DOI 10.1056/NEJMoa0808710
   Yao Y, 2009, NEURO-ONCOLOGY, V11, P757, DOI 10.1215/15228517-2009-014
   Yip S, 2009, CLIN CANCER RES, V15, P4622, DOI 10.1158/1078-0432.CCR-08-3012
   Yu JS, 2001, CANCER RES, V61, P842
   Yu JS, 2004, CANCER RES, V64, P4973, DOI 10.1158/0008-5472.CAN-03-3505
   Zamarron BF, 2011, INT J BIOL SCI, V7, P651, DOI 10.7150/ijbs.7.651
   Zhang JG, 2007, CLIN CANCER RES, V13, P566, DOI 10.1158/1078-0432.CCR-06-1576
   Zhang LY, 2009, GLIA, V57, P1458, DOI 10.1002/glia.20863
   Zhang XH, 2017, ONCOTARGET, V8, P7157, DOI 10.18632/oncotarget.12702
   Zhu XM, 2005, J NEURO-ONCOL, V74, P9, DOI 10.1007/s11060-004-3339-x
NR 116
TC 0
Z9 0
U1 0
U2 1
PU TAYLOR & FRANCIS LTD
PI ABINGDON
PA 2-4 PARK SQUARE, MILTON PARK, ABINGDON OR14 4RN, OXON, ENGLAND
SN 2380-8993
EI 
J9 EXPERT REV PRECIS ME
JI Expert Rev. Precis. Med. Drug Dev.
PD JUN 15
PY 2017
VL 2
IS 2
BP 121
EP 131
DI 10.1080/23808993.2017.1309256
PG 11
WC Pharmacology & Pharmacy
SC Pharmacology & Pharmacy
GA GX6DE
UT WOS:000447847000007
DA 2025-02-17
ER

PT J
AU Antonios, JP
   Soto, H
   Everson, RG
   Moughon, DL
   Wang, AC
   Orpilla, J
   Radu, C
   Ellingson, BM
   Lee, JT
   Cloughesy, T
   Phelps, ME
   Czernin, J
   Liau, LM
   Prins, RM
AF Antonios, Joseph P.
   Soto, Horacio
   Everson, Richard G.
   Moughon, Diana L.
   Wang, Anthony C.
   Orpilla, Joey
   Radu, Caius
   Ellingson, Benjamin M.
   Lee, Jason T.
   Cloughesy, Timothy
   Phelps, Michael E.
   Czernin, Johannes
   Liau, Linda M.
   Prins, Robert M.
TI Detection of immune responses after immunotherapy in glioblastoma using PET and MRI
SO PROCEEDINGS OF THE NATIONAL ACADEMY OF SCIENCES OF THE UNITED STATES OF AMERICA
LA English
DT Article
DE glioblastoma; PET; MRI; immunotherapy; checkpoint blockade
ID dendritic cell vaccination; infiltrating t-cells; recurrent glioblastoma; tumor; pseudoprogression; pseudoresponse; bevacizumab; challenges; prediction
AB Contrast-enhanced MRI is typically used to follow treatment response and progression in patients with glioblastoma (GBM). However, differentiating tumor progression from pseudoprogression remains a clinical dilemma largely unmitigated by current advances in imaging techniques. Noninvasive imaging techniques capable of distinguishing these two conditions could play an important role in the clinical management of patients with GBM and other brain malignancies. We hypothesized that PET probes for deoxycytidine kinase (dCK) could be used to differentiate immune inflammatory responses from other sources of contrast-enhancement on MRI. Orthotopic malignant gliomas were established in syngeneic immunocompetent mice and then treated with dendritic cell (DC) vaccination and/or PD-1 mAb blockade. Mice were then imaged with [F-18]-FAC PET/CT and MRI with i.v. contrast. The ratio of contrast enhancement on MRI to normalized PET probe uptake, which we term the immunotherapeutic response index, delineated specific regions of immune inflammatory activity. On postmortem examination, FACS-based enumeration of intracranial tumor-infiltrating lymphocytes directly correlated with quantitative [F-18]-FAC PET probe uptake. Three patients with GBM undergoing treatment with tumor lysate-pulsed DC vaccination and PD-1 mAb blockade were also imaged before and after therapy using MRI and a clinical PET probe for dCK. Unlike in mice, [F-18]-FAC is rapidly catabolized in humans; thus, we used another dCK PET probe, [F-18]-clofarabine ([F-18]-CFA), that may be more clinically relevant. Enhanced [F-18]-CFA PET probe accumulation was identified in tumor and secondary lymphoid organs after immunotherapy. Our findings identify a noninvasive modality capable of imaging the host antitumor immune response against intracranial tumors.
C1 [Antonios, Joseph P.; Soto, Horacio; Everson, Richard G.; Moughon, Diana L.; Wang, Anthony C.; Orpilla, Joey; Liau, Linda M.; Prins, Robert M.] Univ Calif Los Angeles, David Geffen Sch Med UCLA, Dept Neurosurg, Los Angeles, CA 90095 USA.
   [Radu, Caius; Lee, Jason T.; Phelps, Michael E.; Czernin, Johannes; Prins, Robert M.] Univ Calif Los Angeles, David Geffen Sch Med UCLA, Dept Mol & Med Pharmacol, Los Angeles, CA 90095 USA.
   [Radu, Caius; Ellingson, Benjamin M.; Cloughesy, Timothy; Phelps, Michael E.; Czernin, Johannes; Liau, Linda M.; Prins, Robert M.] Univ Calif Los Angeles, David Geffen Sch Med UCLA, Jonsson Comprehens Canc Ctr, Los Angeles, CA 90095 USA.
   [Radu, Caius; Lee, Jason T.; Phelps, Michael E.; Czernin, Johannes] Univ Calif Los Angeles, David Geffen Sch Med UCLA, Crump Inst Mol Imaging, Los Angeles, CA 90095 USA.
   [Ellingson, Benjamin M.] Univ Calif Los Angeles, David Geffen Sch Med UCLA, Dept Radiol, Los Angeles, CA 90095 USA.
   [Cloughesy, Timothy] Univ Calif Los Angeles, David Geffen Sch Med UCLA, Dept Neurol, Los Angeles, CA 90095 USA.
   [Liau, Linda M.; Prins, Robert M.] Univ Calif Los Angeles, David Geffen Sch Med UCLA, Brain Res Inst, Los Angeles, CA 90095 USA.
C3 University of California System; University of California Los Angeles; University of California Los Angeles Medical Center; David Geffen School of Medicine at UCLA; University of California System; University of California Los Angeles; University of California Los Angeles Medical Center; David Geffen School of Medicine at UCLA; University of California System; University of California Los Angeles; University of California Los Angeles Medical Center; David Geffen School of Medicine at UCLA; UCLA Jonsson Comprehensive Cancer Center; University of California System; University of California Los Angeles; University of California Los Angeles Medical Center; David Geffen School of Medicine at UCLA; University of California System; University of California Los Angeles; University of California Los Angeles Medical Center; David Geffen School of Medicine at UCLA; University of California System; University of California Los Angeles; University of California Los Angeles Medical Center; David Geffen School of Medicine at UCLA; University of California System; University of California Los Angeles; University of California Los Angeles Medical Center; David Geffen School of Medicine at UCLA
RP Prins, RM (通讯作者)，Univ Calif Los Angeles, David Geffen Sch Med UCLA, Dept Neurosurg, Los Angeles, CA 90095 USA.; Phelps, ME; Prins, RM (通讯作者)，Univ Calif Los Angeles, David Geffen Sch Med UCLA, Dept Mol & Med Pharmacol, Los Angeles, CA 90095 USA.; Phelps, ME; Prins, RM (通讯作者)，Univ Calif Los Angeles, David Geffen Sch Med UCLA, Jonsson Comprehens Canc Ctr, Los Angeles, CA 90095 USA.; Phelps, ME (通讯作者)，Univ Calif Los Angeles, David Geffen Sch Med UCLA, Crump Inst Mol Imaging, Los Angeles, CA 90095 USA.; Prins, RM (通讯作者)，Univ Calif Los Angeles, David Geffen Sch Med UCLA, Brain Res Inst, Los Angeles, CA 90095 USA.
EM mphelps@mednet.ucla.edu; rprins@mednet.ucla.edu
FU National Institutes of Health/National Cancer Institute [R21 CA186004, R01 CA154256, R01 CA125244, R25 NS079198]; Isabel Neidorf Foundation; Musella Foundation for Brain Tumor Research; American Cancer Society Research Scholar Grant; UCLA Graduate Division Dissertation Year Fellowship; UCLA Department of Radiology; UCLA Medical Scientist Training Program; National Cancer Institute [P50CA211015] Funding Source: NIH RePORTER; National Institute of Neurological Disorders and Stroke [R25NS079198] Funding Source: NIH RePORTER
CR Antonios JP, 2016, JCI INSIGHT, V1, P0, DOI 10.1172/jci.insight.87059
   Antonios JP, 2017, NEURO-ONCOLOGY, V19, P796, DOI 10.1093/neuonc/now287
   Brandsma D, 2009, CURR OPIN NEUROL, V22, P633, DOI 10.1097/WCO.0b013e328332363e
   Brandsma D, 2008, LANCET ONCOL, V9, P453, DOI 10.1016/S1470-2045(08)70125-6
   Brewer S, 2010, GASTROENTEROLOGY, V138, P1266, DOI 10.1053/j.gastro.2010.01.003
   Ellingson BM, 2017, NEUROTHERAPEUTICS, V14, P307, DOI 10.1007/s13311-016-0507-6
   Ellingson BM, 2013, PET CLIN, V8, P201, DOI 10.1016/j.cpet.2012.09.002
   Ellingson BM, 2015, NEURO-ONCOLOGY, V17, P1188, DOI 10.1093/neuonc/nov095
   Ellingson BM, 2014, RADIOLOGY, V271, P200, DOI 10.1148/radiol.13131305
   Galon J, 2006, SCIENCE, V313, P1960, DOI 10.1126/science.1129139
   Galon J, 2012, J TRANSL MED, V10, P0, DOI 10.1186/1479-5876-10-205
   HAMACHER K, 1986, J NUCL MED, V27, P235
   Hsu MS, 2016, CANCER IMMUNOL RES, V4, P412, DOI 10.1158/2326-6066.CIR-15-0240
   da Cruz LCH, 2011, AM J NEURORADIOL, V32, P1978, DOI 10.3174/ajnr.A2397
   Karavaeva E, 2015, MOL IMAGING BIOL, V17, P434, DOI 10.1007/s11307-014-0807-3
   Kim W, 2016, P NATL ACAD SCI USA, V113, P4027, DOI 10.1073/pnas.1524212113
   Laing RE, 2009, P NATL ACAD SCI USA, V106, P2847, DOI 10.1073/pnas.0812890106
   Leu K, 2016, AM J NEURORADIOL, V37, P1440, DOI 10.3174/ajnr.A4759
   Liau LM, 2005, CLIN CANCER RES, V11, P5515, DOI 10.1158/1078-0432.CCR-05-0464
   McCracken MN, 2015, J CLIN INVEST, V125, P1815, DOI 10.1172/JCI77326
   Müller I, 2016, CYTOTHERAPY, V18, P1146, DOI 10.1016/j.jcyt.2016.05.014
   Nair-Gill E, 2010, J CLIN INVEST, V120, P2005, DOI 10.1172/JCI41250
   Nghiemphu PL, 2009, NEUROLOGY, V72, P1217, DOI 10.1212/01.wnl.0000345668.03039.90
   Okada H, 2015, LANCET ONCOL, V16, PE534, DOI 10.1016/S1470-2045(15)00088-1
   Pagès F, 2009, J CLIN ONCOL, V27, P5944, DOI 10.1200/JCO.2008.19.6147
   Prins RM, 2003, CANCER RES, V63, P8487
   Prins RM, 2013, J IMMUNOTHER, V36, P152, DOI 10.1097/CJI.0b013e3182811ae4
   Prins RM, 2011, CLIN CANCER RES, V17, P1603, DOI 10.1158/1078-0432.CCR-10-2563
   Radu CG, 2008, NAT MED, V14, P783, DOI 10.1038/nm1724
   Shu CJ, 2010, J NUCL MED, V51, P1092, DOI 10.2967/jnumed.109.073361
   Tumeh PC, 2014, NATURE, V515, P568, DOI 10.1038/nature13954
   Wargo JA, 2016, CURR OPIN IMMUNOL, V41, P23, DOI 10.1016/j.coi.2016.05.006
   Weathers SP, 2015, J NEURO-ONCOL, V123, P331, DOI 10.1007/s11060-015-1716-2
NR 33
TC 68
Z9 75
U1 1
U2 33
PU NATL ACAD SCIENCES
PI WASHINGTON
PA 2101 CONSTITUTION AVE NW, WASHINGTON, DC 20418 USA
SN 0027-8424
EI 
J9 P NATL ACAD SCI USA
JI Proc. Natl. Acad. Sci. U. S. A.
PD SEP 19
PY 2017
VL 114
IS 38
BP 10220
EP 10225
DI 10.1073/pnas.1706689114
PG 6
WC Multidisciplinary Sciences
SC Science & Technology - Other Topics
GA FH4UH
UT WOS:000411157100075
PM 28874539
DA 2025-02-17
ER

PT J
AU Aquino, D
   Gioppo, A
   Finocchiaro, G
   Bruzzone, MG
   Cuccarini, V
AF Aquino, Domenico
   Gioppo, Andrea
   Finocchiaro, Gaetano
   Bruzzone, Maria Grazia
   Cuccarini, Valeria
TI MRI in Glioma Immunotherapy: Evidence, Pitfalls, and Perspectives
SO JOURNAL OF IMMUNOLOGY RESEARCH
LA English
DT Review
ID newly-diagnosed glioblastoma; high-grade gliomas; brain-tumors; perfusion; pseudoprogression; therapy; survival; predict; astrocytomas; temozolomide
AB Pseudophenomena, that is, imaging alterations due to therapy rather than tumor evolution, have an important impact on the management of glioma patients and the results of clinical trials. RANO (response assessment in neurooncology) criteria, including conventional MRI (cMRI), addressed the issues of pseudoprogression after radiotherapy and concomitant chemotherapy and pseudoresponse during antiangiogenic therapy of glioblastomas (GBM) and other gliomas. The development of cancer immunotherapy forced the identification of further relevant response criteria, summarized by the iRANO working group in 2015. In spite of this, the unequivocal definition of glioma progression by cMRI remains difficult particularly in the setting of immunotherapy approaches provided by checkpoint inhibitors and dendritic cells. Advanced MRI (aMRI) may in principle address this unmet clinical need. Here, we discuss the potential contribution of different aMRI techniques and their indications and pitfalls in relation to biological and imaging features of glioma and immune system interactions.
C1 [Aquino, Domenico; Gioppo, Andrea; Bruzzone, Maria Grazia; Cuccarini, Valeria] Fdn IRCCS Ist Neurol Carlo Besta, Neuroradiol Unit, Milan, Italy.
   [Gioppo, Andrea] Univ Milan, Postgrad Sch Radiodiagnost, Milan, Italy.
   [Finocchiaro, Gaetano] Fdn IRCCS Ist Neurol Carlo Besta, Mol Neurooncol Unit, Milan, Italy.
C3 Fondazione IRCCS Istituto Neurologico Carlo Besta; University of Milan; Fondazione IRCCS Istituto Neurologico Carlo Besta
RP Bruzzone, MG (通讯作者)，Fdn IRCCS Ist Neurol Carlo Besta, Neuroradiol Unit, Milan, Italy.
EM maria.bruzzone@istituto-besta.it
CR Abdulla S, 2015, CLIN RADIOL, V70, P1299, DOI 10.1016/j.crad.2015.06.096
   Aquino D, 2014, PLOS ONE, V9, P0, DOI 10.1371/journal.pone.0090535
   ARONEN HJ, 1994, RADIOLOGY, V191, P41, DOI 10.1148/radiology.191.1.8134596
   Barajas RF, 2009, RADIOLOGY, V253, P486, DOI 10.1148/radiol.2532090007
   Batchelor TT, 2013, P NATL ACAD SCI USA, V110, P19059, DOI 10.1073/pnas.1318022110
   Brandes AA, 2008, J CLIN ONCOL, V26, P2192, DOI 10.1200/JCO.2007.14.8163
   Brandsma D, 2008, LANCET ONCOL, V9, P453, DOI 10.1016/S1470-2045(08)70125-6
   Chiba Y, 2012, J NEUROSURG, V116, P835, DOI 10.3171/2011.12.JNS111255
   Dai WY, 2008, MAGN RESON MED, V60, P1488, DOI 10.1002/mrm.21790
   Daniels D, 2016, AM J NEURORADIOL, V37, P2003, DOI 10.3174/ajnr.A4866
   Finocchiaro G, 2015, DISCOV MED, V20, P7
   Folkman J, 2006, ANNU REV MED, V57, P1, DOI 10.1146/annurev.med.57.121304.131306
   Galbán CJ, 2009, NAT MED, V15, P572, DOI 10.1038/nm.1919
   Galldiks N, 2017, NEUROIMAGE-CLIN, V13, P386, DOI 10.1016/j.nicl.2016.12.020
   Gerstner ER, 2015, CANCER J, V21, P337, DOI 10.1097/PPO.0000000000000128
   Heye AK, 2014, NEUROIMAGE-CLIN, V6, P262, DOI 10.1016/j.nicl.2014.09.002
   Hu LS, 2009, AM J NEURORADIOL, V30, P552, DOI 10.3174/ajnr.A1377
   Ishikawa E, 2007, CANCER SCI, V98, P1226, DOI 10.1111/j.1349-7006.2007.00518.x
   Kamran N, 2016, EXPERT OPIN BIOL TH, V16, P1245, DOI 10.1080/14712598.2016.1212012
   Kim JH, 2006, AM J NEURORADIOL, V27, P1412
   Kong DS, 2011, AM J NEURORADIOL, V32, P382, DOI 10.3174/ajnr.A2286
   Kruser TJ, 2013, EXPERT REV NEUROTHER, V13, P389, DOI 10.1586/ern.13.7
   Law M, 2006, RADIOLOGY, V238, P658, DOI 10.1148/radiol.2382042180
   Law M, 2003, AM J NEURORADIOL, V24, P1989
   Law M, 2008, RADIOLOGY, V247, P490, DOI 10.1148/radiol.2472070898
   Liebelt Brandon D, 2016, HANDB CLIN NEUROL, V134, P163, DOI 10.1016/B978-0-12-802997-8.00010-4
   Lopci E, 2015, EUR J NUCL MED MOL I, V42, P597, DOI 10.1007/s00259-014-2971-8
   Mangla R, 2010, RADIOLOGY, V256, P575, DOI 10.1148/radiol.10091440
   Mills SJ, 2016, AM J NEURORADIOL, V37, P811, DOI 10.3174/ajnr.A4623
   Mitsuya K, 2010, J NEURO-ONCOL, V99, P81, DOI 10.1007/s11060-009-0106-z
   Morita N, 2010, J MAGN RESON IMAGING, V32, P803, DOI 10.1002/jmri.22324
   Okada H, 2015, LANCET ONCOL, V16, PE534, DOI 10.1016/S1470-2045(15)00088-1
   Okada H, 2011, J CLIN ONCOL, V29, P330, DOI 10.1200/JCO.2010.30.7744
   Ostergaard L, 1996, MAGNET RESON MED, V36, P726, DOI 10.1002/mrm.1910360511
   Pöpperl G, 2006, EUR J NUCL MED MOL I, V33, P792, DOI 10.1007/s00259-005-0053-7
   Preusser M, 2015, NAT REV NEUROL, V11, P504, DOI 10.1038/nrneurol.2015.139
   Radbruch A, 2015, NEURO-ONCOLOGY, V17, P151, DOI 10.1093/neuonc/nou129
   Schuster J, 2015, NEURO-ONCOLOGY, V17, P854, DOI 10.1093/neuonc/nou348
   Smith MM, 1996, AM J NEURORADIOL, V17, P1065
   Stupp R, 2005, NEW ENGL J MED, V352, P987, DOI 10.1056/NEJMoa043330
   Tofts PS, 2010, MAGNETOM FLASH, V45, P30
   TOFTS PS, 1991, MAGNET RESON MED, V17, P357, DOI 10.1002/mrm.1910170208
   Weathers SP, 2015, J NEURO-ONCOL, V123, P331, DOI 10.1007/s11060-015-1716-2
   Weber Marc-Andre, 2008, EXPERT REV NEUROTHER, V8, P1507, DOI 10.1586/14737175.8.10.1507
   Wen PY, 2010, J CLIN ONCOL, V28, P1963, DOI 10.1200/JCO.2009.26.3541
   WILLIAMS DS, 1992, P NATL ACAD SCI USA, V89, P212, DOI 10.1073/pnas.89.1.212
   Wolchok JD, 2009, CLIN CANCER RES, V15, P7412, DOI 10.1158/1078-0432.CCR-09-1624
   Xu LW, 2014, J IMMUNOL RES, V2014, P0, DOI 10.1155/2014/796856
   Young RJ, 2011, NEUROLOGY, V76, P1918, DOI 10.1212/WNL.0b013e31821d74e7
   Zach L, 2015, NEURO-ONCOLOGY, V17, P457, DOI 10.1093/neuonc/nou230
NR 50
TC 63
Z9 66
U1 1
U2 9
PU HINDAWI LTD
PI LONDON
PA ADAM HOUSE, 3RD FLR, 1 FITZROY SQ, LONDON, W1T 5HF, ENGLAND
SN 2314-8861
EI 2314-7156
J9 J IMMUNOL RES
JI J Immunol. Res.
PD JUN 15
PY 2017
VL 2017
IS 
BP 
EP 
DI 10.1155/2017/5813951
PG 16
WC Immunology
SC Immunology
GA ET5CK
UT WOS:000400301400001
PM 28512646
DA 2025-02-17
ER

PT J
AU Gardeck, AM
   Sheehan, J
   Low, WC
AF Gardeck, Andrew M.
   Sheehan, Jordan
   Low, Walter C.
TI Immune and viral therapies for malignant primary brain tumors
SO EXPERT OPINION ON BIOLOGICAL THERAPY
LA English
DT Review
DE Glioblastoma multiforme; GBM; immunotherapy; EGFRvIII; dendritic cell vaccination; adoptive T cell therapy; gene therapy; chimeric antigen receptor T cell; monoclonal antibodies; oncolytic virus
ID herpes-simplex-virus; chimeric antigen receptor; central-nervous-system; dendritic cell vaccination; colony-stimulating factor; activated killer-cells; high-grade glioma; tk gene-therapy; glioblastoma-multiforme; stem-cells
AB Introduction: Glioblastoma multiforme (GBM) is a primary brain tumor with great lethality. Current standard of care with surgery, radiation therapy, and chemotherapy are ineffective in curing this disease. Recent advancements in biological therapies show promise in treating brain tumors.Areas covered: This article provides a review of: the peripheral activation of antigen presenting cells such as dendritic cells to stimulate T cells to recognize and destroy tumor cells within the brain; the ex vivo expansion and transfer of dendritic cells, T cells, and engineered T cells expressing chimeric antigen receptors to target cells bearing specific tumor antigens as well as monoclonal antibodies as immune check point inhibitors. Gene therapy approaches have also been utilized to employ viral vectors in transducing cells to express cytokines for activating immune responses to brain tumors. Finally, the article reviews engineering of viruses for oncolytic targeting and destruction of malignant tumors within the brain.Expert opinion: The ultimate goal of immune and viral approaches for treating malignant brain tumors is to cure this disease. Preclinical and clinical studies utilizing these biological therapeutic approaches for treating brain tumors have the potential to augment the current standard of care to provide potential curative therapies.
C1 [Gardeck, Andrew M.; Low, Walter C.] Univ Minnesota, Dept Neurosurg, Minneapolis, MN 55455 USA.
   [Sheehan, Jordan; Low, Walter C.] Univ Minnesota, Integrat Biol & Physiol, Minneapolis, MN USA.
   [Low, Walter C.] Univ Minnesota, Grad Program Neurosci, Minneapolis, MN 55455 USA.
   [Low, Walter C.] Univ Minnesota, Microbiol Immunol & Canc Biol Grad Program, Minneapolis, MN USA.
   [Low, Walter C.] Univ Minnesota, Masonic Canc Ctr, Minneapolis, MN USA.
   [Low, Walter C.] Univ Minnesota, Stem Cell Inst, Minneapolis, MN USA.
C3 University of Minnesota System; University of Minnesota Twin Cities; University of Minnesota System; University of Minnesota Twin Cities; University of Minnesota System; University of Minnesota Twin Cities; University of Minnesota System; University of Minnesota Twin Cities; University of Minnesota System; University of Minnesota Twin Cities; University of Minnesota System; University of Minnesota Twin Cities
RP Low, WC (通讯作者)，Univ Minnesota, Dept Neurosurg, McGuire Translat Res Facil, 2001 Sixth St SE, Minneapolis, MN 55455 USA.
EM lowwalt@umn.edu
FU National Institutes of Health [R21 NS055738]; Masonic Cancer Center at the University of Minnesota
CR Ahmed N, 2007, CANCER RES, V67, P5957, DOI 10.1158/0008-5472.CAN-06-4309
   Ahmed N, 2010, CLIN CANCER RES, V16, P474, DOI 10.1158/1078-0432.CCR-09-1322
   Alemany R, 2000, NAT BIOTECHNOL, V18, P723, DOI 10.1038/77283
   Alexander BM, 2015, NEURO-ONCOLOGY, V17, P180, DOI 10.1093/neuonc/nou154
   Amano S, 2011, CANCER LETT, V306, P99, DOI 10.1016/j.canlet.2011.02.037
   Unknown -, 2014, POL RHIN CONJ SHOWS, V0, P0
   Unknown -, 2015, NEUROONCOL S5, V0, P0, DOI DOI 10.1093/NEU0NC/N0V218.03
   Babu R, 2012, CORE EVID, V7, P93, DOI 10.2147/CE.S29001
   BARBA D, 1994, P NATL ACAD SCI USA, V91, P4348, DOI 10.1073/pnas.91.10.4348
   BARBA D, 1989, J NEUROSURG, V70, P175, DOI 10.3171/jns.1989.70.2.0175
   Barnard Z, 2012, NEUROSURGERY, V71, P741, DOI 10.1227/NEU.0b013e318260fd73
   Barresi V, 2003, CANCER GENE THER, V10, P396, DOI 10.1038/sj.cgt.7700580
   Bielamowicz K, 2013, FRONT ONCOL, V3, P0, DOI 10.3389/fonc.2013.00275
   BOIARDI A, 1994, CANCER IMMUNOL IMMUN, V39, P193, DOI 10.1007/BF01533386
   Broder H, 2003, J NEURO-ONCOL, V64, P21, DOI 10.1007/BF02700017
   Campbell SA, 2005, J VIROL, V79, P6281, DOI 10.1128/JVI.79.10.6281-6290.2005
   Caruso DA, 2017, NEURO-ONCOLOGY, V6, P236
   Castle JC, 2012, CANCER RES, V72, P1081, DOI 10.1158/0008-5472.CAN-11-3722
   Castriconi R, 2009, J IMMUNOL, V182, P3530, DOI 10.4049/jimmunol.0802845
   Chaffey N, 2003, ANNALS OF BOTANY, V91, P401
   Cheever MA, 2009, CLIN CANCER RES, V15, P5323, DOI 10.1158/1078-0432.CCR-09-0737
   Chiocca EA, 2011, J CLIN ONCOL, V29, P3611, DOI 10.1200/JCO.2011.35.5222
   Chiocca EA, 2004, MOL THER, V10, P958, DOI 10.1016/j.ymthe.2004.07.021
   Chmielewski M, 2013, FRONT IMMUNOL, V4, P0, DOI 10.3389/fimmu.2013.00371
   Choi BD, 2014, J CLIN NEUROSCI, V21, P189, DOI 10.1016/j.jocn.2013.03.012
   Choi BD, 2009, BRAIN PATHOL, V19, P713, DOI 10.1111/j.1750-3639.2009.00318.x
   Cloughesy TF, 2016, SCI TRANSL MED, V8, P0, DOI 10.1126/scitranslmed.aad9784
   Cross D, 2006, CLIN MED RES, V4, P218, DOI 10.3121/cmr.4.3.218
   Desjardins A, 2014, NEURO-ONCOLOGY, V16, Piii43, DOI 10.1093/NEUONC/NOU209.5
   Dillman RO, 2004, J IMMUNOTHER, V27, P398, DOI 10.1097/00002371-200409000-00009
   DiMeco F, 2000, J NEUROSURG, V92, P419, DOI 10.3171/jns.2000.92.3.0419
   Dobrikova EY, 2008, MOL THER, V16, P1865, DOI 10.1038/mt.2008.184
   DORIG RE, 1993, CELL, V75, P295, DOI 10.1016/0092-8674(93)80071-L
   Driessche AV, 2012, ONCOLOGIST, V17, P250
   Duggal R, 2013, J TRANSL MED, V11, P0, DOI 10.1186/1479-5876-11-155
   Ehtesham M, 2002, CANCER RES, V62, P5657
   Engelman JA, 2007, SCIENCE, V316, P1039, DOI 10.1126/science.1141478
   Etcheverry A, 2010, BMC GENOMICS, V11, P0, DOI 10.1186/1471-2164-11-701
   Fong B, 2012, PLOS ONE, V7, P0, DOI 10.1371/journal.pone.0032614
   Forsyth P, 2008, MOL THER, V16, P627, DOI 10.1038/sj.mt.6300403
   Fried I, 2014, NEURO-ONCOLOGY, V16, P0, DOI 10.1093/neuonc/nou258.9
   Galanis E, 2001, HUM GENE THER, V12, P811, DOI 10.1089/104303401750148766
   Gambini E, 2012, MOL THER, V20, P994, DOI 10.1038/mt.2012.22
   Gerlinger M, 2012, NEW ENGL J MED, V366, P883, DOI 10.1056/NEJMoa1113205
   Germano IM, 2003, J NEURO-ONCOL, V65, P279, DOI 10.1023/B:NEON.0000003657.95085.56
   Goetz C, 2011, FUTURE VIROL, V6, P1045, DOI 10.2217/FVL.11.76
   Gong Jun, 2016, WORLD J METHODOL, V6, P25, DOI 10.5662/wjm.v6.i1.25
   Gromeier M, 1996, P NATL ACAD SCI USA, V93, P2370, DOI 10.1073/pnas.93.6.2370
   Gromeier M, 2000, P NATL ACAD SCI USA, V97, P6803, DOI 10.1073/pnas.97.12.6803
   Gromeier M, 2000, VIROLOGY, V273, P248, DOI 10.1006/viro.2000.0418
   Han JF, 2015, SCI REP-UK, V5, P0, DOI 10.1038/srep11483
   Harrow S, 2004, GENE THER, V11, P1648, DOI 10.1038/sj.gt.3302289
   HAYES RL, 1995, CANCER-AM CANCER SOC, V76, P840, DOI 10.1002/1097-0142(19950901)76:5<840::AID-CNCR2820760519>3.0.CO;2-R
   Hegde M, 2013, MOL THER, V21, P2087, DOI 10.1038/mt.2013.185
   Heimberger AB, 2003, CLIN CANCER RES, V9, P4247
   Heimberger AB, 2000, J NEUROIMMUNOL, V103, P16, DOI 10.1016/S0165-5728(99)00172-1
   Hinrichs CS, 2013, NAT BIOTECHNOL, V31, P999, DOI 10.1038/nbt.2725
   Huang RY, 2015, FRONT NEUROL, V6, P0, DOI 10.3389/fneur.2015.00033
   da Cruz LCH, 2011, AM J NEURORADIOL, V32, P1978, DOI 10.3174/ajnr.A2397
   Immonen A, 2004, MOL THER, V10, P967, DOI 10.1016/j.ymthe.2004.08.002
   Ivics Z, 1997, CELL, V91, P501, DOI 10.1016/S0092-8674(00)80436-5
   Iyer G, 2012, SCIENCE, V338, P221, DOI 10.1126/science.1226344
   JACOBS SK, 1986, CANCER RES, V46, P2101
   Jean WC, 1998, NEUROSURGERY, V42, P850, DOI 10.1097/00006123-199804000-00097
   Jean WC, 2004, J NEURO-ONCOL, V66, P39, DOI 10.1023/B:NEON.0000013477.94568.0f
   Jebar A, 2014, J CLIN ONCOL S, V32, P0
   Johnson LA, 2014, ONCOIMMUNOLOGY, V3, P0, DOI 10.4161/21624011.2014.944059
   Jurianz K, 1999, MOL IMMUNOL, V36, P929, DOI 10.1016/S0161-5890(99)00115-7
   Kahlon KS, 2004, CANCER RES, V64, P9160, DOI 10.1158/0008-5472.CAN-04-0454
   Kanai Ryuichi, 2013, CNS ONCOL, V2, P129
   Kanai R, 2012, JNCI-J NATL CANCER I, V104, P42, DOI 10.1093/jnci/djr509
   Kanai R, 2011, CLIN CANCER RES, V17, P3686, DOI 10.1158/1078-0432.CCR-10-3142
   Katakura R, 2010, CASE REP ONCOL, V3, P110, DOI 10.1159/000313629
   Kebriaei P, 2013, BLOOD, V122, P0, DOI 10.1182/blood.V122.21.166.166
   Kikuchi T, 1999, INT J CANCER, V80, P425, DOI 10.1002/(SICI)1097-0215(19990129)80:3<425::AID-IJC15>3.0.CO;2-7
   Kim W, 2010, NEUROSURG CLIN N AM, V21, P139, DOI 10.1016/j.nec.2009.09.005
   Kong S, 2012, CLIN CANCER RES, V18, P5949, DOI 10.1158/1078-0432.CCR-12-0319
   Krogan NJ, 2015, MOL CELL, V58, P690, DOI 10.1016/j.molcel.2015.05.008
   Kurzrock R, 2015, CELL CYCLE, V14, P2219, DOI 10.1080/15384101.2015.1041695
   Kyritsis AP, 2009, CANCER GENE THER, V16, P741, DOI 10.1038/cgt.2009.52
   La J, 2015, SCI TRANSL MED, V7, P0
   Landi D, 2014, FRONT ONCOL, V4, P0, DOI 10.3389/fonc.2014.00338
   Lang FF, 2014, NEURO-ONCOLOGY, V16, P0, DOI 10.1093/neuonc/nou208.61
   Le Mercier M, 2012, PLOS ONE, V7, P0, DOI 10.1371/journal.pone.0045475
   Li LN, 2010, J NEUROSURG, V113, P192, DOI 10.3171/2010.2.JNS091211
   Li SY, 2012, STEM CELL RES, V9, P270, DOI 10.1016/j.scr.2012.08.002
   Liau L M, 2000, NEUROSURG FOCUS, V9, P0
   Liau LM, 2005, CLIN CANCER RES, V11, P5515, DOI 10.1158/1078-0432.CCR-05-0464
   Liau LM, 1999, J NEUROSURG, V90, P1115, DOI 10.3171/jns.1999.90.6.1115
   LILLEHEI KO, 1991, NEUROSURGERY, V28, P16, DOI 10.1227/00006123-199101000-00003
   Lindstedt I, 2014, IN VIVO, V28, P675
   Liu BL, 2003, GENE THER, V10, P292, DOI 10.1038/sj.gt.3301885
   Liu G, 2004, CANCER RES, V64, P4980, DOI 10.1158/0008-5472.CAN-03-3504
   Liu Y, 2000, NEUROSURG FOCUS, V9, P0
   LOTAN M, 1994, FASEB J, V8, P1026, DOI 10.1096/fasebj.8.13.7926367
   Lun XQ, 2005, CANCER RES, V65, P9982, DOI 10.1158/0008-5472.CAN-05-1201
   Lun XQ, 2010, CANCER RES, V70, P598, DOI 10.1158/0008-5472.CAN-09-1510
   Maiti SN, 2013, J IMMUNOTHER, V36, P112, DOI 10.1097/CJI.0b013e3182811ce9
   Markert JM, 2009, MOL THER, V17, P199, DOI 10.1038/mt.2008.228
   Markert JM, 2000, GENE THER, V7, P867, DOI 10.1038/sj.gt.3301205
   Merrill MK, 2004, NEURO-ONCOLOGY, V6, P208, DOI 10.1215/S1152851703000577
   Metz MZ, 2013, STEM CELL TRANSL MED, V2, P983, DOI 10.5966/sctm.2012-0177
   Miao HS, 2014, PLOS ONE, V9, P0, DOI 10.1371/journal.pone.0094281
   MILLER DG, 1990, MOL CELL BIOL, V10, P4239, DOI 10.1128/MCB.10.8.4239
   Morgan RA, 2013, J IMMUNOTHER, V36, P133, DOI 10.1097/CJI.0b013e3182829903
   Morgan RA, 2012, HUM GENE THER, V23, P1043, DOI 10.1089/hum.2012.041
   Myers R, 2008, HUM GENE THER, V19, P690, DOI 10.1089/hum.2008.035
   Nakai R, 2010, CANCER SCI, V101, P1326, DOI 10.1111/j.1349-7006.2010.01530.x
   Namba H, 2016, ONCOL LETT, V11, P9, DOI 10.3892/ol.2015.3860
   Ni HT, 2000, EXP NEUROL, V164, P362, DOI 10.1006/exnr.2000.7435
   Ni HT, 2001, J NEURO-ONCOL, V51, P1, DOI 10.1023/A:1006452726391
   Noushmehr H, 2010, CANCER CELL, V17, P510, DOI 10.1016/j.ccr.2010.03.017
   Ostrand-Rosenberg S, 2008, CURR OPIN GENET DEV, V18, P11, DOI 10.1016/j.gde.2007.12.007
   Papanastassiou V, 2002, GENE THER, V9, P398, DOI 10.1038/sj.gt.3301664
   Pardoll DM, 2012, NAT REV CANCER, V12, P252, DOI 10.1038/nrc3239
   Phuong LK, 2003, CANCER RES, V63, P2462
   Phuphanich S, 2013, CANCER IMMUNOL IMMUN, V62, P125, DOI 10.1007/s00262-012-1319-0
   Plautz GE, 2000, CLIN CANCER RES, V6, P2209
   Poliovirus therapy against cancer given breakthrough status by FDA, 2016, POL THER CANC GIV BR, V0, P0
   Preusser M, 2015, NAT REV NEUROL, V11, P504, DOI 10.1038/nrneurol.2015.139
   Prins RM, 2003, CANCER RES, V63, P8487
   Prins RM, 2003, NEUROSURGERY, V53, P144, DOI 10.1227/01.NEU.0000068865.34216.3A
   Prins RM, 2013, J IMMUNOTHER, V36, P152, DOI 10.1097/CJI.0b013e3182811ae4
   Prins RM, 2011, CLIN CANCER RES, V17, P1603, DOI 10.1158/1078-0432.CCR-10-2563
   Pu K, 2011, BRAIN RES, V1369, P245, DOI 10.1016/j.brainres.2010.10.107
   Rainov NG, 2000, HUM GENE THER, V11, P2389, DOI 10.1089/104303400750038499
   Rainov NG, 2000, GENE THER, V7, P1853, DOI 10.1038/sj.gt.3301311
   Rosenberg SA, 2008, NAT REV CANCER, V8, P299, DOI 10.1038/nrc2355
   Russell SJ, 2012, NAT BIOTECHNOL, V30, P658, DOI 10.1038/nbt.2287
   Ryu CH, 2012, BIOCHEM BIOPH RES CO, V421, P585, DOI 10.1016/j.bbrc.2012.04.050
   Sampson JH, 2008, NEURO-ONCOLOGY, V10, P320, DOI 10.1215/15228517-2008-012
   Sampson JH, 2014, CLIN CANCER RES, V20, P972, DOI 10.1158/1078-0432.CCR-13-0709
   Sampson JH, 2011, NEURO-ONCOLOGY, V13, P324, DOI 10.1093/neuonc/noq157
   Sampson JH, 2010, J CLIN ONCOL, V28, P4722, DOI 10.1200/JCO.2010.28.6963
   Sampson JH, 2009, MOL CANCER THER, V8, P2773, DOI 10.1158/1535-7163.MCT-09-0124
   Sampson JH, 2008, SEMIN IMMUNOL, V20, P267, DOI 10.1016/j.smim.2008.04.001
   Sankhla SK, 1996, J NEURO-ONCOL, V27, P133
   Schuessler A, 2014, CANCER RES, V74, P3466, DOI 10.1158/0008-5472.CAN-14-0296
   Sequist LV, 2011, SCI TRANSL MED, V3, P0, DOI 10.1126/scitranslmed.3002003
   Sgubin D, 2012, STEM CELL TRANSL MED, V1, P322, DOI 10.5966/sctm.2011-0035
   Shand N, 1999, HUM GENE THER, V10, P2325, DOI 10.1089/10430349950016979
   Shen CJ, 2013, J HEMATOL ONCOL, V6, P0, DOI 10.1186/1756-8722-6-33
   Shiina S, 2016, CANCER IMMUNOL RES, V4, P259, DOI 10.1158/2326-6066.CIR-15-0060
   Singh H, 2014, IMMUNOL REV, V257, P181, DOI 10.1111/imr.12137
   Snyder EY, 2006, NAT REV NEUROSCI, V7, P75
   Solly SK, 2003, CANCER GENE THER, V10, P30, DOI 10.1038/sj.cgt.7700521
   Sottoriva A, 2013, P NATL ACAD SCI USA, V110, P4009, DOI 10.1073/pnas.1219747110
   Stieber D, 2014, ACTA NEUROPATHOL, V127, P203, DOI 10.1007/s00401-013-1196-4
   Tamura K, 2013, MOL THER, V21, P68, DOI 10.1038/mt.2012.175
   Thaci B, 2014, NEURO-ONCOLOGY, V16, P1304, DOI 10.1093/neuonc/nou045
   Toth K, 2010, EXPERT OPIN BIOL TH, V10, P353, DOI 10.1517/14712590903559822
   Verhaak RGW, 2010, CANCER CELL, V17, P98, DOI 10.1016/j.ccr.2009.12.020
   Wallenfriedman MA, 1999, J NEUROSURG, V90, P1064, DOI 10.3171/jns.1999.90.6.1064
   Wen PY, 2008, NEW ENGL J MED, V359, P492, DOI 10.1056/NEJMra0708126
   Wheler J, 2014, CANCER RES, V74, P7181, DOI 10.1158/0008-5472.CAN-14-2329
   Wieder E, 2003, DENDRITIC CELLS: A BASIC REVIEW, V0, P0
   Wohlfahrt ME, 2007, CANCER RES, V67, P8783, DOI 10.1158/0008-5472.CAN-07-0357
   Wollmann G, 2012, CANCER J, V18, P69, DOI 10.1097/PPO.0b013e31824671c9
   Wu AH, 2006, J NEURO-ONCOL, V76, P23, DOI 10.1007/s11060-005-3280-7
   Wu A, 2008, STEM CELLS DEV, V17, P173, DOI 10.1089/scd.2007.0133
   Yaghoubi SS, 2009, NAT CLIN PRACT ONCOL, V6, P53, DOI 10.1038/ncponc1278
   Yamanaka R, 2003, BRIT J CANCER, V89, P1172, DOI 10.1038/sj.bjc.6601268
   Yan XW, 2011, P NATL ACAD SCI USA, V108, P1591, DOI 10.1073/pnas.1018696108
   Yu JS, 2001, CANCER RES, V61, P842
   Yu JS, 2004, CANCER RES, V64, P4973, DOI 10.1158/0008-5472.CAN-03-3505
   Zemp FJ, 2013, NEURO-ONCOLOGY, V15, P904, DOI 10.1093/neuonc/not035
   Zhang C, 2014, CLIN CANCER RES, V20, P972
   Zhang W, 2013, NEOPLASIA, V15, P591, DOI 10.1593/neo.13158
   Zinn PO, 2012, PLOS ONE, V7, P0, DOI 10.1371/journal.pone.0041522
NR 170
TC 11
Z9 15
U1 0
U2 24
PU TAYLOR & FRANCIS LTD
PI ABINGDON
PA 2-4 PARK SQUARE, MILTON PARK, ABINGDON OR14 4RN, OXON, ENGLAND
SN 1471-2598
EI 1744-7682
J9 EXPERT OPIN BIOL TH
JI Expert Opin. Biol. Ther.
PD APR 15
PY 2017
VL 17
IS 4
BP 457
EP 474
DI 10.1080/14712598.2017.1296132
PG 18
WC Biotechnology & Applied Microbiology; Medicine, Research & Experimental
SC Biotechnology & Applied Microbiology; Research & Experimental Medicine
GA EN5DB
UT WOS:000396024700007
PM 28274139
DA 2025-02-17
ER

PT J
AU Kesarwani, P
   Kant, S
   Prabhu, A
   Chinnaiyan, P
AF Kesarwani, Pravin
   Kant, Shiva
   Prabhu, Antony
   Chinnaiyan, Prakash
TI The interplay between metabolic remodeling and immune regulation in glioblastoma
SO NEURO-ONCOLOGY
LA English
DT Review
DE glioblastoma; immune checkpoint; tumor metabolism
ID aryl-hydrocarbon receptor; indoleamine 2,3-dioxygenase; tumor microenvironment; prostaglandin e-2; t-cells; adenosine receptors; arginine depletion; degrading enzymes; dendritic cells; down-regulation
AB The fields of tumor metabolism and immune oncology have both independently received considerable attention over the last several years. The majority of research in tumor metabolism has largely focused on the Warburg effect and its resulting biologic consequences, including energy and macromolecule production. However, recent investigations have identified elegant, multifaceted strategies by which alterations in tumor metabolism can also contribute to a potent tolerogenic immune environment. One of the most notable is increased tryptophan metabolism through activation of indoleamine 2,3-dioxygenase 1 (IDO1) and tryptophan 2,3-dioxygenase (TDO). However, this pathway represents one of numerous metabolic pathways that may modulate the immune system. For example, metabolites associated with aerobic glycolysis, adenosine, arginine, and prostaglandin metabolism have all been implicated in cancer-mediated immune tolerance and represent attractive therapeutic targets. In this review, we will provide an overview of the emerging interface between these 2 timely areas of cancer research and provide an overview of strategies currently being tested to target these next-generation metabolic immune checkpoints.
C1 [Kesarwani, Pravin; Kant, Shiva; Prabhu, Antony; Chinnaiyan, Prakash] Beaumont Hlth, Radiat Oncol, 3811 West Thirteen Mile Rd, Royal Oak, MI 48073 USA.
C3 Beaumont Health
RP Chinnaiyan, P (通讯作者)，Beaumont Hlth, Radiat Oncol, 3811 West Thirteen Mile Rd, Royal Oak, MI 48073 USA.
EM prakash.chinnaiyan@beaumont.edu
FU National Institutes of Health/National Institute of Neurological Disorders and Stroke [R21NS090087]; American Cancer Society [RSG-11-029-01]
CR Authier A, 2015, INT J CANCER, V136, P2566, DOI 10.1002/ijc.29309
   Becker JC, 2013, CANCER IMMUNOL IMMUN, V62, P1137, DOI 10.1007/s00262-013-1434-6
   Biswas SK, 2015, IMMUNITY, V43, P435, DOI 10.1016/j.immuni.2015.09.001
   BOYLAND E, 1956, BIOCHEM J, V64, P578, DOI 10.1042/bj0640578
   Bunt SK, 2007, CANCER RES, V67, P10019, DOI 10.1158/0008-5472.CAN-07-2354
   Chang CH, 2015, CELL, V162, P1229, DOI 10.1016/j.cell.2015.08.016
   Chinnaiyan P, 2012, CANCER RES, V72, P5878, DOI 10.1158/0008-5472.CAN-12-1572-T
   Coley W B, 1891, ANN SURG, V14, P199, DOI 10.1097/00000658-189112000-00015
   Dang L, 2009, NATURE, V462, P739, DOI 10.1038/nature08617
   Mora-García MD, 2016, J TRANSL MED, V14, P0, DOI 10.1186/s12967-016-1057-8
   Deaglio S, 2007, J EXP MED, V204, P1257, DOI 10.1084/jem.20062512
   del Barrio IM, 2016, J IMMUNOTHER CANCER, V4, P0, DOI 10.1186/s40425-016-0154-9
   DiNatale BC, 2010, TOXICOL SCI, V115, P89, DOI 10.1093/toxsci/kfq024
   Everts B, 2012, BLOOD, V120, P1422, DOI 10.1182/blood-2012-03-419747
   Fack F, 2015, ACTA NEUROPATHOL, V129, P115, DOI 10.1007/s00401-014-1352-5
   Fletcher M, 2015, CANCER RES, V75, P275, DOI 10.1158/0008-5472.CAN-14-1491
   Friberg M, 2002, INT J CANCER, V101, P151, DOI 10.1002/ijc.10645
   Gessi S, 2011, BBA-BIOMEMBRANES, V1808, P1400, DOI 10.1016/j.bbamem.2010.09.020
   Ghesquière B, 2014, NATURE, V511, P167, DOI 10.1038/nature13312
   Hasmim M, 2013, J IMMUNOL, V191, P5802, DOI 10.4049/jimmunol.1302140
   Heiden MGV, 2009, SCIENCE, V324, P1029, DOI 10.1126/science.1160809
   Hollingshead BD, 2008, CANCER RES, V68, P3609, DOI 10.1158/0008-5472.CAN-07-6168
   Holmgaard RB, 2015, CELL REP, V13, P412, DOI 10.1016/j.celrep.2015.08.077
   JAFFE N, 1973, CANCER RES, V33, P1
   Joki T, 2000, CANCER RES, V60, P4926
   Kalinski P, 2012, J IMMUNOL, V188, P21, DOI 10.4049/jimmunol.1101029
   Kamson DO, 2014, NEURO-ONCOLOGY, V16, P1373, DOI 10.1093/neuonc/nou042
   Khoury O, 2015, J NEURO-ONCOL, V122, P75, DOI 10.1007/s11060-014-1698-5
   Kobayashi K, 2008, NEUROSURGERY, V62, P493, DOI 10.1227/01.neu.0000316018.51292.19
   Krawczyk CM, 2010, BLOOD, V115, P4742, DOI 10.1182/blood-2009-10-249540
   Leone RD, 2015, COMPUT STRUCT BIOTEC, V13, P265, DOI 10.1016/j.csbj.2015.03.008
   Li MH, 2014, J IMMUNOTHER CANCER, V2, P0, DOI 10.1186/2051-1426-2-21
   Loi S, 2013, P NATL ACAD SCI USA, V110, P11091, DOI 10.1073/pnas.1222251110
   Lu C, 2012, NATURE, V483, P474, DOI 10.1038/nature10860
   Maher EA, 2012, NMR BIOMED, V25, P1234, DOI 10.1002/nbm.2794
   Mandapathil M, 2010, J BIOL CHEM, V285, P27571, DOI 10.1074/jbc.M110.127100
   Mandapathil M, 2010, J BIOL CHEM, V285, P7176, DOI 10.1074/jbc.M109.047423
   Marin-Valencia I, 2012, CELL METAB, V15, P827, DOI 10.1016/j.cmet.2012.05.001
   McCarthy Edward F, 2006, IOWA ORTHOP J, V26, P154
   Mezrich JD, 2010, J IMMUNOL, V185, P3190, DOI 10.4049/jimmunol.0903670
   Michelakis ED, 2010, SCI TRANSL MED, V2, P0, DOI 10.1126/scitranslmed.3000677
   Miron VE, 2013, NAT NEUROSCI, V16, P1211, DOI 10.1038/nn.3469
   Mondanelli G, 2017, IMMUNITY, V46, P233, DOI 10.1016/j.immuni.2017.01.005
   Morandi F, 2015, ONCOTARGET, V6, P25602, DOI 10.18632/oncotarget.4693
   Munder M, 2009, BRIT J PHARMACOL, V158, P638, DOI 10.1111/j.1476-5381.2009.00291.x
   Munn DH, 2013, TRENDS IMMUNOL, V34, P137, DOI 10.1016/j.it.2012.10.001
   Munn DH, 1998, SCIENCE, V281, P1191, DOI 10.1126/science.281.5380.1191
   Munn DH, 2004, J CLIN INVEST, V114, P280, DOI 10.1172/JCI200421583
   Nakano Y, 2008, J NEUROSURG, V108, P311, DOI 10.3171/JNS/2008/108/2/0311
   Nguyen NT, 2010, P NATL ACAD SCI USA, V107, P19961, DOI 10.1073/pnas.1014465107
   Nissen SE, 2016, NEW ENGL J MED, V375, P2519, DOI 10.1056/NEJMoa1611593
   Obermajer N, 2011, BLOOD, V118, P5498, DOI 10.1182/blood-2011-07-365825
   Ochs K, 2016, J NEUROCHEM, V136, P1142, DOI 10.1111/jnc.13503
   Ohta A, 2001, NATURE, V414, P916, DOI 10.1038/414916a
   Opitz CA, 2011, NATURE, V478, P197, DOI 10.1038/nature10491
   Pardoll DM, 2012, NAT REV CANCER, V12, P252, DOI 10.1038/nrc3239
   Pavlyk I, 2015, AMINO ACIDS, V47, P199, DOI 10.1007/s00726-014-1857-1
   Pearce EL, 2013, IMMUNITY, V38, P633, DOI 10.1016/j.immuni.2013.04.005
   Phillips MM, 2013, CANCER RES TREAT, V45, P251, DOI 10.4143/crt.2013.45.4.251
   Platten M, 2012, CANCER RES, V72, P5435, DOI 10.1158/0008-5472.CAN-12-0569
   Prabhu A, 2015, NEURO-ONCOLOGY, V17, P1220, DOI 10.1093/neuonc/nou369
   Quintana FJ, 2008, NATURE, V453, P65, DOI 10.1038/nature06880
   Rabinovich S, 2015, NATURE, V527, P379, DOI 10.1038/nature15529
   Ransohoff RM, 2016, NAT NEUROSCI, V19, P987, DOI 10.1038/nn.4338
   Rath M, 2014, FRONT IMMUNOL, V5, P0, DOI 10.3389/fimmu.2014.00532
   Rempel A, 1996, CANCER RES, V56, P2468
   Rodriguez PC, 2004, CANCER RES, V64, P5839, DOI 10.1158/0008-5472.CAN-04-0465
   Rodriguez PC, 2003, J IMMUNOL, V171, P1232, DOI 10.4049/jimmunol.171.3.1232
   Sahm F, 2013, CANCER RES, V73, P3225, DOI 10.1158/0008-5472.CAN-12-3831
   Saldanha-Araujo F, 2011, STEM CELL RES, V7, P66, DOI 10.1016/j.scr.2011.04.001
   Shono T, 2001, CANCER RES, V61, P4375
   Singer K, 2011, CANCER IMMUNOL IMMUN, V60, P425, DOI 10.1007/s00262-010-0967-1
   Stasinopoulos I, 2013, FRONT PHARMACOL, V4, P0, DOI 10.3389/fphar.2013.00034
   Tang Y, 2016, MOL NEUROBIOL, V53, P1181, DOI 10.1007/s12035-014-9070-5
   Thiel M, 2003, MICROBES INFECT, V5, P515, DOI 10.1016/S1286-4579(03)00068-6
   Torres A, 2016, ONCOTARGET, V7, P67373, DOI 10.18632/oncotarget.12033
   Vacchelli E, 2014, ONCOIMMUNOLOGY, V3, P0, DOI 10.4161/21624011.2014.957994
   van Baren N, 2015, FRONT IMMUNOL, V6, P0, DOI 10.3389/fimmu.2015.00034
   Vartanian A, 2016, ONCOTARGET, V7, P69518, DOI 10.18632/oncotarget.11680
   Wainwright DA, 2014, CLIN CANCER RES, V20, P5290, DOI 10.1158/1078-0432.CCR-14-0514
   Wainwright DA, 2012, CLIN CANCER RES, V18, P6110, DOI 10.1158/1078-0432.CCR-12-2130
   Wang DZ, 2016, TRENDS MOL MED, V22, P1, DOI 10.1016/j.molmed.2015.11.003
   Warburg O, 1924, BIOCHEM Z, V152, P309
   Warburg O, 1927, J GEN PHYSIOL, V8, P519, DOI 10.1085/jgp.8.6.519
   Ward PS, 2012, CANCER CELL, V21, P297, DOI 10.1016/j.ccr.2012.02.014
   Zelenay S, 2015, CELL, V162, P1257, DOI 10.1016/j.cell.2015.08.015
   Zhai LJ, 2015, J CLIN NEUROSCI, V22, P1964, DOI 10.1016/j.jocn.2015.06.018
   Zhai LJ, 2015, J NEURO-ONCOL, V123, P395, DOI 10.1007/s11060-014-1687-8
NR 88
TC 41
Z9 43
U1 0
U2 19
PU OXFORD UNIV PRESS INC
PI CARY
PA JOURNALS DEPT, 2001 EVANS RD, CARY, NC 27513 USA
SN 1522-8517
EI 1523-5866
J9 NEURO-ONCOLOGY
JI Neuro-Oncology
PD OCT 15
PY 2017
VL 19
IS 10
BP 1308
EP 1315
DI 10.1093/neuonc/nox079
PG 8
WC Oncology; Clinical Neurology
SC Oncology; Neurosciences & Neurology
GA FG5TL
UT WOS:000410404200011
PM 28541512
DA 2025-02-17
ER

PT J
AU Wanjale, MV
   Kumar, GSV
AF Wanjale, Mrunal Vitthal
   Kumar, G. S. Vinod
TI Peptides as a therapeutic avenue for nanocarrier-aided targeting of glioma
SO EXPERT OPINION ON DRUG DELIVERY
LA English
DT Review
DE Glioma; BBB; peptide glioma; cell penetrating and homing peptides; peptide vaccines; nanocarriers for glioma
ID blood-brain-barrier; cancer stem-cells; drug-delivery; glioblastoma therapy; immune-responses; dendritic cells; homing peptide; nanoparticles; receptor; system
AB Introduction: Very few successful interventions have been possible in glioma therapy owing to its aggressive nature as well as its hindrance of targeted therapy together with the limited access afforded by the blood-brain barrier (BBB). With the advent of nanotechnology based delivery vehicles such as micelles, dendrimers, polymer-based nanoparticles and nanogels, the breach of the BBB has been facilitated. However, there remains the issue of targeted therapy for glioma cells. Peptide-mediated surface modification of nanocarriers serves this purpose, extending the ability to target glioma further than the enhanced permeability and retention effect. Areas covered: Here we have tried to re-establish the significance of peptides that could be used in various ways for treating glioma. Peptide-embellished nanocarriers used to deliver anticancer drugs; nucleic acids (siRNA, miRNA); micelles or dendrimers grafted with immunogenic glioma-derived peptides used for stimulating active immunity in vaccine therapy, glioma targets for cell penetrating peptides and homing to specific receptors are reviewed. Expert opinion: Peptides have multifunctional potential in targeting, BBB and cell penetration, and can serve as antagonists of various ligands and agonists of particular over-expressed receptors as discussed in this review. Using peptides in targeted personalized therapy would be one step forward and may offer new avenues for glioma therapeutics.
C1 [Wanjale, Mrunal Vitthal; Kumar, G. S. Vinod] Rajiv Gandhi Ctr Biotechnol, BIC, Nano Drug Delivery Syst, Chem Biol, Thiruvananthapuram, Kerala, India.
C3 Department of Biotechnology (DBT) India; Rajiv Gandhi Centre for Biotechnology (RGCB)
RP Kumar, GSV (通讯作者)，Rajiv Gandhi Ctr Biotechnol, BIC, Nano Drug Delivery Syst, Chem Biol, Thiruvananthapuram, Kerala, India.
EM gsvinod@rgcb.res.in
FU Department of Science and Technology (DST)
CR Achuthan S, 2011, J BIOL CHEM, V286, P37813, DOI 10.1074/jbc.M110.200675
   Ali IU, 2015, ACS NANO, V9, P9470, DOI 10.1021/acsnano.5b05341
   Alvarez-Erviti L, 2011, NAT BIOTECHNOL, V29, P341, DOI 10.1038/nbt.1807
   Anido J, 2010, CANCER CELL, V18, P655, DOI 10.1016/j.ccr.2010.10.023
   Bachmann MF, 2010, NAT REV IMMUNOL, V10, P787, DOI 10.1038/nri2868
   Ballabh P, 2004, NEUROBIOL DIS, V16, P1, DOI 10.1016/j.nbd.2003.12.016
   Beier D, 2011, MOL CANCER, V10, P0, DOI 10.1186/1476-4598-10-128
   Bernatchez C, 2011, VACCINE, V29, P3021, DOI 10.1016/j.vaccine.2011.01.115
   Binétruy-Tournaire R, 2000, EMBO J, V19, P1525, DOI 10.1093/emboj/19.7.1525
   Bodor N, 1999, ADV DRUG DELIVER REV, V36, P229, DOI 10.1016/S0169-409X(98)00090-8
   Bolhassani A, 2011, BBA-REV CANCER, V1816, P232, DOI 10.1016/j.bbcan.2011.07.006
   Boockvar J, 2014, NEURO-ONCOLOGY, V2014, P16
   Chen LC, 2012, INT J BIOCHEM CELL B, V44, P1711, DOI 10.1016/j.biocel.2012.06.027
   Chen Y, 2012, ADV DRUG DELIVER REV, V64, P640, DOI 10.1016/j.addr.2011.11.010
   Chung EJ, 2014, BIOMATERIALS, V35, P1249, DOI 10.1016/j.biomaterials.2013.10.064
   Cojoc M, 2015, SEMIN CANCER BIOL, V31, P16, DOI 10.1016/j.semcancer.2014.06.004
   DeAngelis LM, 2001, NEW ENGL J MED, V344, P114, DOI 10.1056/NEJM200101113440207
   DEBIN JA, 1993, AM J PHYSIOL, V264, PC361, DOI 10.1152/ajpcell.1993.264.2.C361
   Debinski W, 1995, CLIN CANCER RES, V1, P1253
   Desbaillets I, 1997, J EXP MED, V186, P1201, DOI 10.1084/jem.186.8.1201
   Diwan M, 2002, J CONTROL RELEASE, V85, P247, DOI 10.1016/S0168-3659(02)00275-4
   Dutoit V, 2012, BRAIN, V135, P1042, DOI 10.1093/brain/aws042
   Fialho AM, 2012, ISRN NEUROL, V0, P0, DOI DOI 10.5402/2012/642345
   Finocchiaro G, 2016, CANCER IMMUNOL IMMUN, V65, P101, DOI 10.1007/s00262-015-1754-9
   Friberg S, 2016, J NANOBIOTECHNOL, V14, P0, DOI 10.1186/s12951-016-0172-2
   Gao HL, 2014, MOL PHARMACEUT, V11, P2755, DOI 10.1021/mp500113p
   Gao HL, 2013, J CONTROL RELEASE, V172, P921, DOI 10.1016/j.jconrel.2013.10.002
   Gao HL, 2012, BIOMATERIALS, V33, P5115, DOI 10.1016/j.biomaterials.2012.03.058
   Gautam A, 2015, EUR J PHARM BIOPHARM, V89, P93, DOI 10.1016/j.ejpb.2014.11.020
   Graf N, 2012, J INORG BIOCHEM, V110, P58, DOI 10.1016/j.jinorgbio.2012.02.012
   Grobben B, 2002, CELL TISSUE RES, V310, P257, DOI 10.1007/s00441-002-0651-7
   Han L, 2010, HUM GENE THER, V21, P417, DOI 10.1089/hum.2009.087
   Ho IAW, 2010, PEPTIDES, V31, P644, DOI 10.1016/j.peptides.2009.12.020
   Hu QY, 2013, BIOMATERIALS, V34, P5640, DOI 10.1016/j.biomaterials.2013.04.025
   Huang RQ, 2011, BIOMATERIALS, V32, P2399, DOI 10.1016/j.biomaterials.2010.11.079
   Hurtado-Alvarado G, 2014, FRONT INTEGR NEUROSC, V7, P0, DOI 10.3389/fnint.2013.00080
   Jhanwar-Uniyal M, 2015, CANCERS, V7, P538, DOI 10.3390/cancers7020538
   Jordan MA, 2007, CURR CANCER DRUG TAR, V7, P730, DOI 10.2174/156800907783220417
   Knüpfer MM, 1999, CLIN EXP METASTAS, V17, P71
   KUPPNER MC, 1992, INT J CANCER, V50, P572, DOI 10.1002/ijc.2910500414
   Li J, 2010, PHARMACOGN PERS MED, V3, P111, DOI 10.2147/PGPM.S6852
   Li JW, 2011, BIOMATERIALS, V32, P4943, DOI 10.1016/j.biomaterials.2011.03.031
   Li YY, 2013, CANCER LETT, V339, P260, DOI 10.1016/j.canlet.2013.06.018
   Liu YY, 2015, ACS APPL MATER INTER, V7, P16792, DOI 10.1021/acsami.5b04596
   Liu Y, 2012, EXPERT OPIN DRUG DEL, V9, P671, DOI 10.1517/17425247.2012.682726
   Madani Fatemeh, 2011, J BIOPHYS, V2011, P414729, DOI 10.1155/2011/414729
   Maeda H, 2009, EUR J PHARM BIOPHARM, V71, P409, DOI 10.1016/j.ejpb.2008.11.010
   Mamelak AN, 2007, EXPERT OPIN DRUG DEL, V4, P175, DOI 10.1517/17425247.4.2.175
   Mollinedo F, 2003, APOPTOSIS, V8, P413, DOI 10.1023/A:1025513106330
   Mrugala MM, 2013, DISCOV MED, V15, P221
   Nair KL, 2011, J NANOBIOTECHNOL, V9, P0, DOI 10.1186/1477-3155-9-42
   NAJJAR VA, 1970, NATURE, V228, P672, DOI 10.1038/228672a0
   Ohgaki H, 2004, CANCER RES, V64, P6892, DOI 10.1158/0008-5472.CAN-04-1337
   Ortensi B, 2013, STEM CELL RES THER, V4, P0, DOI 10.1186/scrt166
   Pajouhesh Hassan, 2005, NEURORX, V2, P541, DOI 10.1602/neurorx.2.4.541
   Pardridge William M, 2005, NEURORX, V2, P3
   Patel MA, 2014, CANCERS, V6, P1953, DOI 10.3390/cancers6041953
   Pillai JJ, 2014, J NANOBIOTECHNOL, V12, P0, DOI 10.1186/1477-3155-12-25
   Pollack IF, 2014, J CLIN ONCOL, V32, P2050, DOI 10.1200/JCO.2013.54.0526
   Roth L, 2012, ONCOGENE, V31, P3754, DOI 10.1038/onc.2011.537
   Ruan SB, 2015, BIOMATERIALS, V37, P425, DOI 10.1016/j.biomaterials.2014.10.007
   del Burgo LS, 2014, NANOMED-NANOTECHNOL, V10, P905, DOI 10.1016/j.nano.2013.10.001
   Schuster J, 2015, NEURO-ONCOLOGY, V17, P854, DOI 10.1093/neuonc/nou348
   Schwartzbaum JA, 2006, NAT CLIN PRACT NEURO, V2, P494, DOI 10.1038/ncpneuro0289
   Shi KR, 2015, ACS APPL MATER INTER, V7, P21442, DOI 10.1021/acsami.5b06429
   Shu Q, 2008, STEM CELLS, V26, P1414, DOI 10.1634/stemcells.2007-1009
   Simeoni F, 2003, NUCLEIC ACIDS RES, V31, P2717, DOI 10.1093/nar/gkg385
   Siyad MA, 2015, POLYMER, V67, P80, DOI 10.1016/j.polymer.2015.04.033
   Siyad MA, 2014, RSC ADV, V4, P60404, DOI 10.1039/c4ra08020c
   Siyad MA, 2013, ORG BIOMOL CHEM, V11, P4860, DOI 10.1039/c3ob40178b
   St Croix B, 2000, SCIENCE, V289, P1197
   Takano S, 2000, J CANCER RES CLIN, V126, P145, DOI 10.1007/s004320050024
   Teesalu T, 2009, P NATL ACAD SCI USA, V106, P16157, DOI 10.1073/pnas.0908201106
   Teng Y, 2007, CANCER RES, V67, P10491, DOI 10.1158/0008-5472.CAN-06-4206
   Terasaki M, 2011, J CLIN ONCOL, V29, P337, DOI 10.1200/JCO.2010.29.7499
   Uto T, 2007, J IMMUNOL, V178, P2979, DOI 10.4049/jimmunol.178.5.2979
   Veiseh O, 2009, CANCER RES, V69, P6200, DOI 10.1158/0008-5472.CAN-09-1157
   Vivès E, 2008, BBA-REV CANCER, V1786, P126, DOI 10.1016/j.bbcan.2008.03.001
   von Wronski MA, 2006, J BIOL CHEM, V281, P5702, DOI 10.1074/jbc.M511941200
   Wang BY, 2014, BIOMATERIALS, V35, P5897, DOI 10.1016/j.biomaterials.2014.03.068
   Wang J, 2014, BIOCONJUGATE CHEM, V25, P414, DOI 10.1021/bc400552t
   Wei XL, 2014, MOL PHARMACEUT, V11, P3261, DOI 10.1021/mp500086e
   Wilson Taylor A, 2014, SURG NEUROL INT, V5, P64, DOI 10.4103/2152-7806.132138
   Wu DD, 2014, CANCER LETT, V351, P13, DOI 10.1016/j.canlet.2014.05.002
   Wu JZ, 2014, INT J NANOMED, V9, P5261, DOI 10.2147/IJN.S72649
   Xia HP, 2009, BRAIN RES, V1269, P158, DOI 10.1016/j.brainres.2009.02.037
   Xu L, 2014, J IMMUNOL RES, V2014, P0, DOI 10.1155/2014/796856
   Yang ZZ, 2014, BIOMATERIALS, V35, P5226, DOI 10.1016/j.biomaterials.2014.03.017
   Yao H, 2015, BIOMATERIALS, V37, P345, DOI 10.1016/j.biomaterials.2014.10.034
   Yoshimura T, 1999, CONT CANC RES, V0, P227
   Zhan CY, 2011, ANGEW CHEM INT EDIT, V50, P5482, DOI 10.1002/anie.201100875
   Zhang B, 2015, BIOMATERIALS, V36, P98, DOI 10.1016/j.biomaterials.2014.09.008
   Zhang B, 2014, BIOMATERIALS, V35, P4133, DOI 10.1016/j.biomaterials.2014.01.071
   Zhang B, 2013, BIOMATERIALS, V34, P9171, DOI 10.1016/j.biomaterials.2013.08.039
   Zhang XX, 2012, J CONTROL RELEASE, V159, P2, DOI 10.1016/j.jconrel.2011.10.023
   Zhang ZP, 2011, BIOMATERIALS, V32, P3666, DOI 10.1016/j.biomaterials.2011.01.067
   Zhou Y, 2002, J BIOL CHEM, V277, P49481, DOI 10.1074/jbc.M206222200
   Zhu YA, 2002, NAT REV CANCER, V2, P616, DOI 10.1038/nrc866
NR 98
TC 35
Z9 36
U1 2
U2 89
PU TAYLOR & FRANCIS LTD
PI ABINGDON
PA 2-4 PARK SQUARE, MILTON PARK, ABINGDON OR14 4RN, OXON, ENGLAND
SN 1742-5247
EI 1744-7593
J9 EXPERT OPIN DRUG DEL
JI Expert Opin. Drug Deliv.
PD JUN 15
PY 2017
VL 14
IS 6
BP 811
EP 824
DI 10.1080/17425247.2017.1242574
PG 14
WC Pharmacology & Pharmacy
SC Pharmacology & Pharmacy
GA EU7TM
UT WOS:000401237600011
PM 27690671
DA 2025-02-17
ER

PT J
AU Finocchiaro, G
   Langella, T
   Corbetta, C
   Pellegatta, S
AF Finocchiaro, Gaetano
   Langella, Tiziana
   Corbetta, Cristina
   Pellegatta, Serena
TI Hypermutations in Gliomas: a Potential Immunotherapy Target
SO DISCOVERY MEDICINE
LA English
DT Article
ID dna mismatch repair; cell lung-cancer; msh6 mutations; t-cell; temozolomide resistance; promoter methylation; primary glioblastoma; checkpoint blockade; ctla-4 blockade; dendritic cell
AB Checkpoint inhibitors, like ipilimumab, nivolumab, and pembrolizumab, have provided a breakthrough in cancer immunotherapy, such as in the treatment of melanoma and colorectal and lung cancer. The close relationship between the number of mutations (mutational load) and the response to checkpoint immunotherapy has been convincingly demonstrated in these cancers. Hypermutations in tumors are caused by environmental factors, like UV radiations or cigarette smoking, or by germinal mutations affecting genes of the Mismatch Repair (MMR) machinery, as in the Lynch syndrome. In the context of a high mutational load, a number of neoantigens become visible to the immune system, creating the basis for effective T cell responses. In low-and high-grade gliomas, the most frequent brain tumors, germinal MMR defects are rare; however, hypermutations associated with mutations or decreased expression of MMR genes are rather frequent, occurring in 20-60% of the tumors at recurrence after alkylating chemotherapy with temozolomide. Ongoing clinical trials and genomic investigations will clarify if temozolomide-induced hypermutations, which usually occur in the presence of methylation of the methylguanine methyltransferase gene (MGMT), will be effectively targeted by immunotherapy with checkpoint inhibitors or dendritic cell immunotherapy, thus improving the survival expectations for patients affected by these tumors.
C1 [Finocchiaro, Gaetano; Langella, Tiziana; Corbetta, Cristina; Pellegatta, Serena] Fdn IRCCS Ist Neurol Besta, Unit Mol Neurooncol, I-20133 Milan, Italy.
C3 Fondazione IRCCS Istituto Neurologico Carlo Besta
RP Finocchiaro, G (通讯作者)，Fdn IRCCS Ist Neurol Besta, Unit Mol Neurooncol, I-20133 Milan, Italy.
EM gaetano.finocchiaro@istituto-besta.it
FU Associazione Italiana per la Ricerca sul Cancro (AIRC) [IG2012-13043]
CR Alexandrov LB, 2013, NATURE, V500, P415, DOI 10.1038/nature12477
   Bauer K, 2011, FAM CANCER, V10, P557, DOI 10.1007/s10689-011-9449-7
   Boland CR, 2016, FAM CANCER, V15, P395, DOI 10.1007/s10689-016-9885-5
   Buza N, 2016, EXPERT REV MOL DIAGN, V16, P591, DOI 10.1586/14737159.2016.1156533
   Cahill DP, 2007, CLIN CANCER RES, V13, P2038, DOI 10.1158/1078-0432.CCR-06-2149
   Chen DS, 2017, NATURE, V541, P321, DOI 10.1038/nature21349
   DAtri S, 1998, MOL PHARMACOL, V54, P334, DOI 10.1124/mol.54.2.334
   Datta J, 2015, FRONT IMMUNOL, V6, P1, DOI 10.3389/fimmu.2015.00271
   Derer A, 2016, CANCER IMMUNOL IMMUN, V65, P779, DOI 10.1007/s00262-015-1771-8
   Dhodapkar MV, 2000, J CLIN INVEST, V105, PR9, DOI 10.1172/JCI9051
   Erson-Omay EZ, 2015, NEURO-ONCOLOGY, V17, P1356, DOI 10.1093/neuonc/nov027
   Felsberg J, 2011, INT J CANCER, V129, P659, DOI 10.1002/ijc.26083
   Friedman HS, 1998, J CLIN ONCOL, V16, P3851, DOI 10.1200/JCO.1998.16.12.3851
   Govindan R, 2012, CELL, V150, P1121, DOI 10.1016/j.cell.2012.08.024
   Hegi ME, 2005, NEW ENGL J MED, V352, P997, DOI 10.1056/NEJMoa043331
   Hodi FS, 2010, NEW ENGL J MED, V363, P711, DOI 10.1056/NEJMoa1003466
   Hunter C, 2006, CANCER RES, V66, P3987, DOI 10.1158/0008-5472.CAN-06-0127
   Johanns TM, 2016, CANCER DISCOV, V6, P1230, DOI 10.1158/2159-8290.CD-16-0575
   Johnson BE, 2014, SCIENCE, V343, P189, DOI 10.1126/science.1239947
   Johnson RE, 2015, MOL CELL, V59, P163, DOI 10.1016/j.molcel.2015.05.038
   Kim H, 2015, GENOME RES, V25, P316, DOI 10.1101/gr.180612.114
   Kim J, 2015, CANCER CELL, V28, P318, DOI 10.1016/j.ccell.2015.07.013
   Kolodner RD, 1999, CURR OPIN GENET DEV, V9, P89, DOI 10.1016/S0959-437X(99)80013-6
   Le DT, 2015, NEW ENGL J MED, V372, P2509, DOI 10.1056/NEJMoa1500596
   Leung SY, 1998, AM J PATHOL, V153, P1181, DOI 10.1016/S0002-9440(10)65662-3
   Martinuzzi E, 2011, BLOOD, V118, P2128, DOI 10.1182/blood-2010-12-326231
   McGranahan N, 2016, SCIENCE, V351, P1463, DOI 10.1126/science.aaf1490
   Nava F, 2014, NEURO-ONCOLOGY, V16, P719, DOI 10.1093/neuonc/not316
   Nguyen SA, 2014, CLIN CANCER RES, V20, P4894, DOI 10.1158/1078-0432.CCR-13-1856
   Pardoll DM, 2012, NAT REV CANCER, V12, P252, DOI 10.1038/nrc3239
   Plotz G, 2003, NUCLEIC ACIDS RES, V31, P3217, DOI 10.1093/nar/gkg420
   Postow MA, 2015, J CLIN ONCOL, V33, P1974, DOI 10.1200/JCO.2014.59.4358
   Rizvi NA, 2015, SCIENCE, V348, P124, DOI 10.1126/science.aaa1348
   Robert C, 2015, NEW ENGL J MED, V372, P2521, DOI 10.1056/NEJMoa1503093
   Snyder A, 2014, NEW ENGL J MED, V371, P2189, DOI 10.1056/NEJMoa1406498
   Steinman RM, 2012, ANNU REV IMMUNOL, V30, P1, DOI 10.1146/annurev-immunol-100311-102839
   Stupp R, 2005, NEW ENGL J MED, V352, P987, DOI 10.1056/NEJMoa043330
   Swanton C, 2015, CANCER DISCOV, V5, P704, DOI 10.1158/2159-8290.CD-15-0344
   Tomasetti C, 2015, SCIENCE, V347, P78, DOI 10.1126/science.1260825
   Van Allen EM, 2015, SCIENCE, V350, P207, DOI 10.1126/science.aad0095
   van Thuijl HF, 2015, ACTA NEUROPATHOL, V129, P597, DOI 10.1007/s00401-015-1403-6
   Vogelstein B, 2013, SCIENCE, V339, P1546, DOI 10.1126/science.1235122
   Wang JG, 2016, NAT GENET, V48, P768, DOI 10.1038/ng.3590
   Wei QY, 1997, CANCER RES, V57, P1673
   Wick W, 2014, NAT REV NEUROL, V10, P372, DOI 10.1038/nrneurol.2014.100
   Yip S, 2009, CLIN CANCER RES, V15, P4622, DOI 10.1158/1078-0432.CCR-08-3012
   2008, 1900, V455, V0, PP1061, DOI 10.1038/NATURE07385
NR 49
TC 13
Z9 15
U1 0
U2 3
PU DISCOVERY MEDICINE
PI TIMONIUM
PA 10 GERARD AVE, STE 201, TIMONIUM, MD 21093 USA
SN 1539-6509
EI 1944-7930
J9 DISCOV MED
JI Discov. Med.
PD FEB 15
PY 2017
VL 23
IS 125
BP 113
EP 120
DI 
PG 8
WC Medicine, Research & Experimental
SC Research & Experimental Medicine
GA ES4JI
UT WOS:000399500100004
PM 28371614
DA 2025-02-17
ER

PT J
AU Panek, WK
   Kane, JR
   Young, JS
   Rashidi, A
   Kim, JW
   Kanojia, D
   Lesniak, MS
AF Panek, Wojciech K.
   Kane, J. Robert
   Young, Jacob S.
   Rashidi, Aida
   Kim, Julius W.
   Kanojia, Deepak
   Lesniak, Maciej S.
TI Hitting the nail on the head: combining oncolytic adenovirus-mediated virotherapy and immunomodulation for the treatment of glioma
SO ONCOTARGET
LA English
DT Review
DE combinatory therapy; glioma; immunomodulator(s); checkpoint blockade; oncolytic adenovirus
ID conditionally-replicative adenovirus; dendritic cell vaccination; gene-transfer efficiency; i clinical-trial; phase-i; solid tumors; fiber-knob; neutralizing antibody; targeting adenovirus; receptors increases
AB Glioblastoma is a highly aggressive malignant brain tumor with a poor prognosis and the median survival 14.6 months. Immunomodulatory proteins and oncolytic viruses represent two treatment approaches that have recently been developed for patients with glioblastoma that could extend patient survival and result in better treatment outcomes for patients with this disease. Together, these approaches could potentially augment the treatment efficacy and strength of these anti-tumor therapies. In addition to oncolytic activities, this combinatory approach introduces immunomodulation locally only where cancerous cells are present. This thereby results in the change of the tumor microenvironment from immune-suppressive to immune-vulnerable via activation of cytotoxic T cells or through the removal of glioma cells immune-suppressive capability. This review discusses the strengths and weaknesses of adenoviral oncolytic therapy, and highlights the genetic modifications that result in more effective and targeted viral agents. Additionally, the mechanism of action of immune-activating agents is described and the results of previous clinical trials utilizing these treatments in other solid tumors are reviewed. The feasibility, synergy, and limitations for treatments that combine these two approaches are outlined and areas for which more work is needed are considered.
C1 [Panek, Wojciech K.; Kane, J. Robert; Rashidi, Aida; Kim, Julius W.; Kanojia, Deepak; Lesniak, Maciej S.] Northwestern Univ, Dept Neurol Surg, Chicago, IL 60611 USA.
   [Young, Jacob S.] Univ Chicago, Pritzker Sch Med, Chicago, IL 60637 USA.
C3 Northwestern University; University of Chicago
RP Lesniak, MS (通讯作者)，Northwestern Univ, Dept Neurol Surg, Chicago, IL 60611 USA.
EM maciej.lesniak@northwestern.edu
FU NIH [R01CA122930, R35CA197725, R01NS077388, R01NS87990, R01NS093903]
CR Armand P, 2013, J CLIN ONCOL, V31, P4199, DOI 10.1200/JCO.2012.48.3685
   Arnberg N, 2012, TRENDS PHARMACOL SCI, V33, P442, DOI 10.1016/j.tips.2012.04.005
   Ascierto PA, 2010, SEMIN ONCOL, V37, P508, DOI 10.1053/j.seminoncol.2010.09.008
   Assi H, 2012, NEUROSCI LETT, V527, P71, DOI 10.1016/j.neulet.2012.08.003
   Balint JP, 2015, CANCER IMMUNOL IMMUN, V64, P977, DOI 10.1007/s00262-015-1706-4
   Binder DC, 2016, ONCOIMMUNOLOGY, V5, P0, DOI 10.1080/2162402X.2015.1082027
   Bloch O, 2015, CANCER TREAT RES, V163, P143, DOI 10.1007/978-3-319-12048-5_9
   Brahmer JR, 2010, J CLIN ONCOL, V28, P3167, DOI 10.1200/JCO.2009.26.7609
   Brestovitsky A, 2016, PLOS PATHOG, V12, P0, DOI 10.1371/journal.ppat.1005420
   Buijs PRA, 2015, HUM VACC IMMUNOTHER, V11, P1573, DOI 10.1080/21645515.2015.1037058
   Castro MG, 2014, EXPERT OPIN BIOL TH, V14, P1241, DOI 10.1517/14712598.2014.915307
   Chen RF, 2014, INT REV IMMUNOL, V33, P45, DOI 10.3109/08830185.2013.823420
   Chiocca EA, 2014, CANCER IMMUNOL RES, V2, P295, DOI 10.1158/2326-6066.CIR-14-0015
   Chiocca EA, 2004, MOL THER, V10, P958, DOI 10.1016/j.ymthe.2004.07.021
   Choi JW, 2012, ADV DRUG DELIVER REV, V64, P720, DOI 10.1016/j.addr.2011.12.011
   Dolan DE, 2014, CANCER CONTROL, V21, P231, DOI 10.1177/107327481402100308
   Dong HD, 2002, NAT MED, V8, P793, DOI 10.1038/nm730
   Dong WL, 2014, HUM GENE THER, V25, P897, DOI 10.1089/hum.2013.229
   Douglas JT, 2007, MOL BIOTECHNOL, V36, P71, DOI 10.1007/s12033-007-0021-5
   Dreno B, 2014, PLOS ONE, V9, P0, DOI 10.1371/journal.pone.0083670
   Fadul CE, 2011, J IMMUNOTHER, V34, P382, DOI 10.1097/CJI.0b013e318215e300
   Fields BN, 2013, FIELDS VIROLOGY, V0, P0
   Freytag SO, 2014, INT J RADIAT ONCOL, V89, P268, DOI 10.1016/j.ijrobp.2014.02.034
   Fueyo J, 2000, ONCOGENE, V19, P2, DOI 10.1038/sj.onc.1203251
   Galanis E, 2010, CLIN PHARMACOL THER, V88, P620, DOI 10.1038/clpt.2010.211
   Godwin JL, 2014, DISCOV MED, V18, P341
   Grossman SA, 2010, CLIN CANCER RES, V16, P2443, DOI 10.1158/1078-0432.CCR-09-3106
   Guo ZS, 2014, FRONT ONCOL, V4, P0, DOI 10.3389/fonc.2014.00074
   Harada JN, 1999, J VIROL, V73, P5333, DOI 10.1128/JVI.73.7.5333-5344.1999
   Hardcastle J, 2007, CURR CANCER DRUG TAR, V7, P181, DOI 10.2174/156800907780058880
   Haseley Amy, 2009, RECENT PAT CNS DRUG DISCOV, V4, P1
   Hedley SJ, 2006, CANCER IMMUNOL IMMUN, V55, P1412, DOI 10.1007/s00262-006-0158-2
   Heimberger AB, 2011, NEURO-ONCOLOGY, V13, P3, DOI 10.1093/neuonc/noq169
   Hemminki O, 2011, CANCER GENE THER, V18, P288, DOI 10.1038/cgt.2010.79
   Hemminki O, 2015, ONCOTARGET, V6, P4467, DOI 10.18632/oncotarget.2901
   Hodi FS, 2014, CANCER IMMUNOL RES, V2, P632, DOI 10.1158/2326-6066.CIR-14-0053
   Huang JH, 2010, MOL THER, V18, P264, DOI 10.1038/mt.2009.205
   Hulou M Maher, 2016, HANDB CLIN NEUROL, V134, P183, DOI 10.1016/B978-0-12-802997-8.00011-6
   Kaliberov SA, 2013, VIROLOGY, V447, P312, DOI 10.1016/j.virol.2013.09.020
   Kane JR, 2015, NEURO-ONCOLOGY, V17, PII24, DOI 10.1093/neuonc/nou355
   Kanerva A, 2002, CLIN CANCER RES, V8, P275
   Kawakami Y, 2003, CANCER RES, V63, P1262
   Kay MA, 2011, NAT REV GENET, V12, P316, DOI 10.1038/nrg2971
   Kim JW, 2016, METHODS MOL BIOL, V1382, P115, DOI 10.1007/978-1-4939-3271-9_9
   Kim JW, 2013, PLOS ONE, V8, P0, DOI 10.1371/journal.pone.0055533
   Kim JW, 2016, J TRANSL MED, V14, P0, DOI 10.1186/s12967-016-0895-8
   Kim KH, 2013, GYNECOL ONCOL, V130, P518, DOI 10.1016/j.ygyno.2013.06.003
   Kim KH, 2012, CLIN CANCER RES, V18, P3440, DOI 10.1158/1078-0432.CCR-11-2852
   Kim Y, 2015, VIRUSES-BASEL, V7, P6506, DOI 10.3390/v7122953
   Kimball KJ, 2010, CLIN CANCER RES, V16, P5277, DOI 10.1158/1078-0432.CCR-10-0791
   Koski A, 2010, MOL THER, V18, P1874, DOI 10.1038/mt.2010.161
   Krause A, 2013, CLIN EXP IMMUNOL, V173, P230, DOI 10.1111/cei.12101
   Kwek SS, 2012, J IMMUNOL, V189, P3759, DOI 10.4049/jimmunol.1201529
   LANG FF, 2014, NEUROONCOLOGY, V16, P0
   Lang FF, 2014, NEURO-ONCOLOGY, V16, P0, DOI 10.1093/neuonc/nou208.61
   Larkin J, 2015, NEW ENGL J MED, V373, P23, DOI 10.1056/NEJMoa1504030
   Lieberman NAP, 2016, EXPERT REV ANTICANC, V16, P775, DOI 10.1080/14737140.2016.1192470
   Lim Michael, 2016, AM SOC CLIN ONCOL EDUC BOOK, V35, Pe132, DOI 10.14694/EDBK_159084
   Liu TC, 2008, GENE THER, V15, P877, DOI 10.1038/gt.2008.72
   Lopez-Gordo E, 2014, EXPERT OPIN DRUG DEL, V11, P1795, DOI 10.1517/17425247.2014.938637
   Lopez-Gordo E, 2014, HUM GENE THER, V25, P285, DOI 10.1089/hum.2013.228
   Ma JT, 2015, PLOS PATHOG, V11, P0, DOI 10.1371/journal.ppat.1004673
   Marrone KA, 2016, CLIN PHARMACOL THER, V100, P242, DOI 10.1002/cpt.394
   McNamara MJ, 2016, CANCER IMMUNOL RES, V4, P650, DOI 10.1158/2326-6066.CIR-16-0022
   Mizuguchi H, 2004, HUM GENE THER, V15, P1034, DOI 10.1089/hum.2004.15.1034
   Muhammad AKMG, 2012, HUM GENE THER METHOD, V23, P271, DOI 10.1089/hgtb.2012.060
   Nandi S, 2009, EXPERT OPIN BIOL TH, V9, P737, DOI 10.1517/14712590902988451
   Nokisalmi P, 2012, INT J RADIAT ONCOL, V83, P376, DOI 10.1016/j.ijrobp.2011.06.1973
   Nokisalmi P, 2010, CLIN CANCER RES, V16, P3035, DOI 10.1158/1078-0432.CCR-09-3167
   Oneal MJ, 2012, HUM GENE THER, V23, P951, DOI 10.1089/hum.2012.047
   Paoloni MC, 2009, PLOS ONE, V4, P0, DOI 10.1371/journal.pone.0004972
   Parsa AT, 2007, NAT MED, V13, P84, DOI 10.1038/nm1517
   Pesonen S, 2012, INT J CANCER, V130, P1937, DOI 10.1002/ijc.26216
   Phan GQ, 2003, P NATL ACAD SCI USA, V100, P8372, DOI 10.1073/pnas.1533209100
   Planchard D, 2016, CLIN LUNG CANCER, V17, P232, DOI 10.1016/j.cllc.2016.03.003
   Prestwich RJ, 2008, EXPERT REV ANTICANC, V8, P1581, DOI 10.1586/14737140.8.10.1581
   Prins RM, 2013, J IMMUNOTHER, V36, P152, DOI 10.1097/CJI.0b013e3182811ae4
   Raki M, 2011, J GENE MED, V13, P253, DOI 10.1002/jgm.1565
   Ramírez M, 2010, DISCOV MED, V10, P387
   Ranki T, 2007, GENE THER, V14, P58, DOI 10.1038/sj.gt.3302830
   Ranki T, 2016, J IMMUNOTHER CANCER, V4, P0, DOI 10.1186/s40425-016-0121-5
   Rein DT, 2004, INT J CANCER, V111, P698, DOI 10.1002/ijc.20295
   Ribas A, 2010, J NUCL MED, V51, P340, DOI 10.2967/jnumed.109.070946
   Rivera AA, 2004, VIROLOGY, V320, P121, DOI 10.1016/j.virol.2003.11.028
   Rodriguez-Rocha H, 2011, VIROLOGY, V416, P9, DOI 10.1016/j.virol.2011.04.017
   Rojas-Martínez A, 2013, CANCER GENE THER, V20, P642, DOI 10.1038/cgt.2013.56
   Rothmann T, 1998, J VIROL, V72, P9470, DOI 10.1128/JVI.72.12.9470-9478.1998
   Santegoets SJAM, 2013, CANCER IMMUNOL IMMUN, V62, P245, DOI 10.1007/s00262-012-1330-5
   Schoenbrunn A, 2012, J IMMUNOL, V189, P5985, DOI 10.4049/jimmunol.1201090
   Shin SP, 2013, MOL THER, V21, P688, DOI 10.1038/mt.2012.252
   Short JJ, 2010, MOL CANCER THER, V9, P2536, DOI 10.1158/1535-7163.MCT-10-0332
   Spencer DA, 2015, THER DELIV, V6, P453, DOI 10.4155/tde.14.123
   Sterman DH, 2016, CLIN CANC RES, V0, P0
   Takayama K, 2003, VIROLOGY, V309, P282, DOI 10.1016/S0042-6822(03)00067-9
   Thomas CE, 2003, NAT REV GENET, V4, P346, DOI 10.1038/nrg1066
   Tobias AL, 2013, STEM CELL TRANSL MED, V2, P655, DOI 10.5966/sctm.2013-0039
   Topalian SL, 2012, NEW ENGL J MED, V366, P2443, DOI 10.1056/NEJMoa1200690
   Ulasov IV, 2008, J MED VIROL, V80, P1595, DOI 10.1002/jmv.21264
   Ulasov IV, 2007, J NEUROSURG, V107, P617, DOI 10.3171/JNS-07/09/0617
   Ulasov IV, 2006, HUM GENE THER, V17, P556, DOI 10.1089/hum.2006.17.556
   Ulasov IV, 2009, INT J ONCOL, V34, P729, DOI 10.3892/ijo_00000199
   van Beusechem VW, 2003, GENE THER, V10, P1982, DOI 10.1038/sj.gt.3302103
   Van Gool SW, 2015, FRONT ONCOL, V5, P0, DOI 10.3389/fonc.2015.00098
   Lopez MV, 2012, MOL THER, V20, P2222, DOI 10.1038/mt.2012.147
   Vik-Mo EO, 2013, CANCER IMMUNOL IMMUN, V62, P1499, DOI 10.1007/s00262-013-1453-3
   Volpers C, 2004, J GENE MED, V6, PS164, DOI 10.1002/jgm.496
   Wainwright DA, 2014, CLIN CANCER RES, V20, P5290, DOI 10.1158/1078-0432.CCR-14-0514
   Wainwright DA, 2013, FRONT IMMUNOL, V4, P0, DOI 10.3389/fimmu.2013.00116
   Wang C, 2009, IMMUNOL REV, V229, P192, DOI 10.1111/j.1600-065X.2009.00765.x
   WANG HGH, 1991, MOL CELL BIOL, V11, P4253, DOI 10.1128/MCB.11.8.4253
   Wang HJ, 2011, J VIROL, V85, P6390, DOI 10.1128/JVI.00514-11
   Wei J, 2011, PLOS ONE, V6, P0, DOI 10.1371/journal.pone.0016195
   Wen T, 2002, J IMMUNOL, V168, P4897, DOI 10.4049/jimmunol.168.10.4897
   Westin JR, 2014, LANCET ONCOL, V15, P69, DOI 10.1016/S1470-2045(13)70551-5
   Wickham TJ, 1996, NAT BIOTECHNOL, V14, P1570, DOI 10.1038/nbt1196-1570
   Wold WSM, 2013, CURR GENE THER, V13, P421
   Wu H, 2004, GENE THER, V11, P874, DOI 10.1038/sj.gt.3302249
   Wu HJ, 2002, HUM GENE THER, V13, P1647, DOI 10.1089/10430340260201734
   Xu S, 2013, NEURO-ONCOLOGY, V15, P1160, DOI 10.1093/neuonc/not067
   Yamanaka R, 2005, CLIN CANCER RES, V11, P4160, DOI 10.1158/1078-0432.CCR-05-0120
   Ye W, 2014, MOL THER, V22, P1221, DOI 10.1038/mt.2014.53
   Young JS, 2014, EXPERT REV NEUROTHER, V14, P651, DOI 10.1586/14737175.2014.917964
   Yu B, 2013, VIROLOGY, V437, P118, DOI 10.1016/j.virol.2012.12.014
   Zheng S, 2007, J GENE MED, V9, P151, DOI 10.1002/jgm.1008
   Zou WP, 2016, SCI TRANSL MED, V8, P0, DOI 10.1126/scitranslmed.aad7118
NR 125
TC 25
Z9 27
U1 0
U2 12
PU IMPACT JOURNALS LLC
PI ORCHARD PARK
PA 6666 E QUAKER ST, STE 1, ORCHARD PARK, NY 14127 USA
SN 
EI 1949-2553
J9 ONCOTARGET
JI Oncotarget
PD OCT 24
PY 2017
VL 8
IS 51
BP 89391
EP 89405
DI 10.18632/oncotarget.20810
PG 15
WC Oncology; Cell Biology
SC Oncology; Cell Biology
GA FK6AP
UT WOS:000413585600099
PM 29179527
DA 2025-02-17
ER

PT J
AU Saha, S
   Venu, Y
   Bhattacharya, D
   Kompella, SD
   Madhusudana, K
   Chakravarty, S
   Ramakrishna, S
   Chaudhuri, A
AF Saha, Soumen
   Venu, Yakati
   Bhattacharya, Dwaipayan
   Kompella, Shobha Deepthi
   Madhusudana, Kuncha
   Chakravarty, Sumana
   Ramakrishna, Sistla
   Chaudhuri, Arabinda
TI Combating Established Mouse Glioblastoma through Nicotinylated-Liposomes-Mediated Targeted Chemotherapy in Combination with Dendritic-Cell-Based Genetic Immunization
SO ADVANCED BIOSYSTEMS
LA English
DT Article
ID small-molecule inhibitor; acetylcholine-receptors; adjuvant temozolomide; signal transducers; malignant gliomas; in-vivo; cancer; delivery; stat3; immunotherapy
AB Accomplishing significantly enhanced overall survivability (OS) remains a formidable challenge in combating glioblastoma. The presence of the blood-brain barrier acts as the major biological barrier in delivering drugs to the brain. Herein, liposomal formulations of two novel nicotinylated amphiphiles are reported for targeting potent anticancer drugs to orthotopic mouse glioblastoma. It is shown that intravenous administration of the potent signal transducer and activator of transcription 3 (STAT3) inhibitor (WP-1066)-loaded liposomes of nicotinylated amphiphiles in combination with in vivo dendritic cell (DC)-targeted subcutaneous genetic immunization (using tyrosinase-related protein-2 encoded DNA vaccine) markedly enhances the OS of orthotopic glioblastoma-bearing mice (by >500% compared to the OS for the control group). Notably, the overall survival benefits in orthotopic-brain-tumor-bearing mice treated with only targeted chemotherapy or with only in vivo DC-targeted genetic immunization are found to be significantly less. The presently described simple approach avoids the need of isolation of any autologous immune cells. In summary, the preclinical findings described herein open the door for combating glioblastoma in humans through harnessing synergistic effects of targeted chemotherapy and in vivo DC-targeted genetic immunization.
C1 [Saha, Soumen; Venu, Yakati; Kompella, Shobha Deepthi; Chaudhuri, Arabinda] Indian Inst Chem Technol, CSIR, Biomat Grp, Uppal Rd, Hyderabad 500007, Telangana, India.
   [Saha, Soumen; Venu, Yakati; Chaudhuri, Arabinda] Acad Sci & Innovat Res AcSIR, 2 Rafi Marg, New Delhi 110001, India.
   [Bhattacharya, Dwaipayan; Chakravarty, Sumana] Indian Inst Chem Technol, CSIR, Chem Biol Div, Uppal Rd, Hyderabad 500007, Telangana, India.
   [Madhusudana, Kuncha; Ramakrishna, Sistla] Indian Inst Chem Technol, CSIR, Med Chem & Pharmacol Div, Uppal Rd, Hyderabad 500007, Telangana, India.
   [Kompella, Shobha Deepthi] Minist Hlth & Family Welf, Cent Drugs Standard Control Org, Kotla Rd, New Delhi 110001, India.
C3 Council of Scientific & Industrial Research (CSIR) - India; CSIR - Indian Institute of Chemical Technology (IICT); Academy of Scientific & Innovative Research (AcSIR); Council of Scientific & Industrial Research (CSIR) - India; CSIR - Indian Institute of Chemical Technology (IICT); Council of Scientific & Industrial Research (CSIR) - India; CSIR - Indian Institute of Chemical Technology (IICT)
RP Chaudhuri, A (通讯作者)，Indian Inst Chem Technol, CSIR, Biomat Grp, Uppal Rd, Hyderabad 500007, Telangana, India.; Chaudhuri, A (通讯作者)，Acad Sci & Innovat Res AcSIR, 2 Rafi Marg, New Delhi 110001, India.
EM arabinda@iict.res.in
FU Council of Scientific and Industrial Research (CSIR) [CSC0302, BSC0123]; University Grant Commission (UGC), Government of India, New Delhi
CR Desgrosellier JS, 2010, NAT REV CANCER, V10, P9, DOI 10.1038/nrc2748
   Dixit S, 2015, NANOSCALE, V7, P1782, DOI 10.1039/c4nr04853a
   Du D, 2014, J CONTROL RELEASE, V182, P99, DOI 10.1016/j.jconrel.2014.03.006
   Gabrilovich D, 2004, NAT REV IMMUNOL, V4, P941, DOI 10.1038/nri1498
   Garg AD, 2016, SCI TRANSL MED, V8, P0, DOI 10.1126/scitranslmed.aae0105
   Garu A, 2016, MOL THER, V24, P385, DOI 10.1038/mt.2015.215
   Gilbert MR, 2014, NEW ENGL J MED, V370, P699, DOI 10.1056/NEJMoa1308573
   Hussain SF, 2007, CANCER RES, V67, P9630, DOI 10.1158/0008-5472.CAN-07-1243
   Hutchinson Ezzie, 2010, NAT REV NEUROSCI, V11, P789, DOI 10.1038/nrn2954
   Iwamaru A, 2007, ONCOGENE, V26, P2435, DOI 10.1038/sj.onc.1210031
   Jensen AA, 2005, J MED CHEM, V48, P4705, DOI 10.1021/jm040219e
   Johnson LA, 2015, SCI TRANSL MED, V7, P0, DOI 10.1126/scitranslmed.aaa4963
   Kong LY, 2008, CLIN CANCER RES, V14, P5759, DOI 10.1158/1078-0432.CCR-08-0377
   Krenciute G, 2016, MOL THER, V24, P354, DOI 10.1038/mt.2015.199
   Kumar P, 2007, NATURE, V448, P39, DOI 10.1038/nature05901
   Li MH, 2014, J NANOSCI NANOTECHNO, V14, P415, DOI 10.1166/jnn.2014.8757
   Maiti KK, 2006, ANGEW CHEM INT EDIT, V45, P2907, DOI 10.1002/anie.200600312
   Majumder P, 2014, J CONTROL RELEASE, V180, P100, DOI 10.1016/j.jconrel.2014.02.012
   Melero I, 2015, NAT REV CANCER, V15, P457, DOI 10.1038/nrc3973
   Mitchell DA, 2015, NATURE, V519, P366, DOI 10.1038/nature14320
   Miura Y, 2013, ACS NANO, V7, P8583, DOI 10.1021/nn402662d
   Mukasa A, 2010, P NATL ACAD SCI USA, V107, P2616, DOI 10.1073/pnas.0914356107
   O IS, 2003, CANCER GENE THER, V10, P678, DOI 10.1038/sj.cgt.7700620
   Okada H, 1998, INT J CANCER, V78, P196, DOI 10.1002/(SICI)1097-0215(19981005)78:2<196::AID-IJC13>3.0.CO;2-9
   Palucka K, 2012, NAT REV CANCER, V12, P265, DOI 10.1038/nrc3258
   Peng HS, 2015, J MATER CHEM B, V3, P6856, DOI 10.1039/c5tb00617a
   Prasad S, 2015, CANCER RES, V75, P2166, DOI 10.1158/0008-5472.CAN-14-2415
   Rahaman SO, 2002, ONCOGENE, V21, P8404, DOI 10.1038/sj.onc.1206047
   Reardon DA, 2006, J CLIN ONCOL, V24, P1253, DOI 10.1200/JCO.2005.04.5302
   Reardon DA, 2014, NEURO-ONCOLOGY, V16, P1441, DOI 10.1093/neuonc/nou212
   Reardon DA, 2013, EXPERT REV VACCINES, V12, P597, DOI 10.1586/erv.13.41
   Schaefer LK, 2002, ONCOGENE, V21, P2058, DOI 10.1038/sj.onc.1205263
   Schumacher T, 2014, NATURE, V512, P324, DOI 10.1038/nature13387
   Son S, 2011, J CONTROL RELEASE, V155, P18, DOI 10.1016/j.jconrel.2010.08.011
   Srinivas R, 2012, BIOMATERIALS, V33, P6220, DOI 10.1016/j.biomaterials.2012.05.006
   Steinman RM, 2007, NATURE, V449, P419, DOI 10.1038/nature06175
   Stupp R, 2005, NEW ENGL J MED, V352, P987, DOI 10.1056/NEJMoa043330
   Stupp R, 2009, LANCET ONCOL, V10, P459, DOI 10.1016/S1470-2045(09)70025-7
   Taga T, 2002, INT J CANCER, V98, P690, DOI 10.1002/ijc.10265
   Taly A, 2009, NAT REV DRUG DISCOV, V8, P733, DOI 10.1038/nrd2927
   Tanaka S, 2013, NAT REV CLIN ONCOL, V10, P14, DOI 10.1038/nrclinonc.2012.204
   Nguyen TX, 2016, NANOMEDICINE-UK, V11, P1169, DOI 10.2217/nnm.16.9
   van der Burg SH, 2016, NAT REV CANCER, V16, P219, DOI 10.1038/nrc.2016.16
   Van Gool SW, 2015, FRONT ONCOL, V5, P0, DOI 10.3389/fonc.2015.00098
   Vanneman M, 2012, NAT REV CANCER, V12, P237, DOI 10.1038/nrc3237
   Wang K, 2014, BIOMATERIALS, V35, P8735, DOI 10.1016/j.biomaterials.2014.06.042
   Wang TH, 2004, NAT MED, V10, P48, DOI 10.1038/nm976
   Wei XL, 2015, ANGEW CHEM INT EDIT, V54, P3023, DOI 10.1002/anie.201411226
   Wen PY, 2008, NEW ENGL J MED, V359, P492, DOI 10.1056/NEJMra0708126
   Wessler I, 2008, BRIT J PHARMACOL, V154, P1558, DOI 10.1038/bjp.2008.185
   WONG AJ, 1987, P NATL ACAD SCI USA, V84, P6899, DOI 10.1073/pnas.84.19.6899
   Xin HL, 2012, BIOMATERIALS, V33, P8167, DOI 10.1016/j.biomaterials.2012.07.046
   Yan HH, 2012, ACS NANO, V6, P410, DOI 10.1021/nn203749v
   Yao XL, 2011, MOL THER, V19, P1619, DOI 10.1038/mt.2011.112
   Yu H, 2007, NAT REV IMMUNOL, V7, P41, DOI 10.1038/nri1995
   Yu H, 2009, NAT REV CANCER, V9, P798, DOI 10.1038/nrc2734
   Zhan CY, 2011, ANGEW CHEM INT EDIT, V50, P5482, DOI 10.1002/anie.201100875
   Zhang XL, 2012, P NATL ACAD SCI USA, V109, P9623, DOI 10.1073/pnas.1121606109
   Zou WP, 2005, NAT REV CANCER, V5, P263, DOI 10.1038/nrc1586
NR 59
TC 16
Z9 16
U1 0
U2 4
PU WILEY-V C H VERLAG GMBH
PI WEINHEIM
PA POSTFACH 101161, 69451 WEINHEIM, GERMANY
SN 
EI 2366-7478
J9 ADV BIOSYST
JI Adv. Biosyst.
PD FEB 15
PY 2017
VL 1
IS 1-2
BP 
EP 
DI 10.1002/adbi.201600009
PG 15
WC Materials Science, Biomaterials
SC Materials Science
GA GW5FP
UT WOS:000446956000004
PM 32646187
DA 2025-02-17
ER

PT J
AU Mirzaei, R
   Sarkar, S
   Yong, VW
AF Mirzaei, Reza
   Sarkar, Susobhan
   Yong, V. Wee
TI T Cell Exhaustion in Glioblastoma: Intricacies of Immune Checkpoints
SO TRENDS IN IMMUNOLOGY
LA English
DT Review
ID glucose-transporter glut1; glioma-cells; long-term; tumor microenvironment; prognostic impact; b7-h1 expression; pd-l1 expression; dendritic cells; brain-tumors; blockade
AB Glioblastoma is an aggressive and incurable primary brain tumor. While the blockade of immune checkpoints leads to reversal of T cell exhaustion in many cancers, the efficacy of this therapy in glioblastoma requires further consideration of the brain microenvironment beyond T cell activity. Neural cells are crucially dependent on glucose for survival, and tumor cells rabidly consume glucose; the glucose-deprived microenvironment further elevates immune checkpoint molecules to benefit tumor growth and exacerbate T cell exhaustion. We review here how immune checkpoints drive exhaustion in T cells while favoring tumor metabolism, and discuss how glucose competition in the unique CNS milieu is an important consideration to improve the outcomes of immune checkpoint blockade in glioblastoma.
C1 [Mirzaei, Reza; Sarkar, Susobhan; Yong, V. Wee] Univ Calgary, Dept Clin Neurosci, Calgary, AB, Canada.
   [Mirzaei, Reza; Sarkar, Susobhan; Yong, V. Wee] Univ Calgary, Hotchkiss Brain Inst, Calgary, AB, Canada.
C3 University of Calgary; University of Calgary
RP Yong, VW (通讯作者)，Univ Calgary, Dept Clin Neurosci, Calgary, AB, Canada.; Yong, VW (通讯作者)，Univ Calgary, Hotchkiss Brain Inst, Calgary, AB, Canada.
EM vyong@ucalgary.ca
FU Alberta Innovates - Health Solutions/Alberta Cancer Foundation; Canadian Institutes of Health Research; Canada Research Chair (Tier 1) program
CR Agarwalla P, 2012, J IMMUNOTHER, V35, P385, DOI 10.1097/CJI.0b013e3182562d59
   Agostini M, 2016, CELL DEATH DIFFER, V23, P1502, DOI 10.1038/cdd.2016.36
   Alexandrov LB, 2013, NATURE, V500, P415, DOI 10.1038/nature12477
   Amaral AI, 2016, GLIA, V64, P21, DOI 10.1002/glia.22900
   Beckner ME, 2005, LAB INVEST, V85, P1457, DOI 10.1038/labinvest.3700355
   Bengsch B, 2016, IMMUNITY, V45, P358, DOI 10.1016/j.immuni.2016.07.008
   Berg JV, 2013, J EXP MED, V210, P2803, DOI 10.1084/jem.20130678
   Berghoff AS, 2015, NEURO-ONCOLOGY, V17, P1064, DOI 10.1093/neuonc/nou307
   Blackburn SD, 2008, P NATL ACAD SCI USA, V105, P15016, DOI 10.1073/pnas.0801497105
   Bloch O, 2013, CLIN CANCER RES, V19, P3165, DOI 10.1158/1078-0432.CCR-12-3314
   Bouffet E, 2016, J CLIN ONCOL, V34, P2206, DOI 10.1200/JCO.2016.66.6552
   BROOKS WH, 1972, J EXP MED, V136, P1631, DOI 10.1084/jem.136.6.1631
   BROOKS WH, 1976, CANCER, V37, P1869, DOI 10.1002/1097-0142(197604)37:4<1869::AID-CNCR2820370435>3.0.CO;2-Q
   Brown SD, 2014, GENOME RES, V24, P743, DOI 10.1101/gr.165985.113
   BRUNET JF, 1987, NATURE, V328, P267, DOI 10.1038/328267a0
   Chang CH, 2015, CELL, V162, P1229, DOI 10.1016/j.cell.2015.08.016
   Chen J, 2012, NATURE, V488, P522, DOI 10.1038/nature11287
   Curtin JF, 2009, PLOS MED, V6, P83, DOI 10.1371/journal.pmed.1000010
   Desai R, 2016, EXPERT OPIN EMERG DR, V21, P133, DOI 10.1080/14728214.2016.1186643
   Donson AM, 2012, J IMMUNOL, V189, P1920, DOI 10.4049/jimmunol.1103373
   Doucette T, 2013, CANCER IMMUNOL RES, V1, P112, DOI 10.1158/2326-6066.CIR-13-0028
   Draaisma K, 2015, ACTA NEUROPATHOL COM, V3, P0, DOI 10.1186/s40478-015-0265-4
   Dubinski D, 2016, NEURO-ONCOLOGY, V18, P807, DOI 10.1093/neuonc/nov280
   ELLIOTT LH, 1984, J IMMUNOL, V132, P1208
   Fischer HG, 2001, J IMMUNOL, V166, P2717, DOI 10.4049/jimmunol.166.4.2717
   Flavahan WA, 2013, NAT NEUROSCI, V16, P1373, DOI 10.1038/nn.3510
   Francisco LM, 2009, J EXP MED, V206, P3015, DOI 10.1084/jem.20090847
   Frauwirth KA, 2002, IMMUNITY, V16, P769, DOI 10.1016/S1074-7613(02)00323-0
   Gao JJ, 2013, TRENDS IMMUNOL, V34, P90, DOI 10.1016/j.it.2012.08.004
   Guo HB, 2016, TUMOR BIOL, V37, P13751, DOI 10.1007/s13277-016-5219-3
   Hao CH, 2002, ACTA NEUROPATHOL, V103, P171
   Heimberger AB, 2008, CLIN CANCER RES, V14, P5166, DOI 10.1158/1078-0432.CCR-08-0320
   Ho PC, 2015, CELL, V162, P1217, DOI 10.1016/j.cell.2015.08.012
   Hou X, 2015, SCI REP-UK, V5, P0, DOI 10.1038/srep09065
   Howarth C, 2012, J CEREBR BLOOD F MET, V32, P1222, DOI 10.1038/jcbfm.2012.35
   Hussain SF, 2006, NEURO-ONCOLOGY, V8, P261, DOI 10.1215/15228517-2006-008
   Ignatova TN, 2002, GLIA, V39, P193, DOI 10.1002/glia.10094
   Ito K, 2014, NAT REV MOL CELL BIO, V15, P243, DOI 10.1038/nrm3772
   Jacobs JFM, 2009, NEURO-ONCOLOGY, V11, P394, DOI 10.1215/15228517-2008-104
   Jacobs SR, 2008, J IMMUNOL, V180, P4476, DOI 10.4049/jimmunol.180.7.4476
   Jiang Y, 2015, CELL DEATH DIS, V6, P0, DOI 10.1038/cddis.2015.162
   Johnson BE, 2014, SCIENCE, V343, P189, DOI 10.1126/science.1239947
   Keir ME, 2008, ANNU REV IMMUNOL, V26, P677, DOI 10.1146/annurev.immunol.26.021607.090331
   Kelly JJP, 2009, STEM CELLS, V27, P1722, DOI 10.1002/stem.98
   KIDA S, 1995, NEUROPATH APPL NEURO, V21, P181, DOI 10.1111/j.1365-2990.1995.tb01048.x
   KIDA S, 1993, NEUROPATH APPL NEURO, V19, P480, DOI 10.1111/j.1365-2990.1993.tb00476.x
   Kivisäkk P, 2003, P NATL ACAD SCI USA, V100, P8389, DOI 10.1073/pnas.1433000100
   Kleffel S, 2015, CELL, V162, P1242, DOI 10.1016/j.cell.2015.08.052
   Kmiecik J, 2013, J NEUROIMMUNOL, V264, P71, DOI 10.1016/j.jneuroim.2013.08.013
   Li B, 2016, NAT GENET, V48, P725, DOI 10.1038/ng.3581
   Liu YW, 2013, J NEUROSCI, V33, P14231, DOI 10.1523/JNEUROSCI.5812-12.2013
   Louveau A, 2015, NATURE, V523, P337, DOI 10.1038/nature14432
   Macintyre AN, 2014, CELL METAB, V20, P61, DOI 10.1016/j.cmet.2014.05.004
   Masui K, 2013, CELL METAB, V18, P726, DOI 10.1016/j.cmet.2013.09.013
   McCoy KD, 1999, IMMUNOL CELL BIOL, V77, P1, DOI 10.1046/j.1440-1711.1999.00795.x
   Mergenthaler P, 2013, TRENDS NEUROSCI, V36, P587, DOI 10.1016/j.tins.2013.07.001
   Miska J, 2016, CANCER IMMUNOL IMMUN, V65, P1555, DOI 10.1007/s00262-016-1912-8
   MORANTZ RA, 1979, J NEUROSURG, V50, P305, DOI 10.3171/jns.1979.50.3.0305
   Morford LA, 1997, J IMMUNOL, V159, P4415
   MORGELLO S, 1995, GLIA, V14, P43, DOI 10.1002/glia.440140107
   Nduom EK, 2016, NEURO-ONCOLOGY, V18, P195, DOI 10.1093/neuonc/nov172
   Noman MZ, 2014, J EXP MED, V211, P781, DOI 10.1084/jem.20131916
   Odorizzi PM, 2015, J EXP MED, V212, P1125, DOI 10.1084/jem.20142237
   Okada H, 2015, CLIN CANCER RES, V21, P286, DOI 10.1158/1078-0432.CCR-14-1790
   Parry RV, 2005, MOL CELL BIOL, V25, P9543, DOI 10.1128/MCB.25.21.9543-9553.2005
   Parsa AT, 2007, NAT MED, V13, P84, DOI 10.1038/nm1517
   Patel AP, 2014, SCIENCE, V344, P1396, DOI 10.1126/science.1254257
   Patsoukis N, 2015, NAT COMMUN, V6, P0, DOI 10.1038/ncomms7692
   Patsoukis N, 2012, SCI SIGNAL, V5, P0, DOI 10.1126/scisignal.2002796
   Pauken KE, 2015, TRENDS IMMUNOL, V36, P265, DOI 10.1016/j.it.2015.02.008
   Ransohoff RM, 2003, NAT REV IMMUNOL, V3, P569, DOI 10.1038/nri1130
   Raychaudhuri B, 2015, J NEURO-ONCOL, V122, P293, DOI 10.1007/s11060-015-1720-6
   Ricard D, 2012, LANCET, V379, P1984, DOI 10.1016/S0140-6736(11)61346-9
   Rizvi NA, 2015, SCIENCE, V348, P124, DOI 10.1126/science.aaa1348
   ROSSI ML, 1987, ACTA NEUROPATHOL, V74, P269, DOI 10.1007/BF00688191
   Rudd CE, 2003, NAT REV IMMUNOL, V3, P544, DOI 10.1038/nri1131
   Sarkar S, 2014, ONCOIMMUNOLOGY, V3, P0, DOI 10.4161/onci.28047
   Schachtele SJ, 2014, GLIA, V62, P1582, DOI 10.1002/glia.22701
   Shlien A, 2015, NAT GENET, V47, P257, DOI 10.1038/ng.3202
   Sibson NR, 1998, DEV NEUROSCI-BASEL, V20, P321, DOI 10.1159/000017327
   Siska PJ, 2016, J IMMUNOL, V197, P2532, DOI 10.4049/jimmunol.1502464
   Siska PJ, 2015, TRENDS IMMUNOL, V36, P257, DOI 10.1016/j.it.2015.02.007
   Spence AM, 2002, CLIN CANCER RES, V8, P971
   Topalian SL, 2016, NAT REV CANCER, V16, P275, DOI 10.1038/nrc.2016.36
   Topalian SL, 2012, NEW ENGL J MED, V366, P2443, DOI 10.1056/NEJMoa1200690
   Vannucci SJ, 1997, GLIA, V21, P2, DOI 10.1002/(SICI)1098-1136(199709)21:1<2::AID-GLIA2>3.0.CO;2-C
   Vaughn AE, 2008, NAT CELL BIOL, V10, P1477, DOI 10.1038/ncb1807
   Velcheti V, 2014, LAB INVEST, V94, P107, DOI 10.1038/labinvest.2013.130
   Vordermark D, 2005, CANCER LETT, V230, P122, DOI 10.1016/j.canlet.2004.12.040
   Wainwright DA, 2014, CLIN CANCER RES, V20, P5290, DOI 10.1158/1078-0432.CCR-14-0514
   WARBURG O, 1956, SCIENCE, V123, P309, DOI 10.1126/science.123.3191.309
   Weber JS, 2013, J CLIN ONCOL, V31, P4311, DOI 10.1200/JCO.2013.51.4802
   Wei F, 2013, P NATL ACAD SCI USA, V110, PE2480, DOI 10.1073/pnas.1305394110
   Weller M, 2014, LANCET ONCOL, V15, PE395, DOI 10.1016/S1470-2045(14)70011-7
   WELLER RO, 1992, BRAIN PATHOL, V2, P277, DOI 10.1111/j.1750-3639.1992.tb00704.x
   Wherry EJ, 2015, NAT REV IMMUNOL, V15, P486, DOI 10.1038/nri3862
   Wherry EJ, 2011, NAT IMMUNOL, V12, P492, DOI 10.1038/ni.2035
   WIDNER H, 1988, SCAND J IMMUNOL, V28, P563, DOI 10.1111/j.1365-3083.1988.tb01488.x
   Wing K, 2008, SCIENCE, V322, P271, DOI 10.1126/science.1160062
   Wintterle S, 2003, CANCER RES, V63, P7462
   Yang I, 2010, J CLIN NEUROSCI, V17, P1381, DOI 10.1016/j.jocn.2010.03.031
   Yao Y, 2009, NEURO-ONCOLOGY, V11, P757, DOI 10.1215/15228517-2009-014
   Yu JS, 2004, CANCER RES, V64, P4973, DOI 10.1158/0008-5472.CAN-03-3505
   Zeng J, 2013, INT J RADIAT ONCOL, V86, P343, DOI 10.1016/j.ijrobp.2012.12.025
NR 104
TC 101
Z9 115
U1 0
U2 24
PU ELSEVIER SCI LTD
PI OXFORD
PA THE BOULEVARD, LANGFORD LANE, KIDLINGTON, OXFORD OX5 1GB, OXON, ENGLAND
SN 1471-4906
EI 1471-4981
J9 TRENDS IMMUNOL
JI Trends Immunol.
PD FEB 15
PY 2017
VL 38
IS 2
BP 104
EP 115
DI 10.1016/j.it.2016.11.005
PG 12
WC Immunology
SC Immunology
GA EK8TH
UT WOS:000394197000004
PM 27964820
DA 2025-02-17
ER

PT J
AU Anguille, S
   Van de Velde, AL
   Smits, EL
   Van Tendeloo, VF
   Juliusson, G
   Cools, N
   Nijs, G
   Stein, B
   Lion, E
   Van Driessche, A
   Vandenbosch, I
   Verlinden, A
   Gadisseur, AP
   Schroyens, WA
   Muylle, L
   Vermeulen, K
   Maes, MB
   Deiteren, K
   Malfait, R
   Gostick, E
   Lammens, M
   Couttenye, MM
   Jorens, P
   Goossens, H
   Price, DA
   Ladell, K
   Oka, Y
   Fujiki, F
   Oji, Y
   Sugiyama, H
   Berneman, ZN
AF Anguille, Sebastien
   Van de Velde, Ann L.
   Smits, Evelien L.
   Van Tendeloo, Viggo F.
   Juliusson, Gunnar
   Cools, Nathalie
   Nijs, Griet
   Stein, Barbara
   Lion, Eva
   Van Driessche, Ann
   Vandenbosch, Irma
   Verlinden, Anke
   Gadisseur, Alain P.
   Schroyens, Wilfried A.
   Muylle, Ludo
   Vermeulen, Katrien
   Maes, Marie-Berthe
   Deiteren, Kathleen
   Malfait, Ronald
   Gostick, Emma
   Lammens, Martin
   Couttenye, Marie M.
   Jorens, Philippe
   Goossens, Herman
   Price, David A.
   Ladell, Kristin
   Oka, Yoshihiro
   Fujiki, Fumihiro
   Oji, Yusuke
   Sugiyama, Haruo
   Berneman, Zwi N.
TI Dendritic cell vaccination as postremission treatment to prevent or delay relapse in acute myeloid leukemia
SO BLOOD
LA English
DT Article
ID minimal residual disease; wt1 peptide vaccination; time quantitative pcr; messenger-rna; glioblastoma-multiforme; cancer vaccines; gene-expression; phase-ii; t-cells; aml
AB Relapse is a major problem in acute myeloid leukemia (AML) and adversely affects survival. In this phase 2 study, we investigated the effect of vaccination with dendritic cells (DCs) electroporated with Wilms' tumor 1 (WT1) messenger RNA (mRNA) as postremission treatment in 30 patients with AML at very high risk of relapse. There was a demonstrable antileukemic response in 13 patients. Nine patients achieved molecular remission as demonstrated by normalization of WT1 transcript levels, 5 of which were sustained after a median follow-up of 109.4 months. Disease stabilization was achieved in 4 other patients. Five-year overall survival (OS) was higher in responders than in nonresponders (53.8% vs 25.0%; P = 5.01). In patients receiving DCs in first complete remission (CR1), there was a vaccine-induced relapse reduction rate of 25%, and 5-year relapse-free survival was higher in responders than in nonresponders (50% vs 7.7%; P < .0001). In patients age <= 65 and >65 years who received DCs in CR1, 5-year OS was 69.2% and 30.8% respectively, as compared with 51.7% and 18% in the Swedish Acute Leukemia Registry. Long-term clinical response was correlated with increased circulating frequencies of polyepitope WT1-specific CD8(+)T cells. Long-term OS was correlated with interferon-g 1 and tumor necrosis factor-alpha(+) WT1-specific responses in delayed-type hypersensitivity-infiltrating CD8 1 T lymphocytes. In conclusion, vaccination of patients with AML with WT1 mRNA-electroporated DCs can be an effective strategy to prevent or delay relapse after standard chemotherapy, translating into improvedOSrates, which are correlated with the induction of WT1-specific CD8(+) T-cell response.
C1 [Anguille, Sebastien; Van de Velde, Ann L.; Nijs, Griet; Stein, Barbara; Van Driessche, Ann; Vandenbosch, Irma; Verlinden, Anke; Gadisseur, Alain P.; Schroyens, Wilfried A.; Muylle, Ludo; Vermeulen, Katrien; Maes, Marie-Berthe; Deiteren, Kathleen; Malfait, Ronald; Lammens, Martin; Couttenye, Marie M.; Jorens, Philippe; Goossens, Herman; Berneman, Zwi N.] Antwerp Univ Hosp, Antwerp, Belgium.
   [Anguille, Sebastien; Van de Velde, Ann L.; Smits, Evelien L.; Van Tendeloo, Viggo F.; Cools, Nathalie; Nijs, Griet; Stein, Barbara; Lion, Eva; Van Driessche, Ann; Verlinden, Anke; Gadisseur, Alain P.; Schroyens, Wilfried A.; Muylle, Ludo; Goossens, Herman; Berneman, Zwi N.] Univ Antwerp, Vaccine & Infect Dis Inst VAXINFECTIO, Fac Med & Hlth Sci, Antwerp, Belgium.
   [Juliusson, Gunnar] Skane Univ Hosp, Dept Hematol Oncol & Radiat Phys, Lund, Sweden.
   [Gostick, Emma; Price, David A.; Ladell, Kristin] Cardiff Univ, Dept Infect Immun & Biochem, Sch Med, Cardiff, Wales.
   [Oka, Yoshihiro] Osaka Univ, Grad Sch Med, Dept Resp Med Allergy & Rheumat Dis, Osaka, Japan.
   [Fujiki, Fumihiro; Sugiyama, Haruo] Osaka Univ, Grad Sch Med, Dept Canc Immunol, Osaka, Japan.
   [Oji, Yusuke] Osaka Univ, Grad Sch Med, Dept Canc Stem Cell Biol, Osaka, Japan.
C3 University of Antwerp; University of Antwerp; Lund University; Skane University Hospital; Cardiff University; Osaka University; Osaka University; Osaka University
RP Berneman, ZN (通讯作者)，Antwerp Univ Hosp, Div Hematol, Wilrijkstr 10, B-2650 Antwerp, Belgium.
EM zwi.berneman@uza.be
FU Antwerp University Hospital, Kom Op Tegen Kanker; Belgian Foundation against Cancer [SCIE216-2008]; King Baudouin Foundation [2013-J1810870-100687]; European Hematology Association; University of Antwerp; Research Foundation-Flanders [G.0082.08]; Agency for Innovation by Science and Technology [IWT-TBM grant 80664]; National Cancer Plan (Action 29) of the Belgian government; HEBA Fund; Kaushik Bhansali Fund; Suply Hope Fund for Cancer Immunotherapy; Antwerp International School Fund for Clinical Research in Hematology; Stichting Emmanuel van der Schueren from Kom Op Tegen Kanker; Grants-in-Aid for Scientific Research [17K07215, 15K09476] Funding Source: KAKEN
CR Anguille S, 2013, LEUKEMIA, V27, P748, DOI 10.1038/leu.2012.248
   Anguille S, 2012, LEUKEMIA, V26, P2186, DOI 10.1038/leu.2012.145
   Anguille S, 2015, PHARMACOL REV, V67, P731, DOI 10.1124/pr.114.009456
   Anguille S, 2014, LANCET ONCOL, V15, PE257, DOI 10.1016/S1470-2045(13)70585-0
   Anguille S, 2011, HUM VACCINES, V7, P579, DOI 10.4161/hv.7.5.14652
   Antonia SJ, 2006, CLIN CANCER RES, V12, P878, DOI 10.1158/1078-0432.CCR-05-2013
   Arlen PM, 2006, CLIN CANCER RES, V12, P1260, DOI 10.1158/1078-0432.CCR-05-2059
   Benteyn D, 2013, MOL THER-NUCL ACIDS, V2, P0, DOI 10.1038/mtna.2013.54
   Berneman ZN, 2012, BLOOD, V120, P1151, DOI 10.1182/blood-2012-06-433177
   Brayer J, 2015, AM J HEMATOL, V90, P602, DOI 10.1002/ajh.24014
   Breems DA, 2005, J CLIN ONCOL, V23, P1969, DOI 10.1200/JCO.2005.06.027
   Casalegno-Garduño R, 2016, INT J CANCER, V138, P1792, DOI 10.1002/ijc.29909
   Cheson BD, 2003, J CLIN ONCOL, V21, P4642, DOI 10.1200/JCO.2003.04.036
   Chiappori AA, 2010, EXPERT OPIN BIOL TH, V10, P983, DOI 10.1517/14712598.2010.484801
   Cilloni D, 2002, LEUKEMIA, V16, P2115, DOI 10.1038/sj.leu.2402675
   Cilloni D, 2008, HAEMATOLOGICA, V93, P921, DOI 10.3324/haematol.12165
   Cilloni D, 2009, J CLIN ONCOL, V27, P5195, DOI 10.1200/JCO.2009.22.4865
   deLima M, 1997, BLOOD, V90, P4719, DOI 10.1182/blood.V90.12.4719.4719_4719_4724
   Dinmohamed AG, 2016, LEUKEMIA, V30, P24, DOI 10.1038/leu.2015.188
   Fujiki F, 2008, MICROBIOL IMMUNOL, V52, P591, DOI 10.1111/j.1348-0421.2008.00080.x
   Gribben JG, 2005, CLIN CANCER RES, V11, P4430, DOI 10.1158/1078-0432.CCR-04-2111
   Grimwade D, 2001, BLOOD, V98, P1312, DOI 10.1182/blood.V98.5.1312
   Gulley JL, 2011, CURR ONCOL, V18, P0
   Gulley JL, 2008, CLIN CANCER RES, V14, P3060, DOI 10.1158/1078-0432.CCR-08-0126
   Howlader N, 2019, SEER CANCER STATISTICS REVIEW (CSR) 1975-2016 INTERNET, V0, P0
   Inoue K, 1996, BLOOD, V88, P2267, DOI 10.1182/blood.V88.6.2267.bloodjournal8862267
   INOUE K, 1994, BLOOD, V84, P3071, DOI 10.1182/blood.V84.9.3071.3071
   Juliusson G, 2012, BLOOD, V119, P3890, DOI 10.1182/blood-2011-12-379008
   Keilholz U, 2009, BLOOD, V113, P6541, DOI 10.1182/blood-2009-02-202598
   Madan RA, 2010, ONCOLOGIST, V15, P969, DOI 10.1634/theoncologist.2010-0129
   Maslak PG, 2010, BLOOD, V116, P171, DOI 10.1182/blood-2009-10-250993
   National Cancer Institute, 2014, INC SEER 18 REGS RES, V0, P0
   Ogawa H, 2003, BLOOD, V101, P1698, DOI 10.1182/blood-2002-06-1831
   Oji Y, 2016, INT J CANCER, V139, P1391, DOI 10.1002/ijc.30182
   Oka Y, 2004, P NATL ACAD SCI USA, V101, P13885, DOI 10.1073/pnas.0405884101
   Qazilbash MH, 2017, LEUKEMIA, V31, P697, DOI 10.1038/leu.2016.254
   Ravandi F, 2013, BEST PRACT RES CL HA, V26, P253, DOI 10.1016/j.beha.2013.10.005
   Rezvani K, 2005, CLIN CANCER RES, V11, P8799, DOI 10.1158/1078-0432.CCR-05-1314
   Rezvani K, 2008, BLOOD, V111, P236, DOI 10.1182/blood-2007-08-108241
   Rosenblatt J, 2016, SCI TRANSL MED, V8, P0, DOI 10.1126/scitranslmed.aag1298
   Schlom J, 2007, CLIN CANCER RES, V13, P3776, DOI 10.1158/1078-0432.CCR-07-0588
   Trka J, 2002, LEUKEMIA, V16, P1381, DOI 10.1038/sj.leu.2402512
   van Besien K, 2013, HEMATOL-AM SOC HEMAT, V0, PP56, DOI 10.1182/asheducation-2013.1.56
   van der Sluis TC, 2015, CLIN CANCER RES, V21, P781, DOI 10.1158/1078-0432.CCR-14-2142
   Van Driessche A, 2009, CYTOTHERAPY, V11, P653, DOI 10.1080/14653240902960411
   Van Tendeloo VFI, 2001, BLOOD, V98, P49, DOI 10.1182/blood.V98.1.49
   Van Tendeloo VF, 2010, P NATL ACAD SCI USA, V107, P13824, DOI 10.1073/pnas.1008051107
   Wheeler CJ, 2004, CLIN CANCER RES, V10, P5316, DOI 10.1158/1078-0432.CCR-04-0497
   Wilgenhof S, 2016, J CLIN ONCOL, V34, P1330, DOI 10.1200/JCO.2015.63.4121
   Wolchok JD, 2009, CLIN CANCER RES, V15, P7412, DOI 10.1158/1078-0432.CCR-09-1624
NR 50
TC 170
Z9 180
U1 0
U2 37
PU AMER SOC HEMATOLOGY
PI WASHINGTON
PA 2021 L ST NW, SUITE 900, WASHINGTON, DC 20036 USA
SN 0006-4971
EI 1528-0020
J9 BLOOD
JI Blood
PD OCT 12
PY 2017
VL 130
IS 15
BP 1713
EP 1721
DI 10.1182/blood-2017-04-780155
PG 9
WC Hematology
SC Hematology
GA FJ5VB
UT WOS:000412820200009
PM 28830889
DA 2025-02-17
ER

PT J
AU Filley, AC
   Dey, M
AF Filley, Anna C.
   Dey, Mahua
TI Dendritic cell based vaccination strategy: an evolving paradigm
SO JOURNAL OF NEURO-ONCOLOGY
LA English
DT Review
DE Malignant glioma; Glioblastoma; Immunotherapy; Dendritic cell based vaccine
ID malignant glioma patients; regulatory t-cells; phase-i/ii trial; clinical-responses; melanoma patients; immune-responses; glioblastoma-multiforme; cancer-immunotherapy; tumor microenvironment; adjuvant temozolomide
AB Malignant gliomas (MG), tumors of glial origin, are the most commonly diagnosed primary intracranial malignancies in adults. Currently available treatments have provided only modest improvements in overall survival and remain limited by inevitable local recurrence, necessitating exploration of novel therapies. Among approaches being investigated, one of the leading contenders is immunotherapy, which aims to modulate immune pathways to stimulate the selective destruction of malignant cells. Dendritic cells (DCs) are potent initiators of adaptive immune responses and therefore crucial players in the development and success of immunotherapy. Clinical trials of various DC-based vaccinations have demonstrated the induction of anti-tumor immune responses and prolonged survival in the setting of many cancers. In this review, we summarize current literature regarding DCs and their role in the tumor microenvironment, their application and current clinical use in immunotherapy, current challenges limiting their efficacy in anti-cancer therapy, and future avenues for developing successful anti-tumor DC-based vaccines.
C1 [Filley, Anna C.; Dey, Mahua] Indiana Univ Sch Med, Dept Neurosurg, Indianapolis, IN 46202 USA.
   [Dey, Mahua] Indiana Univ Purdue Univ Indianapolis, 320 W 15th St,Neurosci Bldg NB400A, Indianapolis, IN 46202 USA.
C3 Indiana University System; Indiana University Bloomington; Indiana University System; Indiana University Indianapolis
RP Dey, M (通讯作者)，Indiana Univ Sch Med, Dept Neurosurg, Indianapolis, IN 46202 USA.; Dey, M (通讯作者)，Indiana Univ Purdue Univ Indianapolis, 320 W 15th St,Neurosci Bldg NB400A, Indianapolis, IN 46202 USA.
EM mdey@iu.edu
FU NIH [NRCDP-K12];  [K08 NS092895]
CR Ardon H, 2012, CANCER IMMUNOL IMMUN, V61, P2033, DOI 10.1007/s00262-012-1261-1
   Ardon H, 2010, J NEURO-ONCOL, V99, P261, DOI 10.1007/s11060-010-0131-y
   Ashley DM, 1997, J EXP MED, V186, P1177, DOI 10.1084/jem.186.7.1177
   Banchereau J, 2001, CANCER RES, V61, P6451
   Banchereau J, 2000, ANNU REV IMMUNOL, V18, P767, DOI 10.1146/annurev.immunol.18.1.767
   Berg JV, 2013, J EXP MED, V210, P2803, DOI 10.1084/jem.20130678
   Bonifaz L, 2002, J EXP MED, V196, P1627, DOI 10.1084/jem.20021598
   Boon T, 1997, IMMUNOL TODAY, V18, P267, DOI 10.1016/S0167-5699(97)80020-5
   Brahmer JR, 2010, J CLIN ONCOL, V28, P3167, DOI 10.1200/JCO.2009.26.7609
   Candolfi M, 2012, NEOPLASIA, V14, P757, DOI 10.1593/neo.12794
   Casares N, 2003, J IMMUNOL, V171, P5931, DOI 10.4049/jimmunol.171.11.5931
   Chang CN, 2011, J CLIN NEUROSCI, V18, P1048, DOI 10.1016/j.jocn.2010.11.034
   Derer A, 2016, CANCER IMMUNOL IMMUN, V65, P779, DOI 10.1007/s00262-015-1771-8
   Dey M, 2015, J IMMUNOL, V195, P367, DOI 10.4049/jimmunol.1401607
   Dhodapkar MV, 2001, J EXP MED, V193, P233, DOI 10.1084/jem.193.2.233
   Dix AR, 1999, J NEUROIMMUNOL, V100, P216, DOI 10.1016/S0165-5728(99)00203-9
   Engell-Noerregaard L, 2009, CANCER IMMUNOL IMMUN, V58, P1, DOI 10.1007/s00262-008-0568-4
   Fadul CE, 2011, J IMMUNOTHER, V34, P382, DOI 10.1097/CJI.0b013e318215e300
   Ferrara A, 2003, J CANCER RES CLIN, V129, P521, DOI 10.1007/s00432-003-0463-5
   Fong L, 2001, P NATL ACAD SCI USA, V98, P8809, DOI 10.1073/pnas.141226398
   GHOSH P, 1995, JNCI-J NATL CANCER I, V87, P1478, DOI 10.1093/jnci/87.19.1478
   Grauer OM, 2007, INT J CANCER, V121, P95, DOI 10.1002/ijc.22607
   Heimberger AB, 2002, NEUROSURGERY, V50, P158, DOI 10.1097/00006123-200201000-00024
   Heufler C, 1996, EUR J IMMUNOL, V26, P659, DOI 10.1002/eji.1830260323
   Hodi FS, 2010, NEW ENGL J MED, V363, P711, DOI 10.1056/NEJMoa1003466
   Hsu FJ, 1996, NAT MED, V2, P52, DOI 10.1038/nm0196-52
   Kaiko GE, 2008, IMMUNOLOGY, V123, P326, DOI 10.1111/j.1365-2567.2007.02719.x
   Kalinski P, 2013, EXPERT REV VACCINES, V12, P285, DOI 10.1586/erv.13.22
   Kalinski P, 2010, SEMIN IMMUNOL, V22, P173, DOI 10.1016/j.smim.2010.03.002
   Kantoff PW, 2010, NEW ENGL J MED, V363, P411, DOI 10.1056/NEJMoa1001294
   Kastenmüller W, 2014, NAT REV IMMUNOL, V14, P705, DOI 10.1038/nri3727
   Kikuchi T, 2001, CANCER IMMUNOL IMMUN, V50, P337, DOI 10.1007/s002620100205
   Kikuchi T, 2004, J IMMUNOTHER, V27, P452, DOI 10.1097/00002371-200411000-00005
   Liau L M, 2000, NEUROSURG FOCUS, V9, P0
   Liau LM, 2005, CLIN CANCER RES, V11, P5515, DOI 10.1158/1078-0432.CCR-05-0464
   Liau LM, 1999, J NEUROSURG, V90, P1115, DOI 10.3171/jns.1999.90.6.1115
   Lutz MB, 2002, TRENDS IMMUNOL, V23, P445, DOI 10.1016/S1471-4906(02)02281-0
   Mackensen A, 2000, INT J CANCER, V86, P385, DOI 10.1002/(SICI)1097-0215(20000501)86:3<385::AID-IJC13>3.3.CO;2-K
   Melief CJM, 2008, IMMUNITY, V29, P372, DOI 10.1016/j.immuni.2008.08.004
   Murphy GP, 1999, PROSTATE, V38, P73
   Nestle FO, 1998, NAT MED, V4, P328, DOI 10.1038/nm0398-328
   Nikitina EY, 2001, INT J CANCER, V94, P825, DOI 10.1002/1097-0215(20011215)94:6<825::AID-IJC1545>3.0.CO;2-5
   ONeill DW, 2004, BLOOD, V104, P2235, DOI 10.1182/blood-2003-12-4392
   Okada H, 2011, J CLIN ONCOL, V29, P330, DOI 10.1200/JCO.2010.30.7744
   Palucka AK, 2006, J IMMUNOTHER, V29, P545, DOI 10.1097/01.cji.0000211309.90621.8b
   Palucka K, 2012, NAT REV CANCER, V12, P265, DOI 10.1038/nrc3258
   Phuphanich S, 2013, CANCER IMMUNOL IMMUN, V62, P125, DOI 10.1007/s00262-012-1319-0
   Prins RM, 2006, J IMMUNOL, V176, P157, DOI 10.4049/jimmunol.176.1.157
   Prins RM, 2013, J IMMUNOTHER, V36, P152, DOI 10.1097/CJI.0b013e3182811ae4
   Prins RM, 2011, CLIN CANCER RES, V17, P1603, DOI 10.1158/1078-0432.CCR-10-2563
   Rabinovich GA, 2007, ANNU REV IMMUNOL, V25, P267, DOI 10.1146/annurev.immunol.25.022106.141609
   Rech AJ, 2009, ANN NY ACAD SCI, V1174, P99, DOI 10.1111/j.1749-6632.2009.04939.x
   Rutkowski S, 2004, BRIT J CANCER, V91, P1656, DOI 10.1038/sj.bjc.6602195
   Salcedo M, 2006, CANCER IMMUNOL IMMUN, V55, P819, DOI 10.1007/s00262-005-0078-6
   Schreibelt G, 2010, BLOOD, V116, P564, DOI 10.1182/blood-2009-11-251884
   Schuler-Thurner B, 2002, J EXP MED, V195, P1279, DOI 10.1084/jem.20012100
   Steinman RM, 2001, INT J CANCER, V94, P459, DOI 10.1002/ijc.1503
   Steinman RM, 2003, ANNU REV IMMUNOL, V21, P685, DOI 10.1146/annurev.immunol.21.120601.141040
   Stewart B, 2015, WORLD CANCER REPORT 2014, V0, P0
   Stupp R, 2005, NEW ENGL J MED, V352, P987, DOI 10.1056/NEJMoa043330
   Stupp R, 2009, LANCET ONCOL, V10, P459, DOI 10.1016/S1470-2045(09)70025-7
   Thurner B, 1999, J EXP MED, V190, P1669, DOI 10.1084/jem.190.11.1669
   Thurner B, 1999, J IMMUNOL METHODS, V223, P1, DOI 10.1016/S0022-1759(98)00208-7
   Timmerman JM, 1999, ANNU REV MED, V50, P507
   Timmerman JM, 2002, BLOOD, V99, P1517, DOI 10.1182/blood.V99.5.1517
   Walker DG, 2008, J CLIN NEUROSCI, V15, P114, DOI 10.1016/j.jocn.2007.08.007
   Walker DG, 2006, J NEUROIMMUNOL, V175, P59, DOI 10.1016/j.jneuroim.2006.03.006
   Wheeler CJ, 2008, CANCER RES, V68, P5955, DOI 10.1158/0008-5472.CAN-07-5973
   Wierecky J, 2006, CANCER RES, V66, P5910, DOI 10.1158/0008-5472.CAN-05-3905
   Wimmers F, 2014, FRONT IMMUNOL, V5, P0, DOI 10.3389/fimmu.2014.00165
   Wolchok JD, 2013, NEW ENGL J MED, V369, P122, DOI 10.1056/NEJMoa1302369
   Yamanaka R, 2003, BRIT J CANCER, V89, P1172, DOI 10.1038/sj.bjc.6601268
   Yamanaka R, 2005, CLIN CANCER RES, V11, P4160, DOI 10.1158/1078-0432.CCR-05-0120
   Yu H, 2009, NAT REV CANCER, V9, P798, DOI 10.1038/nrc2734
   Yu JS, 2001, CANCER RES, V61, P842
   Yu JS, 2004, CANCER RES, V64, P4973, DOI 10.1158/0008-5472.CAN-03-3505
   Zhai LJ, 2015, J NEURO-ONCOL, V123, P395, DOI 10.1007/s11060-014-1687-8
   Zou WP, 2005, NAT REV CANCER, V5, P263, DOI 10.1038/nrc1586
NR 78
TC 32
Z9 36
U1 0
U2 6
PU SPRINGER
PI NEW YORK
PA 233 SPRING ST, NEW YORK, NY 10013 USA
SN 0167-594X
EI 1573-7373
J9 J NEURO-ONCOL
JI J. Neuro-Oncol.
PD JUN 15
PY 2017
VL 133
IS 2
BP 223
EP 235
DI 10.1007/s11060-017-2446-4
PG 13
WC Oncology; Clinical Neurology
SC Oncology; Neurosciences & Neurology
GA FB8MJ
UT WOS:000406392800001
PM 28434112
DA 2025-02-17
ER

PT J
AU Lou, YL
   Shi, J
   Guo, DW
   Qureshi, AK
   Song, LJ
AF Lou Yongli
   Shi Jin
   Guo Dewei
   Qureshi, Ahmad Kaleem
   Song Laijun
TI Function of PD-L1 in antitumor immunity of glioma cells
SO SAUDI JOURNAL OF BIOLOGICAL SCIENCES
LA English
DT Article
DE Glioblastoma; PD-1; Pathogenesis
ID costimulatory molecule; dendritic cells; blockade
AB Human glioma is a highly fatal tumor with a significant feature of immune suppression. The functions of PD-L1 refer to co-simulation and immune regulation. To investigate expression and functional activity of PD-L1 in human glioma cell in vivo and in vitro. Expressions of PDL1mRNA and protein in the human glioma cell line were analyzed with quantitative RT-PCR and flow cytometer; and then expression of PD-L1 in tissue specimens of 10 glioma patients was treated with immunohistochemical analysis; glioma cell and allogeneic CD4(+) and CD8(+) T cells were co-cultured, and cytokine IFN-gamma, IL-2 and IL-10 in cultured supernatant fluid were determined with ELISA; upon blocking the interaction between glioma cell and the immune cell with PD-L1 monoclonal antibody (5H1), surface markers on immune cells were analyzed using flow cytometer. All human glioma cell lines constitutively expressed PD-L1, and IFN-c induced glioma cell to highly express PD-L1. It was shown through immunohistochemical analysis that glioma specimen expressed PD-L1, while expression of PD-L1 was not observed in normal tissue and normal human brain near the tumor location. The release of IFN-c and IL-2 was inhibited, while IL-10 was increased slightly. Glioma cell may escape from immune recognition and injury with the help of PD-L1, which is a significant pathogenic mechanism of glioma. (C) 2016 Production and hosting by Elsevier B.V. on behalf of King Saud University.
C1 [Lou Yongli; Guo Dewei; Song Laijun] Zhengzhou Univ, Affiliated Hosp 1, Zhengzhou, Henan, Peoples R China.
[truncated: 302,464 more chars]
