# Supplementary material for: Research progress on the role of dendritic cells in glioma during 1992-2024: a bibliometric analysis
Source: Front Immunol. 2025 Jun 20;16:1510549. doi: 10.3389/fimmu.2025.1510549 (PMC12226567; doi:10.3389/fimmu.2025.1510549)
Supplement: Supplementary file 1 [file DataSheet1.zip › download2018u77.txt]

PT J
AU Wang, J
   Li, J
   Wang, Q
   Kong, YY
   Zhou, FF
   Li, Q
   Li, WH
   Sun, YY
   Wang, YL
   Guan, YH
   Wu, MH
   Wen, TQ
AF Wang, Jiao
   Li, Jie
   Wang, Qian
   Kong, Yanyan
   Zhou, Fangfang
   Li, Qian
   Li, Weihao
   Sun, Yangyang
   Wang, Yanli
   Guan, Yihui
   Wu, Minghong
   Wen, Tieqiao
TI <i>Dcf1</i> Deficiency Attenuates the Role of Activated Microglia During Neuroinflammation
SO FRONTIERS IN MOLECULAR NEUROSCIENCE
LA English
DT Article
DE Dcf1; microglia; neuroinflammation; cytokines; migration; phagocytosis
ID inflammatory cytokines; beta plaques; mouse model; depression; brain; pet; innate; neurodegeneration; phagocytosis; expression
AB Microglia serve as the principal immune cells and play crucial roles in the central nervous system, responding to neuroinflammation via migration and the execution of phagocytosis. Dendritic cell-derived factor 1 (Dcf1) is known to play an important role in neural stem cell differentiation, glioma apoptosis, dendritic spine formation, and Alzheimer's disease (AD), nevertheless, the involvement of the Dcf1 gene in the brain immune response has not yet been reported. In the present paper, the RNA-sequencing and function enrichment analysis suggested that the majority of the down-regulated genes in Dcf1(-/-) (Dcf1-KO) mice are immune-related. In vivo experiments showed that Dcf1 deletion produced profound effects on microglial function, increased the expression of microglial activation markers, such as ionized calcium binding adaptor molecule 1 (Iba1), Cluster of Differentiation 68 (CD68) and translocator protein (TSPO), as well as certain proinflammatory cytokines (Cxcl1, Ccl7, and IL17D), but decreased the migratory and phagocytic abilities of microglial cells, and reduced the expression levels of some other proinflammatory cytokines (Cox-2, IL-1 beta, IL-6, TNF-alpha, and Csf1) in the mouse hippocampus. Furthermore, in vitro experiments revealed that in the absence of lipopolysaccharide (LPS), the majority of microglia were ramified and existed in a resting state, with only approximately 10% of cells exhibiting an amoeboid-like morphology, indicative of an activated state. LPS treatment dramatically increased the ratio of activated to resting cells, and Dcf1 downregulation further increased this ratio. These data indicated that Dcf1 deletion mediates neuroinflammation and induces dysfunction of activated microglia, preventing migration and the execution of phagocytosis. These findings support further investigation into the biological mechanisms underlying microglia-related neuroinflammatory diseases, and the role of Dcf1 in the immune response.
C1 [Wang, Jiao; Li, Jie; Wang, Qian; Zhou, Fangfang; Li, Qian; Li, Weihao; Sun, Yangyang; Wen, Tieqiao] Shanghai Univ, Sch Life Sci, Lab Mol Neural Biol, Shanghai, Peoples R China.
   [Kong, Yanyan; Guan, Yihui] Fudan Univ, Huashan Hosp, Positron Emiss Comp Tomog Ctr, Shanghai, Peoples R China.
   [Wang, Yanli] Shanghai Univ, Inst Nanochem & Nanobiol, Shanghai, Peoples R China.
   [Wu, Minghong] Shanghai Univ, Shanghai Appl Radiat Inst, Sch Environm & Chem Engn, Shanghai, Peoples R China.
C3 Shanghai University; Fudan University; Shanghai University; Shanghai University
RP Wen, TQ (通讯作者)，Shanghai Univ, Sch Life Sci, Lab Mol Neural Biol, Shanghai, Peoples R China.; Wu, MH (通讯作者)，Shanghai Univ, Shanghai Appl Radiat Inst, Sch Environm & Chem Engn, Shanghai, Peoples R China.
EM mhwu@shu.edu.cn; wtq@t.shu.edu.cn
FU National Natural Science Foundation of China [31500827, 81471162, 81571345, 41430644]; Young Eastern Scholar [QD2015033]; Natural Science Foundation of Shanghai [14ZR1414400]; Science and Technology Commission of Shanghai [14JC1402400]; Program for Changjiang Scholars and Innovative Research Team in University [IRT_17R71]
CR Amor S, 2014, IMMUNOLOGY, V141, P287, DOI 10.1111/imm.12134
   Andreasson KI, 2016, J NEUROCHEM, V138, P653, DOI 10.1111/jnc.13667
   Auvity S, 2017, DRUG ALCOHOL DEPEN, V170, P43, DOI 10.1016/j.drugalcdep.2016.10.037
   Baron R, 2014, AGING CELL, V13, P584, DOI 10.1111/acel.12210
   Boissière-Michot F, 2014, ONCOIMMUNOLOGY, V3, P0, DOI 10.4161/onci.29256
   Carniglia L, 2017, MEDIAT INFLAMM, V2017, P0, DOI 10.1155/2017/5048616
   De I, 2014, GLIA, V62, P1955, DOI 10.1002/glia.22717
   Dheen ST, 2007, CURR MED CHEM, V14, P1189, DOI 10.2174/092986707780597961
   Dickens AM, 2014, J NUCL MED, V55, P466, DOI 10.2967/jnumed.113.125625
   Eisenberg D, 2012, CELL, V148, P1188, DOI 10.1016/j.cell.2012.02.022
   Erta M, 2012, INT J BIOL SCI, V8, P1254, DOI 10.7150/ijbs.4679
   Farooq RK, 2017, BIOMED REP, V6, P15, DOI 10.3892/br.2016.807
   Felger JC, 2013, NEUROSCIENCE, V246, P199, DOI 10.1016/j.neuroscience.2013.04.060
   Fernández-Calle R, 2017, J NEUROINFLAMM, V14, P0, DOI 10.1186/s12974-017-0823-8
   Fu RY, 2014, MOL NEUROBIOL, V49, P1422, DOI 10.1007/s12035-013-8620-6
   Garay Paula A, 2010, FRONT SYNAPTIC NEUROSCI, V2, P136, DOI 10.3389/fnsyn.2010.00136
   González-Scarano F, 1999, ANNU REV NEUROSCI, V22, P219, DOI 10.1146/annurev.neuro.22.1.219
   Hansen AM, 2010, NAT MED, V16, P856, DOI 10.1038/nm0810-856
   Heo DK, 2015, CELL SIGNAL, V27, P177, DOI 10.1016/j.cellsig.2014.11.003
   Hwang IK, 2014, NEUROL RES, V36, P824, DOI 10.1179/1743132814Y.0000000330
   Imai Y, 2002, GLIA, V40, P164, DOI 10.1002/glia.10149
   Jeon SW, 2016, WORLD J PSYCHIATR, V6, P283, DOI 10.5498/wjp.v6.i3.283
   Johnson EA, 2011, J NEUROINFLAMM, V8, P0, DOI 10.1186/1742-2094-8-41
   Jung KH, 2015, J NEUROINFLAMM, V12, P0, DOI 10.1186/s12974-015-0260-5
   Kishimoto T, 2006, ARTHRITIS RES THER, V8, P0, DOI 10.1186/ar1916
   Koeglsperger T, 2013, GLIA, V61, P985, DOI 10.1002/glia.22490
   Koenigsknecht-Talboo J, 2005, J NEUROSCI, V25, P8240, DOI 10.1523/JNEUROSCI.1808-05.2005
   Kong X, 2016, THERANOSTICS, V6, P1220, DOI 10.7150/thno.15362
   Lavisse S, 2015, EUR J NUCL MED MOL I, V42, P478, DOI 10.1007/s00259-014-2962-9
   Leppkes M, 2014, INT IMMUNOL, V26, P509, DOI 10.1093/intimm/dxu051
   Liew FY, 2003, IMMUNOL LETT, V85, P131, DOI 10.1016/S0165-2478(02)00238-9
   Liu Q, 2017, BEHAV BRAIN RES, V324, P51, DOI 10.1016/j.bbr.2017.01.045
   Liu Q, 2017, PARASITE VECTOR, V10, P0, DOI 10.1186/s13071-016-1943-1
   Martins C, 2015, BRAIN, V138, P336, DOI 10.1093/brain/awu355
   Meyer-Luehmann M, 2008, NATURE, V451, P720, DOI 10.1038/nature06616
   Miklossy J, 2008, J ALZHEIMERS DIS, V13, P381
   Miller AH, 2016, NAT REV IMMUNOL, V16, P22, DOI 10.1038/nri.2015.5
   Mosher KI, 2014, BIOCHEM PHARMACOL, V88, P594, DOI 10.1016/j.bcp.2014.01.008
   Moynagh PN, 2005, J ANAT, V207, P265, DOI 10.1111/j.1469-7580.2005.00445.x
   Noda Mariko, 2012, INT J ALZHEIMERS DIS, V2012, P891087, DOI 10.1155/2012/891087
   Ohsawa K, 2004, J NEUROCHEM, V88, P844, DOI 10.1046/j.1471-4159.2003.02213.x
   Panicker N, 2015, J NEUROSCI, V35, P10058, DOI 10.1523/JNEUROSCI.0302-15.2015
   Parkhurst CN, 2013, CELL, V155, P1596, DOI 10.1016/j.cell.2013.11.030
   Petrova TV, 1999, J BIOL CHEM, V274, P28823, DOI 10.1074/jbc.274.40.28823
   Qin LY, 2004, J BIOL CHEM, V279, P1415, DOI 10.1074/jbc.M307657200
   Rio-Hortega PD, 1932, CYTOLOGY CELLULAR PA, V2, P0
   Rizzo G, 2019, J CEREBR BLOOD F MET, V39, P0, DOI 10.1177/0271678X17742004
   Saba W, 2018, ADDICT BIOL, V23, P1000, DOI 10.1111/adb.12548
   SEIBERT K, 1994, RECEPTOR, V4, P17
   Simson L, 2000, IMMUNOL CELL BIOL, V78, P415, DOI 10.1046/j.1440-1711.2000.00922.x
   Sofroniew MV, 2015, NAT REV NEUROSCI, V16, P249, DOI 10.1038/nrn3898
   Streit WJ, 2002, GLIA, V40, P133, DOI 10.1002/glia.10154
   Streit WJ, 2008, FRONT BIOSCI-LANDMRK, V13, P3423
   Strohmeyer R, 2005, J NEUROINFLAMM, V2, P0, DOI 10.1186/1742-2094-2-18
   Stuart MJ, 2015, FRONT CELL NEUROSCI, V9, P0, DOI 10.3389/fncel.2015.00357
   Tamura T, 2017, BRAIN RES, V1662, P65, DOI 10.1016/j.brainres.2017.02.023
   Ullrich S, 2010, J BIOL CHEM, V285, P20664, DOI 10.1074/jbc.M109.055608
   von Bernhardi R, 2015, FRONT AGING NEUROSCI, V7, P0, DOI 10.3389/fnagi.2015.00124
   Wan TQ, 2002, NEUROSCI LETT, V329, P101, DOI 10.1016/S0304-3940(02)00585-2
   Wang L, 2008, CELL MOL NEUROBIOL, V28, P887, DOI 10.1007/s10571-008-9266-1
   Wang Y, 2014, MOL PHARMACEUT, V11, P3463, DOI 10.1021/mp500234d
   Wohleb ES, 2013, J NEUROSCI, V33, P13820, DOI 10.1523/JNEUROSCI.1671-13.2013
   Xie YQ, 2014, SCI REP-UK, V4, P0, DOI 10.1038/srep03702
   Yirmiya R, 2015, TRENDS NEUROSCI, V38, P637, DOI 10.1016/j.tins.2015.08.001
   Zhou X, 2014, NEURAL REGEN RES, V9, P1787, DOI 10.4103/1673-5374.143423
NR 65
TC 13
Z9 17
U1 4
U2 33
PU FRONTIERS MEDIA SA
PI LAUSANNE
PA AVENUE DU TRIBUNAL FEDERAL 34, LAUSANNE, CH-1015, SWITZERLAND
SN 1662-5099
EI 
J9 FRONT MOL NEUROSCI
JI Front. Molec. Neurosci.
PD JUL 30
PY 2018
VL 11
IS 
BP 
EP 
DI 10.3389/fnmol.2018.00256
PG 15
WC Neurosciences
SC Neurosciences & Neurology
GA GO7AO
UT WOS:000440207300001
PM 30104955
DA 2025-02-17
ER

PT J
AU Cuoco, JA
   Benko, MJ
   Busch, CM
   Rogers, CM
   Prickett, JT
   Marvin, EA
AF Cuoco, Joshua A.
   Benko, Michael J.
   Busch, Christopher M.
   Rogers, Cara M.
   Prickett, Joshua T.
   Marvin, Eric A.
TI Vaccine-Based Immunotherapeutics for the Treatment of Glioblastoma: Advances, Challenges, and Future Perspectives
SO WORLD NEUROSURGERY
LA English
DT Review
DE Brain neoplasm; Clinical trials; Glioblastoma; Immunotherapeutic; Immunotherapy; Vaccine
ID growth-factor receptor; human-leukocyte antigen; regulatory t-cells; newly-diagnosed glioblastoma; wilms-tumor 1; human cytomegalovirus; peptide vaccination; phase-ii; recurrent glioblastoma; malignant glioma
AB Glioblastoma is a highly aggressive neoplasm with an extremely poor prognosis. Despite maximal gross resection and chemoradiotherapy, these grade IV astrocytomas consistently recur. Glioblastoma cells exhibit numerous pathogenic mechanisms to decrease tumor immunogenicity while promoting gliomagenesis, which manifests clinically as a median survival of less than 2 years and few long-term survivors. Recent clinical trials of vaccine-based immunotherapeutics against glioblastoma have demonstrated encouraging results in prolonging progression-free survival and overall survival. Several vaccine-based treatments have been trialed, such as peptide and heat-shock proteins, dendritic cell-based vaccines, and viral-based immunotherapy. In this literature review, we discuss the immunobiology of glioblastoma, significant current and completed vaccine-based immunotherapy clinical trials, and broad clinical challenges and future directions of glioblastoma vaccine-based immunotherapeutics.
C1 [Cuoco, Joshua A.] New York Inst Technol, Coll Osteopath Med, Glen Head, NY 11545 USA.
   [Benko, Michael J.; Busch, Christopher M.; Rogers, Cara M.; Prickett, Joshua T.; Marvin, Eric A.] Carilion Clin, Sect Neurosurg, Roanoke, VA USA.
   [Benko, Michael J.; Busch, Christopher M.; Rogers, Cara M.; Prickett, Joshua T.; Marvin, Eric A.] Virginia Tech, Carilion Sch Med, Roanoke, VA USA.
   [Benko, Michael J.; Busch, Christopher M.; Rogers, Cara M.; Prickett, Joshua T.; Marvin, Eric A.] Virginia Tech, Sch Neurosci, Blacksburg, VA USA.
   [Benko, Michael J.; Busch, Christopher M.; Rogers, Cara M.; Prickett, Joshua T.; Marvin, Eric A.] Edward Via Coll Osteopath Med, Blacksburg, VA USA.
C3 Virginia Polytechnic Institute & State University; Virginia Polytechnic Institute & State University
RP Cuoco, JA (通讯作者)，New York Inst Technol, Coll Osteopath Med, Glen Head, NY 11545 USA.
EM jcuoco@nyit.edu
CR Alomari AK, 2016, CANCER IMMUNOL RES, V4, P481, DOI 10.1158/2326-6066.CIR-15-0238
   American Brain Tumor Association, 2017, GLIOBL MAL ASTR, V0, P0
   Ampie L, 2015, J NEURO-ONCOL, V123, P441, DOI 10.1007/s11060-015-1837-7
   Angara K, 2017, TRANSL ONCOL, V10, P650, DOI 10.1016/j.tranon.2017.04.007
   Aspelund A, 2015, J EXP MED, V212, P991, DOI 10.1084/jem.20142290
   Atai NA, 2011, IMMUNOLOGY, V132, P39, DOI 10.1111/j.1365-2567.2010.03335.x
   Avril T, 2011, IMMUNOTHERAPY-UK, V3, P42, DOI 10.2217/IMT.11.39
   Bao SD, 2006, CANCER RES, V66, P7843, DOI 10.1158/0008-5472.CAN-06-1010
   Bartholomäus I, 2009, NATURE, V462, P94, DOI 10.1038/nature08478
   Basu S, 2001, IMMUNITY, V14, P303, DOI 10.1016/S1074-7613(01)00111-X
   Batich KA, 2017, CLIN CANCER RES, V23, P1898, DOI 10.1158/1078-0432.CCR-16-2057
   Bellail AC, 2004, INT J BIOCHEM CELL B, V36, P1046, DOI 10.1016/j.biocel.2004.01.013
   BERNSTEIN JJ, 1995, NEUROSURGERY, V36, P124, DOI 10.1227/00006123-199501000-00016
   Bloch O, 2014, NEURO-ONCOLOGY, V16, P274, DOI 10.1093/neuonc/not203
   Bloch O, 2013, CLIN CANCER RES, V19, P3165, DOI 10.1158/1078-0432.CCR-12-3314
   Brennan CW, 2013, CELL, V155, P462, DOI 10.1016/j.cell.2013.09.034
   Brescia P, 2013, STEM CELLS, V31, P857, DOI 10.1002/stem.1317
   Carare RO, 2008, NEUROPATH APPL NEURO, V34, P131, DOI 10.1111/j.1365-2990.2007.00926.x
   Cheng L, 2013, CELL, V153, P139, DOI 10.1016/j.cell.2013.02.021
   Chinot OL, 2014, NEW ENGL J MED, V370, P709, DOI 10.1056/NEJMoa1308345
   Crane CA, 2013, CLIN CANCER RES, V19, P205, DOI 10.1158/1078-0432.CCR-11-3358
   Crane CA, 2012, NEURO-ONCOLOGY, V14, P584, DOI 10.1093/neuonc/nos014
   Cunningham MP, 2005, INT J ONCOL, V27, P317
   Cuoco JA, 2016, J NEUROSCI NEUROENG, V4, P42
   de Groot JF, 2010, NEURO-ONCOLOGY, V12, P233, DOI 10.1093/neuonc/nop027
   De Vleeschouwer S, 2008, CLIN CANCER RES, V14, P3098, DOI 10.1158/1078-0432.CCR-07-4875
   Dix AR, 1999, J NEUROIMMUNOL, V100, P216, DOI 10.1016/S0165-5728(99)00203-9
   Dutoit V, 2017, ANN ONCOL, V28, P0
   Facoetti A, 2005, CLIN CANCER RES, V11, P8304, DOI 10.1158/1078-0432.CCR-04-2588
   Fecci PE, 2006, CANCER RES, V66, P3294, DOI 10.1158/0008-5472.CAN-05-3773
   Fenstermaker RA, 2016, CANCER IMMUNOL IMMUN, V65, P1339, DOI 10.1007/s00262-016-1890-x
   Ferguson SD, 2016, ONCOTARGET, V7, P69466, DOI 10.18632/oncotarget.11617
   Flanigan PM, 2015, CELL MOL LIFE SCI, V72, P3069, DOI 10.1007/s00018-015-1916-0
   Gabrilovich DI, 2009, NAT REV IMMUNOL, V9, P162, DOI 10.1038/nri2506
   Gan HK, 2013, FEBS J, V280, P5350, DOI 10.1111/febs.12393
   Grossman SA, 2011, CLIN CANCER RES, V17, P5473, DOI 10.1158/1078-0432.CCR-11-0774
   Han J, 2018, J NEURO-ONCOL, V136, P463, DOI 10.1007/s11060-017-2680-9
   Hardee ME, 2012, AM J PATHOL, V181, P1126, DOI 10.1016/j.ajpath.2012.06.030
   Hashimoto N, 2015, CANCER IMMUNOL IMMUN, V64, P707, DOI 10.1007/s00262-015-1674-8
   Heimberger AB, 2008, CLIN CANCER RES, V14, P5166, DOI 10.1158/1078-0432.CCR-08-0320
   Herrera-Perez M, 2015, TISSUE ENG PT A, V21, P2572, DOI 10.1089/ten.tea.2014.0504
   Hitscherich K, 2016, J AM OSTEOPATH ASSOC, V116, P170, DOI 10.7556/jaoa.2016.033
   Hoelzinger DB, 2007, J NATL CANCER I, V99, P1583, DOI 10.1093/jnci/djm187
   Hollon TC, 2013, ONCOIMMUNOLOGY, V2, P0, DOI 10.4161/onci.25620
   Huang CT, 2004, IMMUNITY, V21, P503, DOI 10.1016/j.immuni.2004.08.010
   Huang RY, 2015, FRONT NEUROL, V6, P0, DOI 10.3389/fneur.2015.00033
   Huang YC, 2017, ONCOTARGET, V8, P63110, DOI 10.18632/oncotarget.18668
   Iliff JJ, 2012, SCI TRANSL MED, V4, P0, DOI 10.1126/scitranslmed.3003748
   Irvin DM, 2017, BRAIN PATHOL, V27, P36, DOI 10.1111/bpa.12348
   Izumoto S, 2008, J NEUROSURG, V108, P963, DOI 10.3171/JNS/2008/108/5/0963
   Johnston Miles, 2004, CEREBROSPINAL FLUID RES, V1, P2, DOI 10.1186/1743-8454-1-2
   Jordan JT, 2008, CANCER IMMUNOL IMMUN, V57, P123, DOI 10.1007/s00262-007-0336-x
   Kaidar-Person O, 2017, ANTI-CANCER DRUG, V28, P669, DOI 10.1097/CAD.0000000000000497
   KIDA S, 1993, NEUROPATH APPL NEURO, V19, P480, DOI 10.1111/j.1365-2990.1993.tb00476.x
   Kijima N, 2014, ANTICANCER RES, V34, P61
   Kren L, 2011, NEUROPATHOLOGY, V31, P129, DOI 10.1111/j.1440-1789.2010.01149.x
   Li JH, 2017, MED SCI MONITOR, V23, P3593, DOI 10.12659/MSM.903098
   Liau LM, 2018, J TRANSL MED, V16, P0, DOI 10.1186/s12967-018-1507-6
   Liau LM, 2005, CLIN CANCER RES, V11, P5515, DOI 10.1158/1078-0432.CCR-05-0464
   Libard S, 2014, PLOS ONE, V9, P0, DOI 10.1371/journal.pone.0108861
   Lin M, 2018, J NEURO-ONCOL, V136, P243, DOI 10.1007/s11060-017-2663-x
   Lively S, 2013, J NEUROINFLAMM, V10, P0, DOI 10.1186/1742-2094-10-75
   Louveau A, 2015, NATURE, V523, P337, DOI 10.1038/nature14432
   Luscalov Simona, 2016, CLUJUL MED, V89, P343, DOI 10.15386/cjmed-587
   Martin AM, 2018, JAMA ONCOL, V4, P1123, DOI 10.1001/jamaoncol.2017.3993
   McGranahan T, 2017, THER ADV MED ONCOL, V9, P347, DOI 10.1177/1758834017693750
   Mellai M, 2008, ANTICANCER RES, V28, P109
   Mitchell DA, 2008, NEURO-ONCOLOGY, V10, P10, DOI 10.1215/15228517-2007-035
   Mitchell DA, 2015, NATURE, V519, P366, DOI 10.1038/nature14320
   MOSCATELLO DK, 1995, CANCER RES, V55, P5536
   Oji Y, 2016, INT J CANCER, V139, P1391, DOI 10.1002/ijc.30182
   Okada H, 2015, LANCET ONCOL, V16, PE534, DOI 10.1016/S1470-2045(15)00088-1
   Okada H, 2011, J CLIN ONCOL, V29, P330, DOI 10.1200/JCO.2010.30.7744
   Park J, 2017, J IMMUNOL, V198, P3
   Phuphanich S, 2013, CANCER IMMUNOL IMMUN, V62, P125, DOI 10.1007/s00262-012-1319-0
   Piccio L, 2002, J IMMUNOL, V168, P1940, DOI 10.4049/jimmunol.168.4.1940
   Pollack IF, 2014, J CLIN ONCOL, V32, P2050, DOI 10.1200/JCO.2013.54.0526
   Prins RM, 2008, NEW ENGL J MED, V359, P539, DOI 10.1056/NEJMc0804818
   Prins RM, 2011, CLIN CANCER RES, V17, P1603, DOI 10.1158/1078-0432.CCR-10-2563
   Rahbar A, 2013, J CLIN VIROL, V57, P36, DOI 10.1016/j.jcv.2012.12.018
   Rampling R, 2016, CLIN CANCER RES, V22, P4776, DOI 10.1158/1078-0432.CCR-16-0506
   Ranganathan P, 2012, J VIROL, V86, P854, DOI 10.1128/JVI.06097-11
   Ransohoff RM, 2012, NAT REV IMMUNOL, V12, P623, DOI 10.1038/nri3265
   Razavi SM, 2016, FRONT SURG, V3, P0, DOI 10.3389/fsurg.2016.00011
   Reardon D, 2016, NEURO-ONCOLOGY, V18, P20
   Reardon DA, 2017, DISCOV MED, V24, P201
   Reardon DA, 2016, J CLIN ONCOL, V34, P0, DOI 10.1200/JCO.2016.34.15_suppl.2014
   Reboldi A, 2009, NAT IMMUNOL, V10, P514, DOI 10.1038/ni.1716
   Roth P, 2007, CANCER RES, V67, P3540, DOI 10.1158/0008-5472.CAN-06-4783
   Rutkowski S, 2004, BRIT J CANCER, V91, P1656, DOI 10.1038/sj.bjc.6602195
   Saggioro FP, 2014, PATHOL RES PRACT, V210, P267, DOI 10.1016/j.prp.2013.12.012
   Sampson JH, 2011, NEURO-ONCOLOGY, V13, P324, DOI 10.1093/neuonc/noq157
   Sampson JH, 2010, J CLIN ONCOL, V28, P4722, DOI 10.1200/JCO.2010.28.6963
   Sampson JH, 2009, MOL CANCER THER, V8, P2773, DOI 10.1158/1535-7163.MCT-09-0124
   Schläger C, 2016, NATURE, V530, P349, DOI 10.1038/nature16939
   Schumacher T, 2014, NATURE, V512, P324, DOI 10.1038/nature13387
   Schuster J, 2015, NEURO-ONCOLOGY, V17, P854, DOI 10.1093/neuonc/nou348
   Shiroishi MS, 2015, J MAGN RESON IMAGING, V41, P296, DOI 10.1002/jmri.24648
   Soda Y, 2011, P NATL ACAD SCI USA, V108, P4274, DOI 10.1073/pnas.1016030108
   Tarasoff-Conway JM, 2015, NAT REV NEUROL, V11, P457, DOI 10.1038/nrneurol.2015.119
   Thuring C, 2015, BRIT J CANCER, V113, P952, DOI 10.1038/bjc.2015.297
   Thuring C, 2014, ANTI-CANCER AGENT ME, V14, P1101, DOI 10.2174/1871520614666140825110402
   Toraih EA, 2017, TUMOUR BIOL, V39, P0, DOI 10.1177/1010428317726842
   Treps L, 2017, J EXTRACELL VESICLES, V6, P0, DOI 10.1080/20013078.2017.1359479
   Vajkoczy P, 2001, J CLIN INVEST, V108, P557
   Vogelbaum MA, 2012, NEUROSURGERY, V70, P234, DOI 10.1227/NEU.0b013e318223f5a7
   Wastowski IJ, 2013, AM J PATHOL, V182, P540, DOI 10.1016/j.ajpath.2012.10.021
   Watkins S, 2014, NAT COMMUN, V5, P0, DOI 10.1038/ncomms5196
   Watters JJ, 2005, J NEUROSCI RES, V81, P447, DOI 10.1002/jnr.20485
   Waziri A, 2010, NEUROSURG CLIN N AM, V21, P31, DOI 10.1016/j.nec.2009.08.005
   Weller M, 2017, LANCET ONCOL, V18, P1373, DOI 10.1016/S1470-2045(17)30517-X
   Weller M, 2017, NAT REV NEUROL, V13, P363, DOI 10.1038/nrneurol.2017.64
   Wen P, 2014, NEURO-ONCOLOGY, V16, P2005
   WICK W, 2018, J CLIN ONCOL, V36, P0
   Xia SL, 2016, NEURO-ONCOLOGY, V18, P507, DOI 10.1093/neuonc/nov171
   Yan H, 2009, NEW ENGL J MED, V360, P765, DOI 10.1056/NEJMoa0808710
   Zamecnik J, 2005, ACTA NEUROPATHOL, V110, P435, DOI 10.1007/s00401-005-1078-5
NR 117
TC 21
Z9 21
U1 0
U2 14
PU ELSEVIER SCIENCE INC
PI NEW YORK
PA STE 800, 230 PARK AVE, NEW YORK, NY 10169 USA
SN 1878-8750
EI 1878-8769
J9 WORLD NEUROSURG
JI World Neurosurg.
PD DEC 15
PY 2018
VL 120
IS 
BP 302
EP 315
DI 10.1016/j.wneu.2018.08.202
PG 14
WC Clinical Neurology; Surgery
SC Neurosciences & Neurology; Surgery
GA HA9ZO
UT WOS:000450668300201
PM 30196171
DA 2025-02-17
ER

PT J
AU Erhart, F
   Buchroithner, J
   Reitermaier, R
   Fischhuber, K
   Klingenbrunner, S
   Sloma, I
   Hibsh, D
   Kozol, R
   Efroni, S
   Ricken, G
   Wöhrer, A
   Haberler, C
   Hainfellner, J
   Krumpl, G
   Felzmann, T
   Dohnal, AM
   Marosi, C
   Visus, C
AF Erhart, Friedrich
   Buchroithner, Johanna
   Reitermaier, Ren
   Fischhuber, Katrin
   Klingenbrunner, Simone
   Sloma, Ido
   Hibsh, Dror
   Kozol, Renana
   Efroni, Sol
   Ricken, Gerda
   Woehrer, Adelheid
   Haberler, Christine
   Hainfellner, Johannes
   Krumpl, Gunther
   Felzmann, Thomas
   Dohnal, Alexander M.
   Marosi, Christine
   Visus, Carmen
TI Immunological analysis of phase II glioblastoma dendritic cell vaccine (Audencel) trial: immune system characteristics influence outcome and Audencel up-regulates Th1-related immunovariables
SO ACTA NEUROPATHOLOGICA COMMUNICATIONS
LA English
DT Article
DE Glioblastoma multiforme; Dendritic cell; Cancer immunotherapy; Immunology; ELISPOT
ID newly-diagnosed glioblastoma; linked immunospot elispot; cancer stem-cells; t-cells; responses; bet; expression; survival; antigen; gata-3
AB Audencel is a dendritic cell (DC)-based cellular cancer immunotherapy against glioblastoma multiforme (GBM). It is characterized by loading of DCs with autologous whole tumor lysate and in vitro maturation via "danger signals". The recent phase II "GBM-Vax" trial showed no clinical efficacy for Audencel as assessed with progression-free and overall survival in all patients. Here we present immunological research accompanying the trial with a focus on immune system factors related to outcome and Audencel's effect on the immune system. Methodologically, peripheral blood samples (from apheresis before Audencel or venipuncture during Audencel) were subjected to functional characterization via enzyme-linked immunospot (ELISPOT) assays connected with cytokine bead assays (CBAs) as well as phenotypical characterization via flow cytometry and mRNA quantification. GBM tissue samples (from surgery) were subjected to T cell receptor sequencing and immunohistochemistry. As results we found: Patients with favorable pre-existing anti-tumor characteristics lived longer under Audencel than Audencel patients without them. Pre-vaccination blood CD8+ T cell count and ELISPOT Granzyme B production capacity in vitro upon tumor antigen exposure were significantly correlated with overall survival. Despite Audencel's general failure to induce a significant clinical response, it nevertheless seemed to have an effect on the immune system. For instance, Audencel led to a significant up-regulation of the Th1-related immunovariables ELISPOT IFN gamma, the transcription factor T-bet in the blood and ELISPOT IL-2 in a dose-dependent manner upon vaccination. Post-vaccination levels of ELISPOT IFN gamma and CD8+ cells in the blood were indicative of a significantly better survival. In summary, Audencel failed to reach an improvement of survival in the recent phase II clinical trial. No clinical efficacy was registered. Our concomitant immunological work presented here indicates that outcome under Audencel was influenced by the state of the immune system. On the other hand, Audencel also seemed to have stimulated the immune system. Overall, these immunological considerations suggest that DC immunotherapy against glioblastoma should be studied further - with the goal of translating an apparent immunological response into a clinical response. Future research should concentrate on investigating augmentation of immune reactions through combination therapies or on developing meaningful biomarkers.
C1 [Erhart, Friedrich; Ricken, Gerda; Woehrer, Adelheid; Haberler, Christine; Hainfellner, Johannes] Med Univ Vienna, Inst Neurol, Wahringer Gurtel 18-20, A-1097 Vienna, Austria.
   [Erhart, Friedrich] Med Univ Vienna, Dept Neurosurg, Wahringer Gurtel 18-20, A-1097 Vienna, Austria.
   [Erhart, Friedrich; Buchroithner, Johanna] Johannes Kepler Univ Linz, Kepler Univ Hosp, Univ Clin Neurosurg, Wagner Jauregg Weg 15, A-4020 Linz, Austria.
   [Reitermaier, Ren; Fischhuber, Katrin; Klingenbrunner, Simone; Krumpl, Gunther; Felzmann, Thomas; Visus, Carmen] Activartis Biotech GmbH, Wilhelminenstr 91-IIf, A-1160 Vienna, Austria.
   [Sloma, Ido; Hibsh, Dror; Kozol, Renana; Efroni, Sol] Bar Ilan Univ, Syst Bio Med Lab, IL-5290002 Ramat Gan, Israel.
   [Dohnal, Alexander M.] CCRI St Anna Kinderkrebsforsch, Lab Tumor Immunol, Zimmermannpl 10, A-1090 Vienna, Austria.
   [Marosi, Christine] Med Univ Vienna, Clin Div Med Oncol, Wahringer Gurtel 18-20, A-1097 Vienna, Austria.
C3 Medical University of Vienna; Medical University of Vienna; Johannes Kepler University Linz; Kepler University Hospital; Bar Ilan University; Saint Anna Children's Hospital; St. Anna Children's Cancer Research Institute (CCRI); Medical University of Vienna
RP Erhart, F (通讯作者)，Med Univ Vienna, Inst Neurol, Wahringer Gurtel 18-20, A-1097 Vienna, Austria.; Erhart, F (通讯作者)，Med Univ Vienna, Dept Neurosurg, Wahringer Gurtel 18-20, A-1097 Vienna, Austria.; Erhart, F (通讯作者)，Johannes Kepler Univ Linz, Kepler Univ Hosp, Univ Clin Neurosurg, Wagner Jauregg Weg 15, A-4020 Linz, Austria.
EM friedrich.erhart@meduniwien.ac.at
FU Austrian Research Promotion Agency ("Probio 1 + 2") [837897/848202]; European Program IAPP-24 ("Modicell") [285875]; Society for Austrian NeuroOncology (SANO)
CR Berghoff AS, 2015, NEURO-ONCOLOGY, V17, P1064, DOI 10.1093/neuonc/nou307
   Buchroithner J, 2018, CANCERS, V10, P0, DOI 10.3390/cancers10100372
   Chen WQ, 2013, FRONT ONCOL, V3, P0, DOI 10.3389/fonc.2013.00098
   CZERKINSKY CC, 1983, J IMMUNOL METHODS, V65, P109, DOI 10.1016/0022-1759(83)90308-3
   Everson RG, 2014, J IMMUNOTHER CANCER, V2, P0, DOI 10.1186/2051-1426-2-10
   Felzmann T, 2005, CANCER IMMUNOL IMMUN, V54, P769, DOI 10.1007/s00262-004-0637-2
   Freeman JD, 2009, GENOME RES, V19, P1817, DOI 10.1101/gr.092924.109
   Fridman WH, 2012, NAT REV CANCER, V12, P298, DOI 10.1038/nrc3245
   Pérez-Larraya JG, 2014, CANCER-AM CANCER SOC, V120, P3972, DOI 10.1002/cncr.28949
   Hsu MS, 2016, CANCER IMMUNOL RES, V4, P412, DOI 10.1158/2326-6066.CIR-15-0240
   Hüttner KG, 2005, CANCER IMMUNOL IMMUN, V54, P67, DOI 10.1007/s00262-004-0571-3
   Inogés S, 2017, J TRANSL MED, V15, P0, DOI 10.1186/s12967-017-1202-z
   Jan CI, 2018, FRONT IMMUNOL, V9, P0, DOI 10.3389/fimmu.2018.00727
   Janetzki S, 2015, METHODS MOL BIOL, V1346, P27, DOI 10.1007/978-1-4939-2987-0_3
   Kanhere A, 2012, NAT COMMUN, V3, P0, DOI 10.1038/ncomms2260
   Liau LM, 2018, J TRANSL MED, V16, P0, DOI 10.1186/s12967-018-1507-6
   Liau LM, 2005, CLIN CANCER RES, V11, P5515, DOI 10.1158/1078-0432.CCR-05-0464
   Lim M, 2018, NAT REV CLIN ONCOL, V15, P422, DOI 10.1038/s41571-018-0003-5
   Lohr J, 2011, CLIN CANCER RES, V17, P4296, DOI 10.1158/1078-0432.CCR-10-2557
   Mellman I, 2013, CANCER IMMUNOL RES, V1, P145, DOI 10.1158/2326-6066.CIR-13-0102
   Mostafa H, 2016, J HEMATOL ONCOL, V9, P0, DOI 10.1186/s13045-016-0272-3
   Preusser M, 2014, NAT REV NEUROL, V10, P681, DOI 10.1038/nrneurol.2014.208
   Prins RM, 2011, CLIN CANCER RES, V17, P1603, DOI 10.1158/1078-0432.CCR-10-2563
   Silver DJ, 2016, NEURO-ONCOLOGY, V18, P153, DOI 10.1093/neuonc/nov157
   Swart M, 2016, FRONT ONCOL, V6, P0, DOI 10.3389/fonc.2016.00233
   Szabo SJ, 2000, CELL, V100, P655, DOI 10.1016/S0092-8674(00)80702-3
   Tanaka S, 2013, NAT REV CLIN ONCOL, V10, P14, DOI 10.1038/nrclinonc.2012.204
   Usui T, 2006, J EXP MED, V203, P755, DOI 10.1084/jem.20052165
   Vik-Mo EO, 2013, CANCER IMMUNOL IMMUN, V62, P1499, DOI 10.1007/s00262-013-1453-3
   Westphal M, 2011, NAT REV NEUROSCI, V12, P495, DOI 10.1038/nrn3060
   Wheeler CJ, 2008, CANCER RES, V68, P5955, DOI 10.1158/0008-5472.CAN-07-5973
   Wilson CB, 2009, NAT REV IMMUNOL, V9, P91, DOI 10.1038/nri2487
   Yamanaka R, 2005, CLIN CANCER RES, V11, P4160, DOI 10.1158/1078-0432.CCR-05-0120
   Yang I, 2010, J CLIN NEUROSCI, V17, P1381, DOI 10.1016/j.jocn.2010.03.031
   Yu F, 2015, NAT IMMUNOL, V16, P197, DOI 10.1038/ni.3053
   Yu JS, 2004, CANCER RES, V64, P4973, DOI 10.1158/0008-5472.CAN-03-3505
   Zheng Y, 2007, NAT IMMUNOL, V8, P457, DOI 10.1038/ni1455
   Zhu JF, 2010, ANNU REV IMMUNOL, V28, P445, DOI 10.1146/annurev-immunol-030409-101212
NR 38
TC 40
Z9 43
U1 0
U2 6
PU BMC
PI LONDON
PA CAMPUS, 4 CRINAN ST, LONDON N1 9XW, ENGLAND
SN 2051-5960
EI 
J9 ACTA NEUROPATHOL COM
JI Acta Neuropathol. Commun.
PD DEC 5
PY 2018
VL 6
IS 
BP 
EP 
DI 10.1186/s40478-018-0621-2
PG 14
WC Neurosciences
SC Neurosciences & Neurology
GA HD9WV
UT WOS:000452916300001
PM 30518425
DA 2025-02-17
ER

PT J
AU Benitez-Ribas, D
   Cabezón, R
   Flórez-Grau, G
   Molero, MC
   Puerta, P
   Guillen, A
   Paco, S
   Carcaboso, AM
   Lopez, VSM
   Cruz, O
   de Torres, C
   Salvador, N
   Juan, M
   Mora, J
   La Madrid, AM
AF Benitez-Ribas, Daniel
   Cabezon, Raquel
   Florez-Grau, Georgina
   Carmen Molero, Mari
   Puerta, Patricia
   Guillen, Antonio
   Paco, Sonia
   Carcaboso, Angel M.
   Santa-Maria Lopez, Vicente
   Cruz, Ofelia
   de Torres, Carmen
   Salvador, Noelia
   Juan, Manel
   Mora, Jaume
   Morales La Madrid, Andres
TI Immune Response Generated With the Administration of Autologous Dendritic Cells Pulsed With an Allogenic Tumoral Cell-Lines Lysate in Patients With Newly Diagnosed Diffuse Intrinsic Pontine Glioma
SO FRONTIERS IN ONCOLOGY
LA English
DT Article
DE immunotherapy; dendritic; cell; vaccination; diffuse intrinsic pontine glioma
ID activating acvr1 mutations; brain-stem; immunotherapy; dipg; subgroups
AB Background and objective: Diffuse intrinsic pontine glioma (DIPG) is a lethal brainstem tumor in children. Dendritic cells (DCs) have T-cell stimulatory capacity and, therefore, potential antitumor activity for disease control. DCs vaccines have been shown to reactivate tumor-specific T cells in both clinical and preclinical settings. We designed a phase Ib immunotherapy (IT) clinical trial with the use of autologous dendritic cells (ADCs) pulsed with an allogeneic tumors cell-lines lysate in patients with newly diagnosed DIPG after irradiation (radiation therapy). Methods: Nine patients with newly diagnosed DIPG met enrollment criteria. Autologous dendritic cell vaccines (ADCV) were prepared from monocytes obtained by leukapheresis. Five ADCV doses were administered intradermally during induction phase. In the absence of tumor progression, patients received three boosts of tumor lysate every 3 months during the maintenance phase. Results: Vaccine fabrication was feasible in all patients included in the study. Nonspecific KLH (9/9 patients) and specific (8/9 patients) antitumor response was identified by immunologic studies in peripheral blood mononuclear cells (PBMC). Immunological responses were also confirmed in the T lymphocytes isolated from the cerebrospinal fluid (CSF) of two patients. Vaccine administration resulted safe in all patients treated with this schema. Conclusion: These preliminary results demonstrate that ADCV preparation is feasible, safe, and generate a DIPG-specific immune response detected in PBMC and CSF. This strategy shows a promising backbone for future schemas of combination IT.
C1 [Benitez-Ribas, Daniel; Cabezon, Raquel; Florez-Grau, Georgina; Juan, Manel] Univ Barcelona, August Pi i Sunyer Biomed Res Inst IDIBAPS, Hosp Clin, Dept Immunol, Barcelona, Spain.
   [Carmen Molero, Mari] Hosp St Joan de Deu, Dept Clin Trials, Barcelona, Spain.
   [Puerta, Patricia; Guillen, Antonio] Hosp St Joan de Deu, Dept Neurosurg, Barcelona, Spain.
   [Paco, Sonia; Carcaboso, Angel M.; de Torres, Carmen; Salvador, Noelia; Mora, Jaume; Morales La Madrid, Andres] Inst Recerca St Joan de Deu, Lab Dev Canc, Barcelona, Spain.
   [Paco, Sonia; Carcaboso, Angel M.; Santa-Maria Lopez, Vicente; Cruz, Ofelia; de Torres, Carmen; Salvador, Noelia; Mora, Jaume; Morales La Madrid, Andres] Hosp St Joan de Deu, Dept Oncol & Hematol, Barcelona, Spain.
   [Santa-Maria Lopez, Vicente; Cruz, Ofelia; Morales La Madrid, Andres] Hosp St Joan de Deu, Dept Neurooncol, Barcelona, Spain.
   [Juan, Manel] Hosp St Joan de Deu, Dept Immunotherapy, Barcelona, Spain.
C3 University of Barcelona; Hospital Clinic de Barcelona; IDIBAPS; University of Barcelona; University of Barcelona; University of Barcelona; University of Barcelona; University of Barcelona
RP Juan, M (通讯作者)，Univ Barcelona, August Pi i Sunyer Biomed Res Inst IDIBAPS, Hosp Clin, Dept Immunol, Barcelona, Spain.; La Madrid, AM (通讯作者)，Inst Recerca St Joan de Deu, Lab Dev Canc, Barcelona, Spain.; La Madrid, AM (通讯作者)，Hosp St Joan de Deu, Dept Oncol & Hematol, Barcelona, Spain.; La Madrid, AM (通讯作者)，Hosp St Joan de Deu, Dept Neurooncol, Barcelona, Spain.; Juan, M (通讯作者)，Hosp St Joan de Deu, Dept Immunotherapy, Barcelona, Spain.
EM mjuan@clinic.cat; amorales@hsjdbcn.org
FU Fondo Alicia Pueyo; ISCIII-Subdireccion General de Evaluacion y Formento de la Investigacion Sanitaria; Fondo Europeo de Desarrollo Regional; ISCIII-FEDER [PI15/01161]
CR Anguille S, 2014, LANCET ONCOL, V15, PE257, DOI 10.1016/S1470-2045(13)70585-0
   Buczkowicz P, 2014, ACTA NEUROPATHOL, V128, P573, DOI 10.1007/s00401-014-1319-6
   Buczkowicz P, 2014, NAT GENET, V46, P451, DOI 10.1038/ng.2936
   Chheda ZS, 2018, J EXP MED, V215, P141, DOI 10.1084/jem.20171046
   Cohen KJ, 2017, NEURO-ONCOLOGY, V19, P1025, DOI 10.1093/neuonc/nox021
   Cordero FJ, 2017, MOL CANCER RES, V15, P1243, DOI 10.1158/1541-7786.MCR-16-0389
   Khuong-Quang DA, 2012, ACTA NEUROPATHOL, V124, P439, DOI 10.1007/s00401-012-0998-0
   Dutoit V, 2016, FRONT ONCOL, V6, P0, DOI 10.3389/fonc.2016.00256
   Fontanilla HP, 2012, AM J CLIN ONCOL-CANC, V35, P51, DOI 10.1097/COC.0b013e318201a2b7
   Fried I, 2018, J NEURO-ONCOL, V136, P189, DOI 10.1007/s11060-017-2643-1
   Gwak HS, 2017, CRIT REV ONCOL HEMAT, V120, P111, DOI 10.1016/j.critrevonc.2017.10.013
   Han HJ, 2018, BONE, V109, P91, DOI 10.1016/j.bone.2017.08.001
   Jackson CM, 2014, CLIN CANCER RES, V20, P3651, DOI 10.1158/1078-0432.CCR-13-2057
   Janssens GO, 2017, EUR J CANCER, V73, P38, DOI 10.1016/j.ejca.2016.12.007
   Lasky JL, 2013, ANTICANCER RES, V33, P2047
   Long WY, 2017, FRONT PHARMACOL, V8, P0, DOI 10.3389/fphar.2017.00495
   La Madrid AM, 2015, FRONT ONCOL, V5, P0, DOI 10.3389/fonc.2015.00148
   Pollack IF, 2014, J CLIN ONCOL, V32, P2050, DOI 10.1200/JCO.2013.54.0526
   Robison NJ, 2014, J NEURO-ONCOL, V119, P7, DOI 10.1007/s11060-014-1448-8
   Sabado RL, 2015, NATURE, V519, P300, DOI 10.1038/nature14211
   Taylor KR, 2014, NAT GENET, V46, P457, DOI 10.1038/ng.2925
   Van Gool SW, 2015, FRONT ONCOL, V5, P0, DOI 10.3389/fonc.2015.00098
   Weller M, 2017, NAT REV NEUROL, V13, P363, DOI 10.1038/nrneurol.2017.64
   Wu G, 2014, NAT GENET, V46, P444, DOI 10.1038/ng.2938
   Zhou ZP, 2017, CURR NEUROPHARMACOL, V15, P116, DOI 10.2174/1570159X14666160614093615
NR 25
TC 32
Z9 35
U1 0
U2 10
PU FRONTIERS MEDIA SA
PI LAUSANNE
PA AVENUE DU TRIBUNAL FEDERAL 34, LAUSANNE, CH-1015, SWITZERLAND
SN 2234-943X
EI 
J9 FRONT ONCOL
JI Front. Oncol.
PD APR 26
PY 2018
VL 8
IS 
BP 
EP 
DI 10.3389/fonc.2018.00127
PG 9
WC Oncology
SC Oncology
GA GE0VH
UT WOS:000430934300001
PM 29755954
DA 2025-02-17
ER

PT J
AU Chaudhuri, S
   Singh, MK
   Bhattacharya, D
   Datta, A
   Hazra, I
   Mondal, S
   Md, OFS
   Ronsard, L
   Ghosh, TK
   Chaudhuri, S
AF Chaudhuri, Suhnrita
   Singh, Manoj K.
   Bhattacharya, Debanjan
   Datta, Ankur
   Hazra, Iman
   Mondal, Somnath
   Md, Omar Faruk Sk
   Ronsard, Larance
   Ghosh, Tushar K.
   Chaudhuri, Swapna
TI T11TS immunotherapy repairs PI3K-AKT signaling in T-cells: Clues toward enhanced T-cell survival in rat glioma model
SO JOURNAL OF CELLULAR PHYSIOLOGY
LA English
DT Article
DE AKT; glioma; phosphatidyl inositol-3 kinase (PI3K); T-cell; T11-target structure (T11TS)
ID nf-kappa-b; protein-kinase b/akt; in-vivo; brain-tumor; phosphatidylinositol 3-kinase; pathway inhibitors; dendritic cells; apoptosis; activation; phosphorylation
AB Malignant glioma is the most fatal of astrocytic lineage tumors despite therapeutic advances. Onset and progression of gliomas is accompanied by severe debilitation of T-cell defense and T-cell survival. One of the chief contributors to T-cell survival downstream of activation is the PI3K-AKT pathway. Our prior studies showed that the novel immunotherapeutic molecule T11-target structure (T11TS) blocks T-cell apoptosis in glioma. We also showed activation of immunological synapse components and calcineurin-NFAT pathway following T11TS immunotherapy of glioma-bearing rats. This lead to investigations whether such T-cell activation upon T11TS therapy translates into activation of downstream PI3K/AKT signals which may be related to observed blockade of T-cell apoptosis. For the purpose, we assessed by flowcytometry and immunoblotting, expressions of PI3K, PDK1, AKT, p-AKT, and PTEN in splenic T-cells of normal, experimentally-induced glioma-bearing rats and glioma-bearing rats receiving first, second and third doses of T11TS. We also determined comparative nuclear translocation of NF-B across groups. We found significant increases in T-cell expressions of PDK1, PI3K, and p-AKT in T11TS-treated animal groups compared to sharp downregulations in glioma. AKT levels remained unchanged across groups. PTEN levels declined sharply after T11TS immunotherapy. T11TS also caused enhanced NF-B translocation to the T-cell nucleus compared to glioma group. Results showed heightened activation of the PI3K-AKT pathway in glioma-bearing rats following T11TS immunotherapy. These results illustrate the novel role of T11TS immunotherapy in ameliorating the PI3K pathway in T-cells in glioma-bearing animals to enhance T-cell survival, according greater defense against glioma. The study thus has far-reaching clinical outcomes.
C1 [Chaudhuri, Suhnrita; Singh, Manoj K.; Bhattacharya, Debanjan; Datta, Ankur; Hazra, Iman; Mondal, Somnath; Md, Omar Faruk Sk; Chaudhuri, Swapna] Sch Trop Med, Dept Lab Med Cellular & Mol Immunol Lab, 108 CR Ave, Kolkata 700073, W Bengal, India.
   [Chaudhuri, Suhnrita; Ghosh, Tushar K.] Univ Calcutta, Dept Physiol, Kolkata 700009, W Bengal, India.
   [Ronsard, Larance] Natl Inst Immunol, Virol Lab, New Delhi 110067, India.
C3 Calcutta School of Tropical Medicine (CSTM); University of Calcutta; Department of Biotechnology (DBT) India; National Institute of Immunology (NII)
RP Chaudhuri, S (通讯作者)，Sch Trop Med, Dept Lab Med Cellular & Mol Immunol Lab, 108 CR Ave, Kolkata 700073, W Bengal, India.
EM swapna.chaudhuri@gmail.com
FU Department of Science and Technology, Ministry of Science and Technology, Govt. of India [SR/SO/HS/16/2007]
CR Acharya S, 2010, ANTI-CANCER DRUG, V21, P53, DOI 10.1097/CAD.0b013e32833276e8
   Alegre ML, 2001, NAT REV IMMUNOL, V1, P220, DOI 10.1038/35105024
   ALKALAY I, 1995, MOL CELL BIOL, V15, P1294
   Bhattacharjee M, 2008, INT IMMUNOL, V20, P1489, DOI 10.1093/intimm/dxn109
   Bovenberg MSS, 2013, MOL THER, V21, P1297, DOI 10.1038/mt.2013.80
   Carracedo A, 2008, ONCOGENE, V27, P5527, DOI 10.1038/onc.2008.247
   Chang F, 2003, LEUKEMIA, V17, P590, DOI 10.1038/sj.leu.2402824
   Chaudhuri S, 2015, MOL IMMUNOL, V67, P256, DOI 10.1016/j.molimm.2015.06.002
   Chaudhuri S, 2014, J NEURO-ONCOL, V120, P19, DOI 10.1007/s11060-014-1528-9
   Chaudhuri Swapna, 2006, CENTRAL NERVOUS SYSTEM AGENTS IN MEDICINAL CHEMISTRY, V6, P245, DOI 10.2174/187152406779010859
   Datta SR, 1997, CELL, V91, P231, DOI 10.1016/S0092-8674(00)80405-5
   DIDONATO JA, 1995, MOL CELL BIOL, V15, P1302
   Fan QW, 2012, METHODS MOL BIOL, V821, P349, DOI 10.1007/978-1-61779-430-8_22
   Franke TF, 2003, ONCOGENE, V22, P8983, DOI 10.1038/sj.onc.1207115
   Franke TF, 1997, CELL, V88, P435, DOI 10.1016/S0092-8674(00)81883-8
   Garcon F, 2008, BLOOD, V111, P1464, DOI 10.1182/blood-2007-08-108050
   Gerondakis S, 2010, CSH PERSPECT BIOL, V2, P0, DOI 10.1101/cshperspect.a000182
   Ghosh Anirban, 2007, CENTRAL NERVOUS SYSTEM AGENTS IN MEDICINAL CHEMISTRY, V7, P145, DOI 10.2174/187152407780831684
   Hildeman DA, 2002, CURR OPIN IMMUNOL, V14, P354, DOI 10.1016/S0952-7915(02)00335-7
   Jones RG, 2005, J IMMUNOL, V175, P3790, DOI 10.4049/jimmunol.175.6.3790
   Jones RG, 2002, J EXP MED, V196, P335, DOI 10.1084/jem.20020307
   Jones RG, 2000, J EXP MED, V191, P1721, DOI 10.1084/jem.191.10.1721
   Khoshnan A, 2000, J IMMUNOL, V165, P1743, DOI 10.4049/jimmunol.165.4.1743
   Koorella C, 2014, J BIOL CHEM, V289, P7747, DOI 10.1074/jbc.M113.519686
   Kuo YC, 2008, J BIOL CHEM, V283, P1882, DOI 10.1074/jbc.M709585200
   Lampson LA, 2003, J NEURO-ONCOL, V64, P3, DOI 10.1007/BF02700015
   Lee KY, 2005, SCIENCE, V308, P114, DOI 10.1126/science.1107107
   Luo HR, 2003, P NATL ACAD SCI USA, V100, P11712, DOI 10.1073/pnas.1634990100
   Ma J, 2012, J IMMUNOL, V188, P5337, DOI 10.4049/jimmunol.1102979
   Mondal S, 2017, J CELLULAR PHYSL, V9999, P1
   Mukherjee J, 2006, CANCER BIOL THER, V5, P156, DOI 10.4161/cbt.5.2.2313
   Mukherjee J, 2004, TOXICOL LETT, V150, P239, DOI 10.1016/j.toxlet.2004.01.016
   Mukherjee J, 2005, CANCER LETT, V222, P23, DOI 10.1016/j.canlet.2004.09.014
   Naidoo J, 2014, BRIT J CANCER, V111, P2214, DOI 10.1038/bjc.2014.348
   Nakahara N, 2003, CANCER GENE THER, V10, P549, DOI 10.1038/sj.cgt.7700598
   Newton RH, 2012, FRONT IMMUNOL, V3, P0, DOI 10.3389/fimmu.2012.00151
   Oh T, 2014, IMMUNOTHERAPY-UK, V6, P737, DOI 10.2217/IMT.14.35
   Okkenhaug K, 2004, BIOCHEM SOC T, V32, P332, DOI 10.1042/BST0320332
   Okkenhaug K, 2006, J IMMUNOL, V177, P5122, DOI 10.4049/jimmunol.177.8.5122
   Ostrom QT, 2014, NEURO-ONCOLOGY, V16, P896, DOI 10.1093/neuonc/nou087
   PRASAD KVS, 1993, P NATL ACAD SCI USA, V90, P7366, DOI 10.1073/pnas.90.15.7366
   Razavi SM, 2016, FRONT SURG, V3, P0, DOI 10.3389/fsurg.2016.00011
   Sarkar P, 2010, ADV PHARM TOXICOL, V11, P1
   Sarkar Pahab, 2007, TOXICOLOGY INTERNATIONAL, V14, P47
   Sarkar S, 2004, CANCER BIOL THER, V3, P1121, DOI 10.4161/cbt.3.11.1214
   Sarkar S, 2002, J EXP CLIN CANC RES, V21, P95
   Scheid MP, 2003, FEBS LETT, V546, P108, DOI 10.1016/S0014-5793(03)00562-3
   SCHREIBER E, 1989, NUCLEIC ACIDS RES, V17, P6419, DOI 10.1093/nar/17.15.6419
   Singh MK, 2014, TUMOR BIOL, V35, P2231, DOI 10.1007/s13277-013-1296-8
   Soond DR, 2012, J IMMUNOL, V188, P5935, DOI 10.4049/jimmunol.1102116
   Stambolic V, 1998, CELL, V95, P29, DOI 10.1016/S0092-8674(00)81780-8
   Walker DG, 2006, J NEUROIMMUNOL, V175, P59, DOI 10.1016/j.jneuroim.2006.03.006
   Walsh PT, 2006, J CLIN INVEST, V116, P2521, DOI 10.1172/JCI28057
   Weichhart T, 2008, ANN RHEUM DIS, V67, P70, DOI 10.1136/ard.2008.098459
   Wen PY, 2012, NEURO-ONCOLOGY, V14, P819, DOI 10.1093/neuonc/nos117
   WYSOCKI LJ, 1978, P NATL ACAD SCI USA, V75, P2844, DOI 10.1073/pnas.75.6.2844
   Yoo JK, 2002, J IMMUNOL, V169, P3637, DOI 10.4049/jimmunol.169.7.3637
   Zhang XB, 2011, BBA-MOL CELL RES, V1813, P1978, DOI 10.1016/j.bbamcr.2011.03.010
NR 58
TC 11
Z9 11
U1 0
U2 27
PU WILEY
PI HOBOKEN
PA 111 RIVER ST, HOBOKEN 07030-5774, NJ USA
SN 0021-9541
EI 1097-4652
J9 J CELL PHYSIOL
JI J. Cell. Physiol.
PD FEB 15
PY 2018
VL 233
IS 2
BP 759
EP 770
DI 10.1002/jcp.26047
PG 12
WC Cell Biology; Physiology
SC Cell Biology; Physiology
GA FL9RB
UT WOS:000414593500004
PM 28608562
DA 2025-02-17
ER

PT J
AU Artene, SA
   Turcu-Stiolica, A
   Ciurea, ME
   Folcuti, C
   Tataranu, LG
   Alexandru, O
   Purcaru, OS
   Tache, DE
   Boldeanu, MV
   Silosi, C
   Dricu, A
AF Artene, Stefan-Alexandru
   Turcu-Stiolica, Adina
   Ciurea, Marius Eugen
   Folcuti, Catalin
   Tataranu, Ligia Gabriela
   Alexandru, Oana
   Purcaru, Oana Stefana
   Tache, Daniela Elise
   Boldeanu, Mihail Virgil
   Silosi, Cristian
   Dricu, Anica
TI Comparative effect of immunotherapy and standard therapy in patients with high grade glioma: a meta-analysis of published clinical trials
SO SCIENTIFIC REPORTS
LA English
DT Article
ID newly-diagnosed glioblastoma; dendritic cells; gene-therapy; thymidine kinase; phase-iii; intravenous ganciclovir; adjuvant temozolomide; surgical resection; oncolytic virus; malignant glioma
AB Immunotherapy holds great promise in the treatment of high grade glioma (HGG). We performed a comprehensive meta-analysis of clinical trials involving dendritic cell (DC) therapy and viral therapy (VT) for the treatment of HGG, in order to assess their clinical impact in comparison to standard treatments in terms of overall survival (OS) and progression-free survival (PFS). To our knowledge, this is the first meta-analysis to evaluate VT for the treatment of HGG, allowing comparison of different immunotherapeutic approaches. Thirteen eligible studies of 1043 cases were included in the meta-analysis. For DC vaccination, in terms of OS, both newly diagnosed patients (HR, 0.65) and patients who suffered from recurrent HGGs (HR = 0.63) presented markedly improved results compared to the control groups. PFS was also improved (HR = 0.49) but was not statistically significant (p = 0.1). A slight improvement was observed for newly diagnosed patients receiving VT in terms of OS (HR = 0.88) while PFS was inferior for patients in the experimental arm (HR = 1.16). Our results show that DC therapy greatly improves OS for patients with both newly diagnosed and recurrent HGGs. VT, however, did not provide any statistically significant improvements in terms of OS and PFS for patients with newly diagnosed HGGs.
C1 [Artene, Stefan-Alexandru; Folcuti, Catalin; Purcaru, Oana Stefana; Tache, Daniela Elise; Dricu, Anica] Univ Med & Pharm Craiova, Biochem Unit, Craiova, Romania.
   [Turcu-Stiolica, Adina] Univ Med & Pharm Craiova, Dept Biostat, Craiova, Romania.
   [Ciurea, Marius Eugen] Emergency Cty Hosp Craiova, Plast Surg Clin, Craiova, Romania.
   [Tataranu, Ligia Gabriela] Emergency Clin Hosp Bagdasar Arseni, Bucharest, Romania.
   [Tataranu, Ligia Gabriela] Carol Davila Univ Med & Pharm, Bucharest, Romania.
   [Alexandru, Oana] Univ Med & Pharm Craiova, Dept Neurol, Craiova, Romania.
   [Boldeanu, Mihail Virgil] Univ Med & Pharm Craiova, Dept Immunol, Craiova, Romania.
   [Silosi, Cristian] Univ Med & Pharm Craiova, Dept Surg, Craiova, Romania.
C3 University of Medicine & Pharmacy of Craiova; University of Medicine & Pharmacy of Craiova; Carol Davila University of Medicine & Pharmacy; University of Medicine & Pharmacy of Craiova; University of Medicine & Pharmacy of Craiova; University of Medicine & Pharmacy of Craiova
RP Dricu, A (通讯作者)，Univ Med & Pharm Craiova, Biochem Unit, Craiova, Romania.
EM anica.dricu@live.co.uk
FU UEFISCDI, Romania [PN-II-ID-PCE-2011-3-1041]
CR Artene SA, 2016, ONCOTARGETS THER, V9, P6669, DOI 10.2147/OTT.S112842
   Ashley DM, 1997, J EXP MED, V186, P1177, DOI 10.1084/jem.186.7.1177
   Batich KA, 2017, CLIN CANCER RES, V23, P1898, DOI 10.1158/1078-0432.CCR-16-2057
   Batich KA, 2015, EXPERT OPIN BIOL TH, V15, P79, DOI 10.1517/14712598.2015.972361
   Borenstein M, 2010, RES SYNTH METHODS, V1, P97, DOI 10.1002/jrsm.12
   Cai JQ, 2015, PLOS ONE, V10, P0, DOI 10.1371/journal.pone.0126022
   Cao JX, 2014, PLOS ONE, V9, P0, DOI 10.1371/journal.pone.0107173
   Carson MJ, 2006, IMMUNOL REV, V213, P48, DOI 10.1111/j.1600-065X.2006.00441.x
   Chang CN, 2011, J CLIN NEUROSCI, V18, P1048, DOI 10.1016/j.jocn.2010.11.034
   Chiocca EA, 2014, CANCER IMMUNOL RES, V2, P295, DOI 10.1158/2326-6066.CIR-14-0015
   Chiocca EA, 2004, MOL THER, V10, P958, DOI 10.1016/j.ymthe.2004.07.021
   Cho DY, 2012, WORLD NEUROSURG, V77, P736, DOI 10.1016/j.wneu.2011.08.020
   Csatary LK, 2004, J NEURO-ONCOL, V67, P83, DOI 10.1023/B:NEON.0000021735.85511.05
   Duarte S, 2012, CANCER LETT, V324, P160, DOI 10.1016/j.canlet.2012.05.023
   Fecci PE, 2006, CANCER RES, V66, P3294, DOI 10.1158/0008-5472.CAN-05-3773
   Fornara O, 2016, CELL DEATH DIFFER, V23, P261, DOI 10.1038/cdd.2015.91
   HICKEY WF, 1991, J NEUROSCI RES, V28, P254, DOI 10.1002/jnr.490280213
   Higgins JPT, 2002, STAT MED, V21, P1539, DOI 10.1002/sim.1186
   Immonen A, 2004, MOL THER, V10, P967, DOI 10.1016/j.ymthe.2004.08.002
   Jacobs JFM, 2009, NEURO-ONCOLOGY, V11, P394, DOI 10.1215/15228517-2008-104
   Jie X, 2012, CELL BIOCHEM BIOPHYS, V62, P91, DOI 10.1007/s12013-011-9265-6
   Jonuleit H, 1997, EUR J IMMUNOL, V27, P3135, DOI 10.1002/eji.1830271209
   Kong DS, 2017, ONCOTARGET, V8, P7003, DOI 10.18632/oncotarget.12273
   Laman JD, 2013, J NEUROIMMUNE PHARM, V8, P840, DOI 10.1007/s11481-013-9470-8
   Lawler SE, 2017, JAMA ONCOL, V3, P841, DOI 10.1001/jamaoncol.2016.2064
   Li M, 2017, CLIN NEUROL NEUROSUR, V159, P6, DOI 10.1016/j.clineuro.2017.05.015
   Melcher A, 2011, MOL THER, V19, P1008, DOI 10.1038/mt.2011.65
   MINETA T, 1995, NAT MED, V1, P938, DOI 10.1038/nm0995-938
   Nair Smita, 2012, CURR PROTOC IMMUNOL, VChapter 7, P0, DOI 10.1002/0471142735.im0732s99
   Rainov NG, 2000, HUM GENE THER, V11, P2389, DOI 10.1089/104303400750038499
   Rampling R, 2000, GENE THER, V7, P859, DOI 10.1038/sj.gt.3301184
   ROMANI N, 1994, J EXP MED, V180, P83, DOI 10.1084/jem.180.1.83
   SAFDARI H, 1985, SURG NEUROL, V23, P221, DOI 10.1016/0090-3019(85)90086-2
   SALLUSTO F, 1994, J EXP MED, V179, P1109, DOI 10.1084/jem.179.4.1109
   Shand N, 1999, HUM GENE THER, V10, P2325, DOI 10.1089/10430349950016979
   Soderberg-Naucler Cecilia, 2015, WORLD J EXP MED, V5, P1, DOI 10.5493/wjem.v5.i1.1
   Stragliotto G, 2013, INT J CANCER, V133, P1204, DOI 10.1002/ijc.28111
   Stupp R, 2005, NEW ENGL J MED, V352, P987, DOI 10.1056/NEJMoa043330
   Stupp R, 2009, LANCET ONCOL, V10, P459, DOI 10.1016/S1470-2045(09)70025-7
   Su JH, 2016, ONCOL RES, V24, P117, DOI 10.3727/096504016X14612603423511
   Tierney JF, 2007, TRIALS, V8, P0, DOI 10.1186/1745-6215-8-16
   Tomicic MT, 2002, ONCOGENE, V21, P2141, DOI 10.1038/sj.onc.1205280
   Vik-Mo EO, 2013, CANCER IMMUNOL IMMUN, V62, P1499, DOI 10.1007/s00262-013-1453-3
   Weller M, 2017, LANCET ONCOL, V18, P1373, DOI 10.1016/S1470-2045(17)30517-X
   Westphal M, 2013, LANCET ONCOL, V14, P823, DOI 10.1016/S1470-2045(13)70274-2
   Wheeler CJ, 2004, CLIN CANCER RES, V10, P5316, DOI 10.1158/1078-0432.CCR-04-0497
   Wheeler LA, 2016, NEURO-ONCOLOGY, V18, P1137, DOI 10.1093/neuonc/now002
   Yamanaka R, 2005, CLIN CANCER RES, V11, P4160, DOI 10.1158/1078-0432.CCR-05-0120
   Yu JS, 2004, CANCER RES, V64, P4973, DOI 10.1158/0008-5472.CAN-03-3505
   Zagzag D, 2005, LAB INVEST, V85, P328, DOI 10.1038/labinvest.3700233
NR 50
TC 22
Z9 25
U1 3
U2 14
PU NATURE PORTFOLIO
PI BERLIN
PA HEIDELBERGER PLATZ 3, BERLIN, 14197, GERMANY
SN 2045-2322
EI 
J9 SCI REP-UK
JI Sci Rep
PD AUG 7
PY 2018
VL 8
IS 
BP 
EP 
DI 10.1038/s41598-018-30296-x
PG 10
WC Multidisciplinary Sciences
SC Science & Technology - Other Topics
GA GP6GQ
UT WOS:000440976700012
PM 30087385
DA 2025-02-17
ER

PT J
AU Li, CL
   Liu, T
   Zhou, B
   Zhou, YB
   Yu, HY
   Sun, Y
AF Li, Changling
   Liu, Ting
   Zhou, Bo
   Zhou, Yubin
   Yu, Huiying
   Sun, Yun
TI Efficacy and safety analysis on dendritic cell-based vaccine-treated high-grade glioma patients: a systematic review and meta-analysis
SO ONCOTARGETS AND THERAPY
LA English
DT Review
DE dendritic cell; vaccine; glioblastoma multiforme; high-grade gliomas; overall survival; progression-free survival
ID central-nervous-system; glioblastoma-multiforme; united-states; therapy; brain; temozolomide; survival; improve; trials; tumors
AB Background: Dendritic cell (DC)-based vaccine is a promising therapy for high-grade gliomas (HGGs); however, its actual effectiveness still remains controversial. This meta-analysis aims to extensively evaluate the efficacy and safety of DC vaccine for HGG patients. Methods: We systematically searched PubMed, the Cochrane Library, EMBASE, Medline, and Web of Science for relevant parallel randomized controlled trials (RCTs) and properly controlled non-randomized studies (NRS) published in English. Two investigators reviewed all the texts and extracted information regarding overall survival (OS), progression-free survival (PFS), and adverse events (AEs) from eligible studies. Sensitivity analyses and subgroup analyses were also conducted. Results: Of 353 suitable studies, 13 studies (three RCTs and ten NRS) involving 944 patients were finally included. Compared to the control therapy group (CT group), the DC group showed better OS and PFS without serious AEs. Subgroup analysis showed that trials designed as NRS obtained better results in the DC group in this study; however, no specific subgroup regarding dosages, cycles or injection routes was found to be superior in the DC group compared to the CT group. Conclusion: DC vaccine can significantly improve OS and PFS, with acceptable toxicity, of HGG patients. Nevertheless, further studies are needed to verify this conclusion.
C1 [Li, Changling; Yu, Huiying] Northern Hosp, Dept Expt Med, 83 Wenhua Rd, Shenyang 110016, Liaoning, Peoples R China.
   [Liu, Ting; Sun, Yun] Dalian Med Univ, Hosp 2, Dept Gen Practice, 467 Zhongshan Rd, Dalian 116023, Peoples R China.
   [Zhou, Bo] China Med Univ, Affiliated Hosp 1, Dept Clin Epidemiol & Evidencebased Med, Shenyang 110001, Liaoning, Peoples R China.
   [Zhou, Yubin] China Med Univ, Dept Oncol, Peoples Hosp, Shenyang 110015, Liaoning, Peoples R China.
C3 Dalian Medical University; China Medical University; China Medical University
RP Yu, HY (通讯作者)，Northern Hosp, Dept Expt Med, 83 Wenhua Rd, Shenyang 110016, Liaoning, Peoples R China.; Sun, Y (通讯作者)，Dalian Med Univ, Hosp 2, Dept Gen Practice, 467 Zhongshan Rd, Dalian 116023, Peoples R China.
EM hyingy@sina.com; byqf_2011@163.com
FU Natural Science Foundation of Liaoning Province [201602801]
CR Anguille S, 2014, LANCET ONCOL, V15, PE257, DOI 10.1016/S1470-2045(13)70585-0
   Banchereau J, 1998, NATURE, V392, P245, DOI 10.1038/32588
   Batich KA, 2017, CLIN CANCER RES, V23, P1898, DOI 10.1158/1078-0432.CCR-16-2057
   Bedrosian I, 2003, J CLIN ONCOL, V21, P3826, DOI 10.1200/JCO.2003.04.042
   BEGG CB, 1994, BIOMETRICS, V50, P1088, DOI 10.2307/2533446
   Buchroithner J, 2014, INT J CLIN PHARM TH, V52, P76, DOI 10.5414/CPXCES13EA02
   Cao JX, 2014, PLOS ONE, V9, P0, DOI 10.1371/journal.pone.0107173
   Chang CN, 2011, J CLIN NEUROSCI, V18, P1048, DOI 10.1016/j.jocn.2010.11.034
   Chistiakov DA, 2016, CURR PHARM DESIGN, V22, P5738, DOI 10.2174/1381612822666160719110618
   Cho DY, 2012, WORLD NEUROSURG, V77, P736, DOI 10.1016/j.wneu.2011.08.020
   Guishard AF, 2018, J CLIN NEUROSCI, V47, P28, DOI 10.1016/j.jocn.2017.10.001
   Higgins JPT, 2003, BMJ-BRIT MED J, V327, P557, DOI 10.1136/bmj.327.7414.557
   Jie X, 2012, CELL BIOCHEM BIOPHYS, V62, P91, DOI 10.1007/s12013-011-9265-6
   Johnson DR, 2012, J NEURO-ONCOL, V107, P359, DOI 10.1007/s11060-011-0749-4
   Kambayashi T, 2014, NAT REV IMMUNOL, V14, P719, DOI 10.1038/nri3754
   Kaptchuk TJ, 2001, J CLIN EPIDEMIOL, V54, P541, DOI 10.1016/S0895-4356(00)00347-4
   Langhorne P, 1998, BMJ-BRIT MED J, V316, P471
   Leplina OY, 2007, B EXP BIOL MED+, V143, P528, DOI 10.1007/s10517-007-0172-1
   Liau LM, 2005, CLIN CANCER RES, V11, P5515, DOI 10.1158/1078-0432.CCR-05-0464
   Liberati A, 2009, PLOS MED, V6, P0, DOI 10.1371/journal.pmed.1000100
   Louis DN, 2016, ACTA NEUROPATHOL, V131, P803, DOI 10.1007/s00401-016-1545-1
   Moher D, 2009, PLOS MED, V6, P0, DOI 10.1136/bmj.i4086
   Müller K, 2015, J NEURO-ONCOL, V124, P325, DOI 10.1007/s11060-015-1844-8
   Negi N, 2018, INT REV IMMUNOL, V37, P57, DOI 10.1080/08830185.2017.1357719
   Ostrom QT, 2013, NEURO-ONCOLOGY, V15, P1, DOI 10.1093/neuonc/not151
   Pardridge William M, 2005, NEURORX, V2, P3
   Prins RM, 2011, CLIN CANCER RES, V17, P1603, DOI 10.1158/1078-0432.CCR-10-2563
   Sagar D, 2012, J NEUROIMMUNE PHARM, V7, P74, DOI 10.1007/s11481-011-9302-7
   Shang N, 2017, AM J CANCER RES, V7, P2091
   Srinivasan VM, 2017, NEUROTHERAPEUTICS, V14, P345, DOI 10.1007/s13311-017-0522-2
   Sterne JAC, 2011, BMJ-BRIT MED J, V343, P0, DOI 10.1136/bmj.d4002
   Stupp R, 2005, NEW ENGL J MED, V352, P987, DOI 10.1056/NEJMoa043330
   Vik-Mo EO, 2013, CANCER IMMUNOL IMMUN, V62, P1499, DOI 10.1007/s00262-013-1453-3
   Wang X, 2014, CANCER INVEST, V32, P451, DOI 10.3109/07357907.2014.958234
   Wells GA, 2000, NEWCASTLE OTTAWA SCA, V0, P0
   Wheeler CJ, 2004, CLIN CANCER RES, V10, P5316, DOI 10.1158/1078-0432.CCR-04-0497
   Yamanaka R, 2005, CLIN CANCER RES, V11, P4160, DOI 10.1158/1078-0432.CCR-05-0120
   Yu JS, 2004, CANCER RES, V64, P4973, DOI 10.1158/0008-5472.CAN-03-3505
NR 38
TC 4
Z9 4
U1 1
U2 3
PU DOVE MEDICAL PRESS LTD
PI ALBANY
PA PO BOX 300-008, ALBANY, AUCKLAND 0752, NEW ZEALAND
SN 1178-6930
EI 
J9 ONCOTARGETS THER
JI OncoTargets Ther.
PD JUN 15
PY 2018
VL 11
IS 
BP 7277
EP 7293
DI 10.2147/OTT.S177768
PG 17
WC Biotechnology & Applied Microbiology; Oncology
SC Biotechnology & Applied Microbiology; Oncology
GA GY0AV
UT WOS:000448172200001
PM 30425519
DA 2025-02-17
ER

PT J
AU Schötterl, S
   Huber, SM
   Lentzen, H
   Mittelbronn, M
   Naumann, U
AF Schoetterl, Sonja
   Huber, Stephan M.
   Lentzen, Hans
   Mittelbronn, Michel
   Naumann, Ulrike
TI Adjuvant Therapy Using Mistletoe Containing Drugs Boosts the T-Cell-Mediated Killing of Glioma Cells and Prolongs the Survival of Glioma Bearing Mice
SO EVIDENCE-BASED COMPLEMENTARY AND ALTERNATIVE MEDICINE
LA English
DT Article
ID viscum-album l.; extracts iscador; in-vitro; dendritic cells; lectin-i; cancer; growth; glycoproteins; gangliosides; stimulation
AB Viscum album L. extracts (VE) are applied as complementary cancer therapeutics for more than one century. Extracts contain several compounds like mistletoe lectins (ML) 1-3 and viscotoxins, but also several minor ingredients. Since ML-1 has been described as one of the main active components harboring antitumor activity, purified native or recombinant ML-1 has been also used in clinical trials in the last years. The present study examined and compared the immunoboosting effects of three ML-1 containing drugs (the extract ISCADOR Qu, the recombinant ML-1 Aviscumine, and purified native ML-1) in the context of the T-cell mediated killing of glioma cells. Additionally we examined the possible underlying T-cell stimulating mechanisms. Using cocultures of immune and glioma cells, a PCR-based microarray, quantitative RT-PCR, and an antibody-based array to measure cytokines in blood serum, immunosupporting effects were determined. A highly aggressive, orthotopic, immunocompetent syngeneic mouse glioma model was used to determine the survival of mice treated with ISCADOR Qu alone or in combination with tumor irradiation and temozolomide (TMZ). Treatment of glioblastoma (GBM) cells with ISCADOR Qu that contains a high ML concentration, but also viscotoxins and other compounds, as well as with Aviscumine or native ML-1, enhanced the expansion of cancer cell-specific T-cells as well as T-cell-mediated tumor cell lysis, but to a different degree. In GBM cells all three ML-1-containing preparations modulated the expression of immune response associated genes. In vivo, subcutaneous ISCADOR Qu injections at increasing concentration induced cytokine release in immunocompetent VM/Dkmice. Finally, ISCADOR Qu, if applied in combination with tumor irradiation and TMZ, further prolonged the survival of glioma mice. Our findings indicate that ML-1 containing drugs enhance anti-GBM immune responses and work in synergy with radiochemotherapy. Therefore, adjuvant mistletoe therapy should be considered as an auspicious treatment option for glioma patients.
C1 [Schoetterl, Sonja; Naumann, Ulrike] Univ Tubingen, Hertie Inst Clin Brain Res, Mol Neurooncol, Otfried Muller Str 27, D-72076 Tubingen, Germany.
   [Schoetterl, Sonja; Naumann, Ulrike] Univ Tubingen, Ctr Neurol, Otfried Muller Str 27, D-72076 Tubingen, Germany.
   [Huber, Stephan M.] Univ Tubingen, Dept Radiat Oncol, Hoppe Seyler Str 3, D-72076 Tubingen, Germany.
   [Lentzen, Hans] MELEMA Pharma GmbH, Hamburg, Germany.
   [Mittelbronn, Michel] Luxembourg Ctr Neuropathol LCNP, 1 Rue Louis Rech, L-3555 Dudelange, Luxembourg.
   [Mittelbronn, Michel] LIH, NORLUX Neurooncol Lab, 84 Rue Val Fleuri, L-1526 Luxembourg, Luxembourg.
   [Mittelbronn, Michel] Goethe Univ Frankfurt, Neurol Inst, Edinger Inst, Heinrich Hoffmann Str 7, D-60528 Frankfurt, Germany.
   [Mittelbronn, Michel] Dudelange LNS, Lab Natl Sante, 1 Rue Louis Rech, L-3555 Dudelange, Luxembourg.
   [Mittelbronn, Michel] Univ Luxembourg, LCSB, 7 Ave Hauts Fourneaux, L-4362 Esch Sur Alzette, Luxembourg.
C3 Eberhard Karls University of Tubingen; Eberhard Karls University Hospital; Eberhard Karls University of Tubingen; Eberhard Karls University of Tubingen; Luxembourg Institute of Health; Goethe University Frankfurt; University of Luxembourg
RP Naumann, U (通讯作者)，Univ Tubingen, Hertie Inst Clin Brain Res, Mol Neurooncol, Otfried Muller Str 27, D-72076 Tubingen, Germany.; Naumann, U (通讯作者)，Univ Tubingen, Ctr Neurol, Otfried Muller Str 27, D-72076 Tubingen, Germany.
EM ulrike.naumann@uni-tuebingen.de
FU ISUS Foundation; Software AG Foundation; ISCADOR AG; Luxembourg National Research Fond (FNR) [FNR PEARL P16/BM/11192868]
CR Ahmad M, 2014, J NEUROPATH EXP NEUR, V73, P1062, DOI 10.1097/NEN.0000000000000130
   Behrens TW, 1997, IMMUNOL RES, V16, P149, DOI 10.1007/BF02786359
   Berg JV, 2013, J EXP MED, V210, P2803, DOI 10.1084/jem.20130678
   BEUTH J, 1993, MED KLIN, V88, P287
   Boneberg EM, 2001, J PHARMACOL EXP THER, V298, P996
   Braedel-Ruoff S, 2010, FORSCH KOMPLEMENTMED, V17, P63, DOI 10.1159/000288702
   Büssing A, 2006, ARZNEIMITTEL-FORSCH, V56, P508
   Coulon A, 2002, BBA-BIOMEMBRANES, V1559, P145, DOI 10.1016/S0005-2736(01)00446-1
   Distler U, 2008, MOL CANCER THER, V7, P2464, DOI 10.1158/1535-7163.MCT-08-0353
   Elluru S, 2006, ARZNEIMITTEL-FORSCH, V56, P461
   Elsässer-Beile U, 2000, J CLIN LAB ANAL, V14, P255, DOI 10.1002/1098-2825(20001212)14:6<255::AID-JCLA1>3.0.CO;2-J
   Ernst E, 2003, INT J CANCER, V107, P262, DOI 10.1002/ijc.11386
   Hammer MH, 2005, EUR J IMMUNOL, V35, P2250, DOI 10.1002/eji.200526230
   Hanafy S, 2011, INFLAMMATION, V34, P609, DOI 10.1007/s10753-010-9269-1
   Hostanska K, 2003, BRIT J CANCER, V88, P1785, DOI 10.1038/sj.bjc.6600982
   Huber Roman, 2006, J SOC INTEGR ONCOL, V4, P3
   Huber R, 2010, EUR J CLIN PHARMACOL, V66, P889, DOI 10.1007/s00228-010-0830-5
   Ito A, 1996, J BIOL CHEM, V271, P14657, DOI 10.1074/jbc.271.25.14657
   Jenner J, 2006, EXP HEMATOL, V34, P1212, DOI 10.1016/j.exphem.2006.04.016
   Klingbeil MFG, 2013, ONCOL REP, V30, P2316, DOI 10.3892/or.2013.2732
   Kouri FM, 2012, SCI WORLD J, V0, PP1, DOI 10.1100/2012/838916
   Mangani D, 2017, BIOCHEM PHARMACOL, V130, P1, DOI 10.1016/j.bcp.2016.12.011
   Mossalayi MD, 2006, ARZNEIMITTEL-FORSCH, V56, P457
   Mulsow K, 2016, PLOS ONE, V11, P0, DOI 10.1371/journal.pone.0153825
   Müthing J, 2004, FASEB J, V18, P103, DOI 10.1096/fj.04-2494fje
   Müthing J, 2004, BIOCHEMISTRY-US, V43, P2996, DOI 10.1021/bi0301892
   Nazaruk J, 2016, NAT PROD RES, V30, P373, DOI 10.1080/14786419.2015.1022776
   Nikolai G, 1997, IN VITRO CELL DEV-AN, V33, P710
   Noroxe DS, 2016, ESMO OPEN, V1, P0, DOI 10.1136/esmoopen-2016-000144
   Ostermann T, 2009, BMC CANCER, V9, P0, DOI 10.1186/1471-2407-9-451
   Patel S, 2014, 3 BIOTECH, V4, P13, DOI 10.1007/s13205-013-0124-6
   PILKINGTON GJ, 1983, J NEUROL SCI, V62, P115, DOI 10.1016/0022-510X(83)90193-4
   Podlech O, 2012, EVID-BASED COMPL ALT, V2012, P0, DOI 10.1155/2012/501796
   Pryme IF, 2006, HISTOL HISTOPATHOL, V21, P285, DOI 10.14670/HH-21.285
   Qiu JG, 2017, DRUG DISCOV TODAY, V22, P148, DOI 10.1016/j.drudis.2016.09.017
   Ries C, 2014, CELL MOL LIFE SCI, V71, P659, DOI 10.1007/s00018-013-1457-3
   Ríos JL, 2010, J ETHNOPHARMACOL, V128, P1, DOI 10.1016/j.jep.2009.12.045
   Rolle CE, 2012, ADV EXP MED BIOL, V746, P53, DOI 10.1007/978-1-4614-3146-6_5
   Rosin DL, 2011, J AM SOC NEPHROL, V22, P416, DOI 10.1681/ASN.2010040430
   Schötterl S, 2017, INT J ONCOL, V50, P684, DOI 10.3892/ijo.2017.3838
   Schönbeck U, 1998, J IMMUNOL, V161, P3340
   Souady J, 2011, GLYCOBIOLOGY, V21, P584, DOI 10.1093/glycob/cwq200
   Stein GM, 1998, EUR J CANCER, V34, P1105, DOI 10.1016/S0959-8049(98)00044-6
   Stein GM, 2002, ANTICANCER RES, V22, P4215
   Steinborn C, 2017, PLOS ONE, V12, P0, DOI 10.1371/journal.pone.0181553
   STETTIN A, 1990, KLIN WOCHENSCHR, V68, P896, DOI 10.1007/BF01649034
   Stupp R, 2005, NEW ENGL J MED, V352, P987, DOI 10.1056/NEJMoa043330
   Tafani M, 2011, J NEUROINFLAMM, V8, P0, DOI 10.1186/1742-2094-8-32
   Thies A, 2008, BRIT J CANCER, V98, P106, DOI 10.1038/sj.bjc.6604106
   Trefzer U, 2014, J IMMUNOTHER CANCER, V2, P0, DOI 10.1186/s40425-014-0027-z
   Tröger W, 2013, EUR J CANCER, V49, P3788, DOI 10.1016/j.ejca.2013.06.043
   Tzima S, 2009, J EXP MED, V206, P1167, DOI 10.1084/jem.20081582
   Urech K, 2006, ARZNEIMITTEL-FORSCH, V56, P428
   Villeneuve J, 2005, CANCER RES, V65, P3928, DOI 10.1158/0008-5472.CAN-04-3612
   Zimring JC, 2003, INT IMMUNOL, V15, P1389, DOI 10.1093/intimm/dxg137
   Zwierzina H, 2011, EUR J CANCER, V47, P1450, DOI 10.1016/j.ejca.2011.02.022
NR 57
TC 8
Z9 8
U1 0
U2 9
PU HINDAWI LTD
PI LONDON
PA ADAM HOUSE, 3RD FLR, 1 FITZROY SQ, LONDON, W1T 5HF, ENGLAND
SN 1741-427X
EI 1741-4288
J9 EVID-BASED COMPL ALT
JI Evid.-based Complement Altern. Med.
PD JUN 15
PY 2018
VL 2018
IS 
BP 
EP 
DI 10.1155/2018/3928572
PG 12
WC Integrative & Complementary Medicine
SC Integrative & Complementary Medicine
GA GT0RU
UT WOS:000444155400001
PM 30224928
DA 2025-02-17
ER

PT J
AU Cheong, JE
   Sun, LJ
AF Cheong, Jae Eun
   Sun, Lijun
TI Targeting the IDO1/TDO2-KYN-AhR Pathway for Cancer Immunotherapy - Challenges and Opportunities
SO TRENDS IN PHARMACOLOGICAL SCIENCES
LA English
DT Review
ID aryl-hydrocarbon receptor; 2,3-dioxygenase 1 ido1; dendritic cell immunogenicity; regulatory t-cells; indoleamine 2,3-dioxygenase; tryptophan catabolism; malignant glioma; cutting edge; inhibitor; expression
AB Indoleamine 2,3-dioxygenase 1 (IDO1) and tryptophan 2,3-dioxygenase 2 (TDO2) catalyze the commitment step of the kynurenine (KYN) metabolic pathway. Traditionally the immunosuppressive effect of IDO1 has been attributed mainly to reduced levels of tryptophan, which activates the kinase general control nonderepressible 2 (GCN2). Emerging data have shed light on an unexpected role of the ligand-activated transcription factor aryl hydrocarbon receptor (AhR) in transducing the tumor immune escape function imparted by IDO1 and TDO2. AhR activation by the IDO1/TDO2 product KYN leads to the generation of immune-tolerant dendritic cells (DCs) and regulatory T cells, which collectively foster a tumor immunological microenvironment that is defective in recognizing and eradicating cancer cells. Multiple IDO1 inhibitors have been evaluated in clinical trials. There are novel modalities downstream of IDO1/TDO2 for pharmacological interventions. We review recent progress and future perspectives in targeting the IDO1/TDO2-KYN-AhR signaling pathway for the development of novel cancer immunotherapies.
C1 [Cheong, Jae Eun; Sun, Lijun] Harvard Med Sch, Ctr Drug Discovery & Translat Res, Dept Surg, Beth Israel Deaconess Med Ctr, Boston, MA 02215 USA.
C3 Harvard University; Harvard Medical School; Harvard University Medical Affiliates; Beth Israel Deaconess Medical Center
RP Sun, LJ (通讯作者)，Harvard Med Sch, Ctr Drug Discovery & Translat Res, Dept Surg, Beth Israel Deaconess Med Ctr, Boston, MA 02215 USA.
EM lsun1@bidmc.harvard.edu
CR Unknown -, 2017, CANCER DISCOV, V7, POF2, DOI 10.1158/2159-8290.CD-NB2017-100
   Apetoh L, 2010, NAT IMMUNOL, V11, P854, DOI 10.1038/ni.1912
   Badawy AAB, 2016, CLIN SCI, V130, P1327, DOI 10.1042/CS20160153
   Beatty GL, 2017, CLIN CANCER RES, V23, P3269, DOI 10.1158/1078-0432.CCR-16-2272
   Boitano AE, 2010, SCIENCE, V329, P1345, DOI 10.1126/science.1191536
   Buqué A, 2015, ONCOIMMUNOLOGY, V4, P0, DOI 10.1080/2162402X.2015.1008814
   Burris HA, 2017, J CLIN ONCOL, V35, P0, DOI 10.1200/JCO.2017.35.15_suppl.105
   Castilho BA, 2014, BBA-MOL CELL RES, V1843, P1948, DOI 10.1016/j.bbamcr.2014.04.006
   Cervenka I, 2017, SCIENCE, V357, P0, DOI 10.1126/science.aaf9794
   Coletti A, 2017, MEDCHEMCOMM, V8, P1378, DOI 10.1039/c7md00109f
   Curtsinger JM, 2005, J IMMUNOL, V174, P4465, DOI 10.4049/jimmunol.174.8.4465
   Deng XL, 2017, TRENDS PHARMACOL SCI, V38, P15, DOI 10.1016/j.tips.2016.10.013
   DiNatale BC, 2010, TOXICOL SCI, V115, P89, DOI 10.1093/toxsci/kfq024
   Eleftheriadis T, 2015, IMMUNOLOGY, V146, P292, DOI 10.1111/imm.12502
   Fallarino I, 2002, CELL DEATH DIFFER, V9, P1069, DOI 10.1038/sj.cdd.4401073
   Gangadhar TC, 2017, J CLIN ONCOL, V35, P0, DOI 10.1200/JCO.2017.35.15_suppl.9014
   Goudot C, 2017, IMMUNITY, V47, P582, DOI 10.1016/j.immuni.2017.08.016
   Greco FA, 2017, FUTURE MED CHEM, V9, P1327, DOI 10.4155/fmc-2017-0022
   Hall JM, 2010, MOL ENDOCRINOL, V24, P359, DOI 10.1210/me.2009-0346
   Hamid O, 2017, J CLIN ONCOL, V35, P0, DOI 10.1200/JCO.2017.35.15_suppl.6010
   Hamid O, 2017, J CLIN ONCOL, V35, P0, DOI 10.1200/JCO.2017.35.15_suppl.3012
   Hanihara M, 2016, J NEUROSURG, V124, P1594, DOI 10.3171/2015.5.JNS141901
   Holmgaard RB, 2013, J EXP MED, V210, P1389, DOI 10.1084/jem.20130066
   Hsu EL, 2007, TOXICOL SCI, V98, P436, DOI 10.1093/toxsci/kfm125
   Hsu YL, 2016, ONCOTARGET, V7, P27584, DOI 10.18632/oncotarget.8488
   Hunt JT, 2017, CANC RES S, V77, P0
   Jochems C, 2016, ONCOTARGET, V7, P37762, DOI 10.18632/oncotarget.9326
   Kim SH, 2006, MOL PHARMACOL, V69, P1871, DOI 10.1124/mol.105.021832
   Kimura A, 2009, J EXP MED, V206, P2027, DOI 10.1084/jem.20090560
   Koblish HK, 2010, MOL CANCER THER, V9, P489, DOI 10.1158/1535-7163.MCT-09-0628
   Komrokji RS, 2014, BLOOD, V124, P0, DOI 10.1182/blood.V124.21.4653.4653
   Kristeleit R, 2017, GYNECOL ONCOL, V146, P484, DOI 10.1016/j.ygyno.2017.07.005
   Kumar V, 2016, TRENDS IMMUNOL, V37, P208, DOI 10.1016/j.it.2016.01.004
   Lara P, 2017, J CLIN ONCOL, V35, P0, DOI 10.1200/JCO.2017.35.15_suppl.4515
   Lee GK, 2002, IMMUNOLOGY, V107, P452, DOI 10.1046/j.1365-2567.2002.01526.x
   Lewis-Ballester A, 2016, SCI REP-UK, V6, P0, DOI 10.1038/srep35169
   Li J, 2016, J IMMUNOL, V196, P0
   Li MH, 2014, J IMMUNOTHER CANCER, V2, P0, DOI 10.1186/2051-1426-2-21
   Lillian L, 2017, CANC RES S, V77, P0
   Lim JY, 2014, EXP HEMATOL, V42, P862, DOI 10.1016/j.exphem.2014.06.006
   Lim WA, 2017, CELL, V168, P724, DOI 10.1016/j.cell.2017.01.016
   Litzenburger UM, 2014, ONCOTARGET, V5, P1038, DOI 10.18632/oncotarget.1637
   Liu XD, 2010, BLOOD, V115, P3520, DOI 10.1182/blood-2009-09-246124
   Liu ZC, 2017, TRENDS PHARMACOL SCI, V38, P852, DOI 10.1016/j.tips.2017.06.005
   Manlapat AK, 2007, EUR J IMMUNOL, V37, P1064, DOI 10.1002/eji.200636690
   Marconett CN, 2010, MOL BIOL CELL, V21, P1166, DOI 10.1091/mbc.E09-08-0689
   Mautino MR, 2014, CANC RES S, V73, P0
   Mautino MR, 2014, CANC RES S, V73, P0
   Meng B, 2014, PROTEINS, V82, P3210, DOI 10.1002/prot.24653
   Mezrich JD, 2010, J IMMUNOL, V185, P3190, DOI 10.4049/jimmunol.0903670
   Miyazaki T, 2009, J NEUROSURG, V111, P230, DOI 10.3171/2008.10.JNS081141
   Moon YW, 2015, J IMMUNOTHER CANCER, V3, P0, DOI 10.1186/s40425-015-0094-9
   Moreno ACR, 2013, FEBS J, V280, P4782, DOI 10.1111/febs.12444
   Moura-Alves P, 2014, NATURE, V512, P387, DOI 10.1038/nature13684
   Moyer BJ, 2017, TOXICOL APPL PHARM, V323, P74, DOI 10.1016/j.taap.2017.03.012
   Munn DH, 2005, IMMUNITY, V22, P633, DOI 10.1016/j.immuni.2005.03.013
   Nguyen LP, 2008, CHEM RES TOXICOL, V21, P102, DOI 10.1021/tx7001965
   Nguyen NT, 2010, P NATL ACAD SCI USA, V107, P19961, DOI 10.1073/pnas.1014465107
   ODonnell EF, 2014, CELL DEATH DIS, V5, P0, DOI 10.1038/cddis.2013.549
   Öberg M, 2005, TOXICOL SCI, V85, P935, DOI 10.1093/toxsci/kfi154
   Ochs K, 2016, J NEUROCHEM, V136, P1142, DOI 10.1111/jnc.13503
   Opitz CA, 2011, NATURE, V478, P197, DOI 10.1038/nature10491
   Opitz CA, 2011, PLOS ONE, V6, P0, DOI 10.1371/journal.pone.0019823
   Orabona C, 2005, J IMMUNOL, V174, P6582, DOI 10.4049/jimmunol.174.11.6582
   Pallotta MT, 2011, NAT IMMUNOL, V12, P870, DOI 10.1038/ni.2077
   Parker BS, 2016, NAT REV CANCER, V16, P131, DOI 10.1038/nrc.2016.14
   Parks AJ, 2014, MOL PHARMACOL, V86, P593, DOI 10.1124/mol.114.093369
   Peng YH, 2016, J MED CHEM, V59, P282, DOI 10.1021/acs.jmedchem.5b01390
   Perez RP, 2017, J CLIN ONCOL, V35, P0, DOI 10.1200/JCO.2017.35.15_suppl.3003
   Phelan D, 1998, ARCH BIOCHEM BIOPHYS, V357, P155, DOI 10.1006/abbi.1998.0814
   Pilotte L, 2012, P NATL ACAD SCI USA, V109, P2497, DOI 10.1073/pnas.1113873109
   Platten M, 2012, CANCER RES, V72, P5435, DOI 10.1158/0008-5472.CAN-12-0569
   Prudhomme GJ, 2010, PLOS ONE, V5, P0, DOI 10.1371/journal.pone.0013831
   Quintana FJ, 2008, NATURE, V453, P65, DOI 10.1038/nature06880
   Reardon DA, 2017, CANC RES S, V77, P0
   Röhrig UF, 2015, J MED CHEM, V58, P9421, DOI 10.1021/acs.jmedchem.5b00326
   Scheler M, 2007, AM J PATHOL, V171, P1936, DOI 10.2353/ajpath.2007.070281
   Seegers N, 2014, J BIOMOL SCREEN, V19, P1266, DOI 10.1177/1087057114536616
   Sharma P, 2017, CELL, V168, P707, DOI 10.1016/j.cell.2017.01.017
   Shin JH, 2013, P NATL ACAD SCI USA, V110, P12391, DOI 10.1073/pnas.1302856110
   Smirnova A, 2016, CHEM RES TOXICOL, V29, P75, DOI 10.1021/acs.chemrestox.5b00416
   Smith DC, 2017, J CLIN ONCOL, V35, P0, DOI 10.1200/JCO.2017.35.15_suppl.4503
   Song JS, 2002, P NATL ACAD SCI USA, V99, P14694, DOI 10.1073/pnas.232562899
   Sonner JK, 2016, ONCOIMMUNOLOGY, V5, P0, DOI 10.1080/2162402X.2016.1240858
   SONO M, 1989, BIOCHEMISTRY-US, V28, P5392, DOI 10.1021/bi00439a012
   Soshilov AA, 2014, MOL CELL BIOL, V34, P1707, DOI 10.1128/MCB.01183-13
   Spira AI, 2017, J CLIN ONCOL, V35, P0, DOI 10.1200/JCO.2017.35.15_suppl.1103
   Spranger S, 2016, INT IMMUNOL, V28, P383, DOI 10.1093/intimm/dxw014
   Spranger S, 2014, J IMMUNOTHER CANCER, V2, P0, DOI 10.1186/2051-1426-2-3
   Spranger S, 2013, SCI TRANSL MED, V5, P0, DOI 10.1126/scitranslmed.3006504
   Stone E, 2015, CANC RES S, V73, P0
   Sugimoto H, 2006, P NATL ACAD SCI USA, V103, P2611, DOI 10.1073/pnas.0508996103
   Tanaka A, 2017, CELL RES, V27, P109, DOI 10.1038/cr.2016.151
   Tigges J, 2014, J INVEST DERMATOL, V134, P556, DOI 10.1038/jid.2013.362
   Triplett TA, 2017, CANC RES S, V77, P0
   Tumang J, 2016, CANC RES S, V76, P0
   Veldhoen M, 2008, NATURE, V453, P106, DOI 10.1038/nature06881
   Wagage S, 2014, J IMMUNOL, V192, P1661, DOI 10.4049/jimmunol.1300497
   Wagner JE, 2016, CELL STEM CELL, V18, P144, DOI 10.1016/j.stem.2015.10.004
   Wainwright DA, 2014, CLIN CANCER RES, V20, P5290, DOI 10.1158/1078-0432.CCR-14-0514
   Wainwright DA, 2012, CLIN CANCER RES, V18, P6110, DOI 10.1158/1078-0432.CCR-12-2130
   Wang C, 2014, CLIN EXP IMMUNOL, V177, P521, DOI 10.1111/cei.12352
   Wang T, 2011, TOXICOL SCI, V124, P291, DOI 10.1093/toxsci/kfr247
   Wang Zhongyan, 2017, CURRENT OPINION IN TOXICOLOGY, V2, P93, DOI 10.1016/j.cotox.2017.01.008
   Wincent E, 2009, J BIOL CHEM, V284, P2690, DOI 10.1074/jbc.M808321200
   Wu Y, 2017, BIOCHEM BIOPH RES CO, V487, P339, DOI 10.1016/j.bbrc.2017.04.061
   Yamada T, 2016, NAT IMMUNOL, V17, P687, DOI 10.1038/ni.3422
   Yang L, 2017, J HEMATOL ONCOL, V10, P0, DOI 10.1186/s13045-017-0430-2
   Yeste A, 2012, P NATL ACAD SCI USA, V109, P11270, DOI 10.1073/pnas.1120611109
   Yu CP, 2017, MED ONCOL, V34, P0, DOI 10.1007/s12032-017-0933-2
   Yue EW, 2017, ACS MED CHEM LETT, V8, P486, DOI 10.1021/acsmedchemlett.6b00391
   Zhang M, 2017, CANC RES S, V77, P0
   Zhang S, 2012, MOL CANCER THER, V11, P108, DOI 10.1158/1535-7163.MCT-11-0548
   Zhou L, 2016, TRENDS IMMUNOL, V37, P17, DOI 10.1016/j.it.2015.11.007
   Zitvogel L, 2015, NAT REV IMMUNOL, V15, P405, DOI 10.1038/nri3845
NR 115
TC 321
Z9 344
U1 10
U2 121
PU ELSEVIER SCIENCE LONDON
PI LONDON
PA 84 THEOBALDS RD, LONDON WC1X 8RR, ENGLAND
SN 0165-6147
EI 1873-3735
J9 TRENDS PHARMACOL SCI
JI Trends Pharmacol. Sci.
PD MAR 15
PY 2018
VL 39
IS 3
BP 307
EP 325
DI 10.1016/j.tips.2017.11.007
PG 19
WC Pharmacology & Pharmacy
SC Pharmacology & Pharmacy
GA FW4JT
UT WOS:000425280300009
PM 29254698
DA 2025-02-17
ER

PT J
AU Sharma, P
   Debinski, W
AF Sharma, Puja
   Debinski, Waldemar
TI Receptor-Targeted Glial Brain Tumor Therapies
SO INTERNATIONAL JOURNAL OF MOLECULAR SCIENCES
LA English
DT Review
DE Glioblastoma; IL-13RA2; targeted therapies; tumor-associated receptor; peptide vaccines; dendritic cell-based vaccines; CAR T-cell therapy; eph/ephrin receptor system; EGFR/EGF receptor system; immune checkpoint inhibitors; viral/genetic therapies
ID glioma-associated antigen; growth-factor-receptor; low-grade glioma; cd8(+) t-cells; convection-enhanced delivery; newly-diagnosed glioblastoma; recurrent malignant glioma; oncolytic virus therapy; central-nervous-system; iii randomized-trial
AB Among primary brain tumors, malignant gliomas are notably difficult to manage. The higher-grade tumors represent an unmet need in medicine. There have been extensive efforts to implement receptor-targeted therapeutic approaches directed against gliomas. These approaches include immunotherapies, such as vaccines, adoptive immunotherapy, and passive immunotherapy. Targeted cytotoxic radio energy and pro-drug activation have been designed specifically for brain tumors. The field of targeting through receptors progressed significantly with the discovery of an interleukin 13 receptor alpha 2 (IL-13RA2) as a tumor-associated receptor over-expressed in most patients with glioblastoma (GBM) but not in normal brain. IL-13RA2 has been exploited in novel experimental therapies with very encouraging clinical responses. Other receptors are specifically over-expressed in many patients with GBM, such as EphA2 and EphA3 receptors, among others. These findings are important in view of the heterogeneity of GBM tumors and multiple tumor compartments responsible for tumor progression and resistance to therapies. The combined targeting of multiple receptors in different tumor compartments should be a preferred way to design novel receptor-targeted therapeutic approaches in gliomas.
C1 [Sharma, Puja; Debinski, Waldemar] Wake Forest Univ, Bowman Gray Sch Med, Brain Tumor Ctr Excellence, Dept Canc Biol,Comprehens Canc Ctr,Wake Forest Ba, 1 Med Ctr Blvd, Winston Salem, NC 27157 USA.
C3 Wake Forest University; Wake Forest Baptist Medical Center
RP Debinski, W (通讯作者)，Wake Forest Univ, Bowman Gray Sch Med, Brain Tumor Ctr Excellence, Dept Canc Biol,Comprehens Canc Ctr,Wake Forest Ba, 1 Med Ctr Blvd, Winston Salem, NC 27157 USA.
EM psharma@wakehealth.edu; debinski@wakehealth.edu
FU National Cancer Institute [R01 CA74145, P01 CA207206]; Hearn Fund for Brain Tumor Research
CR Agarwalla P, 2012, J IMMUNOTHER, V35, P385, DOI 10.1097/CJI.0b013e3182562d59
   Ahmed N, 2015, J. IMMUNOTHER. CANCER, V3, PO11, DOI 10.1186/2051-1426-3-S2-O11
   Ahmed N, 2017, JAMA ONCOL, V3, P1094, DOI 10.1001/jamaoncol.2017.0184
   Ahn Brian J, 2013, CANCERS (BASEL), V5, P1379, DOI 10.3390/cancers5041379
   Akiyama Y, 2014, ONCOL REP, V31, P1683, DOI 10.3892/or.2014.3049
   Allen C, 2008, EXPERT OPIN BIOL TH, V8, P213, DOI 10.1517/14712598.8.2.213
   Allen E, 2011, CLIN CANCER RES, V17, P5299, DOI 10.1158/1078-0432.CCR-10-2847
   Allen NJ, 2009, NATURE, V457, P675, DOI 10.1038/457675a
   Almåsbak H, 2016, J IMMUNOL RES, V2016, P0, DOI 10.1155/2016/5474602
   Anderson AC, 2016, IMMUNITY, V44, P989, DOI 10.1016/j.immuni.2016.05.001
   Andrews LP, 2017, IMMUNOL REV, V276, P80, DOI 10.1111/imr.12519
   Arima K, 2005, J BIOL CHEM, V280, P24915, DOI 10.1074/jbc.M502571200
   Au R, 2017, J PHARMACEUTICS, V2017, P0, DOI 10.1155/2017/7513687
   Awad AJ, 2014, NEUROSURG FOCUS, V37, P0, DOI 10.3171/2014.9.FOCUS14520
   Bagley SJ, 2018, NEURO-ONCOLOGY, V20, P1429, DOI 10.1093/neuonc/noy032
   Balaña C, 2017, NEURO-ONCOL PRACT, V4, P15, DOI 10.1093/nop/npw004
   Balyasnikova IV, 2012, J BIOL CHEM, V287, P30215, DOI 10.1074/jbc.M112.370015
   Barzon Luisa, 2009, V542, V0, PP529, DOI 10.1007/978-1-59745-561-9_28
   Bastien JIL, 2015, CANCER-AM CANCER SOC, V121, P502, DOI 10.1002/cncr.28968
   Batchelor TT, 2013, J CLIN ONCOL, V31, P3212, DOI 10.1200/JCO.2012.47.2464
   Baumann G, 2013, EXP BIOL MED, V238, P830, DOI 10.1177/1535370213494558
   Benitez JA, 2017, NAT COMMUN, V8, P0, DOI 10.1038/ncomms15223
   Berg JV, 2013, J EXP MED, V210, P2803, DOI 10.1084/jem.20130678
   Berger C, 2008, J CLIN INVEST, V118, P294, DOI 10.1172/JCI32103
   Bi WL, 2014, NEURO-ONCOLOGY, V16, P1159, DOI 10.1093/neuonc/nou166
   Bochenek ML, 2010, J CELL SCI, V123, P1235, DOI 10.1242/jcs.061903
   Bonavia R, 2012, ONCOGENE, V31, P4054, DOI 10.1038/onc.2011.563
   Bonifant CL, 2016, MOL THER-ONCOLYTICS, V3, P0, DOI 10.1038/mto.2016.11
   Boorjian SA, 2007, J IMMUNOTHER, V30, P655, DOI 10.1097/CJI.0b013e31805449a8
   Bregy A, 2013, CANCER TREAT REV, V39, P891, DOI 10.1016/j.ctrv.2013.05.007
   Brennan CW, 2013, CELL, V155, P462, DOI 10.1016/j.cell.2013.09.034
   Brown CE, 2015, J IMMUNOTHER CANCER, V3, P114, DOI 10.1186/2051-1426-3-S2-P114
   Brown CE, 2018, MOL THER, V26, P31, DOI 10.1016/j.ymthe.2017.10.002
   Brown CE, 2016, NEW ENGL J MED, V375, P2561, DOI 10.1056/NEJMoa1610497
   Brown CE, 2015, CLIN CANCER RES, V21, P4062, DOI 10.1158/1078-0432.CCR-15-0428
   Brown CE, 2013, PLOS ONE, V8, P0, DOI 10.1371/journal.pone.0077769
   Brown PD, 2008, J CLIN ONCOL, V26, P5603, DOI 10.1200/JCO.2008.18.0612
   Buckner JC, 2016, NEW ENGL J MED, V374, P1344, DOI 10.1056/NEJMoa1500925
   Budde LE, 2012, MOL THER, V20, P0
   Burgess DJ, 2011, NAT REV CANCER, V11, P153, DOI 10.1038/nrc3019
   Candolfi M, 2010, P NATL ACAD SCI USA, V107, P20021, DOI 10.1073/pnas.1008261107
   Cary ZD, 2011, J VIROL, V85, P5708, DOI 10.1128/JVI.02393-10
   Cavodeassi F, 2013, DEVELOPMENT, V140, P4193, DOI 10.1242/dev.097048
   Chae YK, 2017, ONCOTARGET, V8, P16052, DOI 10.18632/oncotarget.14109
   Chatzizacharias NA, 2014, EXPERT OPIN THER TAR, V18, P269, DOI 10.1517/14728222.2014.864638
   Chen R, 2017, GENE DEV, V31, P1177, DOI 10.1101/gad.303453.117
   Cheng Yan-Ho, 2011, SPERMATOGENESIS, V1, P209, DOI 10.4161/spmg.1.3.17990
   Cherry AE, 2014, NEUROSCIENCE, V278, P222, DOI 10.1016/j.neuroscience.2014.08.015
   Chiari R, 2000, CANCER RES, V60, P4855
   Chiocca EA, 2004, MOL THER, V10, P958, DOI 10.1016/j.ymthe.2004.07.021
   Choi Bryan D, 2017, J TARGET THER CANCER, V6, P22
   Cohen AL, 2013, CURR NEUROL NEUROSCI, V13, P0, DOI 10.1007/s11910-013-0345-4
   Cohen MH, 2009, ONCOLOGIST, V14, P1131, DOI 10.1634/theoncologist.2009-0121
   Coley W B, 1891, ANN SURG, V14, P199, DOI 10.1097/00000658-189112000-00015
   Custodio A, 2010, CLIN TRANSL ONCOL, V12, P310, DOI 10.1007/s12094-010-0510-z
   Davis ME, 2016, CLIN J ONCOL NURS, V20, P2, DOI 10.1188/16.CJON.S1.2-8
   Day BW, 2013, CANCER CELL, V23, P238, DOI 10.1016/j.ccr.2013.01.007
   de Coaña YP, 2015, TRENDS MOL MED, V21, P482, DOI 10.1016/j.molmed.2015.05.005
   Debinski W, 1998, CRIT REV ONCOGENESIS, V9, P255
   Debinski W, 1999, CLIN CANCER RES, V5, P985
   Debinski W, 1995, CLIN CANCER RES, V1, P1253
   DEBINSKI W, 1995, J BIOL CHEM, V270, P16775, DOI 10.1074/jbc.270.28.16775
   Debinski W, 1999, ANN NY ACAD SCI, V886, P297, DOI 10.1111/j.1749-6632.1999.tb09441.x
   Debinski W, 2017, MAXIMIZING LOCAL A 1, V0, P0
   Debinski W, 2017, TRANSL CANCER RES, V6, PS244, DOI 10.21037/tcr.2017.09.40
   Debinski W, 2013, PLOS ONE, V8, P0, DOI 10.1371/journal.pone.0077719
   Debinski W, 2009, EXPERT REV NEUROTHER, V9, P1519, DOI 10.1586/ern.09.99
   Deepak P, 2009, CANCER INVEST, V27, P641, DOI 10.1080/07357900802622758
   Del Vecchio CA, 2013, ONCOGENE, V32, P2670, DOI 10.1038/onc.2012.280
   Didenko VV, 2002, J NEUROSURG, V96, P580, DOI 10.3171/jns.2002.96.3.0580
   Dutoit V, 2012, BRAIN, V135, P1042, DOI 10.1093/brain/aws042
   Ellingson BM, 2017, NEUROTHERAPEUTICS, V14, P307, DOI 10.1007/s13311-016-0507-6
   Ellis HP, 2015, FRONT ONCOL, V5, P0, DOI 10.3389/fonc.2015.00251
   ENNIS BW, 1991, CANCER INVEST, V9, P553, DOI 10.3109/07357909109018953
   ESHHAR Z, 1990, BRIT J CANCER, V62, P27
   Fecci PE, 2007, CLIN CANCER RES, V13, P2158, DOI 10.1158/1078-0432.CCR-06-2070
   Ferluga S, 2016, ONCOTARGET, V7, P59860, DOI 10.18632/oncotarget.10978
   Filley AC, 2017, ONCOTARGET, V8, P91779, DOI 10.18632/oncotarget.21586
   Flanagan JG, 1997, CELL, V90, P403
   Forst DA, 2014, ONCOLOGIST, V19, P403, DOI 10.1634/theoncologist.2013-0345
   Franceschi E, 2012, NEURO-ONCOLOGY, V14, P1503, DOI 10.1093/neuonc/nos256
   Friedrich K, 2013, MOL THER, V21, P849, DOI 10.1038/mt.2013.16
   Frugier T, 2012, J NEUROPATH EXP NEUR, V71, P242, DOI 10.1097/NEN.0b013e3182496149
   FUJII M, 1986, J EXP MED, V163, P550, DOI 10.1084/jem.163.3.550
   Fukai J, 2008, CANCER SCI, V99, P2062, DOI 10.1111/j.1349-7006.2008.00945.x
   Fukuhara H, 2016, CANCER SCI, V107, P1373, DOI 10.1111/cas.13027
   Gagan J, 2015, GENOME MED, V7, P0, DOI 10.1186/s13073-015-0203-x
   Gallego O, 2014, J NEURO-ONCOL, V116, P413, DOI 10.1007/s11060-013-1316-y
   Gieryng A, 2016, WSPOLCZESNA ONKOL, V20, P345, DOI 10.5114/wo.2016.64592
   Goffart Nicolas, 2013, CANCERS (BASEL), V5, P1049, DOI 10.3390/cancers5031049
   Golubovskaya V, 2017, CANCERS, V9, P0, DOI 10.3390/cancers9110150
   GROSS G, 1989, P NATL ACAD SCI USA, V86, P10024, DOI 10.1073/pnas.86.24.10024
   Guillevin R, 2014, DIAGN INTERV IMAG, V95, P957, DOI 10.1016/j.diii.2014.07.005
   Guo JF, 2017, J PHARM SCI-US, V106, P3413, DOI 10.1016/j.xphs.2017.08.009
   Haberler C, 2006, J NEURO-ONCOL, V76, P105, DOI 10.1007/s11060-005-4570-9
   Han J, 2016, P NATL ACAD SCI USA, V113, P14283, DOI 10.1073/pnas.1614898113
   Han S, 2014, DNA CELL BIOL, V33, P245, DOI 10.1089/dna.2013.2306
   Hatano M, 2005, NEOPLASIA, V7, P717, DOI 10.1593/neo.05277
   Hegde M, 2016, J CLIN INVEST, V126, P3036, DOI 10.1172/JCI83416
   Heimberger AB, 2005, J TRANSL MED, V3, P0, DOI 10.1186/1479-5876-3-38
   Hong JD, 2012, EXP THER MED, V4, P151, DOI 10.3892/etm.2012.555
   Hsi LC, 2011, MOL CANCER THER, V10, P1149, DOI 10.1158/1535-7163.MCT-10-1064
   Hunter P, 2017, EMBO REP, V18, P1889, DOI 10.15252/embr.201745172
   Hurton LV, 2016, P NATL ACAD SCI USA, V113, PE7788, DOI 10.1073/pnas.1610544113
   Idbaih A, 2005, ANN NEUROL, V58, P483, DOI 10.1002/ana.20607
   Ito H, 2006, JNCI-J NATL CANCER I, V98, P625, DOI 10.1093/jnci/djj161
   Jackson HJ, 2015, CANCER DISCOV, V5, P1238, DOI 10.1158/2159-8290.CD-15-1275
   Janiczek M, 2017, J IMMUNOL RES, V2017, P0, DOI 10.1155/2017/4861570
   Johanns TM, 2017, NEUROSURGERY, V64, P165, DOI 10.1093/neuros/nyx321
   Johnson DR, 2012, J NEURO-ONCOL, V107, P359, DOI 10.1007/s11060-011-0749-4
   Joseph JV, 2013, BIOCHEM PHARMACOL, V85, P478, DOI 10.1016/j.bcp.2012.11.005
   Joshi BH, 2002, BRIT J CANCER, V86, P285, DOI 10.1038/sj.bjc.6600034
   Kahlon KS, 2004, CANCER RES, V64, P9160, DOI 10.1158/0008-5472.CAN-04-0454
   Kamran N, 2016, EXPERT OPIN BIOL TH, V16, P1245, DOI 10.1080/14712598.2016.1212012
   Kawaji H, 2015, MOL CLIN ONCOL, V3, P909, DOI 10.3892/mco.2015.542
   King GD, 2008, MOL THER, V16, P682, DOI 10.1038/mt.2008.18
   Kitange GJ, 2009, NEURO-ONCOLOGY, V11, P281, DOI 10.1215/15228517-2008-090
   Klein R, 2012, DEVELOPMENT, V139, P4105, DOI 10.1242/dev.074997
   Kmiecik J, 2014, J NEURO-ONCOL, V116, P1, DOI 10.1007/s11060-013-1265-5
   Konecny GE, 2009, BRIT J CANCER, V101, P1699, DOI 10.1038/sj.bjc.6605381
   Kong S, 2012, CLIN CANCER RES, V18, P5949, DOI 10.1158/1078-0432.CCR-12-0319
   Kravchenko-Balasha N, 2014, P NATL ACAD SCI USA, V111, P6521, DOI 10.1073/pnas.1404462111
   Krebs S, 2014, CYTOTHERAPY, V16, P1121, DOI 10.1016/j.jcyt.2014.02.012
   Krenciute G, 2017, CANCER IMMUNOL RES, V5, P571, DOI 10.1158/2326-6066.CIR-16-0376
   Kumari S, 2017, SCI REP-UK, V7, P0, DOI 10.1038/s41598-017-06888-4
   Kunwar S, 2003, ACT NEUR S, V88, P105
   Kunwar Sandeep, 2006, NEUROSURG FOCUS, V20, P0
   Kunwar S, 2007, J CLIN ONCOL, V25, P837, DOI 10.1200/JCO.2006.08.1117
   Kunwar S, 2010, NEURO-ONCOLOGY, V12, P871, DOI 10.1093/neuonc/nop054
   Kwiatkowska Aneta, 2013, CANCERS (BASEL), V5, P1271, DOI 10.3390/cancers5041271
   Lang FF, 2018, J CLIN ONCOL, V36, P1419, DOI 10.1200/JCO.2017.75.8219
   Latha K, 2013, INT J CANCER, V132, P509, DOI 10.1002/ijc.27690
   Lathia JD, 2015, GENE DEV, V29, P1203, DOI 10.1101/gad.261982.115
   Lee SJ, 2015, BMC CANCER, V15, P0, DOI 10.1186/s12885-015-2034-y
   LIBERMANN TA, 1985, NATURE, V313, P144, DOI 10.1038/313144a0
   Liikanen I, 2015, ONCOIMMUNOLOGY, V4, P0, DOI 10.4161/2162402X.2014.989771
   Lim DA, 2007, NEURO-ONCOLOGY, V9, P424, DOI 10.1215/15228517-2007-023
   Lim M, 2018, NAT REV CLIN ONCOL, V15, P422, DOI 10.1038/s41571-018-0003-5
   Lim SK, 2011, BMB REP, V44, P158, DOI 10.5483/BMBRep.2011.44.3.158
   Liu FH, 2006, CANCER RES, V66, P10815, DOI 10.1158/0008-5472.CAN-06-1408
   Liu PC, 2017, PLOS ONE, V12, P0, DOI 10.1371/journal.pone.0171157
   Liu ZJ, 2016, ONCOL LETT, V11, P1829, DOI 10.3892/ol.2016.4142
   Louis DN, 2016, ACTA NEUROPATHOL, V131, P803, DOI 10.1007/s00401-016-1545-1
   Madhankumar AB, 2006, MOL CANCER THER, V5, P3162, DOI 10.1158/1535-7163.MCT-06-0480
   Madhankumar AB, 2004, NEOPLASIA, V6, P15, DOI 10.1016/S1476-5586(04)80049-6
   Madhankumar AB, 2002, J BIOL CHEM, V277, P43194, DOI 10.1074/jbc.M205047200
   Madhankumar AB, 2009, MOL CANCER THER, V8, P648, DOI 10.1158/1535-7163.MCT-08-0853
   Maletínská L, 2000, CANCER RES, V60, P2300
   Malpass Katy, 2012, NAT REV NEUROL, V8, P240, DOI 10.1038/nrneurol.2012.56
   Mancone S, 2018, J NEUROL, V265, P1636, DOI 10.1007/s00415-018-8890-z
   Mata M, 2017, CANCER DISCOV, V7, P1306, DOI 10.1158/2159-8290.CD-17-0263
   Maude SL, 2014, CANCER J, V20, P119, DOI 10.1097/PPO.0000000000000035
   McKenzie GJ, 1998, CURR BIOL, V8, P339, DOI 10.1016/S0960-9822(98)70134-4
   Migliorini D, 2018, CLIN CANCER RES, V24, P535, DOI 10.1158/1078-0432.CCR-17-2871
   Mintz A, 2003, J NEURO-ONCOL, V64, P117, DOI 10.1007/BF02700026
   Mintz A, 2002, NEOPLASIA, V4, P388, DOI 10.1038/sj.neo.7900234
   Mintz A, 2008, CANCER BIOTHER RADIO, V23, P581, DOI 10.1089/cbr.2008.0462
   Miyazaki T, 2017, TRANSL CANCER RES, V6, PS1003, DOI 10.21037/tcr.2017.06.50
   Momtaz P, 2014, PHARMACOGEN PERS MED, V7, P357, DOI 10.2147/PGPM.S53163
   Montano N, 2011, NEOPLASIA, V13, P1113, DOI 10.1593/neo.111338
   Morgan RA, 2006, SCIENCE, V314, P126, DOI 10.1126/science.1129003
   Msaouel P, 2009, CURR OPIN MOL THER, V11, P43
   Müller I, 2016, CYTOTHERAPY, V18, P1146, DOI 10.1016/j.jcyt.2016.05.014
   Mut M, 2008, EXPERT OPIN BIOL TH, V8, P805, DOI 10.1517/14712598.8.6.805
   Nagasawa DT, 2012, NEUROSURG CLIN N AM, V23, P481, DOI 10.1016/j.nec.2012.04.008
   National Cancer Institute, 2016, BLUE RIBB PAN REP, V0, P0
   Nazarenko I, 2012, UPSALA J MED SCI, V117, P99, DOI 10.3109/03009734.2012.665097
   Nduom EK, 2015, NEURO-ONCOLOGY, V17, P9, DOI 10.1093/neuonc/nov151
   Ngiow SF, 2011, CANCER RES, V71, P3540, DOI 10.1158/0008-5472.CAN-11-0096
   Ning JF, 2014, FRONT MICROBIOL, V5, P0, DOI 10.3389/fmicb.2014.00303
   Noushmehr H, 2010, CANCER CELL, V17, P510, DOI 10.1016/j.ccr.2010.03.017
   Nuño M, 2013, NEUROSURGERY, V73, P458, DOI 10.1227/01.neu.0000431477.02408.5e
   ORourke DM, 2017, SCI TRANSL MED, V9, P0, DOI 10.1126/scitranslmed.aaa0984
   Okada H, 1999, GENE THER, V6, P219, DOI 10.1038/sj.gt.3300798
   Okada H, 2015, CLIN CANCER RES, V21, P286, DOI 10.1158/1078-0432.CCR-14-1790
   Omuro A, 2018, NEURO-ONCOLOGY, V20, P674, DOI 10.1093/neuonc/nox208
   Ostrom QT, 2016, NEURO-ONCOLOGY, V18, P1, DOI 10.1093/neuonc/nov297
   Ott PA, 2015, FRONT ONCOL, V5, P0, DOI 10.3389/fonc.2015.00202
   Ou W, 2012, HUM GENE THER METHOD, V23, P137, DOI 10.1089/hgtb.2012.054
   Pandya H, 2012, NEURO-ONCOLOGY, V14, P6, DOI 10.1093/neuonc/nor141
   Pandya Hetal, 2010, GENES CANCER, V1, P421, DOI 10.1177/1947601910375274
   Panek WK, 2017, ONCOTARGET, V8, P89391, DOI 10.18632/oncotarget.20810
   Paolillo M, 2016, PHARMACOL RES, V113, P55, DOI 10.1016/j.phrs.2016.08.004
   Pardoll DM, 2012, NAT REV CANCER, V12, P252, DOI 10.1038/nrc3239
   Pasquale EB, 2005, NAT REV MOL CELL BIO, V6, P462, DOI 10.1038/nrm1662
   Patel AP, 2014, SCIENCE, V344, P1396, DOI 10.1126/science.1254257
   Pearson JRD, 2017, SIGNAL TRANSDUCT TAR, V2, P0, DOI 10.1038/sigtrans.2017.40
   Freitas MRP, 2013, ONCOTARGET, V4, P636, DOI 10.18632/oncotarget.950
   Petty A, 2012, PLOS ONE, V7, P0, DOI 10.1371/journal.pone.0042120
   Phuphanich S, 2013, CANCER IMMUNOL IMMUN, V62, P125, DOI 10.1007/s00262-012-1319-0
   Pollack IF, 2016, NEURO-ONCOLOGY, V18, P1157, DOI 10.1093/neuonc/now026
   Pollack IF, 2014, J CLIN ONCOL, V32, P2050, DOI 10.1200/JCO.2013.54.0526
   Prasad V, 2017, SEMIN ONCOL, V44, P132, DOI 10.1053/j.seminoncol.2017.06.007
   Rainov NG, 2000, HUM GENE THER, V11, P2389, DOI 10.1089/104303400750038499
   Reardon DA, 2011, J NATL COMPR CANC NE, V9, P414, DOI 10.6004/jnccn.2011.0038
   Reardon DA, 2011, FUTURE ONCOL, V7, P339, DOI 10.2217/fon.11.8
   Resnier P, 2013, INT J PHARMACEUT, V454, P748, DOI 10.1016/j.ijpharm.2013.04.001
   Ridley A, 2009, NAT REV MOL CELL BIO, V10, P164, DOI 10.1038/nrm2604
   Ridley AJ, 2015, CURR OPIN CELL BIOL, V36, P103, DOI 10.1016/j.ceb.2015.08.005
   Rong Y, 2006, J NEUROPATH EXP NEUR, V65, P529, DOI 10.1097/00005072-200606000-00001
   Rosenberg SA, 2011, NAT REV CLIN ONCOL, V8, P577, DOI 10.1038/nrclinonc.2011.116
   Rossmeisl JH, 2017, NEURO-ONCOLOGY, V19, P0, DOI 10.1093/neuonc/nox036.202
   Rundle-Thiele D, 2016, BRIT J CLIN PHARMACO, V81, P199, DOI 10.1111/bcp.12785
   Rustamzadeh E, 2003, J NEURO-ONCOL, V65, P63, DOI 10.1023/A:1026238331739
   Sai KKS, 2017, ONCOTARGET, V8, P50997, DOI 10.18632/oncotarget.16549
   Saigusa S, 2014, INT SURG, V99, P223, DOI 10.9738/INTSURG-D-13-00259.1
   Saka M, 2010, J NEUROSURG, V113, P270, DOI 10.3171/2009.9.JNS09708
   Sampson JH, 2008, NEURO-ONCOLOGY, V10, P320, DOI 10.1215/15228517-2008-012
   Sampson JH, 2010, J NEUROSURG, V113, P301, DOI 10.3171/2009.11.JNS091052
   Samson A, 2018, SCI TRANSL MED, V10, P0, DOI 10.1126/scitranslmed.aam7577
   Sanai N, 2005, NEW ENGL J MED, V353, P811, DOI 10.1056/NEJMra043666
   Sattiraju A, 2017, ONCOTARGET, V8, P42997, DOI 10.18632/oncotarget.17792
   Scanlan MJ, 2002, IMMUNOL REV, V188, P22, DOI 10.1034/j.1600-065X.2002.18803.x
   Schuster J, 2015, NEURO-ONCOLOGY, V17, P854, DOI 10.1093/neuonc/nou348
   Schuster Manfred, 2006, BIOTECHNOLOGY JOURNAL, V1, P138, DOI 10.1002/biot.200500044
   Seidel JA, 2018, FRONT ONCOL, V8, P0, DOI 10.3389/fonc.2018.00086
   Sharma P, 2017, CELL, V168, P707, DOI 10.1016/j.cell.2017.01.017
   Shaw EG, 2012, J CLIN ONCOL, V30, P3065, DOI 10.1200/JCO.2011.35.8598
   Shaw EG, 2003, NEURO-ONCOLOGY, V5, P153, DOI 10.1215/S1152851702000601
   Silk AW, 2013, CANCER MED-US, V2, P899, DOI 10.1002/cam4.140
   Soffietti R, 2014, J NEURO-ONCOL, V116, P533, DOI 10.1007/s11060-013-1317-x
   Sonawane Poonam, 2017, CANCER TRANSL MED, V3, P69, DOI 10.4103/ctm.ctm_12_17
   Stupp R, 2005, NEW ENGL J MED, V352, P987, DOI 10.1056/NEJMoa043330
   Stupp R, 2010, J CLIN ONCOL, V28, P2712, DOI 10.1200/JCO.2009.26.6650
   Sun T, 2017, ONCOTARGET, V8, P74451, DOI 10.18632/oncotarget.20165
   Swartz AM, 2015, J NEURO-ONCOL, V123, P433, DOI 10.1007/s11060-014-1676-y
   Teng L, 2013, NEURO-ONCOLOGY, V15, P1710, DOI 10.1093/neuonc/not128
   Thaci B, 2014, NEURO-ONCOLOGY, V16, P1304, DOI 10.1093/neuonc/nou045
   Thompson JP, 1999, J BIOL CHEM, V274, P29944, DOI 10.1074/jbc.274.42.29944
   Timotheadou Eleni, 2011, CHEMOTHER RES PRACT, V2011, P878912, DOI 10.1155/2011/878912
   TOPALIAN SL, 1987, J IMMUNOL METHODS, V102, P127, DOI 10.1016/S0022-1759(87)80018-2
   Tryfonopoulos D, 2011, ANN ONCOL, V22, P2234, DOI 10.1093/annonc/mdq757
   Tu YY, 2012, CLIN TRANSL ONCOL, V14, P214, DOI 10.1007/s12094-012-0786-2
   Uhm JH, 2011, INT J RADIAT ONCOL, V80, P347, DOI 10.1016/j.ijrobp.2010.01.070
   Ulasov IV, 2007, HUM GENE THER, V18, P118, DOI 10.1089/hum.2006.146
   Nguyen V, 2011, TRANSL ONCOL, V4, P390, DOI 10.1593/tlo.11175
   VANDERBRUGGEN P, 1991, SCIENCE, V254, P1643, DOI 10.1126/science.1840703
   Verhaak RGW, 2010, CANCER CELL, V17, P98, DOI 10.1016/j.ccr.2009.12.020
   Vogelbaum MA, 2007, NEUROSURGERY, V61, P1031, DOI 10.1227/01.neu.0000303199.77370.9e
   Voldborg BR, 1997, ANN ONCOL, V8, P1197, DOI 10.1023/A:1008209720526
   VONDEIMLING A, 1994, INT J CANCER, V57, P676, DOI 10.1002/ijc.2910570511
   Vredenburgh JJ, 2007, J CLIN ONCOL, V25, P4722, DOI 10.1200/JCO.2007.12.2440
   Wang K, 2013, J GENE MED, V15, P42, DOI 10.1002/jgm.2693
   Wang LF, 2008, BMC CANCER, V8, P0, DOI 10.1186/1471-2407-8-79
   Wang QH, 2017, CANCER CELL, V32, P42, DOI 10.1016/j.ccell.2017.12.012
   Wang Y, 2013, J AM CHEM SOC, V135, P4799, DOI 10.1021/ja312221g
   Wang Y, 2012, J MATER CHEM, V22, P14608, DOI 10.1039/c2jm32398b
   Watson DC, 2018, PLOS PATHOG, V14, P0, DOI 10.1371/journal.ppat.1006902
   Weaver M, 2003, J NEURO-ONCOL, V65, P3, DOI 10.1023/A:1026246500788
   Wei GQ, 2017, J HEMATOL ONCOL, V10, P0, DOI 10.1186/s13045-017-0516-x
   Wei W, 2016, CANCER CELL, V29, P563, DOI 10.1016/j.ccell.2016.03.012
   Wendeln AC, 2018, NATURE, V556, P332, DOI 10.1038/s41586-018-0023-4
   Wesseling P, 2011, DIAGNOSTIC HISTOPATHOL, V17, P486, DOI 10.1016/J.MPDHP.2011.08.005
   Wetmore C, 2016, CANCER MED-US, V5, P1416, DOI 10.1002/cam4.713
   Wilson EH, 2010, J CLIN INVEST, V120, P1368, DOI 10.1172/JCI41911
   Wollmann G, 2012, CANCER J, V18, P69, DOI 10.1097/PPO.0b013e31824671c9
   Wykosky J, 2005, MOL CANCER RES, V3, P541, DOI 10.1158/1541-7786.MCR-05-0056
   Wykosky J, 2007, MOL CANCER THER, V6, P3208, DOI 10.1158/1535-7163.MCT-07-0200
   Wykosky J, 2008, MOL CANCER RES, V6, P1795, DOI 10.1158/1541-7786.MCR-08-0244
   Xi HQ, 2012, J CELL MOL MED, V16, P2894, DOI 10.1111/j.1582-4934.2012.01612.x
   Xu Lingfei, 1997, ZHONGHUA ZHONGLIU ZAZHI, V19, P353
   Xu XJ, 2016, ONCOTARGET, V7, P82354, DOI 10.18632/oncotarget.10510
   Xue S, 2017, SCI REP-UK, V7, P0, DOI 10.1038/s41598-017-04023-x
   Yaghi NK, 2017, NEURO-ONCOLOGY, V19, P372, DOI 10.1093/neuonc/now198
   Yaghoubi SS, 2009, NAT CLIN PRACT ONCOL, V6, P53, DOI 10.1038/ncponc1278
   Yang I, 2010, J CLIN NEUROSCI, V17, P6, DOI 10.1016/j.jocn.2009.05.006
   Yang Y, 2016, J CLIN NEUROSCI, V26, P57, DOI 10.1016/j.jocn.2015.05.066
   Yeddula N, 2015, P NATL ACAD SCI USA, V112, PE6476, DOI 10.1073/pnas.1520110112
   Yi ZZ, 2018, MOL THER-METH CLIN D, V9, P70, DOI 10.1016/j.omtm.2018.01.009
   Zagzag D, 2005, LAB INVEST, V85, P328, DOI 10.1038/labinvest.3700233
   Zhang CC, 2016, JNCI-J NATL CANCER I, V108, P0, DOI 10.1093/jnci/djv375
   Zhou GY, 2006, P NATL ACAD SCI USA, V103, P5508, DOI 10.1073/pnas.0601258103
   Zussman BM, 2015, NEUROSURGERY, V76, PN17, DOI 10.1227/01.neu.0000465855.63458.0c
   Zustovich F, 2013, ANTICANCER RES, V33, P3487
NR 274
TC 36
Z9 37
U1 2
U2 32
PU MDPI
PI BASEL
PA ST ALBAN-ANLAGE 66, CH-4052 BASEL, SWITZERLAND
SN 
EI 1422-0067
J9 INT J MOL SCI
JI Int. J. Mol. Sci.
PD NOV 15
PY 2018
VL 19
IS 11
BP 
EP 
DI 10.3390/ijms19113326
PG 38
WC Biochemistry & Molecular Biology; Chemistry, Multidisciplinary
SC Biochemistry & Molecular Biology; Chemistry
GA HC0ZM
UT WOS:000451528500042
PM 30366424
DA 2025-02-17
ER

PT J
AU Kim, JW
   Kane, JR
   Panek, WK
   Young, JS
   Rashidi, A
   Yu, D
   Kanojia, D
   Hasan, T
   Miska, J
   Gómez-Lim, MA
   Ulasov, IV
   Balyasnikova, IV
   Ahmed, AU
   Wainwright, DA
   Lesniak, MS
AF Kim, Julius W.
   Kane, J. Robert
   Panek, Wojciech K.
   Young, Jacob S.
   Rashidi, Aida
   Yu, Dou
   Kanojia, Deepak
   Hasan, Tanwir
   Miska, Jason
   Gomez-Lim, Miguel A.
   Ulasov, Ilya V.
   Balyasnikova, Irina V.
   Ahmed, Atique U.
   Wainwright, Derek A.
   Lesniak, Maciej S.
TI A Dendritic Cell-Targeted Adenoviral Vector Facilitates Adaptive Immune Response Against Human Glioma Antigen (CMV-IE) and Prolongs Survival in a Human Glioma Tumor Model
SO NEUROTHERAPEUTICS
LA English
DT Article
DE glioblastoma; adenovirus; dendritic cells; cytomegalovirus; vaccine
ID cytomegalovirus-infection; selective transduction; gene-transfer; lymph-nodes; t-cells; expression; binding; glioblastoma; vaccination; components
AB Antitumor immunotherapeutic strategies represent an especially promising set of approaches with rapid translational potential considering the dismal clinical context of high-grade gliomas. Dendritic cells (DCs) are the body's most professional antigen-presenting cells, able to recruit and activate T cells to stimulate an adaptive immune response. In this regard, specific loading of tumor-specific antigen onto dendritic cells potentially represents one of the most advanced strategies to achieve effective antitumor immunization. In this study, we developed a DC-specific adenoviral (Ad) vector, named Ad5scFvDEC205FF, targeting the DC surface receptor, DEC205. In vitro analysis shows that 60% of DCs was infected by this vector while the infectivity of other control adenoviral vectors was less than 10%, demonstrating superior infectivity on DCs. Moreover, an average of 14% of DCs were infected by Ad5scFvDEC205FF-GFP, while less than 3% of non-DCs were infected following in vivo administration, demonstrating highly selective in vivo DC infection. Importantly, vaccination with this vehicle expressing human glioma-specific antigen, Ad5scFvDEC205FF-CMV-IE, shows a prolonged survival benefit in GL261(CMV-IE)-implanted murine glioma models (p < 0.0007). Furthermore, when rechallenged, cancerous cells were completely rejected. In conclusion, our novel, viral-mediated, DC-based immunization approach has the significant therapeutic potential for patients with high-grade gliomas.
C1 [Kim, Julius W.; Kane, J. Robert; Panek, Wojciech K.; Young, Jacob S.; Rashidi, Aida; Yu, Dou; Kanojia, Deepak; Hasan, Tanwir; Miska, Jason; Ulasov, Ilya V.; Balyasnikova, Irina V.; Ahmed, Atique U.; Wainwright, Derek A.; Lesniak, Maciej S.] Northwestern Univ, Dept Neurol Surg, 676 North St Clair St,Suite 2210, Chicago, IL 60611 USA.
   [Gomez-Lim, Miguel A.] CINVESTAV Irapuato, Dept Ingn Genet, Km 9-6 Libramiento Norte Carretera Irapuato Leon, Guanajuato 36821, Mexico.
C3 Northwestern University; CINVESTAV - Centro de Investigacion y de Estudios Avanzados del Instituto Politecnico Nacional
RP Lesniak, MS (通讯作者)，Northwestern Univ, Dept Neurol Surg, 676 North St Clair St,Suite 2210, Chicago, IL 60611 USA.
EM maciej.lesniak@northwestern.edu
FU National Institute of Health [R01CA122930, R35CA197725, R01NS093903]; Chicago Biomedical Consortium [PDR-102]
CR Ahmed AU, 2013, JNCI-J NATL CANCER I, V105, P968, DOI 10.1093/jnci/djt141
   Apetoh L, 2011, SEMIN IMMUNOL, V23, P42, DOI 10.1016/j.smim.2011.01.003
   Arnberg N, 2012, TRENDS PHARMACOL SCI, V33, P442, DOI 10.1016/j.tips.2012.04.005
   Banchereau J, 2000, ANNU REV IMMUNOL, V18, P767, DOI 10.1146/annurev.immunol.18.1.767
   Bühler J, 2014, CHEM-EUR J, V20, P12405, DOI 10.1002/chem.201403942
   Caminschi I, 2012, FRONT IMMUNOL, V3, P0, DOI 10.3389/fimmu.2012.00013
   Cobbs CS, 2002, CANCER RES, V62, P3347
   Dey M, 2015, J IMMUNOL, V0, P0
   Dhodapkar MV, 2014, SCI TRANSL MED, V6, P0, DOI 10.1126/scitranslmed.3008068
   Ding DL, 2014, J NEURO-ONCOL, V116, P515, DOI 10.1007/s11060-013-1350-9
   Douglas JT, 2007, MOL BIOTECHNOL, V36, P71, DOI 10.1007/s12033-007-0021-5
   Fornara O, 2016, CELL DEATH DIFFER, V23, P261, DOI 10.1038/cdd.2015.91
   Fromm PD, 2016, CLIN TRANSL IMMUNOL, V5, P0, DOI 10.1038/cti.2016.5
   Hangalapura BN, 2010, J IMMUNOTHER, V33, P706, DOI 10.1097/CJI.0b013e3181eccbd4
   Hedley SJ, 2006, GENE THER, V13, P88, DOI 10.1038/sj.gt.3302603
   Hellstrand K, 2013, NEW ENGL J MED, V369, P2066, DOI 10.1056/NEJMc1312413
   Hildner K, 2008, SCIENCE, V322, P1097, DOI 10.1126/science.1164206
   Janeway C, 2012, JANEWAYS IMMUNOBIOLO, V0, P0
   Joseph GP, 2017, CANCER LETT, V384, P79, DOI 10.1016/j.canlet.2016.10.022
   Kaliberov SA, 2013, VIROLOGY, V447, P312, DOI 10.1016/j.virol.2013.09.020
   Kim JW, 2016, METHODS MOL BIOL, V1382, P115, DOI 10.1007/978-1-4939-3271-9_9
   Kim JW, 2015, HUM GENE THER, V26, P635, DOI 10.1089/hum.2015.008
   Kim JW, 2013, PLOS ONE, V8, P0, DOI 10.1371/journal.pone.0055533
   Li LJ, 2012, P NATL ACAD SCI USA, V109, P12716, DOI 10.1073/pnas.1203468109
   Lopez-Gordo E, 2014, EXPERT OPIN DRUG DEL, V11, P1795, DOI 10.1517/17425247.2014.938637
   Lopez-Gordo E, 2014, HUM GENE THER, V25, P285, DOI 10.1089/hum.2013.228
   Ma JT, 2015, PLOS PATHOG, V11, P0, DOI 10.1371/journal.ppat.1004673
   Mac Keon S, 2015, FRONT IMMUNOL, V6, P0, DOI 10.3389/fimmu.2015.00243
   MacDonald KPA, 2002, BLOOD, V100, P4512, DOI 10.1182/blood-2001-11-0097
   MAIZEL JV, 1968, VIROLOGY, V36, P115, DOI 10.1016/0042-6822(68)90121-9
   Matos I, 2013, PLOS ONE, V8, P0, DOI 10.1371/journal.pone.0067453
   Niezold T, 2015, IMMUNOLOGY, V0, P0
   Philpott NJ, 2004, P NATL ACAD SCI USA, V101, P6200, DOI 10.1073/pnas.0308368101
   Price RL, 2013, CANCER RES, V73, P3441, DOI 10.1158/0008-5472.CAN-12-3846
   Quinn KM, 2015, J CLIN INVEST, V125, P1129, DOI 10.1172/JCI78280
   Rea D, 1999, J VIROL, V73, P10245, DOI 10.1128/JVI.73.12.10245-10253.1999
   Rein DT, 2004, INT J CANCER, V111, P698, DOI 10.1002/ijc.20295
   Schuessler A, 2014, FRONTIERS ONCOLOGY, V4, P0
   Short JJ, 2010, MOL CANCER THER, V9, P2536, DOI 10.1158/1535-7163.MCT-10-0332
   Soderberg-Naucler Cecilia, 2015, WORLD J EXP MED, V5, P1, DOI 10.5493/wjem.v5.i1.1
   Soroceanu L, 2015, CANCER RES, V75, P3065, DOI 10.1158/0008-5472.CAN-14-3307
   Spiering R, 2015, J IMMUNOL, V194, P4804, DOI 10.4049/jimmunol.1400986
   Ueno H, 2011, SEMIN IMMUNOL, V23, P21, DOI 10.1016/j.smim.2011.01.004
   Ulasov IV, 2017, ONCOTARGET, V8, P25989, DOI 10.18632/oncotarget.11175
   van de Ven R, 2009, J IMMUNOTHER, V32, P895, DOI 10.1097/CJI.0b013e3181b56deb
   Waehler R, 2007, NAT REV GENET, V8, P573, DOI 10.1038/nrg2141
   Wang HJ, 2011, J VIROL, V85, P6390, DOI 10.1128/JVI.00514-11
   Wang X, 2014, CANCER INVEST, V32, P451, DOI 10.3109/07357907.2014.958234
   Wilkinson-Ryan I, 2015, PLOS ONE, V10, P0, DOI 10.1371/journal.pone.0125851
   Young JS, 2014, EXPERT REV NEUROTHER, V14, P651, DOI 10.1586/14737175.2014.917964
   Yu B, 2013, VIROLOGY, V437, P118, DOI 10.1016/j.virol.2012.12.014
   Zheng S, 2007, J GENE MED, V9, P151, DOI 10.1002/jgm.1008
NR 52
TC 18
Z9 21
U1 0
U2 2
PU SPRINGER
PI NEW YORK
PA 233 SPRING ST, NEW YORK, NY 10013 USA
SN 1933-7213
EI 1878-7479
J9 NEUROTHERAPEUTICS
JI Neurotherapeutics
PD OCT 15
PY 2018
VL 15
IS 4
BP 1127
EP 1138
DI 10.1007/s13311-018-0650-3
PG 12
WC Clinical Neurology; Neurosciences; Pharmacology & Pharmacy
SC Neurosciences & Neurology; Pharmacology & Pharmacy
GA HD1QN
UT WOS:000452286500024
PM 30027430
DA 2025-02-17
ER

PT J
AU Wildes, TJ
   Grippin, A
   Dyson, KA
   Wummer, BM
   Damiani, DJ
   Abraham, RS
   Flores, CT
   Mitchell, DA
AF Wildes, Tyler J.
   Grippin, Adam
   Dyson, Kyle A.
   Wummer, Brandon M.
   Damiani, David J.
   Abraham, Rebecca S.
   Flores, Catherine T.
   Mitchell, Duane A.
TI Cross-talk between T Cells and Hematopoietic Stem Cells during Adoptive Cellular Therapy for Malignant Glioma
SO CLINICAL CANCER RESEARCH
LA English
DT Article
ID bone-marrow; progenitor cells; dendritic cells; suppressor-cells; interferon-gamma; myeloid cells; glioblastoma; cancer; microenvironment; mechanisms
AB Purpose: Adoptive T-cell immunotherapy (ACT) has emerged as a viable therapeutic for peripheral and central nervous system (CNS) tumors. In peripheral cancers, optimal efficacy of ACT is reliant on dendritic cells (DCs) in the tumor microenvironment. However, the CNS is largely devoid of resident migratory DCs to function as antigen-presenting cells during immunotherapy. Herein, we demonstrate that cellular interactions between adoptively transferred tumor-reactive T cells and bone marrow-derived hematopoietic stem and progenitor cells (HSPCs) lead to the generation of potent intratumoral DCs within the CNS compartment. Experimental Design: We evaluated HSPC differentiation during ACT in vivo in glioma-bearing hosts and HSPC proliferation and differentiation in vitro using a T-cell coculture system. We utilized FACS, ELISAs, and gene expression profiling to study the phenotype and function of HSPC-derived cells ex vivo and in vivo. To demonstrate the impact of HSPC differentiation and function on antitumor efficacy, we performed survival experiments. Results: Transfer of HSPCs with concomitant ACT led to the production of activated CD86(+)CD11c(+) MHCII+ cells consistent with DC phenotype and function within the brain tumor microenvironment. These intratumoral DCs largely supplanted abundant host myeloid-derived suppressor cells. We determined that during ACT, HSPC-derived cells in gliomas rely on T-cell-released IFN gamma to differentiate into DCs, activate T cells, and reject intracranial tumors. Conclusions: Our data support the use of HSPCs as a novel cellular therapy. Although DC vaccines induce robust immune responses in the periphery, our data demonstrate that HSPC transfer uniquely generates intratumoral DCs that potentiate T-cell responses and promote glioma rejection in situ. (C) 2018 AACR.
C1 [Wildes, Tyler J.; Grippin, Adam; Dyson, Kyle A.; Wummer, Brandon M.; Damiani, David J.; Abraham, Rebecca S.; Flores, Catherine T.; Mitchell, Duane A.] Univ Florida, Brain Tumor Immunotherapy Program, Preston A Wells Jr Ctr Brain Tumor Therapy, Lillian S Wells Dept Neurosurg,McKnight Brain Ins, Gainesville, FL 32610 USA.
C3 State University System of Florida; University of Florida
RP Mitchell, DA (通讯作者)，Univ Florida, Brain Tumor Immunotherapy Program, Preston A Wells Jr Ctr Brain Tumor Therapy, Lillian S Wells Dept Neurosurg,McKnight Brain Ins, Gainesville, FL 32610 USA.; Flores, CT (通讯作者)，Univ Florida, 1149 Newell Dr,L1-151, Gainesville, FL 32610 USA.
EM catherine.flores@neurosurgery.ufl.edu; duane.mitchell@neurosurgery.ufl.edu
FU University of Florida Health Cancer Center Predoctoral Award [NCI R01 CA195563]; American Brain Tumor Association Research Collaboration Grant; Alex's Lemonade Stand Young Investigator Grant; Florida Center for Brain Tumor Research Grant; University of Florida Clinical and Translational Sciences Award [5UL1TR001427-03]; Preston A. Wells, Jr. Endowment at the University of Florida
CR Batich KA, 2017, CLIN CANCER RES, V23, P1898, DOI 10.1158/1078-0432.CCR-16-2057
   Carson MJ, 2006, IMMUNOL REV, V213, P48, DOI 10.1111/j.1600-065X.2006.00441.x
   Casbon AJ, 2015, P NATL ACAD SCI USA, V112, PE566, DOI 10.1073/pnas.1424927112
   Chen LP, 2013, NAT REV IMMUNOL, V13, P227, DOI 10.1038/nri3405
   Cordero FJ, 2017, MOL CANCER RES, V15, P1243, DOI 10.1158/1541-7786.MCR-16-0389
   de Bruin AM, 2014, BLOOD, V124, P2479, DOI 10.1182/blood-2014-04-568451
   Dejaegher J, 2014, IMMUNOTARGETS THER, V3, P55, DOI 10.2147/ITT.S40121
   Dunn GP, 2006, NAT REV IMMUNOL, V6, P836, DOI 10.1038/nri1961
   Fabry Z, 2008, CURR OPIN PHARMACOL, V8, P496, DOI 10.1016/j.coph.2008.07.009
   Flores C, 2015, ONCOIMMUNOLOGY, V4, P0, DOI 10.4161/2162402X.2014.994374
   Gabrilovich DI, 2012, NAT REV IMMUNOL, V12, P253, DOI 10.1038/nri3175
   Gabrilovich DI, 2009, NAT REV IMMUNOL, V9, P162, DOI 10.1038/nri2506
   Galea I, 2007, TRENDS IMMUNOL, V28, P12, DOI 10.1016/j.it.2006.11.004
   Gattinoni L, 2005, J EXP MED, V202, P907, DOI 10.1084/jem.20050732
   Giermasz AS, 2009, CANCER IMMUNOL IMMUN, V58, P1329, DOI 10.1007/s00262-008-0648-5
   Giles AJ, 2016, CANCER RES, V76, P1335, DOI 10.1158/0008-5472.CAN-15-0204
   Goodrich LV, 1997, SCIENCE, V277, P1109, DOI 10.1126/science.277.5329.1109
   Gururangan S, 1998, J CLIN ONCOL, V16, P2486, DOI 10.1200/JCO.1998.16.7.2486
   Hasenbach K, 2012, NEURO-ONCOLOGY, V14, P471, DOI 10.1093/neuonc/nor228
   Hong JJ, 2010, CLIN CANCER RES, V16, P4892, DOI 10.1158/1078-0432.CCR-10-1507
   Junttila MR, 2013, NATURE, V501, P346, DOI 10.1038/nature12626
   Kalinski P, 1999, J IMMUNOL, V162, P3231
   Kaplan RN, 2005, NATURE, V438, P820, DOI 10.1038/nature04186
   King KY, 2011, NAT REV IMMUNOL, V11, P685, DOI 10.1038/nri3062
   Kusmartsev S, 2004, J IMMUNOL, V172, P989, DOI 10.4049/jimmunol.172.2.989
   Lu CW, 2017, J IMMUNOL, V198, P0
   Mildner A, 2014, IMMUNITY, V40, P642, DOI 10.1016/j.immuni.2014.04.016
   Mitchell DA, 2015, NATURE, V519, P366, DOI 10.1038/nature14320
   Omuro A, 2013, JAMA-J AM MED ASSOC, V310, P1842, DOI 10.1001/jama.2013.280319
   Pang WW, 2011, P NATL ACAD SCI USA, V108, P20012, DOI 10.1073/pnas.1116110108
   Pham CD, 2016, CLIN CANCER RES, V22, P582, DOI 10.1158/1078-0432.CCR-15-0713
   Pu SM, 2016, SCI REP-UK, V6, P0, DOI 10.1038/srep23115
   Ransohoff RM, 2012, NAT REV IMMUNOL, V12, P623, DOI 10.1038/nri3265
   Reilly KM, 2000, NAT GENET, V26, P109, DOI 10.1038/79075
   Rosenberg SA, 2011, CLIN CANCER RES, V17, P4550, DOI 10.1158/1078-0432.CCR-11-0116
   Schroder K, 2004, J LEUKOCYTE BIOL, V75, P163, DOI 10.1189/jlb.0603252
   Schürch CM, 2014, CELL STEM CELL, V14, P460, DOI 10.1016/j.stem.2014.01.002
   Sio A, 2013, CANCER RES, V73, P5892, DOI 10.1158/0008-5472.CAN-13-0842
   Spranger S, 2017, CANCER CELL, V31, P711, DOI 10.1016/j.ccell.2017.04.003
   Steinman RM, 2007, NATURE, V449, P419, DOI 10.1038/nature06175
   Stupp R, 2015, JAMA-J AM MED ASSOC, V314, P2535, DOI 10.1001/jama.2015.16669
   Tabatabai G, 2005, BRAIN, V128, P2200, DOI 10.1093/brain/awh563
   Tabatabai G, 2006, BRAIN, V129, P2426, DOI 10.1093/brain/awl173
   Takizawa H, 2012, BLOOD, V119, P2991, DOI 10.1182/blood-2011-12-380113
   Veglia F, 2018, NAT IMMUNOL, V19, P108, DOI 10.1038/s41590-017-0022-x
   Wrzesinski C, 2007, J CLIN INVEST, V117, P492, DOI 10.1172/JCI30414
   Wrzesinski C, 2010, J IMMUNOTHER, V33, P1, DOI 10.1097/CJI.0b013e3181b88ffc
   Wu WC, 2014, P NATL ACAD SCI USA, V111, P4221, DOI 10.1073/pnas.1320753111
   Zhao JL, 2014, CELL STEM CELL, V14, P445, DOI 10.1016/j.stem.2014.01.007
   Zou WP, 2005, NAT REV CANCER, V5, P263, DOI 10.1038/nrc1586
NR 50
TC 28
Z9 32
U1 0
U2 5
PU AMER ASSOC CANCER RESEARCH
PI PHILADELPHIA
PA 615 CHESTNUT ST, 17TH FLOOR, PHILADELPHIA, PA 19106-4404 USA
SN 1078-0432
EI 1557-3265
J9 CLIN CANCER RES
JI Clin. Cancer Res.
PD AUG 15
PY 2018
VL 24
IS 16
BP 3955
EP 3966
DI 10.1158/1078-0432.CCR-17-3061
PG 12
WC Oncology
SC Oncology
GA GQ6GO
UT WOS:000441804700019
PM 29712687
DA 2025-02-17
ER

PT J
AU Ma, WQ
   He, HB
   Wang, HM
AF Ma, Wenqing
   He, Hongbin
   Wang, Hongmei
TI Oncolytic herpes simplex virus and immunotherapy
SO BMC IMMUNOLOGY
LA English
DT Article
DE Oncolytic herpes simplex virus; Cancer; Immune escape; Genetically engineered; Oncolytic viral therapy
ID phase-i; protein-synthesis; malignant glioma; vector g47-delta; immune-responses; dendritic cells; type-1 mutant; viral therapy; gene-therapy; us3 protein
AB BackgroundOncolytic viruses have been proposed to be employed as a potential treatment of cancer. Well targeted, they will serve the purpose of cracking tumor cells without causing damage to normal cells. In this category of oncolytic viral drugs human pathogens herpes simplex virus (HSV) is especially suitable for the cause. Although most viral infection causes antiviral reaction in the host, HSV has multiple mechanisms to evade those responses. Powerful anti-tumor effect can thus be achieved via genetic manipulation of the HSV genes involved in this evading mechanism, namely deletions or mutations that adapt its function towards a tumor microenvironment. Currently, oncolytic HSV (oHSV) is widely use in clinical; moreover, there's hope that its curative effect will be further enhanced through the combination of oHSV with both traditional and emerging therapeutics.ResultsIn this review, we provide a summary of the HSV host antiviral response evasion mechanism, HSV expresses immune evasion genes such as ICP34.5, ICP0, Us3, which are involved in inducing and activating host responses, so that the virus can evade the immune system and establish effective long-term latent infection; we outlined details of the oHSV strains generated by removing genes critical to viral replication such as ICP34.5, ICP0, and inserting therapeutic genes such as LacZ, granulocyte macrophage colony-stimulating factor (GM-CSF); security and limitation of some oHSV such G207, 1716, OncoVEX, NV1020, HF10, G47 in clinical application; and the achievements of oHSV combined with immunotherapy and chemotherapy.ConclusionWe reviewed the immunotherapy mechanism of the oHSV and provided a series of cases. We also pointed out that an in-depth study of the application of oHSV in cancer treatment will potentially benefits cancer patients more.
C1 [Ma, Wenqing; He, Hongbin; Wang, Hongmei] Shandong Normal Univ, Coll Life Sci, Ruminant Dis Res Ctr, Shandong Prov Key Lab Anim Resistance Biol, Jinan 250014, Shandong, Peoples R China.
C3 Shandong Normal University
RP He, HB; Wang, HM (通讯作者)，Shandong Normal Univ, Coll Life Sci, Ruminant Dis Res Ctr, Shandong Prov Key Lab Anim Resistance Biol, Jinan 250014, Shandong, Peoples R China.
EM hongbinhe@sdnu.edu.cn; hongmeiwang@sdnu.edu.cn
FU National Key Research and Development Program of China [2018YFD0501600]; Shandong province Key Research and Development program Fund [2018GNC113011]; National Natural Science Fund of China [31872490, 31672556, 31502064]; Taishan Scholar and Distinguished Experts
CR Antoszczyk S, 2014, NEURO-ONCOLOGY, V16, P1057, DOI 10.1093/neuonc/not317
   Bedoui S, 2014, FRONT MICROBIOL, V5, P0, DOI 10.3389/fmicb.2014.00533
   Cartier A, 2003, CELL DEATH DIFFER, V10, P1320, DOI 10.1038/sj.cdd.4401308
   Cheema TA, 2013, P NATL ACAD SCI USA, V110, P12006, DOI 10.1073/pnas.1307935110
   CHOU J, 1992, P NATL ACAD SCI USA, V89, P3266, DOI 10.1073/pnas.89.8.3266
   Cozzi PJ, 2001, FASEB J, V15, P1306, DOI 10.1096/fj.00-0533fje
   Cui LL, 2011, THERIOGENOLOGY, V75, P867, DOI 10.1016/j.theriogenology.2010.10.029
   Dai MH, 2010, BRIT J SURG, V97, P1385, DOI 10.1002/bjs.7124
   De Clercq E, 2004, J CLIN VIROL, V30, P115, DOI 10.1016/j.jcv.2004.02.009
   DUBIN G, 1990, J VIROL, V64, P2725, DOI 10.1128/JVI.64.6.2725-2731.1990
   Dufour F, 2011, APOPTOSIS, V16, P256, DOI 10.1007/s10495-010-0560-2
   Ebright MI, 2002, J THORAC CARDIOV SUR, V124, P123, DOI 10.1067/mtc.2002.122297
   Eisenberg DP, 2005, J GASTROINTEST SURG, V9, P1068, DOI 10.1016/j.gassur.2005.06.024
   Everett RD, 2016, J VIROL, V90, P167, DOI 10.1128/JVI.02249-15
   FECHHEIMER M, 1987, P NATL ACAD SCI USA, V84, P8463, DOI 10.1073/pnas.84.23.8463
   Fukuhara H, 2005, CANCER RES, V65, P10663, DOI 10.1158/0008-5472.CAN-05-2534
   Fukuhara H, 2005, CLIN CANCER RES, V11, P7886, DOI 10.1158/1078-0432.CCR-05-1090
   Fukuhara H, 2007, CURR CANCER DRUG TAR, V7, P149, DOI 10.2174/156800907780058907
   Fukuhara H, 2016, CANCER SCI, V107, P1373, DOI 10.1111/cas.13027
   Geevarghese SK, 2010, HUM GENE THER, V21, P1119, DOI 10.1089/hum.2010.020
   Gobeil PAM, 2012, MBIO, V3, P0, DOI 10.1128/mBio.00267-12
   GOLDSTEIN DJ, 1988, J VIROL, V62, P196, DOI 10.1128/JVI.62.1.196-205.1988
   Gong Jun, 2016, WORLD J METHODOL, V6, P25, DOI 10.5662/wjm.v6.i1.25
   Grauwet K, 2014, P NATL ACAD SCI USA, V111, P16118, DOI 10.1073/pnas.1409485111
   Guo HY, 2015, CELL HOST MICROBE, V17, P243, DOI 10.1016/j.chom.2015.01.003
   Gutermann A, 2006, HUM GENE THER, V17, P1241, DOI 10.1089/hum.2006.17.1241
   Hamid O, 2017, CANCER IMMUNOL IMMUN, V66, P1249, DOI 10.1007/s00262-017-2025-8
   Harrow S, 2004, GENE THER, V11, P1648, DOI 10.1038/sj.gt.3302289
   Hartkopf AD, 2011, GYNECOL ONCOL, V120, P302, DOI 10.1016/j.ygyno.2010.10.031
   He B, 1997, P NATL ACAD SCI USA, V94, P843, DOI 10.1073/pnas.94.3.843
   Heilingloh CS, 2014, J GEN VIROL, V95, P1366, DOI 10.1099/vir.0.062810-0
   Hirasawa K, 2003, CANCER RES, V63, P348
   Hook LM, 2006, J VIROL, V80, P4038, DOI 10.1128/JVI.80.8.4038-4046.2006
   Hou PL, 2017, BMC VET RES, V13, P0, DOI 10.1186/s12917-017-1284-0
   Hu JCC, 2006, CLIN CANCER RES, V12, P6737, DOI 10.1158/1078-0432.CCR-06-0759
   Ikeda K, 1999, NAT MED, V5, P881, DOI 10.1038/11320
   Jerome KR, 2001, J IMMUNOL, V167, P3928, DOI 10.4049/jimmunol.167.7.3928
   Johnson KE, 2008, VIROLOGY, V374, P487, DOI 10.1016/j.virol.2008.01.001
   Kanai R, 2012, J VIROL, V86, P4420, DOI 10.1128/JVI.00017-12
   Kanai R, 2010, FUTURE ONCOL, V6, P619, DOI 10.2217/FON.10.18
   Kanzaki A, 2012, CANCER GENE THER, V19, P292, DOI 10.1038/cgt.2011.91
   Kaufman HL, 2015, NAT REV DRUG DISCOV, V14, P642, DOI 10.1038/nrd4663
   Kaufman HL, 2010, ANN SURG ONCOL, V17, P718, DOI 10.1245/s10434-009-0809-6
   Kemeny N, 2006, HUM GENE THER, V17, P1214, DOI 10.1089/hum.2006.17.1214
   Kim JC, 2008, FEBS LETT, V582, P2371, DOI 10.1016/j.febslet.2008.05.044
   Kirn D, 2001, NAT MED, V7, P781, DOI 10.1038/89901
   Koshizuka T, 2005, J GEN VIROL, V86, P527, DOI 10.1099/vir.0.80633-0
   Kramm CM, 1997, HUM GENE THER, V8, P2057, DOI 10.1089/hum.1997.8.17-2057
   Liu BL, 2003, GENE THER, V10, P292, DOI 10.1038/sj.gt.3301885
   Liu R, 2005, GENE THER, V12, P647, DOI 10.1038/sj.gt.3302445
   Liu SL, 2013, SCI CHINA LIFE SCI, V56, P298, DOI 10.1007/s11427-013-4466-4
   Lubinski JM, 2011, J VIROL, V85, P3239, DOI 10.1128/JVI.02509-10
   Lussignol M, 2013, J VIROL, V87, P859, DOI 10.1128/JVI.01158-12
   Ma YJ, 2014, J MOL BIOL, V426, P1133, DOI 10.1016/j.jmb.2013.11.012
   Ma YJ, 2012, J VIROL, V86, P2188, DOI 10.1128/JVI.05376-11
   Mace ATM, 2008, HEAD NECK-J SCI SPEC, V30, P1045, DOI 10.1002/hed.20840
   MARKERT JM, 1992, J NEUROSURG, V77, P590, DOI 10.3171/jns.1992.77.4.0590
   Markert JM, 2000, GENE THER, V7, P867, DOI 10.1038/sj.gt.3301205
   MARTUZA RL, 1991, SCIENCE, V252, P854, DOI 10.1126/science.1851332
   McAuliffe PF, 2000, J GASTROINTEST SURG, V4, P580, DOI 10.1016/S1091-255X(00)80106-7
   MCGEOCH DJ, 1988, J GEN VIROL, V69, P1531, DOI 10.1099/0022-1317-69-7-1531
   MOORE AE, 1952, ANN NY ACAD SCI, V54, P945, DOI 10.1111/j.1749-6632.1952.tb39969.x
   Mullerad M, 2005, J UROLOGY, V174, P741, DOI 10.1097/01.ju.0000164730.38431.5c
   Neumann J, 2003, J IMMUNOL, V171, P3075, DOI 10.4049/jimmunol.171.6.3075
   OConnell D, 2016, AUTOPHAGY, V12, P451, DOI 10.1080/15548627.2016.1139262
   Orvedahl A, 2008, CELL MICROBIOL, V10, P1747, DOI 10.1111/j.1462-5822.2008.01175.x
   Orvedahl A, 2007, CELL HOST MICROBE, V1, P23, DOI 10.1016/j.chom.2006.12.001
   Paladino P, 2010, PLOS ONE, V5, P0, DOI 10.1371/journal.pone.0010428
   Papanastassiou V, 2002, GENE THER, V9, P398, DOI 10.1038/sj.gt.3301664
   Passer BJ, 2009, GENE THER, V16, P1477, DOI 10.1038/gt.2009.94
   Peters C, 2015, MOL THER-ONCOLYTICS, V2, P0, DOI 10.1038/mto.2015.10
   Pilli M, 2012, IMMUNITY, V37, P223, DOI 10.1016/j.immuni.2012.04.015
   Poppers J, 2000, J VIROL, V74, P11215, DOI 10.1128/JVI.74.23.11215-11221.2000
   Pourchet A, 2016, EBIOMEDICINE, V5, P59, DOI 10.1016/j.ebiom.2016.01.022
   Prabhakar S, 2007, CANCER GENE THER, V14, P460, DOI 10.1038/sj.cgt.7701037
   PRESTON VG, 1984, J GEN VIROL, V65, P1457, DOI 10.1099/0022-1317-65-9-1457
   Rajani K, 2016, MOL THER, V24, P166, DOI 10.1038/mt.2015.156
   Rampling R, 2000, GENE THER, V7, P859, DOI 10.1038/sj.gt.3301184
   Rombout JHWM, 2014, FISH SHELLFISH IMMUN, V40, P634, DOI 10.1016/j.fsi.2014.08.020
   Russell SJ, 2014, MAYO CLIN PROC, V89, P926, DOI 10.1016/j.mayocp.2014.04.003
   Saha D, 2016, CURR OPIN VIROL, V21, P26, DOI 10.1016/j.coviro.2016.07.007
   Samoto K, 2001, CANCER GENE THER, V8, P269, DOI 10.1038/sj.cgt.7700306
   Sanchala DS, 2017, FRONT PHARMACOL, V8, P0, DOI 10.3389/fphar.2017.00270
   Sánchez R, 2007, J VIROL, V81, P3455, DOI 10.1128/JVI.02520-06
   Sarnoto K, 2002, NEUROSURGERY, V50, P599
   Senzer NN, 2009, J CLIN ONCOL, V27, P5763, DOI 10.1200/JCO.2009.24.3675
   Shan SJ, 2016, FISH SHELLFISH IMMUN, V52, P94, DOI 10.1016/j.fsi.2016.03.019
   Shintani M, 2011, VIROL J, V8, P0, DOI 10.1186/1743-422X-8-446
   Shirota T, 2011, HEPATO-GASTROENTEROL, V58, P1482, DOI 10.5754/hge11168
   Simpson GR, 2006, CANCER RES, V66, P4835, DOI 10.1158/0008-5472.CAN-05-4352
   Sloan DD, 2007, J VIROL, V81, P12504, DOI 10.1128/JVI.01111-07
   Sokolowski NAS, 2015, ONCOLYTIC VIROTHER, V4, P207, DOI 10.2147/OV.S66086
   Su CH, 2016, VIROL J, V13, P0, DOI 10.1186/s12985-016-0495-5
   Suazo PA, 2015, MEDIAT INFLAMM, V2015, P0, DOI 10.1155/2015/593757
   Todo T, 2001, P NATL ACAD SCI USA, V98, P6396, DOI 10.1073/pnas.101136398
   Todo T, 2008, CELL ADHES MIGR, V2, P208, DOI 10.4161/cam.2.3.6353
   Toyoizumi T, 1999, HUM GENE THER, V10, P3013, DOI 10.1089/10430349950016410
   Trgovcich J, 2002, J VIROL, V76, P6974, DOI 10.1128/JVI.76.14.6974-6986.2002
   van de Laar L, 2012, BLOOD, V119, P3383, DOI 10.1182/blood-2011-11-370130
   van Lint AL, 2010, J VIROL, V84, P10802, DOI 10.1128/JVI.00063-10
   Varghese S, 2006, CANCER GENE THER, V13, P253, DOI 10.1038/sj.cgt.7700900
   Wakimoto H, 2004, GENE THER, V11, P214, DOI 10.1038/sj.gt.3302143
   Wang Jia-Ni, 2011, CHIN J CANCER, V30, P831, DOI 10.5732/cjc.011.10301
   Wang JN, 2014, CANCER CELL INT, V14, P0, DOI 10.1186/s12935-014-0083-y
   Wang KZ, 2014, J VIROL, V88, P7941, DOI 10.1128/JVI.03394-13
   Wang S, 2013, J VIROL, V87, P12814, DOI 10.1128/JVI.02355-13
   Wang X, 2014, P NATL ACAD SCI USA, V111, P15438, DOI 10.1073/pnas.1412767111
   Wang XJ, 2012, VET IMMUNOL IMMUNOP, V148, P311, DOI 10.1016/j.vetimm.2012.06.017
   White CL, 2008, GENE THER, V15, P911, DOI 10.1038/gt.2008.21
   Xie W, 2018, BIOL LETTERS, V14, P0, DOI 10.1098/rsbl.2017.0540
   Xing JJ, 2012, J VIROL, V86, P3528, DOI 10.1128/JVI.06713-11
   Yang HT, 2017, FISH SHELLFISH IMMUN, V71, P35, DOI 10.1016/j.fsi.2017.09.075
   Yang Y, 2015, J BIOL CHEM, V290, P15670, DOI 10.1074/jbc.M115.646422
   You Y, 2017, CELL DEATH DIS, V8, P0, DOI 10.1038/cddis.2017.139
   Yu XL, 2016, VIROL J, V13, P0, DOI 10.1186/s12985-016-0528-0
   Yuan WM, 2006, NAT IMMUNOL, V7, P835, DOI 10.1038/ni1364
   Yun CO, 2008, CURR OPIN MOL THER, V10, P356
   Zenner HL, 2013, J VIROL, V87, P13115, DOI 10.1128/JVI.02167-13
   Zhang J, 2013, MED MICROBIOL IMMUN, V202, P313, DOI 10.1007/s00430-013-0295-0
   Zhu YY, 2016, J FISH BIOL, V88, P2188, DOI 10.1111/jfb.12981
NR 120
TC 57
Z9 71
U1 2
U2 20
PU BMC
PI LONDON
PA CAMPUS, 4 CRINAN ST, LONDON N1 9XW, ENGLAND
SN 
EI 1471-2172
J9 BMC IMMUNOL
JI BMC Immunol.
PD DEC 18
PY 2018
VL 19
IS 
BP 
EP 
DI 10.1186/s12865-018-0281-9
PG 11
WC Immunology
SC Immunology
GA HE8JS
UT WOS:000453693600001
PM 30563466
DA 2025-02-17
ER

PT J
AU Swartz, AM
   Shen, SH
   Salgado, MA
   Congdon, KL
   Sanchez-Perez, L
AF Swartz, Adam M.
   Shen, Steven H.
   Salgado, Miguel A.
   Congdon, Kendra L.
   Sanchez-Perez, Luis
TI Promising vaccines for treating glioblastoma
SO EXPERT OPINION ON BIOLOGICAL THERAPY
LA English
DT Article
DE Glioblastoma; GBM; vaccine; immunotherapy; immunogenic; oncolytic
ID regulatory t-cells; human cytomegalovirus-infection; factor receptor common; dendritic cells; nervous-system; gene-therapy; adjuvant temozolomide; peptide vaccination; human glioma; tumor-cells
AB Introduction: Conventional therapies for glioblastoma (GBM) typically fail to provide lasting antitumor benefits, owing to their inability to specifically eliminate all malignant cells. Cancer vaccines are currently being evaluated as a means to direct the adaptive immune system to target residual GBM cells that remain following standard-of-care treatment. Areas covered: In this review, we provide an overview of the more noteworthy cancer vaccines that are under investigation for the treatment of GBM, as well as potential future directions that may enhance GBM-vaccine effectiveness. Expert opinion: To date, no cancer vaccines have been proven effective against GBM; however, only a few have reached phase III clinical testing. Clinical immunological monitoring data suggest that GBM vaccines are capable of stimulating immune responses reactive to GBM antigens, but whether these responses have an appreciable antitumor effect on GBM is still uncertain. Nevertheless, there have been several promising outcomes in early phase clinical trials, which lend encouragement to this area of study. Further studies with GBM vaccines are, therefore, warranted.
C1 [Swartz, Adam M.; Shen, Steven H.; Salgado, Miguel A.; Congdon, Kendra L.; Sanchez-Perez, Luis] Duke Univ, Med Ctr, Dept Neurosurg, Duke Brain Tumor Immunotherapy Program, DUMC Box 3050,303 Res Dr,220 Sands Bldg, Durham, NC 27710 USA.
   [Swartz, Adam M.; Shen, Steven H.; Salgado, Miguel A.; Congdon, Kendra L.; Sanchez-Perez, Luis] Duke Univ, Med Ctr, Preston Robert Tisch Brain Tumor Ctr, Durham, NC USA.
   [Swartz, Adam M.; Shen, Steven H.] Duke Univ, Med Ctr, Dept Pathol, Durham, NC 27710 USA.
   [Salgado, Miguel A.; Congdon, Kendra L.; Sanchez-Perez, Luis] Duke Univ, Med Ctr, Dept Neurosurg, Durham, NC USA.
C3 Duke University; Duke University; Duke University; Duke University
RP Sanchez-Perez, L (通讯作者)，Duke Univ, Med Ctr, Dept Neurosurg, Duke Brain Tumor Immunotherapy Program, DUMC Box 3050,303 Res Dr,220 Sands Bldg, Durham, NC 27710 USA.
EM luis.sanchez-perez@duke.edu
CR Alexandrov LB, 2013, NATURE, V500, P415, DOI 10.1038/nature12477
   Anandappa AJ, 2018, J IMMUNOL, V200, P0
   Andtbacka RHI, 2015, J CLIN ONCOL, V33, P2780, DOI 10.1200/JCO.2014.58.3377
   Batich KA, 2017, CLIN CANCER RES, V23, P1898, DOI 10.1158/1078-0432.CCR-16-2057
   Baumgarten P, 2014, NEURO-ONCOLOGY, V16, P1469, DOI 10.1093/neuonc/nou167
   Belmans J, 2017, SCI REP-UK, V7, P0, DOI 10.1038/s41598-017-12584-0
   Brown MC, 2017, SCI TRANSL MED, V9, P0, DOI 10.1126/scitranslmed.aan4220
   Bunse L, 2015, J CLIN INVEST, V125, P593, DOI 10.1172/JCI77780
   Castle JC, 2012, CANCER RES, V72, P1081, DOI 10.1158/0008-5472.CAN-11-3722
   Castro MG, 2014, EXPERT OPIN BIOL TH, V14, P1241, DOI 10.1517/14712598.2014.915307
   Chiocca EA, 2002, NAT REV CANCER, V2, P938, DOI 10.1038/nrc948
   Cloughesy TF, 2018, NEURO-ONCOLOGY, V20, P1383, DOI 10.1093/neuonc/noy075
   Cloughesy TF, 2016, SCI TRANSL MED, V8, P0, DOI 10.1126/scitranslmed.aad9784
   Cobbs CS, 2002, CANCER RES, V62, P3347
   Conrady CD, 2010, J NEUROIMMUNOL, V220, P1, DOI 10.1016/j.jneuroim.2009.09.013
   Crotty S, 2015, NAT REV IMMUNOL, V15, P185, DOI 10.1038/nri3803
   Curtin JF, 2009, PLOS MED, V6, P83, DOI 10.1371/journal.pmed.1000010
   Dandy WE, 1928, J AMER MED ASSOC, V90, P823, DOI 10.1001/jama.1928.02690380007003
   Darmon I, 2017, J CANCER, V8, P1417, DOI 10.7150/jca.18339
   De Munck J, 2017, J LEUKOCYTE BIOL, V102, P631, DOI 10.1189/jlb.5RU0117-040R
   De Silva NS, 2015, NAT REV IMMUNOL, V15, P137, DOI 10.1038/nri3804
   Desai R, 2016, EXPERT OPIN EMERG DR, V21, P133, DOI 10.1080/14728214.2016.1186643
   Desjardins A, 2018, NEW ENGL J MED, V379, P150, DOI 10.1056/NEJMoa1716435
   EKSTRAND AJ, 1994, ONCOGENE, V9, P2313
   Engelhardt B, 2012, TRENDS IMMUNOL, V33, P579, DOI 10.1016/j.it.2012.07.004
   Farber DL, 2014, NAT REV IMMUNOL, V14, P24, DOI 10.1038/nri3567
   Fenstermaker RA, 2016, CANCER IMMUNOL IMMUN, V65, P1339, DOI 10.1007/s00262-016-1890-x
   Foreman PM, 2017, NEUROTHERAPEUTICS, V14, P333, DOI 10.1007/s13311-017-0516-0
   Fueyo J, 2000, ONCOGENE, V19, P2, DOI 10.1038/sj.onc.1203251
   Fueyo J, 2003, J NATL CANCER I, V95, P652, DOI 10.1093/jnci/95.9.652
   Giles AJ, 2018, J IMMUNOTHER CANCER, V6, P0, DOI 10.1186/s40425-018-0371-5
   Grandi P, 2009, EXPERT REV NEUROTHER, V9, P505, DOI 10.1586/ERN.09.9
   Gromeier M, 1996, P NATL ACAD SCI USA, V93, P2370, DOI 10.1073/pnas.93.6.2370
   Guo ZS, 2017, FRONT IMMUNOL, V8, P0, DOI 10.3389/fimmu.2017.00555
   Han JF, 2015, AM J CANCER RES, V5, P945
   Han S, 2014, BRIT J CANCER, V110, P2560, DOI 10.1038/bjc.2014.162
   Heimberger AB, 2005, J TRANSL MED, V3, P0, DOI 10.1186/1479-5876-3-38
   Heimberger AB, 2003, CLIN CANCER RES, V9, P4247
   Hinrichs CS, 2005, J IMMUNOTHER, V28, P517, DOI 10.1097/01.cji.0000177999.95831.7b
   Holm GH, 2007, J BIOL CHEM, V282, P21953, DOI 10.1074/jbc.M702112200
   Huang HJS, 1997, J BIOL CHEM, V272, P2927, DOI 10.1074/jbc.272.5.2927
   Jiang H, 2014, PLOS ONE, V9, P0, DOI 10.1371/journal.pone.0097407
   Jiang H, 2009, CURR GENE THER, V9, P422, DOI 10.2174/156652309789753356
   Joffre OP, 2012, NAT REV IMMUNOL, V12, P557, DOI 10.1038/nri3254
   Johnson BE, 2014, SCIENCE, V343, P189, DOI 10.1126/science.1239947
   Jonuleit H, 1997, EUR J IMMUNOL, V27, P3135, DOI 10.1002/eji.1830271209
   Jordan JT, 2008, CANCER IMMUNOL IMMUN, V57, P123, DOI 10.1007/s00262-007-0336-x
   Kajiwara Y, 2003, CANCER-AM CANCER SOC, V97, P1077, DOI 10.1002/cncr.11122
   King GD, 2008, NEURO-ONCOLOGY, V10, P19, DOI 10.1215/15228517-2007-045
   King GD, 2011, MOL THER, V19, P1793, DOI 10.1038/mt.2011.77
   Kranz LM, 2016, NATURE, V534, P396, DOI 10.1038/nature18300
   Krogsgaard M, 2005, NAT IMMUNOL, V6, P239, DOI 10.1038/ni1173
   Lang FF, 2018, J CLIN ONCOL, V36, P1419, DOI 10.1200/JCO.2017.75.8219
   Le DT, 2015, NEW ENGL J MED, V372, P2509, DOI 10.1056/NEJMoa1500596
   Liau LM, 2018, J TRANSL MED, V16, P0, DOI 10.1186/s12967-018-1507-6
   Litterman AJ, 2013, J IMMUNOL, V190, P6259, DOI 10.4049/jimmunol.1203539
   Louveau A, 2015, NATURE, V523, P337, DOI 10.1038/nature14432
   MacLennan ICM, 2003, IMMUNOL REV, V194, P8, DOI 10.1034/j.1600-065X.2003.00058.x
   Mailliard RB, 2004, CANCER RES, V64, P5934, DOI 10.1158/0008-5472.CAN-04-1261
   MARTUZA RL, 1991, SCIENCE, V252, P854, DOI 10.1126/science.1851332
   Mbongue JC, 2015, VACCINES-BASEL, V3, P703, DOI 10.3390/vaccines3030703
   Mitchell DA, 2008, NEURO-ONCOLOGY, V10, P10, DOI 10.1215/15228517-2007-035
   Mitchell DA, 2015, NATURE, V519, P366, DOI 10.1038/nature14320
   Mitchell DA, 2011, BLOOD, V118, P3003, DOI 10.1182/blood-2011-02-334565
   Mitchell LA, 2017, NEURO-ONCOLOGY, V19, P930, DOI 10.1093/neuonc/nox037
   Nduom EK, 2016, NEURO-ONCOLOGY, V18, P195, DOI 10.1093/neuonc/nov172
   Nduom EK, 2015, NEURO-ONCOLOGY, V17, P9, DOI 10.1093/neuonc/nov151
   NISHIKAWA R, 1994, P NATL ACAD SCI USA, V91, P7727, DOI 10.1073/pnas.91.16.7727
   Nobusawa S, 2009, CLIN CANCER RES, V15, P6002, DOI 10.1158/1078-0432.CCR-09-0715
   Ochiai H, 2006, CLIN CANCER RES, V12, P1349, DOI 10.1158/1078-0432.CCR-05-1595
   Osada T, 2008, CANCER IMMUNOL IMMUN, V57, P1115, DOI 10.1007/s00262-007-0441-x
   Ostrom QT, 2017, NEURO-ONCOLOGY, V19, PV1, DOI 10.1093/neuonc/nox158
   Parry RV, 2005, MOL CELL BIOL, V25, P9543, DOI 10.1128/MCB.25.21.9543-9553.2005
   Patel AP, 2014, SCIENCE, V344, P1396, DOI 10.1126/science.1254257
   Pellegatta S, 2018, ONCOIMMUNOLOGY, V7, P0, DOI 10.1080/2162402X.2017.1412901
   Perez OD, 2012, MOL THER, V20, P1689, DOI 10.1038/mt.2012.83
   Pessina S, 2016, ONCOIMMUNOLOGY, V5, P0, DOI 10.1080/2162402X.2015.1108513
   Phuphanich S, 2013, CANCER IMMUNOL IMMUN, V62, P125, DOI 10.1007/s00262-012-1319-0
   Platten M, 2018, CURR TREAT OPTION NE, V20, P0, DOI 10.1007/s11940-018-0498-1
   Polyzoidis S, 2014, HUM VACC IMMUNOTHER, V10, P3139, DOI 10.4161/hv.29276
   Prestwich RJ, 2008, CLIN CANCER RES, V14, P7358, DOI 10.1158/1078-0432.CCR-08-0831
   Prestwich RJ, 2008, EXPERT REV ANTICANC, V8, P1581, DOI 10.1586/14737140.8.10.1581
   Prins RM, 2013, J IMMUNOTHER, V36, P152, DOI 10.1097/CJI.0b013e3182811ae4
   Quail DF, 2017, CANCER CELL, V31, P326, DOI 10.1016/j.ccell.2017.02.009
   Rampling R, 2016, CLIN CANCER RES, V22, P4776, DOI 10.1158/1078-0432.CCR-16-0506
   Ransohoff RM, 2012, NAT REV IMMUNOL, V12, P623, DOI 10.1038/nri3265
   Reap EA, 2018, CANCER RES, V78, P256, DOI 10.1158/0008-5472.CAN-17-0469
   Reardon DA, 2015, NEURO-ONCOLOGY, V17, Pv109, DOI 10.1093/NEUONC/NOV218.08
   Reardona DA, 2017, NEURO-ONCOLOGY, V19, P21, DOI 10.1093/neuonc/nox036.071
   Sakaguchi S, 2009, INT IMMUNOL, V21, P1105, DOI 10.1093/intimm/dxp095
   Sampson JH, 1996, P NATL ACAD SCI USA, V93, P10399, DOI 10.1073/pnas.93.19.10399
   Sampson JH, 2011, NEURO-ONCOLOGY, V13, P324, DOI 10.1093/neuonc/noq157
   Sampson JH, 2010, J CLIN ONCOL, V28, P4722, DOI 10.1200/JCO.2010.28.6963
   Sampson JH, 2009, MOL CANCER THER, V8, P2773, DOI 10.1158/1535-7163.MCT-09-0124
   Samson A, 2018, SCI TRANSL MED, V10, P0, DOI 10.1126/scitranslmed.aam7577
   Sanchez-Perez L, 2014, ONCOIMMUNOLOGY, V3, P0, DOI 10.4161/21624011.2014.944054
   Sanchez-Perez L, 2013, CANCER IMMUNOL IMMUN, V62, P983, DOI 10.1007/s00262-013-1405-y
   Sanchez-Perez LA, 2013, PLOS ONE, V8, P0, DOI 10.1371/journal.pone.0059082
   Schumacher T, 2014, NATURE, V512, P324, DOI 10.1038/nature13387
   Shastri N, 2005, IMMUNOL REV, V207, P31, DOI 10.1111/j.0105-2896.2005.00321.x
   Shirota H, 2007, J IMMUNOL, V179, P329, DOI 10.4049/jimmunol.179.1.329
   Simpson TR, 2013, J EXP MED, V210, P1695, DOI 10.1084/jem.20130579
   Sotomayor EM, 1999, P NATL ACAD SCI USA, V96, P11476, DOI 10.1073/pnas.96.20.11476
   Sottoriva A, 2013, P NATL ACAD SCI USA, V110, P4009, DOI 10.1073/pnas.1219747110
   Stupp R, 2005, NEW ENGL J MED, V352, P987, DOI 10.1056/NEJMoa043330
   Stupp R, 2009, LANCET ONCOL, V10, P459, DOI 10.1016/S1470-2045(09)70025-7
   Thomas AA, 2017, CANCER IMMUNOL IMMUN, V66, P379, DOI 10.1007/s00262-016-1941-3
   Turcan S, 2012, NATURE, V483, P479, DOI 10.1038/nature10866
   Varatharaj A, 2017, BRAIN BEHAV IMMUN, V60, P1, DOI 10.1016/j.bbi.2016.03.010
   Verhaak RGW, 2010, CANCER CELL, V17, P98, DOI 10.1016/j.ccr.2009.12.020
   Warshakoon HJ, 2009, HUM VACCINES, V5, P381, DOI 10.4161/hv.5.6.8175
   Wasiuk A, 2017, J IMMUNOL, V199, P4110, DOI 10.4049/jimmunol.1700606
   Weller M, 2017, LANCET ONCOL, V18, P1373, DOI 10.1016/S1470-2045(17)30517-X
   Weller M, 2017, NAT REV NEUROL, V13, P363, DOI 10.1038/nrneurol.2017.64
   Wen PY, 2014, NEURO-ONCOLOGY, V16, P0
   Wilcox ME, 2001, J NATL CANCER I, V93, P903, DOI 10.1093/jnci/93.12.903
   Wollmann G, 2012, CANCER J, V18, P69, DOI 10.1097/PPO.0b013e31824671c9
   Woroniecka K, 2018, CLIN CANCER RES, V24, P4175, DOI 10.1158/1078-0432.CCR-17-1846
   Yan H, 2009, NEW ENGL J MED, V360, P765, DOI 10.1056/NEJMoa0808710
   Yarchoan M, 2017, NEW ENGL J MED, V377, P2500, DOI 10.1056/NEJMc1713444
NR 120
TC 10
Z9 12
U1 0
U2 16
PU TAYLOR & FRANCIS LTD
PI ABINGDON
PA 2-4 PARK SQUARE, MILTON PARK, ABINGDON OR14 4RN, OXON, ENGLAND
SN 1471-2598
EI 1744-7682
J9 EXPERT OPIN BIOL TH
JI Expert Opin. Biol. Ther.
PD NOV 2
PY 2018
VL 18
IS 11
BP 1159
EP 1170
DI 10.1080/14712598.2018.1531846
PG 12
WC Biotechnology & Applied Microbiology; Medicine, Research & Experimental
SC Biotechnology & Applied Microbiology; Research & Experimental Medicine
GA GX9RR
UT WOS:000448143400007
PM 30281978
DA 2025-02-17
ER

PT J
AU Miyauchi, JT
   Tsirka, SE
AF Miyauchi, Jeremy Tetsuo
   Tsirka, Stella E.
TI Advances in immunotherapeutic research for glioma therapy
SO JOURNAL OF NEUROLOGY
LA English
DT Review
DE Glioma; Immunotherapies; Clinical trials
ID growth-factor-beta; blood-brain-barrier; regulatory t-cells; i kinase inhibitor; tgf-beta; checkpoint blockade; immune checkpoint; malignant gliomas; glioblastoma; microglia
AB Gliomas are primary malignancies of the brain. Tumors are staged based on malignancy, nuclear atypia, and infiltration of the surrounding brain parenchyma. Tumors are often diagnosed once patients become symptomatic, at which time the lesion is sizable. Glioblastoma (grade IV glioma) is highly aggressive and difficult to treat. Most tumors are diagnosed de novo. The gold standard of therapy, implemented over a decade ago, consists of fractionated radiotherapy and temozolomide, but unfortunately, chemotherapeutic resistance arises. Recurrence is common after initial therapy. The tumor microenvironment plays a large role in cancer progression and its manipulation can repress progression. The advent and implementation of immunotherapy, via manipulation and activation of cytotoxic T cells, have had an outstanding impact on reducing morbidity and mortality associated with peripheral cancers under certain clinical circumstances. An arsenal of immunotherapeutics is currently under clinical investigation for safety and efficacy in the treatment of newly diagnosed and recurrent high grade gliomas. These immunotherapeutics encompass antibody-drug conjugates, autologous infusions of modified chimeric antigen receptor expressing T cells, peptide vaccines, autologous dendritic cell vaccines, immunostimulatory viruses, oncolytic viruses, checkpoint blockade inhibitors, and drugs which alter the behavior of innate immune cells. Effort is focusing on determining which patient populations will benefit the most from these treatments and why. Research addressing synergism between treatment options is gaining attention. While advances in the treatment of glioma stagnated in the past, we may see a considerable evolution in the management of the disease in the upcoming years.
C1 [Miyauchi, Jeremy Tetsuo; Tsirka, Stella E.] SUNY Stony Brook, Dept Pharmacol, Program Mol & Cellular Pharmacol, BST T8-192, Stony Brook, NY 11794 USA.
C3 State University of New York (SUNY) System; Stony Brook University
RP Tsirka, SE (通讯作者)，SUNY Stony Brook, Dept Pharmacol, Program Mol & Cellular Pharmacol, BST T8-192, Stony Brook, NY 11794 USA.
EM Styliani-anna.tsirka@stonybrook.edu
FU NIH [R01NS42168, T32GM007518, T32GM008444, F30CA196110]
CR Akimoto J, 2016, NEUROL MED-CHIR, V56, P151, DOI 10.2176/nmc.ra.2015-0296
   Alliot F, 1999, DEV BRAIN RES, V117, P145, DOI 10.1016/S0165-3806(99)00113-3
   Bedrosian I, 2003, J CLIN ONCOL, V21, P3826, DOI 10.1200/JCO.2003.04.042
   Brown CE, 2016, NEW ENGL J MED, V375, P2561, DOI 10.1056/NEJMoa1610497
   Buckner JC, 2016, NEW ENGL J MED, V374, P1344, DOI 10.1056/NEJMoa1500925
   Butowski N, 2016, NEURO-ONCOLOGY, V18, P557, DOI 10.1093/neuonc/nov245
   Cai JQ, 2015, PLOS ONE, V10, P0, DOI 10.1371/journal.pone.0126022
   da Fonseca ACC, 2013, CLIN DEV IMMUNOL, V0, P0, DOI DOI 10.1155/2013/264124
   Chen ML, 2005, P NATL ACAD SCI USA, V102, P419, DOI 10.1073/pnas.0408197102
   Chiu TL, 2012, J BIOMED SCI, V19, P0, DOI 10.1186/1423-0127-19-45
   De Palma M, 2013, CANCER CELL, V23, P277, DOI 10.1016/j.ccr.2013.02.013
   Domingues P, 2016, BRAIN BEHAV IMMUN, V53, P1, DOI 10.1016/j.bbi.2015.07.019
   Du R, 2008, CANCER CELL, V13, P206, DOI 10.1016/j.ccr.2008.01.034
   Dubrow R, 2011, BMC CANCER, V11, P0, DOI 10.1186/1471-2407-11-325
   Frei K, 2015, ONCOTARGET, V6, P5963, DOI 10.18632/oncotarget.3467
   Garg AD, 2016, SCI TRANSL MED, V8, P0, DOI 10.1126/scitranslmed.aae0105
   Gilbert MR, 2014, NEW ENGL J MED, V370, P699, DOI 10.1056/NEJMoa1308573
   Goetz C, 2011, FUTURE VIROL, V6, P1045, DOI 10.2217/FVL.11.76
   Graeber MB, 2002, GLIA, V40, P252, DOI 10.1002/glia.10147
   Hagner PR, 2015, BLOOD, V126, P779, DOI 10.1182/blood-2015-02-628669
   He YY, 2016, CANCER SCI, V107, P1193, DOI 10.1111/cas.12986
   Jain RK, 2007, NAT REV NEUROSCI, V8, P610, DOI 10.1038/nrn2175
   Ji N, 2016, ONCOTARGET, V7, P4369, DOI 10.18632/oncotarget.6737
   Johanns TM, 2016, CANCER DISCOV, V6, P1230, DOI 10.1158/2159-8290.CD-16-0575
   Katoh H, 2015, MEDIAT INFLAMM, V2015, P0, DOI 10.1155/2015/159269
   Kloepper J, 2016, P NATL ACAD SCI USA, V113, P4476, DOI 10.1073/pnas.1525360113
   Larson SM, 2015, NAT REV CANCER, V15, P347, DOI 10.1038/nrc3925
   Lasek W, 2014, CANCER IMMUNOL IMMUN, V63, P419, DOI 10.1007/s00262-014-1523-1
   Linet MS, 2009, PEDIATR RADIOL, V39, PS4, DOI 10.1007/s00247-008-1026-3
   Malkki H, 2016, NAT REV NEUROL, V12, P0, DOI 10.1038/nrneurol.2016.175
   Marabelle A, 2013, J CLIN INVEST, V123, P2447, DOI 10.1172/JCI64859
   MAXWELL M, 1992, J NEUROSURG, V76, P799, DOI 10.3171/jns.1992.76.5.0799
   Newick K, 2016, MOL THER-ONCOLYTICS, V3, P0, DOI 10.1038/mto.2016.6
   Omuro A, 2013, JAMA-J AM MED ASSOC, V310, P1842, DOI 10.1001/jama.2013.280319
   Ostrom QT, 2014, NEURO-ONCOLOGY, V16, P1, DOI 10.1093/neuonc/nou223
   Ostrom QT, 2014, NEURO-ONCOLOGY, V16, P896, DOI 10.1093/neuonc/nou087
   Parry RV, 2005, MOL CELL BIOL, V25, P9543, DOI 10.1128/MCB.25.21.9543-9553.2005
   Phillips AC, 2016, MOL CANCER THER, V15, P661, DOI 10.1158/1535-7163.MCT-15-0901
   Phuphanich S, 2010, J CLIN ONCOL, V28, P0
   Phuphanich S, 2013, CANCER IMMUNOL IMMUN, V62, P125, DOI 10.1007/s00262-012-1319-0
   Platten M, 2001, MICROSC RES TECHNIQ, V52, P401, DOI 10.1002/1097-0029(20010215)52:4<401::AID-JEMT1025>3.0.CO;2-C
   Platten M, 2015, CELL RES, V25, P887, DOI 10.1038/cr.2015.66
   Polyzoidis S, 2014, HUM VACC IMMUNOTHER, V10, P3139, DOI 10.4161/hv.29276
   Pyonteck SM, 2013, NAT MED, V19, P1264, DOI 10.1038/nm.3337
   Reardon DA, 2016, CANCER IMMUNOL RES, V4, P124, DOI 10.1158/2326-6066.CIR-15-0151
   Ren PP, 2017, CURR PHARM DESIGN, V23, P2113, DOI 10.2174/1381612823666170316125402
   Rodon J, 2015, CLIN CANCER RES, V21, P553, DOI 10.1158/1078-0432.CCR-14-1380
   Saha D, 2015, DRUG FUTURE, V40, P739, DOI 10.1358/dof.2015.040.11.2383070
   Sarkar S, 2014, NAT NEUROSCI, V17, P46, DOI 10.1038/nn.3597
   Schijns VEJC, 2015, VACCINE, V33, P2690, DOI 10.1016/j.vaccine.2015.03.095
   Schneider SW, 2004, ACTA NEUROPATHOL, V107, P272, DOI 10.1007/s00401-003-0810-2
   Stafford JH, 2016, NEURO-ONCOLOGY, V18, P797, DOI 10.1093/neuonc/nov272
   Stupp R, 2005, NEW ENGL J MED, V352, P987, DOI 10.1056/NEJMoa043330
   Swartz AM, 2014, IMMUNOTHERAPY-UK, V6, P679, DOI 10.2217/IMT.14.21
   Thomas DA, 2005, CANCER CELL, V8, P369, DOI 10.1016/j.ccr.2005.10.012
   Ueda R, 2009, CLIN CANCER RES, V15, P6551, DOI 10.1158/1078-0432.CCR-09-1067
   Uhl M, 2004, CANCER RES, V64, P7954, DOI 10.1158/0008-5472.CAN-04-1013
   Verhaak RGW, 2010, CANCER CELL, V17, P98, DOI 10.1016/j.ccr.2009.12.020
   Wang Z, 2016, ONCOIMMUNOLOGY, V5, P0, DOI 10.1080/2162402X.2016.1196310
   Wang Z, 2016, PEDIATR INT, V58, P520, DOI 10.1111/ped.12843
   Wen PY, 2008, NEW ENGL J MED, V359, P492, DOI 10.1056/NEJMra0708126
   Wesolowska A, 2008, ONCOGENE, V27, P918, DOI 10.1038/sj.onc.1210683
   Wolburg H, 2012, MOL ASPECTS MED, V33, P579, DOI 10.1016/j.mam.2012.02.003
   Wolf RL, 2005, J MAGN RESON IMAGING, V22, P475, DOI 10.1002/jmri.20415
   Wood CG, 2009, FUTURE ONCOL, V5, P763, DOI 10.2217/fon.09.46
   Yang L, 2015, BIOMED RES INT, V2015, P0, DOI 10.1155/2015/717530
   Yang SH, 2007, ONCOL REP, V17, P1359
   Zhai HY, 2011, GLIA, V59, P472, DOI 10.1002/glia.21117
NR 72
TC 71
Z9 79
U1 0
U2 16
PU SPRINGER HEIDELBERG
PI HEIDELBERG
PA TIERGARTENSTRASSE 17, D-69121 HEIDELBERG, GERMANY
SN 0340-5354
EI 1432-1459
J9 J NEUROL
JI J. Neurol.
PD APR 15
PY 2018
VL 265
IS 4
BP 741
EP 756
DI 10.1007/s00415-017-8695-5
PG 16
WC Clinical Neurology
SC Neurosciences & Neurology
GA GB3AV
UT WOS:000428928200002
PM 29209782
DA 2025-02-17
ER

PT J
AU Abedalthagafi, M
   Barakeh, D
   Foshay, KM
AF Abedalthagafi, Malak
   Barakeh, Duna
   Foshay, Kara M.
TI Immunogenetics of glioblastoma: the future of personalized patient management
SO NPJ PRECISION ONCOLOGY
LA English
DT Review
ID phase-ii trial; mgmt promoter methylation; central-nervous-system; growth-factor receptor; prognostic value; tgf-beta; high-grade; indoleamine 2,3-dioxygenase; intratumoral heterogeneity; genomic characterization
AB The prognosis of glioblastoma has changed little over the past two decades, with only minor improvements in length of overall survival through the addition of temozolomide (temodal) to standard of care and the recommended use of alternating electric field therapy (optune) to newly diagnosed patients. In an effort to define novel therapeutic targets across molecularly heterogeneous disease subgroups, researchers have begun to uncover the complex interplay between epigenetics, cell signaling, metabolism, and the immunosuppressive tumor microenvironment. Indeed, IDH mutations are now recognized as a defining differential factor not only influencing global hypermethylation and patient prognosis but also degree of immune infiltration within individual tumors. Likewise, next-generation sequencing has defined subgroup-specific transcriptional profiles that correlate with different mechanisms of immune evasion, including increased PD-L1 and CTLA-4 among mesenchymal tumors. Interestingly, sequencing of the T cell repertoire from numerous patient samples suggests that the correlation between mutational burden and enrichment of tumor-specific peptides may be less convincing than originally suspected. While this raises questions over the efficacy of dendritic cell or tumor-lysate vaccines and CAR-T therapies, these avenues continue to be explored. In addition to these active immunotherapies, inhibitors of molecular hubs with wide reaching effects, including STAT3, IDO, and TGF-beta, are now in early-phase clinical trials. With the potential to block intrinsic biological properties of tumor growth and invasion while bolstering the immunogenic profile of the tumor microenvironment, these new targets represent a new direction for GBM therapies. In this review, we show the advances in molecular profiling and immunophenotyping of GBM, which may lead to the development of new personalized therapeutic strategies.
C1 [Abedalthagafi, Malak; Barakeh, Duna] King Fahad Med City, Saudi Human Genome Project, Genom Res Dept, Riyadh, Saudi Arabia.
   [Abedalthagafi, Malak; Barakeh, Duna] King Abdulaziz City Sci & Technol, Riyadh, Saudi Arabia.
   [Abedalthagafi, Malak] Harvard Med Sch, Dept Pathol, Brigham & Womens Hosp, Boston, MA 02115 USA.
   [Foshay, Kara M.] Inova Hlth Syst, Inova Neurosci & Spine Inst, Falls Church, VA USA.
C3 King Fahad Medical City; King Abdulaziz City for Science & Technology; Harvard University; Harvard Medical School; Harvard University Medical Affiliates; Brigham & Women's Hospital; Inova Health System
RP Abedalthagafi, M (通讯作者)，King Fahad Med City, Saudi Human Genome Project, Genom Res Dept, Riyadh, Saudi Arabia.; Abedalthagafi, M (通讯作者)，King Abdulaziz City Sci & Technol, Riyadh, Saudi Arabia.; Abedalthagafi, M (通讯作者)，Harvard Med Sch, Dept Pathol, Brigham & Womens Hosp, Boston, MA 02115 USA.
EM malthagafi@kfmc.med.sa
FU King Fahad Medical City; Sanad Paediatric Cancer foundation
CR Abedalthagafi M, 2013, MODERN PATHOL, V26, P1425, DOI 10.1038/modpathol.2013.90
   Agata Y, 1996, INT IMMUNOL, V8, P765, DOI 10.1093/intimm/8.5.765
   Ahmed AA, 2016, ONCOTARGET, V7, P58696, DOI 10.18632/oncotarget.11061
   Aldape K, 2018, NEURO-ONCOLOGY, V20, P873, DOI 10.1093/neuonc/noy020
   Amankulor NM, 2017, GENE DEV, V31, P774, DOI 10.1101/gad.294991.116
   Amar D, 2015, NUCLEIC ACIDS RES, V43, P7779, DOI 10.1093/nar/gkv810
   Assi H, 2014, PLOS ONE, V9, P0, DOI 10.1371/journal.pone.0096318
   Avril T, 2010, J NEUROIMMUNOL, V225, P22, DOI 10.1016/j.jneuroim.2010.04.003
   Binabaj MM, 2018, J CELL PHYSIOL, V233, P378, DOI 10.1002/jcp.25896
   Bjerke L, 2013, CANCER DISCOV, V3, P512, DOI 10.1158/2159-8290.CD-12-0426
   Bouwens TAM, 2015, J NEUROIMMUNOL, V278, P271, DOI 10.1016/j.jneuroim.2014.11.016
   Brennan CW, 2013, CELL, V155, P462, DOI 10.1016/j.cell.2013.09.034
   Brown PD, 2008, J CLIN ONCOL, V26, P5603, DOI 10.1200/JCO.2008.18.0612
   Chang SM, 2005, INVEST NEW DRUG, V23, P357, DOI 10.1007/s10637-005-1444-0
   Chen BB, 2018, METHODS MOL BIOL, V1711, P243, DOI 10.1007/978-1-4939-7493-1_12
   Chin L, 2008, NATURE, V455, P1061, DOI 10.1038/nature07385
   Cimino PJ, 2017, ACTA NEUROPATHOL COM, V5, P0, DOI 10.1186/s40478-017-0443-7
   Claus EB, 2015, NEUROSURG FOCUS, V38, P0, DOI 10.3171/2014.10.FOCUS12367
   Craig JM, 2012, PLOS ONE, V7, P0, DOI 10.1371/journal.pone.0038881
   Cryan JB, 2014, ONCOTARGET, V5, P8083, DOI 10.18632/oncotarget.2342
   Darmanis S, 2017, CELL REP, V21, P1399, DOI 10.1016/j.celrep.2017.10.030
   Doucette T, 2013, CANCER IMMUNOL RES, V1, P112, DOI 10.1158/2326-6066.CIR-13-0028
   Eskilsson E, 2016, NEURO-ONCOLOGY, V18, P1037, DOI 10.1093/neuonc/now064
   Feng L, 2017, SCI REP-UK, V7, P0, DOI 10.1038/s41598-017-05538-z
   Finotello F, 2018, CANCER IMMUNOL IMMUN, V67, P1031, DOI 10.1007/s00262-018-2150-z
   Finotello F, 2017, GENOME MED, V9, P0, DOI 10.1186/s13073-017-0402-8
   Galanis E, 2005, J CLIN ONCOL, V23, P5294, DOI 10.1200/JCO.2005.23.622
   Grosso JF, 2007, J CLIN INVEST, V117, P3383, DOI 10.1172/JCI31184
   Hambardzumyan D, 2016, NAT NEUROSCI, V19, P20, DOI 10.1038/nn.4185
   Han JF, 2015, AM J CANCER RES, V5, P945
   Hanihara M, 2016, J NEUROSURG, V124, P1594, DOI 10.3171/2015.5.JNS141901
   Houben M P W A, 2005, NED TIJDSCHR GENEESKD, V149, P2268
   Hu PP, 2017, SCI REP-UK, V7, P0, DOI 10.1038/srep42913
   Jacobs JFM, 2010, J NEUROIMMUNOL, V225, P195, DOI 10.1016/j.jneuroim.2010.05.020
   Jensen KV, 2017, PLOS ONE, V12, P0, DOI 10.1371/journal.pone.0189670
   Johnson TS, 2017, ADV EXP MED BIOL, V1036, P91, DOI 10.1007/978-3-319-67577-0_7
   Jones C, 2017, NEURO-ONCOLOGY, V19, P153, DOI 10.1093/neuonc/now101
   Kamran N, 2016, EXPERT OPIN BIOL TH, V16, P1245, DOI 10.1080/14712598.2016.1212012
   Karcher S, 2006, INT J CANCER, V118, P2182, DOI 10.1002/ijc.21648
   Kim JE, 2015, J NEURO-ONCOL, V123, P413, DOI 10.1007/s11060-015-1747-8
   Kim YH, 2011, J CLIN PATHOL, V64, P850, DOI 10.1136/jclinpath-2011-200133
   Kohanbash G, 2017, J CLIN INVEST, V127, P1425, DOI 10.1172/JCI90644
   Koschmann C, 2016, MOL CELL ONCOL, V3, P0, DOI 10.1080/23723556.2016.1167158
   Koul D, 2008, CANCER BIOL THER, V7, P1321, DOI 10.4161/cbt.7.9.6954
   Kreisl TN, 2009, J NEURO-ONCOL, V92, P99, DOI 10.1007/s11060-008-9741-z
   Labussière M, 2014, NEUROLOGY, V83, P1200, DOI 10.1212/WNL.0000000000000814
   Li A, 2009, CANCER RES, V69, P2091, DOI 10.1158/0008-5472.CAN-08-2100
   Li B, 2016, NAT GENET, V48, P725, DOI 10.1038/ng.3581
   LINSLEY PS, 1994, IMMUNITY, V1, P793, DOI 10.1016/S1074-7613(94)80021-9
   Liu AZ, 2016, FRONT ONCOL, V6, P0, DOI 10.3389/fonc.2016.00016
   Louis DN, 2016, ACTA NEUROPATHOL, V131, P803, DOI 10.1007/s00401-016-1545-1
   Mackay A, 2017, CANCER CELL, V32, P520, DOI 10.1016/j.ccell.2017.08.017
   Markiewski MM, 2008, NAT IMMUNOL, V9, P1225, DOI 10.1038/ni.1655
   Moon YW, 2015, J IMMUNOTHER CANCER, V3, P0, DOI 10.1186/s40425-015-0094-9
   Müller S, 2016, MOL SYST BIOL, V12, P0, DOI 10.15252/msb.20166969
   Müller S, 2017, GENOME BIOL, V18, P0, DOI 10.1186/s13059-017-1362-4
   Nduom EK, 2015, NEURO-ONCOLOGY, V17, P9, DOI 10.1093/neuonc/nov151
   Omuro A, 2018, NEURO-ONCOLOGY, V20, P674, DOI 10.1093/neuonc/nox208
   Ostrom QT, 2014, NEURO-ONCOLOGY, V16, P1, DOI 10.1093/neuonc/nou223
   Parsa AT, 2007, NAT MED, V13, P84, DOI 10.1038/nm1517
   Patel AP, 2014, SCIENCE, V344, P1396, DOI 10.1126/science.1254257
   Perng P, 2015, FRONT ONCOL, V5, P0, DOI 10.3389/fonc.2015.00153
   Phillips HS, 2006, CANCER CELL, V9, P157, DOI 10.1016/j.ccr.2006.02.019
   Prins RM, 2011, CLIN CANCER RES, V17, P1603, DOI 10.1158/1078-0432.CCR-10-2563
   Raiber EA, 2017, NPJ GENOM MED, V2, P0, DOI 10.1038/s41525-017-0007-6
   Ramkissoon SH, 2015, NEURO-ONCOLOGY, V17, P1344, DOI 10.1093/neuonc/nov015
   Ratnam NM, 2019, NEURO-ONCOLOGY, V21, P37, DOI 10.1093/neuonc/noy084
   Reardon DA, 2010, J NEURO-ONCOL, V96, P219, DOI 10.1007/s11060-009-9950-0
   Reinhart B, 2012, ADV VIROL, V2012, P0, DOI 10.1155/2012/815465
   Rich JN, 2004, J CLIN ONCOL, V22, P133, DOI 10.1200/JCO.2004.08.110
   Ricklefs FL, 2018, SCI ADV, V4, P0, DOI 10.1126/sciadv.aar2766
   Ruano Y, 2009, AM J CLIN PATHOL, V131, P257, DOI 10.1309/AJCP64YBDVCTIRWV
   Sangar V, 2014, MOL CELL PROTEOMICS, V13, P2618, DOI 10.1074/mcp.M114.040428
   Sanson M, 2009, J CLIN ONCOL, V27, P4150, DOI 10.1200/JCO.2009.21.9832
   See AP, 2012, J NEURO-ONCOL, V110, P359, DOI 10.1007/s11060-012-0981-6
   Sidaway P, 2017, NAT REV CLIN ONCOL, V14, P587, DOI 10.1038/nrclinonc.2017.122
   Sims JS, 2016, P NATL ACAD SCI USA, V113, PE3529, DOI 10.1073/pnas.1601012113
   Snuderl M, 2011, CANCER CELL, V20, P810, DOI 10.1016/j.ccr.2011.11.005
   Söderlund J, 2010, J NEUROINFLAMM, V7, P0, DOI 10.1186/1742-2094-7-44
   Szerlip NJ, 2012, P NATL ACAD SCI USA, V109, P3041, DOI 10.1073/pnas.1114033109
   Talasila KM, 2013, ACTA NEUROPATHOL, V125, P683, DOI 10.1007/s00401-013-1101-1
   Thomas DA, 2005, CANCER CELL, V8, P369, DOI 10.1016/j.ccr.2005.10.012
   Tirosh I, 2016, NATURE, V539, P309, DOI 10.1038/nature20123
   Tran TT, 2007, NEURO-ONCOLOGY, V9, P259, DOI 10.1215/15228517-2007-010
   van den Bent MJ, 2009, J CLIN ONCOL, V27, P1268, DOI 10.1200/JCO.2008.17.5984
   Venteicher AS, 2017, SCIENCE, V355, P0, DOI 10.1126/science.aai8478
   Verdecchia A, 2002, STAT MED, V21, P3511, DOI 10.1002/sim.1304
   Verhaak RGW, 2010, CANCER CELL, V17, P98, DOI 10.1016/j.ccr.2009.12.020
   Vitucci M, 2013, NEURO-ONCOLOGY, V15, P1317, DOI 10.1093/neuonc/not084
   Wang L, 2014, CLIN TRANSL ONCOL, V16, P36, DOI 10.1007/s12094-013-1037-x
   Wang Z, 2016, ONCOIMMUNOLOGY, V5, P0, DOI 10.1080/2162402X.2016.1196310
   Watson LA, 2015, EPIGENOMICS-UK, V7, P1365, DOI 10.2217/epi.15.82
   Weller M, 2017, LANCET ONCOL, V18, P1373, DOI 10.1016/S1470-2045(17)30517-X
   Weller M, 2013, NEURO-ONCOLOGY, V15, P4, DOI 10.1093/neuonc/nos273
   Wesolowska A, 2008, ONCOGENE, V27, P918, DOI 10.1038/sj.onc.1210683
   Wintterle S, 2003, CANCER RES, V63, P7462
   Xu W, 2011, CANCER CELL, V19, P17, DOI 10.1016/j.ccr.2010.12.014
   Xue S, 2017, SCI REP-UK, V7, P0, DOI 10.1038/s41598-017-04023-x
   Yang P, 2016, NEURO-ONCOLOGY, V18, P1099, DOI 10.1093/neuonc/now021
   Yue Q, 2014, J NEURO-ONCOL, V116, P251, DOI 10.1007/s11060-013-1314-0
   Zhang K, 2013, FAM CANCER, V12, P449, DOI 10.1007/s10689-013-9607-1
   Zhang XH, 2017, ONCOTARGET, V8, P7157, DOI 10.18632/oncotarget.12702
NR 102
TC 22
Z9 24
U1 0
U2 15
PU NATURE PORTFOLIO
PI BERLIN
PA HEIDELBERGER PLATZ 3, BERLIN, 14197, GERMANY
SN 
EI 2397-768X
J9 NPJ PRECIS ONCOL
JI npj Precis. Oncol.
PD DEC 4
PY 2018
VL 2
IS 
BP 
EP 
DI 10.1038/s41698-018-0070-1
PG 8
WC Oncology
SC Oncology
GA HE0OC
UT WOS:000452965400001
PM 30534602
DA 2025-02-17
ER

PT J
AU Hu, JY
   Shi, BZ
   Liu, XT
   Jiang, ML
   Yuan, C
   Jiang, BY
   Song, YH
   Zeng, YH
   Wang, GH
AF Hu, Jinyue
   Shi, Bizhi
   Liu, Xueting
   Jiang, Manli
   Yuan, Chuang
   Jiang, Binyuan
   Song, Yinghui
   Zeng, Yanhua
   Wang, Guihua
TI The activation of Toll-like receptor 4 reverses tumor differentiation in human glioma U251 cells via Notch pathway
SO INTERNATIONAL IMMUNOPHARMACOLOGY
LA English
DT Article
DE Toll-like receptor 4; Glioma; Differentiation; Notch; Cancer stem cell
ID pattern-recognition receptors; stem-cells; dendritic cells; hematopoietic stem; t-cells; tlr4; cancer; proliferation; expression; inflammation
AB Toll-like receptors (TLRs) are closely related to cancer. However, the mechanism for TLR regulation of cancer is not fully understood. Our previous studies demonstrated that toll-like receptor (TLR) 4 functions to maintain the un-differential stem cell phenotypes of human endothelial progenitor cells. In this study, we found that human glioma cells expressed several TLRs. The activation of TLR4 by LPS in glioma U251 cells induced the expression of cytokines, including IL-1 beta, IL-6, IL-8, and TNF alpha, suggesting the functional expression of TLR4. Nude mouse in vivo studies showed that LPS treatment promoted tumor growth, and decreased mouse survival. But LPS treatment did not promote tumor cell proliferation in vitro. Meanwhile, we found that LPS treatment down-regulated the expression of glial fibrillary acidic protein (GFAP), an important differentiation maker of glioma, at both mRNA and protein levels. TLR4 activation also down-regulated GFAP in glioma Hs683 cells. LPS did not induce the activation of MAPICs, but induced the activation of NF-kappa B. However, pharmacological inhibition of NF-kappa B signaling did not reverse the down-regulation of GFAP. Furthermore, we found that LPS induced the activation of Notch pathway, which was MyD88-dependent, and Notch inhibition reversed the down-regulation of GFAP. In addition, LPS treatment up-regulated stem cell makers, including CD34 and CD133. Taken together, these results suggested that in human glioma U251 cells, TLR4 functions to reverse tumor differentiation, and it may be a target for glioma prevention and therapy.
C1 [Hu, Jinyue; Liu, Xueting; Jiang, Manli; Yuan, Chuang; Jiang, Binyuan] Changsha Cent Hosp, Med Res Ctr, 161 Shaoshan South Rd, Changsha 410004, Hunan, Peoples R China.
   [Shi, Bizhi] Shanghai Jiao Tong Univ, Sch Med, Renji Hosp, Shanghai Canc Inst,State Key Lab Oncogenes & Rela, Shanghai 200032, Peoples R China.
   [Song, Yinghui; Zeng, Yanhua; Wang, Guihua] Changsha Cent Hosp, Dept Oncol, Changsha 410004, Hunan, Peoples R China.
   [Song, Yinghui; Zeng, Yanhua; Wang, Guihua] Changsha Cent Hosp, Changsha Canc Inst, Changsha 410004, Hunan, Peoples R China.
C3 Shanghai Jiao Tong University
RP Hu, JY (通讯作者)，Changsha Cent Hosp, Med Res Ctr, 161 Shaoshan South Rd, Changsha 410004, Hunan, Peoples R China.; Wang, GH (通讯作者)，Changsha Cent Hosp, Dept Oncol, Changsha 410004, Hunan, Peoples R China.
EM jinyueh@yahoo.com; wangguihua5708@163.com
FU State Key Laboratory of Oncogenes and Related Genes of China [90-15-02]
CR Alvarado AG, 2017, CELL STEM CELL, V20, P450, DOI 10.1016/j.stem.2016.12.001
   Bolívar S, 2017, CARDIOVASC TOXICOL, V17, P458, DOI 10.1007/s12012-017-9404-4
   Brigotti M, 2013, J IMMUNOL, V191, P4748, DOI 10.4049/jimmunol.1300122
   Chakraborty D, 2017, FRONT IMMUNOL, V8, P0, DOI 10.3389/fimmu.2017.01493
   Chen CH, 2011, J MOL MED, V89, P303, DOI 10.1007/s00109-010-0707-1
   Chen XS, 2016, CELL DEATH DIS, V7, P0, DOI 10.1038/cddis.2016.261
   Cheung AKL, 2017, NAT MICROBIOL, V2, P1389, DOI 10.1038/s41564-017-0006-5
   Deifl S, 2014, ALLERGY, V69, P1602, DOI 10.1111/all.12501
   Gruffaz M, 2017, CANCER RES, V77, P7094, DOI 10.1158/0008-5472.CAN-17-2321
   Haricharan S, 2015, P NATL ACAD SCI USA, V112, PE3216, DOI 10.1073/pnas.1420811112
   He J, 2010, J CELL BIOCHEM, V111, P179, DOI 10.1002/jcb.22686
   He W, 2013, INT ENDOD J, V46, P128, DOI 10.1111/j.1365-2591.2012.02096.x
   He WX, 2015, J CELL PHYSIOL, V230, P554, DOI 10.1002/jcp.24732
   He XQ, 2016, PLOS ONE, V11, P0, DOI 10.1371/journal.pone.0149876
   Herzmann N, 2017, EXP CELL RES, V350, P115, DOI 10.1016/j.yexcr.2016.11.012
   Horvatinovich JM, 2017, J IMMUNOL, V198, P2286, DOI 10.4049/jimmunol.1600802
   Huang RL, 2014, STEM CELLS DEV, V23, P277, DOI 10.1089/scd.2013.0345
   Kawai T, 2011, IMMUNITY, V34, P637, DOI 10.1016/j.immuni.2011.05.006
   Kim Seunggyu, 2017, BIOENGINEERING-BASEL, V4, P8, DOI 10.3390/bioengineering4010008
   Koch U, 2013, DEVELOPMENT, V140, P689, DOI 10.1242/dev.080614
   Kolanowski STHM, 2014, INNATE IMMUN-LONDON, V20, P423, DOI 10.1177/1753425913498626
   Kvarnhammar AM, 2012, IMMUNOLOGY, V136, P11, DOI 10.1111/j.1365-2567.2012.03556.x
   Laouedj M, 2017, BLOOD, V129, P1980, DOI 10.1182/blood-2016-09-738005
   Li Q, 2014, CELL MOL IMMUNOL, V11, P132, DOI 10.1038/cmi.2013.55
   Lin A, 2016, ONCOIMMUNOLOGY, V5, P0, DOI 10.1080/2162402X.2015.1074376
   Liu L, 2015, J CELL MOL MED, V19, P2728, DOI 10.1111/jcmm.12659
   Luan SH, 2010, ARCH MED RES, V41, P67, DOI 10.1016/j.arcmed.2010.02.007
   Megías J, 2012, STEM CELLS, V30, P1486, DOI 10.1002/stem.1110
   Molteni M, 2016, MEDIAT INFLAMM, V2016, P0, DOI 10.1155/2016/6978936
   Naito T, 2017, MBIO, V8, P0, DOI 10.1128/mBio.01680-17
   Ono Y, 2017, PLOS ONE, V12, P0, DOI 10.1371/journal.pone.0182040
   Ostrom QT, 2014, NEURO-ONCOLOGY, V16, P896, DOI 10.1093/neuonc/nou087
   Rashedi I, 2017, STEM CELLS, V35, P265, DOI 10.1002/stem.2485
   Rui LX, 2006, J IMMUNOL, V177, P5337, DOI 10.4049/jimmunol.177.8.5337
   Sakamoto Y, 2011, CANCER SCI, V102, P799, DOI 10.1111/j.1349-7006.2011.01857.x
   Schweighoffer E, 2017, J EXP MED, V214, P1269, DOI 10.1084/jem.20161117
   Srikrishna G, 2009, NEOPLASIA, V11, P615, DOI 10.1593/neo.09284
   Sun RL, 2011, J BIOL CHEM, V286, P0, DOI 10.1074/jbc.M110.178798
   Takeuchi O, 2010, CELL, V140, P805, DOI 10.1016/j.cell.2010.01.022
   Takizawa H, 2017, CELL STEM CELL, V21, P225, DOI 10.1016/j.stem.2017.06.013
   Tang AT, 2017, NATURE, V545, P305, DOI 10.1038/nature22075
   Tsen AR, 2014, INT J CANCER, V134, P1300, DOI 10.1002/ijc.28465
   Tsuji R, 2015, J BIOL CHEM, V290, P4410, DOI 10.1074/jbc.M114.593673
   Volk-Draper L, 2014, CANCER RES, V74, P5421, DOI 10.1158/0008-5472.CAN-14-0067
   Wang CH, 2018, ONCOGENE, V37, P589, DOI 10.1038/onc.2017.357
   Wang KY, 2017, FRONT IMMUNOL, V8, P0, DOI 10.3389/fimmu.2017.00456
   Xu C, 2017, ONCOTARGET, V8, P98394, DOI 10.18632/oncotarget.21844
   Yoon J, 2016, J EXP MED, V213, P2147, DOI 10.1084/jem.20150376
NR 48
TC 17
Z9 18
U1 0
U2 17
PU ELSEVIER
PI AMSTERDAM
PA RADARWEG 29, 1043 NX AMSTERDAM, NETHERLANDS
SN 1567-5769
EI 1878-1705
J9 INT IMMUNOPHARMACOL
JI Int. Immunopharmacol.
PD NOV 15
PY 2018
VL 64
IS 
BP 33
EP 41
DI 10.1016/j.intimp.2018.08.019
PG 9
WC Immunology; Pharmacology & Pharmacy
SC Immunology; Pharmacology & Pharmacy
GA GX9EL
UT WOS:000448101200005
PM 30145468
DA 2025-02-17
ER

PT J
AU Kim, M
   Nitschké, M
   Sennino, B
   Murer, P
   Schriver, BJ
   Bell, A
   Subramanian, A
   McDonald, CE
   Wang, JH
   Cha, H
   Bourgeois-Daigneault, MC
   Kirn, DH
   Bell, JC
   De Silva, N
   Breitbach, CJ
   McDonald, DM
AF Kim, Minah
   Nitschke, Maximilian
   Sennino, Barbara
   Murer, Patrizia
   Schriver, Brian J.
   Bell, Alexander
   Subramanian, Aishwarya
   McDonald, Corry E.
   Wang, Jiahu
   Cha, Howard
   Bourgeois-Daigneault, Marie-Claude
   Kirn, David H.
   Bell, John C.
   De Silva, Naomi
   Breitbach, Caroline J.
   McDonald, Donald M.
TI Amplification of Oncolytic Vaccinia Virus Widespread Tumor Cell Killing by Sunitinib through Multiple Mechanisms
SO CANCER RESEARCH
LA English
DT Article
ID pancreatic neuroendocrine tumors; antiviral innate immunity; colony-stimulating factor; pexa-vec jx-594; colorectal-cancer; dendritic cells; clinical-trial; liver-cancer; gm-csf; poxvirus
AB Oncolytic viruses pose many questions in their use in cancer therapy. In this study, we assessed the potential of mpJX-594 (mouse-prototype JX-594), a replication-competent vaccinia virus administered by intravenous injection, to target the tumor vasculature, produce immune activation and tumor cell killing more widespread than the infection, and suppress invasion and metastasis. These actions were examined in RIP-Tag2 transgenic mice with pancreatic neuroendocrine tumors that developed spontaneously and progressed as in humans. mpJX-594 initially infected tumor vascular endothelial cells, leading to vascular pruning and prolonged leakage in tumors but not in normal organs; parallel effects were observed in U87 gliomas. Viral infection spread to tumor cells, where tumor cell killing was much more widespread than the infection. Widespread tumor cell killing at 5 days was prevented by depletion of CD8(+) T lymphocytes and did not require GM-CSF, as mpJX-594 variants that expressed human, mouse, or no GM-CSF produced equivalent amounts of killing. The antivascular, antitumor, and antimetastatic effects of mpJX-594 were amplified by concurrent or sequential administration of sunitinib, a multitargeted receptor tyrosine kinase inhibitor. These effects were not mimicked by selective inhibition of VEGFR2 despite equivalent vascular pruning, but were accompanied by suppression of regulatory T cells and greater influx of activated CD8(+) T cells. Together, our results showed that mpJX-594 targets tumor blood vessels, spreads secondarily to tumor cells, and produces widespread CD8(+) cell-dependent tumor cell killing in primary tumors and metastases, and that these effects can be amplified by coadministration of sunitinib. Significance: These findings reveal multiple unrecognized features of the antitumor properties of oncolytic vaccinia viruses, all of which can be amplified by the multitargeted kinase inhibitor sunitinib. (C) 2018 AACR.
C1 [Kim, Minah; Nitschke, Maximilian; Sennino, Barbara; Murer, Patrizia; Schriver, Brian J.; Bell, Alexander; Subramanian, Aishwarya; McDonald, Corry E.; Cha, Howard; McDonald, Donald M.] Univ Calif San Francisco, Cardiovasc Res Inst, UCSF Helen Diller Family Comprehens Canc Ctr, San Francisco, CA 94143 USA.
   [Kim, Minah; Nitschke, Maximilian; Sennino, Barbara; Murer, Patrizia; Schriver, Brian J.; Bell, Alexander; Subramanian, Aishwarya; McDonald, Corry E.; Cha, Howard; McDonald, Donald M.] Univ Calif San Francisco, Dept Anat, San Francisco, CA 94143 USA.
   [Wang, Jiahu; Bourgeois-Daigneault, Marie-Claude; Bell, John C.] Ottawa Hosp Res Inst, Ctr Innovat Canc Therapeut, Ottawa, ON, Canada.
   [Kirn, David H.; De Silva, Naomi; Breitbach, Caroline J.] SillaJen Biotherapeut Inc, San Francisco, CA USA.
C3 University of California System; University of California San Francisco; UCSF Medical Center; UCSF Helen Diller Family Comprehensive Cancer Center; University of California System; University of California San Francisco; University of Ottawa; Ottawa Hospital Research Institute
RP McDonald, DM (通讯作者)，Univ Calif San Francisco, 513 Parnassus Ave,Room S1349, San Francisco, CA 94143 USA.
EM donald.mcdonald@ucsf.edu
FU SillaJen Biotherapeutics; National Heart, Lung, and Blood Institute of the US National Institutes of Health [R01 HL059157, R01 HL127402, P01 HL024136]; Leducq Foundation Transatlantic Network of Excellence [11CVD03]; Angel-Works Foundation; National Heart Lung and Blood Institute [R01HL143896] Funding Source: NIH RePORTER
CR Akhmetzyanova I, 2016, J IMMUNOL, V196, P484, DOI 10.4049/jimmunol.1403039
   Arulanandam R, 2015, CANCER CELL, V28, P210, DOI 10.1016/j.ccell.2015.06.009
   Bartlett DL, 2013, MOL CANCER, V12, P0, DOI 10.1186/1476-4598-12-103
   Benencia F, 2005, MOL THER, V12, P789, DOI 10.1016/j.ymthe.2005.03.026
   Bergers G, 1999, SCIENCE, V284, P808, DOI 10.1126/science.284.5415.808
   Breitbach CJ, 2016, EBIOMEDICINE, V9, P31, DOI 10.1016/j.ebiom.2016.06.046
   Breitbach CJ, 2015, CURR OPIN VIROL, V13, P49, DOI 10.1016/j.coviro.2015.03.016
   Breitbach CJ, 2013, CANCER RES, V73, P1265, DOI 10.1158/0008-5472.CAN-12-2687
   Breitbach CJ, 2011, NATURE, V477, P99, DOI 10.1038/nature10358
   Breitbach CJ, 2011, MOL THER, V19, P886, DOI 10.1038/mt.2011.26
   Cary ZD, 2011, J VIROL, V85, P5708, DOI 10.1128/JVI.02393-10
   Christensen JG, 2007, ANN ONCOL, V18, P3, DOI 10.1093/annonc/mdm408
   Cripe TP, 2015, MOL THER, V23, P602, DOI 10.1038/mt.2014.243
   Draghiciu O, 2015, ONCOIMMUNOLOGY, V4, P0, DOI 10.4161/2162402X.2014.989764
   Endo Y, 2008, ONCOGENE, V27, P2375, DOI 10.1038/sj.onc.1210884
   Finke JH, 2008, CLIN CANCER RES, V14, P6674, DOI 10.1158/1078-0432.CCR-07-5212
   Greiner S, 2006, CLIN EXP IMMUNOL, V146, P344, DOI 10.1111/j.1365-2249.2006.03177.x
   HANAHAN D, 1985, NATURE, V315, P115, DOI 10.1038/315115a0
   Hashizume H, 2000, AM J PATHOL, V156, P1363, DOI 10.1016/S0002-9440(10)65006-7
   Heo J, 2013, NAT MED, V19, P329, DOI 10.1038/nm.3089
   Heo J, 2011, MOL THER, V19, P1170, DOI 10.1038/mt.2011.39
   Hou WZ, 2016, CANCER CELL, V30, P108, DOI 10.1016/j.ccell.2016.05.012
   Hou WZ, 2014, INT J CANCER, V135, P1238, DOI 10.1002/ijc.28747
   Hwang TH, 2011, MOL THER, V19, P1913, DOI 10.1038/mt.2011.132
   Inai T, 2004, AM J PATHOL, V165, P35, DOI 10.1016/S0002-9440(10)63273-7
   Jain RK, 2013, J CLIN ONCOL, V31, P2205, DOI 10.1200/JCO.2012.46.3653
   Jang JE, 2017, CELL REP, V20, P558, DOI 10.1016/j.celrep.2017.06.062
   Jha BK, 2013, MOL THER, V21, P1749, DOI 10.1038/mt.2013.112
   Jha BK, 2011, J BIOL CHEM, V286, P26319, DOI 10.1074/jbc.M111.253443
   Kim JH, 2006, MOL THER, V14, P361, DOI 10.1016/j.ymthe.2006.05.008
   Kim MK, 2013, SCI TRANSL MED, V5, P0, DOI 10.1126/scitranslmed.3005361
   Kirn DH, 2009, NAT REV CANCER, V9, P64, DOI 10.1038/nrc2545
   Kottke T, 2010, J CLIN INVEST, V120, P1551, DOI 10.1172/JCI41431
   Lawler SE, 2017, JAMA ONCOL, V3, P841, DOI 10.1001/jamaoncol.2016.2064
   Lawson KA, 2016, CLIN CANCER RES, V22, P5839, DOI 10.1158/1078-0432.CCR-16-0143
   Lee JH, 2010, CANCER GENE THER, V17, P73, DOI 10.1038/cgt.2009.50
   Mastrangelo MJ, 1999, CANCER GENE THER, V6, P409, DOI 10.1038/sj.cgt.7700066
   Merrick AE, 2009, CURR OPIN INVEST DR, V10, P1372
   Moen I, 2015, CLIN EXP METASTAS, V32, P799, DOI 10.1007/s10585-015-9752-z
   MURRAY HW, 1995, J CLIN INVEST, V95, P1183, DOI 10.1172/JCI117767
   NAGY JA, 1989, BIOCHIM BIOPHYS ACTA, V948, P305, DOI 10.1016/0304-419X(89)90004-8
   Nakahara T, 2006, CANCER RES, V66, P1434, DOI 10.1158/0008-5472.CAN-05-0923
   Pàez-Ribes M, 2009, CANCER CELL, V15, P220, DOI 10.1016/j.ccr.2009.01.027
   Parato KA, 2012, MOL THER, V20, P749, DOI 10.1038/mt.2011.276
   Park BH, 2008, LANCET ONCOL, V9, P533, DOI 10.1016/S1470-2045(08)70107-4
   Park SH, 2015, MOL THER, V23, P1532, DOI 10.1038/mt.2015.109
   Prewett M, 1999, CANCER RES, V59, P5209
   Puzanov I, 2016, J CLIN ONCOL, V34, P2619, DOI 10.1200/JCO.2016.67.1529
   Ribas A, 2017, CELL, V170, P1109, DOI 10.1016/j.cell.2017.08.027
   Sennino B, 2012, CANCER DISCOV, V2, P270, DOI 10.1158/2159-8290.CD-11-0240
   SHANAFELT AB, 1991, J BIOL CHEM, V266, P13804
   Terme M, 2013, CANCER RES, V73, P539, DOI 10.1158/0008-5472.CAN-12-2325
   Tseng JC, 2010, CANCER GENE THER, V17, P244, DOI 10.1038/cgt.2009.70
   Zamarin D, 2014, SCI TRANSL MED, V6, P0, DOI 10.1126/scitranslmed.3008095
   Zeh HJ, 2015, MOL THER, V23, P202, DOI 10.1038/mt.2014.194
NR 55
TC 52
Z9 54
U1 0
U2 14
PU AMER ASSOC CANCER RESEARCH
PI PHILADELPHIA
PA 615 CHESTNUT ST, 17TH FLOOR, PHILADELPHIA, PA 19106-4404 USA
SN 0008-5472
EI 1538-7445
J9 CANCER RES
JI Cancer Res.
PD FEB 15
PY 2018
VL 78
IS 4
BP 922
EP 937
DI 10.1158/0008-5472.CAN-15-3308
PG 16
WC Oncology
SC Oncology
GA FW2QF
UT WOS:000425148400007
PM 29259007
DA 2025-02-17
ER

PT J
AU Buchroithner, J
   Erhart, F
   Pichler, J
   Widhalm, G
   Preusser, M
   Stockhammer, G
   Nowosielski, M
   Iglseder, S
   Freyschlag, CE
   Oberndorfer, S
   Bordihn, K
   von Campe, G
   Hoffermann, M
   Ruckser, R
   Rössler, K
   Spiegl-Kreinecker, S
   Fischer, MB
   Czech, T
   Visus, C
   Krumpl, G
   Felzmann, T
   Marosi, C
AF Buchroithner, Johanna
   Erhart, Friedrich
   Pichler, Josef
   Widhalm, Georg
   Preusser, Matthias
   Stockhammer, Gunther
   Nowosielski, Martha
   Iglseder, Sarah
   Freyschlag, Christian E.
   Oberndorfer, Stefan
   Bordihn, Karin
   von Campe, Gord
   Hoffermann, Markus
   Ruckser, Reinhard
   Roessler, Karl
   Spiegl-Kreinecker, Sabine
   Fischer, Michael B.
   Czech, Thomas
   Visus, Carmen
   Krumpl, Guenther
   Felzmann, Thomas
   Marosi, Christine
TI Audencel Immunotherapy Based on Dendritic Cells Has No Effect on Overall and Progression-Free Survival in Newly Diagnosed Glioblastoma: A Phase II Randomized Trial
SO CANCERS
LA English
DT Article
DE glioblastoma; active immunotherapy; dendritic cells; tumor vaccine; phase II; randomized; clinical trial
ID sipuleucel-t immunotherapy; peripheral lymphoid organs; cancer stem-cells; standard treatment; marker cd133; open-label; vaccination; immune; temozolomide; generation
AB Dendritic cells (DCs) are antigen-presenting cells that are capable of priming anti-tumor immune responses, thus serving as attractive tools to generate tumor vaccines. In this multicentric randomized open-label phase II study, we investigated the efficacy of vaccination with tumor lysate-charged autologous DCs (Audencel) in newly diagnosed glioblastoma multiforme (GBM). Patients aged 18 to 70 years with histologically proven primary GBM and resection of at least 70% were randomized 1:1 to standard of care (SOC) or SOC plus vaccination (weekly intranodal application in weeks seven to 10, followed by monthly intervals). The primary endpoint was progression-free survival at 12 months. Secondary endpoints were overall survival, safety, and toxicity. Seventy-six adult patients were analyzed in this study. Vaccinations were given for seven (3-20) months on average. No severe toxicity was attributable to vaccination. Seven patients showed flu-like symptoms, and six patients developed local skin reactions. Progression-free survival at 12 months did not differ significantly between the control and vaccine groups (28.4% versus 24.5%, p = 0.9975). Median overall survival was similar with 18.3 months (vaccine: 564 days, 95% CI: 436-671 versus control: 568 days, 95% CI: 349-680; p = 0.89, harzard ratio (HR) 0.99). Hence, in this trial, the clinical outcomes of patients with primary GBM could not be improved by the addition of Audencel to SOC.
C1 [Buchroithner, Johanna; Spiegl-Kreinecker, Sabine] Johannes Kepler Univ Linz, Kepler Univ Hosp, Univ Clin Neurosurg, Wagner Jauregg Weg 15, A-4020 Linz, Austria.
   [Erhart, Friedrich; Widhalm, Georg; Czech, Thomas] Med Univ Vienna, Dept Neurosurg, Wahringer Gurtel 18-20, A-1090 Vienna, Austria.
   [Erhart, Friedrich] Med Univ Vienna, Inst Neurol, Wahringer Gurtel 18-20, A-1090 Vienna, Austria.
   [Pichler, Josef] Johannes Kepler Univ Linz, Kepler Univ Hosp, Dept Internal Med & Neurooncol, Wagner Jauregg Weg 15, A-4020 Linz, Austria.
   [Preusser, Matthias; Marosi, Christine] Med Univ Vienna, Dept Internal Med 1, Clin Div Med Oncol, Wahringer Gurtel 18-20, A-1090 Vienna, Austria.
   [Stockhammer, Gunther; Nowosielski, Martha; Iglseder, Sarah] Med Univ Innsbruck, Dept Neurol, Christoph Probst Pl 1,Innrain 52, A-6020 Innsbruck, Austria.
   [Freyschlag, Christian E.] Med Univ Innsbruck, Dept Neurosurg, Christoph Probst Pl 1,Innrain 52, A-6020 Innsbruck, Austria.
   [Oberndorfer, Stefan] Karl Landsteiner Privat Univ, Univ Clin St Polten, Dept Neurol, Dunant Pl 1, A-3100 St Polten, Austria.
   [Bordihn, Karin] Paracelsus Private Med Univ, Univ Clin, Landeskrankenhaus Salzburg, Dept Neurosurg, Mullner Hauptstr 48, A-5020 Salzburg, Austria.
   [von Campe, Gord; Hoffermann, Markus] Med Univ Graz, Dept Neurosurg, Auenbruggerpl 29, A-8036 Graz, Austria.
   [Ruckser, Reinhard] Donauspital, Dept Internal Med 2, Langobardenstr 122, A-1220 Vienna, Austria.
   [Roessler, Karl] Friedrich Alexander Univ Erlangen Nurnberg, Dept Neurosurg, Schwabachanlage 6, D-91054 Erlangen, Germany.
   [Fischer, Michael B.] Med Univ Vienna, Dept Blood Grp Serol & Transfus Med, Wahringer Gurtel 18-20, A-1090 Vienna, Austria.
   [Visus, Carmen; Krumpl, Guenther; Felzmann, Thomas] Activartis Biotech GmbH, Wilhelminenstr 91 IIf, A-1160 Vienna, Austria.
C3 Kepler University Hospital; Johannes Kepler University Linz; Medical University of Vienna; Medical University of Vienna; Johannes Kepler University Linz; Kepler University Hospital; Medical University of Vienna; Medical University of Innsbruck; Medical University of Innsbruck; Paracelsus Private Medical University; Medical University of Graz; Donauspital; University of Erlangen Nuremberg; Medical University of Vienna
RP Marosi, C (通讯作者)，Med Univ Vienna, Dept Internal Med 1, Clin Div Med Oncol, Wahringer Gurtel 18-20, A-1090 Vienna, Austria.
EM johanna.buchroithner@kepleruniklinikum.at; friedrich.erhart@meduniwien.ac.at; Josef.Pichler@kepleruniklinikum.at; georg.widhalm@meduniwien.ac.at; Matthias.preusser@meduniwien.ac.at; guenther.stockhammer@i-med.ac.at; Martha.Nowosielski@i-med.ac.at; sarah.iglseder@tirol-kliniken.at; christian.freyschlag@i-med.ac.at; Stefan.Oberndorfer@stpoelten.lknoe.at; k.bordihn@salk.at; gord.von-campe@medunigraz.at; markus.hoffermann@lkhf.at; reinhard.ruckser@aon.at; Karl.roessler@uk.erlangen.de; Sabine.Spiegl-Kreinecker@kepleruniklinikum.at; michael.b.fischer@meduniwien.ac.at; thomas.czech@meduniwien.ac.at; maria-carmen.visus-miguel@aoporphan.com; g.krumpl@medresnet.com; tfelzm@gmail.com; christine.marosi@meduniwien.ac.at
FU Activartis Biotech GmbH
CR Ardon H, 2012, CANCER IMMUNOL IMMUN, V61, P2033, DOI 10.1007/s00262-012-1261-1
   Aspelund A, 2015, J EXP MED, V212, P991, DOI 10.1084/jem.20142290
   Balss J, 2008, ACTA NEUROPATHOL, V116, P597, DOI 10.1007/s00401-008-0455-2
   Bonifant CL, 2016, MOL THER-ONCOLYTICS, V3, P0, DOI 10.1038/mto.2016.11
   Bregy A, 2013, CANCER TREAT REV, V39, P891, DOI 10.1016/j.ctrv.2013.05.007
   Camporeale A, 2003, CANCER RES, V63, P3688
   Chang CN, 2011, J CLIN NEUROSCI, V18, P1048, DOI 10.1016/j.jocn.2010.11.034
   Chinot OL, 2014, NEW ENGL J MED, V370, P709, DOI 10.1056/NEJMoa1308345
   Cho DY, 2012, WORLD NEUROSURG, V77, P736, DOI 10.1016/j.wneu.2011.08.020
   Dohnal AM, 2007, CYTOTHERAPY, V9, P755, DOI 10.1080/14653240701589221
   Doucette TA, 2012, NEURO-ONCOLOGY, V14, P1136, DOI 10.1093/neuonc/nos139
   Erhart F, 2018, ACTA NEUROPATH UNPUB, V0, P0
   Esparza R, 2015, J NEURO-ONCOL, V123, P449, DOI 10.1007/s11060-015-1729-x
   Fadul CE, 2011, J IMMUNOTHER, V34, P382, DOI 10.1097/CJI.0b013e318215e300
   Felzmann T, 2005, CANCER IMMUNOL IMMUN, V54, P769, DOI 10.1007/s00262-004-0637-2
   Felzmann T, 2003, CYTOTHERAPY, V5, P391, DOI 10.1080/14653240310003053
   Gilbert MR, 2014, NEW ENGL J MED, V370, P699, DOI 10.1056/NEJMoa1308573
   Gilbert MR, 2013, J CLIN ONCOL, V31, P4085, DOI 10.1200/JCO.2013.49.6968
   Hegi ME, 2005, NEW ENGL J MED, V352, P997, DOI 10.1056/NEJMoa043331
   Hüttner KG, 2005, CANCER IMMUNOL IMMUN, V54, P67, DOI 10.1007/s00262-004-0571-3
   Inogés S, 2017, J TRANSL MED, V15, P0, DOI 10.1186/s12967-017-1202-z
   Kaiser A, 2003, EUR J IMMUNOL, V33, P162, DOI 10.1002/immu.200390019
   Kantoff PW, 2010, NEW ENGL J MED, V363, P411, DOI 10.1056/NEJMoa1001294
   Komohara Y, 2008, J PATHOL, V216, P15, DOI 10.1002/path.2370
   Langenkamp A, 2000, NAT IMMUNOL, V1, P311, DOI 10.1038/79758
   Liau LM, 2018, J TRANSL MED, V16, P0, DOI 10.1186/s12967-018-1507-6
   Liau LM, 2005, CLIN CANCER RES, V11, P5515, DOI 10.1158/1078-0432.CCR-05-0464
   Lim M, 2018, NAT REV CLIN ONCOL, V15, P422, DOI 10.1038/s41571-018-0003-5
   Louveau A, 2015, M S-MED SCI, V31, P953, DOI 10.1051/medsci/20153111005
   Louyeau A, 2015, TRENDS IMMUNOL, V36, P569, DOI 10.1016/j.it.2015.08.006
   Luger R, 2013, PLOS ONE, V8, P0, DOI 10.1371/journal.pone.0054879
   MACDONALD DR, 1990, J CLIN ONCOL, V8, P1277, DOI 10.1200/JCO.1990.8.7.1277
   Medzhitov R, 2002, SCIENCE, V296, P298, DOI 10.1126/science.1068883
   Nabhan C, 2010, NEW ENGL J MED, V363, P1966, DOI 10.1056/NEJMc1009982
   Nabors LB, 2015, NEURO-ONCOLOGY, V17, P708, DOI 10.1093/neuonc/nou356
   Pallini R, 2011, CANCER-AM CANCER SOC, V117, P162, DOI 10.1002/cncr.25581
   Phuphanich S, 2013, CANCER IMMUNOL IMMUN, V62, P125, DOI 10.1007/s00262-012-1319-0
   Pieczonka Christopher M, 2015, REV UROL, V17, P203
   Preusser M, 2011, CLIN NEUROPATHOL, V30, P217, DOI 10.5414/NP300422
   Prins RM, 2011, CLIN CANCER RES, V17, P1603, DOI 10.1158/1078-0432.CCR-10-2563
   Razavi SM, 2016, FRONT SURG, V3, P0, DOI 10.3389/fsurg.2016.00011
   Reinis M, 2004, INT J ONCOL, V25, P1165
   Sabado RL, 2015, NATURE, V519, P300, DOI 10.1038/nature14211
   Schuler G, 2003, CURR OPIN IMMUNOL, V15, P138, DOI 10.1016/S0952-7915(03)00015-3
   Steinman RM, 2007, J IMMUNOL, V178, P5
   STEINMAN RM, 1973, J EXP MED, V137, P1142, DOI 10.1084/jem.137.5.1142
   Stummer W, 2008, NEUROSURGERY, V62, P564, DOI 10.1227/01.NEU.0000346230.80425.3A
   Stupp R, 2005, NEW ENGL J MED, V352, P987, DOI 10.1056/NEJMoa043330
   Stupp R, 2015, JAMA-J AM MED ASSOC, V314, P2535, DOI 10.1001/jama.2015.16669
   Stupp R, 2014, LANCET ONCOL, V15, P1100, DOI 10.1016/S1470-2045(14)70379-1
   Subklewe M, 2014, CANCER IMMUNOL IMMUN, V63, P1093, DOI 10.1007/s00262-014-1600-5
   Tanimoto T, 2010, NEW ENGL J MED, V363, P1966, DOI 10.1056/NEJMc1009982
   VAN MEIR EG, 1995, GLIA, V15, P264, DOI 10.1002/glia.440150308
   Vik-Mo EO, 2013, CANCER IMMUNOL IMMUN, V62, P1499, DOI 10.1007/s00262-013-1453-3
   von Deimling A, 2011, BRAIN PATHOL, V21, P74, DOI 10.1111/j.1750-3639.2010.00454.x
   Wheeler CJ, 2008, CANCER RES, V68, P5955, DOI 10.1158/0008-5472.CAN-07-5973
   Wu A, 2010, NEURO-ONCOLOGY, V12, P1113, DOI 10.1093/neuonc/noq082
   Yamanaka R, 2005, CLIN CANCER RES, V11, P4160, DOI 10.1158/1078-0432.CCR-05-0120
   Yu JS, 2005, NEUROSURGERY, V57, P409, DOI 10.1093/neurosurgery/57.2.409b
   Yu JS, 2004, CANCER RES, V64, P4973, DOI 10.1158/0008-5472.CAN-03-3505
   Zeppernick F, 2008, CLIN CANCER RES, V14, P123, DOI 10.1158/1078-0432.CCR-07-0932
NR 61
TC 77
Z9 77
U1 3
U2 7
PU MDPI
PI BASEL
PA ST ALBAN-ANLAGE 66, CH-4052 BASEL, SWITZERLAND
SN 
EI 2072-6694
J9 CANCERS
JI Cancers
PD OCT 15
PY 2018
VL 10
IS 10
BP 
EP 
DI 10.3390/cancers10100372
PG 15
WC Oncology
SC Oncology
GA GY5XG
UT WOS:000448656500031
PM 30301187
DA 2025-02-17
ER

PT J
AU Löhr, M
   Freitag, B
   Technau, A
   Krauss, J
   Monoranu, CM
   Rachor, J
   Lutz, MB
   Hagemann, C
   Kessler, AF
   Linsenmann, T
   Wölf, M
   Ernestus, RI
   Engelhardt, S
   Gelbrich, G
   Schlegel, PG
   Eyrich, M
AF Loehr, Mario
   Freitag, Benjamin
   Technau, Antje
   Krauss, Juergen
   Monoranu, Camelia-Maria
   Rachor, Johannes
   Lutz, Manfred B.
   Hagemann, Carsten
   Kessler, Almuth F.
   Linsenmann, Thomas
   Woelf, Matthias
   Ernestus, Ralf-Ingo
   Engelhardt, Sabrina
   Gelbrich, Gotz
   Schlegel, Paul G.
   Eyrich, Matthias
TI High-grade glioma associated immunosuppression does not prevent immune responses induced by therapeutic vaccines in combination with T<sub>reg</sub> depletion
SO CANCER IMMUNOLOGY IMMUNOTHERAPY
LA English
DT Article
DE High-grade glioma; Immunosuppression; MDSCs; Treg depletion; DC vaccines; CNS homing
ID pulsed dendritic cells; peripheral-blood; suppressor-cells; recurrent glioma; malignant glioma; tumor; vaccination; glioblastoma; monocytes; accumulation
AB High-grade gliomas (HGG) exert systemic immunosuppression, which is of particular importance as immunotherapeutic strategies such as therapeutic vaccines are increasingly used to treat HGGs. In a first cohort of 61 HGG patients we evaluated a panel of 30 hematological and 34 plasma biomarkers. Then, we investigated in a second cohort of 11 relapsed HGG patients receiving immunomodulation with metronomic cyclophosphamide upfront to a DC-based vaccine whether immune abnormalities persisted and whether they hampered induction of IFN gamma(+) T-cell responses. HGG patients from the first cohort showed increased numbers of leukocytes, neutrophils and MDSCs and in parallel reduced numbers of CD4(+)/CD8(+) T-cells, plasmacytoid and conventional DC2s. MDSCs and T-cell alterations were more profound in WHO IVA degrees glioma patients. Moreover, levels of MDSCs and epidermal growth factor were negatively associated with survival. Serum levels of IL-2, IL-4, IL-5 and IL-10 were altered in HGG patients, however, without any impact on clinical outcome. In the immunotherapy cohort, 6-month overall survival was 100%. Metronomic cyclophosphamide led to > 40% reduction of regulatory T cells (T-reg). In parallel to T-reg-depletion, MDSCs and DC subsets became indistinguishable from healthy controls, whereas T-lymphopenia persisted. Despite low T-cells, IFN gamma-responses could be induced in 9/10 analyzed cases. Importantly, frequency of CD8(+)VLA-4(+) T-cells with CNS-homing properties, but not of CD4(+) VLA-4(+) T-cells, increased during vaccination. Our study identifies several features of systemic immunosuppression in HGGs. Metronomic cyclophosphamide in combination with an active immunization alleviates the latter and the combined treatment allows induction of a high rate of anti-glioma immune responses.
C1 [Loehr, Mario; Hagemann, Carsten; Kessler, Almuth F.; Linsenmann, Thomas; Ernestus, Ralf-Ingo] Univ Med Ctr Wurzburg, Dept Neurosurg, Wurzburg, Germany.
   [Freitag, Benjamin; Technau, Antje; Rachor, Johannes; Woelf, Matthias; Schlegel, Paul G.; Eyrich, Matthias] Univ Childrens Hosp Wurzburg, Dept Pediat Oncol, Josef Schneider Str 2, D-97080 Wurzburg, Germany.
   [Krauss, Juergen] Univ Med Ctr, Dept Pediat Neurosurg, Wurzburg, Germany.
   [Monoranu, Camelia-Maria] Univ Wurzburg, Inst Pathol, Dept Neuropathol, Wurzburg, Germany.
   [Lutz, Manfred B.] Univ Wurzburg, Inst Virol & Immunobiol, Wurzburg, Germany.
   [Engelhardt, Sabrina; Gelbrich, Gotz] Univ Med Ctr, Dept Epidemiol & Biostat, Wurzburg, Germany.
C3 University of Wurzburg; University of Wurzburg; University of Wurzburg; University of Wurzburg; University of Wurzburg; University of Wurzburg
RP Eyrich, M (通讯作者)，Univ Childrens Hosp Wurzburg, Dept Pediat Oncol, Josef Schneider Str 2, D-97080 Wurzburg, Germany.
EM eyrich_m@ukw.de
FU Interdisziplinares Zentrum fur Klinische Forschung Wurzburg [B-107]; Deutsche Kinderkrebsstiftung [DKKS 2015.15]; Vogel Stiftung Dr. Eckernkamp, Wurzburg; Faculty of Medicine of the University of Wurzburg
CR Akiyama Y, 2012, BMC CANCER, V12, P0, DOI 10.1186/1471-2407-12-623
   Albulescu R, 2013, MEDIAT INFLAMM, V2013, P0, DOI 10.1155/2013/979748
   AWWAD M, 1989, CANCER RES, V49, P1649
   Brandau S, 2011, J LEUKOCYTE BIOL, V89, P311, DOI 10.1189/jlb.0310162
   BROOKS WH, 1972, J EXP MED, V136, P1631, DOI 10.1084/jem.136.6.1631
   Calzascia T, 2005, IMMUNITY, V22, P175, DOI 10.1016/j.immuni.2004.12.008
   CHAN BMC, 1991, J IMMUNOL, V147, P398
   Dix AR, 1999, J NEUROIMMUNOL, V100, P216, DOI 10.1016/S0165-5728(99)00203-9
   Eyrich M, 2016, P CRI CIMT EATI AACR, V4, P0
   Eyrich M, 2014, CYTOTHERAPY, V16, P946, DOI 10.1016/j.jcyt.2014.02.017
   Fecci PE, 2007, CLIN CANCER RES, V13, P2158, DOI 10.1158/1078-0432.CCR-06-2070
   Filipazzi P, 2007, J CLIN ONCOL, V25, P2546, DOI 10.1200/JCO.2006.08.5829
   Fries G, 1996, J NEUROSURG, V85, P642, DOI 10.3171/jns.1996.85.4.0642
   Fujita M, 2011, CANCER RES, V71, P2664, DOI 10.1158/0008-5472.CAN-10-3055
   Gabrusiewicz K, 2016, JCI INSIGHT, V1, P0, DOI 10.1172/jci.insight.85841
   Ge YZ, 2012, CANCER IMMUNOL IMMUN, V61, P353, DOI 10.1007/s00262-011-1106-3
   Ghiringhelli F, 2007, CANCER IMMUNOL IMMUN, V56, P641, DOI 10.1007/s00262-006-0225-8
   Gousias Konstantinos, 2014, SURG NEUROL INT, V5, P89, DOI 10.4103/2152-7806.134104
   Grauer OM, 2008, INT J CANCER, V122, P1794, DOI 10.1002/ijc.23284
   Gustafson MP, 2010, NEURO-ONCOLOGY, V12, P631, DOI 10.1093/neuonc/noq001
   Han S, 2015, BMC CANCER, V15, P0, DOI 10.1186/s12885-015-1629-7
   Harshyne LA, 2016, NEURO-ONCOLOGY, V18, P206, DOI 10.1093/neuonc/nov107
   Hermans IF, 2003, CANCER RES, V63, P8408
   Jia WT, 2010, J NEUROIMMUNOL, V223, P20, DOI 10.1016/j.jneuroim.2010.03.011
   Kammula US, 1999, J IMMUNOL, V163, P6867
   Kusmartsev S, 2008, CLIN CANCER RES, V14, P8270, DOI 10.1158/1078-0432.CCR-08-0165
   Liau LM, 2005, CLIN CANCER RES, V11, P5515, DOI 10.1158/1078-0432.CCR-05-0464
   Lin Y, 2013, J NEURO-ONCOL, V114, P199, DOI 10.1007/s11060-013-1171-x
   Lutsiak MEC, 2005, BLOOD, V105, P2862, DOI 10.1182/blood-2004-06-2410
   Maes W, 2013, CLIN DEV IMMUNOL, V0, P0, DOI DOI 10.1155/2013/952469
   Maes W, 2009, NEURO-ONCOLOGY, V11, P529, DOI 10.1215/15228517-2009-004
   Mandruzzato S, 2009, J IMMUNOL, V182, P6562, DOI 10.4049/jimmunol.0803831
   Morse MA, 2008, BLOOD, V112, P610, DOI 10.1182/blood-2008-01-135319
   Nduom EK, 2015, NEURO-ONCOLOGY, V17, P9, DOI 10.1093/neuonc/nov151
   Nizzoli G, 2013, BLOOD, V122, P932, DOI 10.1182/blood-2013-04-495424
   Phuphanich S, 2013, CANCER IMMUNOL IMMUN, V62, P125, DOI 10.1007/s00262-012-1319-0
   Prosniak M, 2013, CLIN CANCER RES, V19, P3776, DOI 10.1158/1078-0432.CCR-12-1940
   Radojcic V, 2010, CANCER IMMUNOL IMMUN, V59, P137, DOI 10.1007/s00262-009-0734-3
   Rapp M, 2006, J NEUROSURG, V105, P41, DOI 10.3171/jns.2006.105.1.41
   Raychaudhuri B, 2011, NEURO-ONCOLOGY, V13, P591, DOI 10.1093/neuonc/nor042
   Rodrigues JC, 2010, NEURO-ONCOLOGY, V12, P351, DOI 10.1093/neuonc/nop023
   Rodriguez PC, 2009, CANCER RES, V69, P1553, DOI 10.1158/0008-5472.CAN-08-1921
   Sasaki K, 2009, J IMMUNOTHER, V32, P793, DOI 10.1097/CJI.0b013e3181acec1e
   Schneider T, 2006, J NEURO-ONCOL, V79, P61, DOI 10.1007/s11060-005-9116-7
   Technau A, 2017, KLIN PADIATR, V229, P361
   Vujanovic L, 2007, J CELL BIOCHEM, V102, P301, DOI 10.1002/jcb.21473
   Walter S, 2012, NAT MED, V18, P1254, DOI 10.1038/nm.2883
   Wheeler CJ, 2008, CANCER RES, V68, P5955, DOI 10.1158/0008-5472.CAN-07-5973
   Wheeler CJ, 2003, J IMMUNOL, V171, P4927, DOI 10.4049/jimmunol.171.9.4927
   Wilson EH, 2010, J CLIN INVEST, V120, P1368, DOI 10.1172/JCI41911
   Woroniecka K, 2018, CLIN CANCER RES, V24, P4175, DOI 10.1158/1078-0432.CCR-17-1846
   Wu JJ, 2015, ONCOIMMUNOLOGY, V4, P0, DOI 10.1080/2162402X.2015.1005521
   Yamanaka R, 2003, BRIT J CANCER, V89, P1172, DOI 10.1038/sj.bjc.6601268
   Yamanaka R, 2005, CLIN CANCER RES, V11, P4160, DOI 10.1158/1078-0432.CCR-05-0120
   Yu JS, 2001, CANCER RES, V61, P842
   Yu JS, 2004, CANCER RES, V64, P4973, DOI 10.1158/0008-5472.CAN-03-3505
NR 56
TC 15
Z9 18
U1 0
U2 3
PU SPRINGER
PI NEW YORK
PA ONE NEW YORK PLAZA, SUITE 4600, NEW YORK, NY, UNITED STATES
SN 0340-7004
EI 1432-0851
J9 CANCER IMMUNOL IMMUN
JI Cancer Immunol. Immunother.
PD OCT 15
PY 2018
VL 67
IS 10
BP 1545
EP 1558
DI 10.1007/s00262-018-2214-0
PG 14
WC Oncology; Immunology
SC Oncology; Immunology
GA GW0RT
UT WOS:000446577600006
PM 30054667
DA 2025-02-17
ER

PT J
AU Filley, A
   Henriquez, M
   Bhowmik, T
   Tewari, BN
   Rao, X
   Wan, J
   Miller, MA
   Liu, YL
   Bentley, RT
   Dey, M
AF Filley, Anna
   Henriquez, Mario
   Bhowmik, Tanmoy
   Tewari, Brij Nath
   Rao, Xi
   Wan, Jun
   Miller, Margaret A.
   Liu, Yunlong
   Bentley, R. Timothy
   Dey, Mahua
TI Immunologic and gene expression profiles of spontaneous canine oligodendrogliomas
SO JOURNAL OF NEURO-ONCOLOGY
LA English
DT Article
DE Malignant glioma; Glioblastoma; Spontaneous canine glioma; Immunotherapy; Gene expression
ID regulatory t-cells; tumor-infiltrating lymphocytes; human glioblastoma-multiforme; malignant glioma; adjuvant temozolomide; brain-tumors; survival; dogs; model; radiotherapy
AB Malignant glioma (MG), the most common primary brain tumor in adults, is extremely aggressive and uniformly fatal. Several treatment strategies have shown significant preclinical promise in murine models of glioma; however, none have produced meaningful clinical responses in human patients. We hypothesize that introduction of an additional preclinical animal model better approximating the complexity of human MG, particularly in interactions with host immune responses, will bridge the existing gap between these two stages of testing. Here, we characterize the immunologic landscape and gene expression profiles of spontaneous canine glioma and evaluate its potential for serving as such a translational model. RNA in situ hybridization, flowcytometry, and RNA sequencing were used to evaluate immune cell presence and gene expression in healthy and glioma-bearing canines. Similar to human MGs, canine gliomas demonstrated increased intratumoral immune cell infiltration (CD4+, CD8+ and CD4+Foxp3+ T cells). The peripheral blood of glioma-bearing dogs also contained a relatively greater proportion of CD4+Foxp3+ regulatory T cells and plasmacytoid dendritic cells. Tumors were strongly positive for PD-L1 expression and glioma-bearing animals also possessed a greater proportion of immune cells expressing the immune checkpoint receptors CTLA-4 and PD-1. Analysis of differentially expressed genes in our canine populations revealed several genetic changes paralleling those known to occur in human disease. Naturally occurring canine glioma has many characteristics closely resembling human disease, particularly with respect to genetic dysregulation and host immune responses to tumors, supporting its use as a translational model in the preclinical testing of prospective anti-glioma therapies proven successful in murine studies.
C1 [Filley, Anna; Henriquez, Mario; Bhowmik, Tanmoy; Tewari, Brij Nath; Dey, Mahua] Indiana Univ, Dept Neurosurg, IU Simon Canc Ctr, Indianapolis, IN 46204 USA.
   [Rao, Xi; Wan, Jun; Liu, Yunlong] Indiana Univ, Dept Med & Mol Genet, IU Simon Canc Ctr, Indianapolis, IN 46204 USA.
   [Miller, Margaret A.] Purdue Univ, Dept Comparat Pathobiol, Ctr Canc Res, W Lafayette, IN 47907 USA.
   [Bentley, R. Timothy] Purdue Univ, Dept Vet Clin Sci, Ctr Canc Res, W Lafayette, IN 47907 USA.
   [Dey, Mahua] Indiana Univ Purdue Univ Indianapolis IUPUI, Neurosci Res Bldg,320 West 15th St,Room NB400A, Indianapolis, IN 46202 USA.
C3 Indiana University System; Indiana University Indianapolis; Indiana University Health; IU Health University Hospital; Indiana University System; Indiana University Indianapolis; Indiana University Health; IU Health University Hospital; Purdue University System; Purdue University; Purdue University System; Purdue University; Indiana University System; Indiana University Indianapolis
RP Dey, M (通讯作者)，Indiana Univ, Dept Neurosurg, IU Simon Canc Ctr, Indianapolis, IN 46204 USA.; Dey, M (通讯作者)，Indiana Univ Purdue Univ Indianapolis IUPUI, Neurosci Res Bldg,320 West 15th St,Room NB400A, Indianapolis, IN 46202 USA.
EM mdey@iu.edu
FU NIH [K08NS092895]; Collaborative Core for Cancer Bioinformatics (C3B) [P30CA082709]; Purdue University Center for Cancer Research [P30CA023168]; Walther Cancer Foundation
CR Aoki H, 2007, CLIN CANCER RES, V13, P6603, DOI 10.1158/1078-0432.CCR-07-0145
   Bentley RT, 2016, VET COMP ONCOL, V14, P318, DOI 10.1111/vco.12106
   Bentley RT, 2017, NEURO-ONCOLOGY, V19, P312, DOI 10.1093/neuonc/now109
   Berg JV, 2013, J EXP MED, V210, P2803, DOI 10.1084/jem.20130678
   Berghoff AS, 2015, NEURO-ONCOLOGY, V17, P1064, DOI 10.1093/neuonc/nou307
   Brennan CW, 2013, CELL, V155, P462, DOI 10.1016/j.cell.2013.09.034
   Chin L, 2008, NATURE, V455, P1061, DOI 10.1038/nature07385
   Debinski W, 2013, PLOS ONE, V8, P0, DOI 10.1371/journal.pone.0077719
   Dey M, 2015, J IMMUNOL, V195, P367, DOI 10.4049/jimmunol.1401607
   Dey M, 2014, J NEUROIMMUNOL, V266, P33, DOI 10.1016/j.jneuroim.2013.10.012
   Dickinson PJ, 2016, J NEUROPATH EXP NEUR, V75, P700, DOI 10.1093/jnen/nlw042
   Dickinson PJ, 2010, NEURO-ONCOLOGY, V12, P928, DOI 10.1093/neuonc/noq046
   Dix AR, 1999, J NEUROIMMUNOL, V100, P216, DOI 10.1016/S0165-5728(99)00203-9
   El Andaloussi A, 2006, NEURO-ONCOLOGY, V8, P234, DOI 10.1215/15228517-2006-006
   Gömöri É, 2012, DIAGN PATHOL, V7, P0, DOI 10.1186/1746-1596-7-8
   Higgins RBA, 2016, TUMORS NERVOUS SYSTE, V0, P0
   Huang DW, 2008, BIOINFORMATION, V2, P428
   Huang DW, 2009, NAT PROTOC, V4, P44, DOI 10.1038/nprot.2008.211
   Jacobs JFM, 2010, J NEUROIMMUNOL, V225, P195, DOI 10.1016/j.jneuroim.2010.05.020
   Jacobs JFM, 2009, NEURO-ONCOLOGY, V11, P394, DOI 10.1215/15228517-2008-104
   Joshi AD, 2017, ONCOTARGET, V8, P80124, DOI 10.18632/oncotarget.19085
   Kmiecik J, 2013, J NEUROIMMUNOL, V264, P71, DOI 10.1016/j.jneuroim.2013.08.013
   LeBlanc AK, 2016, NEURO-ONCOLOGY, V18, P1209, DOI 10.1093/neuonc/now051
   Li J, 2016, INT J ONCOL, V48, P723, DOI 10.3892/ijo.2015.3285
   Ligon KL, 2007, NEURON, V53, P503, DOI 10.1016/j.neuron.2007.01.009
   Lipsitz D, 2003, VET PATHOL, V40, P659, DOI 10.1354/vp.40-6-659
   Mehta S, 2011, CANCER CELL, V19, P359, DOI 10.1016/j.ccr.2011.01.035
   Ning XH, 2015, CANCER LETT, V359, P198, DOI 10.1016/j.canlet.2015.01.005
   Paoloni M, 2008, NAT REV CANCER, V8, P147, DOI 10.1038/nrc2273
   Rabinovich GA, 2007, ANNU REV IMMUNOL, V25, P267, DOI 10.1146/annurev.immunol.25.022106.141609
   Rahman WFWA, 2015, INT J CLIN EXP PATHO, V8, P6095
   Reardon DA, 2016, CANCER IMMUNOL RES, V4, P124, DOI 10.1158/2326-6066.CIR-15-0151
   Reifenberger G, 2004, J MOL MED, V82, P656, DOI 10.1007/s00109-004-0564-x
   Reifenberger G, 2003, J NEUROPATH EXP NEUR, V62, P111, DOI 10.1093/jnen/62.2.111
   Robinson MD, 2010, BIOINFORMATICS, V26, P139, DOI 10.1093/bioinformatics/btp616
   Rousseau A, 2006, J NEUROPATH EXP NEUR, V65, P1149, DOI 10.1097/01.jnen.0000248543.90304.2b
   Schiffman JD, 2015, PHILOS T R SOC B, V370, P0, DOI 10.1098/rstb.2014.0231
   Snyder JM, 2006, J VET INTERN MED, V20, P669, DOI 10.1892/0891-6640(2006)20[669:CIPNC]2.0.CO;2
   Song RB, 2013, J VET INTERN MED, V27, P1143, DOI 10.1111/jvim.12136
   Stoica G, 2004, VET PATHOL, V41, P10, DOI 10.1354/vp.41-1-10
   Stupp R, 2005, NEW ENGL J MED, V352, P987, DOI 10.1056/NEJMoa043330
   Stupp R, 2009, LANCET ONCOL, V10, P459, DOI 10.1016/S1470-2045(09)70025-7
   Thomas R, 2009, J NEURO-ONCOL, V94, P333, DOI 10.1007/s11060-009-9877-5
   Venere M, 2015, SCI TRANSL MED, V7, P0, DOI 10.1126/scitranslmed.aac6762
   Wainwright DA, 2014, CLIN CANCER RES, V20, P5290, DOI 10.1158/1078-0432.CCR-14-0514
   Walker DG, 2006, J NEUROIMMUNOL, V175, P59, DOI 10.1016/j.jneuroim.2006.03.006
   Wang F, 2012, J MOL DIAGN, V14, P22, DOI 10.1016/j.jmoldx.2011.08.002
   Wei B, 2014, TUMOR BIOL, V35, P2923, DOI 10.1007/s13277-013-1376-9
   Zeng J, 2013, INT J RADIAT ONCOL, V86, P343, DOI 10.1016/j.ijrobp.2012.12.025
   Zhang DB, 2016, INT J MOL SCI, V17, P0, DOI 10.3390/ijms17050664
NR 50
TC 22
Z9 22
U1 0
U2 8
PU SPRINGER
PI NEW YORK
PA 233 SPRING ST, NEW YORK, NY 10013 USA
SN 0167-594X
EI 1573-7373
J9 J NEURO-ONCOL
JI J. Neuro-Oncol.
PD MAY 15
PY 2018
VL 137
IS 3
BP 469
EP 479
DI 10.1007/s11060-018-2753-4
PG 11
WC Oncology; Clinical Neurology
SC Oncology; Neurosciences & Neurology
GA GE2IP
UT WOS:000431039200004
PM 29330750
DA 2025-02-17
ER

PT J
AU Wang, X
   Xiong, ZY
   Liu, Z
   Huang, X
   Jiang, XB
AF Wang, Xuan
   Xiong, Zhiyong
   Liu, Zhen
   Huang, Xing
   Jiang, Xiaobing
TI Angiopep-2/IP10-EGFRvIIIscFv modified nanoparticles and CTL synergistically inhibit malignant glioblastoma
SO SCIENTIFIC REPORTS
LA English
DT Article
ID dendritic cells; cancer; glioma; expression; egfrviii; therapy; patient; growth; brain
AB Preparation of agents that can successfully traverse the blood-brain-barrier (BBB) is a key challenge in brain cancer therapeutics. In this study, angiopep-2 was used as a brain-targeting peptide for preparing multifunctional Angiopep-2-modified poly nanoparticles, angiopep-2 and IP10-EGFRvIIIscFv fusion protein modified nanoparticles. In vitro experiments showed a greater uptake of Angiopep-2 modified nanoparticles, also angiopep-2 and IP10-EGFRvIIIscFv fusion protein modified nanoparticles by bEnd. 3 cells versus nanoparticles and nanoparticles modified by IP10-EGFRvIIIscFv. Angiopep-2 and IP10-EGFRvIIIscFv fusion protein modified nanoparticles accumulated in brain tissue after intravenous injection and recruited activated CD8(+) T lymphocytes to location of glioblastoma cells. In vivo experiments to assess anti-glioblastoma effect of angiopep-2 and IP10-EGFRvIIIscFv fusion protein modified nanoparticles showed significantly reduced tumor volume in angiopep-2 and IP10-EGFRvIIIscFv fusion protein modified nanoparticles(+) CD8(+) cytotoxic T lymphocytes group versus in NPs modified by IP10-EGFRvIIIscFv(+) CD8(+) cytotoxic T lymphocytes, CD8(+) cytotoxic T lymphocytes, Angiopep-2 modified nanoparticles(+) CD8(+) cytotoxic T lymphocytes, angiopep-2 and IP10-EGFRvIIIscFv fusion protein modified nanoparticles and PBS groups. Leukocytes infiltrated in brain tissues showed strong anti-glioblastoma activity in angiopep-2 and IP10-EGFRvIIIscFv fusion protein modified nanoparticles(+) CD8(+) cytotoxic T lymphocytes treated mice. Thus, angiopep-2 and IP10-EGFRvIIIscFv fusion protein modified nanoparticles may be useful for brain-targeted delivery and recruitment of activated CD8(+) T lymphocytes to glioblastoma cells.
C1 [Wang, Xuan; Xiong, Zhiyong; Liu, Zhen; Huang, Xing; Jiang, Xiaobing] Huazhong Univ Sci & Technol, Tongji Med Coll, Dept Neurosurg, Wuhan 430022, Hubei, Peoples R China.
C3 Huazhong University of Science & Technology
RP Jiang, XB (通讯作者)，Huazhong Univ Sci & Technol, Tongji Med Coll, Dept Neurosurg, Wuhan 430022, Hubei, Peoples R China.
EM jxb917@126.com
FU National Nature Science Foundation of China [81272778]
CR Afra D, 2002, LANCET, V359, P1011
   Al-Nedawi K, 2008, NAT CELL BIOL, V10, P619, DOI 10.1038/ncb1725
   Boyd PS, 2016, NANOSCALE, V8, P20037, DOI 10.1039/c6nr05880a
   Carpentier AE, 2006, CURR OPIN ONCOL, V18, P631, DOI 10.1097/01.cco.0000245321.34658.f4
   Carrasco J, 2008, J IMMUNOL, V180, P3585, DOI 10.4049/jimmunol.180.5.3585
   Christiaansen A, 2015, CURR OPIN IMMUNOL, V36, P54, DOI 10.1016/j.coi.2015.06.012
   Donson AM, 2012, J IMMUNOL, V189, P1920, DOI 10.4049/jimmunol.1103373
   Enderlin M, 2009, CANCER GENE THER, V16, P149, DOI 10.1038/cgt.2008.62
   Fujita M, 2008, J IMMUNOL, V180, P2089, DOI 10.4049/jimmunol.180.4.2089
   Fujita M, 2009, CANCER RES, V69, P1587, DOI 10.1158/0008-5472.CAN-08-2915
   Fujita T, 2011, J INVEST DERMATOL, V131, P1660, DOI 10.1038/jid.2011.123
   Gao HL, 2011, BIOMATERIALS, V32, P8669, DOI 10.1016/j.biomaterials.2011.07.069
   Gruber T, 2013, ONCOIMMUNOLOGY, V2, P0, DOI 10.4161/onci.22893
   Khasraw M, 2010, CURR ONCOL REP, V12, P26, DOI 10.1007/s11912-009-0077-4
   Kioi M, 2008, MOL CANCER THER, V7, P1579, DOI 10.1158/1535-7163.MCT-07-2131
   Kuan CT, 1999, CLIN CANCER RES, V5, P1539
   Lefranc F, 2006, EXPERT REV ANTICANC, V6, P719, DOI 10.1586/14737140.6.5.719
   Lewkowicz P, 2006, J IMMUNOL, V177, P7155, DOI 10.4049/jimmunol.177.10.7155
   Liu QL, 2009, HEPATOB PANCREAT DIS, V8, P529
   Manconi Frank, 2000, METHODS IN CELL SCIENCE, V22, P89, DOI 10.1023/A:1009895723488
   Morokoff AP, 2004, J CLIN NEUROSCI, V11, P807, DOI 10.1016/j.jocn.2004.03.004
   Ohgaki H, 2004, CANCER RES, V64, P6892, DOI 10.1158/0008-5472.CAN-04-1337
   Reardon DA, 2006, J CLIN ONCOL, V24, P1253, DOI 10.1200/JCO.2005.04.5302
   Sathornsumetee S, 2007, NEUROL CLIN, V25, P1111, DOI 10.1016/j.ncl.2007.07.004
   Segal G, 2000, J NATL CANCER I, V92, P77, DOI 10.1093/jnci/92.1.77
   Smyth MJ, 2016, NAT REV CLIN ONCOL, V13, P143, DOI 10.1038/nrclinonc.2015.209
   Sun H, 2001, J IMMUNOTHER, V24, P138, DOI 10.1097/00002371-200103000-00008
   Swiech-Zubilewicz A, 2000, KLIN OCZNA, V102, P399
   Vercoulen Y, 2009, PLOS ONE, V4, P0, DOI 10.1371/journal.pone.0007183
   Vesely MD, 2011, ANNU REV IMMUNOL, V29, P235, DOI 10.1146/annurev-immunol-031210-101324
   Wang HY, 2013, J GASTROEN HEPATOL, V28, P43, DOI 10.1111/jgh.12091
   Wang XX, 2014, TUMOR BIOL, V35, P1641, DOI 10.1007/s13277-013-1226-9
   Wen PY, 2008, NEW ENGL J MED, V359, P492, DOI 10.1056/NEJMra0708126
   Wu Q, 2012, MOL CANCER, V11, P0, DOI 10.1186/1476-4598-11-3
NR 34
TC 23
Z9 27
U1 1
U2 24
PU NATURE PORTFOLIO
PI BERLIN
PA HEIDELBERGER PLATZ 3, BERLIN, 14197, GERMANY
SN 2045-2322
EI 
J9 SCI REP-UK
JI Sci Rep
PD AUG 27
PY 2018
VL 8
IS 
BP 
EP 
DI 10.1038/s41598-018-30072-x
PG 11
WC Multidisciplinary Sciences
SC Science & Technology - Other Topics
GA GR7LI
UT WOS:000442870300005
PM 30150691
DA 2025-02-17
ER

PT J
AU Zhang, LJ
   Sorensen, MD
   Kristensen, BW
   Reifenberger, G
   McIntyre, TM
   Lin, F
AF Zhang, Lingjun
   Sorensen, Mia D.
   Kristensen, Bjarne W.
   Reifenberger, Guido
   McIntyre, Thomas M.
   Lin, Feng
TI D-2-Hydroxyglutarate Is an Intercellular Mediator in IDH-Mutant Gliomas Inhibiting Complement and T Cells
SO CLINICAL CANCER RESEARCH
LA English
DT Article
ID immune surveillance; regulatory proteins; mutations; pathway; system; tumors; lines; differentiation; classification; activation
AB Purpose: Somatic mutations in the isocitrate dehydrogenase (IDH)-1 and -2 genes are remarkably penetrant in diffuse gliomas. These highly effective gain-of-function mutations enable mutant IDH to efficiently metabolize isocitrate to D2- hydroxyglutarate (D 2-HG) that accumulates to high concentrations within the tumor microenvironment. D2-HG is an intracellular effector that promotes tumor growth through widespread epigenetic changes in IDH-mutant tumor cells, but its potential role as an intercellular immune regulator remains understudied. Experimental Design: Complement activation and CD4(+), CD8(+), or FOXP3(+) T-cell infiltration into primary tumor tissue were determined by immunohistochemistry using sections from 72 gliomas of World Health Organization (WHO) grade III and IV with or without IDH mutations. Ex vivo experiments with D 2-HG identified immune inhibitory mechanisms. Results: IDHmutation associated with significantly reduced complement activation and decreased numbers of tumorinfiltrating CD4(+) and CD8(+) T cells with comparable FOXP3(+)/CD4(+) ratios. D 2-HG potently inhibited activation of complement by the classical and alternative pathways, attenuated complement-mediated glioma cell damage, decreased cellular C3b(iC3b) opsonization, and impaired complement-mediated phagocytosis. AlthoughD2-HG did not affect dendritic cell differentiation or function, it significantly inhibited activated T-cell migration, proliferation, and cytokine secretion. Conclusions: D 2-HG suppresses the host immune system, potentially promoting immune escape of IDH-mutant tumors. (C) 2018 AACR.
C1 [Zhang, Lingjun; Lin, Feng] Cleveland Clin, Lerner Res Inst, Dept Immunol, Cleveland, OH 44106 USA.
   [Sorensen, Mia D.; Kristensen, Bjarne W.] Odense Univ Hosp, Dept Pathol, Odense C, Denmark.
   [Sorensen, Mia D.; Kristensen, Bjarne W.] Univ Southern Denmark, Dept Clin Res, Odense C, Denmark.
   [Reifenberger, Guido] Heinrich Heine Univ, Dept Neuropathol, Dusseldorf, Germany.
   [McIntyre, Thomas M.] Cleveland Clin, Lerner Res Inst, Dept Cellular & Mol Med, Cleveland, OH 44106 USA.
C3 Cleveland Clinic Foundation; University of Southern Denmark; Odense University Hospital; University of Southern Denmark; Heinrich Heine University Dusseldorf; Cleveland Clinic Foundation
RP Lin, F (通讯作者)，Cleveland Clin, Cleveland, OH 44095 USA.
EM linf2@ccf.org
FU NIH [R01 DK 10358]; Cleveland Clinic Center of Excellence in Cancer-Associated Thrombosis Award; VeloSano Pilot Project Award
CR Alsaab HO, 2017, FRONT PHARMACOL, V8, P0, DOI 10.3389/fphar.2017.00561
   Amankulor NM, 2017, GENE DEV, V31, P774, DOI 10.1101/gad.294991.116
   Amary MF, 2011, J PATHOL, V224, P334, DOI 10.1002/path.2913
   Arbore G, 2016, SCIENCE, V352, P0, DOI 10.1126/science.aad1210
   Berghoff AS, 2017, NEURO-ONCOLOGY, V19, P1460, DOI 10.1093/neuonc/nox054
   Blom AM, 2014, CLIN EXP IMMUNOL, V178, P142, DOI 10.1111/cei.12388
   Cairns RA, 2012, BLOOD, V119, P1901, DOI 10.1182/blood-2011-11-391748
   Cravedi P, 2013, SEMIN NEPHROL, V33, P565, DOI 10.1016/j.semnephrol.2013.08.007
   Dahlrot RH, 2013, J NEURO-ONCOL, V114, P309, DOI 10.1007/s11060-013-1186-3
   Dang L, 2009, NATURE, V462, P739, DOI 10.1038/nature08617
   Domingues P, 2016, BRAIN BEHAV IMMUN, V53, P1, DOI 10.1016/j.bbi.2015.07.019
   EHLENBERGER AG, 1977, J EXP MED, V145, P357, DOI 10.1084/jem.145.2.357
   Fishelson Z, 2003, MOL IMMUNOL, V40, P109, DOI 10.1016/S0161-5890(03)00112-3
   Gorter A, 1999, IMMUNOL TODAY, V20, P576, DOI 10.1016/S0167-5699(99)01537-6
   Hartmann C, 2010, ACTA NEUROPATHOL, V120, P707, DOI 10.1007/s00401-010-0781-z
   Hartmann C, 2009, ACTA NEUROPATHOL, V118, P469, DOI 10.1007/s00401-009-0561-9
   Ho PC, 2017, CURR OPIN IMMUNOL, V46, P38, DOI 10.1016/j.coi.2017.04.003
   Horbinski C, 2013, ACTA NEUROPATHOL, V125, P621, DOI 10.1007/s00401-013-1106-9
   HUANG AYC, 1994, SCIENCE, V264, P961, DOI 10.1126/science.7513904
   Kohanbash G, 2017, J CLIN INVEST, V127, P1425, DOI 10.1172/JCI90644
   Koivunen P, 2012, NATURE, V483, P485, DOI 10.1038/nature10898
   Kolev M, 2014, NAT REV IMMUNOL, V14, P811, DOI 10.1038/nri3761
   Kurita M, 1999, CLIN EXP IMMUNOL, V116, P547
   Linninger A, 2018, NEUROONCOL, V0, P0
   Louis DN, 2016, ACTA NEUROPATHOL, V131, P803, DOI 10.1007/s00401-016-1545-1
   Lu C, 2012, NATURE, V483, P474, DOI 10.1038/nature10860
   Mardis ER, 2009, NEW ENGL J MED, V361, P1058, DOI 10.1056/NEJMoa0903840
   Morgan BP, 2000, COMPLEMENT METHODS P, V150, P0
   NAGATA Y, 1983, NATURE, V306, P597, DOI 10.1038/306597a0
   Okroj M, 2012, PLOS ONE, V7, P0, DOI 10.1371/journal.pone.0047245
   Parsons DW, 2008, SCIENCE, V321, P1807, DOI 10.1126/science.1164382
   Passmore JS, 2001, IMMUNOLOGY, V102, P146, DOI 10.1046/j.1365-2567.2001.01164.x
   PRAZ F, 1983, J IMMUNOL, V131, P1396
   Ricklin D, 2010, NAT IMMUNOL, V11, P785, DOI 10.1038/ni.1923
   Rogers LM, 2014, IMMUNOL RES, V59, P203, DOI 10.1007/s12026-014-8542-z
   Swann JB, 2007, J CLIN INVEST, V117, P1137, DOI 10.1172/JCI31405
   Thurman JM, 2006, J IMMUNOL, V176, P1305, DOI 10.4049/jimmunol.176.3.1305
   Unruh D, 2016, ACTA NEUROPATHOL, V132, P917, DOI 10.1007/s00401-016-1620-7
   Ward PS, 2010, CANCER CELL, V17, P225, DOI 10.1016/j.ccr.2010.01.020
   Xu W, 2011, CANCER CELL, V19, P17, DOI 10.1016/j.ccr.2010.12.014
   Yan H, 2009, NEW ENGL J MED, V360, P765, DOI 10.1056/NEJMoa0808710
   Yao S, 2013, EUR J IMMUNOL, V43, P576, DOI 10.1002/eji.201243275
   Zacher A, 2017, BRAIN PATHOL, V27, P146, DOI 10.1111/bpa.12367
   Zhang XR, 2016, NEURO-ONCOLOGY, V18, P1402, DOI 10.1093/neuonc/now061
NR 44
TC 62
Z9 72
U1 0
U2 15
PU AMER ASSOC CANCER RESEARCH
PI PHILADELPHIA
PA 615 CHESTNUT ST, 17TH FLOOR, PHILADELPHIA, PA 19106-4404 USA
SN 1078-0432
EI 1557-3265
J9 CLIN CANCER RES
JI Clin. Cancer Res.
PD NOV 1
PY 2018
VL 24
IS 21
BP 5381
EP 5391
DI 10.1158/1078-0432.CCR-17-3855
PG 11
WC Oncology
SC Oncology
GA GY8PO
UT WOS:000448895100021
PM 30006485
DA 2025-02-17
ER

PT J
AU Malo, CS
   Khadka, RH
   Ayasoufi, K
   Jin, F
   AbouChehade, JE
   Hansen, MJ
   Iezzi, R
   Pavelko, KD
   Johnson, AJ
AF Malo, Courtney S.
   Khadka, Roman H.
   Ayasoufi, Katayoun
   Jin, Fang
   AbouChehade, Jackson E.
   Hansen, Michael J.
   Iezzi, Raymond
   Pavelko, Kevin D.
   Johnson, Aaron J.
TI Immunomodulation Mediated by Anti-angiogenic Therapy Improves CD8 T Cell Immunity Against Experimental Glioma
SO FRONTIERS IN ONCOLOGY
LA English
DT Article
DE glioblastoma; anti-angiogenic therapy; immunotherapy; vaccine; combination therapy
ID colorectal-cancer; glioblastoma; bevacizumab; efficacy; vegf
AB Glioblastoma (GBM) is a lethal cancer of the central nervous system with a median survival rate of 15 months with treatment. Thus, there is a critical need to develop novel therapies for GBM. Immunotherapy is emerging as a promising therapeutic strategy. However, current therapies for GBM, in particular anti-angiogenic therapies that block vascular endothelial growth factor (VEGF), may have undefined consequences on the efficacy of immunotherapy. While this treatment is primarily prescribed to reduce tumor vascularization, multiple immune cell types also express VEGF receptors, including the most potent antigen-presenting cell, the dendritic cell (DC). Therefore, we assessed the role of anti-VEGF therapy in modifying DC function. We found that VEGF blockade results in a more mature DC phenotype in the brain, as demonstrated by an increase in the expression of the co-stimulatory molecules B7-1, B7-2, and MHC II. Furthermore, we observed reduced levels of the exhaustion markers PD-1 and Tim-3 on brain-infiltrating CD8 T cells, indicating improved functionality. Thus, anti-angiogenic therapy has the potential to be used in conjunction with and enhance immunotherapy for GBM.
C1 [Malo, Courtney S.; Khadka, Roman H.; Ayasoufi, Katayoun; Jin, Fang; Hansen, Michael J.; Pavelko, Kevin D.; Johnson, Aaron J.] Mayo Clin, Dept Immunol, Rochester, MN 55905 USA.
   [Malo, Courtney S.; Khadka, Roman H.] Mayo Clin, Grad Sch Biomed Sci, Rochester, MN USA.
   [AbouChehade, Jackson E.; Iezzi, Raymond] Mayo Clin, Dept Ophthalmol, Rochester, MN USA.
   [Johnson, Aaron J.] Mayo Clin, Dept Neurol, Rochester, MN 55905 USA.
   [Johnson, Aaron J.] Mayo Clin, Dept Mol Med, Rochester, MN 55905 USA.
C3 Mayo Clinic; Mayo Clinic; Mayo Clinic; Mayo Clinic; Mayo Clinic
RP Johnson, AJ (通讯作者)，Mayo Clin, Dept Immunol, Rochester, MN 55905 USA.; Johnson, AJ (通讯作者)，Mayo Clin, Dept Neurol, Rochester, MN 55905 USA.; Johnson, AJ (通讯作者)，Mayo Clin, Dept Mol Med, Rochester, MN 55905 USA.
EM Johnson.aaron2@mayo.edu
FU National Cancer Institute [R21 CA186976]; Brains Together for a Cure; National Institute of Neurologic Disease and Stroke [R21 NS094765, R56 NS094765, R01 NS103212]; Mayo Clinic-Koch Institute Collaboration; Mayo Clinic Graduate School of Biomedical Sciences; Mayo Clinic College of Medicine; Mayo Foundation for Medical Education and Research
CR Alifieris C, 2015, PHARMACOL THERAPEUT, V152, P63, DOI 10.1016/j.pharmthera.2015.05.005
   Ciombor KK, 2015, ANNU REV MED, V66, P83, DOI 10.1146/annurev-med-051513-102539
   Ernst B, 2015, CURR ONCOL REP, V17, P0, DOI 10.1007/s11912-014-0426-9
   Garcia LMC, 2016, J IMMUNOL METHODS, V439, P23, DOI 10.1016/j.jim.2016.09.002
   Heine A, 2011, LEUKEMIA, V25, P899, DOI 10.1038/leu.2011.24
   Irani Y, 2016, INVEST OPHTH VIS SCI, V57, P586, DOI 10.1167/iovs.15-18239
   Kümler I, 2014, CANCER TREAT REV, V40, P960, DOI 10.1016/j.ctrv.2014.05.006
   Malo CS, 2018, NAT COMMUN, V9, P0, DOI 10.1038/s41467-018-03037-x
   Malo CS, 2016, PLOS ONE, V11, P0, DOI 10.1371/journal.pone.0162064
   McDole J, 2006, NEUROL RES, V28, P256, DOI 10.1179/016164106X98125
   Omuro A, 2013, JAMA-J AM MED ASSOC, V310, P1842, DOI 10.1001/jama.2013.280319
   Preusser M, 2015, NAT REV NEUROL, V11, P504, DOI 10.1038/nrneurol.2015.139
   Qu CY, 2015, WORLD J GASTROENTERO, V21, P5072, DOI 10.3748/wjg.v21.i16.5072
   Renner DN, 2016, NEUROTHERAPEUTICS, V13, P226, DOI 10.1007/s13311-015-0407-1
   Renner DN, 2015, PLOS ONE, V10, P0, DOI 10.1371/journal.pone.0125565
   Voron T, 2015, J EXP MED, V212, P139, DOI 10.1084/jem.20140559
   Xu L, 2014, J IMMUNOL RES, V2014, P0, DOI 10.1155/2014/796856
   Zdravkovic ND, 2014, INT J MED SCI, V11, P936, DOI 10.7150/ijms.8277
NR 18
TC 31
Z9 32
U1 1
U2 11
PU FRONTIERS MEDIA SA
PI LAUSANNE
PA AVENUE DU TRIBUNAL FEDERAL 34, LAUSANNE, CH-1015, SWITZERLAND
SN 2234-943X
EI 
J9 FRONT ONCOL
JI Front. Oncol.
PD AUG 20
PY 2018
VL 8
IS 
BP 
EP 
DI 10.3389/fonc.2018.00320
PG 6
WC Oncology
SC Oncology
GA GQ9MR
UT WOS:000442102800001
PM 30211113
DA 2025-02-17
ER

PT J
AU Dobrovolskiene, N
   Pasukoniene, V
   Darinskas, A
   Krasko, JA
   Zilionyte, K
   Mlynska, A
   Gudleviciene, Z
   Miseikyte-Kaubriene, E
   Schijns, V
   Lubitz, W
   Kudela, P
   Strioga, M
AF Dobrovolskiene, N.
   Pasukoniene, V.
   Darinskas, A.
   Krasko, J. A.
   Zilionyte, K.
   Mlynska, A.
   Gudleviciene, Z.
   Miseikyte-Kaubriene, E.
   Schijns, V.
   Lubitz, W.
   Kudela, P.
   Strioga, M.
TI Tumor lysate-loaded Bacterial Ghosts as a tool for optimized production of therapeutic dendritic cell-based cancer vaccines
SO VACCINE
LA English
DT Article
DE Dendritic cell vaccine; Cancer immunotherapy; Immune adjuvant; Bacterial Ghost; Lipopolysaccharide; Interferon-gamma
ID regulatory t-cells; melanoma patients; expression; adjuvants; vaccination; maturation; induction; migration; expansion; cytokines
AB Cancer immunotherapy with dendritic cell (DC)-based vaccines has been used to treat various malignancies for more than two decades, however generally showed a limited clinical success. Among various factors responsible for their modest clinical activity is the lack of universally applied, standardized protocols for the generation of clinical-grade DC vaccines, capable of inducing effective anti-tumor immune responses. We investigated Bacterial Ghosts (BGs)- empty envelopes of Gram-negative bacteria - as a tool for optimized production of DC vaccines. BGs possess various intact cell surface structures, exhibiting strong adjuvant properties required for the induction of DC maturation, whereas their empty internal space can be easily filled with a source tumor antigens, e.g. tumor lysate. Hence BGs emerge as an excellent platform for both the induction of immunogenic DC maturation and loading with tumor antigens in a single-step procedure. We compared the phenotype, cytokine secretion profile, functional activity and ability to induce immunogenic T-cell responses in vitro of human monocyte-derived DCs generated using BG platform and DCs matured with widely used lipopolysaccharide (LPS) plus interferon-gamma cocktail and loaded with tumor lysate. Both approaches induced DC maturation, however BG-based protocol was superior to LPS-based protocol in terms of the ability to induce DCs with a lower tolerogenic potential, resulting in a more robust CD8(+) T cell activation and their functional activity as well as significantly lower induction of regulatory T cells. These superior parameters are attributed, at least in part, to the ability of BG-matured DCs to resist potential immunosuppressive and pro-tolerogenic activity of various tumor cell lysates, including melanoma, renal carcinoma and glioblastoma. (C) 2018 Elsevier Ltd. All rights reserved.
C1 [Dobrovolskiene, N.; Pasukoniene, V.; Darinskas, A.; Krasko, J. A.; Zilionyte, K.; Mlynska, A.; Gudleviciene, Z.; Miseikyte-Kaubriene, E.; Strioga, M.] Natl Canc Inst, Santariskiu G 1, LT-08660 Vilnius, Lithuania.
   [Darinskas, A.; Krasko, J. A.] JSC Froceth, Linkmenu G 28, LT-08217 Vilnius, Lithuania.
   [Schijns, V.] Wageningen Univ, Cell Biol & Immunol, POB 338, NL-6700 AH Wageningen, Netherlands.
   [Schijns, V.] ERC Netherlands, ERC, NL-5374 RE Schaijk, Netherlands.
   [Lubitz, W.; Kudela, P.] BIRD C GmbH & Co KG, Dr Bohrgasse 2-8-14-1, A-1030 Vienna, Austria.
   [Miseikyte-Kaubriene, E.; Strioga, M.] Vilnius Univ, Fac Med, MK Ciurlionio G 21, LT-03101 Vilnius, Lithuania.
C3 National Cancer Institute - Lithuania; Wageningen University & Research; Vilnius University
RP Strioga, M (通讯作者)，Natl Canc Inst, Santariskiu G 1, LT-08660 Vilnius, Lithuania.
EM neringa.dobrovolskiene@nvi.lt; vita.pasukoniene@nvi.lt; jan.krasko@nvi.lt; karolina.zilionyte@nvi.lt; agata.mlynska@nvi.lt; zivile.gudleviciene@nvi.lt; virgil.schijns@wur.nl; werner.lubitz@bird-c.at; strioga@gmail.com
FU Lithuanian Education and Science Ministry [VP1-3.1-SMM-10-V-02-027]
CR Abdi K, 2012, J IMMUNOL, V188, P5981, DOI 10.4049/jimmunol.1102868
   Azzaoui I, 2011, BLOOD, V118, P3549, DOI 10.1182/blood-2011-02-338780
   Bellone G, 2006, J IMMUNOL, V177, P3448, DOI 10.4049/jimmunol.177.5.3448
   Bol KF, 2015, ONCOIMMUNOLOGY, V4, P0, DOI 10.1080/2162402X.2015.1019197
   Bora Chandan R, 2016, J STEM CELL RES THER, V1, P0
   Cai K, 2015, SCI REP-UK, V5, P0, DOI 10.1038/srep17479
   Chang CC, 2009, J IMMUNOL, V182, P5208, DOI 10.4049/jimmunol.0804048
   Chen LJ, 2013, CANCER IMMUNOL IMMUN, V62, P553, DOI 10.1007/s00262-012-1358-6
   Datta Jashodeep, 2014, YALE JOURNAL OF BIOLOGY AND MEDICINE, V87, P491
   de Vries IJM, 2003, CANCER RES, V63, P12
   de Vries IJM, 2003, CLIN CANCER RES, V9, P5091
   Dobrovolskiene NT, 2013, ACTA MED LITUANICA, V20, P161
   Dohnal AM, 2009, J CELL MOL MED, V13, P125, DOI 10.1111/j.1582-4934.2008.00304.x
   Dwyer KM, 2010, AM J TRANSPLANT, V10, P2410, DOI 10.1111/j.1600-6143.2010.03291.x
   Ebensen T, 2004, J IMMUNOL, V172, P6858, DOI 10.4049/jimmunol.172.11.6858
   Fridman WH, 2017, NAT REV CLIN ONCOL, V14, P717, DOI 10.1038/nrclinonc.2017.101
   Fridman WH, 2012, NAT REV CANCER, V12, P298, DOI 10.1038/nrc3245
   Galluzzi L, 2014, ONCOTARGET, V5, P12472, DOI 10.18632/oncotarget.2998
   Gross S, 2017, JCI INSIGHT, V2, P0, DOI 10.1172/jci.insight.91438
   Hajam IA, 2017, VET RES, V48, P0, DOI 10.1186/s13567-017-0442-5
   Herrath J, 2014, EUR J IMMUNOL, V44, P2979, DOI 10.1002/eji.201344140
   Hobo W, 2010, BLOOD, V116, P4501, DOI 10.1182/blood-2010-04-278739
   Hoos A, 2010, JNCI-J NATL CANCER I, V102, P1388, DOI 10.1093/jnci/djq310
   Jawale CV, 2014, CLIN VACCINE IMMUNOL, V21, P799, DOI 10.1128/CVI.00016-14
   Khader SA, 2010, VIRULENCE, V1, P423, DOI 10.4161/viru.1.5.12862
   Koski GK, 2012, J IMMUNOTHER, V35, P54, DOI 10.1097/CJI.0b013e318235f512
   Krasko JA, 2017, ONCOL REP, V37, P171, DOI 10.3892/or.2016.5252
   Langemann Timo, 2010, BIOENG BUGS, V1, P326, DOI 10.4161/bbug.1.5.12540
   Langenkamp A, 2000, NAT IMMUNOL, V1, P311, DOI 10.1038/79758
   Liu WH, 2006, J EXP MED, V203, P1701, DOI 10.1084/jem.20060772
   Lopez MN, 2009, J CLIN ONCOL, V27, P945, DOI 10.1200/JCO.2008.18.0794
   Luger R, 2013, PLOS ONE, V8, P0, DOI 10.1371/journal.pone.0054879
   Mailliard RB, 2004, CANCER RES, V64, P5934, DOI 10.1158/0008-5472.CAN-04-1261
   Mak TMS, 2014, PRIMER TO THE IMMUNE RESPONSE, VSecond, P702
   Manavalan JS, 2003, TRANSPL IMMUNOL, V11, P245, DOI 10.1016/S0966-3274(03)00058-3
   Mandapathil M, 2009, CLIN CANCER RES, V15, P6348, DOI 10.1158/1078-0432.CCR-09-1143
   Mayr UB, 2005, INFECT IMMUN, V73, P4810, DOI 10.1128/IAI.73.8.4810-4817.2005
   Mckee AS, 2007, IMMUNITY, V27, P687, DOI 10.1016/j.immuni.2007.11.003
   Michalek J, 2017, CANCER IMMUNOL IMMUN, V66, P149, DOI 10.1007/s00262-016-1932-4
   Napolitani G, 2005, NAT IMMUNOL, V6, P769, DOI 10.1038/ni1223
   Nestle FO, 1998, NAT MED, V4, P328, DOI 10.1038/nm0398-328
   Nicholaou T, 2011, CANCER IMMUNOL IMMUN, V60, P1625, DOI 10.1007/s00262-011-1041-3
   Nishikawa H, 2014, CURR OPIN IMMUNOL, V27, P1, DOI 10.1016/j.coi.2013.12.005
   Park MH, 2011, CANCER RES TREAT, V43, P56, DOI 10.4143/crt.2011.43.1.56
   Paukner S, 2004, J CONTROL RELEASE, V94, P63, DOI 10.1016/j.jconrel.2003.09.010
   Power CA, 1999, J IMMUNOL METHODS, V227, P99, DOI 10.1016/S0022-1759(99)00074-5
   Raetz CRH, 2002, ANNU REV BIOCHEM, V71, P635, DOI 10.1146/annurev.biochem.71.110601.135414
   Schijns V, 2014, CYTOTHERAPY, V16, P427, DOI 10.1016/j.jcyt.2013.09.008
   Smith CM, 2004, NAT IMMUNOL, V5, P1143, DOI 10.1038/ni1129
   Soukup K, 2015, J IMMUNOL, V195, P541, DOI 10.4049/jimmunol.1401663
   Strioga M, 2013, INNATE IMMUN-LONDON, V19, P98, DOI 10.1177/1753425912449549
   Strioga MM, 2013, CRIT REV IMMUNOL, V33, P489
   Tai XG, 2012, BLOOD, V119, P5155, DOI 10.1182/blood-2011-11-388918
   Terhune J, 2013, VACCINES-BASEL, V1, P0, DOI 10.3390/vaccines1040527
   Tisch R, 2010, INT REV IMMUNOL, V29, P111, DOI 10.3109/08830181003602515
   Vander Lugt B, 2017, J CELL BIOL, V216, P779, DOI 10.1083/jcb.201512012
   Veldhoen M, 2017, NAT IMMUNOL, V18, P612, DOI 10.1038/ni.3742
   Vieira PL, 2000, J IMMUNOL, V164, P4507, DOI 10.4049/jimmunol.164.9.4507
   Vlad G, 2005, J IMMUNOL, V174, P5907, DOI 10.4049/jimmunol.174.10.5907
   Watchmaker PB, 2010, J IMMUNOL, V184, P591, DOI 10.4049/jimmunol.0902062
   Weck MM, 2007, BLOOD, V109, P3890, DOI 10.1182/blood-2006-04-015719
   Wieckowski E, 2011, PROSTATE, V71, P125, DOI 10.1002/pros.21228
   Wolchok JD, 2009, CLIN CANCER RES, V15, P7412, DOI 10.1158/1078-0432.CCR-09-1624
   Ye J, 2013, AM J PATHOL, V182, P10, DOI 10.1016/j.ajpath.2012.08.041
   Yu N, 2012, INFLAMMATION, V35, P1773, DOI 10.1007/s10753-012-9496-8
NR 65
TC 32
Z9 34
U1 1
U2 39
PU ELSEVIER SCI LTD
PI OXFORD
PA THE BOULEVARD, LANGFORD LANE, KIDLINGTON, OXFORD OX5 1GB, OXON, ENGLAND
SN 0264-410X
EI 1873-2518
J9 VACCINE
JI Vaccine
PD JUL 5
PY 2018
VL 36
IS 29
BP 4171
EP 4180
DI 10.1016/j.vaccine.2018.06.016
PG 10
WC Immunology; Medicine, Research & Experimental
SC Immunology; Research & Experimental Medicine
GA GM3IF
UT WOS:000437997300004
PM 29895501
DA 2025-02-17
ER

PT J
AU Li, TF
   Li, K
   Zhang, Q
   Wang, C
   Yue, Y
   Chen, Z
   Yuan, SJ
   Liu, X
   Wen, Y
   Han, M
   Komatsu, N
   Xu, YH
   Zhao, L
   Chen, X
AF Li, Tong-Fei
   Li, Ke
   Zhang, Quan
   Wang, Chao
   Yue, Yuan
   Chen, Zhuo
   Yuan, Shen-Jun
   Liu, Xin
   Wen, Yu
   Han, Min
   Komatsu, Naoki
   Xu, Yong-Hong
   Zhao, Li
   Chen, Xiao
TI Dendritic cell-mediated delivery of doxorubicin-polyglycerol-nanodiamond composites elicits enhanced anti-cancer immune response in glioblastoma
SO BIOMATERIALS
LA English
DT Article
DE Dendritic cells; Immunogenicity; Glioblastoma; Nano-DOX; Drug delivery; Immunogenic cell death
ID cancer-therapy; drug-delivery; t-cells; glioma; death; microenvironment; temozolomide; survival; vaccines; mice
AB Glioblastoma (GBM) is the deadliest and most common type of primary brain tumor in adults with a grim prognosis despite multimodal treatments. Dendritic cell (DC)-based immunotherapy has emerged as a promising therapeutic modality for GBM, whose efficacy is nonetheless fundamentally undermined by GBM-induced immunosuppression. Inducing emission of damage associated molecular patterns (DAMPs) is a highly effective strategy to subvert tumor-associated immunosuppression. The present work was carried out to explore the idea of subverting the GBM immunosuppressive microenvironment through DC-mediated delivery of doxorubicin-polyglycerol-nanodiamond composites (Nano-DOX), a potent DAMPs inducer demonstrated by our previous study, and thereby eliciting enhanced DC-driven anti-GBM immune response. In the in-vitro work on human cell models, Nano-DOX-loaded DC were shown to be functionally viable and release cargo drug to co-cultured GBM cells (GC). Nano-DOX-treated GC displayed not only profuse DAMPs emission but also antigen release. Enhanced activation and acquisition and presentation of GC-derived antigen were then demonstrated in DC in co-culture with GC and Nano-DOX. Consistently, co-culture with GC and Nano-DOX also activated mouse bone marrow-derived DC (mDC) which in turn stimulated mouse spleen-derived lymphocytes which ultimately suppressed co-cultured GC. Next, athymic mice bearing orthotopic human GBM xenografts were intravenously injected with Nano-DOX-loaded mDC and, 48 h later, spleen-derived lymphocytes. The presence of Nano-DOX, DAMPs emission and enhanced infiltration and activation of mDC and lymphocytes were detected in the GBM xenografts. Taken together, our results demonstrate the efficacy of DC-mediated delivery of Nano-DOX to stimulate GC immunogenicity and elicit anti-cancer immune response in the GBM. By this work, we present a novel approach with great application potential to subverting the GBM immunosuppressive microenvironment and to anti-GBM immunotherapy. Investigation has also been conducted probing the mechanisms by which Nano-DOX stimulates GC immunogenicity, which is described in a follow-up paper. (C) 2018 Elsevier Ltd. All rights reserved.
C1 [Li, Tong-Fei; Zhang, Quan; Wang, Chao; Yue, Yuan; Chen, Zhuo; Yuan, Shen-Jun; Liu, Xin; Wen, Yu; Chen, Xiao] Wuhan Univ, Sch Basic Med Sci, Dept Pharmacol, Donghu Ave 185, Wuhan 430072, Hubei, Peoples R China.
   [Li, Tong-Fei; Zhang, Quan; Wang, Chao; Yue, Yuan; Chen, Zhuo; Yuan, Shen-Jun; Liu, Xin; Wen, Yu; Chen, Xiao] Hubei Prov Key Lab Dev Originated Dis, Wuhan 430071, Hubei, Peoples R China.
   [Li, Ke] Wuhan Univ, Sch Basic Med Sci, Demonstrat Ctr Expt Basic Med Educ, Donghu Ave 185, Wuhan 430072, Hubei, Peoples R China.
   [Han, Min] Huazhong Univ Sci & Technol, Tongji Med Coll, Tongji Hosp, Div Nephrol, Wuhan 430030, Hubei, Peoples R China.
   [Komatsu, Naoki] Kyoto Univ, Grad Sch Human & Environm Studies, Sakyo Ku, Kyoto 6068501, Japan.
   [Xu, Yong-Hong] Wuhan Univ, Renmin Hosp, Inst Ophthalmol Res, Dept Ophthalmol, Wuhan 430060, Hubei, Peoples R China.
   [Zhao, Li] Soochow Univ, Collaborat Innovat Ctr Radiat Med Jiangsu Higher, State Key Lab Radiat Med & Protect, Sch Radiat Med & Protect, Suzhou 215123, Jiangsu, Peoples R China.
   [Zhao, Li] Soochow Univ, Collaborat Innovat Ctr Radiat Med Jiangsu Higher, Sch Radiol & Interdisciplinary Sci RAD X, Suzhou 215123, Jiangsu, Peoples R China.
C3 Wuhan University; Wuhan University; Huazhong University of Science & Technology; Kyoto University; Wuhan University; Soochow University - China; Soochow University - China
RP Chen, X (通讯作者)，Wuhan Univ, Sch Basic Med Sci, Dept Pharmacol, Donghu Ave 185, Wuhan 430072, Hubei, Peoples R China.; Zhao, L (通讯作者)，Soochow Univ, Collaborat Innovat Ctr Radiat Med Jiangsu Higher, State Key Lab Radiat Med & Protect, Sch Radiat Med & Protect, Suzhou 215123, Jiangsu, Peoples R China.; Zhao, L (通讯作者)，Soochow Univ, Collaborat Innovat Ctr Radiat Med Jiangsu Higher, Sch Radiol & Interdisciplinary Sci RAD X, Suzhou 215123, Jiangsu, Peoples R China.
EM lizhao@suda.edu.cn; mornsmile@yahoo.com
FU National Natural Science Foundation of China [81671818]; Natural Science Foundation of Hubei Province, China [2015CFB403]; Science and Technology Program of Wuhan, China [2017060201010148]; Wuhan University Innovation Project [2042016kf0151]; Natural Science Foundation of China [31600805]; Natural Science Foundation of Jiangsu Province [BK20160329]
CR Berges C, 2005, BIOCHEM BIOPH RES CO, V333, P896, DOI 10.1016/j.bbrc.2005.05.171
   Chen S, 2014, GLIOMA CELL BIOL, V0, P0
   Collin M, 2013, IMMUNOLOGY, V140, P22, DOI 10.1111/imm.12117
   Dey M, 2015, J IMMUNOL, V195, P367, DOI 10.4049/jimmunol.1401607
   Dong XY, 2017, THERANOSTICS, V7, P751, DOI 10.7150/thno.18069
   Garg AD, 2017, IMMUNOL REV, V280, P126, DOI 10.1111/imr.12574
   Geginat J, 2016, CYTOKINE GROWTH F R, V30, P87, DOI 10.1016/j.cytogfr.2016.02.003
   Gieryng A, 2017, LAB INVEST, V97, P498, DOI 10.1038/labinvest.2017.19
   Govindarajan S, 2015, JOVE-J VIS EXP, V105, P0
   Kim CH, 2007, IMMUNOLOGY, V122, P615, DOI 10.1111/j.1365-2567.2007.02680.x
   Kroemer G, 2013, ANNU REV IMMUNOL, V31, P51, DOI 10.1146/annurev-immunol-032712-100008
   Krysko DV, 2012, NAT REV CANCER, V12, P860, DOI 10.1038/nrc3380
   Langenkamp A, 2000, NAT IMMUNOL, V1, P311, DOI 10.1038/79758
   Li TF, 2017, J CONTROL RELEASE, V268, P128, DOI 10.1016/j.jconrel.2017.10.024
   Lieberman Frank, 2017, F1000RES, V6, P1892, DOI 10.12688/f1000research.11493.1
   Makrigiorgos GM, 1997, FREE RADICAL BIO MED, V22, P93, DOI 10.1016/S0891-5849(96)00229-8
   Mangani D, 2017, BIOCHEM PHARMACOL, V130, P1, DOI 10.1016/j.bcp.2016.12.011
   Matheu MP, 2008, JOVE-J VIS EXP, V17, P773, DOI 10.3791/773
   Mittal SK, 2015, CURR OPIN IMMUNOL, V34, P22, DOI 10.1016/j.coi.2014.12.009
   Nduom EK, 2015, NEURO-ONCOLOGY, V17, P9, DOI 10.1093/neuonc/nov151
   Polyzoidis S, 2015, BRIT J NEUROSURG, V29, P197, DOI 10.3109/02688697.2014.994473
   Quah BJ, 2010, J VIS EXP, V0, PPE2259, DOI 10.3791/2259
   Quail DF, 2017, CANCER CELL, V31, P326, DOI 10.1016/j.ccell.2017.02.009
   Schreibelt G, 2010, BLOOD, V116, P564, DOI 10.1182/blood-2009-11-251884
   Steinman RM, 2003, ANNU REV IMMUNOL, V21, P685, DOI 10.1146/annurev.immunol.21.120601.141040
   Stupp R, 2009, LANCET ONCOL, V10, P459, DOI 10.1016/S1470-2045(09)70025-7
   Tarbell KV, 2007, J EXP MED, V204, P191, DOI 10.1084/jem.20061631
   Teng MWL, 2015, J CLIN INVEST, V125, P3338, DOI 10.1172/JCI80004
   Van Gool S, 2009, BRAIN PATHOL, V19, P694, DOI 10.1111/j.1750-3639.2009.00316.x
   Vari F, 2018, BLOOD, V131, P1809, DOI 10.1182/blood-2017-07-796342
   Wang C, 2018, NANOMEDICINE-UK, V13, P157, DOI 10.2217/nnm-2017-0266
   Xue S, 2017, J HEMATOL ONCOL, V10, P0, DOI 10.1186/s13045-017-0455-6
   Zhao L, 2014, BIOMATERIALS, V35, P5393, DOI 10.1016/j.biomaterials.2014.03.041
NR 33
TC 93
Z9 96
U1 1
U2 190
PU ELSEVIER SCI LTD
PI OXFORD
PA THE BOULEVARD, LANGFORD LANE, KIDLINGTON, OXFORD OX5 1GB, OXON, ENGLAND
SN 0142-9612
EI 1878-5905
J9 BIOMATERIALS
JI Biomaterials
PD OCT 15
PY 2018
VL 181
IS 
BP 35
EP 52
DI 10.1016/j.biomaterials.2018.07.035
PG 18
WC Engineering, Biomedical; Materials Science, Biomaterials
SC Engineering; Materials Science
GA GW6YO
UT WOS:000447111200003
PM 30071380
DA 2025-02-17
ER

PT J
AU Eiraku, Y
   Terunuma, H
   Yagi, M
   Deng, X
   Nicol, AJ
   Nieda, M
AF Eiraku, Y.
   Terunuma, H.
   Yagi, M.
   Deng, X.
   Nicol, A. J.
   Nieda, M.
TI Dendritic cells cross-talk with tumour antigen-specific CD8<SUP>+</SUP> T cells, V9T cells and V24NKT cells in patients with glioblastoma multiforme and in healthy donors
SO CLINICAL AND EXPERIMENTAL IMMUNOLOGY
LA English
DT Article
DE alpha-galactosylceramide; CMVpp65-specific CD8(+) T cells; cytomegalovirus (CMV)pp65; glioblastoma multiforme; zoledronate
ID human cytomegalovirus; peripheral-blood; interferon-alpha; recognition; vaccination; expression; infection; expansion; vaccines; therapy
AB The finding that dendritic cells (DCs) orchestrate innate and adaptive immune responses has stimulated research on harnessing DCs for developing more effective vaccines for DC therapy. The expression of cytomegalovirus (CMV) antigens in glioblastoma multiforme (GBM) presents a unique opportunity to target these viral proteins for tumour immunotherapy. Here, we demonstrate that V9T cells, innate immune cells activated by zoledronate (Z) and V24 natural killer (V24NK) cells, innate/adaptive immune cells activated by -galactosylceramide (G) can link innate and adaptive immunities through cross-talk with interferon (IFN) DCs from patients with glioblastoma multiforme (GBM) and healthy donors in a manner that can amplify the activation and proliferation of CMVpp65-specific CD8(+) T cells. The IFN DCs derived from patients with GBM used in this study express lower levels of programmed cell death ligand (PD)-L1 and PD-L2 and higher levels of C-C receptor 7 (CCR7) than the most commonly used mature interleukin (IL)-4 DCs. The expression level of programmed cell death 1 (PD-1) on CD8(+) T cells, including CMVpp65-specific CD8(+) T cells, expanded by IFN DCs pulsed with the CMVpp65-peptide and Z plus G (IFN DCs/P+Z+G), was lower than that expanded by IFN DCs pulsed with the peptide alone (IFN DCs/P). Multi-functional T cells, including human leucocyte antigen (HLA)-A*0201-restricted CMVpp65-specific CD8(+) T cells, V9T cells and V24NKT cells, efficiently kill the HLA-A*0201-positive GBM cell line expressing CMVpp65 protein (T98G). These findings indicate that DC therapy using IFN DCs/P+Z+G and/or CTL therapy using CMVpp65-specific CD8(+) T cells expanded by IFN DCs/P+Z+G may lead to a good clinical outcome for patients with GBM.
C1 [Eiraku, Y.; Terunuma, H.; Yagi, M.; Deng, X.; Nieda, M.] Biotherapy Inst Japan, Tokyo, Japan.
   [Terunuma, H.] Tokyo Clin, Tokyo, Japan.
   [Terunuma, H.] Southern Tohoku Gen Hosp, Fukushima, Japan.
   [Nicol, A. J.] Univ Queensland, Greenslopes Private Hosp, Brisbane, Qld, Australia.
C3 University of Queensland; Greenslopes Private Hospital
RP Nieda, M (通讯作者)，Biotherapy Inst Japan, Kouto Ku, 2-4-8 Edagawa, Tokyo 1350051, Japan.
EM nieda.bij@gmail.com
CR Banchereau J, 2005, NAT REV IMMUNOL, V5, P296, DOI 10.1038/nri1592
   Blank C, 2007, CANCER IMMUNOL IMMUN, V56, P739, DOI 10.1007/s00262-006-0272-1
   Boeckh M, 2003, BIOL BLOOD MARROW TR, V9, P543, DOI 10.1016/S1083-8791(03)00287-8
   Brandes M, 2005, SCIENCE, V309, P264, DOI 10.1126/science.1110267
   Carreno BM, 2003, TRENDS IMMUNOL, V24, P524, DOI 10.1016/j.it.2003.08.005
   Carreno BM, 2002, ANNU REV IMMUNOL, V20, P29, DOI 10.1146/annurev.immunol.20.091101.091806
   Castella B, 2011, J IMMUNOL, V187, P1578, DOI 10.4049/jimmunol.1002514
   Chen LP, 2015, J CLIN INVEST, V125, P3384, DOI 10.1172/JCI80011
   Cobbs CS, 2002, CANCER RES, V62, P3347
   Conrad C, 2003, CURR OPIN MOL THER, V5, P405
   Dudley ME, 2002, SCIENCE, V298, P850, DOI 10.1126/science.1076514
   Dumitriu IE, 2009, J IMMUNOL, V182, P2795, DOI 10.4049/jimmunol.0712671
   Farkas A, 2011, BRIT J DERMATOL, V165, P247, DOI 10.1111/j.1365-2133.2011.10301.x
   Gruenbacher G, 2009, BLOOD, V114, P4422, DOI 10.1182/blood-2009-06-227256
   Hodi FS, 2010, NEW ENGL J MED, V363, P711, DOI 10.1056/NEJMoa1003466
   IMPERATO JP, 1990, ANN NEUROL, V28, P818, DOI 10.1002/ana.410280614
   Luo MH, 2007, J VIROL, V81, P10424, DOI 10.1128/JVI.00866-07
   Maxwell R, 2017, CURR TREAT OPTION ON, V18, P0, DOI 10.1007/s11864-017-0492-y
   Mitchell DA, 2008, NEURO-ONCOLOGY, V10, P10, DOI 10.1215/15228517-2007-035
   Muto M, 2015, CANCER IMMUNOL IMMUN, V64, P941, DOI 10.1007/s00262-015-1700-x
   Nair SK, 2014, CLIN CANCER RES, V20, P2684, DOI 10.1158/1078-0432.CCR-13-3268
   Nestle FO, 1998, NAT MED, V4, P328, DOI 10.1038/nm0398-328
   Nieda M, 2004, BLOOD, V103, P383, DOI 10.1182/blood-2003-04-1155
   Nieda M, 2015, INT J IMMUNOL IMMUNO, V2, P1
   Nieda M, 2015, EXP DERMATOL, V24, P35, DOI 10.1111/exd.12581
   Ott PA, 2013, CLIN CANCER RES, V19, P5300, DOI 10.1158/1078-0432.CCR-13-0143
   Paquette RL, 1998, J LEUKOCYTE BIOL, V64, P358, DOI 10.1002/jlb.64.3.358
   Park TS, 2011, TRENDS BIOTECHNOL, V29, P550, DOI 10.1016/j.tibtech.2011.04.009
   Prins RM, 2008, NEW ENGL J MED, V359, P539, DOI 10.1056/NEJMc0804818
   Sabado RL, 2015, NATURE, V519, P300, DOI 10.1038/nature14211
   SALLUSTO F, 1994, J EXP MED, V179, P1109, DOI 10.1084/jem.179.4.1109
   Sasawatari S, 2006, IMMUNOL CELL BIOL, V84, P512, DOI 10.1111/j.1440-1711.2006.01462.x
   Schernberg A, 2016, B CANCER, V103, P484, DOI 10.1016/j.bulcan.2016.02.014
   Schuessler A, 2014, CANCER RES, V74, P3466, DOI 10.1158/0008-5472.CAN-14-0296
   Spada FM, 1998, J EXP MED, V188, P1529, DOI 10.1084/jem.188.8.1529
   Speiser DE, 2016, NAT REV IMMUNOL, V16, P500, DOI 10.1038/nri.2016.80
   Stupp R, 2005, NEW ENGL J MED, V352, P987, DOI 10.1056/NEJMoa043330
   Takahara M, 2008, J LEUKOCYTE BIOL, V83, P742, DOI 10.1189/jlb.0307185
   Tanaka A, 2017, CELL RES, V27, P109, DOI 10.1038/cr.2016.151
   TANAKA Y, 1995, NATURE, V375, P155, DOI 10.1038/375155a0
   Ueda R, 2010, INT J CANCER, V126, P919, DOI 10.1002/ijc.24851
   Worbs T, 2017, NAT REV IMMUNOL, V17, P30, DOI 10.1038/nri.2016.116
   Yamazaki T, 2002, J IMMUNOL, V169, P5538, DOI 10.4049/jimmunol.169.10.5538
NR 43
TC 9
Z9 9
U1 0
U2 2
PU WILEY
PI HOBOKEN
PA 111 RIVER ST, HOBOKEN 07030-5774, NJ USA
SN 0009-9104
EI 1365-2249
J9 CLIN EXP IMMUNOL
JI Clin. Exp. Immunol.
PD OCT 15
PY 2018
VL 194
IS 1
BP 54
EP 66
DI 10.1111/cei.13185
PG 13
WC Immunology
SC Immunology
GA GU8OY
UT WOS:000445601500006
PM 30009488
DA 2025-02-17
ER

PT J
AU Kuwabara, J
   Umakoshi, A
   Abe, N
   Sumida, Y
   Ohsumi, S
   Usa, E
   Taguchi, K
   Choudhury, ME
   Yano, H
   Matsumoto, S
   Kunieda, T
   Takahashi, H
   Yorozuya, T
   Watanabe, Y
   Tanaka, J
AF Kuwabara, Jun
   Umakoshi, Akihiro
   Abe, Naoki
   Sumida, Yutaro
   Ohsumi, Shota
   Usa, Eika
   Taguchi, Kana
   Choudhury, Mohammed E.
   Yano, Hajime
   Matsumoto, Shirabe
   Kunieda, Takeharu
   Takahashi, Hisaaki
   Yorozuya, Toshihiro
   Watanabe, Yuji
   Tanaka, Junya
TI Truncated CD200 stimulates tumor immunity leading to fewer lung metastases in a novel Wistar rat metastasis model
SO BIOCHEMICAL AND BIOPHYSICAL RESEARCH COMMUNICATIONS
LA English
DT Article
DE Dendritic cells; CD103; CD8; CD200S; CD200L; FACS
ID cd8-alpha(+) dendritic cells; cancer-immunotherapy; ox2 glycoprotein; macrophages; activation; expression; responses; receptor; lineage; humans
AB CD200 mediates immunosuppression in immune cells that express its receptor, CD200R. There are two CD200 variants; truncated CD200 that lacks the part of N-terminal sequence necessary for CD200R binding (CD200S) and full-length CD200 (CD200L). We established a novel lung metastasis model by subcutaneously transplanting C6 glioma cells into the backs of neonatal Wistar rats. All transplanted rats developed large back tumors, nearly 90% of which bore lung metastases. To compare the effects of CD200S and CD200L on tumor immunity, CD200L (C6-L)- or CD200S (C6-S)-expressing C6 cells were similarly transplanted. The results showed that 100% of rats with C6-L tumors developed lung metastases, while metastases were found in only 44% of rats with C6-S tumors (n = 25). Tumors disappeared in approximately 20% of the C6-S-bearing rats, and these animals evaded death 180 d after transplantation, while all C6-L tumor-bearing rats died after 45 d. Next generation sequencing revealed that C6-S tumors expressed chemokines and granzyme B at much higher levels than C6-L tumors. Flow cytometry revealed that C6-S tumors contained more dead cells and more CD45(+) cells, including natural killer cells and CD8(+) lymphocytes. In particular, multiple subsets of dendritic cells expressing CD11c, MHC class II, CD8, and/or CD103 were more abundant in C6-S than in C6-L tumors. These results suggested that CD200S induced the accumulation of multiple dendritic cell subsets that activated cytotoxic T lymphocytes, leading to the elimination of metastasizing tumor cells. (C) 2018 Elsevier Inc. All rights reserved.
C1 [Kuwabara, Jun; Watanabe, Yuji] Ehime Univ, Grad Sch Med, Dept Gastrointestinal Surg & Surg Oncol, Toon, Ehime, Japan.
   [Umakoshi, Akihiro; Abe, Naoki; Sumida, Yutaro; Ohsumi, Shota; Usa, Eika; Taguchi, Kana; Choudhury, Mohammed E.; Yano, Hajime; Tanaka, Junya] Ehime Univ, Grad Sch Med, Dept Mol & Cellular Physiol, Toon, Ehime 7910295, Japan.
   [Abe, Naoki; Yorozuya, Toshihiro] Ehime Univ, Grad Sch Med, Dept Anesthesiol & Resuscitol, Toon, Ehime, Japan.
   [Taguchi, Kana] Ehime Univ, Grad Sch Med, Dept Hepatobiliary Pancreat Surg & Breast Surg, Toon, Ehime, Japan.
   [Matsumoto, Shirabe; Kunieda, Takeharu] Ehime Univ, Grad Sch Med, Dept Neurosurg, Toon, Ehime, Japan.
   [Takahashi, Hisaaki] Hokuriku Univ, Fac Pharmaceut Sci, Div Pathophysiol, Kanazawa, Ishikawa, Japan.
C3 Ehime University; Ehime University; Ehime University; Ehime University; Ehime University; Hokuriku University
RP Tanaka, J (通讯作者)，Ehime Univ, Grad Sch Med, Dept Mol & Cellular Physiol, Toon, Ehime 7910295, Japan.
EM jtanaka@m.ehime-u.ac.jp
FU Ehime University [0503003000]; Ministry of Education, Culture, Sports, Science, and Technology, Japan [16K20014, 15K10324]; Grants-in-Aid for Scientific Research [16K20014, 15K10324, 15K10809, 17K16650] Funding Source: KAKEN
CR Chen ZQ, 2008, TRANSPLANTATION, V86, P1116, DOI 10.1097/TP.0b013e318186fec2
   Curry A, 2017, PLOS ONE, V12, P0, DOI 10.1371/journal.pone.0171586
   Fridlender ZG, 2010, CANCER RES, V70, P109, DOI 10.1158/0008-5472.CAN-09-2326
   Fuertes MB, 2011, J EXP MED, V208, P2005, DOI 10.1084/jem.20101159
   Hildner K, 2008, SCIENCE, V322, P1097, DOI 10.1126/science.1164206
   Hoek RM, 2000, SCIENCE, V290, P1768, DOI 10.1126/science.290.5497.1768
   Kobayashi K, 2016, NEOPLASIA, V18, P229, DOI 10.1016/j.neo.2016.02.006
   Kobayashi K, 2012, J CELL BIOCHEM, V113, P508, DOI 10.1002/jcb.23374
   Kretz-Rommel A, 2007, J IMMUNOL, V178, P5595, DOI 10.4049/jimmunol.178.9.5595
   Liu JQ, 2016, J IMMUNOL, V197, P1489, DOI 10.4049/jimmunol.1600052
   Mashayekhi M, 2011, IMMUNITY, V35, P249, DOI 10.1016/j.immuni.2011.08.008
   Matsumoto S, 2015, J NEUROIMMUNOL, V282, P7, DOI 10.1016/j.jneuroim.2015.03.013
   Merad M, 2013, ANNU REV IMMUNOL, V31, P563, DOI 10.1146/annurev-immunol-020711-074950
   Noble A, 2016, EUR J IMMUNOL, V46, P1438, DOI 10.1002/eji.201545939
   Salmon H, 2016, IMMUNITY, V44, P924, DOI 10.1016/j.immuni.2016.03.012
   Sin JI, 2012, CANCER IMMUNOL IMMUN, V61, P1671, DOI 10.1007/s00262-012-1214-8
   Szczucinski A, 2007, ACTA NEUROL SCAND, V115, P137, DOI 10.1111/j.1600-0404.2006.00749.x
   Wang CY, 2016, J NEUROSCI RES, V94, P1460, DOI 10.1002/jnr.23922
   Wright GJ, 2000, IMMUNITY, V13, P233, DOI 10.1016/S1074-7613(00)00023-6
   Wright GJ, 2003, J IMMUNOL, V171, P3034, DOI 10.4049/jimmunol.171.6.3034
   Wright GJ, 2001, IMMUNOLOGY, V102, P173, DOI 10.1046/j.1365-2567.2001.01163.x
   Yano H, 2008, MOL BIOL CELL, V19, P822, DOI 10.1091/mbc.E07-08-0763
NR 22
TC 10
Z9 11
U1 0
U2 7
PU ACADEMIC PRESS INC ELSEVIER SCIENCE
PI SAN DIEGO
PA 525 B ST, STE 1900, SAN DIEGO, CA 92101-4495 USA
SN 0006-291X
EI 1090-2104
J9 BIOCHEM BIOPH RES CO
JI Biochem. Biophys. Res. Commun.
PD FEB 5
PY 2018
VL 496
IS 2
BP 542
EP 548
DI 10.1016/j.bbrc.2018.01.065
PG 7
WC Biochemistry & Molecular Biology; Biophysics
SC Biochemistry & Molecular Biology; Biophysics
GA FV1IA
UT WOS:000424313500045
PM 29339155
DA 2025-02-17
ER

PT J
AU Fei, XF
   Wang, AQ
   Wang, DL
   Meng, X
   Ma, JW
   Hong, L
   Qin, RW
   Wang, AD
   Dong, J
   Huang, Q
   Wang, ZM
AF Fei, Xifeng
   Wang, Anqi
   Wang, Delin
   Meng, Xan
   Ma, Jiawei
   Hong, Lei
   Qin, Ruwei
   Wang, Aidong
   Dong, Jun
   Huang, Qiang
   Wang, Zhimin
TI Establishment of malignantly transformed dendritic cell line SU3-ihDCTC induced by Glioma stem cells and study on its sensitivity to resveratrol
SO BMC IMMUNOLOGY
LA English
DT Article
DE Cell malignant transformation; Tumor stem cells; Tumor microenvironment; Tumor cell drug resistance; Resveratrol; Cisplatin
ID cancer cells; inhibits proliferation; apoptosis; expression; macrophage
AB Background: As a factor contributing to the tumor cell drug resistance, tumor microenvironment (TME) is being paid increasingly attention. However, the drug resistance of malignantly transformed cells in TME has rarely been revealed. This paper is designed to investigate the sensitivity of malignantly transformed cell line (ihDCTC) induced by glioma stem cells (GSCs) in TME to chemotherapeutic drugs. Methods: (1) Establishment of ihDCTC cell line, The bone marrow cells from enhanced green fluorescent protein (EGFP) transgenic nude mice were employed to culture the dendritic cells (DCs) in vitro, which were then co-cultured with red fluorescence protein (RFP) transgenic GSCs (SU3) to obtain ihDCTC (2) Res and Cis were used to intervene in the growth of abovemetioned cell lines in vitro and Res treated in bearing ihDCTC tumor mice, followed by evaluating their drug sensitivity and changes in key signaling proteins via half maximal inhibitory concentration (IC50), tumor mass and immunostaining method. Results: (1) ihDCTC could express CD11c and CD80 as well as possessed immortalized potential, heteroploid chromosomes and high tumorigenicity in nude mice in vivo. (2) At 24 h, 48 h and 72 h, the IC50 value of ihDCTC treated with Cis was 3.62, 3.25 and 2.10 times higher than that of SU3, while the IC50 value of ihDCTC treated with Res was 0.03, 0.47 and 1.19 times as much as that of SU3; (3) The xenograft mass (g) in vivo in the control, Res, Cis and Res + Cis groups were 1.44 +/- 0.19, 0.45 +/- 0.12, 0.94 +/- 0.80 and 0.68 +/- 0.35(x +/- s) respectively. The expression levels of IL-6, p-STAT3 and NF-kappa B proteins in the xenograft tissue were significantly reduced only in the Res treatment group. Conclusion: In vitro co-culture with GSC can induce the malignant transformation of bone marrow derived dendritic cells, on the one hand, ihDCTC shows higher drug resistance to the traditional chemotherapeutic drug Cis than GSCs, but, on the other hand, appears to be more sensitive to Res than GSCs. Therefore, our findings provide a broader vision not only for the further study on the correlation between TME and tumor drug resistance but also for the exploration of Res anti-cancer value.
C1 [Fei, Xifeng; Wang, Anqi; Qin, Ruwei; Wang, Zhimin] Shanghai Jiao Tong Univ, Sch Med, Suzhou Kowloon Hosp, Dept Neurosurg, Wansheng Rd 118, Suzhou 215006, Peoples R China.
   [Wang, Delin; Meng, Xan] Soochow Univ, Dept, Suzhou 215004, Peoples R China.
   [Ma, Jiawei; Hong, Lei; Wang, Aidong; Dong, Jun; Huang, Qiang] Soochow Univ, Affiliated Hosp 2, Dept, Suzhou 215004, Peoples R China.
C3 Shanghai Jiao Tong University; Soochow University - China; Soochow University - China
RP Wang, ZM (通讯作者)，Shanghai Jiao Tong Univ, Sch Med, Suzhou Kowloon Hosp, Dept Neurosurg, Wansheng Rd 118, Suzhou 215006, Peoples R China.
EM wangzm2017@163.com
FU Natural Science Foundation of China [81172400, 81472739, 81302196]; Natural Science Foundation of Suzhou [SYS201307]; project of major disease's diagnosis and treatment technology of suzhou [LCZX201322]; Youth medical talent Foundation of Suzhou [QNRC2016217]
CR Unknown -, 2015, J IMMUNOL RES, V0, P0
   Barclay AN, 2014, ANNU REV IMMUNOL, V32, P25, DOI 10.1146/annurev-immunol-032713-120142
   Castino R, 2011, J AGR FOOD CHEM, V59, P4264, DOI 10.1021/jf104917q
   Chang HT, 2013, J RECEPT SIG TRANSD, V33, P298, DOI 10.3109/10799893.2013.822886
   Chen FH, 2017, BIOCHEM PHARMACOL, V135, P50, DOI 10.1016/j.bcp.2017.03.004
   Chen Y, 2013, ROCK MECH ROCK ENG, V0, PP1, DOI 10.1186/1741-7007-11-121
   Chin YT, 2014, ONCOTARGET, V5, P12891, DOI 10.18632/oncotarget.2632
   Cilibrasi C, 2017, PLOS ONE, V12, P0, DOI 10.1371/journal.pone.0169854
   Dong J, 2012, CHINESE MED J-PEKING, V125, P4349, DOI 10.3760/cma.j.issn.0366-6999.2012.24.006
   Fouad MA, 2013, HUM EXP TOXICOL, V32, P1067, DOI 10.1177/0960327113475679
   Gurka S, 2015, FRONT IMMUNOL, V6, P0, DOI 10.3389/fimmu.2015.00035
   Hanahan D, 2012, CANCER CELL, V21, P309, DOI 10.1016/j.ccr.2012.02.022
   Huang SS, 2011, EVID-BASED COMPL ALT, V2011, P1, DOI 10.1155/2011/895857
   INABA K, 1992, J EXP MED, V176, P1693, DOI 10.1084/jem.176.6.1693
   Jang MS, 1997, SCIENCE, V275, P218, DOI 10.1126/science.275.5297.218
   Limagne E, 2016, NUTRIENTS, V8, P0, DOI 10.3390/nu8050280
   Liu B, 2014, MOL MED REP, V10, P1697, DOI 10.3892/mmr.2014.2406
   Marvel D, 2015, J CLIN INVEST, V125, P3356, DOI 10.1172/JCI80005
   Menicacci B, 2017, J GERONTOL A-BIOL, V0, P1
   Novak ML, 2013, CIRC RES, V113, P9, DOI 10.1161/CIRCRESAHA.113.301583
   Powell AE, 2011, CANCER RES, V71, P1497, DOI 10.1158/0008-5472.CAN-10-3223
   Robson H, 2002, MED PEDIATR ONCOL, V39, P573, DOI 10.1002/mpo.10076
   Ryu J, 2015, MOL CELLS, V38, P991, DOI 10.14348/molcells.2015.0197
   Saeidi M, 2013, IRAN J ALLERGY ASTHM, V12, P37, DOI 012.01/ijaai.3749
   Sato H, 2017, MOL MED REP, V16, P43, DOI 10.3892/mmr.2017.6571
   Singh NP, 2011, MOL NUTR FOOD RES, V55, P1207, DOI 10.1002/mnfr.201000576
   Tariq M, 2017, J CELL BIOCHEM, V118, P2484, DOI 10.1002/jcb.25895
   Wan Y, 2012, CHIN J CANCER, V31, P207, DOI 10.5732/cjc.011.10336
   Wu C, 2013, COMMUN OPTIM THEORY, V2013, P1
   Wu Jinding, 2014, ZHONGHUA YI XUE ZA ZHI, V94, P2775
   Yu T, 2017, ONCOGENE, V36, P2131, DOI 10.1038/onc.2016.370
NR 31
TC 11
Z9 14
U1 1
U2 5
PU BMC
PI LONDON
PA CAMPUS, 4 CRINAN ST, LONDON N1 9XW, ENGLAND
SN 
EI 1471-2172
J9 BMC IMMUNOL
JI BMC Immunol.
PD FEB 2
PY 2018
VL 19
IS 
BP 
EP 
DI 10.1186/s12865-018-0246-z
PG 14
WC Immunology
SC Immunology
GA FV1ZW
UT WOS:000424364400001
PM 29390972
DA 2025-02-17
ER

PT J
AU Felthun, J
   Reddy, R
   McDonald, KL
AF Felthun, Jonathan
   Reddy, Rajesh
   McDonald, Kerrie Leanne
TI How immunotherapies are targeting the glioblastoma immune environment
SO JOURNAL OF CLINICAL NEUROSCIENCE
LA English
DT Review
DE Glioblastoma; Immunotherapy; Adoptive transfer; Immunization; Passive; Cancer vaccines
ID mediated cytotoxic immunotherapy; dendritic cell vaccination; t-cells; malignant glioma; postoperative infection; recurrent glioblastoma; phase-ii; cancer; stat3; adjuvant
AB The diagnosis of glioblastoma remains one of the most dismal in medical practice, with current standard care only providing a median survival of 14.6 months. The need for new therapies is desperately clear. Components of the tumour microenvironment are demonstrating growing importance in the field, given they allow the tumour to utilise pathways involved in autoimmune prevention, something that enables the tumour's establishment and growth. As with many different cancers, the search for a new standard has progressed to the design of immunotherapies, which aim to counteract the immune changes within this microenvironment. Serotherapy, adoptive lymphocyte transfer, peptide and dendritic cell vaccines and a range of other methods are currently under investigation, while intracranial infection has also been researched for its capacity to reverse glioblastoma mediated immunosuppression. Some of these new therapies have shown promise, but it is a long road ahead before their incorporation into glioblastoma standard therapy. (C) 2017 Elsevier Ltd. All rights reserved.
C1 [Felthun, Jonathan; Reddy, Rajesh] Univ New South Wales, Fac Med, Sydney, NSW, Australia.
   [Reddy, Rajesh] Prince Wales Hosp, Dept Neurosurg, Sydney, NSW, Australia.
   [McDonald, Kerrie Leanne] Univ New South Wales, Lowy Canc Res Ctr, Prince Wales Clin Sch, Cure Brain Canc Fdn,Biomarkers & Translat Res Grp, Sydney, NSW, Australia.
C3 University of New South Wales Sydney; University of New South Wales Sydney; Prince of Wales Hospital (POWH); Cure Brain Cancer Foundation; University of New South Wales Sydney
RP Felthun, J (通讯作者)，Prince Wales Private Hosp, Suite 1A,Level 7,Barker St, Randwick, NSW 2031, Australia.
EM j.felthun@student.unsw.edu.au
CR Albesiano E, 2010, NEUROSURG CLIN N AM, V21, P17, DOI 10.1016/j.nec.2009.08.008
   Bloch O, 2014, NEURO-ONCOLOGY, V16, P274, DOI 10.1093/neuonc/not203
   Bohman LE, 2009, NEUROSURGERY, V64, P828, DOI 10.1227/01.NEU.0000343525.89321.C5
   Brown CE, 2016, NEW ENGL J MED, V375, P2561, DOI 10.1056/NEJMoa1610497
   Brown CE, 2015, CLIN CANCER RES, V21, P4062, DOI 10.1158/1078-0432.CCR-15-0428
   Carpentier A, 2010, NEURO-ONCOLOGY, V12, P401, DOI 10.1093/neuonc/nop047
   Chen Y, 2016, J SENSORS, V2016, P1, DOI 10.1111/1467-8454.12058
   Chicoine MR, 2001, NEUROSURGERY, V48, P607, DOI 10.1097/00006123-200103000-00032
   Chiocca EA, 2011, J CLIN ONCOL, V29, P3611, DOI 10.1200/JCO.2011.35.5222
   De Bonis P, 2011, NEUROSURGERY, V69, P864, DOI 10.1227/NEU.0b013e318222adfa
   Dillman RO, 2009, J IMMUNOTHER, V32, P914, DOI 10.1097/CJI.0b013e3181b2910f
   Dunn GP, 2012, NEUROSURGERY, V71, P201, DOI 10.1227/NEU.0b013e31824f840d
   Dunn GP, 2004, IMMUNITY, V21, P137, DOI 10.1016/j.immuni.2004.07.017
   Fadul CE, 2011, J IMMUNOTHER, V34, P382, DOI 10.1097/CJI.0b013e318215e300
   Fecci PE, 2014, CLIN CANCER RES, V20, P5620, DOI 10.1158/1078-0432.CCR-14-0832
   Ferguson SD, 2015, J NEURO-ONCOL, V123, P385, DOI 10.1007/s11060-015-1731-3
   Fesnak AD, 2016, NAT REV CANCER, V16, P566, DOI 10.1038/nrc.2016.97
   Fousek K, 2015, CLIN CANCER RES, V21, P3384, DOI 10.1158/1078-0432.CCR-14-2675
   Gibney GT, 2016, LANCET ONCOL, V17, PE542, DOI 10.1016/S1470-2045(16)30406-5
   Gustafson M, 2016, J IMMUNOTHER CANC S1, V4, P139
   Han SJ, 2012, NEUROSURG CLIN N AM, V23, P357, DOI 10.1016/j.nec.2012.05.001
   Ho HH, 2006, J BIOL CHEM, V281, P14111, DOI 10.1074/jbc.M511797200
   Ji N, 2016, ONCOTARGET, V7, P4369, DOI 10.18632/oncotarget.6737
   Johnson LA, 2015, SCI TRANSL MED, V7, P0, DOI 10.1126/scitranslmed.aaa4963
   Jouanneau E, 2014, CANCER IMMUNOL IMMUN, V63, P911, DOI 10.1007/s00262-014-1559-2
   Kong D-S, 2016, ONCOTARGET, V8, P0
   Kunwar S, 2007, J CLIN ONCOL, V25, P837, DOI 10.1200/JCO.2006.08.1117
   Kunwar S, 2010, NEURO-ONCOLOGY, V12, P871, DOI 10.1093/neuonc/nop054
   Levy DE, 2002, NAT REV MOL CELL BIO, V3, P651, DOI 10.1038/nrm909
   Markert JM, 2014, MOL THER, V22, P1048, DOI 10.1038/mt.2014.22
   Markert JM, 2000, GENE THER, V7, P867, DOI 10.1038/sj.gt.3301205
   Melero I, 2014, NAT REV CLIN ONCOL, V11, P509, DOI 10.1038/nrclinonc.2014.111
   Mellman I, 2011, NATURE, V480, P480, DOI 10.1038/nature10673
   Mitchell DA, 2015, NATURE, V519, P366, DOI 10.1038/nature14320
   Morgan RA, 2012, HUM GENE THER, V23, P1043, DOI 10.1089/hum.2012.041
   Oikonomopoulou K, 2013, CLIN CANCER RES, V19, P2834, DOI 10.1158/1078-0432.CCR-12-3661
   Parsa AT, 2007, NAT MED, V13, P84, DOI 10.1038/nm1517
   Polivka J, 2017, ANTICANCER RES, V37, P21, DOI 10.21873/anticanres.11285
   Pollack IF, 2016, J NEURO-ONCOL, V130, P517, DOI 10.1007/s11060-016-2245-3
   Prins RM, 2013, J IMMUNOTHER, V36, P152, DOI 10.1097/CJI.0b013e3182811ae4
   Ramfula S, 2016, UK BR J NEUROSURG, V0, P0
   Rampling R, 2016, CLIN CANCER RES, V22, P4776, DOI 10.1158/1078-0432.CCR-16-0506
   Reardon DA, 2014, NEURO-ONCOLOGY, V16, P1441, DOI 10.1093/neuonc/nou212
   Ruzevick J, 2012, NEUROSURG CLIN N AM, V23, P459, DOI 10.1016/j.nec.2012.04.003
   Sampson JH, 2012, PLOS ONE, V7, P0, DOI 10.1371/journal.pone.0031046
   Sampson JH, 2010, J CLIN ONCOL, V28, P4722, DOI 10.1200/JCO.2010.28.6963
   Schijns VEJC, 2015, VACCINE, V33, P2690, DOI 10.1016/j.vaccine.2015.03.095
   See AP, 2015, J NEURO-ONCOL, V123, P405, DOI 10.1007/s11060-015-1849-3
   Steinman RM, 2003, ANNU REV IMMUNOL, V21, P685, DOI 10.1146/annurev.immunol.21.120601.141040
   Stupp R, 2005, NEW ENGL J MED, V352, P987, DOI 10.1056/NEJMoa043330
   Tang HD, 2016, CANCER CELL, V29, P285, DOI 10.1016/j.ccell.2016.02.004
   Tivnan A, 2017, J NEURO-ONCOL, V131, P1, DOI 10.1007/s11060-016-2299-2
   Torres-Aguilar H, 2010, J IMMUNOL, V184, P1765, DOI 10.4049/jimmunol.0902133
   Vogt PK, 2011, CANCER DISCOV, V1, P481, DOI 10.1158/2159-8290.CD-11-0218
   Walker DG, 2006, J NEUROIMMUNOL, V175, P59, DOI 10.1016/j.jneuroim.2006.03.006
   Weathers SP, 2015, J NEURO-ONCOL, V123, P331, DOI 10.1007/s11060-015-1716-2
   Wheeler LA, 2016, NEURO-ONCOLOGY, V18, P1137, DOI 10.1093/neuonc/now002
   Won EK, 2003, ANTI-CANCER DRUG, V14, P457, DOI 10.1097/00001813-200307000-00012
   Yu H, 2007, NAT REV IMMUNOL, V7, P41, DOI 10.1038/nri1995
   Yu H, 2014, NAT REV CANCER, V14, P736, DOI 10.1038/nrc3818
   Yu H, 2009, NAT REV CANCER, V9, P798, DOI 10.1038/nrc2734
   Zhu Yanni, 2015, LANCET ONCOL, V16, Pe543, DOI 10.1016/S1470-2045(15)00039-X
   ZUBER P, 1988, EUR J IMMUNOL, V18, P1623, DOI 10.1002/eji.1830181023
NR 63
TC 9
Z9 10
U1 0
U2 3
PU ELSEVIER SCI LTD
PI OXFORD
PA THE BOULEVARD, LANGFORD LANE, KIDLINGTON, OXFORD OX5 1GB, OXON, ENGLAND
SN 0967-5868
EI 1532-2653
J9 J CLIN NEUROSCI
JI J. Clin. Neurosci.
PD JAN 15
PY 2018
VL 47
IS 
BP 20
EP 27
DI 10.1016/j.jocn.2017.10.019
PG 8
WC Clinical Neurology; Neurosciences
SC Neurosciences & Neurology
GA FU1ZG
UT WOS:000423647400004
PM 29042147
DA 2025-02-17
ER

PT J
AU Lim, M
   Xia, YX
   Bettegowda, C
   Weller, M
AF Lim, Michael
   Xia, Yuanxuan
   Bettegowda, Chetan
   Weller, Michael
TI Current state of immunotherapy for glioblastoma
SO NATURE REVIEWS CLINICAL ONCOLOGY
LA English
DT Review
ID central-nervous-system; newly-diagnosed glioblastoma; dendritic cell vaccination; cancer stem-cells; mediated cytotoxic immunotherapy; recurrent malignant gliomas; immune checkpoint blockade; progression-free survival; messenger-rna expression; long-term survival
AB Glioma is the most common primary cancer of the central nervous system, and around 50% of patients present with the most aggressive form of the disease, glioblastoma. Conventional therapies, including surgery, radiotherapy, and pharmacotherapy (typically chemotherapy with temozolomide), have not resulted in major improvements in the survival outcomes of patients with glioblastoma. Reasons for this lack of progress include invasive tumour growth in an essential organ, which limits the utility of local therapy, as well as the protection of tumour cells by the blood-brain barrier, their intrinsic resistance to the induction of cell death, and lack of dependence on single, targetable oncogenic pathways, all of which impose challenges for systemic therapy. Furthermore, the unique immune environment of the central nervous system needs to be considered when pursuing immune-based therapeutic approaches for glioblastoma. Nevertheless, a range of different immunotherapies are currently being actively investigated in patients with this disease, spurred on by advances in immuno-oncology for other tumour types. Herein, we examine the current state of immunotherapy for gliomas, notably glioblastoma, the implications for combining the current standard-of-care treatment modalities with immunotherapies, potential biomarkers of response, and future directions for glioblastoma immuno-oncology
C1 [Lim, Michael; Xia, Yuanxuan; Bettegowda, Chetan] Johns Hopkins Univ, Sch Med, Dept Neurosurg, Baltimore, MD 21205 USA.
   [Weller, Michael] Univ Hosp, Dept Neurol, Zurich, Switzerland.
   [Weller, Michael] Univ Zurich, Zurich, Switzerland.
C3 Johns Hopkins University; University of Zurich; University Zurich Hospital; University of Zurich
RP Lim, M (通讯作者)，Johns Hopkins Univ, Sch Med, Dept Neurosurg, Baltimore, MD 21205 USA.
EM mlim3@jhmi.edu
FU Accuray; Agenus; Altor; Arbor; BMS; Celldex; Immunocellular; Acceleron; Actelion; Bayer; Merck (EMD); MSD; Novocure; OGD2; PIQUR; Roche
CR Akira S, 2001, NAT IMMUNOL, V2, P675, DOI 10.1038/90609
   Alonso MM, 2017, CANCER RES, V77, P0, DOI 10.1158/1538-7445.AM2017-CT027
   Amaria RN, 2015, J CLIN ONCOL, V33, P0
   Unknown -, 2017, FDA GRANTS ACC APPR, V0, P0
   Unknown -, 2014, J CLIN ONCOL S, V0, P0
   Beiko J, 2014, NEURO-ONCOLOGY, V16, P81, DOI 10.1093/neuonc/not159
   Belcaid Z, 2014, PLOS ONE, V9, P0, DOI 10.1371/journal.pone.0101764
   Berghoff AS, 2015, NEURO-ONCOLOGY, V17, P1064, DOI 10.1093/neuonc/nou307
   Bettegowda C, 2014, SCI TRANSL MED, V6, P0, DOI 10.1126/scitranslmed.3007094
   BILLINGHAM RE, 1953, NATURE, V172, P603, DOI 10.1038/172603a0
   BILLINGHAM RE, 1954, PROC R SOC SER B-BIO, V143, P43, DOI 10.1098/rspb.1954.0053
   Bischoff JR, 1996, SCIENCE, V274, P373, DOI 10.1126/science.274.5286.373
   Bloch O, 2017, CLIN CANCER RES, V23, P3575, DOI 10.1158/1078-0432.CCR-16-1369
   Bloch O, 2014, NEURO-ONCOLOGY, V16, P274, DOI 10.1093/neuonc/not203
   Bloch O, 2013, CLIN CANCER RES, V19, P3165, DOI 10.1158/1078-0432.CCR-12-3314
   BODMER S, 1989, J IMMUNOL, V143, P3222
   Bouffet E, 2016, J CLIN ONCOL, V34, P2206, DOI 10.1200/JCO.2016.66.6552
   Brown CE, 2018, MOL THER, V26, P31, DOI 10.1016/j.ymthe.2017.10.002
   Brown CE, 2016, NEW ENGL J MED, V375, P2561, DOI 10.1056/NEJMoa1610497
   Brown CE, 2015, CLIN CANCER RES, V21, P4062, DOI 10.1158/1078-0432.CCR-15-0428
   CANESSA A, 1992, J INFECT DIS, V165, P1168, DOI 10.1093/infdis/165.6.1168
   Cescon DW, 2015, P NATL ACAD SCI USA, V112, P2841, DOI 10.1073/pnas.1424869112
   Chae M, 2015, NEURO-ONCOLOGY, V17, P978, DOI 10.1093/neuonc/nou343
   Chen JY, 2014, ASIA-PAC J CLIN ONCO, V10, P162, DOI 10.1111/ajco.12079
   Chinot OL, 2014, NEW ENGL J MED, V370, P709, DOI 10.1056/NEJMoa1308345
   Chiocca EA, 2011, J CLIN ONCOL, V29, P3611, DOI 10.1200/JCO.2011.35.5222
   Chiocca EA, 2004, MOL THER, V10, P958, DOI 10.1016/j.ymthe.2004.07.021
   Chiou VL, 2015, J CLIN ONCOL, V33, P3541, DOI 10.1200/JCO.2015.61.6870
   Chongsathidkiet P, 2017, J NEUROSURG, V126, P0
   Cloughesy TF, 2016, SCI TRANSL MED, V8, P0, DOI 10.1126/scitranslmed.aad9784
   Coffin RS, 2015, CURR OPIN VIROL, V13, P93, DOI 10.1016/j.coviro.2015.06.005
   Cohen JD, 2018, SCIENCE, V359, P926, DOI 10.1126/science.aar3247
   Dai HR, 2016, JNCI-J NATL CANCER I, V108, P0, DOI 10.1093/jnci/djv439
   De Mattos-Arruda L, 2015, NAT COMMUN, V6, P0, DOI 10.1038/ncomms9839
   Desjardins A, 2016, J CLIN ONCOL, V34, P0, DOI 10.1200/JCO.2016.34.15_suppl.2061
   Didenko VV, 2002, J NEUROSURG, V96, P580, DOI 10.3171/jns.2002.96.3.0580
   Dillman RO, 2009, J IMMUNOTHER, V32, P914, DOI 10.1097/CJI.0b013e3181b2910f
   Dunn Gavin P, 2007, CANCER IMMUN, V7, P12
   Dutoit V, 2017, ANN ONCOL, V28, P0
   Eil R, 2016, NATURE, V537, P539, DOI 10.1038/nature19364
   Everson RG, 2014, J IMMUNOTHER CANCER, V2, P0, DOI 10.1186/2051-1426-2-10
   Fadul CE, 2011, J IMMUNOTHER, V34, P382, DOI 10.1097/CJI.0b013e318215e300
   Fecci PE, 2007, CLIN CANCER RES, V13, P2158, DOI 10.1158/1078-0432.CCR-06-2070
   Felsberg J, 2017, CLIN CANCER RES, V23, P6846, DOI 10.1158/1078-0432.CCR-17-0890
   Fenstermaker RA, 2016, CANCER IMMUNOL IMMUN, V65, P1339, DOI 10.1007/s00262-016-1890-x
   Ferguson SD, 2015, J NEURO-ONCOL, V123, P385, DOI 10.1007/s11060-015-1731-3
   Fesnak AD, 2016, NAT REV CANCER, V16, P566, DOI 10.1038/nrc.2016.97
   Figueroa JM, 2018, J NEUROSURG, V129, P334, DOI 10.3171/2017.3.JNS162280
   Figueroa JM, 2017, NEURO-ONCOLOGY, V19, P1494, DOI 10.1093/neuonc/nox085
   Finney HM, 2004, J IMMUNOL, V172, P104, DOI 10.4049/jimmunol.172.1.104
   Foreman PM, 2017, NEUROTHERAPEUTICS, V14, P333, DOI 10.1007/s13311-017-0516-0
   Fu SQ, 2017, J CLIN ONCOL, V35, P0, DOI 10.1200/JCO.2017.35.15_suppl.2066
   Fukurnura D, 2018, NAT REV CLIN ONCOL, V15, P325, DOI 10.1038/nrclinonc.2018.29
   Gao JJ, 2016, CELL, V167, P397, DOI 10.1016/j.cell.2016.08.069
   Geletneky K, 2017, MOL THER, V25, P2620, DOI 10.1016/j.ymthe.2017.08.016
   Gilbert MR, 2014, NEW ENGL J MED, V370, P2048, DOI 10.1056/NEJMc1403303
   Gramatzki D, 2016, CANCER-AM CANCER SOC, V122, P2206, DOI 10.1002/cncr.30023
   Greter M, 2005, NAT MED, V11, P328, DOI 10.1038/nm1197
   Grossman SA, 2011, CLIN CANCER RES, V17, P5473, DOI 10.1158/1078-0432.CCR-11-0774
   Hambardzumyan D, 2009, TRANSL ONCOL, V2, P89, DOI 10.1593/tlo.09100
   Han KL, 2014, NEURO-ONCOLOGY, V16, P696, DOI 10.1093/neuonc/not236
   Hao CH, 2002, ACTA NEUROPATHOL, V103, P171
   Hegi ME, 2005, NEW ENGL J MED, V352, P997, DOI 10.1056/NEJMoa043331
   Heimberger AB, 2008, CLIN CANCER RES, V14, P5166, DOI 10.1158/1078-0432.CCR-08-0320
   Heimberger AB, 2008, NEURO-ONCOLOGY, V10, P98, DOI 10.1215/15228517-2007-046
   Hodi FS, 2016, J CLIN ONCOL, V34, P1510, DOI 10.1200/JCO.2015.64.0391
   Horvat TZ, 2015, J CLIN ONCOL, V33, P3193, DOI 10.1200/JCO.2015.60.8448
   Huang TY, 2017, ACTA NEUROPATHOL COM, V5, P0, DOI 10.1186/s40478-017-0436-6
   Huettner C, 1997, ANTICANCER RES, V17, P3217
   HUETTNER C, 1995, AM J PATHOL, V146, P317
   da Cruz LCH, 2011, AM J NEURORADIOL, V32, P1978, DOI 10.3174/ajnr.A2397
   Inogés S, 2017, J TRANSL MED, V15, P0, DOI 10.1186/s12967-017-1202-z
   Jackson CM, 2016, CLIN CANCER RES, V22, P1161, DOI 10.1158/1078-0432.CCR-15-1516
   Jena B, 2010, BLOOD, V116, P1035, DOI 10.1182/blood-2010-01-043737
   Ji N, 2016, ONCOTARGET, V7, P4369, DOI 10.18632/oncotarget.6737
   Johanns TM, 2016, CANCER DISCOV, V6, P1230, DOI 10.1158/2159-8290.CD-16-0575
   Jouanneau E, 2014, CANCER IMMUNOL IMMUN, V63, P911, DOI 10.1007/s00262-014-1559-2
   Khan KA, 2018, NAT REV CLIN ONCOL, V15, P310, DOI 10.1038/nrclinonc.2018.9
   Kicielinski KP, 2014, MOL THER, V22, P1056, DOI 10.1038/mt.2014.21
   Killela PJ, 2013, P NATL ACAD SCI USA, V110, P6021, DOI 10.1073/pnas.1303607110
   Kim JE, 2017, CLIN CANCER RES, V23, P124, DOI 10.1158/1078-0432.CCR-15-1535
   Komohara Y, 2008, J PATHOL, V216, P15, DOI 10.1002/path.2370
   Koyama S, 2016, NAT COMMUN, V7, P0, DOI 10.1038/ncomms10501
   Kreth FW, 2013, ANN ONCOL, V24, P3117, DOI 10.1093/annonc/mdt388
   Lamfers MLM, 2002, CANCER RES, V62, P5736
   Lathia JD, 2015, GENE DEV, V29, P1203, DOI 10.1101/gad.261982.115
   LAURO GM, 1986, ACTA NEUROPATHOL, V69, P278, DOI 10.1007/BF00688305
   Lawler SE, 2017, JAMA ONCOL, V3, P841, DOI 10.1001/jamaoncol.2016.2064
   Li B, 2016, GENOME BIOL, V17, P0, DOI 10.1186/s13059-016-1028-7
   Liau LM, 2005, CLIN CANCER RES, V11, P5515, DOI 10.1158/1078-0432.CCR-05-0464
   Liau LM, 1999, J NEUROSURG, V90, P1115, DOI 10.3171/jns.1999.90.6.1115
   Lichty BD, 2014, NAT REV CANCER, V14, P559, DOI 10.1038/nrc3770
   Lim M, 2017, ANN ONCOL, V28, P0
   Lipson EJ, 2015, SEMIN ONCOL, V42, P587, DOI 10.1053/j.seminoncol.2015.05.013
   Locasale JW, 2012, MOL CELL PROTEOMICS, V11, P0, DOI 10.1074/mcp.M111.014688
   Louis DN, 2016, ACTA NEUROPATHOL, V131, P803, DOI 10.1007/s00401-016-1545-1
   Louveau A, 2015, NATURE, V523, P337, DOI 10.1038/nature14432
   Luke JJ, 2017, NAT REV CLIN ONCOL, V14, P463, DOI 10.1038/nrclinonc.2017.43
   Markert JM, 2014, MOL THER, V22, P1048, DOI 10.1038/mt.2014.22
   Markert JM, 2000, GENE THER, V7, P867, DOI 10.1038/sj.gt.3301205
   MARTUZA RL, 1991, SCIENCE, V252, P854, DOI 10.1126/science.1851332
   Mathios D, 2016, SCI TRANSL MED, V8, P0, DOI 10.1126/scitranslmed.aag2942
   Mathios D, 2016, INT J CANCER, V138, P187, DOI 10.1002/ijc.29686
   Maxwell JA, 2008, CLIN CANCER RES, V14, P4859, DOI 10.1158/1078-0432.CCR-07-4807
   MEDAWAR PB, 1948, BRIT J EXP PATHOL, V29, P58
   Morales-Kastresana A, 2013, CLIN CANCER RES, V19, P5546, DOI 10.1158/1078-0432.CCR-13-2157
   Morgan RA, 2012, HUM GENE THER, V23, P1043, DOI 10.1089/hum.2012.041
   Müller C, 2014, SCI TRANSL MED, V6, P0, DOI 10.1126/scitranslmed.3009095
   Nduom EK, 2016, NEURO-ONCOLOGY, V18, P195, DOI 10.1093/neuonc/nov172
   Nduom EK, 2015, NEURO-ONCOLOGY, V17, P9, DOI 10.1093/neuonc/nov151
   Neelapu SS, 2018, NAT REV CLIN ONCOL, V15, P47, DOI 10.1038/nrclinonc.2017.148
   Ninomiya S, 2015, BLOOD, V125, P3905, DOI 10.1182/blood-2015-01-621474
   ORourke DM, 2017, SCI TRANSL MED, V9, P0, DOI 10.1126/scitranslmed.aaa0984
   Okada H, 2015, LANCET ONCOL, V16, PE534, DOI 10.1016/S1470-2045(15)00088-1
   Olin MR, 2014, J IMMUNOTHER CANCER, V2, P0, DOI 10.1186/2051-1426-2-4
   Omuro A, 2018, NEURO-ONCOLOGY, V20, P674, DOI 10.1093/neuonc/nox208
   Ostrom QT, 2014, NEURO-ONCOLOGY, V16, P1, DOI 10.1093/neuonc/nou223
   Parney IF, 2009, J NEUROSURG, V110, P572, DOI 10.3171/2008.7.JNS08475
   Parsa AT, 2007, NAT MED, V13, P84, DOI 10.1038/nm1517
   Patel MA, 2016, J IMMUNOTHER CANCER, V4, P0, DOI 10.1186/s40425-016-0132-2
   Patel SP, 2015, MOL CANCER THER, V14, P847, DOI 10.1158/1535-7163.MCT-14-0983
   Pentsova EI, 2016, J CLIN ONCOL, V34, P2404, DOI 10.1200/JCO.2016.66.6487
   Perez OD, 2012, MOL THER, V20, P1689, DOI 10.1038/mt.2012.83
   Perry JR, 2017, NEW ENGL J MED, V376, P1027, DOI 10.1056/NEJMoa1611977
   Phuong LK, 2003, CANCER RES, V63, P2462
   Phuphanich S, 2013, CANCER IMMUNOL IMMUN, V62, P125, DOI 10.1007/s00262-012-1319-0
   Pitter KL, 2016, BRAIN, V139, P1458, DOI 10.1093/brain/aww046
   Plautz GE, 2000, CLIN CANCER RES, V6, P2209
   Polyzoidis S, 2014, HUM VACC IMMUNOTHER, V10, P3139, DOI 10.4161/hv.29276
   Postow MA, 2012, NEW ENGL J MED, V366, P925, DOI 10.1056/NEJMoa1112824
   Preusser M, 2015, NAT REV NEUROL, V11, P504, DOI 10.1038/nrneurol.2015.139
   Prins RM, 2006, J IMMUNOL, V176, P157, DOI 10.4049/jimmunol.176.1.157
   Prins RM, 2013, J IMMUNOTHER, V36, P152, DOI 10.1097/CJI.0b013e3182811ae4
   Pyonteck SM, 2013, NAT MED, V19, P1264, DOI 10.1038/nm.3337
   Quail DF, 2016, SCIENCE, V352, P0, DOI 10.1126/science.aad3018
   Rampling R, 2016, CLIN CANCER RES, V22, P4776, DOI 10.1158/1078-0432.CCR-16-0506
   Reardon DA, 2017, NEURO ONCOL S3, V19, P0
   Reardon DA, 2016, CANCER IMMUNOL RES, V4, P124, DOI 10.1158/2326-6066.CIR-15-0151
   Reardon DA, 2015, J CLIN ONCOL, V33, P0, DOI 10.1200/jco.2015.33.15_suppl.2009
   Reifenberger G, 2017, NAT REV CLIN ONCOL, V14, P434, DOI 10.1038/nrclinonc.2016.204
   Roa W, 2004, J CLIN ONCOL, V22, P1583, DOI 10.1200/JCO.2004.06.082
   ROSZMAN T, 1991, IMMUNOL TODAY, V12, P370, DOI 10.1016/0167-5699(91)90068-5
   Roth P, 2017, NEURO-ONCOLOGY, V19, P454, DOI 10.1093/neuonc/now265
   Russell SJ, 2012, NAT BIOTECHNOL, V30, P658, DOI 10.1038/nbt.2287
   Ryken TC, 2014, J NEURO-ONCOL, V118, P435, DOI 10.1007/s11060-013-1330-0
   Sade-Feldman M, 2017, NAT COMMUN, V8, P0, DOI 10.1038/s41467-017-01062-w
   Salacz ME, 2012, NEURO-ONCOLOGY, V14, P0
   Sampson JH, 2012, PLOS ONE, V7, P0, DOI 10.1371/journal.pone.0031046
   Sampson JH, 2011, NEURO-ONCOLOGY, V13, P324, DOI 10.1093/neuonc/noq157
   Sampson JH, 2010, J CLIN ONCOL, V28, P4722, DOI 10.1200/JCO.2010.28.6963
   Schiffer D, 2017, NEUROL SCI, V38, P1571, DOI 10.1007/s10072-017-3002-x
   Schumacher T, 2014, NATURE, V512, P324, DOI 10.1038/nature13387
   Schuster J, 2015, NEURO-ONCOLOGY, V17, P854, DOI 10.1093/neuonc/nou348
   Schweitzer T, 2001, J NEURO-ONCOL, V53, P107, DOI 10.1023/A:1012245115209
   Sharabi AB, 2015, CANCER IMMUNOL RES, V3, P345, DOI 10.1158/2326-6066.CIR-14-0196
   Sloan A E, 2000, NEUROSURG FOCUS, V9, P0
   Snyder A, 2014, NEW ENGL J MED, V371, P2189, DOI 10.1056/NEJMoa1406498
   Sonabend AM, 2006, NEUROSURG FOCUS, V20, PE19, DOI 10.3171/FOC.2006.20.4.1
   STEVENS A, 1988, CANCER-AM CANCER SOC, V61, P738, DOI 10.1002/1097-0142(19880215)61:4<738::AID-CNCR2820610417>3.0.CO;2-E
   Stupp R, 2005, NEW ENGL J MED, V352, P987, DOI 10.1056/NEJMoa043330
   Stupp R, 2017, JAMA-J AM MED ASSOC, V318, P2306, DOI 10.1001/jama.2017.18718
   Stupp R, 2014, LANCET ONCOL, V15, P1100, DOI 10.1016/S1470-2045(14)70379-1
   Stupp R, 2012, EUR J CANCER, V48, P2192, DOI 10.1016/j.ejca.2012.04.011
   Suso EMI, 2011, CANCER IMMUNOL IMMUN, V60, P809, DOI 10.1007/s00262-011-0991-9
   Tchirkov A, 2003, BRIT J CANCER, V88, P516, DOI 10.1038/sj.bjc.6600754
   Thaci B, 2014, NEURO-ONCOLOGY, V16, P1304, DOI 10.1093/neuonc/nou045
   Topalian SL, 2016, NAT REV CANCER, V16, P275, DOI 10.1038/nrc.2016.36
   Topalian SL, 2012, NEW ENGL J MED, V366, P2443, DOI 10.1056/NEJMoa1200690
   van den Bent MJ, 2015, NEURO-ONCOLOGY, V17, P935, DOI 10.1093/neuonc/nov013
   Vik-Mo EO, 2013, CANCER IMMUNOL IMMUN, V62, P1499, DOI 10.1007/s00262-013-1453-3
   Vlahovic G, 2013, NEURO-ONCOLOGY, V15, P0
   Wainwright DA, 2014, CLIN CANCER RES, V20, P5290, DOI 10.1158/1078-0432.CCR-14-0514
   WAKSMAN BH, 1955, J EXP MED, V102, P213, DOI 10.1084/jem.102.2.213
   WALKER MD, 1978, J NEUROSURG, V49, P333, DOI 10.3171/jns.1978.49.3.0333
   WALKER MD, 1980, NEW ENGL J MED, V303, P1323, DOI 10.1056/NEJM198012043032303
   Wang YX, 2015, P NATL ACAD SCI USA, V112, P9704, DOI 10.1073/pnas.1511694112
   Weller M, 2017, LANCET ONCOL, V18, P1373, DOI 10.1016/S1470-2045(17)30517-X
   Weller M, 2017, LANCET ONCOL, V18, PE315, DOI 10.1016/S1470-2045(17)30194-8
   Weller M, 2017, NAT REV NEUROL, V13, P363, DOI 10.1038/nrneurol.2017.64
   Weller M, 2015, NAT REV DIS PRIMERS, V1, P0, DOI 10.1038/nrdp.2015.17
   Weller M, 2015, CLIN CANCER RES, V21, P2057, DOI 10.1158/1078-0432.CCR-14-2737
   Weller M, 2014, INT J CANCER, V134, P2437, DOI 10.1002/ijc.28576
   Weller M, 2013, NEURO-ONCOLOGY, V15, P4, DOI 10.1093/neuonc/nos273
   Westphal M, 2015, NAT REV NEUROL, V11, P556, DOI 10.1038/nrneurol.2015.171
   Wheeler CJ, 2008, CANCER RES, V68, P5955, DOI 10.1158/0008-5472.CAN-07-5973
   Wheeler LA, 2016, NEURO-ONCOLOGY, V18, P1137, DOI 10.1093/neuonc/now002
   Wherry EJ, 2011, NAT IMMUNOL, V12, P492, DOI 10.1038/ni.2035
   Wick W, 2017, NEW ENGL J MED, V377, P1954, DOI 10.1056/NEJMoa1707358
   Wiendl H, 2002, J IMMUNOL, V168, P4772, DOI 10.4049/jimmunol.168.9.4772
   Wild AT, 2016, INT J RADIAT ONCOL, V94, P571, DOI 10.1016/j.ijrobp.2015.11.026
   Wischhusen J, 2005, J NEUROPATH EXP NEUR, V64, P523, DOI 10.1093/jnen/64.6.523
   Wollmann G, 2012, CANCER J, V18, P69, DOI 10.1097/PPO.0b013e31824671c9
   WOODROOFE MN, 1986, J NEUROL SCI, V74, P135, DOI 10.1016/0022-510X(86)90100-0
   Wu A, 2016, J CANC THER, V7, P573
   Wu A, 2010, NEURO-ONCOLOGY, V12, P1113, DOI 10.1093/neuonc/noq082
   Yeung JT, 2013, CLIN CANCER RES, V19, P1816, DOI 10.1158/1078-0432.CCR-12-2861
   Yovino S, 2013, CANCER INVEST, V31, P140, DOI 10.3109/07357907.2012.762780
   Zaretsky JM, 2016, NEW ENGL J MED, V375, P819, DOI 10.1056/NEJMoa1604958
   Zeng J, 2013, INT J RADIAT ONCOL, V86, P343, DOI 10.1016/j.ijrobp.2012.12.025
   Zhai LJ, 2015, J CLIN NEUROSCI, V22, P1964, DOI 10.1016/j.jocn.2015.06.018
NR 201
TC 907
Z9 962
U1 38
U2 525
PU NATURE PORTFOLIO
PI BERLIN
PA HEIDELBERGER PLATZ 3, BERLIN, 14197, GERMANY
SN 1759-4774
EI 1759-4782
J9 NAT REV CLIN ONCOL
JI Nat. Rev. Clin. Oncol.
PD JUL 15
PY 2018
VL 15
IS 7
BP 422
EP 442
DI 10.1038/s41571-018-0003-5
PG 21
WC Oncology
SC Oncology
GA GJ9DJ
UT WOS:000435693800013
PM 29643471
DA 2025-02-17
ER

PT J
AU Liau, LM
   Ashkan, K
   Tran, DD
   Campian, JL
   Trusheim, JE
   Cobbs, CS
   Heth, JA
   Salacz, M
   Taylor, S
   D'andre, SD
   Iwamoto, FM
   Dropcho, EJ
   Moshel, YA
   Walter, KA
   Pillainayagam, CP
   Aiken, R
   Chaudhary, R
   Goldlust, SA
   Bota, DA
   Duic, P
   Grewal, J
   Elinzano, H
   Toms, SA
   Lillehei, KO
   Mikkelsen, T
   Walpert, T
   Abram, SR
   Brenner, AJ
   Brem, S
   Ewend, MG
   Khagi, S
   Portnow, J
   Kim, LJ
   Loudon, WG
   Thompson, RC
   Avigan, DE
   Fink, KL
   Geofroy, FJ
   Lindhorst, S
   Lutzky, J
   Sloan, AE
   Schackert, G
   Krex, D
   Meisel, HJ
   Wu, J
   Davis, RP
   Duma, C
   Etame, AB
   Mathieu, D
   Kesari, S
   Piccioni, D
   Westphal, M
   Baskin, DS
   New, PZ
   Lacroix, M
   May, SA
   Pluard, TJ
   Tse, V
   Green, RM
   Villano, JL
   Pearlman, M
   Petrecca, K
   Schulder, M
   Taylor, LP
   Maida, AE
   Prins, RM
   Cloughesy, TF
   Mulholland, P
   Bosch, ML
AF Liau, Linda M.
   Ashkan, Keyoumars
   Tran, David D.
   Campian, Jian L.
   Trusheim, John E.
   Cobbs, Charles S.
   Heth, Jason A.
   Salacz, Michael
   Taylor, Sarah
   D'andre, Stacy D.
   Iwamoto, Fabio M.
   Dropcho, Edward J.
   Moshel, Yaron A.
   Walter, Kevin A.
   Pillainayagam, Clement P.
   Aiken, Robert
   Chaudhary, Rekha
   Goldlust, Samuel A.
   Bota, Daniela A.
   Duic, Paul
   Grewal, Jai
   Elinzano, Heinrich
   Toms, Steven A.
   Lillehei, Kevin O.
   Mikkelsen, Tom
   Walpert, Tobias
   Abram, Steven R.
   Brenner, Andrew J.
   Brem, Steven
   Ewend, Matthew G.
   Khagi, Simon
   Portnow, Jana
   Kim, Lyndon J.
   Loudon, William G.
   Thompson, Reid C.
   Avigan, David E.
   Fink, Karen L.
   Geofroy, Francois J.
   Lindhorst, Scott
   Lutzky, Jose
   Sloan, Andrew E.
   Schackert, Gabriele
   Krex, Dietmar
   Meisel, Hans-Jorg
   Wu, Julian
   Davis, Raphael P.
   Duma, Christopher
   Etame, Arnold B.
   Mathieu, David
   Kesari, Santosh
   Piccioni, David
   Westphal, Manfred
   Baskin, David S.
   New, Pamela Z.
   Lacroix, Michel
   May, Sven-Axel
   Pluard, Timothy J.
   Tse, Victor
   Green, Richard M.
   Villano, John L.
   Pearlman, Michael
   Petrecca, Kevin
   Schulder, Michael
   Taylor, Lynne P.
   Maida, Anthony E.
   Prins, Robert M.
   Cloughesy, Timothy F.
   Mulholland, Paul
   Bosch, Marnix L.
TI First results on survival from a large Phase 3 clinical trial of an autologous dendritic cell vaccine in newly diagnosed glioblastoma
SO JOURNAL OF TRANSLATIONAL MEDICINE
LA English
DT Article
DE Glioblastoma; Immunotherapy; Dendritic cell; Vaccine
ID adjuvant temozolomide; antitumor immunity; randomized-trial; tumor-antigens; open-label; immunotherapy; radiotherapy; bevacizumab; concomitant; radiation
AB Background: Standard therapy for glioblastoma includes surgery, radiotherapy, and temozolomide. This Phase 3 trial evaluates the addition of an autologous tumor lysate-pulsed dendritic cell vaccine - (DCVax (R)-L) to standard therapy for newly diagnosed glioblastoma. Methods: After surgery and chemoradiotherapy, patients were randomized (2: 1) to receive temozolomide plus DCVax-L (n = 232) or temozolomide and placebo (n = 99). Following recurrence, all patients were allowed to receive DCVax-L, without unblinding. The primary endpoint was progression free survival (PFS); the secondary endpoint was overall survival (OS). Results: For the intent-to-treat (ITT) population (n = 331), median OS (mOS) was 23.1 months from surgery. Because of the cross-over trial design, nearly 90% of the ITT population received DCVax-L. For patients with methylated MGMT (n = 131), mOS was 34.7 months from surgery, with a 3-year survival of 46.4%. As of this analysis, 223 patients are = 30 months past their surgery date; 67 of these (30.0%) have lived >= 30 months and have a Kaplan-Meier (KM)derived mOS of 46.5 months. 182 patients are >= 36 months past surgery; 44 of these (24.2%) have lived >= 36 months and have a KM-derived mOS of 88.2 months. A population of extended survivors (n = 100) with mOS of 40.5 months, not explained by known prognostic factors, will be analyzed further. Only 2.1% of ITT patients (n = 7) had a grade 3or 4 adverse event that was deemed at least possibly related to the vaccine. Overall adverse events with DCVax were comparable to standard therapy alone. Conclusions: Addition of DCVax-L to standard therapy is feasible and safe in glioblastoma patients, and may extend survival.
C1 [Liau, Linda M.; Prins, Robert M.; Cloughesy, Timothy F.] Univ Calif Los Angeles, David Geffen Sch Med, Los Angeles, CA 90095 USA.
   [Liau, Linda M.; Prins, Robert M.; Cloughesy, Timothy F.] Univ Calif Los Angeles, Jonsson Comprehens Canc Ctr, Los Angeles, CA 90024 USA.
   [Ashkan, Keyoumars] Kings Coll London, Sch Med Educ, London, England.
   [Tran, David D.] Univ Florida, Gainesville, FL USA.
   [Campian, Jian L.] Washington Univ, St Louis, MO USA.
   [Trusheim, John E.] Abbott NW Hosp, Minneapolis, MN 55407 USA.
   [Cobbs, Charles S.] Swedish Neurosci Inst, Swedish Med Ctr, Seattle, WA USA.
   [Heth, Jason A.] Univ Michigan, Med Sch, Ann Arbor, MI USA.
   [Salacz, Michael; Taylor, Sarah] Univ Kansas, Canc Ctr, Kansas City, KS USA.
   [D'andre, Stacy D.] Sutter Inst Med Res, Sacramento, CA USA.
   [Iwamoto, Fabio M.] Columbia Univ, Med Ctr, New York, NY USA.
   [Dropcho, Edward J.] Indiana Univ, Simon Canc Ctr, Indianapolis, IN 46204 USA.
   [Moshel, Yaron A.] Overlook Med Ctr, Summit, NJ USA.
   [Walter, Kevin A.] Univ Rochester, Med Ctr, Rochester, NY 14642 USA.
   [Pillainayagam, Clement P.] Rush Univ, Med Ctr, Rochester, NY USA.
   [Aiken, Robert] Rutgers Canc Inst, New Brunswick, NJ USA.
   [Chaudhary, Rekha] Univ Cincinnati, Med Ctr, Cincinnati, OH 45267 USA.
   [Goldlust, Samuel A.] Hackensack Univ, Med Ctr, Hackensack, NJ USA.
   [Bota, Daniela A.] UC Irvine Med Ctr, Irvine, CA USA.
   [Duic, Paul] Winthrop Univ Hosp, Mineola, NY 11501 USA.
   [Elinzano, Heinrich; Toms, Steven A.] Rhode Isl Hosp, Providence, RI USA.
   [Lillehei, Kevin O.] Univ Colorado Hosp, Aurora, CO USA.
   [Mikkelsen, Tom; Walpert, Tobias] Henry Ford Hlth Syst, Detroit, MI USA.
   [Abram, Steven R.] St Thomas Res Inst, Nashville, TN USA.
   [Brenner, Andrew J.] Univ Texas Hlth Sci Ctr San Antonio, San Antonio, TX 78229 USA.
   [Brem, Steven] Univ Penn, Perelman Sch Med, Philadelphia, PA 19104 USA.
   [Ewend, Matthew G.; Khagi, Simon] Univ N Carolina, Chapel Hill, NC USA.
   [Portnow, Jana] City Hope Natl Med Ctr, Natl Med Ctr, Duarte, CA USA.
   [Kim, Lyndon J.] Thomas Jefferson Univ, Philadelphia, PA 19107 USA.
   [Loudon, William G.] St Joseph Hosp, Newport Beach, CA USA.
   [Thompson, Reid C.] Vanderbilt Univ, 221 Kirkland Hall, Nashville, TN 37235 USA.
   [Avigan, David E.] Beth Israel Deaconess Med Ctr, Boston, MA 02215 USA.
   [Fink, Karen L.] Baylor Univ, Med Ctr, Dallas, TX USA.
   [Geofroy, Francois J.] Illinois CancerCare, Peoria, IL USA.
   [Lindhorst, Scott] Med Univ South Carolina, Charleston, SC 29425 USA.
   [Lutzky, Jose] Mt Sinai Comprehens Canc Ctr, Miami, FL USA.
   [Sloan, Andrew E.] Univ Hosp Case Med Ctr, Cleveland, OH USA.
   [Schackert, Gabriele; Krex, Dietmar] Tech Univ Dresden, Univ Hosp Carl Gustav Carus, Dresden, Germany.
   [Meisel, Hans-Jorg] BG Klinikum Bergmannstrost, Halle, Germany.
   [Wu, Julian] Tufts Univ, Sch Med, Boston, MA 02111 USA.
   [Davis, Raphael P.] SUNY Stony Brook, Stony Brook, NY 11794 USA.
   [Duma, Christopher] Hoag Canc Ctr, Newport Beach, CA USA.
   [Etame, Arnold B.] H Lee Moffitt Canc Ctr & Res Inst, Tampa, FL USA.
   [Mathieu, David] Sherbrooke Univ, CHUS Hop Fleurimont, Sherbrooke, PQ, Canada.
   [Kesari, Santosh; Piccioni, David] Univ Calif San Diego, UCSD Hlth Syst, San Diego, CA USA.
   [Westphal, Manfred] Univ Clin Hamburg Eppendorf, Neurochirurg Klin, Hamburg, Germany.
   [Baskin, David S.; New, Pamela Z.] Houston Methodist, Houston, TX USA.
   [Lacroix, Michel] Geisinger Hlth Syst, Danville, PA USA.
   [May, Sven-Axel] Klinikum Chemnitz GGMBH, Chemnitz, Germany.
   [Pluard, Timothy J.] St Lukes Canc Inst, Kansas City, MO USA.
   [Tse, Victor] Kaiser Permanente Northern Calif, Redwood City, CA USA.
   [Green, Richard M.] Kaiser Permanente Southern Calif, Los Angeles, CA USA.
   [Villano, John L.] Univ Kentucky, Coll Med, Lexington, KY USA.
   [Pearlman, Michael] Colorado Neurol Inst, Englewood, CO USA.
   [Petrecca, Kevin] McGill Univ, Montreal Neurol Inst & Hosp, Montreal, PQ, Canada.
   [Schulder, Michael] Northwell Hofstra Sch Med, Lake Success, NY USA.
   [Taylor, Lynne P.] Univ Washington, Dept Neurol, Alvord Brain Tumor Ctr, Seattle, WA 98195 USA.
   [Mulholland, Paul] Univ Coll Hosp, London, England.
   [Maida, Anthony E.; Bosch, Marnix L.] Northwest Biotherapeut Inc, Bethesda, MD 20814 USA.
   [Grewal, Jai] NYU, Winthrop Hosp, Mineola, NY USA.
C3 University of California System; University of California Los Angeles; University of California Los Angeles Medical Center; David Geffen School of Medicine at UCLA; UCLA Jonsson Comprehensive Cancer Center; University of California System; University of California Los Angeles; University of London; King's College London; State University System of Florida; University of Florida; Washington University (WUSTL); Swedish Medical Center; University of Michigan System; University of Michigan; University of Kansas; Columbia University; Indiana University System; Indiana University Indianapolis; Atlantic Health System; University of Rochester; Rutgers University System; Rutgers University New Brunswick; Rutgers University Biomedical & Health Sciences; Rutgers Cancer Institute of New Jersey; University System of Ohio; University of Cincinnati; Hackensack University Medical Center; University of California System; University of California Irvine; Winthrop University Hospital; Lifespan Health Rhode Island; Rhode Island Hospital; University of Colorado System; University of Colorado Hospital; Henry Ford Health System; Henry Ford Hospital; University of Texas System; University of Texas Health Science Center at San Antonio; University of Pennsylvania; University of North Carolina; University of North Carolina Chapel Hill; City of Hope; Thomas Jefferson University; Vanderbilt University; Harvard University; Harvard University Medical Affiliates; Beth Israel Deaconess Medical Center; Baylor University; Baylor University Medical Center; Medical University of South Carolina; University System of Ohio; Case Western Reserve University; Case Western Reserve University Hospital; Technische Universitat Dresden; Carl Gustav Carus University Hospital; Tufts University; State University of New York (SUNY) System; Stony Brook University; H Lee Moffitt Cancer Center & Research Institute; University of Sherbrooke; University of California System; University of California San Diego; University of Hamburg; University Medical Center Hamburg-Eppendorf; Houston Methodist; Geisinger Health System; Chemnitz Clinic; Kaiser Permanente; Kaiser Permanente; University of Kentucky; McGill University; University of Washington; University of Washington Seattle; University of London; University College London; New York University
RP Bosch, ML (通讯作者)，Northwest Biotherapeut Inc, Bethesda, MD 20814 USA.
EM lliau@mednet.ucla.edu; marnix@nwbio.com
FU Northwest Biotherapeutics, Inc.; National Cancer Institute [P50CA211015] Funding Source: NIH RePORTER
CR Batchelor TT, 2013, J CLIN ONCOL, V31, P3212, DOI 10.1200/JCO.2012.47.2464
   Chinot OL, 2014, NEW ENGL J MED, V370, P709, DOI 10.1056/NEJMoa1308345
   CURRAN WJ, 1993, J NATL CANCER I, V85, P704, DOI 10.1093/jnci/85.9.704
   Friedman HS, 2009, J CLIN ONCOL, V27, P4733, DOI 10.1200/JCO.2008.19.8721
   Gilbert MR, 2014, NEW ENGL J MED, V370, P699, DOI 10.1056/NEJMoa1308573
   Grossman SA, 2015, J NATL COMPR CANC NE, V13, P1225, DOI 10.6004/jnccn.2015.0151
   Harris SJ, 2016, CANCER BIOL MED, V13, P171, DOI 10.20892/j.issn.2095-3941.2016.0015
   Hickey MJ, 2010, J TRANSL MED, V8, P0, DOI 10.1186/1479-5876-8-100
   Hong S, 2012, CLIN EXP IMMUNOL, V170, P167, DOI 10.1111/j.1365-2249.2012.04642.x
   Larkin J, 2017, ONCOLOGIST, V22, P709, DOI 10.1634/theoncologist.2016-0487
   Liau LM, 2005, CLIN CANCER RES, V11, P5515, DOI 10.1158/1078-0432.CCR-05-0464
   Liau LM, 1999, J NEUROSURG, V90, P1115, DOI 10.3171/jns.1999.90.6.1115
   Marnix BL, 2015, EUR J CANCER, V51, PS6, DOI 10.1016/j.ejca.2015.01.030
   Maxwell R, 2017, CURR TREAT OPTION ON, V18, P0, DOI 10.1007/s11864-017-0492-y
   Ostrom QT, 2016, NEURO-ONCOLOGY, V18, Pv1, DOI 10.1093/neuonc/now207
   Palucka K, 2012, NAT REV CANCER, V12, P265, DOI 10.1038/nrc3258
   Parsons DW, 2008, SCIENCE, V321, P1807, DOI 10.1126/science.1164382
   Prins RM, 2006, J IMMUNOL, V176, P157, DOI 10.4049/jimmunol.176.1.157
   Prins RM, 2004, FRONT BIOSCI-LANDMRK, V9, P3124, DOI 10.2741/1465
   Prins RM, 2003, CANCER RES, V63, P8487
   Prins RM, 2008, NEW ENGL J MED, V359, P539, DOI 10.1056/NEJMc0804818
   Prins RM, 2011, CLIN CANCER RES, V17, P1603, DOI 10.1158/1078-0432.CCR-10-2563
   Stupp R, 2005, NEW ENGL J MED, V352, P987, DOI 10.1056/NEJMoa043330
   Stupp R, 2017, JAMA-J AM MED ASSOC, V318, P2306, DOI 10.1001/jama.2017.18718
   Stupp R, 2015, JAMA-J AM MED ASSOC, V314, P2535, DOI 10.1001/jama.2015.16669
   Stupp R, 2014, LANCET ONCOL, V15, P1100, DOI 10.1016/S1470-2045(14)70379-1
   Stupp R, 2009, LANCET ONCOL, V10, P459, DOI 10.1016/S1470-2045(09)70025-7
   Weller M, 2017, LANCET ONCOL, V18, P1373, DOI 10.1016/S1470-2045(17)30517-X
   Westphal M, 2015, EUR J CANCER, V51, P522, DOI 10.1016/j.ejca.2014.12.019
   Wick W, 2010, J CLIN ONCOL, V28, P1168, DOI 10.1200/JCO.2009.23.2595
NR 30
TC 389
Z9 429
U1 6
U2 69
PU BIOMED CENTRAL LTD
PI LONDON
PA 236 GRAYS INN RD, FLOOR 6, LONDON WC1X 8HL, ENGLAND
SN 1479-5876
EI 
J9 J TRANSL MED
JI J. Transl. Med.
PD MAY 29
PY 2018
VL 16
IS 
BP 
EP 
DI 10.1186/s12967-018-1507-6
PG 9
WC Medicine, Research & Experimental
SC Research & Experimental Medicine
GA GI0IA
UT WOS:000434051400001
PM 29843811
DA 2025-02-17
ER

PT J
AU Friedman, A
   Lai, XL
AF Friedman, Avner
   Lai, Xiulan
TI Combination therapy for cancer with oncolytic virus and checkpoint inhibitor: A mathematical model
SO PLOS ONE
LA English
DT Article
ID talimogene laherparepvec; dendritic cells; immune suppression; clinical-trial; tumor; melanoma; microenvironment; immunotherapy; virotherapy; glioma
AB Oncolytic virus (OV) is a replication competent virus that selectively invades cancer cells; as these cells die under the viral burden, the released virus particles proceed to infect other cancer cells. Oncolytic viruses are designed to also be able to stimulate the anticancer immune response. Thus, one may represent an OV by two parameters: its replication potential and its immunogenicity. In this paper we consider a combination therapy with OV and a checkpoint inhibitor, anti-PD-1. We evaluate the efficacy of the combination therapy in terms of the tumor volume at some later time, for example, 6 months from initial treatment. Since T cells kill not only virus-free cancer cells but also virus-infected cancer cells, the following question arises: Does increasing the amount of the checkpoint inhibitor always improve the efficacy? We address this question, by a mathematical model consisting of a system of partial differential equations. We use the model to construct, by simulations, an efficacy map in terms of the doses of the checkpoint inhibitor and the OV injection. We show that there are regions in the map where an increase in the checkpoint inhibitor actually decreases the efficacy of the treatment. We also construct efficacy maps with checkpoint inhibitor vs. the replication potential of the virus that show the same antagonism, namely, an increase in the checkpoint inhibitor may actually decrease the efficacy. These results have implications for clinical trials.
C1 [Friedman, Avner] Ohio State Univ, Math Biosci Inst, Columbus, OH 43210 USA.
   [Friedman, Avner] Ohio State Univ, Dept Math, 231 W 18th Ave, Columbus, OH 43210 USA.
   [Lai, Xiulan] Renmin Univ China, Inst Math Sci, Beijing, Peoples R China.
C3 University System of Ohio; Ohio State University; University System of Ohio; Ohio State University; Renmin University of China
RP Lai, XL (通讯作者)，Renmin Univ China, Inst Math Sci, Beijing, Peoples R China.
EM xiulanlai@ruc.edu.cn
FU Mathematical Biosciences Institute; National Science Foundation [DMS 0931642]; Renmin University of China; International Postdoctoral Exchange Fellowship Program by the Office of China Postdoctoral Council
CR Unknown -, 2004, SERIES ON ADVANCES IN MATHEMATICS FOR APPLIED SCIENCES, V0, P0
   Aref S, 2016, VIRUSES-BASEL, V8, P0, DOI 10.3390/v8100294
   Blank CU, 2015, INT IMMUNOL, V27, P3, DOI 10.1093/intimm/dxu076
   Buchbinder EI, 2016, AM J CLIN ONCOL-CANC, V39, P98, DOI 10.1097/COC.0000000000000239
   Chen CY, 2017, SCI REP-UK, V7, P0, DOI 10.1038/s41598-017-02503-8
   Cheng XX, 2013, J BIOL CHEM, V288, P11771, DOI 10.1074/jbc.M112.448126
   Dias JD, 2012, GENE THER, V19, P988, DOI 10.1038/gt.2011.176
   Dummer R, 2017, CANCER IMMUNOL IMMUN, V66, P683, DOI 10.1007/s00262-017-1967-1
   Engeland CE, 2014, MOL THER, V22, P1949, DOI 10.1038/mt.2014.160
   Feng MY, 2015, P NATL ACAD SCI USA, V112, P2145, DOI 10.1073/pnas.1424907112
   Fonteneau J, 2016, IMMUNOTHER OPEN ACC, V2, P0
   Fournier Philippe, 2013, BIOLOGY (BASEL), V2, P936, DOI 10.3390/biology2030936
   Fulci G, 2007, CANCER RES, V67, P9398, DOI 10.1158/0008-5472.CAN-07-1063
   Funt SA, 2014, ONCOLOGY-NY, V28, P6
   Hao W, 2017, B MATH BIOL, V0, P0
   He JB, 2015, SCI REP-UK, V5, P0, DOI 10.1038/srep13110
   Heo J, 2013, NAT MED, V19, P329, DOI 10.1038/nm.3089
   Hernández-Alcoceba R, 2011, CLIN TRANSL ONCOL, V13, P229, DOI 10.1007/s12094-011-0647-4
   Hwang TH, 2011, MOL THER, V19, P1913, DOI 10.1038/mt.2011.132
   Jacobsen K, 2015, B MATH BIOL, V77, P984, DOI 10.1007/s11538-015-0074-8
   Janco JMT, 2015, J IMMUNOL, V194, P2985, DOI 10.4049/jimmunol.1403134
   Johnson DB, 2015, IMMUNOTHERAPY-UK, V7, P611, DOI 10.2217/IMT.15.35
   Koks CAE, 2015, J CANCER, V6, P203, DOI 10.7150/jca.10640
   Lai XL, 2017, BMC SYST BIOL, V11, P0, DOI 10.1186/s12918-017-0446-9
   Lai XL, 2017, PLOS ONE, V12, P0, DOI 10.1371/journal.pone.0178479
   Lun XQ, 2005, CANCER RES, V65, P9982, DOI 10.1158/0008-5472.CAN-05-1201
   Ma Y, 2013, J CANCER, V4, P36, DOI 10.7150/jca.5046
   Marino S, 2008, J THEOR BIOL, V254, P178, DOI 10.1016/j.jtbi.2008.04.011
   Markert JM, 2009, MOL THER, V17, P199, DOI 10.1038/mt.2008.228
   Maroun J, 2017, FUTURE VIROL, V12, P193, DOI 10.2217/fvl-2016-0129
   Maute RL, 2015, P NATL ACAD SCI USA, V112, PE6506, DOI 10.1073/pnas.1519623112
   Meisen WH, 2015, CLIN CANCER RES, V21, P3274, DOI 10.1158/1078-0432.CCR-14-3118
   Melzer MK, 2017, BIOMEDICINES, V5, P0, DOI 10.3390/biomedicines5010008
   Muppidi MR, 2015, TARGET ONCOL, V4, P47
   Nakao A, 2009, CANCER GENE THER, V18, P167
   Ozduman K, 2008, J NEUROSCI, V28, P1882, DOI 10.1523/JNEUROSCI.4905-07.2008
   Palucka K, 2012, NAT REV CANCER, V12, P265, DOI 10.1038/nrc3258
   Patel MR, 2013, TRANSL RES, V161, P355, DOI 10.1016/j.trsl.2012.12.010
   Postow MA, 2015, J CLIN ONCOL, V33, P1974, DOI 10.1200/JCO.2014.59.4358
   Puzanov I, 2016, J CLIN ONCOL, V34, P2619, DOI 10.1200/JCO.2016.67.1529
   Rajani KR, 2015, VIRUSES-BASEL, V7, P5889, DOI 10.3390/v7112914
   Ratajczyk E, 2017, MATH BIOSCI ENG, V14, P305, DOI 10.3934/mbe.2017020
   Rojas JJ, 2015, CLIN CANCER RES, V21, P5543, DOI 10.1158/1078-0432.CCR-14-2009
   Saenz R, 2014, J TRANSL MED, V12, P0, DOI 10.1186/1479-5876-12-211
   Shi L, 2013, J HEMATOL ONCOL, V6, P0, DOI 10.1186/1756-8722-6-74
   Sims GP, 2010, ANNU REV IMMUNOL, V28, P367, DOI 10.1146/annurev.immunol.021908.132603
   Thorne SH, 2010, MOL THER, V18, P1698, DOI 10.1038/mt.2010.140
   Thorne SH, 2007, J CLIN INVEST, V117, P3350, DOI 10.1172/JCI32727
   Tönjes M, 2013, NAT MED, V19, P901, DOI 10.1038/nm.3217
   Wang LCS, 2012, MOL THER, V20, P736, DOI 10.1038/mt.2011.228
   Wollmann G, 2010, J VIROL, V84, P1563, DOI 10.1128/JVI.02040-09
   Zamarin D, 2014, SCI TRANSL MED, V6, P0, DOI 10.1126/scitranslmed.3008095
NR 53
TC 53
Z9 58
U1 1
U2 21
PU PUBLIC LIBRARY SCIENCE
PI SAN FRANCISCO
PA 1160 BATTERY STREET, STE 100, SAN FRANCISCO, CA 94111 USA
SN 1932-6203
EI 
J9 PLOS ONE
JI PLoS One
PD FEB 8
PY 2018
VL 13
IS 2
BP 
EP 
DI 10.1371/journal.pone.0192449
PG 21
WC Multidisciplinary Sciences
SC Science & Technology - Other Topics
GA FV4BG
UT WOS:000424517900076
PM 29420595
DA 2025-02-17
ER

PT J
AU Malo, CS
   Huggins, MA
   Goddery, EN
   Tolcher, HMA
   Renner, DN
   Jin, F
   Hansen, MJ
   Pease, LR
   Pavelko, KD
   Johnson, AJ
AF Malo, Courtney S.
   Huggins, Matthew A.
   Goddery, Emma N.
   Tolcher, Heather M. A.
   Renner, Danielle N.
   Jin, Fang
   Hansen, Michael J.
   Pease, Larry R.
   Pavelko, Kevin D.
   Johnson, Aaron J.
TI Non-equivalent antigen presenting capabilities of dendritic cells and macrophages in generating brain-infiltrating CD8<SUP>+</SUP> T cell responses
SO NATURE COMMUNICATIONS
LA English
DT Article
ID immune-responses; cross-presentation; virus; clearance; microglia; cns; initiation; efficacy; vaccine; growth
AB The contribution of antigen-presenting cell (APC) types in generating CD8(+) T cell responses in the central nervous system (CNS) is not fully defined, limiting the development of vaccines and understanding of immune-mediated neuropathology. Here, we generate a transgenic mouse that enables cell-specific deletion of the H-2Kb MHC class I molecule. By deleting H-2K(b) on dendritic cells and macrophages, we compare the effect of each APC in three distinct models of neuroinflammation: picornavirus infection, experimental cerebral malaria, and a syngeneic glioma. Dendritic cells and macrophages both activate CD8(+) T cell responses in response to these CNS immunological challenges. However, the extent to which each of these APCs contributes to CD8(+) T cell priming varies. These findings reveal distinct functions for dendritic cells and macrophages in generating CD8(+) T cell responses to neurological disease.
C1 [Malo, Courtney S.; Huggins, Matthew A.; Goddery, Emma N.; Tolcher, Heather M. A.; Jin, Fang; Hansen, Michael J.; Pease, Larry R.; Pavelko, Kevin D.; Johnson, Aaron J.] Mayo Clin, Dept Immunol, 200 First St SW, Rochester, MN 55905 USA.
   [Malo, Courtney S.; Huggins, Matthew A.; Goddery, Emma N.; Renner, Danielle N.] Mayo Clin, Grad Sch Biomed Sci, 200 First St SW, Rochester, MN 55905 USA.
   [Renner, Danielle N.] Mayo Clin, Neurobiol Dis Grad Program, 200 First St SW, Rochester, MN 55905 USA.
   [Johnson, Aaron J.] Mayo Clin, Dept Neurol, 200 First St SW, Rochester, MN 55905 USA.
C3 Mayo Clinic; Mayo Clinic; Mayo Clinic; Mayo Clinic
RP Johnson, AJ (通讯作者)，Mayo Clin, Dept Immunol, 200 First St SW, Rochester, MN 55905 USA.; Johnson, AJ (通讯作者)，Mayo Clin, Dept Neurol, 200 First St SW, Rochester, MN 55905 USA.
EM Johnson.Aaron2@mayo.edu
FU National Cancer Institute [R21 CA186976]; National Institute of Neurologic Disease and Stroke [R21 NS094765, R56 NS094765, R01 NS103212]; Mayo Clinic-Koch Institute Collaboration; Mayo Foundation for Medical Education and Research
CR Abram CL, 2014, J IMMUNOL METHODS, V408, P89, DOI 10.1016/j.jim.2014.05.009
   Ackerman AL, 2004, NAT IMMUNOL, V5, P678, DOI 10.1038/ni1082
   Almolda B, 2011, FRONT BIOSCI-LANDMRK, V16, P1157, DOI 10.2741/3781
   Bell MP, 2014, VIRAL IMMUNOL, V27, P361, DOI 10.1089/vim.2014.0045
   BORROW P, 1992, J GEN VIROL, V73, P1861, DOI 10.1099/0022-1317-73-7-1861
   Cannarile MA, 2004, J IMMUNOL, V173, P4799, DOI 10.4049/jimmunol.173.8.4799
   Clarkson BD, 2012, ADV EXP MED BIOL, V946, P309, DOI 10.1007/978-1-4614-0106-3_18
   Clausen BE, 1999, TRANSGENIC RES, V8, P265, DOI 10.1023/A:1008942828960
   Cumba Garcia LM, 2016, J IMMUNOL METHODS, V10, P30195
   Diefenbach A, 2002, IMMUNOL REV, V188, P9, DOI 10.1034/j.1600-065X.2002.18802.x
   Engelhardt B, 2005, TRENDS IMMUNOL, V26, P485, DOI 10.1016/j.it.2005.07.004
   Engelhardt B, 2012, TRENDS IMMUNOL, V33, P579, DOI 10.1016/j.it.2012.07.004
   Galarneau H, 2007, CANCER RES, V67, P8874, DOI 10.1158/0008-5472.CAN-07-0177
   Getts MT, 2010, VIROLOGY, V402, P102, DOI 10.1016/j.virol.2010.02.031
   Guerri L, 2013, J IMMUNOL, V190, P2102, DOI 10.4049/jimmunol.1202883
   HART MN, 1995, TRENDS NEUROSCI, V18, P475, DOI 10.1016/0166-2236(95)92767-K
   Hermsen C, 1997, PARASITOLOGY, V114, P7, DOI 10.1017/S0031182096008293
   Herz J, 2015, J EXP MED, V212, P1153, DOI 10.1084/jem.20142047
   Huggins MA, 2017, INFECT IMMUN, V85, P0, DOI 10.1128/IAI.00985-16
   Jarry U, 2013, EUR J IMMUNOL, V43, P1173, DOI 10.1002/eji.201243040
   Jensen PE, 2007, NAT IMMUNOL, V8, P1041, DOI 10.1038/ni1516
   Joffre OP, 2012, NAT REV IMMUNOL, V12, P557, DOI 10.1038/nri3254
   John B, 2009, PLOS PATHOG, V5, P0, DOI 10.1371/journal.ppat.1000505
   Karman J, 2004, IMMUNOL LETT, V92, P107, DOI 10.1016/j.imlet.2003.10.017
   Karman J, 2004, J IMMUNOL, V173, P2353, DOI 10.4049/jimmunol.173.4.2353
   Kierdorf K, 2013, PLOS ONE, V8, P0, DOI 10.1371/journal.pone.0058544
   Lauterbach H, 2006, J EXP MED, V203, P1963, DOI 10.1084/jem.20060039
   Lazear HM, 2013, J VIROL, V87, P11401, DOI 10.1128/JVI.01403-13
   Louveau A, 2015, NATURE, V523, P337, DOI 10.1038/nature14432
   Malo CS, 2016, PLOS ONE, V11, P0, DOI 10.1371/journal.pone.0162064
   Mendez-Fernandez YV, 2003, EUR J IMMUNOL, V33, P2501, DOI 10.1002/eji.200324007
   Moyes KW, 2017, HUM GENE THER, V28, P200, DOI 10.1089/hum.2016.060
   Neyns B, 2010, CANCER-AM CANCER SOC, V116, P2868, DOI 10.1002/cncr.25035
   Oh J, 2015, IMMUNE NETW, V15, P111, DOI 10.4110/in.2015.15.3.111
   Oh T, 2014, J TRANSL MED, V12, P0, DOI 10.1186/1479-5876-12-107
   Pavelko KD, 2013, MOL THER, V21, P1087, DOI 10.1038/mt.2013.52
   Pavelko KD, 2011, PLOS ONE, V6, P0, DOI 10.1371/journal.pone.0020217
   Pepper M, 2008, J IMMUNOL, V180, P6229, DOI 10.4049/jimmunol.180.9.6229
   Pérarnau B, 1999, EUR J IMMUNOL, V29, P1243, DOI 10.1002/(SICI)1521-4141(199904)29:04<1243::AID-IMMU1243>3.0.CO;2-A
   Pozzi LAM, 2005, J IMMUNOL, V175, P2071, DOI 10.4049/jimmunol.175.4.2071
   Proietto AI, 2009, IMMUNOL CELL BIOL, V87, P39, DOI 10.1038/icb.2008.86
   Ransohoff RM, 2012, NAT REV IMMUNOL, V12, P623, DOI 10.1038/nri3265
   Renner DN, 2016, NEUROTHERAPEUTICS, V13, P226, DOI 10.1007/s13311-015-0407-1
   Renner DN, 2015, PLOS ONE, V10, P0, DOI 10.1371/journal.pone.0125565
   SALOMON B, 1994, J IMMUNOL, V152, P537
   Szatmári T, 2006, CANCER SCI, V97, P546, DOI 10.1111/j.1349-7006.2006.00208.x
   Thomas AA, 2017, CANCER IMMUNOL IMMUN, V66, P379, DOI 10.1007/s00262-016-1941-3
   Vyas JM, 2008, NAT REV IMMUNOL, V8, P607, DOI 10.1038/nri2368
   Walter L, 2007, J IMMUNOL, V178, P6038, DOI 10.4049/jimmunol.178.10.6038
NR 49
TC 29
Z9 33
U1 0
U2 15
PU NATURE PUBLISHING GROUP
PI LONDON
PA MACMILLAN BUILDING, 4 CRINAN ST, LONDON N1 9XW, ENGLAND
SN 2041-1723
EI 
J9 NAT COMMUN
JI Nat. Commun.
PD FEB 12
PY 2018
VL 9
IS 
BP 
EP 
DI 10.1038/s41467-018-03037-x
PG 13
WC Multidisciplinary Sciences
SC Science & Technology - Other Topics
GA FV7FK
UT WOS:000424748700004
PM 29434238
DA 2025-02-17
ER

PT J
AU Torensma, R
AF Torensma, Ruurd
TI The Dilemma of Cure and Damage in Oligodendroglioma: Ways to Tip the Balance Away from the Damage
SO CANCERS
LA English
DT Article
DE oligodendroglioma; single-cell RNA sequencing; pseudo-coloring MRI; Dendritic cell vaccination; fluorescence-guided surgery; mass spectrometry surgery; quality of life
ID ionization mass-spectrometry; fluorescence-guided surgery; vincristine chemotherapy; radiation-therapy; plus procarbazine; human gliomas; stem-cells; cancer; lomustine; adults
AB Current treatments for oligodendrogliomas are powerful but have a negative impact on the rest of the body. The bone marrow is damaged by the chemotherapeutics, but other parts of the body are also affected. In this paper, the current treatment method and its collateral damage is described. Therefore, therapies are needed that are more effective against the tumor while having less negative effects on the patient's quality of life. Some potential therapies include optimal removal of the tumor by fluorescent-guided surgery (FGS), intraoperative desorption electrospray ionization-mass spectrometry (DESI-MS), better monitoring of the effects of therapy by pseudo-coloring shades of gray of MRI pictures, and using recent data from RNA sequencing of single cells and immunotherapy. These are all open new ways of treating this tumor. The RNA sequencing of single tumor cells unravels specific tumor antigens present in the differentiation status of the cancer cell. Stem cell antigens were expressed in dividing cells, while hypoxia inducible factor-alpha (HIF-1 alpha) is expressed in all tumor cells. Cancer stem cell antigens can be loaded on dendritic cells to induce cytotoxic T-cells directed to cancer stem cells. These recent discoveries suggest a better quality of life with the same overall survival.
C1 [Torensma, Ruurd] RadboudUMC, Radboud Inst Mol Life Sci, Dept Tumorimmunol, Geert Grootepl 28, NL-6525 GA Nijmegen, Netherlands.
C3 Radboud University Nijmegen
RP Torensma, R (通讯作者)，RadboudUMC, Radboud Inst Mol Life Sci, Dept Tumorimmunol, Geert Grootepl 28, NL-6525 GA Nijmegen, Netherlands.
EM ruurd.torensma@radboudumc.nl
CR Abrey LE, 2007, NEURO-ONCOLOGY, V9, P314, DOI 10.1215/15228517-2007-002
   Anderson MD, 2014, J NATL COMPR CANC NE, V12, P665, DOI 10.6004/jnccn.2014.0070
   Antonios JP, 2015, J NEURO-ONCOL, V123, P425, DOI 10.1007/s11060-015-1830-1
   Auffinger B, 2014, CELL DEATH DIFFER, V21, P1119, DOI 10.1038/cdd.2014.31
   Bhowmik A, 2015, BIOMED RES INT, V2015, P0, DOI 10.1155/2015/320941
   Bradford GB, 1997, EXP HEMATOL, V25, P445
   Brown HM, 2018, CLIN CHEM, V64, P628, DOI 10.1373/clinchem.2017.281923
   Buckner JC, 2016, NEW ENGL J MED, V374, P1344, DOI 10.1056/NEJMoa1500925
   Butte PV, 2014, NEUROSURG FOCUS, V36, P0, DOI 10.3171/2013.11.FOCUS13497
   Cairncross G, 2013, J CLIN ONCOL, V31, P337, DOI 10.1200/JCO.2012.43.2674
   Cairncross JG, 2014, J CLIN ONCOL, V32, P783, DOI 10.1200/JCO.2013.49.3726
   Ferracci FX, 2018, EXPERT REV NEUROTHER, V18, P333, DOI 10.1080/14737175.2018.1451329
   Finocchiaro G, 2016, CANCER IMMUNOL IMMUN, V65, P101, DOI 10.1007/s00262-015-1754-9
   Kaloshi G, 2015, J NEUROSURG, V123, P1244, DOI 10.3171/2014.12.JNS141068
   Lassman AB, 2011, NEURO-ONCOLOGY, V13, P649, DOI 10.1093/neuonc/nor040
   Liau LM, 2018, J TRANSL MED, V16, P0, DOI 10.1186/s12967-018-1507-6
   Liu R, 2009, NEURO-ONCOLOGY, V11, P330, DOI 10.1215/15228517-2008-093
   Olmez I, 2015, J CELL MOL MED, V19, P1262, DOI 10.1111/jcmm.12479
   Ott PA, 2017, NATURE, V547, P217, DOI 10.1038/nature22991
   Pellegatta S, 2018, ONCOIMMUNOLOGY, V7, P0, DOI 10.1080/2162402X.2017.1412901
   Piai V, 2019, ARCH CLIN NEUROPSYCH, V34, P132, DOI 10.1093/arclin/acy009
   Pirro V, 2017, ANALYST, V142, P4058, DOI 10.1039/c7an01334e
   Pirro V, 2017, P NATL ACAD SCI USA, V114, P6700, DOI 10.1073/pnas.1706459114
   Pogue BW, 2018, MED PHYS, V45, P2681, DOI 10.1002/mp.12909
   Rapp M, 2018, TRIALS, V19, P0, DOI 10.1186/s13063-018-2659-7
   Roberts DW, 2014, NEUROSURG FOCUS, V36, P0, DOI 10.3171/2013.12.FOCUS13546
   Sanai N, 2018, NAT REV CLIN ONCOL, V15, P112, DOI 10.1038/nrclinonc.2017.171
   Sans M, 2018, CURR OPIN CHEM BIOL, V42, P138, DOI 10.1016/j.cbpa.2017.12.005
   Sans M, 2017, CANCER RES, V77, P2903, DOI 10.1158/0008-5472.CAN-16-3044
   Santagata S, 2014, P NATL ACAD SCI USA, V111, P11121, DOI 10.1073/pnas.1404724111
   Schumacher T, 2014, NATURE, V512, P324, DOI 10.1038/nature13387
   Segal E, 2015, CHEM BIOL, V22, P148, DOI 10.1016/j.chembiol.2014.11.008
   Shaw EG, 2012, J CLIN ONCOL, V30, P3065, DOI 10.1200/JCO.2011.35.8598
   Speirs CK, 2015, INT J RADIAT ONCOL, V91, P268, DOI 10.1016/j.ijrobp.2014.10.027
   Starobova H, 2017, FRONT MOL NEUROSCI, V10, P0, DOI 10.3389/fnmol.2017.00174
   Stepp H, 2018, LASER SURG MED, V50, P399, DOI 10.1002/lsm.22933
   Stummer W, 2006, LANCET ONCOL, V7, P392, DOI 10.1016/S1470-2045(06)70665-9
   Tirosh I, 2018, NEURO-ONCOLOGY, V20, P37, DOI 10.1093/neuonc/nox126
   Tirosh I, 2016, NATURE, V539, P309, DOI 10.1038/nature20123
   Trenevska I, 2017, FRONT IMMUNOL, V8, P0, DOI 10.3389/fimmu.2017.01001
   van Ark TJ, 2018, CLIN NEUROL NEUROSUR, V170, P132, DOI 10.1016/j.clineuro.2018.05.013
   van den Bent MJ, 2013, J CLIN ONCOL, V31, P344, DOI 10.1200/JCO.2012.43.2229
   van den Bent MJ, 1998, NEUROLOGY, V51, P1140, DOI 10.1212/WNL.51.4.1140
   Venteicher AS, 2017, SCIENCE, V355, P0, DOI 10.1126/science.aai8478
   Wefers C, 2018, FRONT IMMUNOL, V9, P0, DOI 10.3389/fimmu.2018.01412
   Zacharakis N, 2018, NAT MED, V24, P724, DOI 10.1038/s41591-018-0040-8
   Zhao JH, 2016, PHARMACOL THERAPEUT, V160, P145, DOI 10.1016/j.pharmthera.2016.02.008
NR 47
TC 6
Z9 7
U1 0
U2 2
PU MDPI
PI BASEL
PA ST ALBAN-ANLAGE 66, CH-4052 BASEL, SWITZERLAND
SN 2072-6694
EI 
J9 CANCERS
JI Cancers
PD NOV 15
PY 2018
VL 10
IS 11
BP 
EP 
DI 10.3390/cancers10110431
PG 10
WC Oncology
SC Oncology
GA HB8BB
UT WOS:000451307700038
PM 30424475
DA 2025-02-17
ER

PT J
AU Wang, J
   Wang, Q
   Zhou, FF
   Li, J
   Li, Q
   Zhou, H
   Li, SM
   Ma, SJ
   Wen, TQ
AF Wang, Jiao
   Wang, Qian
   Zhou, Fangfang
   Li, Jie
   Li, Qian
   Zhou, Hong
   Li, Shiman
   Ma, Sujuan
   Wen, Tieqiao
TI The antitumor effect of TAT-DCF1 peptide in glioma cells
SO NEUROPEPTIDES
LA English
DT Article
DE Glioblastoma; TAT-DCF1; Cell viability; Proliferation; Migration; Apoptosis
ID penetrating peptides; protein transduction; in-vitro; glioblastoma; delivery; invasion; mouse; vivo
AB Background Glioblastoma is one of the most malignant brain cancer, thus, establishing an effective therapy is paramount. Our previous results indicate that dendritic cell-derived factor (DCF1) is an attractive candidate for therapy against Glioblastoma, since its overexpression in Glioblastoma U251 cells leads to apoptosis. However, the delivery approach limits its clinical application, in this paper, we expressed TAT-DCF1 fusion protein in E.coli in order to surmount its current delivery problems. Methods: The coding sequences of the different domains of DCF1 (full length, cytoplasmic, extracellular, 19-amino acid), together with the N-terminal transactivator of transcription (TAT) sequence, were amplified and subcloned into the bacterial expression vector pET30a(+) in order to produce (His)(6)-tagged fusion proteins. Coomassie blue-stained SDS-PAGE and Western blotting identification showed that purity of the fusion proteins. Results: Immunofluorescence and flow cytometry show that U251 cells were efficiently transduced with the fusion proteins. Cell viability, proliferation, and migration assays suggest that the complete TAT-DCF1 fusion protein significantly decreased U251 proliferation and migration. Flow cytometry further reveals that TAT-DCF1 triggered cellular apoptosis. Conclusions: In conclusion, these findings suggest that the TAT-DCF1 fusion protein was efficiently transduced into Glioblastoma U251 cells and induced the antitumor effect and support further investigation into specific targeting and side effects of TAT-DCF1 during drug delivery.
C1 [Wang, Jiao; Wang, Qian; Zhou, Fangfang; Li, Jie; Li, Qian; Zhou, Hong; Li, Shiman; Wen, Tieqiao] Shanghai Univ, Sch Life Sci, Lab Mol Neural Biol, 99 Shang Rd, Shanghai 200444, Peoples R China.
   [Ma, Sujuan] Northwest Univ Nationalities, Anim Cell Engn & Technol Res Ctr Gansu, 1 Xibeixincun, Lanzhou 730030, Gansu, Peoples R China.
C3 Shanghai University; Northwest Minzu University
RP Wen, TQ (通讯作者)，Shanghai Univ, Sch Life Sci, 99 Shangda Rd, Shanghai 200444, Peoples R China.
EM wtq@shu.edu.cn
FU National Natural Science Foundation of China [31500827, 81471162]; Science and Technology Commission of Shanghai Municipality [14JC1402400]; Changjiang Scholars and Innovative Research Team in University [IRT13091];  [QD2015033]
CR Amer Magid H, 2014, MOL CELL THER, V2, P27
   Anderson WF, 1998, NATURE, V392, P25
   Becker-Hapak M, 2001, METHODS, V24, P247, DOI 10.1006/meth.2001.1186
   Boada-Romero E, 2013, EMBO J, V32, P566, DOI 10.1038/emboj.2013.8
   Crowley LC, 2016, MEASURING SURVIVAL A, V2016, P0
   Damiani V, 2017, INT J MOL SCI, V18, P0, DOI 10.3390/ijms18071555
   Fu B, 2015, SCI REP-UK, V5, P0, DOI 10.1038/srep08029
   Guo F, 2007, PROTEIN EXPRES PURIF, V54, P247, DOI 10.1016/j.pep.2007.03.021
   Hong W, 2017, INT J NANOMED, V12, P4691, DOI 10.2147/IJN.S136998
   Hou S, 2017, ACS NANO, V11, P12863, DOI 10.1021/acsnano.7b07188
   Johnson DR, 2012, J NEURO-ONCOL, V107, P359, DOI 10.1007/s11060-011-0749-4
   Kaplan JH, 2002, ANNU REV BIOCHEM, V71, P511, DOI 10.1146/annurev.biochem.71.102201.141218
   Kee N, 2002, J NEUROSCI METH, V115, P97, DOI 10.1016/S0165-0270(02)00007-9
   Lim S, 2016, IMMUNE NETW, V16, P33, DOI 10.4110/in.2016.16.1.33
   Lindgren M, 2000, TRENDS PHARMACOL SCI, V21, P99, DOI 10.1016/S0165-6147(00)01447-4
   Misawa S, 1999, BIOPOLYMERS, V51, P297, DOI 10.1002/(SICI)1097-0282(1999)51:4<297::AID-BIP5>3.0.CO;2-I
   Nagyova M, 2014, IN VITRO CELL DEV-AN, V50, P656, DOI 10.1007/s11626-014-9750-5
   Paw I, 2015, CANCER LETT, V362, P1, DOI 10.1016/j.canlet.2015.03.015
   Ramsey JD, 2015, PHARMACOL THERAPEUT, V154, P78, DOI 10.1016/j.pharmthera.2015.07.003
   Rayapureddi JP, 2010, BIOCHEMISTRY-US, V49, P9470, DOI 10.1021/bi101057v
   Schwarze SR, 1999, SCIENCE, V285, P1569, DOI 10.1126/science.285.5433.1569
   SHUBEITA HE, 1987, P NATL ACAD SCI USA, V84, P5645, DOI 10.1073/pnas.84.16.5645
   Soni S, 2016, ADV PHARM BULL, V6, P319, DOI 10.15171/apb.2016.044
   Wan TQ, 2002, NEUROSCI LETT, V329, P101, DOI 10.1016/S0304-3940(02)00585-2
   Wang J, 2013, MOL NEUROBIOL, V47, P228, DOI 10.1007/s12035-012-8335-0
   Wang L, 2008, CELL MOL NEUROBIOL, V28, P887, DOI 10.1007/s10571-008-9266-1
   Xie Q, 2014, NEURO-ONCOLOGY, V16, P1575, DOI 10.1093/neuonc/nou147
   Xie YQ, 2014, SCI REP-UK, V4, P0, DOI 10.1038/srep03702
   Ye Q, 2016, MOL BIOTECHNOL, V58, P22, DOI 10.1007/s12033-015-9898-6
   Zacherl S, 2015, J BIOL CHEM, V290, P3654, DOI 10.1074/jbc.M114.590067
   Zorko M, 2005, ADV DRUG DELIVER REV, V57, P529, DOI 10.1016/j.addr.2004.10.010
NR 31
TC 5
Z9 6
U1 2
U2 22
PU CHURCHILL LIVINGSTONE
PI EDINBURGH
PA JOURNAL PRODUCTION DEPT, ROBERT STEVENSON HOUSE, 1-3 BAXTERS PLACE, LEITH WALK, EDINBURGH EH1 3AF, MIDLOTHIAN, SCOTLAND
SN 0143-4179
EI 1532-2785
J9 NEUROPEPTIDES
JI Neuropeptides
PD OCT 15
PY 2018
VL 71
IS 
BP 21
EP 31
DI 10.1016/j.npep.2018.06.004
PG 11
WC Endocrinology & Metabolism; Neurosciences
SC Endocrinology & Metabolism; Neurosciences & Neurology
GA GX2VD
UT WOS:000447577300003
PM 30001801
DA 2025-02-17
ER

PT J
AU Hanaei, S
   Afshari, K
   Hirbod-Mobarakeh, A
   Mohajer, B
   Dastmalchi, DA
   Rezaei, N
AF Hanaei, Sara
   Afshari, Khashayar
   Hirbod-Mobarakeh, Armin
   Mohajer, Bahram
   Dastmalchi, Delara Amir
   Rezaei, Nima
TI Therapeutic efficacy of specific immunotherapy for glioma: a systematic review and meta-analysis
SO REVIEWS IN THE NEUROSCIENCES
LA English
DT Review
DE active immunotherapy; brain neoplasms; glial cell tumor; glioma; passive immunotherapy
ID dendritic cell vaccination; glioblastoma-multiforme; randomized-trial; grade-iii; phase-ii; brain; radioimmunotherapy; epidemiology; bevacizumab; interferon
AB Although different immunotherapeutic approaches have been developed for the treatment of glioma, there is a discrepancy between clinical trials limiting their approval as common treatment. So, the current systematic review and meta-analysis were conducted to assess survival and clinical response of specific immunotherapy in patients with glioma. Generally, seven databases were searched to find eligible studies. Controlled clinical trials investigating the efficacy of specific immunotherapy in glioma were found eligible. After data extraction and risk of bias assessment, the data were analyzed based on the level of heterogeneity. Overall, 25 articles with 2964 patients were included. Generally, mean overall survival did not statistically improve in immunotherapy [median difference = 1.51; 95% confidence interval (CI) = -0.16-3.17; p = 0.08]; however, it was 11.16 months higher in passive immunotherapy (95% CI = 5.69-16.64; p < 0.0001). One-year overall survival was significantly higher in immunotherapy groups [hazard ratio (HR) = 0.69; 95% CI = 0.52-0.92; p = 0.01]. As the hazard rate in the immunotherapy approach was 0.83 of the control group, 2-year overall survival was significantly higher in immunotherapy (HR = 0.83; 95% CI = 0.69-0.99; p = 0.04). Three-year overall survival was significantly higher in immunotherapy as well (HR = 0.67; 95% CI = 0.48-0.92; p = 0.01). Overall, median progression-free survival was significantly higher in immunotherapy (standard median difference = 0.323; 95% CI = 0.110-0.536; p = 0.003). However, 1-year progression--free survival was not remarkably different between immunotherapy and control groups (HR = 0.94; 95% CI = 0.74-1.18; p = 0.59). Specific immunotherapy demonstrated remarkable improvement in survival of patients with glioma and could be a considerable choice of treatment in the future. Despite the current promising results, further high-quality randomized controlled trials are required to approve immunotherapeutic approaches as the standard of care and the front-line treatment for glioma.
C1 [Hirbod-Mobarakeh, Armin; Rezaei, Nima] Univ Tehran Med Sci, Childrens Med Ctr, Res Ctr Immunodeficiencies, Dr Qarib St,Keshavarz Blvd, Tehran 14194, Iran.
   [Rezaei, Nima] Univ Tehran Med Sci, Sch Med, Dept Immunol, Tehran 141556447, Iran.
   [Rezaei, Nima] USERN, NIIMA, Tehran 1419733151, Iran.
   [Hanaei, Sara] USERN, CIP, Tehran 1419733151, Iran.
   [Hanaei, Sara; Hirbod-Mobarakeh, Armin] Univ Tehran Med Sci, Mol Immunol Res Ctr, Tehran 1419733151, Iran.
   [Afshari, Khashayar; Hirbod-Mobarakeh, Armin; Mohajer, Bahram; Dastmalchi, Delara Amir] USERN, BITERN, Tehran 1419733151, Iran.
   [Afshari, Khashayar; Dastmalchi, Delara Amir] Tehran Univ Med Sci, Sch Med, Tehran 141556447, Iran.
   [Mohajer, Bahram] Univ Tehran Med Sci, Neurosci Inst, Multiple Sclerosis Res Ctr, Tehran 1136746911, Iran.
   [Mohajer, Bahram] Univ Med Sci, Students Sci Res Ctr Tehran, Tehran 1417755331, Iran.
C3 Tehran University of Medical Sciences; Tehran University of Medical Sciences; Tehran University of Medical Sciences; Tehran University of Medical Sciences; Tehran University of Medical Sciences; Tehran University of Medical Sciences
RP Rezaei, N (通讯作者)，Univ Tehran Med Sci, Childrens Med Ctr, Res Ctr Immunodeficiencies, Dr Qarib St,Keshavarz Blvd, Tehran 14194, Iran.; Rezaei, N (通讯作者)，Univ Tehran Med Sci, Sch Med, Dept Immunol, Tehran 141556447, Iran.; Rezaei, N (通讯作者)，USERN, NIIMA, Tehran 1419733151, Iran.
EM rezaei_nima@tums.ac.ir
CR BLOOM HJG, 1973, BRIT J CANCER, V27, P253, DOI 10.1038/bjc.1973.30
   Calinescu AA, 2015, IMMUNOTHERAPY-UK, V7, P1073, DOI 10.2217/imt.15.75
   Chang CN, 2011, J CLIN NEUROSCI, V18, P1048, DOI 10.1016/j.jocn.2010.11.034
   Cho DY, 2012, WORLD NEUROSURG, V77, P736, DOI 10.1016/j.wneu.2011.08.020
   Cohen-Inbar O, 2016, CAN J NEUROL SCI, V43, P494, DOI 10.1017/cjn.2016.34
   Deeks JJ, 2019, COCHRANE HANDBOOK FOR SYSTEMATIC REVIEWS OF INTERVENTIONS, V0, PP241, DOI 10.1002/9781119536604
   Delgado-López PD, 2016, CLIN TRANSL ONCOL, V18, P1062, DOI 10.1007/s12094-016-1497-x
   Dillman RO, 2004, J IMMUNOTHER, V27, P398, DOI 10.1097/00002371-200409000-00009
   Elledge RM, 1997, J CLIN ONCOL, V15, P1916, DOI 10.1200/JCO.1997.15.5.1916
   Fong B, 2012, PLOS ONE, V7, P0, DOI 10.1371/journal.pone.0032614
   Gilbert MR, 2014, NEW ENGL J MED, V370, P699, DOI 10.1056/NEJMoa1308573
   Han SJ, 2012, NEUROSURG CLIN N AM, V23, P357, DOI 10.1016/j.nec.2012.05.001
   HAYES RL, 1995, CANCER-AM CANCER SOC, V76, P840, DOI 10.1002/1097-0142(19950901)76:5<840::AID-CNCR2820760519>3.0.CO;2-R
   Hayes RL, 2001, CRIT REV ONCOL HEMAT, V39, P31, DOI 10.1016/S1040-8428(01)00122-6
   Higgins J, 2008, COCHRANE HANDBOOK FOR SYSTEMATIC REVIEWS OF INTERVENTIONS, V0, P0
   Jie X, 2012, CELL BIOCHEM BIOPHYS, V62, P91, DOI 10.1007/s12013-011-9265-6
   Kamran N, 2016, EXPERT OPIN BIOL TH, V16, P1245, DOI 10.1080/14712598.2016.1212012
   Kong DS, 2017, ONCOTARGET, V8, P7003, DOI 10.18632/oncotarget.12273
   Lemke Denise M, 2004, J INFUS NURS, V27, P263, DOI 10.1097/00129804-200407000-00012
   Leplina OY, 2007, B EXP BIOL MED+, V143, P528, DOI 10.1007/s10517-007-0172-1
   Li LN, 2010, J NEUROSURG, V113, P192, DOI 10.3171/2010.2.JNS091211
   Liau LM, 2005, CLIN CANCER RES, V11, P5515, DOI 10.1158/1078-0432.CCR-05-0464
   McNeill KA, 2016, NEUROL CLIN, V34, P981, DOI 10.1016/j.ncl.2016.06.014
   Nicholas M Kelly, 2007, EXPERT REV ANTICANCER THER, V7, PS23, DOI 10.1586/14737140.7.12s.S23
   Okada H, 2009, CRIT REV IMMUNOL, V29, P1
   Ostrom QT, 2016, NEURO-ONCOLOGY, V18, Pv1, DOI 10.1093/neuonc/now207
   Ostrom QT, 2014, NEURO-ONCOLOGY, V16, P896, DOI 10.1093/neuonc/nou087
   Parney IF, 2012, ADV EXP MED BIOL, V746, P42, DOI 10.1007/978-1-4614-3146-6_4
   Reardon DA, 2012, J NEURO-ONCOL, V107, P213, DOI 10.1007/s11060-011-0740-0
   Sampson JH, 2010, J CLIN ONCOL, V28, P4722, DOI 10.1200/JCO.2010.28.6963
   Schneider T, 2001, J NEURO-ONCOL, V53, P39, DOI 10.1023/A:1011856406683
   Solomón MT, 2013, BMC CANCER, V13, P0, DOI 10.1186/1471-2407-13-299
   VAQUERO J, 1991, ACTA NEUROCHIR, V109, P42, DOI 10.1007/BF01405696
   Vik-Mo EO, 2013, CANCER IMMUNOL IMMUN, V62, P1499, DOI 10.1007/s00262-013-1453-3
   Weller M, 2017, LANCET ONCOL, V18, P1373, DOI 10.1016/S1470-2045(17)30517-X
   Westphal M, 2015, EUR J CANCER, V51, P522, DOI 10.1016/j.ejca.2014.12.019
   Wygoda Z, 2006, HYBRIDOMA, V25, P125, DOI 10.1089/hyb.2006.25.125
   Yamanaka R, 2003, INT J ONCOL, V23, P5
   Yamanaka R, 2005, CLIN CANCER RES, V11, P4160, DOI 10.1158/1078-0432.CCR-05-0120
   Yang Meng-Yin, 2006, EXPERT REV NEUROTHER, V6, P1481, DOI 10.1586/14737175.6.10.1481
   Yu JS, 2001, CANCER RES, V61, P842
   Yu JS, 2004, CANCER RES, V64, P4973, DOI 10.1158/0008-5472.CAN-03-3505
NR 42
TC 18
Z9 19
U1 0
U2 9
PU WALTER DE GRUYTER GMBH
PI BERLIN
PA GENTHINER STRASSE 13, D-10785 BERLIN, GERMANY
SN 0334-1763
EI 2191-0200
J9 REV NEUROSCIENCE
JI Rev. Neurosci.
PD JUN 15
PY 2018
VL 29
IS 4
BP 443
EP 461
DI 10.1515/revneuro-2017-0057
PG 19
WC Neurosciences
SC Neurosciences & Neurology
GA GH8HU
UT WOS:000433909700007
PM 29320366
DA 2025-02-17
ER

PT J
AU Kong, ZR
   Wang, Y
   Ma, WB
AF Kong, Ziren
   Wang, Yu
   Ma, Wenbin
TI Vaccination in the immunotherapy of glioblastoma
SO HUMAN VACCINES & IMMUNOTHERAPEUTICS
LA English
DT Review
DE Glioblastoma; immunotherapy; vaccination; peptide vaccine; cell-based vaccine
ID growth-factor receptor; dendritic cell vaccination; heat-shock proteins; newly-diagnosed glioblastoma; central-nervous-system; progression-free survival; fixed tumor vaccine; high-grade glioma; recurrent glioblastoma; phase-ii
AB Glioblastoma remains one of the most common central nervous system tumors with an extremely poor prognosis. Recently, rapid progress in immunotherapy has provided new options for the treatment of glioblastoma. Vaccination, the primary method of immunotherapy, stimulates the body's tumor-specific immune response by the injection of foreign antigens. Peptide vaccines involve the injection of tumor-specific antigens, such as EGFRvIII or heat-shock proteins. Cell-based vaccines, which primarily include dendritic cell vaccines and tumor cell vaccines, involve injections of ex vivo-modified cells. Despite the encouraging results of phase I/II clinical trials, no successful phase III clinical trials involving glioblastoma immunotherapy, including glioblastoma vaccinations, have been reported to date. In this review, the authors summarize the published outcomes of glioblastoma vaccine therapy, explore its future prospects based on ongoing clinical trials, and discuss combined therapy as a future direction for glioblastoma treatment.
C1 Chinese Acad Med Sci, Peking Union Med Coll Hosp, Dept Neurosurg, Beijing, Peoples R China.
   Peking Union Med Coll, Beijing, Peoples R China.
C3 Chinese Academy of Medical Sciences - Peking Union Medical College; Peking Union Medical College Hospital; Chinese Academy of Medical Sciences - Peking Union Medical College; Peking Union Medical College
RP Ma, WB (通讯作者)，Peking Union Med Coll Hosp East, 1 Shuaifuyuan Wangfujing Dongcheng Dist, Beijing 100730, Peoples R China.
EM mawb2001@hotmail.com
FU National Health and Family Planning Commission of the People's Republic of China [201402008]; Chinese Academy of Medical Sciences [2016-I2M-2-001]
CR Akiyama Y, 2012, BMC CANCER, V12, P0, DOI 10.1186/1471-2407-12-623
   Ampie L, 2015, J NEURO-ONCOL, V123, P441, DOI 10.1007/s11060-015-1837-7
   Unknown -, 2016, CNS ONCOL, V5, P110, DOI 10.2217/cns.16.1
   Ardon H, 2012, CANCER IMMUNOL IMMUN, V61, P2033, DOI 10.1007/s00262-012-1261-1
   Ardon H, 2010, J NEURO-ONCOL, V99, P261, DOI 10.1007/s11060-010-0131-y
   Bai H, 2016, NAT GENET, V48, P59, DOI 10.1038/ng.3457
   BERGQUIST BJ, 1980, SURG NEUROL, V13, P197
   BLACK KL, 1993, J CLIN ONCOL, V11, P1746, DOI 10.1200/JCO.1993.11.9.1746
   Bloch O, 2014, NEURO-ONCOLOGY, V16, P274, DOI 10.1093/neuonc/not203
   Bryukhovetskiy A, 2014, CELL TRANSPLANT, V23, PS151, DOI 10.3727/096368914X684907
   Bryukhovetskiy IS, 2016, MOL MED REP, V14, P4511, DOI 10.3892/mmr.2016.5852
   Bryukhovetskiy IS, 2015, ONCOL LETT, V9, P1839, DOI 10.3892/ol.2015.2952
   Calderwood SK, 2016, TRENDS BIOCHEM SCI, V41, P311, DOI 10.1016/j.tibs.2016.01.003
   Carare RO, 2014, BRAIN BEHAV IMMUN, V36, P9, DOI 10.1016/j.bbi.2013.10.012
   da Fonseca ACC, 2016, ADV EXP MED BIOL, V949, P245, DOI 10.1007/978-3-319-40764-7_12
   Chang AL, 2016, CANCER RES, V76, P5671, DOI 10.1158/0008-5472.CAN-16-0144
   Chang CN, 2011, J CLIN NEUROSCI, V18, P1048, DOI 10.1016/j.jocn.2010.11.034
   Chinot OL, 2014, NEW ENGL J MED, V370, P709, DOI 10.1056/NEJMoa1308345
   Cho DY, 2012, WORLD NEUROSURG, V77, P736, DOI 10.1016/j.wneu.2011.08.020
   Ciocca DR, 2005, CELL STRESS CHAPERON, V10, P86, DOI 10.1379/CSC-99r.1
   Clarke JL, 2011, NEURO-ONCOLOGY, V13, P1118, DOI 10.1093/neuonc/nor110
   Coffman RL, 2010, IMMUNITY, V33, P492, DOI 10.1016/j.immuni.2010.10.002
   Crane CA, 2013, CLIN CANCER RES, V19, P205, DOI 10.1158/1078-0432.CCR-11-3358
   DSouza NM, 2016, FRONT ONCOL, V6, P0, DOI 10.3389/fonc.2016.00212
   De Bonis P, 2011, NEUROSURGERY, V69, P864, DOI 10.1227/NEU.0b013e318222adfa
   De Felice F, 2017, CURR CANCER DRUG TAR, V17, P282, DOI 10.2174/1568009616666160813183738
   Delgado-López PD, 2016, CLIN TRANSL ONCOL, V18, P1062, DOI 10.1007/s12094-016-1497-x
   Elsamadicy AA, 2017, EXPERT OPIN BIOL TH, V17, P507, DOI 10.1080/14712598.2017.1299705
   Fadul CE, 2011, J IMMUNOTHER, V34, P382, DOI 10.1097/CJI.0b013e318215e300
   Fenstermaker RA, 2016, CANCER IMMUNOL IMMUN, V65, P1339, DOI 10.1007/s00262-016-1890-x
   Freeman AI, 2006, MOL THER, V13, P221, DOI 10.1016/j.ymthe.2005.08.016
   Gatson Na Tosha N, 2016, CNS ONCOL, V5, P11, DOI 10.2217/cns.15.38
   Gieryng A, 2017, LAB INVEST, V97, P498, DOI 10.1038/labinvest.2017.19
   Gilbert MR, 2014, NEW ENGL J MED, V370, P699, DOI 10.1056/NEJMoa1308573
   Gilbert MR, 2013, J CLIN ONCOL, V31, P4085, DOI 10.1200/JCO.2013.49.6968
   Goldmann J, 2006, J LEUKOCYTE BIOL, V80, P797, DOI 10.1189/jlb.0306176
   Gorlia T, 2012, EUR J CANCER, V48, P1176, DOI 10.1016/j.ejca.2012.02.004
   Graner MW, 2007, J NEUROSCI, V27, P11214, DOI 10.1523/JNEUROSCI.3588-07.2007
   Hdeib Alia, 2015, CNS ONCOL, V4, P63, DOI 10.2217/cns.14.54
   Heiland DH, 2016, J NEURO-ONCOL, V126, P567, DOI 10.1007/s11060-015-2002-z
   Heimberger AB, 2005, J TRANSL MED, V3, P0, DOI 10.1186/1479-5876-3-38
   Heimberger AB, 2003, CLIN CANCER RES, V9, P4247
   Heimberger AB, 2002, NEUROSURGERY, V50, P158, DOI 10.1097/00006123-200201000-00024
   Hennika T, 2016, J CHILD NEUROL, V31, P1377, DOI 10.1177/0883073815601495
   Hermisson M, 2000, NEUROLOGY, V54, P1357, DOI 10.1212/WNL.54.6.1357
   Hirayama M, 2016, INT IMMUNOL, V28, P319, DOI 10.1093/intimm/dxw027
   Hou Y, 2015, J IMMUNOTHER CANC S2, V3, P445, DOI 10.1186/2051-1426-3-S2-P445
   Hunn MK, 2015, J NEURO-ONCOL, V121, P319, DOI 10.1007/s11060-014-1635-7
   Inogés S, 2017, J TRANSL MED, V15, P0, DOI 10.1186/s12967-017-1202-z
   Ishikawa E, 2007, CANCER SCI, V98, P1226, DOI 10.1111/j.1349-7006.2007.00518.x
   Ishikawa E, 2014, J NEUROSURG, V121, P543, DOI 10.3171/2014.5.JNS132392
   Iversen TZ, 2013, DAN MED J, V60, P0
   Jacob P, 2017, PLANT BIOTECHNOL J, V15, P405, DOI 10.1111/pbi.12659
   Jee H, 2016, J EXERC REHABIL, V12, P255, DOI 10.12965/jer.1632642.321
   Jiang T, 2016, CANCER LETT, V375, P263, DOI 10.1016/j.canlet.2016.01.024
   Jie X, 2012, CELL BIOCHEM BIOPHYS, V62, P91, DOI 10.1007/s12013-011-9265-6
   Kaigorodova EV, 2014, CURR CANCER DRUG TAR, V14, P713, DOI 10.2174/1568009614666140926122846
   Kantoff PW, 2010, NEW ENGL J MED, V363, P411, DOI 10.1056/NEJMoa1001294
   Khong H, 2016, J IMMUNOTHER CANCER, V4, P0, DOI 10.1186/s40425-016-0160-y
   Kren L, 2011, NEUROPATHOLOGY, V31, P129, DOI 10.1111/j.1440-1789.2010.01149.x
   Kresowik TP, 2009, IMMUNOTHERAPY-UK, V1, P281, DOI 10.2217/1750743X.1.2.281
   Kuramitsu S, 2016, IMMUNOTHERAPY-UK, V8, P1393, DOI 10.2217/imt-2016-0076
   Liau L M, 2000, NEUROSURG FOCUS, V9, P0
   Liau LM, 2005, CLIN CANCER RES, V11, P5515, DOI 10.1158/1078-0432.CCR-05-0464
   LINDQUIST S, 1988, ANNU REV GENET, V22, P631, DOI 10.1146/annurev.ge.22.120188.003215
   Louis DN, 2016, ACTA NEUROPATHOL, V131, P803, DOI 10.1007/s00401-016-1545-1
   MAHALEY MS, 1983, J NEUROSURG, V59, P201, DOI 10.3171/jns.1983.59.2.0201
   McCarthy Edward F, 2006, IOWA ORTHOP J, V26, P154
   McNeill KA, 2016, NEUROL CLIN, V34, P981, DOI 10.1016/j.ncl.2016.06.014
   Mildner A, 2014, IMMUNITY, V40, P642, DOI 10.1016/j.immuni.2014.04.016
   Mitchell DA, 2015, NATURE, V519, P366, DOI 10.1038/nature14320
   Moscatello DK, 1997, CANCER RES, V57, P1419
   Nduom EK, 2016, NEURO-ONCOLOGY, V18, P195, DOI 10.1093/neuonc/nov172
   Nevoltris D, 2015, ACS NANO, V9, P1388, DOI 10.1021/nn505752u
   Normanno N, 2006, GENE, V366, P2, DOI 10.1016/j.gene.2005.10.018
   Okada H, 2007, J TRANSL MED, V5, P0, DOI 10.1186/1479-5876-5-67
   Ouyang M, 2016, PLOS ONE, V11, P0, DOI 10.1371/journal.pone.0148139
   Palucka K, 2012, NAT REV CANCER, V12, P265, DOI 10.1038/nrc3258
   Parsons DW, 2008, SCIENCE, V321, P1807, DOI 10.1126/science.1164382
   Phuphanich S, 2013, CANCER IMMUNOL IMMUN, V62, P125, DOI 10.1007/s00262-012-1319-0
   Prins RM, 2013, J IMMUNOTHER, V36, P152, DOI 10.1097/CJI.0b013e3182811ae4
   Prins RM, 2011, CLIN CANCER RES, V17, P1603, DOI 10.1158/1078-0432.CCR-10-2563
   Rampling R, 2016, CLIN CANCER RES, V22, P4776, DOI 10.1158/1078-0432.CCR-16-0506
   Razavi SM, 2016, FRONT SURG, V3, P0, DOI 10.3389/fsurg.2016.00011
   Reardon DA, 2015, NEURO-ONCOLOGY, V17, Pv109, DOI 10.1093/neuonc/nov218.08
   Reardon DA, 2017, 5 QUADR MEET WORLD F, V0, P0
   Reilly EO, 2016, FRONT IMMUNOL, V7, P0, DOI 10.3389/fimmu.2016.00446
   Ribatti D, 2017, ONCOTARGET, V8, P7175, DOI 10.18632/oncotarget.12739
   Rosenfeld MR, 2010, NEURO-ONCOLOGY, V12, P1071, DOI 10.1093/neuonc/noq071
   Saggioro FP, 2014, PATHOL RES PRACT, V210, P267, DOI 10.1016/j.prp.2013.12.012
   Sakai K, 2015, J NEUROSURG, V123, P989, DOI 10.3171/2015.1.JNS141554
   Sampson JH, 2012, PLOS ONE, V7, P0, DOI 10.1371/journal.pone.0031046
   Sampson JH, 2011, NEURO-ONCOLOGY, V13, P324, DOI 10.1093/neuonc/noq157
   Sampson JH, 2010, J CLIN ONCOL, V28, P4722, DOI 10.1200/JCO.2010.28.6963
   Sampson JH, 2009, MOL CANCER THER, V8, P2773, DOI 10.1158/1535-7163.MCT-09-0124
   Saraswathula A, 2016, CANCER IMMUNOL IMMUN, V65, P205, DOI 10.1007/s00262-015-1784-3
   Schmittling RJ, 2008, J IMMUNOL METHODS, V339, P74, DOI 10.1016/j.jim.2008.08.004
   Schumacher T, 2014, NATURE, V512, P324, DOI 10.1038/nature13387
   Schumacher TN, 2015, SCIENCE, V348, P69, DOI 10.1126/science.aaa4971
   Schuster J, 2015, NEURO-ONCOLOGY, V17, P854, DOI 10.1093/neuonc/nou348
   See AP, 2011, EXPERT REV VACCINES, V10, P721, DOI 10.1586/ERV.11.49
   Sehgal A, 2000, NEUROSURG FOCUS, V9, P0
   Sharma P, 2015, SCIENCE, V348, P56, DOI 10.1126/science.aaa8172
   Shevtsov M, 2016, FRONT IMMUNOL, V7, P0, DOI 10.3389/fimmu.2016.00171
   Shevtsov MA, 2014, INT J CANCER, V135, P2118, DOI 10.1002/ijc.28858
   Sorensen AG, 2012, CANCER RES, V72, P402, DOI 10.1158/0008-5472.CAN-11-2464
   Strome SE, 2002, CANCER RES, V62, P1884
   Stupp R, 2005, NEW ENGL J MED, V352, P987, DOI 10.1056/NEJMoa043330
   Tambuyzer BR, 2009, J LEUKOCYTE BIOL, V85, P352, DOI 10.1189/jlb.0608385
   Tan KW, 2015, ONCOIMMUNOLOGY, V4, P0, DOI 10.4161/2162402X.2014.978709
   Tedder Thomas F, 2001, CURR PROTOC IMMUNOL, VChapter 7, P0, DOI 10.1002/0471142735.im0732s23
   Thon N, 2017, J NEUROL, V264, P350, DOI 10.1007/s00415-016-8355-1
   Tosti G, 2014, EXPERT OPIN BIOL TH, V14, P955, DOI 10.1517/14712598.2014.902928
   Tsukahara T, 2016, PATHOL INT, V66, P547, DOI 10.1111/pin.12438
   Vik-Mo EO, 2013, CANCER IMMUNOL IMMUN, V62, P1499, DOI 10.1007/s00262-013-1453-3
   Walker DG, 2008, J CLIN NEUROSCI, V15, P114, DOI 10.1016/j.jocn.2007.08.007
   Washburn B, 2002, INT J ONCOL, V21, P85
   Wastowski IJ, 2013, AM J PATHOL, V182, P540, DOI 10.1016/j.ajpath.2012.10.021
   Weller M, 2016, NEURO-ONCOLOGY, V18, P17
   Westphal M, 2015, EUR J CANCER, V51, P522, DOI 10.1016/j.ejca.2014.12.019
   Wheeler CJ, 2008, CANCER RES, V68, P5955, DOI 10.1158/0008-5472.CAN-07-5973
   Wood CG, 2009, FUTURE ONCOL, V5, P763, DOI 10.2217/fon.09.46
   Wu ZB, 2014, NEUROLOGY, V82, P1261, DOI 10.1212/WNL.0000000000000290
   Yan H, 2009, NEW ENGL J MED, V360, P765, DOI 10.1056/NEJMoa0808710
   Yu JS, 2001, CANCER RES, V61, P842
   Yu JS, 2004, CANCER RES, V64, P4973, DOI 10.1158/0008-5472.CAN-03-3505
   Zhou QY, 2015, HUM VACC IMMUNOTHER, V11, P2654, DOI 10.1080/21645515.2015.1081727
NR 128
TC 49
Z9 52
U1 1
U2 15
PU TAYLOR & FRANCIS INC
PI PHILADELPHIA
PA 530 WALNUT STREET, STE 850, PHILADELPHIA, PA 19106 USA
SN 2164-5515
EI 2164-554X
J9 HUM VACC IMMUNOTHER
JI Human Vaccines Immunother.
PD JUN 15
PY 2018
VL 14
IS 2
BP 255
EP 268
DI 10.1080/21645515.2017.1388481
PG 14
WC Biotechnology & Applied Microbiology; Immunology
SC Biotechnology & Applied Microbiology; Immunology
GA FV7JU
UT WOS:000424760400009
PM 29087782
DA 2025-02-17
ER

PT J
AU Weant, MP
   Mejías-De Jesús, C
   Yerram, P
AF Weant, Mallika P.
   Mejias-De Jesus, Caroline
   Yerram, Prakirthi
TI IMMUNOTHERAPY IN GLIOMAS
SO SEMINARS IN ONCOLOGY NURSING
LA English
DT Review
DE Immunotherapy; Glioma; Immune-related adverse events
ID glioblastoma; safety; rindopepimut; temozolomide; antibody; phase-3; trial
AB OBJECTIVES: To describe the immunotherapy approaches currently under investigation for the treatment of gliomas. To discuss the management of immune-related adverse effects. DATA SOURCES: Published literature, clinical trials, and oncology association guidance documents. CONCLUSION: There are numerous modalities of immune treatment currently being evaluated in patients with glioma, including peptide vaccines, dendritic cell vaccines, oncolytic viruses, CAR-T cells, and checkpoint inhibitor therapy. Immunotherapy utilizes new mechanisms of treatment that may lead us to the eradication of gliomas. IMPLICATIONS FOR NURSING PRACTICE: Immunotherapy is a rapidly growing field in the treatment of gliomas. Oncology nurses are often involved in the safe administration of these therapies, as well as the identification and management of immune-related toxicities.
C1 [Weant, Mallika P.] Duke Canc Ctr, Preston Robert Tisch Brain Tumor Ctr, Durham, NC USA.
   [Weant, Mallika P.] Duke Univ Hosp, Dept Pharm, Durham, NC USA.
   [Mejias-De Jesus, Caroline] Beth Israel Deaconess Med Ctr, Boston, MA 02215 USA.
   [Yerram, Prakirthi] Mem Sloan Kettering Canc Ctr, 1275 York Ave, New York, NY 10021 USA.
C3 Duke University; Duke University; Harvard University; Beth Israel Deaconess Medical Center; Memorial Sloan Kettering Cancer Center
RP Weant, MP (通讯作者)，Preston Robert Tisch Brain Tumor Ctr, DUMC 3624, Durham, NC 27710 USA.
EM mallika.weant@duke.edu
CR Unknown -, 2014, ANN ONCOL, V0, P0
   Unknown -, 2017, OPD NIV PACK INS, V0, P0
   Unknown -, 2017, IMF DURV PACK INS, V0, P0
   Unknown -, 2011, YERV IP PACK INS, V0, P0
   Unknown -, 2016, TEC AT PACK INS, V0, P0
   Unknown -, 2017, BAV AV PACK INS, V0, P0
   Unknown -, 2015, J CLIN ONCOL S, V0, P0
   Batich KA, 2017, CLIN CANCER RES, V23, P1898, DOI 10.1158/1078-0432.CCR-16-2057
   Cohen AL, 2013, CURR NEUROL NEUROSCI, V13, P0, DOI 10.1007/s11910-013-0345-4
   Denniston Elizabeth, 2016, AM J VIROL, V5, P1
   Dunn-Pirio AM, 2017, CANCER-AM CANCER SOC, V123, P734, DOI 10.1002/cncr.30371
   Filley AC, 2017, J NEURO-ONCOL, V133, P223, DOI 10.1007/s11060-017-2446-4
   Garber ST, 2016, NEURO-ONCOLOGY, V18, P1357, DOI 10.1093/neuonc/now132
   Goetz C, 2010, CYTOKINE GROWTH F R, V21, P197, DOI 10.1016/j.cytogfr.2010.02.005
   Haanen JBAG, 2017, ANN ONCOL, V28, P119, DOI 10.1093/annonc/mdx225
   Hamid O, 2017, CANCER IMMUNOL IMMUN, V66, P1249, DOI 10.1007/s00262-017-2025-8
   Hanif Farina, 2017, ASIAN PAC J CANCER PREV, V18, P3
   HUMPHREY PA, 1990, P NATL ACAD SCI USA, V87, P4207, DOI 10.1073/pnas.87.11.4207
   Kantoff PW, 2010, NEW ENGL J MED, V363, P411, DOI 10.1056/NEJMoa1001294
   Lang FF, 2014, NEURO-ONCOLOGY, V16, P0, DOI 10.1093/neuonc/nou208.61
   Lee DW, 2015, LANCET, V385, P517, DOI 10.1016/S0140-6736(14)61403-3
   Markert JM, 2014, MOL THER, V22, P1048, DOI 10.1038/mt.2014.22
   McGranahan T, 2017, THER ADV MED ONCOL, V9, P347, DOI 10.1177/1758834017693750
   Merck & CoInc, 2016, KEYTR PEMBR PACK INS, V0, P0
   Migliorini D, 2018, CLIN CANCER RES, V24, P535, DOI 10.1158/1078-0432.CCR-17-2871
   Nair SK, 2014, ONCOIMMUNOLOGY, V3, P0, DOI 10.4161/onci.29289
   NCCN, 2017, CENTR NERV SYST CANC, V0, P0
   Nitluom EK, 2016, J NEUROONCOL, V15, P195
   Polyzoidis S, 2014, HUM VACC IMMUNOTHER, V10, P3139, DOI 10.4161/hv.29276
   Puzanov I, 2017, J IMMUNOTHER CANCER, V5, P0, DOI 10.1186/s40425-017-0300-z
   Reardon DA, 2017, J CLIN ONCOL, V35, P0, DOI 10.1200/JCO.2017.35.15_suppl.2042
   Reardon DA, 2016, J CLIN ONCOL, V34, P0, DOI 10.1200/JCO.2016.34.15_suppl.2014
   Reardona DA, 2017, NEURO-ONCOLOGY, V19, P21, DOI 10.1093/neuonc/nox036.071
   RIDLEY A, 1969, J PATHOL, V99, P193, DOI 10.1002/path.1710990303
   Saha D, 2017, ONCOSCIENCE, V4, P7
   Sampson JH, 2016, J CLIN ONCOL S, V36, P2061
   Sampson JH, 2017, J CLIN ONCOL, V35, P2450, DOI 10.1200/JCO.2017.72.8089
   Schuster J, 2015, NEURO-ONCOLOGY, V17, P854, DOI 10.1093/neuonc/nou348
   Stupp R, 2005, NEW ENGL J MED, V352, P987, DOI 10.1056/NEJMoa043330
   Surveillance Epidemiology and End Results (SEER) Program, 2016, SEER STAT DAT POP TO, V0, P0
   Thakkar JP, 2014, CANCER EPIDEM BIOMAR, V23, P1985, DOI 10.1158/1055-9965.EPI-14-0275
   Thomas AA, 2012, CANCER J, V18, P59, DOI 10.1097/PPO.0b013e3182431a73
   Topalian SL, 2012, NEW ENGL J MED, V366, P2443, DOI 10.1056/NEJMoa1200690
   Weber JS, 2012, J CLIN ONCOL, V30, P2691, DOI 10.1200/JCO.2012.41.6750
   Weller M, 2017, LANCET ONCOL, V18, P1373, DOI 10.1016/S1470-2045(17)30517-X
NR 47
TC 9
Z9 11
U1 0
U2 10
PU ELSEVIER SCIENCE INC
PI NEW YORK
PA STE 800, 230 PARK AVE, NEW YORK, NY 10169 USA
SN 0749-2081
EI 1878-3449
J9 SEMIN ONCOL NURS
JI Semin. Oncol. Nurs.
PD DEC 15
PY 2018
VL 34
IS 5
BP 501
EP 512
DI 10.1016/j.soncn.2018.10.011
PG 12
WC Oncology; Nursing
SC Oncology; Nursing
GA HC1TR
UT WOS:000451586100010
PM 30396808
DA 2025-02-17
ER

PT J
AU Hung, AL
   Maxwell, R
   Theodros, D
   Belcaid, Z
   Mathios, D
   Luksik, AS
   Kim, E
   Wu, A
   Xia, YX
   Garzon-Muvdi, T
   Jackson, C
   Ye, XB
   Tyler, B
   Selby, M
   Korman, A
   Barnhart, B
   Park, SM
   Youn, JI
   Chowdhury, T
   Park, CK
   Brem, H
   Pardoll, DM
   Lim, M
AF Hung, Alice L.
   Maxwell, Russell
   Theodros, Debebe
   Belcaid, Zineb
   Mathios, Dimitrios
   Luksik, Andrew S.
   Kim, Eileen
   Wu, Adela
   Xia, Yuanxuan
   Garzon-Muvdi, Tomas
   Jackson, Christopher
   Ye, Xiaobu
   Tyler, Betty
   Selby, Mark
   Korman, Alan
   Barnhart, Bryan
   Park, Su-Myeong
   Youn, Je-In
   Chowdhury, Tamrin
   Park, Chul-Kee
   Brem, Henry
   Pardoll, Drew M.
   Lim, Michael
TI TIGIT and PD-1 dual checkpoint blockade enhances antitumor immunity and survival in GBM
SO ONCOIMMUNOLOGY
LA English
DT Article
DE TIGIT; PVR; CD155; PD-1; dendritic cell; glioma; checkpoint inhibitor; immunotherapy; GBM
ID cd8(+) t-cell; intracranial tumors; dendritic cells; anti-pd-1; safety; angiogenesis; expression; glioblastoma; radiotherapy; temozolomide
AB The use of inhibitory checkpoint blockade in the management of glioblastoma has been studied in both preclinical and clinical settings. TIGIT is a novel checkpoint inhibitor recently discovered to play a role in cancer immunity. In this study, we sought to determine the effect of anti-PD-1 and anti-TIGIT combination therapy on survival in a murine glioblastoma (GBM) model, and to elucidate the underlying immune mechanisms. Using mice with intracranial GL261-luc(+) tumors, we found that TIGIT expression was upregulated on CD8(+) and regulatory T cells (Tregs) in the brain compared to draining cervical lymph nodes (CLN) and spleen. We then demonstrated that treatment using anti-PD-1 and anti-TIGIT dual therapy significantly improved survival compared to control and monotherapy groups. The therapeutic effect was correlated with both increased effector T cell function and downregulation of suppressive Tregs and tumor-infiltrating dendritic cells (TIDCs). Clinically, TIGIT expression on tumor-infiltrating lymphocytes was shown to be elevated in patient GBM samples, suggesting that the TIGIT pathway may be a valuable therapeutic target. Expression of the TIGIT ligand, PVR, further portended a poor survival outcome in patients with low-grade glioma. We conclude that anti-TIGIT is an effective treatment strategy against murine GBM when used in combination with anti-PD-1, improving overall survival via modifications of both the T cell and myeloid compartments. Given evidence of PVR expression on human GBM cells, TIGIT presents as a promising immune therapeutic target in the management of these patients.
C1 [Hung, Alice L.; Maxwell, Russell; Theodros, Debebe; Belcaid, Zineb; Mathios, Dimitrios; Luksik, Andrew S.; Kim, Eileen; Wu, Adela; Xia, Yuanxuan; Garzon-Muvdi, Tomas; Jackson, Christopher; Ye, Xiaobu; Tyler, Betty; Brem, Henry; Lim, Michael] Johns Hopkins Univ Hosp, Dept Neurosurg, 600 N Wolfe St,Phipps 123, Baltimore, MD 21287 USA.
   [Theodros, Debebe; Pardoll, Drew M.] Johns Hopkins Univ Hosp, Dept Oncol, Baltimore, MD 21287 USA.
   [Selby, Mark; Korman, Alan; Barnhart, Bryan] Bristol Myers Squibb Co, New York, NY 10154 USA.
   [Park, Su-Myeong; Youn, Je-In] Seoul Natl Univ, Wide River Inst Immunol, Coll Med, Hongcheon, South Korea.
   [Youn, Je-In] Seoul Natl Univ, Dept Biomed Sci, Coll Med, Seoul, South Korea.
   [Chowdhury, Tamrin; Park, Chul-Kee] Seoul Natl Univ, Coll Med, Dept Neurosurg, Seoul, South Korea.
C3 Johns Hopkins University; Johns Hopkins Medicine; Johns Hopkins University; Johns Hopkins Medicine; Bristol-Myers Squibb; Seoul National University (SNU); Seoul National University (SNU); Seoul National University (SNU)
RP Lim, M (通讯作者)，Johns Hopkins Univ Hosp, Dept Neurosurg, 600 N Wolfe St,Phipps 123, Baltimore, MD 21287 USA.
EM mlim3@jhmi.edu
FU Bloomberg-Kimmel Institute for Cancer Immunotherapy; CCSG [P30CA006973]
CR Aspord C, 2007, J EXP MED, V204, P1037, DOI 10.1084/jem.20061120
   Beissert S, 2006, J INVEST DERMATOL, V126, P15, DOI 10.1038/sj.jid.5700004
   Belcaid Z, 2014, PLOS ONE, V9, P0, DOI 10.1371/journal.pone.0101764
   BOKER DK, 1984, CLIN NEUROPATHOL, V3, P143
   Brahmer JR, 2010, J CLIN ONCOL, V28, P3167, DOI 10.1200/JCO.2009.26.7609
   BROOKS WH, 1978, ANN NEUROL, V4, P219, DOI 10.1002/ana.410040305
   Camacho LH, 2009, J CLIN ONCOL, V27, P1075, DOI 10.1200/JCO.2008.19.2435
   CARSWELL EA, 1975, P NATL ACAD SCI USA, V72, P3666, DOI 10.1073/pnas.72.9.3666
   Cerami E, 2012, CANCER DISCOV, V2, P401, DOI 10.1158/2159-8290.CD-12-0095
   Chae M, 2015, NEURO-ONCOLOGY, V17, P978, DOI 10.1093/neuonc/nou343
   Chaudhary B, 2016, VACCINES-BASEL, V4, P0, DOI 10.3390/vaccines4030028
   Chauvin JM, 2015, J CLIN INVEST, V125, P2046, DOI 10.1172/JCI80445
   Curiel TJ, 2003, NAT MED, V9, P562, DOI 10.1038/nm863
   Delgado-López PD, 2016, CLIN TRANSL ONCOL, V18, P1062, DOI 10.1007/s12094-016-1497-x
   Ding ZC, 2012, BLOOD, V120, P2229, DOI 10.1182/blood-2011-12-398321
   Dougall WC, 2017, IMMUNOL REV, V276, P112, DOI 10.1111/imr.12518
   Facciabene A, 2012, CANCER RES, V72, P2162, DOI 10.1158/0008-5472.CAN-11-3687
   Fecci PE, 2007, CLIN CANCER RES, V13, P2158, DOI 10.1158/1078-0432.CCR-06-2070
   Feng ES, 2017, EUR NEUROL, V77, P201, DOI 10.1159/000455842
   Gao JJ, 2013, SCI SIGNAL, V6, P0, DOI 10.1126/scisignal.2004088
   Gao X, 2012, PLOS ONE, V7, P0, DOI 10.1371/journal.pone.0030676
   Hamid O, 2013, NEW ENGL J MED, V369, P134, DOI 10.1056/NEJMoa1305133
   Hung AL, 2017, WORLD NEUROSURG, V102, P494, DOI 10.1016/j.wneu.2017.03.011
   Jacobs JFM, 2009, NEURO-ONCOLOGY, V11, P394, DOI 10.1215/15228517-2008-104
   Johnston RJ, 2014, CANCER CELL, V26, P923, DOI 10.1016/j.ccell.2014.10.018
   Kim JE, 2017, CLIN CANCER RES, V23, P124, DOI 10.1158/1078-0432.CCR-15-1535
   Kong YX, 2016, CLIN CANCER RES, V22, P3057, DOI 10.1158/1078-0432.CCR-15-2626
   Koyama S, 2016, NAT COMMUN, V7, P0, DOI 10.1038/ncomms10501
   Kumar R, 2017, PLOS ONE, V12, P0, DOI 10.1371/journal.pone.0179012
   Kurtulus S, 2015, J CLIN INVEST, V125, P4053, DOI 10.1172/JCI81187
   Leach DR, 1996, SCIENCE, V271, P1734, DOI 10.1126/science.271.5256.1734
   Leite KRM, 2015, DIAGN PATHOL, V10, P0, DOI 10.1186/s13000-015-0414-x
   Li FJ, 2013, IMMUNOL LETT, V150, P116, DOI 10.1016/j.imlet.2012.12.004
   Lieberman Frank, 2017, F1000RES, V6, P1892, DOI 10.12688/f1000research.11493.1
   Lin A, 2010, IMMUNOL LETT, V127, P77, DOI 10.1016/j.imlet.2009.09.003
   Liu XG, 2017, IMMUNOL INVEST, V46, P172, DOI 10.1080/08820139.2016.1237524
   Lozano E, 2012, J IMMUNOL, V188, P3869, DOI 10.4049/jimmunol.1103627
   Manieri NA, 2017, TRENDS IMMUNOL, V38, P20, DOI 10.1016/j.it.2016.10.002
   Nakahara T, 2016, J INVEST DERMATOL, V136, P146, DOI 10.1038/JID.2015.359
   Nduom EK, 2016, NEURO-ONCOLOGY, V18, P195, DOI 10.1093/neuonc/nov172
   Norian LA, 2009, CANCER RES, V69, P3086, DOI 10.1158/0008-5472.CAN-08-2826
   Okita Y, 2014, J SURG RES, V186, P192, DOI 10.1016/j.jss.2013.08.024
   PALMA L, 1978, J NEUROSURG, V49, P854, DOI 10.3171/jns.1978.49.6.0854
   Pardoll DM, 2012, NAT REV CANCER, V12, P252, DOI 10.1038/nrc3239
   Qin T, 2015, ONCOTARGET, V6, P33972, DOI 10.18632/oncotarget.5583
   Raychaudhuri B, 2015, J NEURO-ONCOL, V122, P293, DOI 10.1007/s11060-015-1720-6
   Rizvi NA, 2015, LANCET ONCOL, V16, P257, DOI 10.1016/S1470-2045(15)70054-9
   SAIKI I, 1992, INT J CANCER, V51, P641, DOI 10.1002/ijc.2910510422
   Sakuishi K, 2010, J EXP MED, V207, P2187, DOI 10.1084/jem.20100643
   Saleh M, 2000, GENE THER, V7, P1715, DOI 10.1038/sj.gt.3301273
   Salvi S, 2012, CANCER IMMUNOL IMMUN, V61, P1463, DOI 10.1007/s00262-012-1211-y
   SATO N, 1987, JNCI-J NATL CANCER I, V79, P1383
   SIDKY YA, 1987, CANCER RES, V47, P5155
   Slifka MK, 2000, J IMMUNOL, V164, P208, DOI 10.4049/jimmunol.164.1.208
   Sloan KE, 2004, BMC CANCER, V4, P0, DOI 10.1186/1471-2407-4-73
   Sonabend AM, 2008, ANTICANCER RES, V28, P1143
   Stanietsky N, 2013, EUR J IMMUNOL, V43, P2138, DOI 10.1002/eji.201243072
   Stupp R, 2009, LANCET ONCOL, V10, P459, DOI 10.1016/S1470-2045(09)70025-7
   Takeuchi Y, 2016, INT IMMUNOL, V28, P401, DOI 10.1093/intimm/dxw025
   Topalian SL, 2012, NEW ENGL J MED, V366, P2443, DOI 10.1056/NEJMoa1200690
   Vesely MD, 2011, ANNU REV IMMUNOL, V29, P235, DOI 10.1146/annurev-immunol-031210-101324
   Wainwright DA, 2014, CLIN CANCER RES, V20, P5290, DOI 10.1158/1078-0432.CCR-14-0514
   Woroniecka K, 2018, CLIN CANCER RES, V24, P4175, DOI 10.1158/1078-0432.CCR-17-1846
   Yu X, 2009, NAT IMMUNOL, V10, P48, DOI 10.1038/ni.1674
   Zeng J, 2013, INT J RADIAT ONCOL, V86, P343, DOI 10.1016/j.ijrobp.2012.12.025
   Zhu HL, 2015, INT J CLIN EXP PATHO, V8, P9351
   Zou WP, 2008, NAT REV IMMUNOL, V8, P467, DOI 10.1038/nri2326
NR 67
TC 246
Z9 282
U1 4
U2 51
PU TAYLOR & FRANCIS INC
PI PHILADELPHIA
PA 530 WALNUT STREET, STE 850, PHILADELPHIA, PA 19106 USA
SN 2162-402X
EI 
J9 ONCOIMMUNOLOGY
JI OncoImmunology
PD JUN 15
PY 2018
VL 7
IS 8
BP 
EP 
DI 10.1080/2162402X.2018.1466769
PG 13
WC Oncology; Immunology
SC Oncology; Immunology
GA GS7TS
UT WOS:000443907300034
PM 30221069
DA 2025-02-17
ER

PT J
AU Karachi, A
   Dastmalchi, F
   Mitchell, DA
   Rahman, M
AF Karachi, Aida
   Dastmalchi, Farhad
   Mitchell, Duane A.
   Rahman, Maryam
TI Temozolomide for immunomodulation in the treatment of glioblastoma
SO NEURO-ONCOLOGY
LA English
DT Article
DE chemotherapy; glioblastoma; immunity; immunomodulation; temozolomide
ID newly-diagnosed glioblastoma; regulatory t-cells; phase-ii trial; tumor-infiltrating lymphocytes; adjuvant temozolomide; suppressor-cells; human monocytes; radiation-therapy; plus temozolomide; chemotherapy
AB Temozolomide is the most widely used chemotherapy for patients with glioblastoma (GBM) despite the fact that approximately half of treated patients have temozolomide resistance and all patients eventually fail therapy. Due to the limited efficacy of existing therapies, immunotherapy is being widely investigated for patients with GBM. However, initial immunotherapy trials in GBM patients have had disappointing results as monotherapy. Therefore, combinatorial treatment strategies are being investigated. Temozolomide has several effects on the immune system that are dependent on mode of delivery and the dosing strategy, which may have unpredicted effects on immunotherapy. Here we summarize the immune modulating role of temozolomide alone and in combination with immunotherapies such as dendritic cell vaccines, T-cell therapy, and immune checkpoint inhibitors for patients with GBM.
C1 [Karachi, Aida; Dastmalchi, Farhad; Mitchell, Duane A.; Rahman, Maryam] Univ Florida, UF Brain Tumor Immunotherapy Program, Lillian S Wells Dept Neurosurg, Gainesville, FL USA.
C3 State University System of Florida; University of Florida
RP Rahman, M (通讯作者)，Univ Florida, Lillian S Wells Dept Neurosurg, Box 100265, Gainesville, FL 32610 USA.
EM Maryam.rahman@neurosurgery.ufl.edu
FU National Institute of Neurological Disorders and Stroke [NINDS K08NS099484]
CR Abernathy A, 2017, BRISTOL MYERS SQUIBB, V0, P0
   Akasaki Y, 2016, CANCER IMMUNOL IMMUN, V65, P1499, DOI 10.1007/s00262-016-1905-7
   Banissi C, 2009, CANCER IMMUNOL IMMUN, V58, P1627, DOI 10.1007/s00262-009-0671-1
   Batich KA, 2017, CLIN CANCER RES, V23, P1898, DOI 10.1158/1078-0432.CCR-16-2057
   Bauer M, 2011, P NATL ACAD SCI USA, V108, P21105, DOI 10.1073/pnas.1111919109
   Brahmer JR, 2012, NEW ENGL J MED, V366, P2455, DOI 10.1056/NEJMoa1200694
   Brem S, 2007, CANCER CHEMOTH PHARM, V60, P643, DOI 10.1007/s00280-006-0407-2
   Briegert M, 2007, DNA REPAIR, V6, P1255, DOI 10.1016/j.dnarep.2007.02.008
   Briegert M, 2007, CANCER RES, V67, P26, DOI 10.1158/0008-5472.CAN-06-3712
   Butowski N, 2011, NEURO-ONCOLOGY, V13, P1331, DOI 10.1093/neuonc/nor130
   Campian JL, 2017, J NEURO-ONCOL, V135, P343, DOI 10.1007/s11060-017-2580-z
   Campian JL, 2015, J NEURO-ONCOL, V124, P307, DOI 10.1007/s11060-015-1841-y
   Chang AL, 2016, CANCER RES, V76, P5671, DOI 10.1158/0008-5472.CAN-16-0144
   Chiba Y, 2010, JPN J CLIN ONCOL, V40, P395, DOI 10.1093/jjco/hyp196
   Chinot OL, 2014, NEW ENGL J MED, V370, P709, DOI 10.1056/NEJMoa1308345
   Colombo MP, 2007, NAT REV CANCER, V7, P880, DOI 10.1038/nrc2250
   Cominelli M, 2015, JNCI-J NATL CANCER I, V107, P0, DOI 10.1093/jnci/djv041
   Darlix A, 2013, ANTICANCER RES, V33, P3467
   DESBAILLETS I, 1994, INT J CANCER, V58, P240, DOI 10.1002/ijc.2910580216
   Dubinski D, 2016, NEURO-ONCOLOGY, V18, P807, DOI 10.1093/neuonc/nov280
   El Andaloussi A, 2006, NEURO-ONCOLOGY, V8, P234, DOI 10.1215/15228517-2006-006
   Ellsworth S, 2014, ONCOIMMUNOLOGY, V3, P0, DOI 10.4161/onci.27357
   Fadul CE, 2011, NEURO-ONCOLOGY, V13, P393, DOI 10.1093/neuonc/noq204
   Faivre C, 2013, CANCER CHEMOTH PHARM, V71, P1013, DOI 10.1007/s00280-013-2095-z
   Fecci PE, 2006, CANCER RES, V66, P3294, DOI 10.1158/0008-5472.CAN-05-3773
   Fecci PE, 2007, CLIN CANCER RES, V13, P2158, DOI 10.1158/1078-0432.CCR-06-2070
   Fries G, 1996, J NEUROSURG, V85, P642, DOI 10.3171/jns.1996.85.4.0642
   Fritzell S, 2013, CANCER IMMUNOL IMMUN, V62, P1463, DOI 10.1007/s00262-013-1449-z
   Gabrilovich DI, 2009, NAT REV IMMUNOL, V9, P162, DOI 10.1038/nri2506
   Garon EB, 2015, NEW ENGL J MED, V372, P2018, DOI 10.1056/NEJMoa1501824
   Gattinoni L, 2005, J EXP MED, V202, P907, DOI 10.1084/jem.20050732
   Gielen PR, 2016, NEURO-ONCOLOGY, V18, P1253, DOI 10.1093/neuonc/now034
   Gilbert MR, 2014, NEW ENGL J MED, V370, P699, DOI 10.1056/NEJMoa1308573
   Gilbert MR, 2013, J CLIN ONCOL, V31, P4085, DOI 10.1200/JCO.2013.49.6968
   Grossman SA, 2011, CLIN CANCER RES, V17, P5473, DOI 10.1158/1078-0432.CCR-11-0774
   Hegi ME, 2005, NEW ENGL J MED, V352, P997, DOI 10.1056/NEJMoa043331
   Heimberger AB, 2000, CLIN CANCER RES, V6, P4148
   Hodi FS, 2010, NEW ENGL J MED, V363, P711, DOI 10.1056/NEJMoa1003466
   Huang B, 2007, CANCER LETT, V252, P86, DOI 10.1016/j.canlet.2006.12.012
   Kaneno R, 2009, J TRANSL MED, V7, P0, DOI 10.1186/1479-5876-7-58
   Kim IH, 2011, J NEURO-ONCOL, V103, P595, DOI 10.1007/s11060-010-0427-y
   Kim TG, 2010, CLIN VACCINE IMMUNOL, V17, P143, DOI 10.1128/CVI.00292-09
   Kitano H, 2004, NAT REV CANCER, V4, P227, DOI 10.1038/nrc1300
   Kong DS, 2010, NEURO-ONCOLOGY, V12, P289, DOI 10.1093/neuonc/nop030
   Koumarianou A, 2014, EXP HEMATOL ONCOL, V3, P0, DOI 10.1186/2162-3619-3-3
   Learn CA, 2006, CLIN CANCER RES, V12, P7306, DOI 10.1158/1078-0432.CCR-06-1727
   Lin AJ, 2018, J NEURO-ONCOL, V136, P403, DOI 10.1007/s11060-017-2668-5
   Litterman AJ, 2013, ONCOIMMUNOLOGY, V2, P0, DOI 10.4161/onci.26294
   Litterman AJ, 2013, J IMMUNOL, V190, P6259, DOI 10.4049/jimmunol.1203539
   Ma DJ, 2015, NEURO-ONCOLOGY, V17, P1261, DOI 10.1093/neuonc/nou328
   Mitchell DA, 2015, NATURE, V519, P366, DOI 10.1038/nature14320
   Mitchell DA, 2011, BLOOD, V118, P3003, DOI 10.1182/blood-2011-02-334565
   Motzer RJ, 2015, NEW ENGL J MED, V373, P1803, DOI 10.1056/NEJMoa1510665
   Nakamura K, 2004, J IMMUNOL, V172, P834, DOI 10.4049/jimmunol.172.2.834
   Ouyang M, 2016, PLOS ONE, V11, P0, DOI 10.1371/journal.pone.0148139
   Perry JR, 2010, J CLIN ONCOL, V28, P2051, DOI 10.1200/JCO.2009.26.5520
   Prados MD, 2009, J CLIN ONCOL, V27, P579, DOI 10.1200/JCO.2008.18.9639
   Rapoport AP, 2005, NAT MED, V11, P1230, DOI 10.1038/nm1310
   Raychaudhuri B, 2015, J NEURO-ONCOL, V122, P293, DOI 10.1007/s11060-015-1720-6
   Raychaudhuri B, 2011, NEURO-ONCOLOGY, V13, P591, DOI 10.1093/neuonc/nor042
   Sampson JH, 2012, PLOS ONE, V7, P0, DOI 10.1371/journal.pone.0031046
   Sampson JH, 2011, NEURO-ONCOLOGY, V13, P324, DOI 10.1093/neuonc/noq157
   Sanchez-Perez LA, 2013, PLOS ONE, V8, P0, DOI 10.1371/journal.pone.0059082
   Sayour EJ, 2015, CANCER IMMUNOL IMMUN, V64, P419, DOI 10.1007/s00262-014-1651-7
   Shevach EM, 2009, IMMUNITY, V30, P636, DOI 10.1016/j.immuni.2009.04.010
   Stupp R, 2009, LANCET ONCOL, V10, P459, DOI 10.1016/S1470-2045(09)70025-7
   Su YB, 2004, J CLIN ONCOL, V22, P610, DOI 10.1200/JCO.2004.07.060
   Thomas AA, 2015, NEURO-ONCOLOGY, V17, P801, DOI 10.1093/neuonc/nou363
   Wang HY, 2013, CLIN CANCER RES, V19, P2699, DOI 10.1158/1078-0432.CCR-12-2671
   Weller M, 2017, LANCET ONCOL, V18, P1373, DOI 10.1016/S1470-2045(17)30517-X
   Welzel G, 2015, J NEURO-ONCOL, V124, P265, DOI 10.1007/s11060-015-1834-x
   Wheeler CJ, 2004, CLIN CANCER RES, V10, P5316, DOI 10.1158/1078-0432.CCR-04-0497
   Wolchok JD, 2013, NEW ENGL J MED, V369, P122, DOI 10.1056/NEJMoa1302369
   Wong ET, 2016, BMC CANCER, V16, P0, DOI 10.1186/s12885-016-2945-2
   Woroniecka K, 2018, CLIN CANCER RES, V24, P4175, DOI 10.1158/1078-0432.CCR-17-1846
   Zhang Jihong, 2012, CURR MOL PHARMACOL, V5, P102
   Zhu XM, 2011, J NEURO-ONCOL, V104, P83, DOI 10.1007/s11060-010-0473-5
NR 77
TC 200
Z9 214
U1 1
U2 36
PU OXFORD UNIV PRESS INC
PI CARY
PA JOURNALS DEPT, 2001 EVANS RD, CARY, NC 27513 USA
SN 1522-8517
EI 1523-5866
J9 NEURO-ONCOLOGY
JI Neuro-Oncology
PD DEC 15
PY 2018
VL 20
IS 12
BP 1566
EP 1572
DI 10.1093/neuonc/noy072
PG 7
WC Oncology; Clinical Neurology
SC Oncology; Neurosciences & Neurology
GA HD7SI
UT WOS:000452753300003
PM 29733389
DA 2025-02-17
ER

PT J
AU Zhong, M
   Zhong, C
   Hu, P
   Cui, W
   Wang, GH
   Gao, HJ
   Liu, C
   Liu, ZQ
   Li, ZH
   Li, CX
   Gohda, E
AF Zhong, Ming
   Zhong, Cheng
   Hu, Pei
   Cui, Wen
   Wang, Guanghui
   Gao, Huijei
   Liu, Chao
   Liu, Zhiqiang
   Li, Zhihua
   Li, Chunxia
   Gohda, Eiichi
TI Restoration of sternness-high tumor cell-mediated suppression of murine dendritic cell activity and inhibition of tumor growth by low molecular weight oyster polysaccharide
SO INTERNATIONAL IMMUNOPHARMACOLOGY
LA English
DT Article
DE Colorectal cancer stem cells; Dendritic cells; TGF-beta; NF-kappa B; Oyster polysaccharide
ID cancer stem-cells; nf-kappa-b; glioma-initiating cells; tgf-beta; antitumor immunity; t-cells; maturation; homeostasis; activation; tolerance
AB Dendritic cells (DCs) play key regulatory roles in tumor immunity: increased activity of DCs infiltrating tumor tissues leads to enhancement of tumor immunity. Functions of DCs are also modulated by tumor cell-derived factors. Here, we investigated the effects of low molecular weight oyster polysaccharide (LMW-OPS) on differentiation and function of bone marrow-derived DCs (BMDCs) exposed to a conditioned medium (CM) obtained from spheres of sternness-high colorectal cancer cell lines CMT93 and CT26. The CM containing a detectable level of TGF-beta 1 was found to down-regulate the surface expression of major histocompatibility complex class II of BMDCs and to inhibit the potency of BMDCs to stimulate T cells. Those suppressions were partly restored and completely restored by addition of anti-TGF-beta 1 and LMW-OPS, respectively. Production of IFN-gamma during allogeneic T cell responses was inhibited by the CM, whereas production of TGF-beta 1 was augmented by the CM. The IFN-gamma profile was also reversed by addition of LMW-OPS. Nuclear translocation of beta-catenin, but not that of NF-kappa B p65, was induced by TGF-beta 1. NF-kappa B p65 nuclear translocation, but not beta-catenin nuclear trans location, was induced by LMW-OPS. Intraperitoneal injection of LMW-OPS significantly suppressed tumor growth in syngeneic tumor models using CMT93 and CT26 sphere cells, whereas it had no inhibitory effect on the proliferation of either cell line. The results demonstrated that LMW-OPS relieved sternness-high tumor cell mediated suppression of BMDC function and indicated the in vivo anti-tumor activity of LMW-OPS in which re stimulation of the activity of DCs infiltrating tumor tissues is presumed to be involved.
C1 [Zhong, Ming; Cui, Wen; Wang, Guanghui; Gao, Huijei; Liu, Chao; Liu, Zhiqiang; Li, Zhihua; Li, Chunxia] Jining Med Coll, Inst Tumor Pharmacol, Xueyuan Rd 669, Rizhao 276826, Peoples R China.
   [Zhong, Cheng] Univ Tokyo, Div Stem Cell Dynam, Ctr Stem Cell Biol & Regenerat Med, Inst Med Sci, Tokyo, Japan.
   [Hu, Pei] Chinese Acad Sci, Shanghai Inst Mat Med, Haike Rood 501, Shanghai, Peoples R China.
   [Gohda, Eiichi] Okayama Univ, Div Pharmaceut Sci, Grad Sch Med Dent & Pharmaceut Sci, Okayama, Japan.
C3 Jining Medical University; University of Tokyo; Chinese Academy of Sciences; Shanghai Institute of Materia Medica, CAS; Okayama University
RP Zhong, M (通讯作者)，Jining Med Coll, Inst Tumor Pharmacol, Xueyuan Rd 669, Rizhao 276826, Peoples R China.; Hu, P (通讯作者)，Chinese Acad Sci, Shanghai Inst Mat Med, Haike Rood 501, Shanghai, Peoples R China.
EM zhongming0410@163.com; hupeishtcm@126.com
FU Shandong Provincial Natural Science Foundation, China [ZR2014HM038]
CR Banchereau J, 2000, ANNU REV IMMUNOL, V18, P767, DOI 10.1146/annurev.immunol.18.1.767
   Baratin M, 2015, IMMUNITY, V42, P627, DOI 10.1016/j.immuni.2015.03.003
   Biollaz G, 2009, EUR J IMMUNOL, V39, P1323, DOI 10.1002/eji.200838921
   Borovski T, 2009, INT J CANCER, V125, P1222, DOI 10.1002/ijc.24408
   Calabrese C, 2007, CANCER CELL, V11, P69, DOI 10.1016/j.ccr.2006.11.020
   Cammareri P, 2010, CANCER RES, V70, P4655, DOI 10.1158/0008-5472.CAN-09-3953
   Chiba S, 2012, NAT IMMUNOL, V13, P832, DOI 10.1038/ni.2376
   Cubillos-Ruiz JR, 2012, CANCER RES, V72, P1683, DOI 10.1158/0008-5472.CAN-11-3160
   Dalerba P, 2007, ANNU REV MED, V58, P267, DOI 10.1146/annurev.med.58.062105.204854
   Dotse E, 2016, CYTOTECHNOLOGY, V68, P609, DOI 10.1007/s10616-014-9806-0
   Du XG, 2012, INT IMMUNOPHARMACOL, V14, P463, DOI 10.1016/j.intimp.2012.09.006
   Dylla SJ, 2008, PLOS ONE, V3, P0, DOI 10.1371/journal.pone.0002428
   Frame FM, 2012, ADV EXP MED BIOL, V720, P105, DOI 10.1007/978-1-4614-0254-1_9
   Gorelik L, 2002, NAT REV IMMUNOL, V2, P46, DOI 10.1038/nri704
   Hong Y, 2015, CANCER RES, V75, P656, DOI 10.1158/0008-5472.CAN-14-2377
   Huang DF, 2014, INT IMMUNOPHARMACOL, V18, P236, DOI 10.1016/j.intimp.2013.11.024
   Ikushima H, 2011, J BIOL CHEM, V286, P41434, DOI 10.1074/jbc.M111.300863
   Ikushima H, 2009, CELL STEM CELL, V5, P504, DOI 10.1016/j.stem.2009.08.018
   Iruretagoyena MI, 2006, J PHARMACOL EXP THER, V318, P59, DOI 10.1124/jpet.106.103259
   Jarnicki AG, 2006, J IMMUNOL, V177, P896, DOI 10.4049/jimmunol.177.2.896
   Jiang LM, 2014, INT IMMUNOPHARMACOL, V22, P324, DOI 10.1016/j.intimp.2014.06.027
   Jin JO, 2014, PLOS ONE, V9, P0, DOI 10.1371/journal.pone.0099396
   Jordan CT, 2006, NEW ENGL J MED, V355, P1253, DOI 10.1056/NEJMra061808
   Kakarala M, 2008, J CLIN ONCOL, V26, P2813, DOI 10.1200/JCO.2008.16.3931
   Kim HS, 2010, FOOD CHEM TOXICOL, V48, P1926, DOI 10.1016/j.fct.2010.04.036
   Larmonier N, 2007, CANCER IMMUNOL IMMUN, V56, P48, DOI 10.1007/s00262-006-0160-8
   Li MO, 2008, CELL, V134, P392, DOI 10.1016/j.cell.2008.07.025
   Li MO, 2006, IMMUNITY, V25, P455, DOI 10.1016/j.immuni.2006.07.011
   Li XB, 2012, MOLECULES, V17, P6557, DOI 10.3390/molecules17066557
   Lin YL, 2005, J LEUKOCYTE BIOL, V78, P533, DOI 10.1189/jlb.0804481
   Liu SL, 2011, CANCER RES, V71, P614, DOI 10.1158/0008-5472.CAN-10-0538
   Lonardo E, 2012, CELL CYCLE, V11, P1282, DOI 10.4161/cc.19679
   Manicassamy S, 2010, SCIENCE, V329, P849, DOI 10.1126/science.1188510
   Medema JP, 2013, NAT CELL BIOL, V15, P338, DOI 10.1038/ncb2717
   Medema JP, 2011, NATURE, V474, P318, DOI 10.1038/nature10212
   Meng JJ, 2014, INT J BIOL MACROMOL, V69, P388, DOI 10.1016/j.ijbiomac.2014.05.018
   Merad M, 2015, NATURE, V523, P294, DOI 10.1038/523294a
   Otvos B, 2016, STEM CELLS, V34, P2026, DOI 10.1002/stem.2393
   Park MJ, 2014, FOOD CHEM TOXICOL, V72, P212, DOI 10.1016/j.fct.2014.07.011
   Pollard JW, 2004, NAT REV CANCER, V4, P71, DOI 10.1038/nrc1256
   Qin T, 2017, INT J BIOL MACROMOL, V97, P287, DOI 10.1016/j.ijbiomac.2017.01.039
   Ricci-Vitiani L, 2007, NATURE, V445, P111, DOI 10.1038/nature05384
   Roos A, 2017, FRONT ONCOL, V7, P0, DOI 10.3389/fonc.2017.00120
   Rudensky AY, 2006, CELL, V126, P253, DOI 10.1016/j.cell.2006.07.005
   Sakaguchi K, 2018, INTEGR CANCER THER, V17, P31, DOI 10.1177/1534735416681640
   Scarlett UK, 2012, J EXP MED, V209, P495, DOI 10.1084/jem.20111413
   Shao P, 2006, INT IMMUNOPHARMACOL, V6, P1161, DOI 10.1016/j.intimp.2006.02.009
   Shestopalov IA, 2012, NATURE, V481, P453, DOI 10.1038/481453a
   Sica A, 2007, J CLIN INVEST, V117, P1155, DOI 10.1172/JCI31422
   Suryawanshi A, 2015, ONCOIMMUNOLOGY, V4, P0, DOI 10.1080/2162402X.2015.1052932
   Tanabe E, 2017, ONCOL LETT, V14, P681, DOI 10.3892/ol.2017.6190
   Tesone AJ, 2013, FRONT IMMUNOL, V4, P0, DOI 10.3389/fimmu.2013.00435
   Van der Jeught K, 2015, ONCOTARGET, V6, P1359
   Vander Lugt B, 2017, J CELL BIOL, V216, P779, DOI 10.1083/jcb.201512012
   Vermeulen L, 2010, NAT CELL BIOL, V12, P468, DOI 10.1038/ncb2048
   Wang R, 2010, NATURE, V468, P829, DOI 10.1038/nature09624
   Xu K, 2016, ONCOTARGET, V7, P75118, DOI 10.18632/oncotarget.12611
   Yamashita T, 2009, GASTROENTEROLOGY, V136, P1012, DOI 10.1053/j.gastro.2008.12.004
   Yu SH, 2007, J IMMUNOL, V178, P6867, DOI 10.4049/jimmunol.178.11.6867
   Zhong M, 2017, INT IMMUNOPHARMACOL, V44, P183, DOI 10.1016/j.intimp.2017.01.018
NR 60
TC 10
Z9 13
U1 0
U2 36
PU ELSEVIER SCIENCE BV
PI AMSTERDAM
PA PO BOX 211, 1000 AE AMSTERDAM, NETHERLANDS
SN 1567-5769
EI 1878-1705
J9 INT IMMUNOPHARMACOL
JI Int. Immunopharmacol.
PD DEC 15
PY 2018
VL 65
IS 
BP 221
EP 232
DI 10.1016/j.intimp.2018.10.003
PG 12
WC Immunology; Pharmacology & Pharmacy
SC Immunology; Pharmacology & Pharmacy
GA HE0EV
UT WOS:000452940500025
PM 30321818
DA 2025-02-17
ER

PT J
AU Dong, BQ
   Wang, LY
   Nie, S
   Li, X
   Xiao, Y
   Yang, L
   Meng, XP
   Zhao, PY
   Cui, CY
   Tu, LQ
   Lu, WT
   Sun, W
   Yu, YL
AF Dong, Boqi
   Wang, Liying
   Nie, Shu
   Li, Xin
   Xiao, Yue
   Yang, Lei
   Meng, Xiuping
   Zhao, Peiyan
   Cui, Cuiyun
   Tu, Liqun
   Lu, Wenting
   Sun, Wei
   Yu, Yongli
TI Anti-glioma effect of intracranial vaccination with tumor cell lysate plus flagellin in mice
SO VACCINE
LA English
DT Article
DE Tumor cell lysate; Flagellin; Vaccine; Adjuvant; Glioma
ID dendritic cells; t-cells; bacterial flagellin; malignant glioma; clinical-trial; nk cells; glioblastoma; tlr5; immunotherapy; cancer
AB The adjuvant effects of flagellin on regulation of immune response have been proved; whether flagellin could assist tumor cell lysate (TCL) to enhance anti-glioma immunity remains to be investigated. This study tests a hypothesis that therapeuticly intracranial administration with flagellin plus TCL enhances the effects of specific immunotherapy on glioma in mice. In this study, GL261 cells were transferred into C57BL/6 mice and the GL261-bearing mice were subcutaneously or intracranially inoculated with flagellin plus TCL, flagellin, TCL or saline. Our results showed that prophylacticly subcutaneous administration with TCL and flagellin could induce potent cytotoxic T lymphocyte (CTL) and prolong the survival of GL261-bearing mice significantly, but therapeuticly subcutaneous administration failed to. However, therapeuticly intracranial administration of TCL plus flagellin could prolong the survival. Moreover, intracranial administration of flagellin could recruit CD4(+) T cells and CD8(+) T cells to brain tissues, induce proliferation of natural killer (NK) cells, CD4(+) T cells and CD8(+) T cells in peripheral blood mononuclear cells and induce to splenomegaly. The results suggested that flagellin could be acted as an efficient adjuvant for TCL based vaccine. (C) 2018 Published by Elsevier Ltd.
C1 [Dong, Boqi; Meng, Xiuping; Cui, Cuiyun; Tu, Liqun; Yu, Yongli] Jilin Univ, Dept Immunol, Coll Basic Med Sci, Changchun, Jilin, Peoples R China.
   [Wang, Liying; Nie, Shu; Li, Xin; Xiao, Yue; Yang, Lei; Zhao, Peiyan; Lu, Wenting; Sun, Wei] Jilin Univ, Coll Basic Med Sci, Dept Mol Biol, Changchun, Jilin, Peoples R China.
C3 Jilin University; Jilin University
RP Yu, YL (通讯作者)，Jilin Univ, Dept Immunol, Coll Basic Med Sci, Changchun, Jilin, Peoples R China.; Sun, W (通讯作者)，Jilin Univ, Coll Basic Med Sci, Dept Mol Biol, Changchun, Jilin, Peoples R China.
EM s_wei@jlu.edu.cn; ylyu@jlu.edu.cn
FU National Nature Scientific Foundation of China [31670937, 31270982]; Science and Technology Department Foundation of Jilin Province [20160101221JC, 20160204026YY]; Jilin Province Development and Reform Commission Foundation [2017C046-4]
CR Alizadeh D, 2010, CLIN CANCER RES, V16, P3399, DOI 10.1158/1078-0432.CCR-09-3087
   Allavena P, 2008, IMMUNOL REV, V222, P155, DOI 10.1111/j.1600-065X.2008.00607.x
   Bates JT, 2011, J IMMUNOL, V186, P6255, DOI 10.4049/jimmunol.1001855
   Bates JT, 2009, J IMMUNOL, V182, P7539, DOI 10.4049/jimmunol.0804225
   Baumeister SH, 2016, ANNU REV IMMUNOL, V34, P539, DOI 10.1146/annurev-immunol-032414-112049
   Calzascia T, 2005, IMMUNITY, V22, P175, DOI 10.1016/j.immuni.2004.12.008
   Carpentier A, 2010, NEURO-ONCOLOGY, V12, P401, DOI 10.1093/neuonc/nop047
   Castriconi R, 2009, J IMMUNOL, V182, P3530, DOI 10.4049/jimmunol.0802845
   Chalifour A, 2004, BLOOD, V104, P1778, DOI 10.1182/blood-2003-08-2820
   Chang CN, 2011, J CLIN NEUROSCI, V18, P1048, DOI 10.1016/j.jocn.2010.11.034
   Chiang CLL, 2010, SEMIN IMMUNOL, V22, P132, DOI 10.1016/j.smim.2010.02.004
   Nguyen CT, 2013, VACCINE, V31, P3879, DOI 10.1016/j.vaccine.2013.06.054
   Ding XL, 2012, J IMMUNOL, V189, P4719, DOI 10.4049/jimmunol.1201206
   Dunn-Pirio AM, 2017, CANCER-AM CANCER SOC, V123, P734, DOI 10.1002/cncr.30371
   Elsamadicy AA, 2017, EXPERT OPIN BIOL TH, V17, P507, DOI 10.1080/14712598.2017.1299705
   Fakhrai H, 2006, CANCER GENE THER, V13, P1052, DOI 10.1038/sj.cgt.7700975
   Garaude J, 2012, SCI TRANSL MED, V4, P0, DOI 10.1126/scitranslmed.3002868
   Geng DG, 2015, CANCER RES, V75, P1959, DOI 10.1158/0008-5472.CAN-14-2467
   Gieryng A, 2016, WSPOLCZESNA ONKOL, V20, P345, DOI 10.5114/wo.2016.64592
   Hong CY, 2014, J IMMUNOTHER, V37, P16, DOI 10.1097/CJI.0000000000000008
   Huang BY, 2017, J IMMUNOL RES, V2017, P0, DOI 10.1155/2017/3597613
   Kamphorst AO, 2013, IMMUNOTHERAPY-UK, V5, P975, DOI 10.2217/imt.13.91
   Komohara Y, 2012, CANCER SCI, V103, P2165, DOI 10.1111/cas.12015
   Kunwar S, 2007, J CLIN ONCOL, V25, P837, DOI 10.1200/JCO.2006.08.1117
   Laman JD, 2013, J NEUROIMMUNE PHARM, V8, P840, DOI 10.1007/s11481-013-9470-8
   Lee SE, 2016, ONCOIMMUNOLOGY, V5, P0, DOI 10.1080/2162402X.2015.1081328
   Li QS, 2015, MOL MED REP, V12, P6955, DOI 10.3892/mmr.2015.4276
   Lind EF, 2008, J IMMUNOL, V181, P354, DOI 10.4049/jimmunol.181.1.354
   Louveau A, 2015, NATURE, V523, P337, DOI 10.1038/nature14432
   Ma Y, 2016, EXP THER MED, V11, P588, DOI 10.3892/etm.2015.2914
   Masson F, 2007, J IMMUNOL, V179, P845, DOI 10.4049/jimmunol.179.2.845
   McCarron M, 2009, J IMMUNOL, V182, P55, DOI 10.4049/jimmunol.182.1.55
   McSorley SJ, 2002, J IMMUNOL, V169, P3914, DOI 10.4049/jimmunol.169.7.3914
   Moore F, 2007, J IMMUNOL, V178, P1301, DOI 10.4049/jimmunol.178.3.1301
   Patel SJ, 2005, NEUROSURGERY, V56, P1243, DOI 10.1227/01.NEU.0000159649.71890.30
   Perng P, 2015, FRONT ONCOL, V5, P0, DOI 10.3389/fonc.2015.00153
   Pietilä TE, 2007, J IMMUNOL, V178, P253, DOI 10.4049/jimmunol.178.1.253
   Schuessler A, 2014, CANCER RES, V74, P3466, DOI 10.1158/0008-5472.CAN-14-0296
   Schuster J, 2015, NEURO-ONCOLOGY, V17, P854, DOI 10.1093/neuonc/nou348
   Sloan AE, 2000, NEUROSURG FOCUS, V9, P1
   Stupp R, 2007, ANN ONCOL, V18, P69, DOI 10.1093/annonc/mdm044
   Temizoz B, 2016, INT IMMUNOL, V28, P329, DOI 10.1093/intimm/dxw015
   Tsujimoto H, 2005, J LEUKOCYTE BIOL, V78, P888, DOI 10.1189/jlb.0105051
   Waziri A, 2010, NEUROSURG CLIN N AM, V21, P31, DOI 10.1016/j.nec.2009.08.005
   Weber F, 2003, J NEURO-ONCOL, V64, P125, DOI 10.1007/BF02700027
   Wieland E, 2016, CLIN BIOCHEM, V49, P347, DOI 10.1016/j.clinbiochem.2015.07.099
   Wu A, 2007, J IMMUNOTHER, V30, P789, DOI 10.1097/CJI.0b013e318155a0f6
   Yoshimura S, 2001, INT IMMUNOL, V13, P675, DOI 10.1093/intimm/13.5.675
   Yu H, 2014, NAT REV CANCER, V14, P736, DOI 10.1038/nrc3818
   Zheng JH, 2017, SCI TRANSL MED, V9, P0, DOI 10.1126/scitranslmed.aak9537
NR 50
TC 6
Z9 7
U1 4
U2 21
PU ELSEVIER SCI LTD
PI OXFORD
PA THE BOULEVARD, LANGFORD LANE, KIDLINGTON, OXFORD OX5 1GB, OXON, ENGLAND
SN 0264-410X
EI 1873-2518
J9 VACCINE
JI Vaccine
PD DEC 18
PY 2018
VL 36
IS 52
BP 8148
EP 8157
DI 10.1016/j.vaccine.2018.04.053
PG 10
WC Immunology; Medicine, Research & Experimental
SC Immunology; Research & Experimental Medicine
GA HE7LW
UT WOS:000453620100033
PM 30449633
DA 2025-02-17
ER

PT J
AU Wang, CH
   Shi, SS
   Chen, Q
   Lin, SQ
   Wang, R
   Wang, SZ
   Chen, CM
AF Wang, Chunhua
   Shi, Songsheng
   Chen, Quan
   Lin, Shuqian
   Wang, Rui
   Wang, Saizhen
   Chen, Chunmei
TI Antitumor and Immunomodulatory Activities of <i>Ganoderma lucidum</i> Polysaccharides in Glioma-Bearing Rats
SO INTEGRATIVE CANCER THERAPIES
LA English
DT Article
DE Ganoderma lucidum polysaccharides; glioma; antitumor; immunomodulation; tumor-bearing rat model
ID tumor-necrosis-factor; dendritic cells; immune-response; nk cells; maturation; mice; lymphocytes; mechanisms; cancer; interleukin-12
AB Malignant gliomas are the most common brain tumors with high rates of recurrence and mortality. Novel approaches are in research, and immunotherapy emerges as a promising strategy. Recently, scientific attention has been focused on Ganoderma lucidum polysaccharides (GL-PS), one of the critical bioactive components of G lucidum, which have been recognized as a promising natural source of immunomodulatory and anticancer compounds. It remains unknown whether the GL-PS have any immunomodulatory and anticancer effects on brain glioma. This study was designed to identify and characterize the antitumor action and influence of immune system of GL-PS in glioma-bearing rats. Results showed that GL-PS increased the concentration of serum interleukin-2, tumor necrosis factor-alpha, and interferon-gamma, and enhanced the cytotoxic activity of natural killer cells and T cells, promoting the functional maturation of dendritic cells, thus resulting in the inhibition of glioma growth and prolonged survival of rats. Therefore, GL-PS may be potentially useful as part of the treatment regimen to regulate host immune responses and increase the antitumor effects of immunotherapy for glioma.
C1 [Wang, Chunhua; Shi, Songsheng; Chen, Quan; Wang, Rui; Chen, Chunmei] Fujian Med Univ, Union Hosp, Dept Neurosurg, 29 Xinquan Rd, Fuzhou 350001, Fujian, Peoples R China.
   [Wang, Chunhua; Shi, Songsheng; Wang, Rui; Chen, Chunmei] Fujian Neurosurg Inst, Fuzhou, Fujian, Peoples R China.
   [Lin, Shuqian; Wang, Saizhen] Fujian Agr & Forestry Univ, Fuzhou, Fujian, Peoples R China.
   [Lin, Shuqian; Wang, Saizhen] Fuzhou Inst Green Valley Biopharm Technol, Fuzhou, Fujian, Peoples R China.
C3 Fujian Medical University; Fujian Agriculture & Forestry University
RP Chen, CM (通讯作者)，Fujian Med Univ, Union Hosp, Dept Neurosurg, 29 Xinquan Rd, Fuzhou 350001, Fujian, Peoples R China.
EM chenchunmei@hotmail.com
FU China National Engineering Research Center of Juncao Technology [JCJJ14008]; Medical Innovation Project of Fujian Province [2016-CX-18]
CR Balkwill F, 2009, NAT REV CANCER, V9, P361, DOI 10.1038/nrc2628
   Bao XF, 2002, PHYTOCHEMISTRY, V59, P175, DOI 10.1016/S0031-9422(01)00450-2
   BESEDOVSKY H, 1977, CLIN EXP IMMUNOL, V27, P1
   Cao LZ, 2002, IMMUNOL LETT, V83, P163, DOI 10.1016/S0165-2478(02)00087-1
   Cao QZ, 2004, ACTA PHARMACOL SIN, V25, P833
   Cella M, 1997, CURR OPIN IMMUNOL, V9, P10, DOI 10.1016/S0952-7915(97)80153-7
   Ferreira ICFR, 2015, PHYTOCHEMISTRY, V114, P38, DOI 10.1016/j.phytochem.2014.10.011
   FURUSAWA E, 1992, PHYTOTHER RES, V6, P300, DOI 10.1002/ptr.2650060604
   Gan L, 2004, INT IMMUNOPHARMACOL, V4, P563, DOI 10.1016/j.intimp.2004.01.023
   Gao YH, 2005, J MED FOOD, V8, P159, DOI 10.1089/jmf.2005.8.159
   Gao YH, 2005, IMMUNOL INVEST, V34, P171, DOI 10.1081/IMM-200055813
   Han S, 2014, BRIT J CANCER, V110, P2560, DOI 10.1038/bjc.2014.162
   Hessle C, 2000, INFECT IMMUN, V68, P3581, DOI 10.1128/IAI.68.6.3581-3586.2000
   Hickey MJ, 2010, J TRANSL MED, V8, P0, DOI 10.1186/1479-5876-8-100
   Kane A, 2010, NEUROSURG CLIN N AM, V21, P77, DOI 10.1016/j.nec.2009.08.011
   Krasnopolskaya LM, 2015, ANTIBIOTIKI I KHIMIOTERAPIYA, V60, P29
   Lee S, 1995, JOURNAL OF CHINESE MEDICINE, V6, P1
   Liang ZGN, 2014, INT J MOL SCI, V15, P9103, DOI 10.3390/ijms15059103
   [林树钱 Lin Shuqian], 2003, 中草药 CHINESE TRADITIONAL AND HERBAL DRUGS, V34, P872
   Lin YL, 2005, J LEUKOCYTE BIOL, V78, P533, DOI 10.1189/jlb.0804481
   Lin YL, 2006, MOL PHARMACOL, V70, P637, DOI 10.1124/mol.106.022327
   Lin ZB, 2005, J PHARMACOL SCI, V99, P144, DOI 10.1254/jphs.CRJ05008X
   Lin ZB, 2004, ACTA PHARMACOL SIN, V25, P1387
   Ljunggren HG, 2007, NAT REV IMMUNOL, V7, P329, DOI 10.1038/nri2073
   Lu J, 2014, PHYTOTHER RES, V28, P200, DOI 10.1002/ptr.4980
   Matek TR, 2008, ANNU REV IMMUNOL, V26, P453, DOI 10.1146/annurev.immunol.26.021607.090357
   Meng JJ, 2011, INT J BIOL MACROMOL, V49, P693, DOI 10.1016/j.ijbiomac.2011.06.029
   MIWA H, 1984, ACTA MED OKAYAMA, V38, P215
   Moore KW, 2001, ANNU REV IMMUNOL, V19, P683, DOI 10.1146/annurev.immunol.19.1.683
   Muthana M, 2006, IMMUNOBIOLOGY, V211, P391, DOI 10.1016/j.imbio.2006.02.001
   NAITO S, 1986, CANCER RES, V46, P4109
   Ohgaki H, 2005, ACTA NEUROPATHOL, V109, P93, DOI 10.1007/s00401-005-0991-y
   PHILIP R, 1986, NATURE, V323, P86, DOI 10.1038/323086a0
   Richters CD, 2002, J LEUKOCYTE BIOL, V71, P582
   Sabat R, 2010, CYTOKINE GROWTH F R, V21, P331, DOI 10.1016/j.cytogfr.2010.09.002
   Sliva Daniel, 2003, INTEGR CANCER THER, V2, P358, DOI 10.1177/1534735403259066
   Stupp R, 2009, LANCET ONCOL, V10, P459, DOI 10.1016/S1470-2045(09)70025-7
   Sun LX, 2011, BASIC CLIN PHARMACOL, V108, P149, DOI 10.1111/j.1742-7843.2010.00632.x
   Ting HY, 2014, CARBOHYD POLYM, V101, P819, DOI 10.1016/j.carbpol.2013.10.021
   Trinchieri G, 1998, ADV IMMUNOL, V70, P83, DOI 10.1016/S0065-2776(08)60387-9
   Won SJ, 1989, JOURNAL OF BIOMEDICAL LABORATORY SCIENCE, V2, P201
   Xia CQ, 2002, J IMMUNOL, V168, P1131, DOI 10.4049/jimmunol.168.3.1131
   Xu ZT, 2011, AM J CHINESE MED, V39, P15, DOI 10.1142/S0192415X11008610
   Yeh CH, 2010, J AGR FOOD CHEM, V58, P8535, DOI 10.1021/jf100914m
   Zhang JS, 2010, LIFE SCI, V87, P628, DOI 10.1016/j.lfs.2010.09.026
   Zheng S, 2012, ONCOL LETT, V3, P613, DOI 10.3892/ol.2011.515
   ZHU XL, 2012, FRONT PHARM, V3, P0
NR 47
TC 72
Z9 80
U1 3
U2 69
PU SAGE PUBLICATIONS INC
PI THOUSAND OAKS
PA 2455 TELLER RD, THOUSAND OAKS, CA 91320 USA
SN 1534-7354
EI 1552-695X
J9 INTEGR CANCER THER
JI Integr. Cancer Ther.
PD SEP 15
PY 2018
VL 17
IS 3
BP 674
EP 683
DI 10.1177/1534735418762537
PG 10
WC Oncology; Integrative & Complementary Medicine
SC Oncology; Integrative & Complementary Medicine
GA GQ8BY
UT WOS:000441976400010
PM 29607690
DA 2025-02-17
ER

PT J
AU Ma, QQ
   Long, WY
   Xing, CS
   Chu, JJ
   Luo, M
   Wang, HY
   Liu, Q
   Wang, RF
AF Ma, Qianquan
   Long, Wenyong
   Xing, Changsheng
   Chu, Junjun
   Luo, Mei
   Wang, Helen Y.
   Liu, Qing
   Wang, Rong-Fu
TI Cancer Stem Cells and Immunosuppressive Microenvironment in Glioma
SO FRONTIERS IN IMMUNOLOGY
LA English
DT Review
DE glioma; cancer stem cell; tumor microenvironment; immunosuppression; immunotherapy
ID regulatory t-cells; tumor-associated macrophages; hypoxia-inducible factors; central-nervous-system; growth-factor receptor; long-term survival; immune-responses; myeloid cells; initiating cells; dendritic cells
AB Glioma is one of the most common malignant tumors of the central nervous system and is characterized by extensive infiltrative growth, neovascularization, and resistance to various combined therapies. In addition to heterogenous populations of tumor cells, the glioma stem cells (GSCs) and other nontumor cells present in the glioma microenvironment serve as critical regulators of tumor progression and recurrence. In this review, we discuss the role of several resident or peripheral factors with distinct tumor-promoting features and their dynamic interactions in the development of glioma. Localized antitumor factors could be silenced or even converted to suppressive phenotypes, due to stemness-related cell reprogramming and immunosuppressive mediators in glioma-derived microenvironment. Furthermore, we summarize the latest knowledge on GSCs and key microenvironment components, and discuss the emerging immunotherapeutic strategies to cure this disease.
C1 [Ma, Qianquan; Long, Wenyong; Luo, Mei; Liu, Qing] Cent S Univ, Xiangya Hosp, Dept Neurosurg, Changsha, Hunan, Peoples R China.
   [Ma, Qianquan; Xing, Changsheng; Chu, Junjun; Luo, Mei; Wang, Helen Y.; Wang, Rong-Fu] Houston Methodist Res Inst, Ctr Inflammat & Epigenet, Houston, TX 77030 USA.
   [Wang, Rong-Fu] Texas A&M Univ, Coll Med, Inst Biosci & Technol, Houston, TX 77807 USA.
   [Wang, Rong-Fu] Cornell Univ, Weill Cornell Med Coll, Dept Microbiol & Immunol, New York, NY 10021 USA.
C3 Central South University; Houston Methodist; Texas A&M University System; Cornell University; Weill Cornell Medicine
RP Liu, Q (通讯作者)，Cent S Univ, Xiangya Hosp, Dept Neurosurg, Changsha, Hunan, Peoples R China.; Wang, RF (通讯作者)，Houston Methodist Res Inst, Ctr Inflammat & Epigenet, Houston, TX 77030 USA.; Wang, RF (通讯作者)，Texas A&M Univ, Coll Med, Inst Biosci & Technol, Houston, TX 77807 USA.; Wang, RF (通讯作者)，Cornell Univ, Weill Cornell Med Coll, Dept Microbiol & Immunol, New York, NY 10021 USA.
EM liuqingdr@csu.edu.cn; rwang3@houstonmethodist.org
FU NCI, NIH [R01CA101795, U54CA210181]; Cancer Prevention and Research Institute of Texas (CPRIT) [DP150099, RP150611, RP170537]; Department of Defense (DoD) CDMRP BCRP [BC151081]; National Key Technology Research and Development Program of the Ministry of Science and Technology of China [2014BAI04B01]; CDMRP [BC151081, 893187] Funding Source: Federal RePORTER
CR Ahmed N, 2010, CLIN CANCER RES, V16, P474, DOI 10.1158/1078-0432.CCR-09-1322
   Akiyama Y, 2016, INT J ONCOL, V49, P1099, DOI 10.3892/ijo.2016.3586
   Allavena P, 2008, IMMUNOL REV, V222, P155, DOI 10.1111/j.1600-065X.2008.00607.x
   Alsaab HO, 2017, FRONT PHARMACOL, V8, P0, DOI 10.3389/fphar.2017.00561
   Amankulor NM, 2017, GENE DEV, V31, P774, DOI 10.1101/gad.294991.116
   Amulic B, 2012, ANNU REV IMMUNOL, V30, P459, DOI 10.1146/annurev-immunol-020711-074942
   Atabani SF, 2005, EUR J IMMUNOL, V35, P2157, DOI 10.1002/eji.200526168
   Audia A, 2017, FRONT ONCOL, V7, P0, DOI 10.3389/fonc.2017.00143
   Barnes MJ, 2013, MUCOSAL IMMUNOL, V6, P324, DOI 10.1038/mi.2012.75
   Batlle E, 2017, NAT MED, V23, P1124, DOI 10.1038/nm.4409
   Beier D, 2007, CANCER RES, V67, P4010, DOI 10.1158/0008-5472.CAN-06-4180
   Bellora F, 2010, P NATL ACAD SCI USA, V107, P21659, DOI 10.1073/pnas.1007654108
   Ben-Shoshan J, 2008, EUR J IMMUNOL, V38, P2412, DOI 10.1002/eji.200838318
   Blair PA, 2010, IMMUNITY, V32, P129, DOI 10.1016/j.immuni.2009.11.009
   Bonnin DAA, 2018, ONCOGENE, V37, P1107, DOI 10.1038/onc.2017.404
   Bouaziz JD, 2008, IMMUNOL REV, V224, P201, DOI 10.1111/j.1600-065X.2008.00661.x
   Braganhol E, 2015, BBA-MOL BASIS DIS, V1852, P120, DOI 10.1016/j.bbadis.2014.10.014
   Brown CE, 2012, CLIN CANCER RES, V18, P2199, DOI 10.1158/1078-0432.CCR-11-1669
   Calabrese C, 2007, CANCER CELL, V11, P69, DOI 10.1016/j.ccr.2006.11.020
   Calinescu AA, 2017, CLIN CANCER RES, V23, P1250, DOI 10.1158/1078-0432.CCR-15-2888
   Campbell KS, 2013, J ALLERGY CLIN IMMUN, V132, P536, DOI 10.1016/j.jaci.2013.07.006
   Castro MG, 2014, CLIN CANCER RES, V20, P5147, DOI 10.1158/1078-0432.CCR-14-0820
   Chandran M, 2017, EXPERT OPIN BIOL TH, V17, P543, DOI 10.1080/14712598.2017.1305353
   Chang AL, 2016, CANCER RES, V76, P5671, DOI 10.1158/0008-5472.CAN-16-0144
   Chaudhary B, 2016, VACCINES-BASEL, V4, P0, DOI 10.3390/vaccines4030028
   Chikuma S, 2017, CURR TOP MICROBIOL, V410, P99, DOI 10.1007/82_2017_61
   Choi Bryan D, 2017, J TARGET THER CANCER, V6, P22
   Colegio OR, 2014, NATURE, V513, P559, DOI 10.1038/nature13490
   Coniglio SJ, 2012, MOL MED, V18, P519, DOI 10.2119/molmed.2011.00217
   Corzo CA, 2010, J EXP MED, V207, P2439, DOI 10.1084/jem.20100587
   Crane CA, 2012, NEURO-ONCOLOGY, V14, P584, DOI 10.1093/neuonc/nos014
   Crane CA, 2010, NEURO-ONCOLOGY, V12, P7, DOI 10.1093/neuonc/nop009
   Dejaegher J, 2017, INT J CANCER, V141, P1891, DOI 10.1002/ijc.30877
   Doedens AL, 2010, CANCER RES, V70, P7465, DOI 10.1158/0008-5472.CAN-10-1439
   Du Four S, 2016, AM J CANCER RES, V6, P2514
   Du R, 2008, CANCER CELL, V13, P206, DOI 10.1016/j.ccr.2008.01.034
   Dubinski D, 2016, NEURO-ONCOLOGY, V18, P807, DOI 10.1093/neuonc/nov280
   Dumitru CA, 2013, SEMIN CANCER BIOL, V23, P141, DOI 10.1016/j.semcancer.2013.02.005
   Durafourt BA, 2012, GLIA, V60, P717, DOI 10.1002/glia.22298
   Eberstål S, 2012, CANCER IMMUNOL IMMUN, V61, P1191, DOI 10.1007/s00262-011-1196-y
   Eder K, 2015, NEUROMOL MED, V17, P335, DOI 10.1007/s12017-015-8362-x
   El Andaloussi A, 2007, J NEURO-ONCOL, V83, P145, DOI 10.1007/s11060-006-9314-y
   Escors D, 2013, ONCOIMMUNOLOGY, V2, P0, DOI 10.4161/onci.26148
   Esparza R, 2015, J NEURO-ONCOL, V123, P449, DOI 10.1007/s11060-015-1729-x
   Facciabene A, 2011, NATURE, V475, P226, DOI 10.1038/nature10169
   Favaro R, 2014, CANCER RES, V74, P1833, DOI 10.1158/0008-5472.CAN-13-1942
   Fecci PE, 2014, CLIN CANCER RES, V20, P5620, DOI 10.1158/1078-0432.CCR-14-0832
   Finocchiaro G, 2016, CANCER IMMUNOL IMMUN, V65, P101, DOI 10.1007/s00262-015-1754-9
   Fong B, 2012, PLOS ONE, V7, P0, DOI 10.1371/journal.pone.0032614
   Francisco LM, 2009, J EXP MED, V206, P3015, DOI 10.1084/jem.20090847
   Fremd C, 2013, ONCOIMMUNOLOGY, V2, P0, DOI 10.4161/onci.25443
   Fridlender ZG, 2009, CANCER CELL, V16, P183, DOI 10.1016/j.ccr.2009.06.017
   Fujita M, 2011, CANCER RES, V71, P2664, DOI 10.1158/0008-5472.CAN-10-3055
   Gabrilovich DI, 2012, NAT REV IMMUNOL, V12, P253, DOI 10.1038/nri3175
   Galdiero MR, 2013, J CELL PHYSIOL, V228, P1404, DOI 10.1002/jcp.24260
   Galli R, 2004, CANCER RES, V64, P7011, DOI 10.1158/0008-5472.CAN-04-1364
   Garros-Regulez L, 2016, EXPERT OPIN THER TAR, V20, P393, DOI 10.1517/14728222.2016.1151002
   Gieryng A, 2017, LAB INVEST, V97, P498, DOI 10.1038/labinvest.2017.19
   Gieryng A, 2016, WSPOLCZESNA ONKOL, V20, P345, DOI 10.5114/wo.2016.64592
   Gomez GG, 2006, GENE THER MOL BIOL, V10A, P133
   Goodman WA, 2011, J IMMUNOL, V186, P3336, DOI 10.4049/jimmunol.1001455
   Guo XF, 2016, ONCOTARGET, V7, P80521, DOI 10.18632/oncotarget.11825
   Gust J, 2017, CANCER DISCOV, V7, P1404, DOI 10.1158/2159-8290.CD-17-0698
   Hägerstrand D, 2011, NEURO-ONCOLOGY, V13, P1178, DOI 10.1093/neuonc/nor113
   Hambardzumyan D, 2016, NAT NEUROSCI, V19, P20, DOI 10.1038/nn.4185
   Han JF, 2015, AM J CANCER RES, V5, P945
   Han S, 2015, BMC CANCER, V15, P0, DOI 10.1186/s12885-015-1629-7
   Han S, 2014, INT J BIOCHEM CELL B, V57, P63, DOI 10.1016/j.biocel.2014.10.005
   Harris AJ, 2014, HYPOXIA, V2, P47, DOI 10.2147/HP.S50269
   Hegi ME, 2012, CURR OPIN NEUROL, V25, P774, DOI 10.1097/WCO.0b013e328359b0bc
   Hess DC, 2004, EXP NEUROL, V186, P134, DOI 10.1016/j.expneurol.2003.11.005
   Huang Z, 2010, PROTEIN CELL, V1, P638, DOI 10.1007/s13238-010-0078-y
   Hurt B, 2017, AM J SURG, V214, P938, DOI 10.1016/j.amjsurg.2017.08.003
   Ikushima H, 2009, CELL STEM CELL, V5, P504, DOI 10.1016/j.stem.2009.08.018
   Inogés S, 2017, J TRANSL MED, V15, P0, DOI 10.1186/s12967-017-1202-z
   Iriki T, 2017, LUNG CANCER, V106, P22, DOI 10.1016/j.lungcan.2017.01.003
   Jacobs JFM, 2009, NEURO-ONCOLOGY, V11, P394, DOI 10.1215/15228517-2008-104
   Jiang H, 2007, J NATL CANCER I, V99, P1410, DOI 10.1093/jnci/djm102
   Jiang H, 2009, CURR GENE THER, V9, P422, DOI 10.2174/156652309789753356
   Kamran N, 2018, CLIN IMMUNOL, V189, P34, DOI 10.1016/j.clim.2016.10.008
   Kamran N, 2017, MOL THER, V25, P232, DOI 10.1016/j.ymthe.2016.10.003
   Kast RE, 2017, TUMOR BIOL, V39, P0, DOI 10.1177/1010428317699797
   Keir ME, 2008, ANNU REV IMMUNOL, V26, P677, DOI 10.1146/annurev.immunol.26.021607.090331
   Kessel A, 2012, AUTOIMMUN REV, V11, P670, DOI 10.1016/j.autrev.2011.11.018
   Kim JE, 2017, CLIN CANCER RES, V23, P124, DOI 10.1158/1078-0432.CCR-15-1535
   Kingwell K, 2017, NAT REV DRUG DISCOV, V16, P301, DOI 10.1038/nrd.2017.84
   Kosaka A, 2014, CANCER IMMUNOL IMMUN, V63, P847, DOI 10.1007/s00262-014-1561-8
   Kosti P, 2018, FRONT IMMUNOL, V9, P0, DOI 10.3389/fimmu.2018.01104
   Kumar V, 2014, IMMUNOLOGY, V143, P512, DOI 10.1111/imm.12380
   Lang FF, 2018, J CLIN ONCOL, V36, P1419, DOI 10.1200/JCO.2017.75.8219
   Lanier LL, 2003, CURR OPIN IMMUNOL, V15, P308, DOI 10.1016/S0952-7915(03)00039-6
   Liang J, 2014, CLIN CANCER RES, V20, P187, DOI 10.1158/1078-0432.CCR-13-1279
   Lin AF, 2015, MOL MED, V21, P782, DOI 10.2119/molmed.2015.00083
   Lindner S, 2013, CANCER RES, V73, P2468, DOI 10.1158/0008-5472.CAN-12-3450
   Liu XY, 2017, MEDICINE, V96, P0, DOI 10.1097/MD.0000000000009412
   Liu YS, 2017, ONCOGENE, V36, P5006, DOI 10.1038/onc.2017.129
   Liu ZQ, 2017, NAT COMMUN, V8, P0, DOI 10.1038/ncomms14754
   Long WY, 2018, J MOL CELL BIOL, V10, P147, DOI 10.1093/jmcb/mjy007
   Louis DN, 2016, ACTA NEUROPATHOL, V131, P803, DOI 10.1007/s00401-016-1545-1
   Maes W, 2013, CLIN DEV IMMUNOL, V0, P0, DOI DOI 10.1155/2013/952469
   Majmundar AJ, 2010, MOL CELL, V40, P294, DOI 10.1016/j.molcel.2010.09.022
   Mantovani A, 2004, TRENDS IMMUNOL, V25, P677, DOI 10.1016/j.it.2004.09.015
   Mantovani A, 2013, ARTERIOSCL THROM VAS, V33, P1478, DOI 10.1161/ATVBAHA.113.300168
   Mount CW, 2018, NAT MED, V24, P572, DOI 10.1038/s41591-018-0006-x
   Mu LY, 2017, FRONT IMMUNOL, V8, P0, DOI 10.3389/fimmu.2017.01451
   Nasser MW, 2009, J IMMUNOL, V183, P3425, DOI 10.4049/jimmunol.0900305
   Niemann J, 2017, VIRUS GENES, V53, P700, DOI 10.1007/s11262-017-1488-1
   Noman MZ, 2014, J EXP MED, V211, P781, DOI 10.1084/jem.20131916
   Nova-Lamperti E, 2016, SCI REP-UK, V6, P0, DOI 10.1038/srep20044
   Ogden AT, 2008, NEUROSURGERY, V62, P505, DOI 10.1227/01.neu.0000316019.28421.95
   Ohaegbulam KC, 2015, TRENDS MOL MED, V21, P24, DOI 10.1016/j.molmed.2014.10.009
   Ooi YC, 2014, CLIN NEUROL NEUROSUR, V119, P125, DOI 10.1016/j.clineuro.2013.12.004
   Ostrand-Rosenberg S, 2010, CANCER IMMUNOL IMMUN, V59, P1593, DOI 10.1007/s00262-010-0855-8
   Ostrom QT, 2014, NEURO-ONCOLOGY, V16, P896, DOI 10.1093/neuonc/nou087
   Palazon A, 2014, IMMUNITY, V41, P518, DOI 10.1016/j.immuni.2014.09.008
   Pallasch CP, 2005, INT J CANCER, V117, P456, DOI 10.1002/ijc.20929
   Panni RZ, 2013, IMMUNOTHERAPY-UK, V5, P1075, DOI 10.2217/imt.13.102
   Pardoll DM, 2012, NAT REV CANCER, V12, P252, DOI 10.1038/nrc3239
   Patel MA, 2016, J IMMUNOTHER CANCER, V4, P0, DOI 10.1186/s40425-016-0132-2
   Patsoukis N, 2013, MOL CELL BIOL, V33, P3091, DOI 10.1128/MCB.00319-13
   Pelletier M, 2010, J LEUKOCYTE BIOL, V88, P1163, DOI 10.1189/jlb.0310172
   Peng GY, 2005, SCIENCE, V309, P1380, DOI 10.1126/science.1113401
   Peng WY, 2016, CANCER DISCOV, V6, P202, DOI 10.1158/2159-8290.CD-15-0283
   Peñuelas S, 2009, CANCER CELL, V15, P315, DOI 10.1016/j.ccr.2009.02.011
   Phuphanich S, 2013, CANCER IMMUNOL IMMUN, V62, P125, DOI 10.1007/s00262-012-1319-0
   Pituch KC, 2018, MOL THER, V26, P986, DOI 10.1016/j.ymthe.2018.02.001
   Platten M, 2003, ANN NEUROL, V54, P388, DOI 10.1002/ana.10679
   Polivka J, 2017, ANTICANCER RES, V37, P21, DOI 10.21873/anticanres.11285
   Poon CC, 2017, BRAIN, V140, P1548, DOI 10.1093/brain/aww355
   Preusser M, 2015, NAT REV NEUROL, V11, P504, DOI 10.1038/nrneurol.2015.139
   Priller J, 2001, NAT MED, V7, P1356, DOI 10.1038/nm1201-1356
   Pyonteck SM, 2013, NAT MED, V19, P1264, DOI 10.1038/nm.3337
   Qiu ZY, 2016, INFLAMM RES, V65, P647, DOI 10.1007/s00011-016-0947-9
   Quail DF, 2017, CANCER CELL, V31, P326, DOI 10.1016/j.ccell.2017.02.009
   Quail DF, 2016, SCIENCE, V352, P0, DOI 10.1126/science.aad3018
   Que Y, 2017, J CANCER, V8, P2018, DOI 10.7150/jca.18683
   Rabinovich GA, 2007, ANNU REV IMMUNOL, V25, P267, DOI 10.1146/annurev.immunol.25.022106.141609
   Rani SB, 2013, NEURO-ONCOLOGY, V15, P1302, DOI 10.1093/neuonc/not090
   Rotondo R, 2009, INT J CANCER, V125, P887, DOI 10.1002/ijc.24448
   Santomasso BD, 2018, CANCER DISCOV, V8, P958, DOI 10.1158/2159-8290.CD-17-1319
   Sarkar A, 2013, CELL STEM CELL, V12, P15, DOI 10.1016/j.stem.2012.12.007
   Sarvaria A, 2017, CELL MOL IMMUNOL, V14, P662, DOI 10.1038/cmi.2017.35
   Schwartz M, 2016, J IMMUNOTHER CANCER, V4, P0, DOI 10.1186/s40425-016-0145-x
   Zahavi David, 2020, ANTIBODIES (BASEL), V9, P0, DOI 10.3390/antib9030034
   See AP, 2015, J NEURO-ONCOL, V123, P405, DOI 10.1007/s11060-015-1849-3
   Semenza GL, 2014, ANNU REV PATHOL-MECH, V9, P47, DOI 10.1146/annurev-pathol-012513-104720
   Semenza GL, 2012, CELL, V148, P399, DOI 10.1016/j.cell.2012.01.021
   Shaul ME, 2016, ONCOIMMUNOLOGY, V5, P0, DOI 10.1080/2162402X.2016.1232221
   Sheng KC, 2005, CURR MED CHEM, V12, P1783, DOI 10.2174/0929867054367248
   Shi L, 2013, J HEMATOL ONCOL, V6, P0, DOI 10.1186/1756-8722-6-74
   Singh SK, 2004, NATURE, V432, P396, DOI 10.1038/nature03128
   Sitrin J, 2013, J EXP MED, V210, P1153, DOI 10.1084/jem.20122248
   Sokratous G, 2017, HUM VACC IMMUNOTHER, V13, P2575, DOI 10.1080/21645515.2017.1303582
   Suvà ML, 2014, CELL, V157, P580, DOI 10.1016/j.cell.2014.02.030
   Tai XG, 2012, BLOOD, V119, P5155, DOI 10.1182/blood-2011-11-388918
   Takeuchi Y, 2016, INT IMMUNOL, V28, P401, DOI 10.1093/intimm/dxw025
   Taylor TE, 2012, CURR CANCER DRUG TAR, V12, P197
   Tazzyman S, 2013, SEMIN CANCER BIOL, V23, P149, DOI 10.1016/j.semcancer.2013.02.003
   Topalian SL, 2015, CANCER CELL, V27, P450, DOI 10.1016/j.ccell.2015.03.001
   Vakilian A, 2017, NEUROCHEM INT, V103, P1, DOI 10.1016/j.neuint.2016.12.013
   Vandenberk L, 2012, IMMUNOTHERAPY-UK, V4, P675, DOI 10.2217/IMT.12.64
   Vanner RJ, 2014, CANCER CELL, V26, P33, DOI 10.1016/j.ccr.2014.05.005
   Vasco C, 2013, J NEURO-ONCOL, V115, P353, DOI 10.1007/s11060-013-1236-x
   Vasievich EA, 2011, MOL PHARMACEUT, V8, P635, DOI 10.1021/mp1004228
   Vega EA, 2008, FUTURE ONCOL, V4, P433, DOI 10.2217/14796694.4.3.433
   Vik-Mo EO, 2013, CANCER IMMUNOL IMMUN, V62, P1499, DOI 10.1007/s00262-013-1453-3
   Wainwright DA, 2014, CLIN CANCER RES, V20, P5290, DOI 10.1158/1078-0432.CCR-14-0514
   Wainwright DA, 2012, CLIN CANCER RES, V18, P6110, DOI 10.1158/1078-0432.CCR-12-2130
   Walid MS, 2008, SOUTH MED J, V101, P971, DOI 10.1097/SMJ.0b013e31818005e5
   Walmsley SR, 2005, J EXP MED, V201, P105, DOI 10.1084/jem.20040624
   Wang HY, 2007, CURR OPIN IMMUNOL, V19, P217, DOI 10.1016/j.coi.2007.02.004
   Wang HQ, 2013, CLIN CANCER RES, V19, P3764, DOI 10.1158/1078-0432.CCR-12-3725
   Wang HY, 2005, J IMMUNOL, V174, P2661, DOI 10.4049/jimmunol.174.5.2661
   Wang HY, 2004, IMMUNITY, V20, P107, DOI 10.1016/S1074-7613(03)00359-5
   Wang QH, 2017, CANCER CELL, V32, P42, DOI 10.1016/j.ccell.2017.12.012
   Wang RF, 2017, CELL RES, V27, P11, DOI 10.1038/cr.2016.155
   Wang WW, 2015, ONCOTARGET, V6, P33486, DOI 10.18632/oncotarget.5588
   Wastowski IJ, 2013, AM J PATHOL, V182, P540, DOI 10.1016/j.ajpath.2012.10.021
   Waziri A, 2008, J IMMUNOL, V180, P7673, DOI 10.4049/jimmunol.180.11.7673
   Wei J, 2010, MOL CANCER THER, V9, P67, DOI 10.1158/1535-7163.MCT-09-0734
   Westendorf AM, 2017, CELL PHYSIOL BIOCHEM, V41, P1271, DOI 10.1159/000464429
   Wildes TJ, 2018, CLIN CANCER RES, V24, P3955, DOI 10.1158/1078-0432.CCR-17-3061
   Wu A, 2010, NEURO-ONCOLOGY, V12, P1113, DOI 10.1093/neuonc/noq082
   Wu Y, 2017, FRONT IMMUNOL, V8, P0, DOI 10.3389/fimmu.2017.00930
   Wurdinger T, 2014, BBA-REV CANCER, V1846, P560, DOI 10.1016/j.bbcan.2014.10.003
   Yaghi L, 2016, ONCOTARGET, V7, P63690, DOI 10.18632/oncotarget.11628
   Yang L, 2017, J HEMATOL ONCOL, V10, P0, DOI 10.1186/s13045-017-0430-2
   Ye ZP, 2014, PLOS ONE, V9, P0, DOI 10.1371/journal.pone.0105350
   Zeng J, 2013, INT J RADIAT ONCOL, V86, P343, DOI 10.1016/j.ijrobp.2012.12.025
   Zhang X, 2013, CURR MED CHEM, V20, P1974, DOI 10.2174/0929867311320150004
   Zhang XR, 2016, NEURO-ONCOLOGY, V18, P1402, DOI 10.1093/neuonc/now061
   Zhao W, 2013, CELL, V152, P1037, DOI 10.1016/j.cell.2013.02.006
   Zhou WC, 2017, CELL STEM CELL, V21, P591, DOI 10.1016/j.stem.2017.10.002
   Zhu MT, 2018, J CONTROL RELEASE, V272, P72, DOI 10.1016/j.jconrel.2018.01.004
   Zhu XM, 2011, J NEURO-ONCOL, V104, P83, DOI 10.1007/s11060-010-0473-5
   Zou WP, 2008, NAT REV IMMUNOL, V8, P467, DOI 10.1038/nri2326
NR 196
TC 159
Z9 173
U1 3
U2 35
PU FRONTIERS MEDIA SA
PI LAUSANNE
PA AVENUE DU TRIBUNAL FEDERAL 34, LAUSANNE, CH-1015, SWITZERLAND
SN 1664-3224
EI 
J9 FRONT IMMUNOL
JI Front. Immunol.
PD DEC 21
PY 2018
VL 9
IS 
BP 
EP 
DI 10.3389/fimmu.2018.02924
PG 17
WC Immunology
SC Immunology
GA HF2SV
UT WOS:000454087600001
PM 30619286
DA 2025-02-17
ER

PT J
AU Kuang, J
   Song, W
   Yin, J
   Zeng, X
   Han, S
   Zhao, YP
   Tao, J
   Liu, CJ
   He, XH
   Zhang, XZ
AF Kuang, Jing
   Song, Wen
   Yin, Jun
   Zeng, Xuan
   Han, Song
   Zhao, Yi-Peng
   Tao, Jun
   Liu, Chuan-Jun
   He, Xiao-Hua
   Zhang, Xian-Zheng
TI iRGD Modified Chemo-immunotherapeutic Nanoparticles for Enhanced Immunotherapy against Glioblastoma
SO ADVANCED FUNCTIONAL MATERIALS
LA English
DT Article
DE chemo-immunotherapy; cytotoxic CD8(+) T lymphocytes; glioblastoma; immune checkpoint inhibitors; STING
ID targeting drug-delivery; blood-brain-barrier; indoleamine 2,3-dioxygenase; dendritic cells; cancer-immunotherapy; malignant glioma; therapy; chemotherapy; inhibition; tumors
AB Glioblastoma is the most common primary brain tumor in adults and still remains incurable, due to the limited accumulation of drugs in the tumor area. Herein, iRGD-modified nanoparticles, DOX@MSN-SS-iRGD&1MT, are developed for simultaneous delivery of chemotherapeutic agents (doxorubicin, DOX) and immune checkpoint inhibitor (1-methyltryptophan, 1MT) into orthotopic glioma. The nanoparticles are comprised of mesoporous silica nanoparticles loaded with DOX, combined with Asp-Glu-Val-Asp (DEVD) connected 1MT, and finally modified by iRGD. These nanoparticles show the capability of penetrating through blood brain barrier into the tumor area, and significantly improve accumulation of drugs in orthotopic brain tumors with minimal side effects. The nanoparticles also activate cytotoxic CD8(+) T lymphocytes and inhibit CD4(+) T cells in both GL261 cells cocultured with splenocytes in vitro and GL261-luc orthotopic tumors in vivo. Moreover, the expression of antitumor cytokines IFN alpha/beta, IFN-gamma, TNF, IL-17, STING, and GrzB is upregulated while protumor proteins p-STAT3 and IL-10 are downregulated in the brain tumor area. This study demonstrates the advantages of chemo-immunotherapeutic nanoparticles accumulated in the brain tumor area and their effectively inhibiting tumor proliferation, which establishes a delivery platform to promote antitumor immunity against glioblastoma.
C1 [Kuang, Jing; Yin, Jun; Han, Song; Zhao, Yi-Peng; He, Xiao-Hua] Wuhan Univ, Sch Basic Med Sci, Dept Pathophysiol, Wuhan 430072, Hubei, Peoples R China.
   [Kuang, Jing] Hubei Canc Hosp, Dept Pathol, Wuhan 430079, Hubei, Peoples R China.
[truncated: 319,486 more chars]
