# Supplementary material for: Research progress on the role of dendritic cells in glioma during 1992-2024: a bibliometric analysis
Source: Front Immunol. 2025 Jun 20;16:1510549. doi: 10.3389/fimmu.2025.1510549 (PMC12226567; doi:10.3389/fimmu.2025.1510549)
Supplement: Supplementary file 1 [file DataSheet1.zip › download2019u64.txt]

PT J
AU Liu, CJ
   Cui, XY
   Zhou, DY
   Li, CL
   Zhao, MY
   Jin, YQ
   Ding, C
   Zhu, YM
AF Liu, Cuijuan
   Cui, Xueyuan
   Zhou, Dayong
   Li, Chunlin
   Zhao, Mengya
   Jin, Yaqing
   Ding, Chen
   Zhu, Yimin
TI Cytokine-induced killer cells co-cultured with non-cell derived targeting peptide-loaded dendritic cells induce a specific antitumor response
SO CANCER BIOLOGY & THERAPY
LA English
DT Article
DE Dendritic cells; cytokine-induced killer cells; cancer; peptide; immunotherapy
ID cik cells; adjuvant immunotherapy; adoptive immunotherapy; cancer; efficacy; identification; glioma
AB Cancer is a severe lethal disease. Currently, immunotherapy has become an effective alternative therapeutic approach for cancers. Cytokine-induced killer (CIK) cells have a higher proliferation rate, increased efficacy with few side-effects, and non-MHC-restricted killing after co-culturing with dendritic cells (DCs). Therefore, it has been widely studied and applied in the treatment of cancers. In our study, we explored the antitumor effects of CIK cells co-culturing with DCs pulsed with non-cell derived targeting peptides, which could specifically bind to certain tumor cells. Our results indicated that targeting peptide-loaded DCs could enhance the differentiation and cytotoxicity of CIK cells. Moreover, CIK cells, which were treated with specific targeting peptide-loaded DCs, could effectively and specifically kill tumor cells in vitro and in vivo, as long as tumor cells were pre-coated with the specific binding peptides. In conclusion, targeting peptides could guide DC-CIK to effectively and specifically kill tumor cells which were pre-coated with these targeting peptides and non-cell derived targeting peptide-loaded-DC-CIK may work as a novel means for cancer therapy.
C1 [Liu, Cuijuan] Univ Sci & Technol China, Sch Nano Technol & Nano Bion, Hefei, Anhui, Peoples R China.
   [Liu, Cuijuan; Cui, Xueyuan; Li, Chunlin; Zhao, Mengya; Jin, Yaqing; Ding, Chen; Zhu, Yimin] Chinese Acad Sci, Suzhou Inst Nanotech & Nanobion, CAS Key Lab Nanobio Interface, 398 Ruoshui Rd,Suzhou Ind Pk, Suzhou 215123, Peoples R China.
   [Cui, Xueyuan; Zhao, Mengya] Shanghai Univ, Coll Life Sci, Shanghai, Peoples R China.
   [Zhou, Dayong] Nanjing Med Univ, Suzhou Municipal Hosp, Dept Vasc Surg, Affiliated Suzhou Hosp, Suzhou, Peoples R China.
   [Ding, Chen] China Pharmaceut Univ, Nanjing, Jiangsu, Peoples R China.
C3 Chinese Academy of Sciences; University of Science & Technology of China, CAS; Chinese Academy of Sciences; Suzhou Institute of Nano-Tech & Nano-Bionics, CAS; Shanghai University; Nanjing Medical University; China Pharmaceutical University
RP Zhu, YM (通讯作者)，Chinese Acad Sci, Suzhou Inst Nanotech & Nanobion, CAS Key Lab Nanobio Interface, 398 Ruoshui Rd,Suzhou Ind Pk, Suzhou 215123, Peoples R China.
EM ymzhu2008@sinano.ac.cn
FU National Natural Science Foundation of China (NSFC) [81372361, 81602552]; Science and technology Bureau of Suzhou [SS201649]; National Science Foundation of Jiangsu Province [BE2015647]
CR Anichini A, 2018, CANCER IMMUNOL IMMUN, V67, P1011, DOI 10.1007/s00262-018-2147-7
   Cheng XY, 2015, GENET MOL RES, V14, P13208, DOI 10.4238/2015.October.26.17
   Chu HJ, 2017, TECHNOL CANCER RES T, V16, P577, DOI 10.1177/1533034616659163
   Clark GJ, 2019, SEMIN CELL DEV BIOL, V86, P3, DOI 10.1016/j.semcdb.2018.02.013
   Dong B, 2013, PLOS ONE, V8, P0, DOI 10.1371/journal.pone.0054467
   He LJ, 2018, EXP THER MED, V15, P1580, DOI 10.3892/etm.2017.5520
   Hontscha C, 2011, J CANCER RES CLIN, V137, P305, DOI 10.1007/s00432-010-0887-7
   Introna M, 2018, INT J MOL SCI, V19, P0, DOI 10.3390/ijms19020358
   Ivanov S, 2018, ATHEROSCLEROSIS, V271, P102, DOI 10.1016/j.atherosclerosis.2018.01.018
   Li CL, 2018, CANCER IMMUNOL RES, V6, P178, DOI 10.1158/2326-6066.CIR-17-0035
   Li QY, 2015, INT J CLIN EXP MED, V8, P5601
   Li Shi-jun, 2007, ZHONGHUA ZHONGLIU ZAZHI, V29, P733
   Liu Y, 2017, ONCOTARGETS THER, V10, P2621, DOI 10.2147/OTT.S138011
   Liu YF, 2016, ONCOL LETT, V12, P5205, DOI 10.3892/ol.2016.5337
   Ma Y, 2012, EXP HEMATOL ONCOL, V1, P0, DOI 10.1186/2162-3619-1-11
   Meng YM, 2017, HUM VACC IMMUNOTHER, V13, P1379, DOI 10.1080/21645515.2017.1285987
   Mesiano G, 2012, EXPERT OPIN BIOL TH, V12, P673, DOI 10.1517/14712598.2012.675323
   Ogba N, 2018, J NATL COMPR CANC NE, V16, P1093, DOI 10.6004/jnccn.2018.0073
   OTT PA, 2018, NAT REV CLIN ONCOL, V0, P0
   Qiu Y, 2016, CYTOTHERAPY, V18, P91, DOI 10.1016/j.jcyt.2015.09.012
   Rutella S, 2012, CYTOTHERAPY, V14, P841, DOI 10.3109/14653249.2012.681038
   Seya T, 2018, P JPN ACAD B-PHYS, V94, P153, DOI 10.2183/pjab.94.011
   Shan CC, 2015, ONCOL LETT, V9, P1549, DOI 10.3892/ol.2015.2977
   Shi LR, 2012, CANCER IMMUNOL IMMUN, V61, P2251, DOI 10.1007/s00262-012-1289-2
   Shimato S, 2008, J NEUROSURG, V109, P117, DOI 10.3171/JNS/2008/109/7/0117
   Siegel RL, 2020, CA-CANCER J CLIN, V70, P7, DOI 10.3322/caac.21590
   Song HP, 2017, INT IMMUNOPHARMACOL, V52, P197, DOI 10.1016/j.intimp.2017.09.014
   Sun WW, 2017, ONCOTARGET, V8, P46081, DOI 10.18632/oncotarget.17687
   Wang AX, 2014, CANCER LETT, V351, P100, DOI 10.1016/j.canlet.2014.05.004
   Wang Y, 2015, EXP HEMATOL ONCOL, V4, P0, DOI 10.1186/s40164-015-0027-9
   Yamanaka R, 2005, CLIN CANCER RES, V11, P4160, DOI 10.1158/1078-0432.CCR-05-0120
   Zhan HL, 2012, CHINESE MED J-PEKING, V125, P3771, DOI 10.3760/cma.j.issn.0366-6999.2012.21.004
   Zhang J, 2018, CANCER BIOL THER, V19, P475, DOI 10.1080/15384047.2018.1433501
   Zhang JY, 2012, J CANCER RES CLIN, V138, P1057, DOI 10.1007/s00432-012-1179-1
   Zhang XL, 2017, PAK J PHARM SCI, V30, P1075
   Zhao X, 2015, INT J CLIN EXP PATHO, V8, P13146
   Zhu JW, 2017, COCHRANE DB SYST REV, V0, P0, DOI DOI 10.1002/14651858.CD011300.pub2
   Zou WP, 2006, NAT REV IMMUNOL, V6, P295, DOI 10.1038/nri1806
   ZOU Y, 1992, BRIT J CANCER, V110, P1992
NR 39
TC 3
Z9 3
U1 2
U2 33
PU TAYLOR & FRANCIS INC
PI PHILADELPHIA
PA 530 WALNUT STREET, STE 850, PHILADELPHIA, PA 19106 USA
SN 1538-4047
EI 1555-8576
J9 CANCER BIOL THER
JI Cancer Biol. Ther.
PD MAY 4
PY 2019
VL 20
IS 5
BP 720
EP 728
DI 10.1080/15384047.2018.1564561
PG 9
WC Oncology
SC Oncology
GA HU3JV
UT WOS:000465170300014
PM 30777479
DA 2025-02-17
ER

PT J
AU Khansur, E
   Shah, AH
   Lacy, K
   Komotar, RJ
AF Khansur, Emaad
   Shah, Ashish H.
   Lacy, Kyle
   Komotar, Ricardo J.
TI Novel Immunotherapeutics for Treatment of Glioblastoma: The Last Decade of Research
SO CANCER INVESTIGATION
LA English
DT Article
DE Immunotherapy; Glioblastoma; Novel; Outcomes; Clinical trial
ID dendritic cells; vaccines; vaccination; glioma; survival; therapy; mice; blockade; immunity; future
AB Despite surgical resection and adjuvant chemoradiation, survival for glioblastoma remains poor. Because of the dismal prognosis, attention has shifted to alternative adjuvant treatment modalities. Although traditionally limited to systemic malignancies (melanoma, lung and colon cancer), the field of immunotherapy has recently identified glioblastoma as a potential target for new treatments. Anti-tumor vaccines (dendritic cell/heat shock), checkpoint inhibitors, chimeric T-cell receptors, and virotherapy all have been preliminarily trialed in glioblastoma patients with reasonable success and safety. Although there are certainly limitations due to autoimmune reactions and immune escape, immunotherapeutics hold much promise in the future treatment paradigms for malignant glioma.
C1 [Khansur, Emaad] Univ Mississippi, Sch Med, Jackson, MS 39216 USA.
   [Shah, Ashish H.; Komotar, Ricardo J.] Univ Miami, Dept Neurosurg, Jackson Mem Hosp, 1095 NW 14th Terrace, Miami, FL 33136 USA.
   [Lacy, Kyle] Univ Miami, Dept Hematol Oncol, Jackson Mem Hosp, Miami, FL 33136 USA.
C3 University of Mississippi; University of Mississippi Medical Center; University of Miami; University of Miami
RP Komotar, RJ (通讯作者)，Univ Miami, Dept Neurosurg, Jackson Mem Hosp, 1095 NW 14th Terrace, Miami, FL 33136 USA.
EM RKomotar@med.miami.edu
CR Ampie L, 2015, J NEURO-ONCOL, V123, P441, DOI 10.1007/s11060-015-1837-7
   Berghoff AS, 2015, NEURO-ONCOLOGY, V17, P1064, DOI 10.1093/neuonc/nou307
   Bloch O, 2014, NEURO-ONCOLOGY, V16, P274, DOI 10.1093/neuonc/not203
   Bregy A, 2013, CANCER TREAT REV, V39, P891, DOI 10.1016/j.ctrv.2013.05.007
   Brown CE, 2016, NEW ENGL J MED, V375, P2561, DOI 10.1056/NEJMoa1610497
   Brown CE, 2015, CLIN CANCER RES, V21, P4062, DOI 10.1158/1078-0432.CCR-15-0428
   COFFEY RJ, 1988, NEUROSURGERY, V22, P465, DOI 10.1227/00006123-198803000-00003
   Crane CA, 2013, CLIN CANCER RES, V19, P205, DOI 10.1158/1078-0432.CCR-11-3358
   Dong HD, 1999, NAT MED, V5, P1365
   Fadul CE, 2011, J IMMUNOTHER, V34, P382, DOI 10.1097/CJI.0b013e318215e300
   Geletneky K, 2012, BMC CANCER, V12, P0, DOI 10.1186/1471-2407-12-99
   Glick R P, 2000, NEUROSURG FOCUS, V9, P0
   Grosso Joseph F, 2013, CANCER IMMUN, V13, P5
   Guo CQ, 2013, ADV CANCER RES, V119, P421, DOI 10.1016/B978-0-12-407190-2.00007-1
   Ji N, 2015, ONCOTARGET, V0, P0
   Ji N, 2016, ONCOTARGET, V7, P4369, DOI 10.18632/oncotarget.6737
   Kamran N, 2016, EXPERT OPIN BIOL TH, V16, P1245, DOI 10.1080/14712598.2016.1212012
   Lang FF, 2003, J CLIN ONCOL, V21, P2508, DOI 10.1200/JCO.2003.21.13.2508
   Ma XY, 2009, J CLIN NEUROSCI, V16, P1595, DOI 10.1016/j.jocn.2009.02.036
   Markert JM, 2000, GENE THER, V7, P867, DOI 10.1038/sj.gt.3301205
   Mitchell DA, 2015, NATURE, V519, P366, DOI 10.1038/nature14320
   ORourke DM, 2016, J CLIN ONCOL, V0, P0
   Oki Yasuhiro, 2004, EXPERT REV VACCINES, V3, P403, DOI 10.1586/14760584.3.4.403
   Pardoll DM, 2012, NAT REV CANCER, V12, P252, DOI 10.1038/nrc3239
   Parney IF, 2003, J BIOMED SCI, V10, P37, DOI 10.1159/000068081
   Parney IF, 2016, NEURO ONCOL S6, V18, P0
   Pellegatta S, 2013, ONCOIMMUNOLOGY, V2, P0, DOI 10.4161/onci.23401
   Phuphanich S, 2013, CANCER IMMUNOL IMMUN, V62, P125, DOI 10.1007/s00262-012-1319-0
   Preusser M, 2015, NAT REV NEUROL, V11, P504, DOI 10.1038/nrneurol.2015.139
   Prins RM, 2011, CLIN CANCER RES, V17, P1603, DOI 10.1158/1078-0432.CCR-10-2563
   Reardon DA, 2017, SEMIN IMMUNOPATHOL, V39, P225, DOI 10.1007/s00281-016-0616-7
   Samaha H, 2015, IMMUNOTHERAPY-UK, V7, P481, DOI 10.2217/imt.15.22
   Sampson JH, 2014, CLIN CANCER RES, V20, P972, DOI 10.1158/1078-0432.CCR-13-0709
   Sampson JH, 2011, NEURO-ONCOLOGY, V13, P324, DOI 10.1093/neuonc/noq157
   Sayegh ET, 2014, J NEURO-ONCOL, V119, P531, DOI 10.1007/s11060-014-1502-6
   Sayour E, 2016, NEURO ONCOL S6, V18, P0
   Sengupta S, 2016, CANC GENE THER, V0, P0
   Shah PA, 2015, AIMS MED SCI, V2, P104, DOI 10.3934/medsci.2015.2.104
   Stupp R, 2009, LANCET ONCOL, V10, P459, DOI 10.1016/S1470-2045(09)70025-7
   SVEDLUND J, 1985, SCAND J GASTROENTERO, V20, P147, DOI 10.3109/00365528509103950
   Takakura Y, 2007, CURR OPIN MOL THER, V9, P385
   Toomer KH, 2014, FRONT IMMUNOL, V5, P1, DOI 10.3389/fimmu.2014.00116
   Tosti G, 2014, EXPERT OPIN BIOL TH, V14, P955, DOI 10.1517/14712598.2014.902928
   van Ommeren R, 2016, J NEURO-ONCOL, V127, P209, DOI 10.1007/s11060-016-2070-8
   Vik-Mo EO, 2013, CANCER IMMUNOL IMMUN, V62, P1499, DOI 10.1007/s00262-013-1453-3
   Wainwright DA, 2014, CLIN CANCER RES, V20, P5290, DOI 10.1158/1078-0432.CCR-14-0514
   Winograd EK, 2016, IMMUNOTHERAPY-UK, V8, P1293, DOI 10.2217/imt-2016-0059
   Zeng J, 2013, INT J RADIAT ONCOL, V86, P343, DOI 10.1016/j.ijrobp.2012.12.025
NR 48
TC 5
Z9 5
U1 0
U2 10
PU TAYLOR & FRANCIS INC
PI PHILADELPHIA
PA 530 WALNUT STREET, STE 850, PHILADELPHIA, PA 19106 USA
SN 0735-7907
EI 1532-4192
J9 CANCER INVEST
JI Cancer Invest.
PD JAN 2
PY 2019
VL 37
IS 1
BP 1
EP 7
DI 10.1080/07357907.2018.1479414
PG 7
WC Oncology
SC Oncology
GA HN2ZM
UT WOS:000460053600001
PM 30632816
DA 2025-02-17
ER

PT J
AU Chefdeville, A
   Treilleux, I
   Mayeur, ME
   Couillault, C
   Picard, G
   Bost, C
   Mokhtari, K
   Vasiljevic, A
   Meyronet, D
   Rogemond, V
   Psimaras, D
   Dubois, B
   Honnorat, J
   Desestret, V
AF Chefdeville, Aude
   Treilleux, Isabelle
   Mayeur, Marie-Eve
   Couillault, Coline
   Picard, Geraldine
   Bost, Chloe
   Mokhtari, Karima
   Vasiljevic, Alexandre
   Meyronet, David
   Rogemond, Veronique
   Psimaras, Dimitri
   Dubois, Bertrand
   Honnorat, Jerome
   Desestret, Virginie
TI Immunopathological characterization of ovarian teratomas associated with anti-N-methyl-D-aspartate receptor encephalitis
SO ACTA NEUROPATHOLOGICA COMMUNICATIONS
LA English
DT Article
DE Ovarian teratoma; Anti-NMDAR encephalitis; Autoimmunity
ID nmda-receptor; glioblastoma-multiforme; oligodendroglioma; tumors; cancer; series
AB Encephalitis with anti-NMDAR antibodies (NMDAR-E) is a severe autoimmune neurological disorder, defined by a clinical presentation of encephalitis and the presence of IgG targeting the GluN1 subunit of NMDA receptors in the CSF. An underlying ovarian teratoma is commonly associated with this autoimmune disease suggesting a role of the tumor in immunopathogenesis. In this study, we characterized the salient histopathological features of 27 ovarian teratomas associated with NMDAR-E (3 immature and 24 mature teratomas) and 40 controls without associated encephalitis. All but one NMDAR-E-associated teratomas contained a nervous tissue component, while less than 40% of control teratomas did (p<0.001). GluN1 expression by teratomatous nervous tissue seemed to be more often glial in NMDAR-E teratomas than in control teratomas (73% vs. 29%, p<0.05). Strikingly, 3 out of 24 NMDAR-E-associated mature teratomas contained neuroglial tissue exhibiting histopathological features of central nervous system neuroglial tumor, while such glioma-like features are exceptionally described in the literature on ovarian teratomas. Moreover, NMDAR-E associated teratomas differed from sporadic ovarian teratomas by consistent and prominent infiltration of the nervous tissue component by immune cells, comprised of T- and B-cells and mature dendritic cells organized in tertiary lymphoid structures, with IgG and IgA deposits and plasma cells in close contact to the neuroglial tissue.These data demonstrate an association between massive infiltration of NMDAR-E-associated teratomas by immune cells and particular glial features of its neuroglial component, suggesting that this glial tissue might be involved in triggering or sustaining the anti-tumor response associated with the auto-immune neurological disease.
C1 [Chefdeville, Aude; Mayeur, Marie-Eve; Bost, Chloe; Honnorat, Jerome; Desestret, Virginie] INSERM, U1217, Inst NeuroMyogene Equipe Synaptopathies & Autoant, CRS,UMR 5310, Lyon, France.
   [Chefdeville, Aude; Couillault, Coline; Bost, Chloe; Vasiljevic, Alexandre; Meyronet, David; Honnorat, Jerome; Desestret, Virginie] Univ Claude Bernard Lyon 1, Univ Lyon, Lyon, France.
   [Treilleux, Isabelle] Ctr Leon Berard, Dept Biopathol, Lyon, France.
   [Couillault, Coline; Dubois, Bertrand] Ctr Rech Cancerol Lyon, Ctr Leon Berard, CNRS 5286, INSERM 1052, Lyon, France.
   [Picard, Geraldine; Bost, Chloe; Rogemond, Veronique; Psimaras, Dimitri; Honnorat, Jerome; Desestret, Virginie] Hosp Civils Lyon, French Reference Ctr Paraneoplast Neurol Syndrome, Lyon, France.
   [Mokhtari, Karima] AP HP, Grp Pitie Salpetriere, Raymond Escourolle Neuropathol Lab, Paris, France.
   [Vasiljevic, Alexandre; Meyronet, David] Hosp Civils Lyon, Grp Hosp Est, Dept Pathol, Lyon, France.
   [Honnorat, Jerome; Desestret, Virginie] Hop Neurol & Neurochirurg P Wertheimer, 59 Blvd Pinel, F-69677 Bron, France.
C3 Institut National de la Sante et de la Recherche Medicale (Inserm); Centre National de la Recherche Scientifique (CNRS); CNRS - National Institute for Biology (INSB); Universite Claude Bernard Lyon 1; UNICANCER; Centre Leon Berard; Universite Claude Bernard Lyon 1; Centre National de la Recherche Scientifique (CNRS); CNRS - National Institute for Biology (INSB); Institut National de la Sante et de la Recherche Medicale (Inserm); UNICANCER; Centre Leon Berard; CHU Lyon; Assistance Publique Hopitaux Paris (APHP); Hopital Universitaire Pitie-Salpetriere - APHP; Sorbonne Universite; CHU Lyon; CHU Lyon
RP Desestret, V (通讯作者)，INSERM, U1217, Inst NeuroMyogene Equipe Synaptopathies & Autoant, CRS,UMR 5310, Lyon, France.; Desestret, V (通讯作者)，Univ Claude Bernard Lyon 1, Univ Lyon, Lyon, France.
EM virginie.desestret@chu-lyon.fr
FU LYric grant [INCa-DGOS-4664]; Ligue Contre le Cancer Comite du Rhone and de Savoie; Agence nationale de la recherche [ANR-14-CE15-0001-MECANO, ANR-11-EQPX-0035 PHENO-CAN]; Fondation pour la recherche medicale (FRM) [DQ20170336751]
CR Bay SB, 2010, PEDIATR HEMAT ONCOL, V27, P636, DOI 10.3109/08880018.2010.505633
   BERGER N, 1969, AMER J ROENTGENOL RA, V107, P647, DOI 10.2214/ajr.107.3.647
   Bost C, 2018, J NEUROL, V265, P2190, DOI 10.1007/s00415-018-8970-0
   CARUSO PA, 1971, CANCER-AM CANCER SOC, V27, P343, DOI 10.1002/1097-0142(197102)27:2<343::AID-CNCR2820270215>3.0.CO;2-B
   Conti F, 1999, CEREB CORTEX, V9, P110, DOI 10.1093/cercor/9.2.110
   Dabner M, 2012, INT J GYNECOL PATHOL, V31, P429, DOI 10.1097/PGP.0b013e31824a1de2
   Dalmau J, 2011, LANCET NEUROL, V10, P63, DOI 10.1016/S1474-4422(10)70253-2
   Dalmau J, 2008, LANCET NEUROL, V7, P1091, DOI 10.1016/S1474-4422(08)70224-2
   Day GS, 2014, JAMA NEUROL, V71, P717, DOI 10.1001/jamaneurol.2014.488
   den Boon J, 1999, EUR J GYNAECOL ONCOL, V20, P187
   Desestret V, 2015, NEUROL-NEUROIMMUNOL, V2, P0, DOI 10.1212/NXI.0000000000000166
   Dieu-Nosjean MC, 2008, J CLIN ONCOL, V26, P4410, DOI 10.1200/JCO.2007.15.0284
   Dieu-Nosjean MC, 2014, TRENDS IMMUNOL, V35, P571, DOI 10.1016/j.it.2014.09.006
   Din NU, 2012, J CLIN PATHOL, V65, P631, DOI 10.1136/jclinpath-2012-200714
   Iemura Y, 2018, PATHOL INT, V68, P677, DOI 10.1111/pin.12732
   Khan MM, 2014, GOMAL J MED SCI, V12, P76
   KLEINMAN GM, 1993, AM J SURG PATHOL, V17, P764, DOI 10.1097/00000478-199308000-00002
   Lee MC, 2010, PLOS ONE, V5, P0, DOI 10.1371/journal.pone.0014123
   Serrano-Arévalo ML, 2017, ULTRASTRUCT PATHOL, V41, P62, DOI 10.1080/01913123.2016.1261975
   Louis DN, 2016, ACTA NEUROPATHOL, V131, P803, DOI 10.1007/s00401-016-1545-1
   Makuch M, 2018, ANN NEUROL, V83, P553, DOI 10.1002/ana.25173
   Mangler M, 2013, J NEUROL, V260, P2831, DOI 10.1007/s00415-013-7074-0
   Nogales FF, 2014, ARCH PATHOL LAB MED, V138, P351, DOI 10.5858/arpa.2012-0547-RA
   North WG, 2015, CLIN PHARMACOL-ADV A, V7, P111, DOI 10.2147/CPAA.S90367
   Opris I, 2009, INT J GYNECOL PATHOL, V28, P367, DOI 10.1097/PGP.0b013e318196c4c0
   Prat J, 2014, WORLD HEALTH ORGANIZATION CLASSIFICATION OF TUMOURS OF FEMALE REPRODUCTIVE ORGANS, V0, P154
   Small M, 2018, ACTA NEUROPATHOL, V135, P569, DOI 10.1007/s00401-017-1802-y
   Tabata E, 2014, EUR NEUROL, V71, P42, DOI 10.1159/000353982
   THURLBECK WM, 1960, CANCER-AM CANCER SOC, V13, P804, DOI 10.1002/1097-0142(196007/08)13:4<804::AID-CNCR2820130423>3.0.CO;2-V
   Titulaer MJ, 2013, LANCET NEUROL, V12, P157, DOI 10.1016/S1474-4422(12)70310-1
   Tüzün E, 2009, ACTA NEUROPATHOL, V118, P737, DOI 10.1007/s00401-009-0582-4
   Ünal B, 2014, CASE REP ONCOL MED, V2014, P0, DOI 10.1155/2014/745462
   Yadav A, 1999, HISTOPATHOLOGY, V35, P170, DOI 10.1046/j.1365-2559.1999.00695.x
   Zannoni GF, 2002, ACTA OBSTET GYN SCAN, V81, P896, DOI 10.1034/j.1600-0412.2002.810918.x
NR 34
TC 65
Z9 71
U1 1
U2 10
PU BMC
PI LONDON
PA CAMPUS, 4 CRINAN ST, LONDON N1 9XW, ENGLAND
SN 2051-5960
EI 
J9 ACTA NEUROPATHOL COM
JI Acta Neuropathol. Commun.
PD MAR 11
PY 2019
VL 7
IS 
BP 
EP 
DI 10.1186/s40478-019-0693-7
PG 11
WC Neurosciences
SC Neurosciences & Neurology
GA HO6FR
UT WOS:000461025500002
PM 30857565
DA 2025-02-17
ER

PT J
AU Tang, BT
   Guo, ZS
   Bartlett, DL
   Liu, J
   McFadden, G
   Shisler, JL
   Roy, EJ
AF Tang, Bingtao
   Guo, Zong Sheng
   Bartlett, David L.
   Liu, Jia
   McFadden, Grant
   Shisler, Joanna L.
   Roy, Edward J.
TI A cautionary note on the selectivity of oncolytic poxviruses
SO ONCOLYTIC VIROTHERAPY
LA English
DT Article
DE oncolytic virus; central nervous system toxicity; glioma; safety
ID myxoma virus; cells; therapy; combination; virotherapy; expression; rapamycin
AB Background: Oncolytic viruses selectively infect cancer cells while avoiding infection of normal cells. Usually, selectivity is demonstrated by injecting a virus into tumor-bearing mice and observing infection and lysis of tumor cells without infection of other tissues. The general view is that this selectivity is due to tropisms of the virus. However, apparent selectivity could be due to accessibility. For example, intravenously injected virus may not gain access to cells within the central nervous system (CNS) because of the blood brain barrier. Purpose: We tested the CNS safety of two oncolytic poxviruses that have been demonstrated to be safe for treatment of peripheral tumors (vaccinia virus vvDD-IL15-R alpha and myxoma virus vMyx-IL 15R alpha-tdTr). Methods: Two poxviruses were tested for selectivity in vitro and in vivo. Results:Both viruses infected glioma cells in vitro. In vivo, both viruses infected glioma cells and did not infect neurons when injected into a tumor or into the normal striatum. However, viral gene expression was observed in ependymal cells lining the ventricles, implying that these poxviruses were not as selective as originally predicted. For vvDD-IL15-R alpha, some tumor-bearing mice died soon after virus treatment. If the same titer of vvDD-IL15-R alpha was injected directly into the lateral cerebral ventricle of nontumor-bearing mice, it was uniformly fatal. Infection of ependymal cells, subventricular cells, and meninges was widespread. On the other hand, vMyx-IL15R alpha-tdTr only transiently infected ependymal cells and was safe even when injected directly into the lateral cerebral ventricles. The two poxviruses also differed in their infection of dendritic cells; vvDD-IL15-R alpha infected dendritic cells and lysed them but vMyx-IL15R alpha-tdTr did not. Conclusion: Vaccinia virus vvDD-IL15-R alpha is very promising for treating cancer types outside of the brain. However, for cancers located within the brain, myxoma virus vMyx-IL15R alpha-tdTr offers a safer alternative.
C1 [Tang, Bingtao; Roy, Edward J.] Univ Illinois, Dept Mol & Integrat Physiol, 524 Burrill Hall,407 South Goodwin Ave, Urbana, IL 61801 USA.
   [Guo, Zong Sheng; Bartlett, David L.] Univ Pittsburgh, Sch Med, Dept Surg, Pittsburgh, PA USA.
   [Liu, Jia] Univ Arkansas Med Sci, Dept Microbiol & Immunol, Little Rock, AR 72205 USA.
   [McFadden, Grant] Arizona State Univ, Biodesign Inst, Tempe, AZ USA.
   [Shisler, Joanna L.] Univ Illinois, Dept Microbiol, Urbana, IL USA.
C3 University of Illinois System; University of Illinois Urbana-Champaign; Pennsylvania Commonwealth System of Higher Education (PCSHE); University of Pittsburgh; University of Arkansas System; University of Arkansas Medical Sciences; Arizona State University; Arizona State University-Tempe; University of Illinois System; University of Illinois Urbana-Champaign
RP Roy, EJ (通讯作者)，Univ Illinois, Dept Mol & Integrat Physiol, 524 Burrill Hall,407 South Goodwin Ave, Urbana, IL 61801 USA.
EM eroy@illinois.edu
FU University of Illinois Urbana-Champaign
CR Bommareddy PK, 2018, NAT REV IMMUNOL, V18, P498, DOI 10.1038/s41577-018-0014-6
   Chahroudi A, 2005, J VIROL, V79, P10397, DOI 10.1128/JVI.79.16.10397-10407.2005
   Downs-Canner S, 2016, MOL THER, V24, P1492, DOI 10.1038/mt.2016.101
   France MR, 2011, J GEN VIROL, V92, P195, DOI 10.1099/vir.0.026690-0
   Kober C, 2015, J TRANSL MED, V13, P0, DOI 10.1186/s12967-015-0586-x
   Kowalsky SJ, 2018, MOL THER, V26, P2476, DOI 10.1016/j.ymthe.2018.07.013
   Lun XQ, 2005, CANCER RES, V65, P9982, DOI 10.1158/0008-5472.CAN-05-1201
   Lun XQ, 2009, CLIN CANCER RES, V15, P2777, DOI 10.1158/1078-0432.CCR-08-2342
   Lun XQ, 2010, CANCER RES, V70, P598, DOI 10.1158/0008-5472.CAN-09-1510
   McCart JA, 2001, CANCER RES, V61, P8751
   Mossman K, 1996, J VIROL, V70, P4394, DOI 10.1128/JVI.70.7.4394-4410.1996
   Ogbomo H, 2013, PLOS ONE, V8, P0, DOI 10.1371/journal.pone.0066825
   Parato KA, 2012, MOL THER, V20, P749, DOI 10.1038/mt.2011.276
   Pellegatta S, 2006, CANCER RES, V66, P10247, DOI 10.1158/0008-5472.CAN-06-2048
   Pellegatta S, 2009, METHODS MOL BIOL, V568, P233, DOI 10.1007/978-1-59745-280-9_15
   Thomas DL, 2011, CANCER IMMUNOL IMMUN, V60, P1461, DOI 10.1007/s00262-011-1045-z
   Tosic V, 2014, PLOS ONE, V9, P0, DOI 10.1371/journal.pone.0109801
   Wokatsch R, 1972, STRAINS OF HUMAN VIRUSES, V0, P241
   Zeh HJ, 2015, MOL THER, V23, P202, DOI 10.1038/mt.2014.194
   Zemp FJ, 2013, NEURO-ONCOLOGY, V15, P904, DOI 10.1093/neuonc/not035
NR 20
TC 14
Z9 17
U1 0
U2 4
PU DOVE MEDICAL PRESS LTD
PI ALBANY
PA PO BOX 300-008, ALBANY, AUCKLAND 0752, NEW ZEALAND
SN 2253-1572
EI 
J9 ONCOLYTIC VIROTHER
JI Oncolytic Virother.
PD JUN 15
PY 2019
VL 8
IS 
BP 3
EP 8
DI 10.2147/OV.S189832
PG 6
WC Oncology
SC Oncology
GA JG3GX
UT WOS:000491963600001
PM 30805315
DA 2025-02-17
ER

PT J
AU Adhikaree, J
   Franks, HA
   Televantos, C
   Vaghela, P
   Kaur, AP
   Walker, D
   Schmitz, M
   Jackson, AM
   Patel, PM
AF Adhikaree, Jason
   Franks, Hester Ann
   Televantos, Constantinos
   Vaghela, Poonam
   Kaur, Aanchal Preet
   Walker, David
   Schmitz, Marc
   Jackson, Andrew Mark
   Patel, Poulam Manubhai
TI Impaired circulating myeloid CD1c+dendritic cell function in human glioblastoma is restored by p38 inhibition - implications for the next generation of DC vaccines
SO ONCOIMMUNOLOGY
LA English
DT Article
DE Glioblastoma; dendritic cell; signalling; immunotherapy; mitogen activated protein kinase
ID activated protein-kinase; dendritic cells; cancer-immunity; map kinase; immunotherapy; efficacy; survival; il-12; differentiation; interleukin-12
AB Current treatments for glioblastoma (GBM) have limited efficacy and significant morbidity and therefore new strategies are urgently needed. Dendritic cells have the power to create anti-tumor immune responses. The greater potency of circulating dendritic cells (DC) over laboratory-generated monocyte-derived DC makes them exciting new immunotherapeutic candidates. To determine the immune status of GBM patients we initially investigated the frequency and function of circulating DC subsets. Furthermore, we tested the therapeutic potential of inhibiting the p38 mitogen-activated protein kinase pathway (p38i) in circulating DC to overcome DC dysfunction. GBM patients (n = 16) had significantly reduced numbers of the major myeloid circulating dendritic cell (cDC2) and plasmacytoid DC vs healthy controls; 1736 vs 4975 (p = 0.028) and 893 vs 2287 cells/mL (P = <0.001) respectively. This inversely correlated with dexamethasone (Dex) dose in a log-linear model, and disease status. Patients' cDC2 were immature with impaired interleukin (IL)-12 secretion, reduced IL-12:IL-10 ratio, and low HLA-DR and CD86 expression. Exposure of healthy donor cDC2 to Dex or GBM cell lysate resulted in a similar low IL-12:IL-10 ratio. Inhibition of p38 restored the IL-12:IL-10 balance in Dex or tumor lysate-conditioned healthy cDC2 and enhanced T-cell proliferation and interferon-gamma (IFN gamma) production. Importantly, patient-derived cDC2 showed a similar reversal of DC dysfunction with p38i. This study demonstrates the therapeutic potential of developing the next generation of DC vaccines using enhanced p38i-conditioned cDC2. We will therefore shortly embark on a clinical trial of adoptively transferred, p38 MAPK-inhibited cDC2 in adults with GBM.
C1 [Adhikaree, Jason; Franks, Hester Ann; Televantos, Constantinos; Vaghela, Poonam; Kaur, Aanchal Preet; Jackson, Andrew Mark; Patel, Poulam Manubhai] Host Tumour Interact Grp, Div Canc & Stem Cells, Nottingham, England.
   [Walker, David] Univ Nottingham, Childrens Brain Tumour Res Ctr, Nottingham, England.
   [Schmitz, Marc] Tech Univ Dresden, Med Fac Carl Gustav Carus, Inst Immunol, Dresden, Germany.
   [Schmitz, Marc] Tech Univ Dresden, Univ Hosp Carl Gustav Carus, Natl Ctr Tumor Dis, Dresden, Germany.
   [Schmitz, Marc] German Canc Consortium DKTK, Dresden, Germany.
   [Schmitz, Marc] German Canc Res Ctr, Heidelberg, Germany.
C3 University of Nottingham; Technische Universitat Dresden; Carl Gustav Carus University Hospital; Technische Universitat Dresden; Carl Gustav Carus University Hospital; Helmholtz Association; German Cancer Research Center (DKFZ); Helmholtz Association; German Cancer Research Center (DKFZ)
RP Jackson, AM; Patel, PM (通讯作者)，Univ Nottingham, City Hosp, Host Tumour Interact Grp, Div Canc & Stem Cells,Sch Med, Hucknall Rd, Nottingham NG5 1PB, England.
EM andrew.jackson@nottingham.ac.uk; poulam.patel@nottingham.ac.uk
FU Medical Research Council/Brain Tumour Charity Clinical Research Training Fellowship [MR/M0037871]; National Institute for Health Research (NIHR) Academic Clinical Fellowship [ACF-2012-12-003, 1885]; Wellcome Trust Biomedical Vacation Scholarship; Cancer Research UK [C50808/A24952]; Wellcome Trust [Biomedical Vacation Scholarship]; EPSRC [EP/N007115/1] Funding Source: UKRI; MRC [MR/M003787/1, G0900336] Funding Source: UKRI
CR Anguille S, 2014, LANCET ONCOL, V15, PE257, DOI 10.1016/S1470-2045(13)70585-0
   Arthur JSC, 2013, NAT REV IMMUNOL, V13, P679, DOI 10.1038/nri3495
   Banchereau J, 1998, NATURE, V392, P245, DOI 10.1038/32588
   Bosma BM, 2008, IMMUNOLOGY, V125, P91, DOI 10.1111/j.1365-2567.2008.02824.x
   Chen DS, 2013, IMMUNITY, V39, P1, DOI 10.1016/j.immuni.2013.07.012
   COHEN J, 1992, PSYCHOL BULL, V112, P155, DOI 10.1037/0033-2909.112.1.155
   Collin M, 2013, IMMUNOLOGY, V140, P22, DOI 10.1111/imm.12117
   Franks HA, 2014, INT J CANCER, V134, P575, DOI 10.1002/ijc.28398
   Galluzzi L, 2017, NAT REV IMMUNOL, V17, P97, DOI 10.1038/nri.2016.107
   Garcia A, 2014, J IMMUNOL METHODS, V409, P99, DOI 10.1016/j.jim.2014.05.019
   Gardner A, 2016, TRENDS IMMUNOL, V37, P855, DOI 10.1016/j.it.2016.09.006
   Gousias K, 2013, J NEUROIMMUNOL, V264, P84, DOI 10.1016/j.jneuroim.2013.09.001
   Guermonprez P, 2002, ANNU REV IMMUNOL, V20, P621, DOI 10.1146/annurev.immunol.20.100301.064828
   Guilliams M, 2014, NAT REV IMMUNOL, V14, P571, DOI 10.1038/nri3712
   Hegde PS, 2016, CLIN CANCER RES, V22, P1865, DOI 10.1158/1078-0432.CCR-15-1507
   Jackson AM, 2010, EUR CYTOKINE NETW, V21, P319, DOI 10.1684/ecn.2010.0219
   Jackson AM, 2008, INT J CANCER, V123, P623, DOI 10.1002/ijc.23530
   Knutson KL, 2005, CANCER IMMUNOL IMMUN, V54, P721, DOI 10.1007/s00262-004-0653-2
   Langosch S, 2016, IMMUNOBIOLOGY, V221, P166, DOI 10.1016/j.imbio.2015.09.012
   Li QS, 2016, J IMMUNOL, V197, P962, DOI 10.4049/jimmunol.1502615
   MacNee W, 2013, THORAX, V68, P738, DOI 10.1136/thoraxjnl-2012-202744
   Merad M, 2013, ANNU REV IMMUNOL, V31, P563, DOI 10.1146/annurev-immunol-020711-074950
   Nizzoli G, 2013, BLOOD, V122, P932, DOI 10.1182/blood-2013-04-495424
   OGarra A, 2009, NAT IMMUNOL, V10, P929, DOI 10.1038/ni0909-929
   Palucka K, 2013, IMMUNITY, V39, P38, DOI 10.1016/j.immuni.2013.07.004
   Pargellis C, 2002, NAT STRUCT BIOL, V9, P268, DOI 10.1038/nsb770
   Pinzon-Charry A, 2005, NEOPLASIA, V7, P1112, DOI 10.1593/neo.05442
   Pinzon-Charry A, 2005, IMMUNOL CELL BIOL, V83, P451, DOI 10.1111/j.1440-1711.2005.01371.x
   Pitter KL, 2016, BRAIN, V139, P1458, DOI 10.1093/brain/aww046
   Prue RL, 2015, J IMMUNOTHER, V38, P71, DOI 10.1097/CJI.0000000000000063
   Rawstron AC, 2007, LEUKEMIA, V21, P956, DOI 10.1038/sj.leu.2404584
   Reardon DA, 2014, NEURO-ONCOLOGY, V16, P1441, DOI 10.1093/neuonc/nou212
   Reardona DA, 2017, NEURO-ONCOLOGY, V19, P21, DOI 10.1093/neuonc/nox036.071
   Rozkova D, 2006, CLIN IMMUNOL, V120, P260, DOI 10.1016/j.clim.2006.04.567
   Sánchez-Paulete AR, 2016, CANCER DISCOV, V6, P71, DOI 10.1158/2159-8290.CD-15-0510
   Schadendorf D, 2015, J CLIN ONCOL, V33, P1889, DOI 10.1200/JCO.2014.56.2736
   Schäkel K, 2006, IMMUNITY, V24, P767, DOI 10.1016/j.immuni.2006.03.020
   Schaller TH, 2017, EXPERT REV VACCINES, V16, P27, DOI 10.1080/14760584.2016.1218762
   Schreibelt G, 2016, CLIN CANCER RES, V22, P2155, DOI 10.1158/1078-0432.CCR-15-2205
   Van Gool SW, 2015, FRONT ONCOL, V5, P0, DOI 10.3389/fonc.2015.00098
   Villani AC, 2017, SCIENCE, V356, P0, DOI 10.1126/science.aah4573
   Wehner R, 2011, J INNATE IMMUN, V3, P258, DOI 10.1159/000323923
   Wehner R, 2009, INT J CANCER, V124, P358, DOI 10.1002/ijc.23962
   Wimmers F, 2014, FRONT IMMUNOL, V5, P0, DOI 10.3389/fimmu.2014.00165
   Wölfl M, 2013, BLOOD, V122, P1203, DOI 10.1182/blood-2013-03-488072
   Wong ET, 2015, BRIT J CANCER, V113, P232, DOI 10.1038/bjc.2015.238
   Xie J, 2005, EXP HEMATOL, V33, P564, DOI 10.1016/j.exphem.2005.03.001
   Zong JB, 2016, CANCER IMMUNOL IMMUN, V65, P821, DOI 10.1007/s00262-016-1820-y
NR 48
TC 22
Z9 22
U1 1
U2 5
PU TAYLOR & FRANCIS INC
PI PHILADELPHIA
PA 530 WALNUT STREET, STE 850, PHILADELPHIA, PA 19106 USA
SN 2162-402X
EI 
J9 ONCOIMMUNOLOGY
JI OncoImmunology
PD JUL 3
PY 2019
VL 8
IS 7
BP 
EP 
DI 10.1080/2162402X.2019.1593803
EA APR 2019
PG 12
WC Oncology; Immunology
SC Oncology; Immunology
GA HY8QZ
UT WOS:000466647800001
PM 31143512
DA 2025-02-17
ER

PT J
AU Eoli, M
   Corbetta, C
   Anghileri, E
   Di Ianni, N
   Milani, M
   Cuccarini, V
   Musio, S
   Paterra, R
   Frigerio, S
   Nava, S
   Lisini, D
   Pessina, S
   Maddaloni, L
   Lombardi, R
   Tardini, M
   Ferroli, P
   DiMeco, F
   Bruzzone, MG
   Antozzi, C
   Pollo, B
   Finocchiaro, G
   Pellegatta, S
AF Eoli, Marica
   Corbetta, Cristina
   Anghileri, Elena
   Di Ianni, Natalia
   Milani, Micaela
   Cuccarini, Valeria
   Musio, Silvia
   Paterra, Rosina
   Frigerio, Simona
   Nava, Sara
   Lisini, Daniela
   Pessina, Sara
   Maddaloni, Luisa
   Lombardi, Raffaella
   Tardini, Maria
   Ferroli, Paolo
   DiMeco, Francesco
   Bruzzone, Maria Grazia
   Antozzi, Carlo
   Pollo, Bianca
   Finocchiaro, Gaetano
   Pellegatta, Serena
TI Expansion of effector and memory T cells is associated with increased survival in recurrent glioblastomas treated with dendritic cell immunotherapy
SO NEURO-ONCOLOGY ADVANCES
LA English
DT Article
DE dendritic cells; glioblastoma; immunotherapy; T-cell memory; tetanus toxoid
ID temozolomide; responses; bevacizumab; multiforme; vaccine
AB Background The efficacy of dendritic cell (DC) immunotherapy as a single therapeutic modality for the treatment of glioblastoma (GBM) patients remains limited. In this study, we evaluated in patients with GBM recurrence the immune-mediated effects of DC loaded with autologous tumor lysate combined with temozolomide (TMZ) or tetanus toxoid (TT). Methods In the phase I-II clinical study DENDR2, 12 patients were treated with 5 DC vaccinations combined with dose-dense TMZ. Subsequently, in eight patients, here defined as Variant (V)-DENDR2, the vaccine site was preconditioned with TT 24 hours before DC vaccination and TMZ was avoided. As a survival endpoint for these studies, we considered overall survival 9 months (OS9) after second surgery. Patients were analyzed for the generation of effector, memory, and T helper immune response. Results Four of 12 DENDR2 patients reached OS9, but all failed to show an immunological response. Five of eight V-DENDR2 patients (62%) reached OS9, and one patient is still alive (OS >30 months). A robust CD8(+) T-cell activation and memory T-cell formation were observed in V-DENDR2 OS>9. Only in these patients, the vaccine-specific CD4(+) T-cell activation (CD38(+)/HLA-DR+) was paralleled by an increase in TT-induced CD4(+)/CD38(low)/CD127(high) memory T cells. Only V-DENDR2 patients showed the formation of a nodule at the DC injection site infiltrated by CCL3-expressing CD4(+) T cells. Conclusions TT preconditioning of the vaccine site and lack of TMZ could contribute to the efficacy of DC immunotherapy by inducing an effector response, memory, and helper T-cell generation.
C1 [Eoli, Marica; Corbetta, Cristina; Anghileri, Elena; Di Ianni, Natalia; Milani, Micaela; Musio, Silvia; Paterra, Rosina; Pessina, Sara; Maddaloni, Luisa; Tardini, Maria; Finocchiaro, Gaetano; Pellegatta, Serena] Fdn IRCCS Ist Neurol Carlo Besta, Unit Mol Neurooncol, Via Celoria 11, I-20133 Milan, Italy.
   [Corbetta, Cristina; Di Ianni, Natalia; Milani, Micaela; Musio, Silvia; Pessina, Sara; Pellegatta, Serena] Fdn IRCCS Ist Neurol Carlo Besta, Lab Brain Tumor Immunotherapy, Milan, Italy.
   [Cuccarini, Valeria; Bruzzone, Maria Grazia] Fdn IRCCS Ist Neurol Carlo Besta, Unit Neuroradiol, Milan, Italy.
   [Frigerio, Simona; Nava, Sara; Lisini, Daniela] Fdn IRCCS Ist Neurol Carlo Besta, Cell Therapy Unit, Milan, Italy.
   [Lombardi, Raffaella] Fdn IRCCS Ist Neurol Carlo Besta, Neurol Unit 3, Milan, Italy.
   [Lombardi, Raffaella] Fdn IRCCS Ist Neurol Carlo Besta, Skin Biopsy, Milan, Italy.
   [Ferroli, Paolo] Fdn IRCCS Ist Neurol Carlo Besta, Unit Neurosurg 2, Milan, Italy.
   [DiMeco, Francesco] Fdn IRCCS Ist Neurol Carlo Besta, Unit Neurosurg 1, Milan, Italy.
   [DiMeco, Francesco] Univ Milan, Dept Pathophysiol & Transplantat, Milan, Italy.
   [DiMeco, Francesco] Johns Hopkins Med Sch, Dept Neurol Surg, Baltimore, MD USA.
   [Antozzi, Carlo] Fdn IRCCS Ist Neurol Carlo Besta, Unit Neuroimmunol, Milan, Italy.
   [Pollo, Bianca] Fdn IRCCS Ist Neurol Carlo Besta, Unit Neuropathol, Milan, Italy.
C3 Fondazione IRCCS Istituto Neurologico Carlo Besta; Fondazione IRCCS Istituto Neurologico Carlo Besta; Fondazione IRCCS Istituto Neurologico Carlo Besta; Fondazione IRCCS Istituto Neurologico Carlo Besta; Fondazione IRCCS Istituto Neurologico Carlo Besta; Fondazione IRCCS Istituto Neurologico Carlo Besta; Fondazione IRCCS Istituto Neurologico Carlo Besta; Fondazione IRCCS Istituto Neurologico Carlo Besta; University of Milan; Johns Hopkins University; Johns Hopkins Medicine; Fondazione IRCCS Istituto Neurologico Carlo Besta; Fondazione IRCCS Istituto Neurologico Carlo Besta
RP Finocchiaro, G (通讯作者)，Fdn IRCCS Ist Neurol Carlo Besta, Unit Mol Neurooncol, Via Celoria 11, I-20133 Milan, Italy.; Pellegatta, S (通讯作者)，Fdn IRCCS Ist Neurol Carlo Besta, Unit Mol Neurooncol, Lab BrainTumor Immunotherapy, Via Celoria 11, I-20133 Milan, Italy.
EM serenapellegatta@gmail.com
FU Fondazione Istituto Neurologico Besta; Il Fondo di Gio Onlus;  [2018]
CR Batich KA, 2017, CLIN CANCER RES, V23, P1898, DOI 10.1158/1078-0432.CCR-16-2057
   Bernardinelli Y, 2006, GLIA, V54, P460, DOI 10.1002/glia.20387
   Boyman O, 2010, EUR J IMMUNOL, V40, P936, DOI 10.1002/eji.201040466
   Brandes AA, 2006, BRIT J CANCER, V95, P1155, DOI 10.1038/sj.bjc.6603376
   Brandes AA, 2016, NEURO-ONCOLOGY, V18, P1304, DOI 10.1093/neuonc/now035
   Buerki RA, 2018, CLIN CANCER RES, V24, P5198, DOI 10.1158/1078-0432.CCR-17-2769
   Cloughesy TF, 2019, NAT MED, V25, P477, DOI 10.1038/s41591-018-0337-7
   Cohen-Inbar O, 2016, J THER ULTRASOUND, V4, P0, DOI 10.1186/s40349-016-0046-y
   Dekaban GA, 2013, WIRES NANOMED NANOBI, V5, P469, DOI 10.1002/wnan.1227
   Eoli M, 2007, CLIN CANCER RES, V13, P2606, DOI 10.1158/1078-0432.CCR-06-2184
   Fritzell S, 2013, CANCER IMMUNOL IMMUN, V62, P1463, DOI 10.1007/s00262-013-1449-z
   Garris CS, 2018, IMMUNITY, V49, P1148, DOI 10.1016/j.immuni.2018.09.024
   Gill S, 2012, BLOOD, V119, P5758, DOI 10.1182/blood-2012-03-415364
   Heimberger AB, 2008, NEURO-ONCOLOGY, V10, P98, DOI 10.1215/15228517-2007-046
   Herndler-Brandstetter D, 2018, IMMUNITY, V48, P716, DOI 10.1016/j.immuni.2018.03.015
   Karachi A, 2019, NEURO-ONCOLOGY, V21, P730, DOI 10.1093/neuonc/noz015
   Larkin J, 2015, NEW ENGL J MED, V373, P23, DOI 10.1056/NEJMoa1504030
   Li Causi E, 2015, PLOS ONE, V10, P0, DOI 10.1371/journal.pone.0136717
   Litterman AJ, 2013, ONCOIMMUNOLOGY, V2, P0, DOI 10.4161/onci.26294
   Litterman AJ, 2013, J IMMUNOL, V190, P6259, DOI 10.4049/jimmunol.1203539
   Mathios D, 2016, SCI TRANSL MED, V8, P0, DOI 10.1126/scitranslmed.aag2942
   Mitchell DA, 2015, NATURE, V519, P366, DOI 10.1038/nature14320
   Moeller M, 2007, CANCER RES, V67, P11428, DOI 10.1158/0008-5472.CAN-07-1141
   Moussion C, 2018, IMMUNITY, V49, P997, DOI 10.1016/j.immuni.2018.12.007
   Nava F, 2014, NEURO-ONCOLOGY, V16, P719, DOI 10.1093/neuonc/not316
   Nava S, 2015, STEM CELL TRANSL MED, V4, P1164, DOI 10.5966/sctm.2015-0091
   Nava S, 2012, PLOS ONE, V7, P0, DOI 10.1371/journal.pone.0052301
   Pellegatta S, 2018, ONCOIMMUNOLOGY, V7, P0, DOI 10.1080/2162402X.2017.1412901
   Reardon DA, 2017, SEMIN IMMUNOPATHOL, V39, P225, DOI 10.1007/s00281-016-0616-7
   Rodríguez-Ruiz ME, 2018, TRENDS IMMUNOL, V39, P644, DOI 10.1016/j.it.2018.06.001
   Sallusto F, 1999, NATURE, V401, P708, DOI 10.1038/44385
   Sampson JH, 2011, NEURO-ONCOLOGY, V13, P324, DOI 10.1093/neuonc/noq157
   Schalper KA, 2019, NAT MED, V25, P470, DOI 10.1038/s41591-018-0339-5
   Slingluff CL, 2008, J CLIN ONCOL, V26, P4973, DOI 10.1200/JCO.2008.17.3161
   Stupp R, 2005, NEW ENGL J MED, V352, P987, DOI 10.1056/NEJMoa043330
   Wick W, 2017, NEW ENGL J MED, V377, P1954, DOI 10.1056/NEJMoa1707358
   Wu JJ, 2018, CANCER LETT, V419, P210, DOI 10.1016/j.canlet.2018.01.050
   Zhang Q, 2018, NAT IMMUNOL, V19, P723, DOI 10.1038/s41590-018-0132-0
NR 38
TC 24
Z9 24
U1 0
U2 0
PU OXFORD UNIV PRESS
PI OXFORD
PA GREAT CLARENDON ST, OXFORD OX2 6DP, ENGLAND
SN 
EI 2632-2498
J9 NEURO-ONCOL ADV
JI Neuro-Oncol. Adv.
PD MAY 1
PY 2019
VL 1
IS 1
BP 
EP 
DI 10.1093/noajnl/vdz022
PG 13
WC Oncology; Clinical Neurology
SC Oncology; Neurosciences & Neurology
GA 6I3BB
UT WOS:000886002700010
PM 32642658
DA 2025-02-17
ER

PT J
AU Zhong, QY
   Fan, EX
   Feng, GY
   Chen, QY
   Gou, XX
   Yue, GJ
   Zhang, GH
AF Zhong, Qiu-Yue
   Fan, Er-Xi
   Feng, Guang-Yong
   Chen, Qi-Ying
   Gou, Xiao-Xia
   Yue, Guo-Jun
   Zhang, Gui-hai
TI A gene expression-based study on immune cell subtypes and glioma prognosis
SO BMC CANCER
LA English
DT Article
DE Glioma; Tumour-infiltrating immune cells (TIICs); CIBERSORT; Prognosis
ID regulatory t-cells; dendritic cells; nk cells; monocytes; macrophages; cancer; accumulation; survival; nkg2d
AB Object Glioma is a common malignant tumours in the central nervous system (CNS), that exhibits high morbidity, a low cure rate, and a high recurrence rate. Currently, immune cells are increasingly known to play roles in the suppression of tumourigenesis, progression and tumour growth in many tumours. Therefore, given this increasing evidence, we explored the levels of some immune cell genes for predicting the prognosis of patients with glioma. Methods We extracted glioma data from The Cancer Genome Atlas (TCGA). Using the Cell-type Identification by Estimating Relative Subsets of RNA Transcripts (CIBERSORT) algorithm, the relative proportions of 22 types of infiltrating immune cells were determined. In addition, the relationships between the scales of some immune cells and sex/age were also calculated by a series of analyses. A P-value was derived for the deconvolution of each sample, providing credibility for the data analysis (P < 0.05). All analyses were conducted using R version 3.5.2. Five-year overall survival (OS) also showed the effectiveness and prognostic value of each proportion of immune cells in glioma; a bar plot, correlation-based heatmap (corheatmap), and heatmap were used to represent the proportions of immune cells in each glioma sample. Results In total, 703 transcriptomes from a clinical dataset of glioma patients were drawn from the TCGA database. The relative proportions of 22 types of infiltrating immune cells are presented in a bar plot and heatmap. In addition, we identified the levels of immune cells related to prognosis in patients with glioma. Activated dendritic cells (DCs), eosinophils, activated mast cells, monocytes and activated natural killer (NK) cells were positively related to prognosis in the patients with glioma; however, resting NK cells, CD8(+) T cells, T follicular helper cells, gamma delta T cells and M0 macrophages were negatively related to prognosis in the patients with glioma. Specifically, the proportions of several immune cells were significantly related to patient age and sex. Furthermore, the level of M0 macrophages was significant in regard to interactions with other immune cells, including monocytes and gamma delta T cells, in glioma tissues through sample data analysis. Conclusion We performed a novel gene expression-based study of the levels of immune cell subtypes and prognosis in glioma, which has potential clinical prognostic value for patients with glioma.
C1 [Zhong, Qiu-Yue; Fan, Er-Xi; Feng, Guang-Yong; Chen, Qi-Ying; Gou, Xiao-Xia] Zunyi Med Univ, Dept Head & Neck Oncol, Affiliated Hosp, Zunyi 563000, Guizhou, Peoples R China.
   [Yue, Guo-Jun; Zhang, Gui-hai] Zunyi Med Univ, Dept Head & Neck Oncol, Zunyi 563000, Guizhou, Peoples R China.
C3 Zunyi Medical University; Zunyi Medical University
RP Yue, GJ; Zhang, GH (通讯作者)，Zunyi Med Univ, Dept Head & Neck Oncol, Zunyi 563000, Guizhou, Peoples R China.
EM guojuny007@163.com; zghzhuhai@163.com
CR Alexiou GA, 2013, ACTA NEUROL BELG, V113, P7, DOI 10.1007/s13760-012-0097-y
   Banchereau J, 2005, NAT REV IMMUNOL, V5, P296, DOI 10.1038/nri1592
   Baur AS, 2013, BLOOD, V122, P2185, DOI 10.1182/blood-2012-09-456988
   Bergmann CE, 2006, J LEUKOCYTE BIOL, V80, P59, DOI 10.1189/jlb.0206087
   Bie L, 2011, PLOS ONE, V6, P0, DOI 10.1371/journal.pone.0025631
   Boussiotis VA, 2018, ONCOGENE, V37, P1121, DOI 10.1038/s41388-017-0024-z
   Bryant NL, 2009, NEURO-ONCOLOGY, V11, P357, DOI 10.1215/15228517-2008-111
   Bryceson YT, 2006, BLOOD, V107, P159, DOI 10.1182/blood-2005-04-1351
   Cackowski FC, 2019, PROSTATE, V79, P1715, DOI 10.1002/pros.23896
   CARDING SR, 1990, GENE DEV, V4, P1304, DOI 10.1101/gad.4.8.1304
   Chiesa S, 2005, MOL IMMUNOL, V42, P477, DOI 10.1016/j.molimm.2004.07.030
   Cormier SA, 2006, J LEUKOCYTE BIOL, V79, P1131, DOI 10.1189/jlb.0106027
   Crane CA, 2014, P NATL ACAD SCI USA, V111, P12823, DOI 10.1073/pnas.1413933111
   Crane CA, 2010, NEURO-ONCOLOGY, V12, P7, DOI 10.1093/neuonc/nop009
   Dal-Secco D, 2015, J EXP MED, V212, P447, DOI 10.1084/jem.20141539
   DEFENDINI R, 1981, ARCH NEUROL-CHICAGO, V38, P52, DOI 10.1001/archneur.1981.00510010078016
   Ge PL, 2019, BIOMED PHARMACOTHER, V118, P0, DOI 10.1016/j.biopha.2019.109228
   Hayes RL, 2001, CRIT REV ONCOL HEMAT, V39, P31, DOI 10.1016/S1040-8428(01)00122-6
   Heimberger AB, 2008, CLIN CANCER RES, V14, P5166, DOI 10.1158/1078-0432.CCR-08-0320
   Janakiram M, 2016, IMMUNOTHERAPY-UK, V8, P809, DOI 10.2217/imt-2016-0001
   Koh YI, 2005, J KOREAN MED SCI, V20, P384, DOI 10.3346/jkms.2005.20.3.384
   Lanier LL, 2005, ANNU REV IMMUNOL, V23, P225, DOI 10.1146/annurev.immunol.23.021704.115526
   Lindau D, 2013, IMMUNOLOGY, V138, P105, DOI 10.1111/imm.12036
   Lion E, 2012, ONCOLOGIST, V17, P1256, DOI 10.1634/theoncologist.2011-0122
   Long GV, 2018, LANCET ONCOL, V19, P672, DOI 10.1016/S1470-2045(18)30139-6
   Lotfi R, 2007, J IMMUNOTHER, V30, P16, DOI 10.1097/01.cji.0000211324.53396.f6
   Moretta L, 2004, EMBO J, V23, P255, DOI 10.1038/sj.emboj.7600019
   Muenst S, 2014, BREAST CANCER RES TR, V146, P15, DOI 10.1007/s10549-014-2988-5
   Nakasone C, 2007, MICROBES INFECT, V9, P251, DOI 10.1016/j.micinf.2006.11.015
   Newman AM, 2015, NAT METHODS, V12, P453, DOI 10.1038/NMETH.3337
   Omar AI, 2014, J VIS EXP, V92, P0
   Ray R, 2017, BLOOD, V129, P1177, DOI 10.1182/blood-2016-10-743757
   Shen-Orr SS, 2013, CURR OPIN IMMUNOL, V25, P571, DOI 10.1016/j.coi.2013.09.015
   Shi C, 2011, NAT REV IMMUNOL, V11, P762, DOI 10.1038/nri3070
   Taphoorn MJB, 2004, LANCET NEUROL, V3, P159, DOI 10.1016/S1474-4422(04)00680-5
   Tehrani M, 2008, BRAIN PATHOL, V18, P164, DOI 10.1111/j.1750-3639.2007.00108.x
   Vinnakota K, 2013, NEURO-ONCOLOGY, V15, P1457, DOI 10.1093/neuonc/not115
   Wang QH, 2017, CANCER CELL, V32, P42, DOI 10.1016/j.ccell.2017.12.012
   Ward R, 2015, ONCOTARGET, V6, P14687, DOI 10.18632/oncotarget.4189
   Whiteside TL, 2008, ONCOGENE, V27, P5904, DOI 10.1038/onc.2008.271
   Wolchok JD, 2017, NEW ENGL J MED, V377, P1345, DOI 10.1056/NEJMoa1709684
   Wu SM, 2019, TECHNOL CANCER RES T, V18, P0, DOI 10.1177/1533033819869949
   Yang XD, 2019, J TRANSL MED, V17, P0, DOI 10.1186/s12967-019-1964-6
   Yona S, 2013, IMMUNITY, V38, P79, DOI 10.1016/j.immuni.2012.12.001
   Zhang SC, 2019, CANCER SCI, V110, P1564, DOI 10.1111/cas.13996
NR 45
TC 51
Z9 53
U1 1
U2 10
PU BMC
PI LONDON
PA CAMPUS, 4 CRINAN ST, LONDON N1 9XW, ENGLAND
SN 
EI 1471-2407
J9 BMC CANCER
JI BMC Cancer
PD NOV 15
PY 2019
VL 19
IS 1
BP 
EP 
DI 10.1186/s12885-019-6324-7
PG 10
WC Oncology
SC Oncology
GA JO7BL
UT WOS:000497730800005
PM 31729963
DA 2025-02-17
ER

PT J
AU Sharma, N
   Saxenal, S
   Agrawal, I
   Singh, S
   Srinivasan, V
   Arvind, S
   Epari, S
   Paul, S
   Jha, S
AF Sharma, Nidhi
   Saxenal, Shivanjali
   Agrawal, Ishan
   Singh, Shalini
   Srinivasan, Varsha
   Arvind, S.
   Epari, Sridhar
   Paul, Sushmita
   Jha, Sushmita
TI Differential Expression Profile of NLRs and AIM2 in Glioma and Implications for NLRP12 in Glioblastoma
SO SCIENTIFIC REPORTS
LA English
DT Article
ID attenuates colon inflammation; nf-kappa-b; protein; apoptosis; temozolomide; methylation; recruitment; activation; growth
AB Gliomas are the most prevalent primary brain tumors with immense clinical heterogeneity, poor prognosis and survival. The nucleotide-binding domain, and leucine-rich repeat containing receptors (NLRs) and absent-in-melanoma 2 (AIM2) are innate immune receptors crucial for initiation and progression of several cancers. There is a dearth of reports linking NLRs and AIM2 to glioma pathology. NLRs are expressed by cells of innate immunity, including monocytes, macrophages, dendritic cells, endothelial cells, and neutrophils, as well as cells of the adaptive immune system. NLRs are critical regulators of major inflammation, cell death, immune and cancer-associated pathways. We used a data-driven approach to identify NLRs, AIM2 and NLR-associated gene expression and methylation patterns in low grade glioma and glioblastoma, using The Cancer Genome Atlas (TCGA) patient datasets. Since TCGA data is obtained from tumor tissue, comprising of multiple cell populations including glioma cells, endothelial cells and tumor-associated microglia/macrophages we have used multiple cell lines and human brain tissues to identify cell-specific effects. TCGA data mining showed significant differential NLR regulation and strong correlation with survival in different grades of glioma. We report differential expression and methylation of NLRs in glioma, followed by NLRP12 identification as a candidate prognostic marker for glioma progression. We found that NIrp12 deficient microglia show increased colony formation while NIrp12 deficient glioma cells show decreased cellular proliferation. Immunohistochemistry of human glioma tissue shows increased NLRP12 expression. Interestingly, microglia show reduced migration towards NIrp12 deficient glioma cells.
C1 [Sharma, Nidhi; Saxenal, Shivanjali; Agrawal, Ishan; Singh, Shalini; Srinivasan, Varsha; Arvind, S.; Paul, Sushmita; Jha, Sushmita] Indian Inst Technol Jodhpur, Dept Biosci & Bioengn, Jodhpur, Rajasthan, India.
   [Epari, Sridhar] Tata Mem Hosp, Dept Pathol, Mumbai, Maharashtra, India.
C3 Indian Institute of Technology System (IIT System); Indian Institute of Technology (IIT) - Jodhpur; Tata Memorial Centre (TMC); Tata Memorial Hospital
RP Jha, S (通讯作者)，Indian Inst Technol Jodhpur, Dept Biosci & Bioengn, Jodhpur, Rajasthan, India.
EM sushmitajha@iitj.ac.in
FU Indian Institute of Technology, Jodhpur; Department of Biotechnology, Government of India [BT/PR12831/MED/30/1489/2015]; Department of Science and Technology, Government of India [SB/YS/LS-282/2013]
CR Allen IC, 2012, IMMUNITY, V36, P742, DOI 10.1016/j.immuni.2012.03.012
   Allen IC, 2014, FRONT IMMUNOL, V5, P0, DOI 10.3389/fimmu.2014.00169
   Arthur JC, 2010, J IMMUNOL, V185, P4515, DOI 10.4049/jimmunol.1002227
   Borghini S, 2011, ARTHRITIS RHEUM-US, V63, P830, DOI 10.1002/art.30170
   Bussi C, 2017, SCI REP-UK, V7, P0, DOI 10.1038/srep43153
   da Fonseca ACC, 2013, CLIN DEV IMMUNOL, V0, P0, DOI DOI 10.1155/2013/264124
   Cerami E, 2012, CANCER DISCOV, V2, P401, DOI 10.1158/2159-8290.CD-12-0095
   Chen GY, 2014, EUR J IMMUNOL, V44, P321, DOI 10.1002/eji.201344135
   Chen L, 2017, NAT IMMUNOL, V18, P541, DOI 10.1038/ni.3690
   Chin L, 2008, NATURE, V455, P1061, DOI 10.1038/nature07385
   Conti BJ, 2005, J BIOL CHEM, V280, P18375, DOI 10.1074/jbc.M413169200
   Couturier-Maillard A, 2013, J CLIN INVEST, V123, P700, DOI 10.1172/JCI62236
   Däbritz J, 2015, J IMMUNOL, V194, P2424, DOI 10.4049/jimmunol.1401482
   Dai XJ, 2015, CELL STRESS CHAPERON, V20, P321, DOI 10.1007/s12192-014-0552-1
   Davis BK, 2011, ANNU REV IMMUNOL, V29, P707, DOI 10.1146/annurev-immunol-031210-101405
   Dunn J, 2009, BRIT J CANCER, V101, P124, DOI 10.1038/sj.bjc.6605127
   Gao JJ, 2013, SCI SIGNAL, V6, P0, DOI 10.1126/scisignal.2004088
   Guo HT, 2015, NAT MED, V21, P677, DOI 10.1038/nm.3893
   Herbst RS, 2004, INT J RADIAT ONCOL, V59, P21, DOI 10.1016/j.ijrobp.2003.11.041
   Hoffman HM, 2001, NAT GENET, V29, P301, DOI 10.1038/ng756
   Huang J, 2017, FRONT PHARMACOL, V8, P0, DOI 10.3389/fphar.2017.00242
   Iacob Gabriel, 2009, J MED LIFE, V2, P386
   Ismail IH, 2016, CELL CYCLE, V15, P84, DOI 10.1080/15384101.2015.1121322
   Jha S, 2010, J NEUROSCI, V30, P15811, DOI 10.1523/JNEUROSCI.4088-10.2010
   Karan D, 2017, SCI REP-UK, V7, P0, DOI 10.1038/s41598-017-04286-4
   Karki R, 2016, NATURE, V0, P0
   Lane D, 2010, CSH PERSPECT BIOL, V2, P0, DOI 10.1101/cshperspect.a000893
   Li LL, 2015, AM J CANCER RES, V5, P442
   Li XM, 2016, ONCOTARGET, V7, P33440, DOI 10.18632/oncotarget.7961
   Linz BML, 2017, J IMMUNOL, V198, P2426, DOI 10.4049/j.immunol.1601048
   Louis DN, 2016, ACTA NEUROPATHOL, V131, P803, DOI 10.1007/s00401-016-1545-1
   Müller S, 2017, GENOME BIOL, V18, P0, DOI 10.1186/s13059-017-1362-4
   Newton K, 2012, CSH PERSPECT BIOL, V4, P0, DOI 10.1101/cshperspect.a006049
   Ohgaki H, 2009, CANCER SCI, V100, P2235, DOI 10.1111/j.1349-7006.2009.01308.x
   Olivier M, 2010, CSH PERSPECT BIOL, V2, P0, DOI 10.1101/cshperspect.a001008
   Paugh SW, 2015, NAT GENET, V47, P607, DOI 10.1038/ng.3283
   Pinheiro AS, 2011, J MOL BIOL, V413, P790, DOI 10.1016/j.jmb.2011.09.024
   Qin Q, 2014, PLOS ONE, V9, P0, DOI 10.1371/journal.pone.0098022
   Schneider CA, 2012, NAT METHODS, V9, P671, DOI 10.1038/nmeth.2089
   Shannon P, 2003, GENOME RES, V13, P2498, DOI 10.1101/gr.1239303
   Sharma N, 2017, TRANSL CANCER RES, V6, PS296, DOI 10.21037/tcr.2017.03.54
   Stone AR, 2004, AM J PATHOL, V165, P1151, DOI 10.1016/S0002-9440(10)63376-7
   Stupp R, 2005, NEW ENGL J MED, V352, P987, DOI 10.1056/NEJMoa043330
   Takeuchi O, 2010, CELL, V140, P805, DOI 10.1016/j.cell.2010.01.022
   Tarassishin L, 2014, PLOS ONE, V9, P0, DOI 10.1371/journal.pone.0103432
   Tricarico P, 2018, INFLAMMOPHARMACOLOGY, V26, P285, DOI 10.1007/s10787-017-0369-5
   Tuncer S, 2014, J LEUKOCYTE BIOL, V96, P991, DOI 10.1189/jlb.3RU0514-265RR
   Underhill C, 2011, ANN ONCOL, V22, P268, DOI 10.1093/annonc/mdq322
   Villeneuve J, 2005, CANCER RES, V65, P3928, DOI 10.1158/0008-5472.CAN-04-3612
   von Kampen O, 2010, J BIOL CHEM, V285, P19921, DOI 10.1074/jbc.M110.127480
   Wang BY, 2015, SCI REP-UK, V5, P0, DOI 10.1038/srep16589
   Wang L, 2002, J BIOL CHEM, V277, P29874, DOI 10.1074/jbc.M203915200
   Williams KL, 2005, J BIOL CHEM, V280, P39914, DOI 10.1074/jbc.M502820200
   Wu MF, 2013, J BIOMED SCI, V20, P0, DOI 10.1186/1423-0127-20-36
   Wybranska I, 2013, HUM CELL, V26, P137, DOI 10.1007/s13577-011-0029-9
   Ye ZM, 2008, MOL CELL BIOL, V28, P1841, DOI 10.1128/MCB.01468-07
   Zaki MH, 2014, P NATL ACAD SCI USA, V111, P385, DOI 10.1073/pnas.1317643111
   Zaki MH, 2011, CANCER CELL, V20, P649, DOI 10.1016/j.ccr.2011.10.022
   Zhang HW, 2016, ONCOTARGET, V7, P50099, DOI 10.18632/oncotarget.10318
   Zhu AH, 2019, PATHOL RES PRACT, V215, P600, DOI 10.1016/j.prp.2018.12.035
   Zhu H, 2017, CELL MOL IMMUNOL, V14, P403, DOI 10.1038/cmi.2017.14
NR 66
TC 34
Z9 35
U1 0
U2 6
PU NATURE PORTFOLIO
PI BERLIN
PA HEIDELBERGER PLATZ 3, BERLIN, 14197, GERMANY
SN 2045-2322
EI 
J9 SCI REP-UK
JI Sci Rep
PD JUN 11
PY 2019
VL 9
IS 
BP 
EP 
DI 10.1038/s41598-019-44854-4
PG 13
WC Multidisciplinary Sciences
SC Science & Technology - Other Topics
GA IC4UN
UT WOS:000470962100044
PM 31186453
DA 2025-02-17
ER

PT J
AU Bärtschi, P
   Luna, E
   González-López, P
   Abarca, J
   Herrero, J
   Costa, E
   Paya, A
   Sales, J
   Moreno, P
AF Bartschi, Patrick
   Luna, Enrique
   Gonzalez-Lopez, Pablo
   Abarca, Javier
   Herrero, Joaquin
   Costa, Estela
   Paya, Artemio
   Sales, Juan
   Moreno, Pedro
TI A Very Rare Case of Right Insular Lobe Langerhans Cell Histiocytosis (CD1a<SUP>+</SUP>) Mimicking Glioblastoma Multiforme in a Young Adult
SO WORLD NEUROSURGERY
LA English
DT Article
DE 5-ALA; Birbeck granules; Histiocytosis; Insula; Langerhans cell
ID therapy
AB BACKGROUND: Langerhans cell histiocytosis (LCH) is a multisystemic dendritic cell proliferation that is relatively uncommon in adults. Central nervous system LCH outside the pituitary gland is even more uncommon. CASE DESCRIPTION: We report the case of a 42-year-old man who had complained of right-side hemicranial pain and left arm minor paresis. The symptoms were due to a right insular lobe heterogeneous-enhancing lesion associated with extensive vasogenic edema. The first diagnostic impression suggested glioblastoma multiforme or localized metastasis. The thoracic, abdominal, pelvic computed tomography scan only detected small upper lung inactive nodules suggesting silent focal LCH. A very hard lesion was almost completely removed through a pterional craniotomy approach, with no fluorescence after aminolevulinic acid infusion. The intraoperative biopsy findings ruled out glioma but could not confirm lymphoma. The definitive cerebral biopsy findings showed lymphocytes and histiocytes (CD1a(+), S-1001(+)), with a diagnosis of intracerebral parenchymal LCH. Fractioned radiotherapy resulted in clinical and radiological remission. CONCLUSIONS: The present case is so rare it should not be used as a guide. We probably will never see a single intraparenchymal supratentorial central nervous system LCH lesion. However, we hope our report will help colleagues in the future with the thought process.
C1 [Bartschi, Patrick; Luna, Enrique; Gonzalez-Lopez, Pablo; Abarca, Javier; Sales, Juan; Moreno, Pedro] Univ Gen Hosp Alicante, Fdn Promot Hlth & Biomed Res Valencian Reg, Dept Neurosurg, Alicante, Spain.
   [Herrero, Joaquin] Univ Gen Hosp Alicante, Fdn Promot Hlth & Biomed Res Valencian Reg, Dept Oncol, Alicante, Spain.
   [Costa, Estela; Paya, Artemio] Univ Gen Hosp Alicante, Fdn Promot Hlth & Biomed Res Valencian Reg, Dept Pathol, Alicante, Spain.
C3 General University Hospital of Alicante; General University Hospital of Alicante; General University Hospital of Alicante
RP González-López, P (通讯作者)，Univ Gen Hosp Alicante, Fdn Promot Hlth & Biomed Res Valencian Reg, Dept Neurosurg, Alicante, Spain.
EM gonzalez_pab@gva.es
CR Abla O, 2015, HEMATOL-AM SOC HEMAT, V0, PP565, DOI 10.1182/asheducation-2015.1.565
   Allen CE, 2015, BLOOD, V126, P26, DOI 10.1182/blood-2014-12-569301
   Dhall G, 2008, PEDIATR BLOOD CANCER, V50, P72, DOI 10.1002/pbc.21225
   EGELER RM, 1992, J PEDIATR ORTHOPED, V12, P811, DOI 10.1097/01241398-199211000-00021
   Favara BE, 1997, PEDIATR PATHOL LAB M, V17, P769, DOI 10.1080/107710497174471
   Grois N, 2006, PEDIATR BLOOD CANCER, V46, P228, DOI 10.1002/pbc.20425
   Grois N, 2005, BRAIN, V128, P829, DOI 10.1093/brain/awh403
   Haupt R, 2013, PEDIATR BLOOD CANCER, V60, P175, DOI 10.1002/pbc.24367
   Hoover KB, 2007, SKELETAL RADIOL, V36, P95, DOI 10.1007/s00256-006-0193-2
   Hund E, 1999, J NEUROL SCI, V171, P145, DOI 10.1016/S0022-510X(99)00258-0
   Idbaih A, 2004, PEDIATR BLOOD CANCER, V43, P55, DOI 10.1002/pbc.20040
   Kotecha R, 2014, AM J CLIN ONCOL-CANC, V37, P592, DOI 10.1097/COC.0b013e318281d6ce
   Kriz J, 2013, RADIAT ONCOL, V8, P0, DOI 10.1186/1748-717X-8-233
   Lampert F, 1998, HEMATOL ONCOL CLIN N, V12, P213, DOI 10.1016/S0889-8588(05)70506-2
   Li CW, 2016, J THORAC DIS, V8, P0, DOI 10.21037/jtd.2016.04.64
   Malpas JS, 1996, MED PEDIATR ONCOL, V27, P540
   Nicholson HS, 1998, HEMATOL ONCOL CLIN N, V12, P379, DOI 10.1016/S0889-8588(05)70517-7
   Pardanani A, 2003, MAYO CLIN PROC, V78, P301, DOI 10.4065/78.3.301
   Perren F, 2011, J NEUROL SCI, V301, P96, DOI 10.1016/j.jns.2010.11.006
   Safaei A, 2015, IRAN J MED SCI, V40, P282
   Simko SJ, 2014, PEDIATR BLOOD CANCER, V61, P479, DOI 10.1002/pbc.24772
   Tazi A, 2015, ORPHANET J RARE DIS, V10, P0, DOI 10.1186/s13023-015-0249-2
   Woo KI, 2003, OPHTHAL PLAST RECONS, V19, P429, DOI 10.1097/01.IOP.0000092800.86282.27
   Yagci B, 2008, PEDIATR HEMAT ONCOL, V25, P399, DOI 10.1080/08880010802107356
NR 24
TC 3
Z9 3
U1 0
U2 3
PU ELSEVIER SCIENCE INC
PI NEW YORK
PA 360 PARK AVE SOUTH, NEW YORK, NY 10010-1710 USA
SN 1878-8750
EI 1878-8769
J9 WORLD NEUROSURG
JI World Neurosurg.
PD JAN 15
PY 2019
VL 121
IS 
BP 4
EP 11
DI 10.1016/j.wneu.2018.09.093
PG 8
WC Clinical Neurology; Surgery
SC Neurosciences & Neurology; Surgery
GA HD9QJ
UT WOS:000452897000121
PM 30261373
DA 2025-02-17
ER

PT J
AU Deng, XY
   Lin, DD
   Chen, B
   Zhang, XJ
   Xu, XX
   Yang, ZL
   Shen, XC
   Yang, L
   Lu, XQ
   Sheng, HS
   Yin, B
   Zhang, N
   Lin, J
AF Deng, Xiangyang
   Lin, Dongdong
   Chen, Bo
   Zhang, Xiaojia
   Xu, Xingxing
   Yang, Zelin
   Shen, Xuchao
   Yang, Liang
   Lu, Xiangqi
   Sheng, Hansong
   Yin, Bo
   Zhang, Nu
   Lin, Jian
TI Development and Validation of an IDH1-Associated Immune Prognostic Signature for Diffuse Lower-Grade Glioma
SO FRONTIERS IN ONCOLOGY
LA English
DT Article
DE lower-grade glioma; IDH1; mutation; immune prognostic signature; nomogram
ID idh mutation; expression
AB A mutation in the isocitrate dehydrogenase 1 (IDH1) gene is the most common mutation in diffuse lower-grade gliomas (LGGs), and it is significantly related to the prognosis of LGGs. We aimed to explore the influence of the IDH1 mutation on the immune microenvironment and develop an IDH1-associated immune prognostic signature (IPS) for predicting prognosis in LGGs. IDH1 mutation status and RNA expression were investigated in two different public cohorts. To develop an IPS, LASSO Cox analysis was conducted for immune-related genes that were differentially expressed between IDH1(wt) and IDH1(mut) LGG patients. Then, we systematically analyzed the influence of the IPS on the immune microenvironment. A total of 41 immune prognostic genes were identified based on the IDH1 mutation status. A four-gene IPS was established and LGG patients were effectively stratified into low- and high-risk groups in both the training and validation sets. Stratification analysis and multivariate Cox analysis revealed that the IPS was an independent prognostic factor. We also found that high-risk LGG patients had higher levels of infiltrating B cells, CD4+ T cells, CD8+ T cells, neutrophils, macrophages and dendritic cells, and expressed higher levels of CTLA-4, PD-1 and TIM-3. Moreover, a novel nomogram model was established to estimate the overall survival in LGG patients. The current study provides novel insights into the LGG immune microenvironment and potential immunotherapies. The proposed IPS is a clinically promising biomarker that can be used to classify LGG patients into subgroups with distinct outcomes and immunophenotypes, with the potential to facilitate individualized management and improve prognosis.
C1 [Deng, Xiangyang; Lin, Dongdong; Zhang, Xiaojia; Yang, Zelin; Shen, Xuchao; Yang, Liang; Lu, Xiangqi; Sheng, Hansong; Yin, Bo; Zhang, Nu; Lin, Jian] Wenzhou Med Univ, Affiliated Hosp 2, Dept Neurosurg, Wenzhou, Peoples R China.
   [Deng, Xiangyang; Lin, Dongdong; Zhang, Xiaojia; Yang, Zelin; Shen, Xuchao; Yang, Liang; Lu, Xiangqi; Sheng, Hansong; Yin, Bo; Zhang, Nu; Lin, Jian] Wenzhou Med Univ, Yuying Childrens Hosp, Wenzhou, Peoples R China.
   [Chen, Bo] Wenzhou Med Univ, Clin Med Coll 2, Wenzhou, Peoples R China.
   [Xu, Xingxing] Wenzhou Med Univ, Sch Basic Med Sci, Wenzhou, Peoples R China.
C3 Wenzhou Medical University; Wenzhou Medical University; Wenzhou Medical University; Wenzhou Medical University
RP Zhang, N; Lin, J (通讯作者)，Wenzhou Med Univ, Affiliated Hosp 2, Dept Neurosurg, Wenzhou, Peoples R China.; Zhang, N; Lin, J (通讯作者)，Wenzhou Med Univ, Yuying Childrens Hosp, Wenzhou, Peoples R China.
EM zhangnu65@163.com; linjian32222@163.com
FU Public Welfare Projects of Science and Technology Department of Zhejiang Province [2015C33144]
CR Berghoff AS, 2017, NEURO-ONCOLOGY, V19, P1460, DOI 10.1093/neuonc/nox054
   Berghoff AS, 2015, NEURO-ONCOLOGY, V17, P1064, DOI 10.1093/neuonc/nou307
   Bhattacharya S, 2014, IMMUNOL RES, V58, P234, DOI 10.1007/s12026-014-8516-1
   Bunse L, 2018, NAT MED, V24, P1192, DOI 10.1038/s41591-018-0095-6
   Chen X, 2015, ONCOL LETT, V9, P2143, DOI 10.3892/ol.2015.3004
   Cheng W, 2017, MOL NEUROBIOL, V54, P5996, DOI 10.1007/s12035-016-0150-6
   de Almeida SF, 2005, BLOOD, V106, P971, DOI 10.1182/blood-2004-12-4640
   Eckel-Passow JE, 2015, NEW ENGL J MED, V372, P2499, DOI 10.1056/NEJMoa1407279
   Friedman J, 2010, J STAT SOFTW, V33, P1, DOI 10.18637/jss.v033.i01
   Goeman JJ, 2010, BIOMETRICAL J, V52, P70, DOI 10.1002/bimj.200900028
   Gomez GG, 2006, GENE THER MOL BIOL, V10A, P133
   Gu DQ, 2018, J IMMUNOTHER CANCER, V6, P0, DOI 10.1186/s40425-018-0449-0
   Heagerty PJ, 2000, BIOMETRICS, V56, P337, DOI 10.1111/j.0006-341X.2000.00337.x
   Hentze MW, 2010, CELL, V142, P24, DOI 10.1016/j.cell.2010.06.028
   Hodges TR, 2017, NEURO-ONCOLOGY, V19, P1047, DOI 10.1093/neuonc/nox026
   Ius T, 2018, NEURO-ONCOLOGY, V20, P776, DOI 10.1093/neuonc/nox234
   Jang BS, 2018, RADIOTHER ONCOL, V128, P245, DOI 10.1016/j.radonc.2018.05.003
   Kiran M, 2019, MOL NEUROBIOL, V56, P4786, DOI 10.1007/s12035-018-1416-y
   Kloosterhof NK, 2011, LANCET ONCOL, V12, P83, DOI 10.1016/S1470-2045(10)70053-X
   Kohanbash G, 2017, J CLIN INVEST, V127, P1425, DOI 10.1172/JCI90644
   Li GZ, 2017, ONCOIMMUNOLOGY, V6, P0, DOI 10.1080/2162402X.2017.1328339
   Li TW, 2017, CANCER RES, V77, PE108, DOI 10.1158/0008-5472.CAN-17-0307
   Liu JK, 2014, CELL DEATH DIFFER, V21, P1325, DOI 10.1038/cdd.2014.65
   Liu X, 2019, AGING-US, V11, P673, DOI 10.18632/aging.101769
   Love MI, 2014, GENOME BIOL, V15, P0, DOI 10.1186/s13059-014-0550-8
   Naumann U, 2004, ACTA NEUROPATHOL, V107, P17, DOI 10.1007/s00401-003-0772-4
   Philip B, 2018, CELL REP, V23, P1553, DOI 10.1016/j.celrep.2018.03.133
   Reuben A, 2014, EUR J IMMUNOL, V44, P1604, DOI 10.1002/eji.201343955
   Shen YQ, 2017, INT J MOL SCI, V18, P0, DOI 10.3390/ijms18102035
   Subramanian A, 2005, P NATL ACAD SCI USA, V102, P15545, DOI 10.1073/pnas.0506580102
   Suzuki H, 2015, NAT GENET, V47, P458, DOI 10.1038/ng.3273
   Tibshirani R, 1997, STAT MED, V16, P385, DOI 10.1002/(SICI)1097-0258(19970228)16:4<385::AID-SIM380>3.0.CO;2-3
   Wang ZL, 2018, CANCER SCI, V109, P2697, DOI 10.1111/cas.13744
   Wefel JS, 2016, NEURO-ONCOLOGY, V18, P1656, DOI 10.1093/neuonc/now165
   Wesseling P, 2018, NEUROPATH APPL NEURO, V44, P139, DOI 10.1111/nan.12432
   Weston C, 2016, PLOS ONE, V11, P0, DOI 10.1371/journal.pone.0166593
   Zhang XR, 2016, NEURO-ONCOLOGY, V18, P1402, DOI 10.1093/neuonc/now061
   Zhou YY, 2019, NAT COMMUN, V10, P0, DOI 10.1038/s41467-019-09234-6
NR 38
TC 30
Z9 30
U1 0
U2 6
PU FRONTIERS MEDIA SA
PI LAUSANNE
PA AVENUE DU TRIBUNAL FEDERAL 34, LAUSANNE, CH-1015, SWITZERLAND
SN 2234-943X
EI 
J9 FRONT ONCOL
JI Front. Oncol.
PD NOV 22
PY 2019
VL 9
IS 
BP 
EP 
DI 10.3389/fonc.2019.01310
PG 12
WC Oncology
SC Oncology
GA JT8RE
UT WOS:000501249900001
PM 31824866
DA 2025-02-17
ER

PT J
AU Di Tacchio, M
   Macas, J
   Weissenberger, J
   Sommer, K
   Bähr, O
   Steinbach, JP
   Senft, C
   Seifert, V
   Glas, M
   Herrlinger, U
   Krex, D
   Meinhardt, M
   Weyerbrock, A
   Timmer, M
   Goldbrunner, R
   Deckert, M
   Scheel, AH
   Büttner, R
   Grauer, OM
   Schittenhelm, J
   Tabatabai, G
   Harter, PN
   Günther, S
   Devraj, K
   Plate, KH
   Reiss, Y
AF Di Tacchio, Mariangela
   Macas, Jadranka
   Weissenberger, Jakob
   Sommer, Kathleen
   Baehr, Oliver
   Steinbach, Joachim P.
   Senft, Christian
   Seifert, Volker
   Glas, Martin
   Herrlinger, Ulrich
   Krex, Dietmar
   Meinhardt, Matthias
   Weyerbrock, Astrid
   Timmer, Marco
   Goldbrunner, Roland
   Deckert, Martina
   Scheel, Andreas H.
   Buettner, Reinhard
   Grauer, Oliver M.
   Schittenhelm, Jens
   Tabatabai, Ghazaleh
   Harter, Patrick N.
   Guenther, Stefan
   Devraj, Kavi
   Plate, Karl H.
   Reiss, Yvonne
TI Tumor Vessel Normalization, Immunostimulatory Reprogramming, and Improved Survival in Glioblastoma with Combined Inhibition of PD-1, Angiopoietin-2, and VEGF
SO CANCER IMMUNOLOGY RESEARCH
LA English
DT Article
ID blood-brain-barrier; in-vivo; expression; angiogenesis; tie2; temozolomide; vasculature; macrophages; stabilizes; blockade
AB Glioblastoma (GBM) is a non-T-cell-inflamed cancer characterized by an immunosuppressive microenvironment that impedes dendritic cell maturation and T-cell cytotoxicity. Proangiogenic cytokines such as VEGF and angiopoietin-2 (Ang-2) have high expression in glioblastoma in a cell-specific manner and not only drive tumor angiogenesis and vascular permeability but also negatively regulate T-lymphocyte and innate immune cell responses. Consequently, the alleviation of immunosuppression might be a prerequisite for successful immune checkpoint therapy in GBM. We here combined antiangiogenic and immune checkpoint therapy and demonstrated improved therapeutic efficacy in syngeneic, orthotopic GBM models. We observed that blockade of VEGF, Ang-2, and programmed cell death protein-1 (PD-1) significantly extended survival compared with vascular targeting alone. In the GBM microenvironment, triple therapy increased the numbers of CTLs, which inversely correlated with myeloid-derived suppressor cells and regulatory T cells. Transcriptome analysis of GBM microvessels indicated a global vascular normalization that was highest after triple therapy. Our results propose a rationale to overcome tumor immunosuppression and the current limitations of VEGF monotherapy by integrating the synergistic effects of VEGF/Ang-2 and PD-1 blockade to reinforce antitumor immunity through a normalized vasculature.
C1 [Di Tacchio, Mariangela; Macas, Jadranka; Weissenberger, Jakob; Sommer, Kathleen; Harter, Patrick N.; Devraj, Kavi; Plate, Karl H.; Reiss, Yvonne] Goethe Univ, Univ Hosp, Edinger Inst, Inst Neurol, Heinrich Hoffmann Str 7, D-60528 Frankfurt, Germany.
   [Di Tacchio, Mariangela; Baehr, Oliver; Steinbach, Joachim P.; Senft, Christian; Seifert, Volker; Harter, Patrick N.; Plate, Karl H.; Reiss, Yvonne] German Canc Consortium DKTK, Partner Site Frankfurt Mainz, Frankfurt, Germany.
   [Di Tacchio, Mariangela; Baehr, Oliver; Steinbach, Joachim P.; Senft, Christian; Seifert, Volker; Krex, Dietmar; Tabatabai, Ghazaleh; Harter, Patrick N.; Plate, Karl H.; Reiss, Yvonne] German Canc Res Ctr, Heidelberg, Germany.
   [Macas, Jadranka; Weissenberger, Jakob; Sommer, Kathleen; Baehr, Oliver; Steinbach, Joachim P.; Harter, Patrick N.; Devraj, Kavi; Plate, Karl H.; Reiss, Yvonne] Frankfurt Canc Inst, Frankfurt, Germany.
   [Baehr, Oliver; Steinbach, Joachim P.] Goethe Univ, Univ Hosp, Senckenberg Inst Neurooncol, Frankfurt, Germany.
   [Senft, Christian; Seifert, Volker] Goethe Univ, Univ Hosp, Dept Neurosurg, Frankfurt, Germany.
   [Glas, Martin] Univ Duisburg Essen, Univ Hosp Essen, Div Clin Neurooncol, Dept Neurol, Essen, Germany.
   [Glas, Martin] German Canc Consortium DKTK, Partner Site Essen Dusseldorf, Essen, Germany.
   [Glas, Martin] Univ Duisburg Essen, Univ Hosp Essen, West German Canc Ctr WTZ, DKFZ Div Translat Neurooncol, Essen, Germany.
   [Herrlinger, Ulrich] Univ Bonn, Med Ctr, Div Clin Neurooncol, Dept Neurol, Bonn, Germany.
   [Krex, Dietmar] Tech Univ Dresden, Dept Neurosurg, Dresden, Germany.
   [Krex, Dietmar] German Canc Consortium DKTK, Partner Site Dresden, Dresden, Germany.
   [Meinhardt, Matthias] Tech Univ Dresden, Inst Pathol, Dresden, Germany.
   [Weyerbrock, Astrid] Univ Freiburg, Med Ctr, Dept Neurosurg, Freiburg, Germany.
   [Timmer, Marco; Goldbrunner, Roland] Univ Hosp Cologne, Ctr Neurosurg, Cologne, Germany.
   [Deckert, Martina] Univ Hosp Cologne, Inst Neuropathol, Cologne, Germany.
   [Scheel, Andreas H.; Buettner, Reinhard] Univ Hosp Cologne, Inst Pathol, Cologne, Germany.
   [Grauer, Oliver M.] Univ Hosp Muenster, Inst Translat Neurol, Dept Neurol, Munster, Germany.
   [Schittenhelm, Jens] Eberhard Karls Univ Tuebingen, Inst Pathol & Neuropathol, Dept Neuropathol, Tubingen, Germany.
   [Tabatabai, Ghazaleh] Eberhard Karls Univ Tubingen, Univ Hosp Tubingen,Dept Neurol, Hertie Inst Clin Brain Res,Ctr CNS Tumors, Ctr Comprehens Canc,Interdisciplinary Div Neuroon, Tubingen, Germany.
   [Tabatabai, Ghazaleh] Eberhard Karls Univ Tubingen, Univ Hosp Tubingen,Dept Neurosurg, Hertie Inst Clin Brain Res,Ctr CNS Tumors, Ctr Comprehens Canc,Interdisciplinary Div Neuroon, Tubingen, Germany.
   [Tabatabai, Ghazaleh] German Canc Consortium DKTK, Partner Site Tubingen, Tubingen, Germany.
   [Guenther, Stefan] Max Planck Inst Heart & Lung Res, Bioinformat & Deep Sequencing Platform, Bad Nauheim, Germany.
   [Weyerbrock, Astrid] St Gallen Cantonal Hosp, Dept Neurosurg, St Gallen, Switzerland.
C3 Goethe University Frankfurt; Goethe University Frankfurt Hospital; Helmholtz Association; German Cancer Research Center (DKFZ); Helmholtz Association; German Cancer Research Center (DKFZ); Goethe University Frankfurt; Goethe University Frankfurt Hospital; Goethe University Frankfurt; Goethe University Frankfurt Hospital; University of Duisburg Essen; Helmholtz Association; German Cancer Research Center (DKFZ); University of Duisburg Essen; University of Bonn; Technische Universitat Dresden; Helmholtz Association; German Cancer Research Center (DKFZ); Technische Universitat Dresden; University of Freiburg; University of Cologne; University of Cologne; University of Cologne; University of Munster; Eberhard Karls University of Tubingen; Eberhard Karls University Hospital; Eberhard Karls University of Tubingen; Eberhard Karls University Hospital; Comprehensive Cancer Center Tubingen; Eberhard Karls University of Tubingen; Eberhard Karls University Hospital; Comprehensive Cancer Center Tubingen; Helmholtz Association; German Cancer Research Center (DKFZ); Max Planck Society; Kantonsspital St. Gallen
RP Reiss, Y (通讯作者)，Goethe Univ, Univ Hosp, Edinger Inst, Inst Neurol, Heinrich Hoffmann Str 7, D-60528 Frankfurt, Germany.
EM Yvonne.Reiss@kgu.de
FU Clinical Translation Program "Glioma" from the Frankfurt Cancer Institute (FCI); Collaborative Research Center "Vascular differentiation and remodeling" [CRC/Transregio23]; Cluster of Excellence 147 "Cardiopulmonary system" (ECCPS) from the German Research Council (DFG); German Cancer Consortium (DKTK, Partnersite Frankfurt/Mainz); GO-IN Goethe International Post-Doc Programme of the Goethe University Frankfurt [PCOFUND-GA-2011-291776]
CR Allen E, 2017, SCI TRANSL MED, V9, P0, DOI 10.1126/scitranslmed.aak9679
   Antonios JP, 2016, JCI INSIGHT, V1, P0, DOI 10.1172/jci.insight.87059
   Berghoff AS, 2015, NEURO-ONCOLOGY, V17, P1064, DOI 10.1093/neuonc/nou307
   Cloughesy TF, 2019, NAT MED, V25, P477, DOI 10.1038/s41591-018-0337-7
   Coxon A, 2010, MOL CANCER THER, V9, P2641, DOI 10.1158/1535-7163.MCT-10-0213
   Davis MPA, 2013, METHODS, V63, P41, DOI 10.1016/j.ymeth.2013.06.027
   Devraj K, 2016, J CEREBR BLOOD F MET, V36, P1281, DOI 10.1177/0271678X15606463
   Dobin A, 2013, BIOINFORMATICS, V29, P15, DOI 10.1093/bioinformatics/bts635
   Dubinski D, 2019, J CEREBR BLOOD F MET, V39, P1460, DOI 10.1177/0271678X19859847
   Dubinski D, 2016, NEURO-ONCOLOGY, V18, P807, DOI 10.1093/neuonc/nov280
   Filley AC, 2017, ONCOTARGET, V8, P91779, DOI 10.18632/oncotarget.21586
   Frye M, 2015, J EXP MED, V212, P2267, DOI 10.1084/jem.20150718
   Goel S, 2013, JNCI-J NATL CANCER I, V105, P1188, DOI 10.1093/jnci/djt164
   Gordon SR, 2017, NATURE, V545, P495, DOI 10.1038/nature22396
   Gurnik S, 2016, ACTA NEUROPATHOL, V131, P753, DOI 10.1007/s00401-016-1551-3
   Heiland DH, 2017, ONCOTARGET, V8, P42214, DOI 10.18632/oncotarget.15031
   Holash J, 2002, P NATL ACAD SCI USA, V99, P11393, DOI 10.1073/pnas.172398299
   Huang YH, 2018, NAT REV IMMUNOL, V18, P195, DOI 10.1038/nri.2017.145
   Jackson CM, 2019, NAT IMMUNOL, V20, P1100, DOI 10.1038/s41590-019-0433-y
   Jain RK, 2014, CANCER CELL, V26, P605, DOI 10.1016/j.ccell.2014.10.006
   Juneja VR, 2017, J EXP MED, V214, P895, DOI 10.1084/jem.20160801
   Kim J, 2017, J CLIN INVEST, V127, P3447, DOI 10.1172/JCI93825
   Kloepper J, 2016, P NATL ACAD SCI USA, V113, P4476, DOI 10.1073/pnas.1525360113
   Liao Y, 2014, BIOINFORMATICS, V30, P923, DOI 10.1093/bioinformatics/btt656
   Liebner S, 2018, ACTA NEUROPATHOL, V135, P311, DOI 10.1007/s00401-018-1815-1
   Louis DN, 2016, WHO CLASSIFICATION T, V1, P0
   Love MI, 2014, GENOME BIOL, V15, P0, DOI 10.1186/s13059-014-0550-8
   Missiaen R, 2018, SEMIN CANCER BIOL, V52, P107, DOI 10.1016/j.semcancer.2018.06.002
   Motz GT, 2013, IMMUNITY, V39, P61, DOI 10.1016/j.immuni.2013.07.005
   Motz GT, 2014, NAT MED, V20, P607, DOI 10.1038/nm.3541
   Nduom EK, 2016, NEURO-ONCOLOGY, V18, P195, DOI 10.1093/neuonc/nov172
   Noman MZ, 2014, J EXP MED, V211, P781, DOI 10.1084/jem.20131916
   Omuro A, 2018, NEURO-ONCOLOGY, V20, P674, DOI 10.1093/neuonc/nox208
   Park JS, 2016, CANCER CELL, V30, P953, DOI 10.1016/j.ccell.2016.10.018
   Peterson TE, 2016, P NATL ACAD SCI USA, V113, P4470, DOI 10.1073/pnas.1525349113
   Preusser M, 2015, NAT REV NEUROL, V11, P504, DOI 10.1038/nrneurol.2015.139
   Quail DF, 2017, CANCER CELL, V31, P326, DOI 10.1016/j.ccell.2017.02.009
   Rahma OE, 2019, CLIN CANCER RES, V25, P5449, DOI 10.1158/1078-0432.CCR-18-1543
   Reardon DA, 2017, DISCOV MED, V24, P201
   Reardon DA, 2017, CURR OPIN NEUROL, V30, P361, DOI 10.1097/WCO.0000000000000451
   Reardon DA, 2016, CANCER IMMUNOL RES, V4, P124, DOI 10.1158/2326-6066.CIR-15-0151
   Saharinen P, 2017, NAT REV DRUG DISCOV, V16, P635, DOI 10.1038/nrd.2016.278
   Scheel AH, 2016, PATHOLOGE, V37, P557, DOI 10.1007/s00292-016-0189-1
   Schmittnaegel M, 2017, SCI TRANSL MED, V9, P0, DOI 10.1126/scitranslmed.aak9670
   Scholz A, 2016, EMBO MOL MED, V8, P39, DOI 10.15252/emmm.201505505
   Scholz A, 2015, ANN NY ACAD SCI, V1347, P45, DOI 10.1111/nyas.12726
   Shen JK, 2014, J CLIN INVEST, V124, P4564, DOI 10.1172/JCI74527
   Smilowitz HM, 2007, J NEUROSURG, V106, P652, DOI 10.3171/jns.2007.106.4.652
   Stupp R, 2005, NEW ENGL J MED, V352, P987, DOI 10.1056/NEJMoa043330
   Stupp R, 2017, JAMA-J AM MED ASSOC, V318, P2306, DOI 10.1001/jama.2017.18718
   Taube JM, 2012, SCI TRANSL MED, V4, P0, DOI 10.1126/scitranslmed.3003689
   Tian L, 2017, NATURE, V544, P250, DOI 10.1038/nature21724
   Voron T, 2015, J EXP MED, V212, P139, DOI 10.1084/jem.20140559
   Wang QH, 2017, CANCER CELL, V32, P42, DOI 10.1016/j.ccell.2017.12.012
   Wei SC, 2018, CANCER DISCOV, V8, P1069, DOI 10.1158/2159-8290.CD-18-0367
   Weissenberger J, 1997, ONCOGENE, V14, P2005, DOI 10.1038/sj.onc.1201168
   Wu XQ, 2017, CANCER IMMUNOL RES, V5, P17, DOI 10.1158/2326-6066.CIR-16-0206
   Xie C, 2011, NUCLEIC ACIDS RES, V39, PW316, DOI 10.1093/nar/gkr483
NR 58
TC 77
Z9 79
U1 1
U2 20
PU AMER ASSOC CANCER RESEARCH
PI PHILADELPHIA
PA 615 CHESTNUT ST, 17TH FLOOR, PHILADELPHIA, PA 19106-4404 USA
SN 2326-6066
EI 2326-6074
J9 CANCER IMMUNOL RES
JI Cancer Immunol. Res.
PD DEC 15
PY 2019
VL 7
IS 12
BP 1910
EP 1927
DI 10.1158/2326-6066.CIR-18-0865
PG 18
WC Oncology; Immunology
SC Oncology; Immunology
GA JV3GW
UT WOS:000502255700003
PM 31597643
DA 2025-02-17
ER

PT J
AU Ding, AS
   Routkevitch, D
   Jackson, C
   Lim, M
AF Ding, Andy S.
   Routkevitch, Denis
   Jackson, Christina
   Lim, Michael
TI Targeting Myeloid Cells in Combination Treatments for Glioma and Other Tumors
SO FRONTIERS IN IMMUNOLOGY
LA English
DT Review
DE combination immunotherapy; myeloid therapy; glioma; myeloid-derived suppressor cells; checkpoint inhibitors; radiation; chemotherapy; tumor-associated macrophages
ID herpes-simplex-virus; colony-stimulating factor; adaptive immune resistance; receptor tyrosine kinases; long-term survival; 511 gene-transfer; suppressor-cells; checkpoint blockade; macrophage polarization; monoclonal-antibody
AB Myeloid cells constitute a significant part of the immune system in the context of cancer, exhibiting both immunostimulatory effects, through their role as antigen presenting cells, and immunosuppressive effects, through their polarization tomyeloid-derived suppressor cells (MDSCs) and tumor-associated macrophages. While they are rarely sufficient to generate potent anti-tumor effects on their own, myeloid cells have the ability to interact with a variety of immune populations to aid in mounting an appropriate anti-tumor immune response. Therefore, myeloid therapies have gained momentum as a potential adjunct to current therapies such as immune checkpoint inhibitors (ICIs), dendritic cell vaccines, oncolytic viruses, and traditional chemoradiation to enhance therapeutic response. In this review, we outline critical pathways involved in the recruitment of the myeloid population to the tumor microenvironment and in their polarization to immunostimulatory or immunosuppressive phenotypes. We also emphasize existing strategies of modulating myeloid recruitment and polarization to improve anti-tumor immune responses. We then summarize current preclinical and clinical studies that highlight treatment outcomes of combining myeloid targeted therapies with other immune-based and traditional therapies. Despite promising results from reports of limited clinical trials thus far, there remain challenges in optimally harnessing the myeloid compartment as an adjunct to enhancing anti-tumor immune responses. Further large Phase II and ultimately Phase III clinical trials are needed to elucidate the treatment benefit of combination therapies in the fight against cancer.
C1 [Ding, Andy S.; Routkevitch, Denis; Jackson, Christina; Lim, Michael] Johns Hopkins Sch Med, Dept Neurosurg, Baltimore, MD 21205 USA.
C3 Johns Hopkins University; Johns Hopkins Medicine
RP Lim, M (通讯作者)，Johns Hopkins Sch Med, Dept Neurosurg, Baltimore, MD 21205 USA.
EM mlim3@jhmi.edu
FU Aegenus; Altor; DNAtrix; Arbor; BMS; Accuray
CR Agarwalla P, 2012, J IMMUNOTHER, V35, P385, DOI 10.1097/CJI.0b013e3182562d59
   Ahronian Leanne G, 2014, COLD SPRING HARB PROTOC, V2014, P1128, DOI 10.1101/pdb.top069831
   Alban TJ, 2018, JCI INSIGHT, V3, P0, DOI 10.1172/jci.insight.122264
   Alfaro C, 2017, CANCER TREAT REV, V60, P24, DOI 10.1016/j.ctrv.2017.08.004
   Alfaro C, 2016, CLIN CANCER RES, V22, P3924, DOI 10.1158/1078-0432.CCR-15-2463
   Unknown -, 2018, J CLIN ONCOL S, V0, P0
   Antonios JP, 2017, NEURO-ONCOLOGY, V19, P796, DOI 10.1093/neuonc/now287
   Apetoh L, 2007, NAT MED, V13, P1050, DOI 10.1038/nm1622
   Asfaha S, 2013, GASTROENTEROLOGY, V144, P155, DOI 10.1053/j.gastro.2012.09.057
   Axelrod H, 2014, ONCOTARGET, V5, P1, DOI 10.18632/oncotarget.2422
   Barrett JA, 2018, CANCER GENE THER, V25, P106, DOI 10.1038/s41417-018-0019-0
   Berg JV, 2013, J EXP MED, V210, P2803, DOI 10.1084/jem.20130678
   BICKEL M, 1993, J PERIODONTOL, V64, P456
   Blanchard H, 2016, EXPERT OPIN THER PAT, V26, P537, DOI 10.1517/13543776.2016.1163338
   Boring L, 1997, J CLIN INVEST, V100, P2552, DOI 10.1172/JCI119798
   Bose A, 2011, INT J CANCER, V129, P2158, DOI 10.1002/ijc.25863
   Bota Daniela A, 2018, CNS ONCOL, V7, PCNS22, DOI 10.2217/cns-2018-0009
   Cannarile MA, 2017, J IMMUNOTHER CANCER, V5, P0, DOI 10.1186/s40425-017-0257-y
   Chang AL, 2016, CANCER RES, V76, P5671, DOI 10.1158/0008-5472.CAN-16-0144
   Chang CJ, 2018, INT J CANCER, V142, P1878, DOI 10.1002/ijc.31216
   Chen JC, 2006, CANCER IMMUNOL IMMUN, V55, P873, DOI 10.1007/s00262-005-0077-7
   Chen Q, 2019, INT J CANCER, V145, P517, DOI 10.1002/ijc.32102
   Chen ZH, 2017, CANCER RES, V77, P2266, DOI 10.1158/0008-5472.CAN-16-2310
   Cheng P, 2015, STEM CELL REP, V4, P899, DOI 10.1016/j.stemcr.2015.03.005
   Chesney JA, 2017, J CLIN ONCOL, V35, P0, DOI 10.1200/JCO.2017.35.15_suppl.9509
   Chiblak S, 2019, JCI INSIGHT, V4, P0, DOI 10.1172/jci.insight.123837
   Choi J, 2018, NEUROIMMUNOL NEUROIN, V5, P42, DOI 10.20517/2347-8659.2018.47
   Chonan M, 2015, NEURO-ONCOLOGY, V17, P1453, DOI 10.1093/neuonc/nov090
   Clements DR, 2015, J IMMUNOL, V194, P4397, DOI 10.4049/jimmunol.1402132
   Cloughesy TF, 2018, NEURO-ONCOLOGY, V20, P1383, DOI 10.1093/neuonc/noy075
   Cloughesy TF, 2016, SCI TRANSL MED, V8, P0, DOI 10.1126/scitranslmed.aad9784
   Collins JM, 2018, J CLIN ONCOL, V36, P0, DOI 10.1200/JCO.2018.36.15_suppl.3091
   Coniglio SJ, 2012, MOL MED, V18, P519, DOI 10.2119/molmed.2011.00217
   Cook RS, 2013, J CLIN INVEST, V123, P3231, DOI 10.1172/JCI67655
   Cooper D, 2010, METHOD ENZYMOL, V480, P199, DOI 10.1016/S0076-6879(10)80011-4
   Currier MA, 2017, ONCOTARGET, V8, P17412, DOI 10.18632/oncotarget.14885
   Darmanis S, 2017, CELL REP, V21, P1399, DOI 10.1016/j.celrep.2017.10.030
   David JM, 2016, VACCINES-BASEL, V4, P0, DOI 10.3390/vaccines4030022
   De Henau O, 2016, NATURE, V539, P443, DOI 10.1038/nature20554
   de Vries CR, 2015, CANCER GENE THER, V22, P154, DOI 10.1038/cgt.2015.2
   DELAUNAY M, 2018, J CLIN ONCOL S, V36, P0
   Deumelandt K, 2018, NEURO-ONCOLOGY, V20, P4, DOI 10.1093/neuonc/nox169
   Diaz-Montero CM, 2014, SEMIN ONCOL, V41, P174, DOI 10.1053/j.seminoncol.2014.02.003
   Draghiciu O, 2015, ONCOIMMUNOLOGY, V4, P0, DOI 10.4161/2162402X.2014.989764
   Dranoff G, 2003, ONCOGENE, V22, P3188, DOI 10.1038/sj.onc.1206459
   Du Four S, 2016, AM J CANCER RES, V6, P2514
   Du Four S, 2015, ONCOIMMUNOLOGY, V4, P0, DOI 10.1080/2162402X.2014.998107
   Dunn Gavin P, 2007, CANCER IMMUN, V7, P12
   Eberstål S, 2014, INT J CANCER, V134, P2748, DOI 10.1002/ijc.28607
   Eisenstein S, 2013, CANCER RES, V73, P5003, DOI 10.1158/0008-5472.CAN-12-1597
   Esaki S, 2013, INT J CANCER, V132, P1592, DOI 10.1002/ijc.27823
   Evans CA, 2016, ACS MED CHEM LETT, V7, P862, DOI 10.1021/acsmedchemlett.6b00238
   Fecci PE, 2006, CANCER RES, V66, P3294, DOI 10.1158/0008-5472.CAN-05-3773
   Fomchenko EI, 2006, CLIN CANCER RES, V12, P5288, DOI 10.1158/1078-0432.CCR-06-0438
   Foote JB, 2017, CANCER IMMUNOL RES, V5, P468, DOI 10.1158/2326-6066.CIR-16-0284
   Friedman HS, 2009, J CLIN ONCOL, V27, P4733, DOI 10.1200/JCO.2008.19.8721
   Fujita M, 2011, CANCER RES, V71, P2664, DOI 10.1158/0008-5472.CAN-10-3055
   Gabrilovich DI, 2017, CANCER IMMUNOL RES, V5, P3, DOI 10.1158/2326-6066.CIR-16-0297
   Galanis E, 2013, CLIN CANCER RES, V19, P4816, DOI 10.1158/1078-0432.CCR-13-0708
   Gnjatic S, 2017, J IMMUNOTHER CANCER, V5, P0, DOI 10.1186/s40425-017-0243-4
   Gopinath A, 2017, NEURO-ONCOLOGY, V19, P114
   Guislain A, 2015, CANCER IMMUNOL IMMUN, V64, P1241, DOI 10.1007/s00262-015-1735-z
   Gujar SA, 2014, BRIT J CANCER, V110, P83, DOI 10.1038/bjc.2013.695
   Guo XF, 2016, ONCOTARGET, V7, P80521, DOI 10.18632/oncotarget.11825
   Han S, 2014, BRIT J CANCER, V110, P2560, DOI 10.1038/bjc.2014.162
   Harrington KJ, 2018, ANN. ONCOL, V29, P0, DOI 10.1093/ANNONC/MDY424.015
   Harrington KJ, 2015, EXPERT REV ANTICANC, V15, P1389, DOI 10.1586/14737140.2015.1115725
   Heine A, 2016, CANCER IMMUNOL IMMUN, V65, P273, DOI 10.1007/s00262-015-1790-5
   Highfill SL, 2014, SCI TRANSL MED, V6, P0, DOI 10.1126/scitranslmed.3007974
   Hiraoka K, 2017, NEURO-ONCOLOGY, V19, P918, DOI 10.1093/neuonc/nox038
   Hou WZ, 2016, CANCER CELL, V30, P108, DOI 10.1016/j.ccell.2016.05.012
   Huang B, 2007, CANCER LETT, V252, P86, DOI 10.1016/j.canlet.2006.12.012
   Huang SY, 2002, AM J PATHOL, V161, P125, DOI 10.1016/S0002-9440(10)64164-8
   Huang TT, 2013, CANCER GENE THER, V20, P544, DOI 10.1038/cgt.2013.51
   Huang YJ, 2017, J CLIN INVEST, V127, P1826, DOI 10.1172/JCI86443
   Huber V, 2018, J CLIN INVEST, V128, P5505, DOI 10.1172/JCI98060
   Hussain SF, 2006, NEURO-ONCOLOGY, V8, P261, DOI 10.1215/15228517-2006-008
   Jacobs VL, 2011, ASN NEURO, V3, P0, DOI 10.1042/AN20110014
   Jahan N, 2019, ONCOIMMUNOLOGY, V8, P0, DOI 10.1080/2162402X.2019.1577108
   Jahan N, 2018, NEURO-ONCOLOGY, V20, P44, DOI 10.1093/neuonc/nox125
   Jia YJ, 2019, INT J CANCER, V145, P1432, DOI 10.1002/ijc.32191
   Kamran N, 2017, MOL THER, V25, P232, DOI 10.1016/j.ymthe.2016.10.003
   Kaneda MM, 2016, NATURE, V539, P437, DOI 10.1038/nature19834
   Katayama Y, 2018, J IMMUNOL, V200, P2987, DOI 10.4049/jimmunol.1700435
   Kaufman HL, 2014, J IMMUNOTHER CANCER, V2, P0, DOI 10.1186/2051-1426-2-11
   Kaufman HL, 2010, ANN SURG ONCOL, V17, P718, DOI 10.1245/s10434-009-0809-6
   Keating AK, 2010, MOL CANCER THER, V9, P1298, DOI 10.1158/1535-7163.MCT-09-0707
   Kilinc MO, 2016, J TRANSL MED, V14, P0, DOI 10.1186/s12967-016-1096-1
   Kohanbash G, 2013, CANCER RES, V73, P6413, DOI 10.1158/0008-5472.CAN-12-4124
   Koks CA, 2015, INT J CANCER, V136, PE313, DOI 10.1002/ijc.29202
   Kosaka A, 2014, CANCER IMMUNOL IMMUN, V63, P847, DOI 10.1007/s00262-014-1561-8
   Kumar R, 2017, PLOS ONE, V12, P0, DOI 10.1371/journal.pone.0179012
   Kwajah MMS, 2010, EUR J IMMUNOL, V40, P1938, DOI 10.1002/eji.200940105
   Kwek SS, 2016, ONCOIMMUNOLOGY, V5, P0, DOI 10.1080/2162402X.2015.1101204
   Lee JH, 2010, CANCER GENE THER, V17, P73, DOI 10.1038/cgt.2009.50
   Leonard JP, 1997, BLOOD, V90, P2541
   Lesokhin AM, 2012, CANCER RES, V72, P876, DOI 10.1158/0008-5472.CAN-11-1792
   Li J, 2015, J IMMUNOTHER CANCER, V3, P0, DOI 10.1186/s40425-015-0097-6
   Liang H, 2017, NAT COMMUN, V8, P0, DOI 10.1038/s41467-017-01566-5
   Linger RMA, 2008, ADV CANCER RES, V100, P35, DOI 10.1016/S0065-230X(08)00002-X
   Liu BL, 2003, GENE THER, V10, P292, DOI 10.1038/sj.gt.3301885
   Liu ZQ, 2017, NAT COMMUN, V8, P0, DOI 10.1038/ncomms14754
   Long AH, 2016, CANCER IMMUNOL RES, V4, P869, DOI 10.1158/2326-6066.CIR-15-0230
   Lu CW, 2016, ONCOIMMUNOLOGY, V5, P0, DOI 10.1080/2162402X.2016.1247135
   Ludwig KF, 2018, CANCER RES, V78, P246, DOI 10.1158/0008-5472.CAN-17-1973
   Lynch DH, 2008, IMMUNOL REV, V222, P277, DOI 10.1111/j.1600-065X.2008.00621.x
   Ma HS, 2019, CANCER IMMUNOL RES, V7, P428, DOI 10.1158/2326-6066.CIR-18-0061
   Mach N, 2000, CANCER RES, V60, P3239
   Mathios D, 2016, SCI TRANSL MED, V8, P0, DOI 10.1126/scitranslmed.aag2942
   Maxwell R, 2018, ONCOIMMUNOLOGY, V7, P0, DOI 10.1080/2162402X.2018.1500108
   Mercau ME, 2014, MOL CELL ENDOCRINOL, V384, P43, DOI 10.1016/j.mce.2014.01.007
   Meric-Bernstam F, 2018, ANNUALMEETING SOC IM, V0, P462
   Mitchell LA, 2017, NEURO-ONCOLOGY, V19, P930, DOI 10.1093/neuonc/nox037
   Monzen S, 2013, PLOS ONE, V8, P0, DOI 10.1371/journal.pone.0059385
   Morelli MP, 2019, J CLIN ONCOL, V37, P0, DOI 10.1200/JCO.2019.37.4_suppl.646
   Moyes KW, 2018, ONCOIMMUNOLOGY, V7, P0, DOI 10.1080/2162402X.2018.1507668
   Müller S, 2017, GENOME BIOL, V18, P0, DOI 10.1186/s13059-017-1362-4
   Nagaraj S, 2013, J IMMUNOL, V191, P17, DOI 10.4049/jimmunol.1300654
   Nemunaitis J, 2005, EXPERT REV VACCINES, V4, P259, DOI 10.1586/14760584.4.3.259
   Newcomb EW, 2006, CLIN CANCER RES, V12, P4730, DOI 10.1158/1078-0432.CCR-06-0593
   Ochoa AC, 2007, CLIN CANC RES, V0, P0
   Oh T, 2014, J TRANSL MED, V12, P0, DOI 10.1186/1479-5876-12-107
   Ohkuri T, 2014, CANCER IMMUNOL RES, V2, P1199, DOI 10.1158/2326-6066.CIR-14-0099
   Osterberg N, 2016, NEURO-ONCOLOGY, V18, P939, DOI 10.1093/neuonc/now005
   Ostertag D, 2012, NEURO-ONCOLOGY, V14, P145, DOI 10.1093/neuonc/nor199
   Parney IF, 2009, J NEUROSURG, V110, P572, DOI 10.3171/2008.7.JNS08475
   Peranzoni E, 2018, P NATL ACAD SCI USA, V115, PE4041, DOI 10.1073/pnas.1720948115
   Piao Y, 2016, NEURO-ONCOLOGY, V18, P1230, DOI 10.1093/neuonc/now030
   Piao YJ, 2012, NEURO-ONCOLOGY, V14, P1379, DOI 10.1093/neuonc/nos158
   Pyonteck SM, 2013, NAT MED, V19, P1264, DOI 10.1038/nm.3337
   Quail DF, 2016, SCIENCE, V352, P0, DOI 10.1126/science.aad3018
   Quezada SA, 2004, ANNU REV IMMUNOL, V22, P307, DOI 10.1146/annurev.immunol.22.012703.104533
   Raiha Meri R, 2018, CHRONIC DIS TRANSL MED, V4, P156, DOI 10.1016/j.cdtm.2018.07.001
   Reardon DA, 2015, J CLIN ONCOL, V33, P0, DOI 10.1200/jco.2015.33.15_suppl.2009
   Ribechini E, 2017, BLOOD ADV, V1, P947, DOI 10.1182/bloodadvances.2017006858
   Ring EK, 2017, MOL THER-ONCOLYTICS, V7, P27, DOI 10.1016/j.omto.2017.09.003
   Rodriguez PC, 2005, J EXP MED, V202, P931, DOI 10.1084/jem.20050715
   Sadahiro H, 2018, CANCER RES, V78, P3002, DOI 10.1158/0008-5472.CAN-17-2433
   Saha D, 2018, IMMUNOTHERAPY-UK, V10, P779, DOI 10.2217/imt-2018-0009
   Saha D, 2017, CANCER CELL, V32, P253, DOI 10.1016/j.ccell.2017.07.006
   Sampaio NG, 2011, J CELL SCI, V124, P2021, DOI 10.1242/jcs.075309
   Sato Y, 2009, CANCER MICROENVIRON, V2, PS205, DOI 10.1007/s12307-009-0022-y
   Saung MT, 2018, J IMMUNOTHER CANCER, V6, P0, DOI 10.1186/s40425-018-0435-6
   Scherwitzl I, 2018, MOL THER-ONCOLYTICS, V9, P51, DOI 10.1016/j.omto.2018.04.004
   Schoumacher M, 2017, CURR ONCOL REP, V19, P0, DOI 10.1007/s11912-017-0579-4
   Shih TC, 2017, MOL CANCER THER, V16, P1212, DOI 10.1158/1535-7163.MCT-16-0690
   Shoji T, 2016, NEURO-ONCOLOGY, V18, P1120, DOI 10.1093/neuonc/now023
   Sielska M, 2013, J PATHOL, V230, P310, DOI 10.1002/path.4192
   Sinha P, 2007, CANCER RES, V67, P4507, DOI 10.1158/0008-5472.CAN-06-4174
   Skinner HD, 2017, CLIN CANCER RES, V23, P2713, DOI 10.1158/1078-0432.CCR-16-2586
   Smith KE, 2009, INT J CANCER, V124, P630, DOI 10.1002/ijc.23986
   Stanley ER, 2014, CSH PERSPECT BIOL, V6, P0, DOI 10.1101/cshperspect.a021857
   Stapleton S, 2017, ADV DRUG DELIVER REV, V109, P119, DOI 10.1016/j.addr.2016.05.021
   Steding CE, 2011, IMMUNOLOGY, V133, P221, DOI 10.1111/j.1365-2567.2011.03429.x
   Stupp R, 2005, NEW ENGL J MED, V352, P987, DOI 10.1056/NEJMoa043330
   Sughrue ME, 2009, J TRANSL MED, V7, P0, DOI 10.1186/1479-5876-7-84
   Sullivan RJ, 2018, J CLIN ONCOL, V36, P0, DOI 10.1200/JCO.2018.36.15_suppl.3013
   Szatmári T, 2006, CANCER SCI, V97, P546, DOI 10.1111/j.1349-7006.2006.00208.x
   Takahashi M, 2014, CANCER GENE THER, V21, P405, DOI 10.1038/cgt.2014.38
   Tan ZW, 2019, ONCOIMMUNOLOGY, V8, P0, DOI 10.1080/2162402X.2018.1518672
   Thaci B, 2014, CANCER GENE THER, V21, P38, DOI 10.1038/cgt.2013.81
   Thijssen VLJL, 2006, P NATL ACAD SCI USA, V103, P15975, DOI 10.1073/pnas.0603883103
   Thomas A, 2017, CANCER RES, V77, P823, DOI 10.1158/0008-5472.CAN-16-2983
   Thompson RF, 2014, ADV EXP MED BIOL, V772, P147, DOI 10.1007/978-1-4614-5915-6_7
   Toulmonde M, 2017, ANN ONCOL, V28, P0
   van Elsas A, 1999, J EXP MED, V190, P355, DOI 10.1084/jem.190.3.355
   van Hooren L, 2016, ONCOTARGET, V7, P50277, DOI 10.18632/oncotarget.10364
   Van Woensel M, 2017, SCI REP-UK, V7, P0, DOI 10.1038/s41598-017-17327-9
   Van Woensel M, 2016, J CONTROL RELEASE, V227, P71, DOI 10.1016/j.jconrel.2016.02.032
   Vatner RE, 2015, SEMIN RADIAT ONCOL, V25, P18, DOI 10.1016/j.semradonc.2014.07.008
   Venteicher AS, 2017, SCIENCE, V355, P0, DOI 10.1126/science.aai8478
   Verschuere T, 2014, INT J CANCER, V134, P873, DOI 10.1002/ijc.28426
   Vincent J, 2010, CANCER RES, V70, P3052, DOI 10.1158/0008-5472.CAN-09-3690
   Wainberg Z, 2017, ANN M SOC IMM CANC N, V0, P107
   Walker PR, 2015, NEURO-ONCOLOGY, V17, P1428, DOI 10.1093/neuonc/nov138
   Wang DZ, 2010, NAT REV CANCER, V10, P181, DOI 10.1038/nrc2809
   Wang WJ, 2013, ACTA PHARMACOL SIN, V34, P681, DOI 10.1038/aps.2013.22
   Waugh DJJ, 2008, CLIN CANCER RES, V14, P6735, DOI 10.1158/1078-0432.CCR-07-4843
   Webb MW, 2018, INT J CANCER, V143, P1483, DOI 10.1002/ijc.31532
   Weber R, 2018, FRONT IMMUNOL, V9, P0, DOI 10.3389/fimmu.2018.01310
   WEINGART JD, 1995, J NEUROSURG, V82, P635, DOI 10.3171/jns.1995.82.4.0635
   Wu A, 2010, NEURO-ONCOLOGY, V12, P1113, DOI 10.1093/neuonc/noq082
   Wu CY, 2019, NANOMED-NANOTECHNOL, V16, P126, DOI 10.1016/j.nano.2018.11.015
   Yagiz K, 2018, MOL THER-ONCOLYTICS, V8, P14, DOI 10.1016/j.omto.2017.12.001
   Yagiz K, 2016, NEURO-ONCOLOGY, V18, P1390, DOI 10.1093/neuonc/now089
   Yan D, 2017, ONCOGENE, V36, P6049, DOI 10.1038/onc.2017.261
   Yarchoan M, 2019, J CLIN ONCOL, V37, P0, DOI 10.1200/JCO.2019.37.4_suppl.563
   Yin J, 2017, J IMMUNOL RES, V2017, P0, DOI 10.1155/2017/5150678
   Yin L, 2017, THER CLIN RISK MANAG, V13, P117, DOI 10.2147/TCRM.S128575
   Zemp FJ, 2014, CANCER RES, V74, P7260, DOI 10.1158/0008-5472.CAN-14-0876
   Zhang CX, 2019, CELL DEATH DIFFER, V26, P2314, DOI 10.1038/s41418-019-0302-0
   Zhang X, 2019, BIOMED PHARMACOTHER, V109, P39, DOI 10.1016/j.biopha.2018.10.063
   Zhang XJ, 2018, J CANCER, V9, P4374, DOI 10.7150/jca.25423
   Zhang XY, 2018, CARCINOGENESIS, V39, P689, DOI 10.1093/carcin/bgy041
   Zhang YQ, 2017, GUT, V66, P124, DOI 10.1136/gutjnl-2016-312078
   Zhao Q, 2017, ONCOTARGET, V8, P1668, DOI 10.18632/oncotarget.13774
   Zhu XM, 2011, J NEURO-ONCOL, V104, P83, DOI 10.1007/s11060-010-0473-5
NR 197
TC 38
Z9 42
U1 0
U2 15
PU FRONTIERS MEDIA SA
PI LAUSANNE
PA AVENUE DU TRIBUNAL FEDERAL 34, LAUSANNE, CH-1015, SWITZERLAND
SN 1664-3224
EI 
J9 FRONT IMMUNOL
JI Front. Immunol.
PD JUL 23
PY 2019
VL 10
IS 
BP 
EP 
DI 10.3389/fimmu.2019.01715
PG 24
WC Immunology
SC Immunology
GA IK7ES
UT WOS:000476752300001
PM 31396227
DA 2025-02-17
ER

PT J
AU Geisler, J
   Touma, J
   Rahbar, A
   Söderberg-Nauclér, C
   Vetvik, K
AF Geisler, Jurgen
   Touma, Joel
   Rahbar, Afsar
   Soderberg-Naucler, Cecilia
   Vetvik, Katja
TI A Review of the Potential Role of Human Cytomegalovirus (HCMV) Infections in Breast Cancer Carcinogenesis and Abnormal Immunity
SO CANCERS
LA English
DT Review
DE cancer; breast cancer; triple negative breast cancer; human cytomegalovirus; tumor associated macrophages; T cells; dendritic cells; tumor immunology; check-point inhibitors; antiviral treatment
ID neoadjuvant chemotherapy; ie2 proteins; receptor; cells; glioblastoma; survival; transformation; epidemiology; polarization; expression
AB Previously recognized classical human onco-viruses can regulate complex neoplastic events, and are estimated to play a role during carcinogenesis in 15-20% of cancer cases. Although the DNA and gene products of several viruses have been found in breast tumors, none of the classical onco-viruses have definitely been linked to the initiation of breast cancer. However, recent evidence shows that human cytomegalovirus (HCMV) gene products are found in >90% of tumors and metastases of breast cancers, and their increased expression can be correlated to a more aggressive breast cancer phenotype. Supporting the active role of HCMV in breast cancer, a specific HCMV strain, HCMV-DB, was recently shown to exert oncogenic transformational activity in breast epithelial cells in vitro, and to give rise to fast-growing, triple-negative breast tumors when injected into immune deficient mice. The same observation holds true for clinical studies implying increased HCMV protein expression in triple negative breast cancer biopsies. In addition to functionally being able to hijack tumor-promoting cellular events, HCMV is known to exhibit a wide range of immunosuppressive effects, which can have radical impact on the tumor microenvironment. HCMV infected cells can avoid recognition and elimination by the immune system by orchestrating polarization of immunosuppressive type II macrophages, preventing antigen presentation, by expressing T cell inhibitory molecules, and possibly, by the induction of regulatory T (Treg) cell responses. These actions would be especially deleterious for the antigenic activation and proliferation of tumor specific CD8(+) cytotoxic T lymphocytes (CTLs), whose effector functions have recently been targeted by successful, experimental immunotherapy protocols. The recognition of alternative causes and drivers of breast cancer is a pivotal research topic for the development of diagnostics and novel, effective preventive and therapeutic strategies targeting both tumor cells and their microenvironments.
C1 [Geisler, Jurgen; Touma, Joel] Akershus Univ Hosp AHUS, Dept Oncol, N-1478 Lorenskog, Norway.
   [Geisler, Jurgen; Touma, Joel; Vetvik, Katja] Univ Oslo, Inst Clin Med, Campus Akershus Univ Hosp AHUS, N-1478 Lorenskog, Norway.
   [Touma, Joel; Vetvik, Katja] Akershus Univ Hosp AHUS, Dept Breast & Endocrine Surg, N-1478 Lorenskog, Norway.
   [Rahbar, Afsar; Soderberg-Naucler, Cecilia] Karolinska Inst, Dept Med, Div Microbial Pathogenesis, Bioclin, S-17176 Stockholm, Sweden.
   [Rahbar, Afsar; Soderberg-Naucler, Cecilia] Karolinska Univ Hosp, Dept Neurosurg, S-17176 Stockholm, Sweden.
C3 University of Oslo; University of Oslo; University of Oslo; Karolinska Institutet; Karolinska Institutet; Karolinska University Hospital
RP Vetvik, K (通讯作者)，Univ Oslo, Inst Clin Med, Campus Akershus Univ Hosp AHUS, N-1478 Lorenskog, Norway.; Vetvik, K (通讯作者)，Akershus Univ Hosp AHUS, Dept Breast & Endocrine Surg, N-1478 Lorenskog, Norway.
EM juergen.geisler@medisin.uio.no; Joel.Touma@ahus.no; afsar.rahbar@ki.se; cecilia.naucler@ki.se; katja@vetvik.org
CR Al Moussawi F, 2018, SCI REP-UK, V8, P0, DOI 10.1038/s41598-018-30109-1
   Almanan M, 2017, PLOS PATHOG, V13, P0, DOI 10.1371/journal.ppat.1006507
   Unknown -, 2015, CANC CELL MICROENVIR, V0, P0
   Arend KC, 2016, J VIROL, V90, P8855, DOI 10.1128/JVI.00741-16
   Avdic S, 2016, J VIROL, V90, P3819, DOI 10.1128/JVI.03066-15
   Bakhtiyrizadeh Sahar, 2017, ASIAN PAC J CANCER PREV, V18, P3319, DOI 10.22034/APJCP.2017.18.12.3319
   Batich KA, 2017, CLIN CANCER RES, V23, P1898, DOI 10.1158/1078-0432.CCR-16-2057
   Bongers G, 2010, J CLIN INVEST, V120, P3969, DOI 10.1172/JCI42563
   Boroughs LK, 2015, NAT CELL BIOL, V17, P351, DOI 10.1038/ncb3124
   Chan G, 2009, VIRUS RES, V144, P329, DOI 10.1016/j.virusres.2009.04.026
   Cobbs CS, 2002, CANCER RES, V62, P3347
   Cui J, 2018, CANCER BIOMARK, V21, P769, DOI 10.3233/CBM-170409
   Denkert C, 2015, J CLIN ONCOL, V33, P983, DOI 10.1200/JCO.2014.58.1967
   Dziurzynski K, 2011, CLIN CANCER RES, V17, P4642, DOI 10.1158/1078-0432.CCR-11-0414
   El Shazly D, 2018, CLIN BREAST CANCER, V18, PE629, DOI 10.1016/j.clbc.2017.10.018
   Esteki-Zadeh A, 2012, EPIGENETICS-US, V7, P585, DOI 10.4161/epi.20075
   Fielding CA, 2014, PLOS PATHOG, V10, P0, DOI 10.1371/journal.ppat.1004058
   Fornara O, 2016, CELL DEATH DIFFER, V23, P261, DOI 10.1038/cdd.2015.91
   Gannon OM, 2018, CANCER LETT, V420, P182, DOI 10.1016/j.canlet.2018.01.076
   GEDER L, 1977, CANCER TREAT REP, V61, P139
   HAGEMEIER C, 1992, J VIROL, V66, P4452, DOI 10.1128/JVI.66.7.4452-4456.1992
   Ham S, 2018, FRONT IMMUNOL, V9, P0, DOI 10.3389/fimmu.2018.00871
   Hamprecht K, 2001, LANCET, V357, P513, DOI 10.1016/S0140-6736(00)04043-5
   Harkins Lualhati E, 2010, HERPESVIRIDAE, V1, P8, DOI 10.1186/2042-4280-1-8
   Heiskala M, 2019, VIRCHOWS ARCH, V474, P3, DOI 10.1007/s00428-018-2461-7
   Heukers R, 2018, ONCOGENE, V37, P4110, DOI 10.1038/s41388-018-0255-7
   Hjorto GM, 2013, J GEN VIROL, V94, P1111, DOI 10.1099/vir.0.047290-0
   HOWE JG, 1988, J VIROL, V62, P2790, DOI 10.1128/JVI.62.8.2790-2798.1988
   Kostopoulou ON, 2017, ONCOTARGET, V8, P96536, DOI 10.18632/oncotarget.22106
   Krenzlin H, 2019, J CLIN INVEST, V129, P1671, DOI 10.1172/JCI123375
   Kumar A, 2018, EBIOMEDICINE, V30, P167, DOI 10.1016/j.ebiom.2018.03.015
   Kumari P, 2017, CELL DEATH DIS, V8, P0, DOI 10.1038/cddis.2017.461
   Kwast ABG, 2014, BREAST CANCER RES TR, V145, P503, DOI 10.1007/s10549-014-2964-0
   Ladoire S, 2008, CLIN CANCER RES, V14, P2413, DOI 10.1158/1078-0432.CCR-07-4491
   Ljungman P, 2010, INFECT DIS CLIN N AM, V24, P319, DOI 10.1016/j.idc.2010.01.008
   Meng SD, 2018, MOL MED REP, V18, P4247, DOI 10.3892/mmr.2018.9460
   Nair SK, 2014, CLIN CANCER RES, V20, P2684, DOI 10.1158/1078-0432.CCR-13-3268
   Naucler Cecilia Soderberg, 2019, ONCOTARGET, V10, P4333, DOI 10.18632/oncotarget.27016
   Oberstein A, 2017, P NATL ACAD SCI USA, V114, PE8244, DOI 10.1073/pnas.1710799114
   Pocock JM, 2017, FRONT IMMUNOL, V8, P0, DOI 10.3389/fimmu.2017.01185
   Rahbar A, 2017, CLIN BREAST CANCER, V17, P526, DOI 10.1016/j.clbc.2017.04.013
   Rasmussen L, 2003, J INFECT DIS, V187, P809, DOI 10.1086/367900
   Reeves M, 2006, J VIROL, V80, P9998, DOI 10.1128/JVI.01297-06
   Reeves MB, 2007, SCIENCE, V316, P1345, DOI 10.1126/science.1142984
   Richardson AK, 2020, CLIN TRANSL ONCOL, V22, P585, DOI 10.1007/s12094-019-02164-1
   Schuessler A, 2014, CANCER RES, V74, P3466, DOI 10.1158/0008-5472.CAN-14-0296
   Shen YQ, 1997, P NATL ACAD SCI USA, V94, P3341, DOI 10.1073/pnas.94.7.3341
   Siew VK, 2009, J BIOMED SCI, V16, P0, DOI 10.1186/1423-0127-16-107
   SoderbergNaucler C, 1997, CELL, V91, P119, DOI 10.1016/S0092-8674(01)80014-3
   Söderberg-Nauclér C, 2013, NEW ENGL J MED, V369, P985, DOI 10.1056/NEJMc1302145
   Stanton SE, 2016, J IMMUNOTHER CANCER, V4, P0, DOI 10.1186/s40425-016-0165-6
   Straat K, 2009, JNCI-J NATL CANCER I, V101, P488, DOI 10.1093/jnci/djp031
   Szyf M, 2012, GENOME MED, V4, P0, DOI 10.1186/gm325
   Taher C, 2014, TRANSL ONCOL, V7, P732, DOI 10.1016/j.tranon.2014.09.008
   Taher C, 2013, PLOS ONE, V8, P0, DOI 10.1371/journal.pone.0056795
   Tamrakar S, 2005, J VIROL, V79, P15477, DOI 10.1128/JVI.79.24.15477-15493.2005
   Tang BW, 2003, J CLIN INVEST, V112, P1116, DOI 10.1172/JCI200318899
   Wagner CS, 2008, J LEUKOCYTE BIOL, V83, P56, DOI 10.1189/jlb.0307181
   Wang HP, 2017, TRENDS CANCER, V3, P583, DOI 10.1016/j.trecan.2017.06.005
   Yang M, 2018, J CANCER, V9, P2308, DOI 10.7150/jca.25155
   Yang ZL, 2019, CANCERS, V11, P0, DOI 10.3390/cancers11040447
   Zhang SP, 2018, CELL MOL IMMUNOL, V15, P805, DOI 10.1038/cmi.2018.170
   zur Hausen H, 2009, VIROLOGY, V392, P1, DOI 10.1016/j.virol.2009.06.001
NR 63
TC 35
Z9 35
U1 0
U2 9
PU MDPI
PI BASEL
PA ST ALBAN-ANLAGE 66, CH-4052 BASEL, SWITZERLAND
SN 
EI 2072-6694
J9 CANCERS
JI Cancers
PD DEC 15
PY 2019
VL 11
IS 12
BP 
EP 
DI 10.3390/cancers11121842
PG 13
WC Oncology
SC Oncology
GA KC7VZ
UT WOS:000507382100021
PM 31766600
DA 2025-02-17
ER

PT J
AU Abdelaziz, MO
   Ossmann, S
   Kaufmann, AM
   Leitner, J
   Steinberger, P
   Willimsky, G
   Raftery, MJ
   Schönrich, G
AF Abdelaziz, Mohammed O.
   Ossmann, Sophia
   Kaufmann, Andreas M.
   Leitner, Judith
   Steinberger, Peter
   Willimsky, Gerald
   Raftery, Martin J.
   Schoenrich, Guenther
TI Development of a Human Cytomegalovirus (HCMV)-Based Therapeutic Cancer Vaccine Uncovers a Previously Unsuspected Viral Block of MHC Class I Antigen Presentation
SO FRONTIERS IN IMMUNOLOGY
LA English
DT Article
DE human cytomegalovirus; therapeutic cancer vaccine; glioblastoma; cancer immunotherapy; viral immune evasion
ID cd8(+) t-cells; dendritic cells; pd-1 blockade; innate-like; glioblastoma; receptor; virus; pp65; expression; infection
AB Human cytomegalovirus (HCMV) induces a uniquely high frequency of virus-specific effector/memory CD8+ T-cells, a phenomenon termed "memory inflation". Thus, HCMV-based vaccines are particularly interesting in order to stimulate a sustained and strong cellular immune response against cancer. Glioblastoma multiforme (GBM) is the most aggressive primary brain tumor with high lethality and inevitable relapse. The current standard treatment does not significantly improve the desperate situation underlining the urgent need to develop novel approaches. Although HCMV is highly fastidious with regard to species and cell type, GBM cell lines are susceptible to HCMV. In order to generate HCMV-based therapeutic vaccine candidates, we deleted all HCMV-encoded proteins (immunoevasins) that interfere with MHC class I presentation. The aim being to use the viral vector as an adjuvant for presentation of endogenous tumor antigens, the presentation of high levels of vector-encoded neoantigens and finally the repurposing of bystander HCMV-specific CD8+ T cells to fight the tumor. As neoantigen, we exemplarily used the E6 and E7 proteins of human papillomavirus type 16 (HPV-16) as a non-transforming fusion protein (E6/E7) that covers all relevant antigenic peptides. Surprisingly, GBM cells infected with E6/E7-expressing HCMV-vectors failed to stimulate E6-specific T cells despite high level expression of E6/E7 protein. Further experiments revealed that MHC class I presentation of E6/E7 is impaired by the HCMV-vector although it lacks all known immunoevasins. We also generated HCMV-based vectors that express E6-derived peptide fused to HCMV proteins. GBM cells infected with these vectors efficiently stimulated E6-specific T cells. Thus, fusion of antigenic sequences to HCMV proteins is required for efficient presentation via MHC class I molecules during infection. Taken together, these results provide the preclinical basis for development of HCMV-based vaccines and also reveal a novel HCMV-encoded block of MHC class I presentation.
C1 [Abdelaziz, Mohammed O.; Raftery, Martin J.; Schoenrich, Guenther] Charite Univ Med Berlin, Inst Virol, Berlin, Germany.
   [Abdelaziz, Mohammed O.; Ossmann, Sophia; Kaufmann, Andreas M.; Willimsky, Gerald; Raftery, Martin J.; Schoenrich, Guenther] Free Univ Berlin, Berlin, Germany.
   [Abdelaziz, Mohammed O.; Ossmann, Sophia; Kaufmann, Andreas M.; Willimsky, Gerald; Raftery, Martin J.; Schoenrich, Guenther] Humboldt Univ, Berlin, Germany.
   [Abdelaziz, Mohammed O.; Ossmann, Sophia; Kaufmann, Andreas M.; Willimsky, Gerald; Raftery, Martin J.; Schoenrich, Guenther] Berlin Inst Hlth, Berlin, Germany.
   [Ossmann, Sophia; Kaufmann, Andreas M.] Charite Univ Med Berlin, Clin Gynecol, Berlin, Germany.
   [Leitner, Judith; Steinberger, Peter] Med Univ Vienna, Div Immune Receptors & T Cell Activat, Inst Immunol, Vienna, Austria.
   [Willimsky, Gerald] Charite Univ Med Berlin, Inst Immunol, Berlin, Germany.
   [Willimsky, Gerald] German Canc Res Ctr, Heidelberg, Germany.
   [Willimsky, Gerald] German Canc Consortium, Partner Site Berlin, Berlin, Germany.
C3 Berlin Institute of Health; Free University of Berlin; Humboldt University of Berlin; Charite Universitatsmedizin Berlin; Free University of Berlin; Humboldt University of Berlin; Berlin Institute of Health; Berlin Institute of Health; Free University of Berlin; Humboldt University of Berlin; Charite Universitatsmedizin Berlin; Medical University of Vienna; Berlin Institute of Health; Free University of Berlin; Humboldt University of Berlin; Charite Universitatsmedizin Berlin; Helmholtz Association; German Cancer Research Center (DKFZ); Helmholtz Association; German Cancer Research Center (DKFZ)
RP Schönrich, G (通讯作者)，Charite Univ Med Berlin, Inst Virol, Berlin, Germany.; Schönrich, G (通讯作者)，Free Univ Berlin, Berlin, Germany.; Schönrich, G (通讯作者)，Humboldt Univ, Berlin, Germany.; Schönrich, G (通讯作者)，Berlin Inst Hlth, Berlin, Germany.
EM guenther.schoenrich@charite.de
FU German Research Foundation (DFG); Open Access Publication Fund of Charite Universitatsmedizin Berlin; FAZIT foundation; EU-METALIC program
CR Abate DA, 2004, J VIROL, V78, P10995, DOI 10.1128/JVI.78.20.10995-11006.2004
   Ahmed N, 2017, JAMA ONCOL, V3, P1094, DOI 10.1001/jamaoncol.2017.0184
   Alexandrov LB, 2014, CURR OPIN GENET DEV, V24, P52, DOI 10.1016/j.gde.2013.11.014
   Alexandrov LB, 2013, NATURE, V500, P415, DOI 10.1038/nature12477
   Arnon TI, 2005, NAT IMMUNOL, V6, P515, DOI 10.1038/ni1190
   Avdic S, 2014, FRONT MICROBIOL, V5, P0, DOI 10.3389/fmicb.2014.00337
   Brown CE, 2016, NEW ENGL J MED, V375, P2561, DOI 10.1056/NEJMoa1610497
   Brown MC, 2017, SCI TRANSL MED, V9, P0, DOI 10.1126/scitranslmed.aan4220
   Browne EP, 2003, P NATL ACAD SCI USA, V100, P11439, DOI 10.1073/pnas.1534570100
   Chang WLW, 2004, J VIROL, V78, P8720, DOI 10.1128/JVI.78.16.8720-8731.2004
   Chu T, 2013, CELL REP, V3, P701, DOI 10.1016/j.celrep.2013.02.020
   Cloughesy TF, 2019, NAT MED, V25, P477, DOI 10.1038/s41591-018-0337-7
   Cobbs CS, 2002, CANCER RES, V62, P3347
   Dasari V, 2014, HUM VACC IMMUNOTHER, V10, P1064, DOI 10.4161/hv.27675
   Dekhtiarenko I, 2016, PLOS PATHOG, V12, P0, DOI 10.1371/journal.ppat.1006072
   DELVAL M, 1991, CELL, V66, P1145, DOI 10.1016/0092-8674(91)90037-Y
   Desjardins A, 2018, NEW ENGL J MED, V379, P150, DOI 10.1056/NEJMoa1716435
   Doisne JM, 2004, J IMMUNOL, V173, P2410, DOI 10.4049/jimmunol.173.4.2410
   dos Santos CJ, 2018, J GEN VIROL, V99, P1274, DOI 10.1099/jgv.0.001118
   Draper LM, 2015, CLIN CANCER RES, V21, P4431, DOI 10.1158/1078-0432.CCR-14-3341
   Duhen T, 2018, NAT COMMUN, V9, P0, DOI 10.1038/s41467-018-05072-0
   Dziurzynski K, 2011, CLIN CANCER RES, V17, P4642, DOI 10.1158/1078-0432.CCR-11-0414
   Engels B, 2003, HUM GENE THER, V14, P1155, DOI 10.1089/104303403322167993
   Fiallos E, 2014, PLOS ONE, V9, P0, DOI 10.1371/journal.pone.0116178
   Filley AC, 2017, ONCOTARGET, V8, P91779, DOI 10.18632/oncotarget.21586
   Früh K, 2017, CURR OPIN IMMUNOL, V47, P52, DOI 10.1016/j.coi.2017.06.010
   Galluzzi L, 2018, SCI TRANSL MED, V10, P0, DOI 10.1126/scitranslmed.aat7807
   Gilbert MJ, 1996, NATURE, V383, P720, DOI 10.1038/383720a0
   Görzer I, 2010, J CLIN VIROL, V48, P100, DOI 10.1016/j.jcv.2010.03.005
   Harkins L, 2002, LANCET, V360, P1557, DOI 10.1016/S0140-6736(02)11524-8
   Heemskerk MHM, 2003, BLOOD, V102, P3530, DOI 10.1182/blood-2003-05-1524
   Howland SW, 2015, PLOS PATHOG, V11, P0, DOI 10.1371/journal.ppat.1004963
   Jarry U, 2013, EUR J IMMUNOL, V43, P1173, DOI 10.1002/eji.201243040
   Johnson LA, 2015, SCI TRANSL MED, V7, P0, DOI 10.1126/scitranslmed.aaa4963
   Jutz S, 2017, ONCOTARGET, V8, P64892, DOI 10.18632/oncotarget.17615
   Jutz S, 2016, J IMMUNOL METHODS, V430, P10, DOI 10.1016/j.jim.2016.01.007
   Kern F, 2002, J INFECT DIS, V185, P1709, DOI 10.1086/340637
   Klenerman P, 2018, IMMUNOL REV, V283, P99, DOI 10.1111/imr.12653
   Korn T, 2017, NAT REV IMMUNOL, V17, P179, DOI 10.1038/nri.2016.144
   Kotenko SV, 2000, P NATL ACAD SCI USA, V97, P1695, DOI 10.1073/pnas.97.4.1695
   Lauvau G, 2016, TRENDS IMMUNOL, V37, P375, DOI 10.1016/j.it.2016.04.001
   Le DT, 2015, NEW ENGL J MED, V372, P2509, DOI 10.1056/NEJMoa1500596
   Leisegang M, 2008, J MOL MED, V86, P573, DOI 10.1007/s00109-008-0317-3
   Lim M, 2018, NAT REV CLIN ONCOL, V15, P422, DOI 10.1038/s41571-018-0003-5
   Lockridge KM, 2000, VIROLOGY, V268, P272, DOI 10.1006/viro.2000.0195
   Locy H, 2018, FRONT IMMUNOL, V9, P0, DOI 10.3389/fimmu.2018.02909
   Louveau A, 2015, NATURE, V523, P337, DOI 10.1038/nature14432
   Lucas KG, 2011, J NEURO-ONCOL, V103, P231, DOI 10.1007/s11060-010-0383-6
   Luo XH, 2018, IMMUNOLOGY, V155, P294, DOI 10.1111/imm.12991
   Malouli D, 2014, J CLIN INVEST, V124, P1928, DOI 10.1172/JCI67420
   Martikainen M, 2019, CANCERS, V11, P0, DOI 10.3390/cancers11020186
   Mitchell DA, 2015, NATURE, V519, P366, DOI 10.1038/nature14320
   Mocarski ES, 2013, FIELDS VIROLOGY, V0, P1960
   Nair SK, 2014, CLIN CANCER RES, V20, P2684, DOI 10.1158/1078-0432.CCR-13-3268
   Neefjes J, 2011, NAT REV IMMUNOL, V11, P823, DOI 10.1038/nri3084
   Nejad EB, 2019, J IMMUNOTHER CANCER, V7, P0, DOI 10.1186/s40425-019-0500-9
   Odeberg J, 2003, BLOOD, V101, P4870, DOI 10.1182/blood-2002-05-1504
   Omuro A, 2018, NEURO-ONCOLOGY, V20, P674, DOI 10.1093/neuonc/nox208
   Overwijk WW, 2017, CURR OPIN IMMUNOL, V47, P103, DOI 10.1016/j.coi.2017.07.015
   Pardieck Iris N, 2018, F1000RES, V7, P0, DOI 10.12688/f1000research.15753.1
   Polyzoidis S, 2015, BRIT J NEUROSURG, V29, P197, DOI 10.3109/02688697.2014.994473
   Potter Huntington, 2003, CURR PROTOC CELL BIOL, VChapter 20, P0, DOI 10.1002/0471143030.cb2005s19
   Prins RM, 2008, NEW ENGL J MED, V359, P539, DOI 10.1056/NEJMc0804818
   Pule MA, 2008, NAT MED, V14, P1264, DOI 10.1038/nm.1882
   Raftery MJ, 2008, J VIROL, V82, P4308, DOI 10.1128/JVI.01447-07
   Raftery MJ, 2018, FRONT IMMUNOL, V9, P0, DOI 10.3389/fimmu.2018.02560
   Raftery MJ, 2001, IMMUNITY, V15, P997, DOI 10.1016/S1074-7613(01)00239-4
   Raftery MJ, 2004, J IMMUNOL, V173, P3383, DOI 10.4049/jimmunol.173.5.3383
   Rahman M, 2019, ONCOIMMUNOLOGY, V8, P0, DOI 10.1080/2162402X.2018.1514921
   Ratzinger F, 2014, SCI REP-UK, V4, P0, DOI 10.1038/srep07438
   Reap EA, 2018, CANCER RES, V78, P256, DOI 10.1158/0008-5472.CAN-17-0469
   Reardon DA, 2017, NEURO-ONCOLOGY, V19, P965, DOI 10.1093/neuonc/now257
   REED LJ, 1938, AMER JOUR HYG, V27, P493
   RESSING ME, 1995, J IMMUNOL, V154, P5934
   Riegler S, 2000, J GEN VIROL, V81, P393, DOI 10.1099/0022-1317-81-2-393
   Rizvi NA, 2015, SCIENCE, V348, P124, DOI 10.1126/science.aaa1348
   Rosato PC, 2019, NAT COMMUN, V10, P0, DOI 10.1038/s41467-019-08534-1
   Rosskopf Sandra, 2018, ONCOTARGET, V9, P17608, DOI 10.18632/oncotarget.24807
   Sampaio KL, 2017, BIOTECHNIQUES, V63, P205, DOI 10.2144/000114606
   Sampson JH, 2011, CLIN CANCER RES, V17, P4619, DOI 10.1158/1078-0432.CCR-11-0992
   Sandalova E, 2010, PLOS PATHOG, V6, P0, DOI 10.1371/journal.ppat.1001051
   Schempp S, 2011, VIRUS RES, V155, P446, DOI 10.1016/j.virusres.2010.11.014
   Scheper W, 2019, NAT MED, V25, P89, DOI 10.1038/s41591-018-0266-5
   SCHMOLKE S, 1995, J VIROL, V69, P5959, DOI 10.1128/JVI.69.10.5959-5968.1995
   Schneider SM, 2019, MBIO, V10, P0, DOI 10.1128/mBio.00732-19
   Schönrich G, 2017, VIRUS GENES, V53, P762, DOI 10.1007/s11262-017-1460-0
   Schub A, 2009, J IMMUNOL, V183, P6819, DOI 10.4049/jimmunol.0902233
   Sckisel GD, 2014, CLIN EXP IMMUNOL, V175, P79, DOI 10.1111/cei.12186
   Shah K, 2016, NEURO-ONCOLOGY, V18, P1066, DOI 10.1093/neuonc/now096
   Simoni Y, 2018, NATURE, V557, P575, DOI 10.1038/s41586-018-0130-2
   Sinzger C, 2008, J GEN VIROL, V89, P359, DOI 10.1099/vir.0.83286-0
   Soroceanu L, 2015, CANCER RES, V75, P3065, DOI 10.1158/0008-5472.CAN-14-3307
   Soroceanu L, 2011, VIRUS RES, V157, P193, DOI 10.1016/j.virusres.2010.10.026
   Strang BL, 2015, J GEN VIROL, V96, P239, DOI 10.1099/vir.0.071084-0
   Stupp R, 2005, NEW ENGL J MED, V352, P987, DOI 10.1056/NEJMoa043330
   Sturm D, 2014, NAT REV CANCER, V14, P92, DOI 10.1038/nrc3655
   SUGAWARA S, 1987, J IMMUNOL METHODS, V100, P83
   Sylwester AW, 2005, J EXP MED, V202, P673, DOI 10.1084/jem.20050882
   Thomas KJ, 2008, INT J CANCER, V122, P2791, DOI 10.1002/ijc.23475
   Tischer BK, 2010, METHODS MOL BIOL, V634, P421, DOI 10.1007/978-1-60761-652-8_30
   Tran K, 2010, J VIROL, V84, P3079, DOI 10.1128/JVI.02236-09
   Trgovcich J, 2016, PLOS ONE, V11, P0, DOI 10.1371/journal.pone.0167097
   Tumeh PC, 2014, NATURE, V515, P568, DOI 10.1038/nature13954
   van der Burg SH, 2016, NAT REV CANCER, V16, P219, DOI 10.1038/nrc.2016.16
   van Willigen WW, 2018, FRONT IMMUNOL, V9, P0, DOI 10.3389/fimmu.2018.02265
   Varnum SM, 2004, J VIROL, V78, P10960, DOI 10.1128/JVI.78.20.10960-10966.2004
   Wen PY, 2008, NEW ENGL J MED, V359, P492, DOI 10.1056/NEJMra0708126
   Wills MR, 1996, J VIROL, V70, P7569, DOI 10.1128/JVI.70.11.7569-7579.1996
   Yan J, 2009, VACCINE, V27, P431, DOI 10.1016/j.vaccine.2008.10.078
   Zhao J, 2019, NAT MED, V25, P462, DOI 10.1038/s41591-019-0349-y
NR 110
TC 13
Z9 16
U1 1
U2 12
PU FRONTIERS MEDIA SA
PI LAUSANNE
PA AVENUE DU TRIBUNAL FEDERAL 34, LAUSANNE, CH-1015, SWITZERLAND
SN 1664-3224
EI 
J9 FRONT IMMUNOL
JI Front. Immunol.
PD JUL 30
PY 2019
VL 10
IS 
BP 
EP 
DI 10.3389/fimmu.2019.01776
PG 15
WC Immunology
SC Immunology
GA IM2FD
UT WOS:000477807500001
PM 31417555
DA 2025-02-17
ER

PT J
AU Flores, C
   Wildes, T
   Dean, BD
   Moore, G
   Drake, J
   Abraham, R
   Gil, J
   Yegorov, O
   Yang, C
   Dean, J
   Moneypenny, C
   Shin, D
   Pham, C
   Krauser, J
   King, J
   Grant, G
   Driscoll, T
   Kurtzberg, J
   McLendon, R
   Gururangan, S
   Mitchell, D
AF Flores, C.
   Wildes, T.
   Dean, B. DiVita
   Moore, G.
   Drake, J.
   Abraham, R.
   Gil, J.
   Yegorov, O.
   Yang, C.
   Dean, J.
   Moneypenny, C.
   Shin, D.
   Pham, C.
   Krauser, J.
   King, J.
   Grant, G.
   Driscoll, T.
   Kurtzberg, J.
   McLendon, R.
   Gururangan, S.
   Mitchell, D.
TI Massive clonal expansion of medulloblastoma-specific T cells during adoptive cellular therapy
SO SCIENCE ADVANCES
LA English
DT Article
ID immunotherapy
AB In both human and murine systems, we have developed an adoptive cellular therapy platform against medulloblastoma and glioblastoma that uses dendritic cells pulsed with a tumor RNA transcriptome to expand polyclonal tumor-reactive T cells against a plurality of antigens within heterogeneous brain tumors. We demonstrate that peripheral TCR V. repertoire analysis after adoptive cellular therapy reveals that effective response to adoptive cellular therapy is concordant with massive in vivo expansion and persistence of tumor-specific T cell clones within the peripheral blood. In preclinical models of medulloblastoma and glioblastoma, and in a patient with relapsed medulloblastoma receiving adoptive cellular therapy, an early and massive expansion of tumor-reactive lymphocytes, coupled with prolonged persistence in the peripheral blood, is observed during effective therapeutic response to immunotherapy treatment.
C1 [Flores, C.; Wildes, T.; Dean, B. DiVita; Moore, G.; Drake, J.; Abraham, R.; Gil, J.; Yegorov, O.; Yang, C.; Dean, J.; Moneypenny, C.; Shin, D.; Pham, C.; Krauser, J.; King, J.; Gururangan, S.; Mitchell, D.] Univ Florida, Preston Wells Jr Ctr Brain Tumor Therapy, Lillian S Wells Dept Neurosurg, Brain Tumor Immunotherapy Program,McKnight Brain, Gainesville, FL 32611 USA.
   [Shin, D.] US Army, 1600 Spearhead Div Ave, Ft Knox, KY USA.
   [Grant, G.] Stanford Univ, Med Ctr, Dept Neurosurg, Palo Alto, CA 94304 USA.
   [Driscoll, T.; Kurtzberg, J.] Duke Univ, Med Ctr, Dept Pediat, Durham, NC 27710 USA.
   [McLendon, R.] Duke Univ, Med Ctr, Dept Pathol, Durham, NC 27710 USA.
   [Gururangan, S.] Univ Florida, Dept Pediat, Gainesville, FL USA.
C3 State University System of Florida; University of Florida; Stanford University; Duke University; Duke University; State University System of Florida; University of Florida
RP Flores, C; Mitchell, D (通讯作者)，Univ Florida, Preston Wells Jr Ctr Brain Tumor Therapy, Lillian S Wells Dept Neurosurg, Brain Tumor Immunotherapy Program,McKnight Brain, Gainesville, FL 32611 USA.
EM catherine.flores@neurosurgery.ufl.edu; mitchell@neurosurgery.ufl.edu
FU National Cancer Institute [R01 CA195563]; V Foundation for Cancer Research Translational Research Award; Hyundai Hope On Wheels Quantum Award; American Brain Tumor Association Research Collaboration Grant; Alex's Lemonade Stand Young Investigator Grant; Florida Center for Brain Tumor Research Grant; University of Florida Health Cancer Center Predoctoral Award; Wells Foundation
CR Bagley SJ, 2018, NEURO-ONCOLOGY, V20, P1429, DOI 10.1093/neuonc/noy032
   Bishop DC, 1900, V26, V0, P0
   Feng B, 2010, J CLIN PATHOL, V63, P141, DOI 10.1136/jcp.2009.069336
   Flores C, 2015, ONCOIMMUNOLOGY, V4, P0, DOI 10.4161/2162402X.2014.994374
   Fraietta JA, 2018, NAT MED, V24, P563, DOI 10.1038/s41591-018-0010-1
   Gururangan S, 2008, NEURO-ONCOLOGY, V10, P745, DOI 10.1215/15228517-2008-044
   Hsieh YC, 2013, INT J LAB HEMATOL, V35, P501, DOI 10.1111/ijlh.12041
   June CH, 2018, SCIENCE, V359, P1361, DOI 10.1126/science.aar6711
   Pham CD, 2016, CLIN CANCER RES, V22, P582, DOI 10.1158/1078-0432.CCR-15-0713
   Reilly KM, 2000, NAT GENET, V26, P109, DOI 10.1038/79075
   Restifo NP, 2012, NAT REV IMMUNOL, V12, P269, DOI 10.1038/nri3191
   Robins H, 2012, J IMMUNOL METHODS, V375, P14, DOI 10.1016/j.jim.2011.09.001
   Rosenberg SA, 2015, SCIENCE, V348, P62, DOI 10.1126/science.aaa4967
   Rosenberg SA, 2011, CLIN CANCER RES, V17, P4550, DOI 10.1158/1078-0432.CCR-11-0116
   Wildes TJ, 2018, CLIN CANCER RES, V24, P3955, DOI 10.1158/1078-0432.CCR-17-3061
   Zacharakis N, 2018, NAT MED, V24, P724, DOI 10.1038/s41591-018-0040-8
   Zhou JH, 2005, J IMMUNOTHER, V28, P53, DOI 10.1097/00002371-200501000-00007
NR 17
TC 21
Z9 24
U1 0
U2 3
PU AMER ASSOC ADVANCEMENT SCIENCE
PI WASHINGTON
PA 1200 NEW YORK AVE, NW, WASHINGTON, DC 20005 USA
SN 2375-2548
EI 
J9 SCI ADV
JI Sci. Adv.
PD NOV 15
PY 2019
VL 5
IS 11
BP 
EP 
DI 10.1126/sciadv.aav9879
PG 11
WC Multidisciplinary Sciences
SC Science & Technology - Other Topics
GA JR6MC
UT WOS:000499736100010
PM 31807694
DA 2025-02-17
ER

PT J
AU Dusoswa, SA
   Horrevorts, SK
   Ambrosini, M
   Kalay, H
   Paauw, NJ
   Nieuwland, R
   Pegtel, MD
   Würdinger, T
   Van Kooyk, Y
   Garcia-Vallejo, JJ
AF Dusoswa, Sophie A.
   Horrevorts, Sophie K.
   Ambrosini, Martino
   Kalay, Hakan
   Paauw, Nanne J.
   Nieuwland, Rienk
   Pegtel, Michiel D.
   Wurdinger, Tom
   Van Kooyk, Yvette
   Garcia-Vallejo, Juan J.
TI Glycan modification of glioblastoma-derived extracellular vesicles enhances receptor-mediated targeting of dendritic cells
SO JOURNAL OF EXTRACELLULAR VESICLES
LA English
DT Article
DE Glioblastoma; glioma; extracellular vesicles; EV; glycans; dendritic cells; DC; cancer vaccine
ID dc-sign; exosm; antigen; temozolomide; delivery; identification; immunotherapy; microvesicles; phenotype; proteins
AB Glioblastoma is the most prevalent and aggressive primary brain tumour for which total tumour lysate-pulsed dendritic cell vaccination is currently under clinical evaluation. Glioblastoma extracellular vesicles (EVs) may represent an enriched cell-free source of tumour-associated (neo-) antigens to pulse dendritic cells (DCs) for the initiation of an anti-tumour immune response. Capture and uptake of EVs by DCs could occur in a receptor-mediated and presumably glycan-dependent way, yet the glycan composition of glioblastoma EVs is unknown. Here, we set out to characterize the glycocalyx composition of glioblastoma EVs by lectin-binding ELISA and comprehensive immunogold transmission electron microscopy (immuno-TEM). The surface glycan profile of human glioblastoma cell line-derived EVs (50-200 nm) was dominated by alpha-2,3- and alpha-2,6 linked sialic acid-capped complex N-glycans and bi-antennary N-glycans. Since sialic acids can trigger immune inhibitory sialic acid-binding Ig-like lectin (Siglec) receptors, we screened for Siglec ligands on the EVs. Glioblastoma EVs showed significant binding to Siglec-9, which is highly expressed on DCs. Surprisingly, however, glioblastoma EVs lack glycans that could bind Dendritic Cell-Specific Intercellular adhesion molecule-3-Grabbing Non-integrin (DC-SIGN, CD209), a receptor that mediates uptake and induction of CD4(+) and CD8(+) T cell activation. Therefore, we explored whether modification of the EV glycan surface could reduce immune inhibitory Siglec binding, while enhancing EV internalization by DCs in a DC-SIGN dependent manner. Desialylation with a pan-sialic acid hydrolase led to reduction of sialic acid expression on EVs. Moreover, insertion of a high-affinity ligand (Lewis(Y)) for DC-SIGN resulted in a four-fold increase of uptake by monocyte-derived DCs. In conclusion, we show that the glycocalyx composition of EVs is a key factor of efficient DC targeting and that modification of the EV glycocalyx potentiates EVs as anti-cancer vaccine.
C1 [Dusoswa, Sophie A.; Horrevorts, Sophie K.; Ambrosini, Martino; Kalay, Hakan; Paauw, Nanne J.; Van Kooyk, Yvette; Garcia-Vallejo, Juan J.] Vrije Univ Amsterdam, Amsterdam UMC, Amsterdam Infect & Immun Inst, Dept Mol Cell Biol & Immunol, De Boelelaan 1117, Amsterdam, Netherlands.
   [Dusoswa, Sophie A.; Horrevorts, Sophie K.; Ambrosini, Martino; Kalay, Hakan; Paauw, Nanne J.; Van Kooyk, Yvette; Garcia-Vallejo, Juan J.] Vrije Univ Amsterdam, Amsterdam UMC, Canc Ctr Amsterdam, De Boelelaan 1117, Amsterdam, Netherlands.
   [Nieuwland, Rienk] Univ Amsterdam, Amsterdam UMC, Lab Expt Clin Chem, Amsterdam, Netherlands.
   [Nieuwland, Rienk] Univ Amsterdam, Amsterdam UMC, Vesicle Observat Ctr, Amsterdam, Netherlands.
   [Pegtel, Michiel D.; Wurdinger, Tom] Vrije Univ Amsterdam, Dept Pathol, Amsterdam UMC, Amsterdam, Netherlands.
C3 Vrije Universiteit Amsterdam; Vrije Universiteit Amsterdam; University of Amsterdam; University of Amsterdam; University of Amsterdam; Vrije Universiteit Amsterdam
RP Garcia-Vallejo, JJ (通讯作者)，Vrije Univ Amsterdam, Amsterdam UMC, Amsterdam Infect & Immun Inst, Dept Mol Cell Biol & Immunol, De Boelelaan 1117, Amsterdam, Netherlands.; Garcia-Vallejo, JJ (通讯作者)，Vrije Univ Amsterdam, Amsterdam UMC, Canc Ctr Amsterdam, De Boelelaan 1117, Amsterdam, Netherlands.
EM jj.garciavallejo@amsterdamumc.nl
FU European Research Council (ERC Advanced Glycotreat) [339977]; Institute for Chemical Immunology [ICI0011]; Cancer Center Amsterdam [CCA2014-5-18]; European Research Council (ERC) [339977] Funding Source: European Research Council (ERC)
CR Adams A, 2005, VACCINE, V23, P2374, DOI 10.1016/j.vaccine.2005.01.014
   Altevogt P, 2014, SEMIN CANCER BIOL, V28, P51, DOI 10.1016/j.semcancer.2014.04.008
   Ampie L, 2015, FRONT ONCOL, V5, P0, DOI 10.3389/fonc.2015.00012
   Andre F, 2002, LANCET, V360, P295, DOI 10.1016/S0140-6736(02)09552-1
   Appelmelk BJ, 2003, J IMMUNOL, V170, P1635, DOI 10.4049/jimmunol.170.4.1635
   Atai NA, 2013, J NEURO-ONCOL, V115, P343, DOI 10.1007/s11060-013-1235-y
   Baglio SR, 2016, P NATL ACAD SCI USA, V113, PE587, DOI 10.1073/pnas.1518130113
   Baratta MG, 2019, NAT REV CANCER, V245, P41568
   Barrès C, 2010, BLOOD, V115, P696, DOI 10.1182/blood-2009-07-231449
   Batista BS, 2011, J PROTEOME RES, V10, P4624, DOI 10.1021/pr200434y
   Bax M, 2007, J IMMUNOL, V179, P8216, DOI 10.4049/jimmunol.179.12.8216
   Berenguer J, 2018, J EXTRACELL VESICLES, V7, P0, DOI 10.1080/20013078.2018.1446660
   Boing AN, 2014, INTERNATIONAL MEETING OF THE OF ISEV ROTTERDAM, V3, P118, DOI 10.3402/jev.v3.23430
   Boks MA, 2015, J CONTROL RELEASE, V216, P37, DOI 10.1016/j.jconrel.2015.06.033
   Brock CS, 1998, CANCER RES, V58, P4363
   Caminschi I, 2012, FRONT IMMUNOL, V3, P0, DOI 10.3389/fimmu.2012.00013
   Christianson HC, 2013, P NATL ACAD SCI USA, V110, P17380, DOI 10.1073/pnas.1304266110
   Cloughesy TF, 2019, NAT MED, V25, P477, DOI 10.1038/s41591-018-0337-7
   Crocker PR, 2007, NAT REV IMMUNOL, V7, P255, DOI 10.1038/nri2056
   Dai S, 2008, MOL THER, V16, P782, DOI 10.1038/mt.2008.1
   de Vrij J, 2015, INT J CANCER, V137, P1630, DOI 10.1002/ijc.29521
   Engering A, 2002, J IMMUNOL, V168, P2118, DOI 10.4049/jimmunol.168.5.2118
   Escrevente C, 2013, PLOS ONE, V8, P0, DOI 10.1371/journal.pone.0078631
   Fehres CM, 2015, J INVEST DERMATOL, V135, P2228, DOI 10.1038/jid.2015.152
   Fehres CM, 2013, FRONT IMMUNOL, V4, P0, DOI 10.3389/fimmu.2013.00157
   Figueroa JM, 2017, NEURO-ONCOLOGY, V19, P1494, DOI 10.1093/neuonc/nox085
   García-Ceca J, 2015, FRONT IMMUNOL, V6, P0, DOI 10.3389/fimmu.2015.00333
   Garcia-vallejo JJ, 2013, GLYCAN BASED DC SIGN, V0, P1
   Geijtenbeek TBH, 2000, CELL, V100, P575, DOI 10.1016/S0092-8674(00)80693-5
   Gomes J, 2015, BIOMOLECULES, V5, P1741, DOI 10.3390/biom5031741
   Hao SG, 2007, IMMUNOLOGY, V120, P90, DOI 10.1111/j.1365-2567.2006.02483.x
   Hilf N, 2019, NATURE, V565, P240, DOI 10.1038/s41586-018-0810-y
   Horrevorts SK, 2018, FRONT IMMUNOL, V9, P0, DOI 10.3389/fimmu.2018.01231
   Izquierdo-Useros N, 2012, PLOS BIOL, V10, P0, DOI 10.1371/journal.pbio.1001448
   Jensen PE, 2007, NAT IMMUNOL, V8, P1041, DOI 10.1038/ni1516
   Keskin DB, 2019, NATURE, V565, P234, DOI 10.1038/s41586-018-0792-9
   Krishnamoorthy L, 2009, NAT CHEM BIOL, V5, P244, DOI 10.1038/nchembio.151
   Lener T, 2015, J EXTRACELL VESICLES, V4, P0, DOI 10.3402/jev.v4.30087
   Liau LM, 2018, J TRANSL MED, V16, P1
   Lim M, 2018, NAT REV CLIN ONCOL, V15, P422, DOI 10.1038/s41571-018-0003-5
   Liu HY, 2017, CANCER LETT, V411, P182, DOI 10.1016/j.canlet.2017.09.022
   Lötvall J, 2014, J EXTRACELL VESICLES, V3, P0, DOI 10.3402/jev.v3.26913
   Louveau A, 2015, NATURE, V523, P337, DOI 10.1038/nature14432
   Lübbers J, 2018, FRONT IMMUNOL, V9, P0, DOI 10.3389/fimmu.2018.02807
   Maas SLN, 2014, JOVE-J VIS EXP, V0, P0, DOI DOI 10.3791/51623
   Mallawaaratchy DM, 2017, J NEURO-ONCOL, V131, P233, DOI 10.1007/s11060-016-2298-3
   Marleau AM, 2012, J TRANSL MED, V10, P0, DOI 10.1186/1479-5876-10-134
   Mellman I, 2001, CELL, V106, P255, DOI 10.1016/S0092-8674(01)00449-4
   Morelli AE, 2004, BLOOD, V104, P3257, DOI 10.1182/blood-2004-03-0824
   Neefjes J, 2011, NAT REV IMMUNOL, V11, P823, DOI 10.1038/nri3084
   Pegtel DM, 2010, P NATL ACAD SCI USA, V107, P6328, DOI 10.1073/pnas.0914843107
   Peinado H, 2012, NAT MED, V18, P883, DOI 10.1038/nm.2753
   Platten M, 2016, CANCER IMMUNOL IMMUN, V65, P1269, DOI 10.1007/s00262-016-1874-x
   PONTEN J, 1968, ACTA PATHOL MIC SC, V74, P465
   Raposo G, 1996, J EXP MED, V183, P1161, DOI 10.1084/jem.183.3.1161
   Ridler C, 2019, NAT REV NEUROL, V15, P2019
   Roy S, 2019, INT J MOL SCI, V20, P0, DOI 10.3390/ijms20061349
   Saunderson SC, 2014, BLOOD, V123, P208, DOI 10.1182/blood-2013-03-489732
   Schalper KA, 2019, NAT MED, V25, P470, DOI 10.1038/s41591-018-0339-5
   Shelke GV, 2014, J EXTRACELL VESICLES, V3, P0, DOI 10.3402/jev.v3.24783
   Skog J, 2008, NAT CELL BIOL, V10, P1470, DOI 10.1038/ncb1800
   Solá RJ, 2010, BIODRUGS, V24, P9, DOI 10.2165/11530550-000000000-00000
   Stanczak MA, 2018, J CLIN INVEST, V128, P4912, DOI 10.1172/JCI120612
   Stupp R, 2005, NEW ENGL J MED, V352, P987, DOI 10.1056/NEJMoa043330
   Syn NL, 2017, TRENDS BIOTECHNOL, V35, P665, DOI 10.1016/j.tibtech.2017.03.004
   Tacken PJ, 2006, IMMUNOBIOLOGY, V211, P599, DOI 10.1016/j.imbio.2006.05.021
   Thery Clotilde, 2006, CURR PROTOC CELL BIOL, VChapter 3, P0, DOI 10.1002/0471143030.cb0322s30
   Unger WWJ, 2011, CURR OPIN IMMUNOL, V23, P131, DOI 10.1016/j.coi.2010.11.011
   van der Vos KE, 2015, NEURO-ONCOLOGY, V18, P244
   van der Vos KE, 2016, NEURO-ONCOLOGY, V18, P58, DOI 10.1093/neuonc/nov244
   van Kooyk Y, 2008, NAT IMMUNOL, V9, P593, DOI 10.1038/ni.f.203
   van Kooyk Y, 2013, MOL IMMUNOL, V55, P143, DOI 10.1016/j.molimm.2012.10.031
   van Liempt E, 2006, FEBS LETT, V580, P6123, DOI 10.1016/j.febslet.2006.10.009
   Wakimoto H, 2009, CANCER RES, V69, P3472, DOI 10.1158/0008-5472.CAN-08-3886
   Wei ZY, 2017, NAT COMMUN, V8, P0, DOI 10.1038/s41467-017-01196-x
   Weller M, 2017, LANCET ONCOL, V18, P1373, DOI 10.1016/S1470-2045(17)30517-X
   Weller M, 2017, NAT REV NEUROL, V13, P363, DOI 10.1038/nrneurol.2017.64
   Wolfers J, 2001, NAT MED, V7, P297, DOI 10.1038/85438
   Yáñez-Mó M, 2015, J EXTRACELL VESICLES, V4, P0, DOI 10.3402/jev.v4.27066
   Zaia J, 2010, SUPRAMOL STRUCT FUNC, V9, P89
   Zhang JQ, 2000, J BIOL CHEM, V275, P22121, DOI 10.1074/jbc.M002788200
   Zhao J, 2019, NAT MED, V25, P462, DOI 10.1038/s41591-019-0349-y
NR 83
TC 82
Z9 84
U1 4
U2 109
PU TAYLOR & FRANCIS LTD
PI ABINGDON
PA 2-4 PARK SQUARE, MILTON PARK, ABINGDON OR14 4RN, OXON, ENGLAND
SN 
EI 2001-3078
J9 J EXTRACELL VESICLES
JI J. Extracell. Vesicles
PD DEC 1
PY 2019
VL 8
IS 1
BP 
EP 
DI 10.1080/20013078.2019.1648995
PG 14
WC Cell Biology
SC Cell Biology
GA IP7TP
UT WOS:000480251200001
PM 31489145
DA 2025-02-17
ER

PT J
AU Wu, A
   Maxwell, R
   Xia, YX
   Cardarelli, P
   Oyasu, M
   Belcaid, Z
   Kim, E
   Hung, A
   Luksik, AS
   Garzon-Muvdi, T
   Jackson, CM
   Mathios, D
   Theodros, D
   Cogswell, J
   Brem, H
   Pardoll, DM
   Lim, M
AF Wu, Adela
   Maxwell, Russell
   Xia, Yuanxuan
   Cardarelli, Pina
   Oyasu, Miho
   Belcaid, Zineb
   Kim, Eileen
   Hung, Alice
   Luksik, Andrew S.
   Garzon-Muvdi, Tomas
   Jackson, Christopher M.
   Mathios, Dimitrios
   Theodros, Debebe
   Cogswell, John
   Brem, Henry
   Pardoll, Drew M.
   Lim, Michael
TI Combination anti-CXCR4 and anti-PD-1 immunotherapy provides survival benefit in glioblastoma through immune cell modulation of tumor microenvironment
SO JOURNAL OF NEURO-ONCOLOGY
LA English
DT Article
DE CXCR4; PD-1; Glioma; Immunotherapy; Checkpoint inhibitor
ID chemokine receptor cxcr7; regulatory t-cells; infiltrating dendritic cells; human glioma; temozolomide; lymphocytes; recruitment; recurrence; expression; responses
AB BackgroundEmerging evidence suggests that myeloid cells play a critical role in glioblastoma (GBM) immunosuppression. Disappointing results of recent checkpoint inhibitor trials suggest that combination immunotherapy with alternative agents could be fruitful in overcoming immunosuppression. Overexpression of chemokine receptor CXCR4 is associated with poor prognosis in GBM. We investigate the treatment effects of combination immunotherapy with anti-PD-1 and anti-CXCR4 in a murine glioma model.MethodsC57BL/6 mice were implanted with GL261-Luc+ glioma cells and randomized into 4 arms: (1) control (2) anti-PD-1 (3) anti-CXCR4, and (4) anti-PD-1 and anti-CXCR4 therapy. Overall survival and median survival were assessed. Cell populations were assessed by flow cytometry.ResultsCombination therapy conferred a significant survival benefit compared to control and monotherapy arms. Mice that received combination therapy demonstrated immune memory and decreased populations of immunosuppressive tumor-infiltrating leukocytes, such as monocytic myeloid-derived suppressor cells and microglia within the brain. Furthermore, combination therapy improved CD4+/CD8+ ratios in the brain as well as contributed to increased levels of pro-inflammatory cytokines.ConclusionsAnti-CXCR4 and anti-PD-1 combination immunotherapy modulates tumor-infiltrating populations of the glioma microenvironment. Targeting myeloid cells with anti-CXCR4 facilitates anti-PD-1 to promote an antitumor immune response and improved survival rates.
C1 [Wu, Adela] Stanford Hlth Care, Dept Neurosurg, Stanford, CA 94304 USA.
   [Maxwell, Russell; Xia, Yuanxuan; Belcaid, Zineb; Kim, Eileen; Hung, Alice; Luksik, Andrew S.; Garzon-Muvdi, Tomas; Jackson, Christopher M.; Mathios, Dimitrios; Theodros, Debebe; Brem, Henry; Lim, Michael] Johns Hopkins Univ Hosp, Dept Neurosurg, Baltimore, MD 21205 USA.
   [Cardarelli, Pina; Oyasu, Miho; Cogswell, John] Bristol Myers Squibb, New York, NY USA.
   [Pardoll, Drew M.] Johns Hopkins Univ Hosp, Dept Oncol, Baltimore, MD 21287 USA.
C3 Stanford University; Stanford Medicine; Johns Hopkins University; Johns Hopkins Medicine; Bristol-Myers Squibb; Johns Hopkins University; Johns Hopkins Medicine
RP Lim, M (通讯作者)，Johns Hopkins Univ Hosp, Dept Neurosurg, Baltimore, MD 21205 USA.
EM mlim3@jhmi.edu
CR Arlauckas SP, 2017, SCI TRANSL MED, V9, P0, DOI 10.1126/scitranslmed.aal3604
   Belcaid Z, 2014, PLOS ONE, V9, P0, DOI 10.1371/journal.pone.0101764
   Bian XW, 2007, NEUROSURGERY, V61, P570, DOI 10.1227/01.NEU.0000290905.53685.A2
   Birner P, 2015, J CLIN PATHOL, V68, P830, DOI 10.1136/jclinpath-2015-202886
   Chang AL, 2016, CANCER RES, V76, P5671, DOI 10.1158/0008-5472.CAN-16-0144
   Chatterjee S, 2014, ADV CANCER RES, V124, P31, DOI 10.1016/B978-0-12-411638-2.00002-1
   Choi SH, 2018, NAT COMMUN, V9, P0, DOI 10.1038/s41467-018-07470-w
   Driessens G, 2008, CANCER IMMUNOL IMMUN, V57, P1745, DOI 10.1007/s00262-008-0500-y
   Eguchi J, 2005, J IMMUNOL, V174, P7194, DOI 10.4049/jimmunol.174.11.7194
   Garzon-Muvdi Tomas, 2018, ONCOTARGET, V9, P20681, DOI 10.18632/oncotarget.25061
   Gielen PR, 2016, NEURO-ONCOLOGY, V18, P1253, DOI 10.1093/neuonc/now034
   Grauer OM, 2007, INT J CANCER, V121, P95, DOI 10.1002/ijc.22607
   Han S, 2014, BRIT J CANCER, V110, P2560, DOI 10.1038/bjc.2014.162
   Hattermann K, 2014, ONCOL REP, V32, P270, DOI 10.3892/or.2014.3214
   Hattermann K, 2010, CANCER RES, V70, P3299, DOI 10.1158/0008-5472.CAN-09-3642
   Karyampudi L, 2016, CANCER RES, V76, P239, DOI 10.1158/0008-5472.CAN-15-0748
   Kim JE, 2017, CLIN CANCER RES, V23, P124, DOI 10.1158/1078-0432.CCR-15-1535
   Kioi M, 2010, J CLIN INVEST, V120, P694, DOI 10.1172/JCI40283
   Liu Y, 2015, ANTICANCER RES, V35, P53
   Lukacs NW, 2002, AM J PATHOL, V160, P1353, DOI 10.1016/S0002-9440(10)62562-X
   Mathios D, 2016, INT J CANCER, V138, P187, DOI 10.1002/ijc.29686
   Mercurio L, 2016, J EXP CLIN CANC RES, V35, P0, DOI 10.1186/s13046-016-0326-y
   Nakahara T, 2016, J INVEST DERMATOL, V136, P146, DOI 10.1038/JID.2015.359
   Ooi YC, 2014, CLIN NEUROL NEUROSUR, V119, P125, DOI 10.1016/j.clineuro.2013.12.004
   Pyfferoen L, 2017, ONCOIMMUNOLOGY, V6, P0, DOI 10.1080/2162402X.2016.1253655
   Reardona DA, 2017, NEURO-ONCOLOGY, V19, P21, DOI 10.1093/neuonc/nox036.071
   Sayour EJ, 2015, CANCER IMMUNOL IMMUN, V64, P419, DOI 10.1007/s00262-014-1651-7
   Stupp R, 2005, NEW ENGL J MED, V352, P987, DOI 10.1056/NEJMoa043330
   Theeler BJ, 2015, BMC MED, V13, P0, DOI 10.1186/s12916-015-0536-8
   Wainwright DA, 2014, CLIN CANCER RES, V20, P5290, DOI 10.1158/1078-0432.CCR-14-0514
   Weller M, 2017, LANCET ONCOL, V18, P1373, DOI 10.1016/S1470-2045(17)30517-X
   Zeng Y, 2019, FASEB J, V23, P12
   Zhuang Y, 2012, GASTROENTEROLOGY, V143, P951, DOI 10.1053/j.gastro.2012.06.010
NR 33
TC 84
Z9 90
U1 0
U2 26
PU SPRINGER
PI NEW YORK
PA ONE NEW YORK PLAZA, SUITE 4600, NEW YORK, NY, UNITED STATES
SN 0167-594X
EI 1573-7373
J9 J NEURO-ONCOL
JI J. Neuro-Oncol.
PD JUN 15
PY 2019
VL 143
IS 2
BP 241
EP 249
DI 10.1007/s11060-019-03172-5
PG 9
WC Oncology; Clinical Neurology
SC Oncology; Neurosciences & Neurology
GA IB5UT
UT WOS:000470337700007
PM 31025274
DA 2025-02-17
ER

PT J
AU Guo, JT
   Muse, E
   Christians, AJ
   Swanson, SJ
   Davila, E
AF Guo, Jitao
   Muse, Elena
   Christians, Allison J.
   Swanson, Steven J.
   Davila, Eduardo
TI An Anticancer Drug Cocktail of Three Kinase Inhibitors Improved Response to a Dendritic Cell-Based Cancer Vaccine
SO CANCER IMMUNOLOGY RESEARCH
LA English
DT Article
ID human monocytes; receptor; expression; maturation; induction; cytokines; survival; cd16(+); repair; blood
AB Monocyte-derived dendritic cell (moDC)-based cancer therapies intended to elicit antitumor T-cell responses have limited efficacy in most clinical trials. However, potent and sustained antitumor activity in a limited number of patients highlights the therapeutic potential of moDCs. In vitro culture conditions used to generate moDCs can be inconsistent, and moDCs generated in vitro are less effective than natural DCs. On the basis of our study highlighting the ability for certain kinase inhibitors to enhance tumor antigenicity, we therefore screened kinase inhibitors for their ability to improve DC immunogenicity. We identified AKT inhibitor MK2206, DNA-PK inhibitor NU7441, and MEK inhibitor trametinib as the compounds most effective at modulating moDC immunogenicity. The combination of these drugs, referred to as MKNUTRA, enhanced moDC activity over treatment with individual drugs while exhibiting minimal toxicity. An evaluation of 335 activation and T-cell-suppressive surface proteins on moDCs revealed that MKNUTRA treatment more effectively matured cells and reduced the expression of tolerogenic proteins as compared with control moDCs. MKNUTRA treatment imparted to ICT107, a glioblastoma (GBM) DC-based vaccine that has completed phase II trials, an increased ability to stimulate patient-derived autologous CD8(+) T cells against the brain tumor antigens IL13Ra2(345-354) and TRP2(180-188). In vivo, treating ICT107 with MKNUTRA, prior to injection into mice with an established GBM tumor, reduced tumor growth kinetics. This response was associated with an increased frequency of tumor-reactive lymphocytes within tumors and in peripheral tissues. These studies broaden the application of targeted anticancer drugs and highlight their ability to increase moDC immunogenicity.
C1 [Guo, Jitao; Muse, Elena; Christians, Allison J.; Davila, Eduardo] Univ Colorado, Anschutz Med Campus, Dept Med, Div Med Oncol, Aurora, CO 80045 USA.
   [Swanson, Steven J.] ImmunoCellular Therapeut Ltd, Westlake Village, CA USA.
   [Davila, Eduardo] Univ Colorado, Anschutz Med Campus, Human Immunol & Immunotherapy Initiat, Aurora, CO 80045 USA.
   [Davila, Eduardo] Univ Colorado, Ctr Comprehens Canc, Aurora, CO USA.
C3 University of Colorado System; University of Colorado Anschutz Medical Campus; University of Colorado System; University of Colorado Anschutz Medical Campus; University of Colorado System; University of Colorado Anschutz Medical Campus
RP Davila, E (通讯作者)，Univ Colorado, Anschutz Med Campus, MS8117,12801 East 17th Ave, Aurora, CO 80045 USA.
EM eduardo.davila@ucdenver.edu
FU Immuno-Cellular Therapeutics [R01CA207913]; VA Merit Award [BX002142]; University of Maryland School of Medicine Marlene and Stewart Greenebaum Comprehensive Cancer Center [P30CA134274]; University of Colorado Denver Comprehensive Cancer Center [P30CA046934]
CR Abraham RS, 2016, CYTOTHERAPY, V18, P1446, DOI 10.1016/j.jcyt.2016.09.009
   Aguilera-Montilla N, 2013, BLOOD, V121, PE108, DOI 10.1182/blood-2012-07-445106
   ATTIE AD, 1995, J CHEM EDUC, V72, P119, DOI 10.1021/ed072p119
   Bauer M, 2011, P NATL ACAD SCI USA, V108, P21105, DOI 10.1073/pnas.1111919109
   Bhullar KS, 2018, MOL CANCER, V17, P0, DOI 10.1186/s12943-018-0804-2
   Butterfield LH, 2013, FRONT IMMUNOL, V4, P0, DOI 10.3389/fimmu.2013.00454
   Carter KB, 2000, J BIOL CHEM, V275, P27858
   Castiello L, 2011, CANCER IMMUNOL IMMUN, V60, P457, DOI 10.1007/s00262-010-0954-6
   Collin M, 2018, IMMUNOLOGY, V154, P3, DOI 10.1111/imm.12888
   Dudek AM, 2013, FRONT IMMUNOL, V4, P0, DOI 10.3389/fimmu.2013.00438
   Goodwin JF, 2014, CANCER DISCOV, V4, P1126, DOI 10.1158/2159-8290.CD-14-0358
   Han TH, 2009, J IMMUNOTHER, V32, P399, DOI 10.1097/CJI.0b013e31819e1773
   Harman AN, 2013, J IMMUNOL, V190, P66, DOI 10.4049/jimmunol.1200779
   Haynik DM, 2007, APPL IMMUNOHISTO M M, V15, P56, DOI 10.1097/01.pai.0000213133.09160.da
   Heufler C, 1996, EUR J IMMUNOL, V26, P659, DOI 10.1002/eji.1830260323
   Holla S, 2014, J ALLERGY CLIN IMMUN, V133, P1500, DOI 10.1016/j.jaci.2014.02.021
   Iwami K, 2012, CYTOTHERAPY, V14, P733, DOI 10.3109/14653249.2012.666633
   Jensen Mette Munk, 2008, BMC MED IMAGING, V8, P16, DOI 10.1186/1471-2342-8-16
   Jin P, 2010, J TRANSL MED, V8, P0, DOI 10.1186/1479-5876-8-4
   Klaeger S, 2017, SCIENCE, V358, P0, DOI 10.1126/science.aan4368
   Koski GK, 2012, J IMMUNOTHER, V35, P54, DOI 10.1097/CJI.0b013e318235f512
   Le Gall CM, 2018, NAT MATER, V17, P474, DOI 10.1038/s41563-018-0093-6
   Lee AW, 2002, VACCINE, V20, PA8, DOI 10.1016/S0264-410X(02)00382-1
   López-Cotarelo P, 2015, J BIOL CHEM, V290, P827, DOI 10.1074/jbc.M114.596551
   Mailliard RB, 2004, CANCER RES, V64, P5934, DOI 10.1158/0008-5472.CAN-04-1261
   Manavalan JS, 2003, TRANSPL IMMUNOL, V11, P245, DOI 10.1016/S0966-3274(03)00058-3
   Mattei F, 2013, FRONT IMMUNOL, V3, P0, DOI 10.3389/fimmu.2012.00418
   Maurya N, 2014, J IMMUNOL, V193, P3417, DOI 10.4049/jimmunol.1400395
   McIlroy D, 2003, CANCER IMMUNOL IMMUN, V52, P583, DOI 10.1007/s00262-003-0414-7
   Nogueira-Machado JA, 2011, EXPERT OPIN THER TAR, V15, P1023, DOI 10.1517/14728222.2011.575360
   Penna G, 2005, BLOOD, V106, P3490, DOI 10.1182/blood-2005-05-2044
   Phuphanich S, 2013, CANCER IMMUNOL IMMUN, V62, P125, DOI 10.1007/s00262-012-1319-0
   Puig-Kröger A, 2001, BLOOD, V98, P2175, DOI 10.1182/blood.V98.7.2175
   Randolph GJ, 2002, J EXP MED, V196, P517, DOI 10.1084/jem.20011608
   Rescigno M, 1998, J EXP MED, V188, P2175, DOI 10.1084/jem.188.11.2175
   Sabado RL, 2017, CELL RES, V27, P74, DOI 10.1038/cr.2016.157
   Saikali S, 2007, J NEURO-ONCOL, V81, P139, DOI 10.1007/s11060-006-9220-3
   SALLUSTO F, 1995, J EXP MED, V182, P389, DOI 10.1084/jem.182.2.389
   Sánchez-Sánchez N, 2006, J IMMUNOL, V176, P5153, DOI 10.4049/jimmunol.176.9.5153
   Sánchez-Torres C, 2001, INT IMMUNOL, V13, P1571, DOI 10.1093/intimm/13.12.1571
   Sato H, 2017, NAT COMMUN, V8, P0, DOI 10.1038/s41467-017-01883-9
   Schenk PW, 1999, BBA-MOL CELL RES, V1449, P1, DOI 10.1016/S0167-4889(98)00178-5
   Tedder Thomas F, 2001, CURR PROTOC IMMUNOL, VChapter 7, P0, DOI 10.1002/0471142735.im0732s23
   Tsai AK, 2017, CANCER IMMUNOL RES, V5, P790, DOI 10.1158/2326-6066.CIR-17-0009
   Varga G, 2007, BLOOD, V109, P661, DOI 10.1182/blood-2005-12-023044
   Vermi W, 2011, J LEUKOCYTE BIOL, V90, P681, DOI 10.1189/jlb.0411190
   Versteven M, 2018, FRONT IMMUNOL, V9, P0, DOI 10.3389/fimmu.2018.00394
   Vignesh KS, 2013, IMMUNITY, V39, P697, DOI 10.1016/j.immuni.2013.09.006
   Wen PY, 2014, J CLIN ONCOL S, V32, P0
   Zhang JG, 2007, CLIN CANCER RES, V13, P566, DOI 10.1158/1078-0432.CCR-06-1576
NR 50
TC 13
Z9 13
U1 0
U2 14
PU AMER ASSOC CANCER RESEARCH
PI PHILADELPHIA
PA 615 CHESTNUT ST, 17TH FLOOR, PHILADELPHIA, PA 19106-4404 USA
SN 2326-6066
EI 2326-6074
J9 CANCER IMMUNOL RES
JI Cancer Immunol. Res.
PD SEP 15
PY 2019
VL 7
IS 9
BP 1523
EP 1534
DI 10.1158/2326-6066.CIR-18-0684
PG 12
WC Oncology; Immunology
SC Oncology; Immunology
GA IV2OS
UT WOS:000484117100013
PM 31266784
DA 2025-02-17
ER

PT J
AU Rahman, M
   Dastmalchi, F
   Karachi, A
   Mitchell, D
AF Rahman, Maryam
   Dastmalchi, Farhad
   Karachi, Aida
   Mitchell, Duane
TI The role of CMV in glioblastoma and implications for immunotherapeutic strategies
SO ONCOIMMUNOLOGY
LA English
DT Review
DE Glioblastoma; brain tumors; immunotherapy; dendritic cells; vaccines; cytomegalovirus
ID human cytomegalovirus-infection; dendritic cells; t-cells; peripheral-blood; tumor; activation; promotes; valganciclovir; association; regression
AB Controversy surrounds the role of cytomegalovirus (CMV) in glioblastoma (GBM). However, several studies have shown that CMV nucleic acids and proteins are present within GBM tumor tissue. CMV has been implicated in GBM pathogenesis by affecting tumor stem cell factors, angiogenesis and immune pathways. Anti-viral therapy has not been found to definitively improve outcomes for patients with GBM. Several studies have leveraged CMV by targeting CMV antigens using ex-vivo expanded T cells or dendritic cell vaccines. The initial results from these studies are promising and larger studies are underway.
C1 [Rahman, Maryam; Dastmalchi, Farhad; Karachi, Aida; Mitchell, Duane] Univ Florida, Lillian S Wells Dept Neurosurg, UF Brain Tumor Immunotherapy Program, Preston A Wells Jr Ctr Brain Tumor Therapy, Gainesville, FL 32610 USA.
C3 State University System of Florida; University of Florida
RP Rahman, M (通讯作者)，Univ Florida, Lillian S Wells Dept Neurosurg, UF Brain Tumor Immunotherapy Program, Preston A Wells Jr Ctr Brain Tumor Therapy, Gainesville, FL 32610 USA.
EM mrahman@ufl.edu
FU NINDS NIH HHS [K08 NS099484] Funding Source: Medline
CR Asavaroengchai W, 2002, P NATL ACAD SCI USA, V99, P931, DOI 10.1073/pnas.022634999
   Batich KA, 2017, CLIN CANCER RES, V23, P1898, DOI 10.1158/1078-0432.CCR-16-2057
   Bhattacharjee B, 2012, J VIROL, V86, P6815, DOI 10.1128/JVI.00015-12
   Cobbs C, 2014, ONCOTARGET, V5, P1091, DOI 10.18632/oncotarget.1787
   Cobbs CS, 2008, CANCER RES, V68, P724, DOI 10.1158/0008-5472.CAN-07-2291
   Cobbs CS, 2007, J NEURO-ONCOL, V85, P271, DOI 10.1007/s11060-007-9423-2
   Cobbs CS, 2002, CANCER RES, V62, P3347
   Costa H, 2016, ONCOTARGET, V7, P47221, DOI 10.18632/oncotarget.9722
   Crough T, 2012, IMMUNOL CELL BIOL, V90, P872, DOI 10.1038/icb.2012.19
   Dasari V, 2014, HUM VACC IMMUNOTHER, V10, P1064, DOI 10.4161/hv.27675
   de Wit RH, 2016, ONCOTARGET, V7, P67966, DOI 10.18632/oncotarget.11817
   Dhanji S, 2003, J IMMUNOL, V171, P3442, DOI 10.4049/jimmunol.171.7.3442
   Dudley ME, 2002, SCIENCE, V298, P850, DOI 10.1126/science.1076514
   Dziurzynski K, 2012, NEURO-ONCOLOGY, V14, P246, DOI 10.1093/neuonc/nor227
   Dziurzynski K, 2011, CLIN CANCER RES, V17, P4642, DOI 10.1158/1078-0432.CCR-11-0414
   Fiallos E, 2014, PLOS ONE, V9, P0, DOI 10.1371/journal.pone.0116178
   Fornara O, 2016, CELL DEATH DIFFER, V23, P261, DOI 10.1038/cdd.2015.91
   Garcia-Martinez A, 2017, VIROL J, V14, P0, DOI 10.1186/s12985-017-0885-3
   Ghazi A, 2012, J IMMUNOTHER, V35, P159, DOI 10.1097/CJI.0b013e318247642f
   Hadaczek P, 2013, CLIN CANCER RES, V19, P6473, DOI 10.1158/1078-0432.CCR-13-1121
   Harkins L, 2002, LANCET, V360, P1557, DOI 10.1016/S0140-6736(02)11524-8
   Heukers R, 2018, ONCOGENE, V37, P4110, DOI 10.1038/s41388-018-0255-7
   Hildner K, 2008, SCIENCE, V322, P1097, DOI 10.1126/science.1164206
   Huang GS, 2002, INT J ONCOL, V21, P31
   Huang R, 2015, ONCOL LETT, V10, P2812, DOI 10.3892/ol.2015.3638
   Lawler SE, 2015, J NEURO-ONCOL, V123, P465, DOI 10.1007/s11060-015-1734-0
   Lee K, 2005, GLIA, V51, P1, DOI 10.1002/glia.20179
   Libard S, 2014, PLOS ONE, V9, P0, DOI 10.1371/journal.pone.0108861
   Lucas KG, 2011, J NEURO-ONCOL, V103, P231, DOI 10.1007/s11060-010-0383-6
   Ma HL, 2003, J IMMUNOL, V171, P608, DOI 10.4049/jimmunol.171.2.608
   Matlaf LA, 2013, PLOS ONE, V8, P0, DOI 10.1371/journal.pone.0068176
   Maussang D, 2006, P NATL ACAD SCI USA, V103, P13068, DOI 10.1073/pnas.0604433103
   Mitchell DA, 2008, NEURO-ONCOLOGY, V10, P10, DOI 10.1215/15228517-2007-035
   Mitchell DA, 2015, NATURE, V519, P366, DOI 10.1038/nature14320
   Mitchell DA, 2011, BLOOD, V118, P3003, DOI 10.1182/blood-2011-02-334565
   Mohammad AA, 2014, PLOS ONE, V9, P0, DOI 10.1371/journal.pone.0113740
   Mohme M, 2018, CLIN CANCER RES, V24, P4187, DOI 10.1158/1078-0432.CCR-17-2617
   Nair SK, 2014, CLIN CANCER RES, V20, P2684, DOI 10.1158/1078-0432.CCR-13-3268
   Paijo J, 2016, PLOS PATHOG, V12, P0, DOI 10.1371/journal.ppat.1005546
   Peng CW, 2016, MOL CLIN ONCOL, V4, P154, DOI 10.3892/mco.2015.692
   Pépin G, 2017, ADV EXP MED BIOL, V1024, P175, DOI 10.1007/978-981-10-5987-2_8
   Poltermann S, 2006, J NEUROVIROL, V12, P90, DOI 10.1080/13550280600654573
   Priel E, 2015, J CLIN NEUROSCI, V22, P326, DOI 10.1016/j.jocn.2014.06.099
   Prins RM, 2008, NEW ENGL J MED, V359, P539, DOI 10.1056/NEJMc0804818
   Rahbar A, 2013, J CLIN VIROL, V57, P36, DOI 10.1016/j.jcv.2012.12.018
   Rahbar Afsar, 2012, HERPESVIRIDAE, V3, P3, DOI 10.1186/2042-4280-3-3
   Ranganathan P, 2012, J VIROL, V86, P854, DOI 10.1128/JVI.06097-11
   Reap EA, 2018, CANCER RES, V78, P256, DOI 10.1158/0008-5472.CAN-17-0469
   Sabatier J, 2005, BRIT J CANCER, V92, P747, DOI 10.1038/sj.bjc.6602339
   Samanta M, 2003, J UROLOGY, V170, P998, DOI 10.1097/01.ju.0000080263.46164.97
   Sanchez-Perez L, 2013, CANCER IMMUNOL IMMUN, V62, P983, DOI 10.1007/s00262-013-1405-y
   Scheurer ME, 2008, ACTA NEUROPATHOL, V116, P79, DOI 10.1007/s00401-008-0359-1
   Schuessler A, 2014, CANCER RES, V74, P3466, DOI 10.1158/0008-5472.CAN-14-0296
   Slinger E, 2010, SCI SIGNAL, V3, P0, DOI 10.1126/scisignal.2001180
   Söderberg-Naucler C, 2014, INT J CANCER, V135, P248, DOI 10.1002/ijc.28663
   Söderberg-Nauclér C, 2013, NEW ENGL J MED, V369, P985, DOI 10.1056/NEJMc1302145
   Soroceanu L, 2008, NATURE, V455, P391, DOI 10.1038/nature07209
   Soroceanu L, 2015, CANCER RES, V75, P3065, DOI 10.1158/0008-5472.CAN-14-3307
   Soroceanu L, 2011, CANCER RES, V71, P6643, DOI 10.1158/0008-5472.CAN-11-0744
   Straat K, 2009, JNCI-J NATL CANCER I, V101, P488, DOI 10.1093/jnci/djp031
   Stragliotto G, 2013, INT J CANCER, V133, P1204, DOI 10.1002/ijc.28111
   Streblow DN, 2003, TRENDS MICROBIOL, V11, P293, DOI 10.1016/S0966-842X(03)00149-5
   Stupp R, 2005, NEW ENGL J MED, V352, P987, DOI 10.1056/NEJMoa043330
   Stupp R, 2015, JAMA-J AM MED ASSOC, V314, P2535, DOI 10.1001/jama.2015.16669
   Tietze JK, 2012, BLOOD, V119, P3073, DOI 10.1182/blood-2011-07-369736
   Tough DF, 1996, SCIENCE, V272, P1947, DOI 10.1126/science.272.5270.1947
   Trgovcich J, 2006, J VIROL, V80, P951, DOI 10.1128/JVI.80.2.951-963.2006
   Ulasov IV, 2017, ONCOTARGET, V8, P25989, DOI 10.18632/oncotarget.11175
   Wang TM, 2014, ONCOL LETT, V8, P1051, DOI 10.3892/ol.2014.2264
   Wang Y, 2017, TUMOR BIOL, V39, P0, DOI 10.1177/1010428317712512
   Woroniecka K, 2018, CLIN CANCER RES, V24, P4175, DOI 10.1158/1078-0432.CCR-17-1846
NR 71
TC 41
Z9 46
U1 0
U2 8
PU TAYLOR & FRANCIS INC
PI PHILADELPHIA
PA 530 WALNUT STREET, STE 850, PHILADELPHIA, PA 19106 USA
SN 2162-402X
EI 
J9 ONCOIMMUNOLOGY
JI OncoImmunology
PD JUN 15
PY 2019
VL 8
IS 1
BP 
EP 
DI 10.1080/2162402X.2018.1514921
PG 8
WC Oncology; Immunology
SC Oncology; Immunology
GA HJ6ZS
UT WOS:000457342800018
PM 30546954
DA 2025-02-17
ER

PT J
AU Pellegatta, S
   Di Ianni, N
   Pessina, S
   Paterra, R
   Anghileri, E
   Eoli, M
   Finocchiaro, G
AF Pellegatta, Serena
   Di Ianni, Natalia
   Pessina, Sara
   Paterra, Rosina
   Anghileri, Elena
   Eoli, Marica
   Finocchiaro, Gaetano
TI y ABCC3 Expressed by CD56<SUP>dim</SUP> CD16<SUP>+</SUP> NK Cells Predicts Response in Glioblastoma Patients Treated with Combined Chemotherapy and Dendritic Cell Immunotherapy
SO INTERNATIONAL JOURNAL OF MOLECULAR SCIENCES
LA English
DT Article
DE NK cells; ABCC3; resistance; chemotherapy; glioblastoma
ID multidrug-resistance; p-glycoprotein; adjuvant temozolomide; malignant glioma; binding cassette; messenger-rna; polymorphisms; mrp3; transporters; radiotherapy
AB Recently, we found that temozolomide (TMZ) can upregulate the expression of the multidrug-resistance protein ABCC3 in NK cells from both glioma-bearing mice and glioblastoma patients treated with dendritic cell immunotherapy combined with TMZ, allowing NK cells to escape apoptosis and favoring their role as antitumor effector cells. Here, we demonstrate that CD56(dim) NK cells expressing CD16(+) are predominant in patients surviving more than 12 months after surgery without disease progression. CD56(dim) CD16(+) NK cells co-expressed high levels of ABCC3 and IFN-gamma. Notably, not only basal but also TMZ-induced ABCC3 expression was related to a strong, long-term NK cell response and a better prognosis of patients. The identification of the single nucleotide polymorphism (SNP) rs35467079 with the deletion of a cytosine (-897DelC) in the promoter region of the ABCC3 gene resulted associated with a better patient outcome. ABCC3 expression in patients carrying DelC compared to patients with reference haplotype was higher and modulated by TMZ. The transcription factor NRF2, involved in ABCC3 induction, was phosphorylated in CD56(dim) CD16(+) NK cells expressing ABCC3 under TMZ treatment. Thus, ABCC3 protein and the SNP -897DelC can play a predictive role in patients affected by GBM, and possibly other cancers, treated with dendritic cell immunotherapy combined with chemotherapy.
C1 [Pellegatta, Serena; Di Ianni, Natalia; Pessina, Sara] Fdn IRCCS Ist Neurol Carlo Besta, Lab Brain Tumor Immunotherapy, I-20133 Milan, Italy.
   [Pellegatta, Serena; Di Ianni, Natalia; Pessina, Sara; Paterra, Rosina; Anghileri, Elena; Eoli, Marica; Finocchiaro, Gaetano] Fdn IRCCS Ist Neurol Carlo Besta, Unit Mol Neurooncol, I-20133 Milan, Italy.
C3 Fondazione IRCCS Istituto Neurologico Carlo Besta; Fondazione IRCCS Istituto Neurologico Carlo Besta
RP Pellegatta, S (通讯作者)，Fdn IRCCS Ist Neurol Carlo Besta, Lab Brain Tumor Immunotherapy, I-20133 Milan, Italy.; Pellegatta, S (通讯作者)，Fdn IRCCS Ist Neurol Carlo Besta, Unit Mol Neurooncol, I-20133 Milan, Italy.
EM serena.pellegatta@istituto-besta.it; diianninatalia@hotmail.it; sa.pessina@gmail.com; rosina.paterra@istituto-besta.it; elena.anghileri@istituto-besta.it; marica.eoli@istituto-besta.it; gaetano.finocchiaro@gmail.com
FU Associazione Italiana per la Ricerca sul Cancro (AIRC) [14323]; Fondazione Istituto Neurologico Besta; Regione Lombardia; Il Fondo di Gio Onlus
CR Auffinger B, 2015, EXPERT REV NEUROTHER, V15, P741, DOI 10.1586/14737175.2015.1051968
   Bähr O, 2003, BRAIN PATHOL, V13, P482
   Borg C, 2004, J CLIN INVEST, V114, P379, DOI 10.1172/jci20041102
   Calatozzolo C, 2005, J NEURO-ONCOL, V74, P113, DOI 10.1007/s11060-004-6152-7
   Canet MJ, 2015, DRUG METAB DISPOS, V43, P93, DOI 10.1124/dmd.114.060103
   Chai J, 2012, HEPATOLOGY, V55, P1485, DOI 10.1002/hep.24801
   Chandra S, 2018, NAT COMMUN, V9, P0, DOI 10.1038/s41467-018-06646-8
   Chiossone L, 2009, BLOOD, V113, P5488, DOI 10.1182/blood-2008-10-187179
   Cooper MA, 2001, TRENDS IMMUNOL, V22, P633, DOI 10.1016/S1471-4906(01)02060-9
   Cooper MA, 2001, BLOOD, V97, P3146, DOI 10.1182/blood.V97.10.3146
   De Maria A, 2011, P NATL ACAD SCI USA, V108, P728, DOI 10.1073/pnas.1012356108
   Eoli M, 2007, CLIN CANCER RES, V13, P2606, DOI 10.1158/1078-0432.CCR-06-2184
   Frank MH, 2001, J IMMUNOL, V166, P2451, DOI 10.4049/jimmunol.166.4.2451
   Fu BQ, 2011, IMMUNOLOGY, V133, P350, DOI 10.1111/j.1365-2567.2011.03446.x
   Giannoudis A, 2014, LEUKEMIA, V28, P1360, DOI 10.1038/leu.2014.38
   Hegi ME, 2005, NEW ENGL J MED, V352, P997, DOI 10.1056/NEJMoa043331
   Hirrlinger J, 2002, J NEUROCHEM, V82, P716, DOI 10.1046/j.1471-4159.2002.01082.x
   Jacobs R, 2001, EUR J IMMUNOL, V31, P3121, DOI 10.1002/1521-4141(2001010)31:10<3121::AID-IMMU3121>3.0.CO;2-4
   Köck K, 2007, CLIN PHARMACOKINET, V46, P449
   Kuan CT, 2010, BMC CANCER, V10, P0, DOI 10.1186/1471-2407-10-468
   Lang T, 2004, PHARMACOGENETICS, V14, P155, DOI 10.1097/00008571-200403000-00003
   Mahadevan Daruka, 2005, PROCEEDINGS OF THE AMERICAN ASSOCIATION FOR CANCER RESEARCH ANNUAL MEETING, V46, P1197
   Mohri M, 2000, J NEURO-ONCOL, V49, P105, DOI 10.1023/A:1026528926482
   Moretta L, 2010, BLOOD, V116, P3689, DOI 10.1182/blood-2010-09-303057
   Oselin K, 2003, EUR J HAEMATOL, V71, P119, DOI 10.1034/j.1600-0609.2003.00100.x
   Pellegatta S, 2018, ONCOIMMUNOLOGY, V7, P0, DOI 10.1080/2162402X.2017.1412901
   Pessina S, 2016, ONCOIMMUNOLOGY, V5, P0, DOI 10.1080/2162402X.2015.1108513
   Rieger L, 2000, ACTA NEUROPATHOL, V99, P555, DOI 10.1007/s004010051160
   Sasaki T, 2011, DRUG METAB PHARMACOK, V26, P374, DOI 10.2133/dmpk.DMPK-10-RG-103
   Scheffer GL, 2002, LAB INVEST, V82, P193, DOI 10.1038/labinvest.3780411
   Souza-Fonseca-Guimaraes F, 2019, TRENDS IMMUNOL, V40, P142, DOI 10.1016/j.it.2018.12.003
   Stupp R, 2005, NEW ENGL J MED, V352, P987, DOI 10.1056/NEJMoa043330
   Stupp R, 2009, LANCET ONCOL, V10, P459, DOI 10.1016/S1470-2045(09)70025-7
   Takechi T, 2018, DRUG METAB DISPOS, V46, P628, DOI 10.1124/dmd.117.079061
   Uribe D, 2017, MOL ASPECTS MED, V55, P140, DOI 10.1016/j.mam.2017.01.009
   van de Ven R, 2009, J LEUKOCYTE BIOL, V86, P1075, DOI 10.1189/jlb.0309147
   Wennerberg E, 2019, TRENDS CANCER, V5, P143, DOI 10.1016/j.trecan.2018.12.005
   Yee SW, 2013, J HUM GENET, V58, P353, DOI 10.1038/jhg.2013.38
NR 38
TC 17
Z9 17
U1 0
U2 2
PU MDPI
PI BASEL
PA ST ALBAN-ANLAGE 66, CH-4052 BASEL, SWITZERLAND
SN 
EI 1422-0067
J9 INT J MOL SCI
JI Int. J. Mol. Sci.
PD DEC 15
PY 2019
VL 20
IS 23
BP 
EP 
DI 10.3390/ijms20235886
PG 14
WC Biochemistry & Molecular Biology; Chemistry, Multidisciplinary
SC Biochemistry & Molecular Biology; Chemistry
GA JY5AR
UT WOS:000504428300068
PM 31771235
DA 2025-02-17
ER

PT J
AU Turubanova, VD
   Balalaeva, IV
   Mishchenko, TA
   Catanzaro, E
   Alzeibak, R
   Peskova, NN
   Efimova, I
   Bachert, C
   Mitroshina, EV
   Krysko, O
   Vedunova, MV
   Krysko, DV
AF Turubanova, Victoria D.
   Balalaeva, Irina V.
   Mishchenko, Tatiana A.
   Catanzaro, Elena
   Alzeibak, Razan
   Peskova, Nina N.
   Efimova, Iuliia
   Bachert, Claus
   Mitroshina, Elena V.
   Krysko, Olga
   Vedunova, Maria V.
   Krysko, Dmitri V.
TI Immunogenic cell death induced by a new photodynamic therapy based on photosens and photodithazine
SO JOURNAL FOR IMMUNOTHERAPY OF CANCER
LA English
DT Article
DE Immunogenic cell death; ICD; Cancer; Photodynamic therapy; Ferroptosis; Ferrostatin-1; Necroptosis; Apoptosis
ID anticancer chemotherapy; calreticulin exposure; cancer; ferroptosis; phthalocyanines; mechanisms; lysosm; hypericin; autophagy; damage
AB Background: Anti-cancer therapy is more successful when it can also induce an immunogenic form of cancer cell death (ICD). Therefore, when developing new treatment strategies, it is extremely important to choose methods that induce ICD and thereby activate anti-tumor immune response leading to the most effective destruction of tumor cells. The aim of this work was to analyze whether the clinically widely used photosensitizers, photosens (PS) and photodithazine (PD), can induce ICD when used in photodynamic therapy (PDT). Methods: Cell death in murine glioma GL261 or fibrosarcoma MCA205 cells was induced by PS- or PD-PDT and cell death was analyzed by MTT or flow cytometry. Intracellular distribution of PS and PD was studied by using the laser scanning microscope. Calreticulin exposure and HMGB1 and ATP release were detected by flow cytometry, ELISA and luminescence assay, respectively. Immunogenicity in vitro was analyzed by co-culturing of dying cancer cells with bone-marrow derived dendritic cells (BMDCs) and rate of phagocytosis and maturation (CD11c(+)CD86(+), CD11c(+)CD40(+)) of BMDCs and production of IL-6 in the supernatant were measured. In vivo immunogenicity was analyzed in mouse tumor prophylactic vaccination model. Results: We determined the optimal concentrations of the photosensitizers and found that at a light dose of 20 J/cm(2) (lambda ex 615-635 nm) both PS and PD efficiently induced cell death in glioma GL261 and fibrosarcoma MCA205 cells. We demonstrate that PS localized predominantly in the lysosomes and that the cell death induced by PS-PDT was inhibited by zVAD-fmk (apoptosis inhibitor) and by ferrostatin-1 and DFO (ferroptosis inhibitors), but not by the necroptosis inhibitor necrostatin-1 s. By contrast, PD accumulated in the endoplasmic reticulum and Golgi apparatus, and the cell death induced by PD-PDT was inhibited only by z-VAD-fmk. Dying cancer cells induced by PS-PDT or PD-PDT emit calreticulin, HMGB1 and ATP and they were efficiently engulfed by BMDCs, which then matured, became activated and produced IL-6. Using dying cancer cells induced by PS-PDT or PD-PDT, we demonstrate the efficient vaccination potential of ICD in vivo. Conclusions: Altogether, these results identify PS and PD as novel ICD inducers that could be effectively combined with PDT in cancer therapy.
C1 [Turubanova, Victoria D.; Catanzaro, Elena; Efimova, Iuliia; Krysko, Dmitri V.] Univ Ghent, Cell Death Invest & Therapy Lab, Dept Human Struct & Repair, Ghent, Belgium.
   [Turubanova, Victoria D.; Balalaeva, Irina V.; Mishchenko, Tatiana A.; Alzeibak, Razan; Peskova, Nina N.; Mitroshina, Elena V.; Vedunova, Maria V.; Krysko, Dmitri V.] Natl Res Lobachevsky State Univ Nizhni Novgorod, Inst Biol & Biomed, Nizhnii Novgorod, Russia.
   [Catanzaro, Elena] Univ Bologna, Dept Life Qual Studies, Alma Mater Studiorum, Rimini, Italy.
   [Efimova, Iuliia; Krysko, Dmitri V.] Canc Res Inst Ghent, Ghent, Belgium.
   [Bachert, Claus; Krysko, Olga] Univ Ghent, Dept Head & Skin, Upper Airways Res Lab, Ghent, Belgium.
C3 Ghent University; Lobachevsky State University of Nizhni Novgorod; University of Bologna; Ghent University; Ghent University
RP Krysko, DV (通讯作者)，Univ Ghent, Cell Death Invest & Therapy Lab, Dept Human Struct & Repair, Ghent, Belgium.; Krysko, DV (通讯作者)，Natl Res Lobachevsky State Univ Nizhni Novgorod, Inst Biol & Biomed, Nizhnii Novgorod, Russia.
EM dmitri.krysko@ugent.be
FU Russian Science Foundation (RSF) [18-15-00279]; FWO [G043219 N, BOF 01/O3618, G051918 N, 1507118 N, 1506218 N]; Russian Science Foundation [18-15-00279] Funding Source: Russian Science Foundation
CR Aaes TL, 2016, CELL REP, V15, P274, DOI 10.1016/j.celrep.2016.03.037
   Abrahamse H, 2016, BIOCHEM J, V473, P347, DOI 10.1042/BJ20150942
   Acedo P, 2014, CELL DEATH DIS, V5, P0, DOI 10.1038/cddis.2014.77
   Agostinis P, 2011, CA-CANCER J CLIN, V61, P250, DOI 10.3322/caac.20114
   Angeli JPF, 2019, NAT REV CANCER, V19, P405, DOI 10.1038/s41568-019-0149-1
   Apetoh L, 2007, NAT MED, V13, P1050, DOI 10.1038/nm1622
   Berg K, 1997, PHOTOCHEM PHOTOBIOL, V65, P403, DOI 10.1111/j.1751-1097.1997.tb08578.x
   Brilkina AA, 2019, J PHOTOCH PHOTOBIO B, V191, P128, DOI 10.1016/j.jphotobiol.2018.12.020
   Brilkina AA, 2018, J PHOTOCH PHOTOBIO B, V178, P296, DOI 10.1016/j.jphotobiol.2017.11.020
   Casares N, 2005, J EXP MED, V202, P1691, DOI 10.1084/jem.20050915
   Castano AP, 2004, PHOTODIAGN PHOTODYN, V1, P279, DOI 10.1016/S1572-1000(05)00007-4
   Dixon SJ, 2012, CELL, V149, P1060, DOI 10.1016/j.cell.2012.03.042
   Filonenko EV, 2015, RUSS J GEN CHEM+, V85, P211, DOI 10.1134/S1070363215010399
   Galluzzi L, 2017, NAT REV IMMUNOL, V17, P97, DOI 10.1038/nri.2016.107
   Gamrekelashvili J, 2012, ONCOIMMUNOLOGY, V1, P1017, DOI 10.4161/onci.21098
   Gao H, 2018, BIOCHEM BIOPH RES CO, V503, P1550, DOI 10.1016/j.bbrc.2018.07.078
   Garg AD, 2016, CELL DEATH DIS, V7, P0, DOI 10.1038/cddis.2015.411
   Garg AD, 2013, AUTOPHAGY, V9, P1292, DOI 10.4161/auto.25399
   Garg AD, 2012, ONCOIMMUNOLOGY, V1, P786, DOI 10.4161/onci.19750
   Garg AD, 2012, TRENDS MOL MED, V18, P589, DOI 10.1016/j.molmed.2012.06.010
   Garg AD, 2012, CANCER IMMUNOL IMMUN, V61, P215, DOI 10.1007/s00262-011-1184-2
   Ghiringhelli F, 2009, NAT MED, V15, P1170, DOI 10.1038/nm.2028
   Grootjans S, 2016, NAT PROTOC, V11, P1444, DOI 10.1038/nprot.2016.085
   Hirschberg Henry, 2018, NEUROIMMUNOL NEUROINFLAMM, V5, P0, DOI 10.20517/2347-8659.2018.31
   Ji J, 2015, ONCOTARGET, V6, P17135, DOI 10.18632/oncotarget.3529
   Kang T, 2018, BIOMATERIALS, V164, P80, DOI 10.1016/j.biomaterials.2018.02.033
   Kessel D, 2018, PHOTOCHEM PHOTOBIOL, V94, P213, DOI 10.1111/php.12857
   Knochelmann HM, 2018, CELL MOL IMMUNOL, V15, P458, DOI 10.1038/s41423-018-0004-4
   Krysko DV, 2017, J IMMUNOL, V198, P0
   Krysko DV, 2012, NAT REV CANCER, V12, P860, DOI 10.1038/nrc3380
   Krysko O, 2013, CELL DEATH DIS, V4, P0, DOI 10.1038/cddis.2013.156
   Krysko O, 2017, IMMUNOL REV, V280, P207, DOI 10.1111/imr.12583
   Li X, 2019, COORDIN CHEM REV, V379, P147, DOI 10.1016/j.ccr.2017.08.003
   Lukyanets EA, 1999, J PORPHYR PHTHALOCYA, V3, P424, DOI 10.1002/(SICI)1099-1409(199908/10)3:6/7<424::AID-JPP151>3.3.CO;2-B
   Ma Y, 2013, IMMUNITY, V38, P729, DOI 10.1016/j.immuni.2013.03.003
   Michaud M, 2014, ONCOIMMUNOLOGY, V3, P0, DOI 10.4161/onci.28276
   Michaud M, 2011, SCIENCE, V334, P1573, DOI 10.1126/science.1208347
   Mishchenko T, 2019, BBA-REV CANCER, V1871, P99, DOI 10.1016/j.bbcan.2018.11.004
   Obeid M, 2007, NAT MED, V13, P54, DOI 10.1038/nm1523
   Panaretakis T, 2009, EMBO J, V28, P578, DOI 10.1038/emboj.2009.1
   Panzarini E, 2014, PLOS ONE, V9, P0, DOI 10.1371/journal.pone.0105778
   Pawaria S, 2011, NAT COMMUN, V2, P0, DOI 10.1038/ncomms1524
   PENG Q, 1991, INT J CANCER, V49, P290, DOI 10.1002/ijc.2910490225
   Ritz R, 2008, ANTICANCER RES, V28, P2033
   Showalter A, 2017, CYTOKINE, V97, P123, DOI 10.1016/j.cyto.2017.05.024
   Skouta R, 2014, J AM CHEM SOC, V136, P4551, DOI 10.1021/ja411006a
   Snyder AG, 2019, SCI IMMUNOL, V4, P0, DOI 10.1126/sciimmunol.aaw2004
   Sukkurwala AQ, 2014, ONCOIMMUNOLOGY, V3, P0, DOI 10.4161/onci.28473
   Tanaka M, 2016, ONCOTARGET, V7, P47242, DOI 10.18632/oncotarget.9725
   Torii S, 2016, BIOCHEM J, V473, P769, DOI 10.1042/BJ20150658
   Tyurina YY, 2019, J LEUKOCYTE BIOL, V106, P57, DOI 10.1002/JLB.3MIR0119-004RR
   van Straten D, 2017, CANCERS, V9, P0, DOI 10.3390/cancers9020019
   Wenzel SE, 2017, CELL, V171, P628, DOI 10.1016/j.cell.2017.09.044
   Yakubovskaya RI, 2015, RUSS J GEN CHEM+, V85, P217, DOI 10.1134/S1070363215010405
   Yamazaki T, 2014, CELL DEATH DIFFER, V21, P69, DOI 10.1038/cdd.2013.72
   Yatim N, 2017, NAT REV IMMUNOL, V17, P262, DOI 10.1038/nri.2017.9
   Yatim N, 2015, SCIENCE, V350, P328, DOI 10.1126/science.aad0395
   Zavadskaya ES, 2015, EXPERIMENTAL ONCOLOGY, V37, P234
NR 58
TC 191
Z9 198
U1 7
U2 111
PU BMC
PI LONDON
PA CAMPUS, 4 CRINAN ST, LONDON N1 9XW, ENGLAND
SN 2051-1426
EI 
J9 J IMMUNOTHER CANCER
JI J. Immunother. Cancer
PD DEC 16
PY 2019
VL 7
IS 1
BP 
EP 
DI 10.1186/s40425-019-0826-3
PG 13
WC Oncology; Immunology
SC Oncology; Immunology
GA KI1QV
UT WOS:000511123700002
PM 31842994
DA 2025-02-17
ER

PT J
AU Ladomersky, E
   Scholtens, DM
   Kocherginsky, M
   Hibler, EA
   Bartom, ET
   Otto-Meyer, S
   Zhai, LJ
   Lauing, KL
   Choi, J
   Sosman, JA
   Wu, JD
   Zhang, B
   Lukasz, RV
   Wainwright, DA
AF Ladomersky, Erik
   Scholtens, Denise M.
   Kocherginsky, Masha
   Hibler, Elizabeth A.
   Bartom, Elizabeth T.
   Otto-Meyer, Sebastian
   Zhai, Lijie
   Lauing, Kristen L.
   Choi, Jaehyuk
   Sosman, Jeffrey A.
   Wu, Jennifer D.
   Zhang, Bin
   Lukasz, Rimas, V
   Wainwright, Derek A.
TI The Coincidence Between Increasing Age, Immunosuppression, and the Incidence of Patients With Glioblastoma
SO FRONTIERS IN PHARMACOLOGY
LA English
DT Article
DE aging; biomarker; IDO; immunosuppression; PD-L1; immunotherapy; Treg; IDH
ID dendritic cells; t-cells; adjuvant temozolomide; genetic pathways; expression; cancer; survival; nivolumab; accumulation; radiotherapy
AB Background: Glioblastoma (GBM) is the most aggressive primary brain tumor in adults and is associated with a median overall survival (mOS) of 16-21 months. Our previous work found a negative association between advanced aging and the survival benefit after treatment with immunotherapy in an experimental brain tumor model. Given the recent phase III clinical success of immunotherapy in patients with many types of cancer, but not for patients with GBM, we hypothesize that aging enhances immunosuppression in the brain and contributes to the lack of efficacy for immunotherapy to improve mOS in patients with malignant glioma. Herein, we compare epidemiological data for the incidence and mortality of patients with central nervous system (CNS) cancers, in addition to immune-related gene expression in the normal human brain, as well as peripheral blood immunological changes across the adult lifespan. Methods: Data were extracted from the National Cancer Institute's surveillance, epidemiology, and end results (SEER)-, the Broad Institute's Genotype Tissue Expression project (GTEx)-, and the University of California San Francisco's 10k Immunomes-databases and analyzed for associations with aging. Results: The proportion of elderly individuals, defined as >= 65 years of age, has predominantly increased for more than 100 years in the United States. Over time, the rise in elderly United States citizens has correlated with an increased incidence and mortality rate associated with primary brain and other CNS cancer. With advanced aging, human mRNA expression for factors associated with immunoregulation including immunosuppressive indoleamine 2,3 dioxygenase 1 (IDO) and programmed death-ligand 1 (PD-L1), as well as the dendritic cell surface marker, CD11c, increase in the brain of normal human subjects, coincident with increased circulating immunosuppressive Tregs and decreased cytolytic CD8(+) T cells in the peripheral blood. Strikingly, these changes are maximally pronounced in the 60-69 year old group; consistent with the median age of a diagnosis for GBM. Conclusion: These data demonstrate a significant association between normal human aging and increased immunosuppression in the circulation and CNS; particularly late in life. Our data raise several hypotheses including that, aging: (i) progressively suppresses normal immunosurveillance and thereby contributes to GBM cell initiation and/or outgrowth; (ii) decreases immunotherapeutic efficacy against malignant glioma.
C1 [Ladomersky, Erik; Scholtens, Denise M.; Otto-Meyer, Sebastian; Zhai, Lijie; Lauing, Kristen L.; Wainwright, Derek A.] Northwestern Univ, Dept Neurol Surg, Feinberg Sch Med, Chicago, IL 60611 USA.
   [Scholtens, Denise M.; Kocherginsky, Masha; Hibler, Elizabeth A.] Northwestern Univ, Dept Prevent Med, Feinberg Sch Med, Chicago, IL 60611 USA.
   [Kocherginsky, Masha] Northwestern Univ, Dept Obstet & Gynecol, Feinberg Sch Med, Chicago, IL 60611 USA.
   [Bartom, Elizabeth T.; Choi, Jaehyuk] Northwestern Univ, Dept Biochem & Mol Genet, Feinberg Sch Med, Chicago, IL 60611 USA.
   [Choi, Jaehyuk] Northwestern Univ, Dept Dermatol, Feinberg Sch Med, Chicago, IL 60611 USA.
   [Sosman, Jeffrey A.; Zhang, Bin; Wainwright, Derek A.] Northwestern Univ, Dept Med Hematol & Oncol, Feinberg Sch Med, Chicago, IL 60611 USA.
   [Wu, Jennifer D.] Northwestern Univ, Dept Urol, Feinberg Sch Med, Chicago, IL 60611 USA.
   [Wu, Jennifer D.; Zhang, Bin; Wainwright, Derek A.] Northwestern Univ, Dept Microbiol Immunol, Feinberg Sch Med, Chicago, IL 60611 USA.
   [Lukasz, Rimas, V; Wainwright, Derek A.] Northwestern Univ, Robert H Lurie Comprehens Canc Ctr, Feinberg Sch Med, Chicago, IL 60611 USA.
   [Lukasz, Rimas, V] Northwestern Univ, Dept Neurol, Feinberg Sch Med, Chicago, IL 60611 USA.
C3 Northwestern University; Feinberg School of Medicine; Northwestern University; Feinberg School of Medicine; Northwestern University; Feinberg School of Medicine; Northwestern University; Feinberg School of Medicine; Northwestern University; Feinberg School of Medicine; Northwestern University; Feinberg School of Medicine; Northwestern University; Feinberg School of Medicine; Northwestern University; Feinberg School of Medicine; Northwestern University; Feinberg School of Medicine; Ann & Robert H. Lurie Children's Hospital of Chicago; Robert H. Lurie Comprehensive Cancer Center; Northwestern University; Feinberg School of Medicine
RP Wainwright, DA (通讯作者)，Northwestern Univ, Dept Neurol Surg, Feinberg Sch Med, Chicago, IL 60611 USA.; Wainwright, DA (通讯作者)，Northwestern Univ, Dept Med Hematol & Oncol, Feinberg Sch Med, Chicago, IL 60611 USA.; Wainwright, DA (通讯作者)，Northwestern Univ, Dept Microbiol Immunol, Feinberg Sch Med, Chicago, IL 60611 USA.; Wainwright, DA (通讯作者)，Northwestern Univ, Robert H Lurie Comprehens Canc Ctr, Feinberg Sch Med, Chicago, IL 60611 USA.
EM Derekwainwright@northwestern.edu
FU PHS [T32CA070085]; NIH/NINDS, United States Department of Health and Human Services [R01NS097851]; NIH/NCI, United States Department of Health and Human Services [P50CA221747]; Grace Giving Foundation; NCI [5R50CA221848-02]
CR Adachi K, 2011, P NATL ACAD SCI USA, V108, P1549, DOI 10.1073/pnas.1017340108
   Antonia SJ, 2016, LANCET ONCOL, V17, P883, DOI 10.1016/S1470-2045(16)30098-5
   Aprahamian T, 2008, CLIN EXP IMMUNOL, V152, P448, DOI 10.1111/j.1365-2249.2008.03658.x
   Beatty GL, 2015, CLIN CANCER RES, V21, P687, DOI 10.1158/1078-0432.CCR-14-1860
   Berger Nathan A, 2006, TRANS AM CLIN CLIMATOL ASSOC, V117, P147
   Biernat W, 1997, ACTA NEUROPATHOL, V94, P303, DOI 10.1007/s004010050711
   Bulloch K, 2008, J COMP NEUROL, V508, P687, DOI 10.1002/cne.21668
   Cambier J, 2005, IMMUNOL REV, V205, P5, DOI 10.1111/j.0105-2896.2005.00276.x
   Carson MJ, 2006, IMMUNOL REV, V213, P48, DOI 10.1111/j.1600-065X.2006.00441.x
   Chen CZ, 2013, IMMUNOL REV, V253, P112, DOI 10.1111/imr.12060
   Choi E, 2017, EPIDEMIOL HEALTH, V39, P0, DOI 10.4178/epih.e2017006
   Chongsathidkiet P, 2018, NAT MED, V24, P1459, DOI 10.1038/s41591-018-0135-2
   DAgostino PM, 2012, ACTA NEUROPATHOL, V124, P599, DOI 10.1007/s00401-012-1018-0
   DAVILA DR, 1990, FASEB J, V4, P2906, DOI 10.1096/fasebj.4.11.2165948
   Dunn GP, 2004, IMMUNITY, V21, P137, DOI 10.1016/j.immuni.2004.07.017
   Dutta S, 2016, LIFE SCI, V152, P244, DOI 10.1016/j.lfs.2015.10.025
   EKSTRAND AJ, 1992, P NATL ACAD SCI USA, V89, P4309, DOI 10.1073/pnas.89.10.4309
   Filley AC, 2017, ONCOTARGET, V8, P91779, DOI 10.18632/oncotarget.21586
   Fox JG, 2007, MOUSE BIOMEDICAL RES, V0, P0, DOI DOI 10.1016/B978-012369454-6/50094-7
   Gon Y, 1996, CLIN EXP IMMUNOL, V106, P120
   Johnson DR, 2012, J NEURO-ONCOL, V107, P359, DOI 10.1007/s11060-011-0749-4
   Kaunzner UW, 2012, NEUROBIOL AGING, V33, P681, DOI 10.1016/j.neurobiolaging.2010.06.007
   Kohanbash G, 2017, J CLIN INVEST, V127, P1425, DOI 10.1172/JCI90644
   Kugel CH, 2018, CLIN CANCER RES, V24, P5347, DOI 10.1158/1078-0432.CCR-18-1116
   Ladomersky E, 2018, CLIN CANCER RES, V24, P2559, DOI 10.1158/1078-0432.CCR-17-3573
   Ladomersky E, 2016, NEUROSCI LETT, V630, P203, DOI 10.1016/j.neulet.2016.08.002
   Larkin J, 2015, NEW ENGL J MED, V373, P23, DOI 10.1056/NEJMoa1504030
   Li GJ, 2012, NAT MED, V18, P1518, DOI 10.1038/nm.2963
   Liu Y, 2009, AGING CELL, V8, P439, DOI 10.1111/j.1474-9726.2009.00489.x
   McElhaney JE, 2008, J INFECT DIS, V198, P632, DOI 10.1086/590435
   Motzer RJ, 2015, NEW ENGL J MED, V373, P1803, DOI 10.1056/NEJMoa1510665
   Nduom EK, 2016, NEURO-ONCOLOGY, V18, P195, DOI 10.1093/neuonc/nov172
   Nikolich-Zugich J, 2018, NAT IMMUNOL, V19, P10, DOI 10.1038/s41590-017-0006-x
   Ohgaki H, 2005, J NEUROPATH EXP NEUR, V64, P479, DOI 10.1093/jnen/64.6.479
   Ohgaki H, 2004, CANCER RES, V64, P6892, DOI 10.1158/0008-5472.CAN-04-1337
   Ohgaki H, 2007, AM J PATHOL, V170, P1445, DOI 10.2353/ajpath.2007.070011
   Pallotta MT, 2011, NAT IMMUNOL, V12, P870, DOI 10.1038/ni.2077
   Pang WW, 2011, P NATL ACAD SCI USA, V108, P20012, DOI 10.1073/pnas.1116110108
   PERRY VH, 1993, GLIA, V7, P60, DOI 10.1002/glia.440070111
   Ries L, 2006, SEER CANC STAT REV 1, V0, P0
   ROGERS J, 1988, NEUROBIOL AGING, V9, P339, DOI 10.1016/S0197-4580(88)80079-4
   Rossi DJ, 2005, P NATL ACAD SCI USA, V102, P9194, DOI 10.1073/pnas.0503280102
   Schreiber K, 2012, CLIN CANCER RES, V18, P2526, DOI 10.1158/1078-0432.CCR-12-0127
   Shang B, 2015, SCI REP-UK, V5, P0, DOI 10.1038/srep15179
   Sharpless N, 2018, CHALLENGING LANDSCAP, V0, P0
   Shurin MR, 2012, IMMUNOTARGETS THER, V1, P1, DOI 10.2147/ITT.S29834
   Stupp R, 2005, NEW ENGL J MED, V352, P987, DOI 10.1056/NEJMoa043330
   Stupp R, 2017, JAMA-J AM MED ASSOC, V318, P2306, DOI 10.1001/jama.2017.18718
   Stupp R, 2009, LANCET ONCOL, V10, P459, DOI 10.1016/S1470-2045(09)70025-7
   Wainwright DA, 2012, CLIN CANCER RES, V18, P6110, DOI 10.1158/1078-0432.CCR-12-2130
   Wen PY, 2008, NEW ENGL J MED, V359, P492, DOI 10.1056/NEJMra0708126
   Wick G, 2010, TRENDS IMMUNOL, V31, P110, DOI 10.1016/j.it.2009.12.001
   Yan H, 2009, NEW ENGL J MED, V360, P765, DOI 10.1056/NEJMoa0808710
   Yancik R, 1998, CANCER, V82, P2123, DOI 10.1002/(SICI)1097-0142(19980601)82:11<2123::AID-CNCR6>3.0.CO;2-W
   Yancik R, 2001, JAMA-J AM MED ASSOC, V285, P885, DOI 10.1001/jama.285.7.885
   Young JS, 2017, J NEUROL SCI, V380, P250, DOI 10.1016/j.jns.2017.07.048
   Yue Q, 2014, J NEURO-ONCOL, V116, P251, DOI 10.1007/s11060-013-1314-0
   Zeng DQ, 2016, ONCOTARGET, V7, P13765, DOI 10.18632/oncotarget.7282
   Zhai LJ, 2018, CELL MOL IMMUNOL, V15, P447, DOI 10.1038/cmi.2017.143
   Zhai LJ, 2017, CLIN CANCER RES, V23, P6650, DOI 10.1158/1078-0432.CCR-17-0120
   Zhong ZY, 2016, CELL, V166, P288, DOI 10.1016/j.cell.2016.05.051
NR 61
TC 86
Z9 98
U1 0
U2 8
PU FRONTIERS MEDIA SA
PI LAUSANNE
PA AVENUE DU TRIBUNAL FEDERAL 34, LAUSANNE, CH-1015, SWITZERLAND
SN 
EI 1663-9812
J9 FRONT PHARMACOL
JI Front. Pharmacol.
PD MAR 27
PY 2019
VL 10
IS 
BP 
EP 
DI 10.3389/fphar.2019.00200
PG 13
WC Pharmacology & Pharmacy
SC Pharmacology & Pharmacy
GA HQ6KM
UT WOS:000462523500001
PM 30971917
DA 2025-02-17
ER

PT J
AU Mrowczynski, OD
   Zacharia, BE
   Connor, JR
AF Mrowczynski, Oliver D.
   Zacharia, Brad E.
   Connor, James R.
TI Exosomes and their implications in central nervous system tumor biology
SO PROGRESS IN NEUROBIOLOGY
LA English
DT Review
ID breast-cancer cells; density-gradient separation; cd8(+) ctl responses; extracellular vesicles; cerebrospinal-fluid; plasma-membrane; drug-resistance; dendritic cells; intercellular transfer; proteomic analysis
AB Exosomes are 20-100 nm cellular derived vesicles that upon discovery, were thought to be a form of cellular recycling of intracellular contents. More recently, these vesicles are under investigation for their purported significant roles in intercellular communication in both healthy and diseased states. Herein, we focus on the secretion of exosomes associated with glioblastoma, as most exosome studies on brain tumors have been performed in this tumor type. However, we included exosomes secreted from other forms of brain tumors for comparison as available. Exosomes contain intracellular content that can be transferred to other cells in the tumor or to cells of the immune system and endothelial cells. These recipient cells may subsequently take on oncogenic properties, including therapeutic resistance, cancer progression, and angiogenesis. Genetic components (DNA, RNA and miRNA) of the cell of origin may be included in the secreted exosomes. The presence of genetic material in the exosomes could serve as a biomarker for mutations in tumors, potentially leading to novel treatment strategies. In the last decade, exosomes have been identified as having a major impact on multiple aspects of medicine and tumor biology, and appear to be primed for a critical position in cancer diagnosis, prognosis, and treatment.
C1 [Mrowczynski, Oliver D.; Zacharia, Brad E.; Connor, James R.] Penn State Univ, Coll Med, Dept Neurosurg, Hershey, PA 17033 USA.
C3 Pennsylvania Commonwealth System of Higher Education (PCSHE); Pennsylvania State University; Penn State Health
RP Connor, JR (通讯作者)，Penn State Hershey Med Ctr, Ctr Aging & Neurodegenerat Dis, Hershey, PA 17033 USA.
EM jconnor@pennstatehealth.psu.edu
FU Department of Neurosurgery at Penn State Health; Tara Leah Witmer Memorial Fund
CR Abels ER, 2016, CELL MOL NEUROBIOL, V36, P301, DOI 10.1007/s10571-016-0366-z
   Admyre C, 2007, J IMMUNOL, V179, P1969, DOI 10.4049/jimmunol.179.3.1969
   Akers JC, 2015, J NEURO-ONCOL, V123, P205, DOI 10.1007/s11060-015-1784-3
   Akers JC, 2013, PLOS ONE, V8, P0, DOI 10.1371/journal.pone.0078115
   Akers JC, 2013, J NEURO-ONCOL, V113, P1, DOI 10.1007/s11060-013-1084-8
   Al-Nedawi K, 2008, NAT CELL BIOL, V10, P619, DOI 10.1038/ncb1725
   Alvarez ML, 2012, KIDNEY INT, V82, P1024, DOI 10.1038/ki.2012.256
   Unknown -, 2015, UROL. ONCOL, V0, P0, DOI DOI 10.1016/J.UROLONC.2015.04.019
   Arscott WT, 2013, TRANSL ONCOL, V6, P638, DOI 10.1593/tlo.13640
   Atai NA, 2013, J NEURO-ONCOL, V115, P343, DOI 10.1007/s11060-013-1235-y
   Atay S, 2011, AM J REPROD IMMUNOL, V66, P259, DOI 10.1111/j.1600-0897.2011.00995.x
   Babst M, 2011, CURR OPIN CELL BIOL, V23, P452, DOI 10.1016/j.ceb.2011.04.008
   Baietti MF, 2012, NAT CELL BIOL, V14, P677, DOI 10.1038/ncb2502
   Baker S, 2016, J ALZHEIMERS DIS, V54, P1207, DOI 10.3233/JAD-160371
   Balaj L, 2011, NAT COMMUN, V2, P0, DOI 10.1038/ncomms1180
   Barajas RF, 2009, RADIOLOGY, V253, P486, DOI 10.1148/radiol.2532090007
   Baranyai T, 2015, PLOS ONE, V10, P0, DOI 10.1371/journal.pone.0145686
   Barrès C, 2010, BLOOD, V115, P696, DOI 10.1182/blood-2009-07-231449
   Batagov AO, 2013, BIOL DIRECT, V8, P0, DOI 10.1186/1745-6150-8-12
   Bergmann C, 2009, HEAD NECK-J SCI SPEC, V31, P371, DOI 10.1002/hed.20968
   Bryzgunova OE, 2016, PLOS ONE, V11, P0, DOI 10.1371/journal.pone.0157566
   Bucki R, 1998, BIOCHEMISTRY-US, V37, P15383, DOI 10.1021/bi9805238
   Camacho L, 2013, PLOS ONE, V8, P0, DOI 10.1371/journal.pone.0073790
   Challagundla KB, 2015, JNCI-J NATL CANCER I, V107, P0, DOI 10.1093/jnci/djv135
   Chan YK, 2015, INT J CANCER, V137, P1830, DOI 10.1002/ijc.29562
   Chen WW, 2013, MOL THER-NUCL ACIDS, V2, P0, DOI 10.1038/mtna.2013.28
   Christianson HC, 2013, P NATL ACAD SCI USA, V110, P17380, DOI 10.1073/pnas.1304266110
   Corcoran C, 2012, PLOS ONE, V7, P0, DOI 10.1371/journal.pone.0050999
   Crescitelli R, 2013, J EXTRACELL VESICLES, V2, P0, DOI 10.3402/jev.v2i0.20677
   Crow J, 2017, ONCOTARGET, V8, P11917, DOI 10.18632/oncotarget.14440
   de Vrij J, 2015, INT J CANCER, V137, P1630, DOI 10.1002/ijc.29521
   Debinski W, 1999, CLIN CANCER RES, V5, P985
   Doherty GJ, 2009, ANNU REV BIOCHEM, V78, P857, DOI 10.1146/annurev.biochem.78.081307.110540
   Dolecek TA, 2012, NEURO-ONCOLOGY, V14, Pv1, DOI 10.1093/neuonc/nos218
   Fabbri M, 2012, P NATL ACAD SCI USA, V109, PE2110, DOI 10.1073/pnas.1209414109
   Feng D, 2010, TRAFFIC, V11, P675, DOI 10.1111/j.1600-0854.2010.01041.x
   Fitzner D, 2011, J CELL SCI, V124, P447, DOI 10.1242/jcs.074088
   Fong MY, 2015, NAT CELL BIOL, V17, P183, DOI 10.1038/ncb3094
   Franzen CA, 2014, BIOMED RES INT, V2014, P0, DOI 10.1155/2014/619829
   Friedl P, 2002, CELL MOL LIFE SCI, V59, P1347, DOI 10.1007/s00018-002-8512-9
   Fujita Y, 2014, BIOMED RES INT, V2014, P0, DOI 10.1155/2014/486413
   Gaist D, 2014, CANCER EPIDEMIOL, V38, P722, DOI 10.1016/j.canep.2014.09.010
   Gan HK, 2009, J CLIN NEUROSCI, V16, P748, DOI 10.1016/j.jocn.2008.12.005
   García-Romero N, 2017, ONCOTARGET, V8, P1416, DOI 10.18632/oncotarget.13635
   Ghossoub R, 2014, NAT COMMUN, V5, P0, DOI 10.1038/ncomms4477
   Gonzales PA, 2010, METHODS MOL BIOL, V641, P89, DOI 10.1007/978-1-60761-711-2_6
   Gould SJ, 2013, J EXTRACELL VESICLES, V2, P0, DOI 10.3402/jev.v2i0.20389
   Greening DW, 2015, METHODS MOL BIOL, V1295, P179, DOI 10.1007/978-1-4939-2550-6_15
   Groen A, 2011, GASTROENTEROLOGY, V141, P1927, DOI 10.1053/j.gastro.2011.07.042
   Hannafon BN, 2016, BREAST CANCER RES, V18, P0, DOI 10.1186/s13058-016-0753-x
   Hao SG, 2006, CELL MOL IMMUNOL, V3, P205
   Hao SG, 2007, IMMUNOLOGY, V120, P90, DOI 10.1111/j.1365-2567.2006.02483.x
   Harshyne LA, 2016, NEURO-ONCOLOGY, V18, P206, DOI 10.1093/neuonc/nov107
   Henne WM, 2011, DEV CELL, V21, P77, DOI 10.1016/j.devcel.2011.05.015
   Hong CS, 2014, PLOS ONE, V9, P0, DOI 10.1371/journal.pone.0103310
   Hoshino A, 2015, NATURE, V527, P329, DOI 10.1038/nature15756
   Howitt J, 2016, J BIOL CHEM, V291, P26589, DOI 10.1074/jbc.R116.757955
   Hsu C, 2010, J CELL BIOL, V189, P223, DOI 10.1083/jcb.200911018
   Hwang IY, 2003, P NATL ACAD SCI USA, V100, P6670, DOI 10.1073/pnas.1131852100
   Jahn R, 1999, ANNU REV BIOCHEM, V68, P863, DOI 10.1146/annurev.biochem.68.1.863
   Janas AM, 2016, BBA-BIOMEMBRANES, V1858, P1139, DOI 10.1016/j.bbamem.2016.02.011
   Jelonek K, 2015, CELL CARCINOMA, V0, P0, DOI DOI 10.18388/abp.2015_970
   Ji RB, 2015, CELL CYCLE, V14, P2473, DOI 10.1080/15384101.2015.1005530
   Jiang X, 2017, AM J PHYSIOL-HEART C, V312, PH818, DOI 10.1152/ajpheart.00673.2016
   JOHNSTONE RM, 1987, J BIOL CHEM, V262, P9412
   Joyce DP, 2016, INT J CANCER, V139, P1443, DOI 10.1002/ijc.30179
   Kahn R, 2017, KIDNEY INT, V91, P96, DOI 10.1016/j.kint.2016.09.023
   Kalkan R, 2015, GENE, V554, P81, DOI 10.1016/j.gene.2014.10.027
   KERR JFR, 1972, BRIT J CANCER, V26, P239, DOI 10.1038/bjc.1972.33
   Kerr MC, 2009, TRAFFIC, V10, P364, DOI 10.1111/j.1600-0854.2009.00878.x
   Kirchhausen T, 2000, ANNU REV BIOCHEM, V69, P699, DOI 10.1146/annurev.biochem.69.1.699
   Koumangoye RB, 2011, PLOS ONE, V6, P0, DOI 10.1371/journal.pone.0024234
   Kreger BT, 2016, CANCERS, V8, P0, DOI 10.3390/cancers8120111
   Kucharzewska P, 2013, P NATL ACAD SCI USA, V110, P7312, DOI 10.1073/pnas.1220998110
   Lane RE, 2015, SCI REP-UK, V5, P0, DOI 10.1038/srep07639
   Laulagnier K, 2004, FEBS LETT, V572, P11, DOI 10.1016/j.febslet.2004.06.082
   Lazar I, 2015, PIGM CELL MELANOMA R, V28, P0, DOI 10.1111/pcmr.12380
   Li M, 2015, METHODS, V87, P26, DOI 10.1016/j.ymeth.2015.03.009
   Li XX, 2016, J HEMATOL ONCOL, V9, P0, DOI 10.1186/s13045-016-0269-y
   Llorente A, 2013, BBA-MOL CELL BIOL L, V1831, P1302, DOI 10.1016/j.bbalip.2013.04.011
   Lopera-Vasquez R, 2018, EFFECT BOVINE OVIDUC, V0, P0
   Lv MM, 2014, TUMOR BIOL, V35, P10773, DOI 10.1007/s13277-014-2377-z
   Madhankumar AB, 2006, MOL CANCER THER, V5, P3162, DOI 10.1158/1535-7163.MCT-06-0480
   Madhankumar AB, 2017, ACTA BIOMATER, V58, P205, DOI 10.1016/j.actbio.2017.06.002
   Madhankumar AB, 2009, MOL CANCER THER, V8, P648, DOI 10.1158/1535-7163.MCT-08-0853
   Madison MN, 2014, RETROVIROLOGY, V11, P0, DOI 10.1186/s12977-014-0102-z
   Mahmoudi K, 2015, MOL ASPECTS MED, V45, P97, DOI 10.1016/j.mam.2015.06.008
   Maji S, 2017, MOL CANCER RES, V15, P93, DOI 10.1158/1541-7786.MCR-16-0163
   Manterola L, 2014, NEURO-ONCOLOGY, V16, P520, DOI 10.1093/neuonc/not218
   Fader CM, 2009, BBA-MOL CELL RES, V1793, P1901, DOI 10.1016/j.bbamcr.2009.09.011
   Martínez MC, 2001, BMC CELL BIOL, V2, P0, DOI 10.1186/1471-2121-2-20
   Mathivanan S, 2010, MOL CELL PROTEOMICS, V9, P197, DOI 10.1074/mcp.M900152-MCP200
   McCullough J, 2008, P NATL ACAD SCI USA, V105, P7687, DOI 10.1073/pnas.0801567105
   Melo SA, 2015, NATURE, V523, P177, DOI 10.1038/nature14581
   Miller IV, 2015, BIOL CELL, V107, P287, DOI 10.1111/boc.201400095
   Mizoguchi M, 2013, FRONT ONCOL, V3, P0, DOI 10.3389/fonc.2013.00019
   Mizutani K, 2014, ANTICANCER RES, V34, P3419
   Morelli AE, 2004, BLOOD, V104, P3257, DOI 10.1182/blood-2004-03-0824
   Mrowczynski OD, 2018, EXOSOMES ACQUIRED RA, V0, P0
   Mrowczynski OD, 2017, BBA-GEN SUBJECTS, V1861, P1921, DOI 10.1016/j.bbagen.2017.05.014
   Mulcahy LA, 2014, J EXTRACELL VESICLES, V3, P0, DOI 10.3402/jev.v3.24641
   Muller L, 2015, ONCOIMMUNOLOGY, V4, P0, DOI 10.1080/2162402X.2015.1008347
   Munoz JL, 2013, MOL THER-NUCL ACIDS, V2, P0, DOI 10.1038/mtna.2013.60
   Nabhan JF, 2012, P NATL ACAD SCI USA, V109, P4146, DOI 10.1073/pnas.1200448109
   Nakanoa I, 2015, SEMIN CELL DEV BIOL, V40, P17, DOI 10.1016/j.semcdb.2015.02.011
   Nanbo A, 2013, J VIROL, V87, P10334, DOI 10.1128/JVI.01310-13
   Näslund TI, 2014, AIDS, V28, P171, DOI 10.1097/QAD.0000000000000159
   Natesh K, 2015, NEOPLASIA, V17, P225, DOI 10.1016/j.neo.2015.01.001
   OBrien K, 2013, EUR J CANCER, V49, P1845, DOI 10.1016/j.ejca.2013.01.017
   Obregon C, 2006, AM J PATHOL, V169, P2127, DOI 10.2353/ajpath.2006.060453
   Ohno S, 2013, MOL THER, V21, P185, DOI 10.1038/mt.2012.180
   Okada H, 2015, LANCET ONCOL, V16, PE534, DOI 10.1016/S1470-2045(15)00088-1
   Oksvold MP, 2014, CLIN THER, V36, P847, DOI 10.1016/j.clinthera.2014.05.010
   Ostrowski M, 2010, NAT CELL BIOL, V12, P19, DOI 10.1038/ncb2000
   Otto GP, 2011, J CELL SCI, V124, P3933, DOI 10.1242/jcs.092015
   Park JE, 2010, MOL CELL PROTEOMICS, V9, P1085, DOI 10.1074/mcp.M900381-MCP200
   Parolini I, 2009, J BIOL CHEM, V284, P34211, DOI 10.1074/jbc.M109.041152
   Peinado H, 2012, NAT MED, V18, P883, DOI 10.1038/nm.2753
   Petersen KE, 2014, ANAL BIOANAL CHEM, V406, P7855, DOI 10.1007/s00216-014-8040-0
   Pols MS, 2009, EXP CELL RES, V315, P1584, DOI 10.1016/j.yexcr.2008.09.020
   Pospichalova V, 2015, J EXTRACELL VESICLES, V4, P0, DOI 10.3402/jev.v4.25530
   Quek C, 2017, BIOCHEM BIOPH RES CO, V483, P1178, DOI 10.1016/j.bbrc.2016.09.090
   Raiborg C, 2009, NATURE, V458, P445, DOI 10.1038/nature07961
   Ramteke A, 2015, MOL CARCINOGEN, V54, P554, DOI 10.1002/mc.22124
   Rana S, 2012, INT J BIOCHEM CELL B, V44, P1574, DOI 10.1016/j.biocel.2012.06.018
   Raposo G, 1996, J EXP MED, V183, P1161, DOI 10.1084/jem.183.3.1161
   Ratajczak J, 2006, LEUKEMIA, V20, P1487, DOI 10.1038/sj.leu.2404296
   Razi M, 2006, MOL BIOL CELL, V17, P3469, DOI 10.1091/mbc.E05-11-1054
   Roucourt B, 2015, CELL RES, V25, P412, DOI 10.1038/cr.2015.29
   Sakha S, 2016, SCI REP-UK, V6, P0, DOI 10.1038/srep38750
   Saleem SN, 2015, CELL MOL LIFE SCI, V72, P1, DOI 10.1007/s00018-014-1710-4
   Salomon C, 2017, PROG MOL BIOL TRANSL, V145, P163, DOI 10.1016/bs.pmbts.2016.12.006
   Saman S, 2012, J BIOL CHEM, V287, P3842, DOI 10.1074/jbc.M111.277061
   Savina A, 2005, TRAFFIC, V6, P131, DOI 10.1111/j.1600-0854.2004.00257.x
   Sengupta S, 2014, BIOMED RES INT, V2014, P0, DOI 10.1155/2014/952128
   Shabbits JA, 2003, ANTICANCER RES, V23, P3663
   Shao HL, 2015, NAT COMMUN, V6, P0, DOI 10.1038/ncomms7999
   Shao HL, 2012, NAT MED, V18, P1835, DOI 10.1038/nm.2994
   Shi M, 2014, ACTA NEUROPATHOL, V128, P639, DOI 10.1007/s00401-014-1314-y
   Shi R, 2015, ONCOTARGET, V6, P26971, DOI 10.18632/oncotarget.4699
   Shields SB, 2009, J CELL BIOL, V185, P213, DOI 10.1083/jcb.200811130
   Shulda D, 1999, CELL, V99, P13
   Silva J, 2011, EUR RESPIR J, V37, P617, DOI 10.1183/09031936.00029610
   Skog J, 2008, NAT CELL BIOL, V10, P1470, DOI 10.1038/ncb1800
   Sohn W, 2015, EXP MOL MED, V47, P0, DOI 10.1038/emm.2015.68
   Stine JE, 2016, ONCOTARGET, V7, P946, DOI 10.18632/oncotarget.5834
   Street JM, 2012, J TRANSL MED, V10, P0, DOI 10.1186/1479-5876-10-5
   Stuendl A, 2016, BRAIN, V139, P481, DOI 10.1093/brain/awv346
   Stuffers S, 2009, TRAFFIC, V10, P925, DOI 10.1111/j.1600-0854.2009.00920.x
   Svensson KJ, 2013, J BIOL CHEM, V288, P17713, DOI 10.1074/jbc.M112.445403
   Swanson JA, 2008, NAT REV MOL CELL BIO, V9, P639, DOI 10.1038/nrm2447
   Szajnik M, 2010, PLOS ONE, V5, P0, DOI 10.1371/journal.pone.0011469
   Takahashi Y, 2013, J BIOTECHNOL, V165, P77, DOI 10.1016/j.jbiotec.2013.03.013
   Takeda Y, 2003, J CELL BIOL, V161, P945, DOI 10.1083/jcb.200212031
   Takizawa F, 1996, FEBS LETT, V397, P269, DOI 10.1016/S0014-5793(96)01197-0
   Tanaka Y, 2013, CANCER-AM CANCER SOC, V119, P1159, DOI 10.1002/cncr.27895
   Tauro BJ, 2012, METHODS, V56, P293, DOI 10.1016/j.ymeth.2012.01.002
   Taylor DD, 2014, PHILOS T R SOC B, V369, P0, DOI 10.1098/rstb.2013.0503
   Taylor Douglas D, 2013, FRONTIERS IN GENETICS, V4, P142, DOI 10.3389/fgene.2013.00142
   Taylor RC, 2008, NAT REV MOL CELL BIO, V9, P231, DOI 10.1038/nrm2312
   Teissier E, 2007, EUR BIOPHYS J BIOPHY, V36, P887, DOI 10.1007/s00249-007-0201-z
   Teplyuk NM, 2012, NEURO-ONCOLOGY, V14, P689, DOI 10.1093/neuonc/nos074
   Théry C, 2001, J IMMUNOL, V166, P7309, DOI 10.4049/jimmunol.166.12.7309
   Théry C, 2002, NAT REV IMMUNOL, V2, P569, DOI 10.1038/nri855
   Tian T, 2013, J CELL PHYSIOL, V228, P1487, DOI 10.1002/jcp.24304
   Tian TA, 2010, J CELL BIOCHEM, V111, P488, DOI 10.1002/jcb.22733
   Tominaga N, 2015, NAT COMMUN, V6, P0, DOI 10.1038/ncomms7716
   Trajkovic K, 2008, SCIENCE, V319, P1244, DOI 10.1126/science.1153124
   Tumne A, 2009, J VIROL, V83, P4354, DOI 10.1128/JVI.02629-08
   Valadi H, 2007, NAT CELL BIOL, V9, P654, DOI 10.1038/ncb1596
   Vallee RB, 1993, CIBA F SYMP, V176, P93
   van der Vos KE, 2016, NEURO-ONCOLOGY, V18, P58, DOI 10.1093/neuonc/nov244
   van der Vos KE, 2011, CELL MOL NEUROBIOL, V31, P949, DOI 10.1007/s10571-011-9697-y
   Verma M, 2015, BMC CLIN PATHOL, V15, P0, DOI 10.1186/s12907-015-0005-5
   Villarroya-Beltri C, 2013, NAT COMMUN, V4, P0, DOI 10.1038/ncomms3980
   Wan Y, 2017, NAT BIOMED ENG, V1, P0, DOI 10.1038/s41551-017-0058
   Wang CX, 2017, MOL THER, V25, P192, DOI 10.1016/j.ymthe.2016.09.001
   Wang Y, 2017, MOL NEURODEGENER, V12, P0, DOI 10.1186/s13024-016-0143-y
   Wang YZ, 2016, ONCOL LETT, V11, P1527, DOI 10.3892/ol.2015.4044
   Wolfers J, 2001, NAT MED, V7, P297, DOI 10.1038/85438
   Wu YT, 2017, PIGM CELL MELANOMA R, V30, P203, DOI 10.1111/pcmr.12564
   Wu YT, 2015, ANALYST, V140, P6631, DOI 10.1039/c5an00688k
   Yan H, 2009, NEW ENGL J MED, V360, P765, DOI 10.1056/NEJMoa0808710
   Yang CH, 2014, J BIOL CHEM, V289, P25079, DOI 10.1074/jbc.M114.593863
   Yang JK, 2017, J NEURO-ONCOL, V131, P255, DOI 10.1007/s11060-016-2308-5
   Yang TZ, 2015, PHARM RES-DORDR, V32, P2003, DOI 10.1007/s11095-014-1593-y
   Yao Y, 2014, PLOS ONE, V9, P0, DOI 10.1371/journal.pone.0091463
   Yao Y, 2013, BIOCHEM BIOPH RES CO, V436, P60, DOI 10.1016/j.bbrc.2013.05.058
   Yee CK, 2008, CLIN EXP METASTAS, V25, P903, DOI 10.1007/s10585-008-9212-0
   Yin WW, 2014, EXP THER MED, V8, P1213, DOI 10.3892/etm.2014.1911
   Yu DD, 2016, TUMOR BIOL, V37, P3227, DOI 10.1007/s13277-015-4161-0
   Yuyama K, 2012, J BIOL CHEM, V287, P10977, DOI 10.1074/jbc.M111.324616
   Zhang L, 2015, NATURE, V527, P100, DOI 10.1038/nature15376
   Zhang W, 2016, TUMOR BIOL, V37, P4213, DOI 10.1007/s13277-015-4105-8
   Zhang X, 2016, CELL MOL NEUROBIOL, V36, P459, DOI 10.1007/s10571-016-0350-7
   Zlotogorski-Hurvitz A, 2016, J CANCER RES CLIN, V142, P101, DOI 10.1007/s00432-015-2005-3
NR 198
TC 25
Z9 31
U1 0
U2 21
PU PERGAMON-ELSEVIER SCIENCE LTD
PI OXFORD
PA THE BOULEVARD, LANGFORD LANE, KIDLINGTON, OXFORD OX5 1GB, ENGLAND
SN 0301-0082
EI 1873-5118
J9 PROG NEUROBIOL
JI Prog. Neurobiol.
PD JAN 15
PY 2019
VL 172
IS 
BP 71
EP 83
DI 10.1016/j.pneurobio.2018.06.006
PG 13
WC Neurosciences
SC Neurosciences & Neurology
GA HI9HD
UT WOS:000456765000005
PM 30003942
DA 2025-02-17
ER

PT J
AU Zhu, S
   Lv, XP
   Zhang, XH
   Li, TT
   Zang, GX
   Yang, N
   Wang, X
   Wu, J
   Chen, W
   Liu, YJ
   Chen, JT
AF Zhu, Shan
   Lv, Xinping
   Zhang, Xuhao
   Li, Tete
   Zang, Guoxia
   Yang, Ning
   Wang, Xue
   Wu, Jing
   Chen, Wei
   Liu, Yong-Jun
   Chen, Jingtao
TI An effective dendritic cell-based vaccine containing glioma stem-like cell lysate and CpG adjuvant for an orthotopic mouse model of glioma
SO INTERNATIONAL JOURNAL OF CANCER
LA English
DT Article
DE CpG motif-containing oligodeoxynucleotides; dendritic cells; glioma stem-like cells; glioma vaccine; PD-L1 blockade
ID regulatory t-cells; pd-l1 expression; breast-cancer; clinical-evaluation; treg; exhaustion; generation; induction; prognosis; responses
AB Owing to the limited therapeutic efficacy of glioma vaccines, new strategies are required to improve cancer vaccines. Our study aimed to assess the therapeutic efficacy of a glioma vaccine called STDENVANT. This vaccine, comprising glioma stem-like cell (GSC) lysate, dendritic cells (DCs), and Toll-like receptor (TLR) 9 agonist CpG motif-containing oligodeoxynucleotides (CpG ODNs), was assessed using a GL261-C57BL/6 orthotopic mouse model of glioma. STDENVANT markedly improved survival and tumor regression by enhancing anti-tumor immune function. Moreover, STDENVANT upregulated programmed death 1 (PD-1) and its ligand PD-L1 on effector T cells, DCs, and glioma tissues, resulting in the accumulation of regulatory T (Treg) cells in the brain and lymph nodes. Combinatorial administration of anti-PD-L1 antibody and STDENVANT conferred a greater survival advantage and decreased the Treg cell population in the brain. The present results indicate that PD-L1 blockade can promote tumor regression via STDENVANT in a mouse model of glioma, and combinatorial administration of anti-PD-L1 antibody and STDENVANT increases the therapeutic anti-tumor efficacy of treatment. What's new? Vaccines based on dendritic cells harbouring glioma stem-like cell (GSC)-associated antigens are a promising therapeutic avenue against glioma, but efficacy remains limited. Here, the authors assessed the efficacy of a novel glioma vaccine called STDENVANT containing GSC lysate, dendritic cells, and CpG adjuvant. STDENVANT improved survival and tumor regression by enhancing anti-tumor immune function in an orthotopic mouse model of glioma. Moreover, addition of anti-PD-L1 mAb enhanced the therapeutic potency of the vaccine and deterred Treg cell accumulation in the tumor microenvironment. The findings revealed the potential clinical efficacy of combinatorial administration of the GSC-based vaccine with PD-L1 blocking therapy.
C1 [Zhu, Shan; Lv, Xinping; Zhang, Xuhao; Li, Tete; Zang, Guoxia; Yang, Ning; Wang, Xue; Wu, Jing; Liu, Yong-Jun; Chen, Jingtao] Jilin Univ, Hosp 1, Inst Translat Med, Changchun, Jilin, Peoples R China.
   [Chen, Wei] ADC Biomed Res Inst, St Paul, MN USA.
   [Liu, Yong-Jun] Sanofi R&D, Cambridge, MA USA.
C3 Jilin University; Sanofi-Aventis; Sanofi USA
RP Chen, JT (通讯作者)，Dongminzhu St 519, Changchun, Jilin, Peoples R China.
EM jtchen@jlu.edu.cn
FU Program for JLU Science and Technology Innovative Research Team; Fundamental Research Funds for the Central Universities [2017TD-08]; Foundation for The Excellent Youth Scholars of Jilin University; Norman Bethune Program of Jilin University [2015413]; Scientific and Technological Developing Plan of Jilin Province [20150520155JH]; Key Scientific Project of Jilin Province [20140204024YY]; National Major Scientific and Technological Special Project [2013ZX09102032]; National Natural Science Foundation of China [81870152, 81571534, 81402436]
CR Almozyan S, 2017, INT J CANCER, V141, P1402, DOI 10.1002/ijc.30834
   Alsaab HO, 2017, FRONT PHARMACOL, V8, P0, DOI 10.3389/fphar.2017.00561
   Anguille S, 2014, LANCET ONCOL, V15, PE257, DOI 10.1016/S1470-2045(13)70585-0
   Batlle E, 2017, NAT MED, V23, P1124, DOI 10.1038/nm.4409
   Chang AL, 2016, CANCER RES, V76, P5671, DOI 10.1158/0008-5472.CAN-16-0144
   Day CL, 2006, NATURE, V443, P350, DOI 10.1038/nature05115
   Dearman RJ, 2009, IMMUNOLOGY, V126, P475, DOI 10.1111/j.1365-2567.2008.02922.x
   Dong HD, 2002, NAT MED, V8, P793, DOI 10.1038/nm730
   Fallarino F, 2015, IMMUNOBIOLOGY, V220, P315, DOI 10.1016/j.imbio.2014.09.017
   Finocchiaro G, 2015, CANCER IMMUNOL IMMUN, V65, P1
   Gao XL, 2012, EUR J IMMUNOL, V42, P165, DOI 10.1002/eji.201141833
   Garg AD, 2017, TRENDS IMMUNOL, V38, P577, DOI 10.1016/j.it.2017.05.006
   Gershan JA, 2015, J IMMUNOTHER CANCER, V3, P0, DOI 10.1186/s40425-015-0071-3
   Hirohashi Y, 2016, CANCER SCI, V107, P12, DOI 10.1111/cas.12830
   Jacobs JFM, 2010, J NEUROIMMUNOL, V225, P195, DOI 10.1016/j.jneuroim.2010.05.020
   Jensen SS, 2010, J INFLAMM-LOND, V7, P0, DOI 10.1186/1476-9255-7-37
   Jinesh GG, 2017, SCI REP-UK, V7, P0, DOI 10.1038/s41598-017-08796-z
   LI X, 2016, TUMOR BIOL, V37, P1, DOI 10.7671/J.ISSN.1001-411X.2016.05.001
   Li ZH, 2016, J CANCER, V7, P784, DOI 10.7150/jca.14549
   Liu H, 2013, TRANSPL P, V45, P1853, DOI 10.1016/j.transproceed.2013.03.015
   Louveau A, 2015, NATURE, V523, P337, DOI 10.1038/nature14432
   Miles SA, 2009, ADV DRUG DELIVER REV, V61, P275, DOI 10.1016/j.addr.2008.12.011
   Moseman EA, 2004, J IMMUNOL, V173, P4433, DOI 10.4049/jimmunol.173.7.4433
   Ni X, 2017, J CLIN INVEST, V127, P1960, DOI 10.1172/JCI91138
   Pellegatta S, 2006, CANCER RES, V66, P10247, DOI 10.1158/0008-5472.CAN-06-2048
   Perng P, 2015, FRONT ONCOL, V5, P0, DOI 10.3389/fonc.2015.00153
   Pham PV, 2016, ONCOTARGETS THER, V9, P4441, DOI 10.2147/OTT.S105239
   Ramos RN, 2013, CLIN DEV IMMUNOL, V0, P0, DOI DOI 10.1155/2013/806025
   Ramos RN, 2012, J LEUKOCYTE BIOL, V92, P673, DOI 10.1189/jlb.0112048
   Sakuishi K, 2010, J EXP MED, V207, P2187, DOI 10.1084/jem.20100643
   Sasada T, 2003, CANCER-AM CANCER SOC, V98, P1089, DOI 10.1002/cncr.11618
   Sato E, 2005, P NATL ACAD SCI USA, V102, P18538, DOI 10.1073/pnas.0509182102
   Scheiermann J, 2014, VACCINE, V32, P6377, DOI 10.1016/j.vaccine.2014.06.065
   Schraml BU, 2015, CURR OPIN IMMUNOL, V32, P13, DOI 10.1016/j.coi.2014.11.001
   Stephen-Victor E, 2017, J INFECT DIS, V216, P1281, DOI 10.1093/infdis/jix469
   Tchoghandjian A, 2010, BRAIN PATHOL, V20, P211, DOI 10.1111/j.1750-3639.2009.00269.x
   Unger WWJ, 2009, EUR J IMMUNOL, V39, P3147, DOI 10.1002/eji.200839103
   van der Burg SH, 2016, NAT REV CANCER, V16, P219, DOI 10.1038/nrc.2016.16
   Vollmer J, 2009, ADV DRUG DELIVER REV, V61, P195, DOI 10.1016/j.addr.2008.12.008
   Weller M, 2017, NAT REV NEUROL, V13, P363, DOI 10.1038/nrneurol.2017.64
   Wu A, 2007, J IMMUNOTHER, V30, P789, DOI 10.1097/CJI.0b013e318155a0f6
   Wu YH, 2017, CLIN EXP PHARMACOL P, V44, P602, DOI 10.1111/1440-1681.12732
   Wu YJ, 2009, STEM CELLS DEV, V18, P1127, DOI 10.1089/scd.2008.0338
   Xu M, 2014, J NEURO-ONCOL, V116, P497, DOI 10.1007/s11060-013-1334-9
   Xu QJ, 2009, STEM CELLS, V27, P1734, DOI 10.1002/stem.102
   Xue S, 2017, J HEMATOL ONCOL, V10, P0, DOI 10.1186/s13045-017-0455-6
   Yamanaka R, 2005, CLIN CANCER RES, V11, P4160, DOI 10.1158/1078-0432.CCR-05-0120
   Zhang WD, 2017, BIOCONJUGATE CHEM, V28, P1993, DOI 10.1021/acs.bioconjchem.7b00313
   Zou WP, 2008, NAT REV IMMUNOL, V8, P467, DOI 10.1038/nri2326
   Zou WP, 2016, SCI TRANSL MED, V8, P0, DOI 10.1126/scitranslmed.aad7118
NR 51
TC 34
Z9 36
U1 2
U2 47
PU WILEY
PI HOBOKEN
PA 111 RIVER ST, HOBOKEN 07030-5774, NJ USA
SN 0020-7136
EI 1097-0215
J9 INT J CANCER
JI Int. J. Cancer
PD JUN 1
PY 2019
VL 144
IS 11
BP 2867
EP 2879
DI 10.1002/ijc.32008
PG 13
WC Oncology
SC Oncology
GA HX0SE
UT WOS:000467099500023
PM 30565657
DA 2025-02-17
ER

PT J
AU Holl, EK
   Frazier, VN
   Landa, K
   Beasley, GM
   Hwang, ES
   Nair, SK
AF Holl, Eda K.
   Frazier, Victoria N.
   Landa, Karenia
   Beasley, Georgia M.
   Hwang, E. Shelley
   Nair, Smita K.
TI Examining Peripheral and Tumor Cellular Immunome in Patients With Cancer
SO FRONTIERS IN IMMUNOLOGY
LA English
DT Article
DE cancer immunotherapy; cell subsets; cellular immunome; flow cytometry; immune biomarkers; immune monitoring
ID delta-t-cells; dendritic cells; b-lymphocytes; melanoma; resistance; responses; naive
AB Immunotherapies are rapidly being integrated into standard of care (SOC) therapy in conjunction with surgery, chemotherapy, and radiotherapy for many cancers and a large number of clinical studies continue to explore immunotherapy alone and as part of combination therapies in patients with cancer. It is evident that clinical effectiveness of immunotherapy is limited to a subset of patients and improving immunotherapy related outcomes remains a major scientific and clinical effort. Understanding the immune cell subset phenotype and activation/functional status (cellular immunome) prior to and post therapy is therefore critical to develop biomarkers that (1) will predict if a patient will respond to immunotherapy and (2) are a result of immunotherapy. In this study, we investigated local (tumor) and peripheral (blood) cellular immunome of patients with melanoma, breast cancer, and brain cancer using a rapid and reliable standardized, multiparameter flow cytometry assay. We used this approach to monitor changes in the peripheral cellular immunome in women with breast cancer undergoing SOC therapy. Our analysis is unique because it is conducted using matched fresh tumor tissue and blood from patients in real-time, within 2-3 h of sample acquisition, and provides insight into the innate and adaptive immune cell profile in blood and tumor. Specific to blood, this approach involves no manipulation and evaluates all immune subsets such as T cells, B cells, natural killer (NK) cells, monocytes, dendritic cells (DCs), neutrophils, eosinophils, and basophils using 0.5 ml of blood. Analysis of the corresponding tumor provides much needed insight into the phenotype and activation status of immune cells, especially T and B cells, in the tumor microenvironment vs. the periphery. This analysis will be used to assess baseline and therapy-mediated changes in local and peripheral cellular immunome in patients with glioblastoma, breast cancer, and melanoma in planned immunotherapy clinical studies.
C1 [Holl, Eda K.; Frazier, Victoria N.; Landa, Karenia; Beasley, Georgia M.; Hwang, E. Shelley; Nair, Smita K.] Duke Univ, Dept Surg, Durham, NC 27708 USA.
C3 Duke University
RP Holl, EK; Nair, SK (通讯作者)，Duke Univ, Dept Surg, Durham, NC 27708 USA.
EM eda.holl@duke.edu; smita.nair@duke.edu
FU Department of Defense Breast Cancer Research Program [W81XWH-16-1-0512]; National Cancer Institute T32 Postdoctoral Research Training in Surgical Oncology award [T32CA093245-12]; Department of Surgery
CR Adams EJ, 2015, CELL IMMUNOL, V296, P31, DOI 10.1016/j.cellimm.2015.04.008
   Andtbacka RHI, 2015, J CLIN ONCOL, V33, P2780, DOI 10.1200/JCO.2014.58.3377
   Appay V, 2008, CYTOM PART A, V73A, P975, DOI 10.1002/cyto.a.20643
   Auslander N, 2018, NAT MED, V24, P1942, DOI 10.1038/s41591-018-0247-8
   Brown MC, 2017, SCI TRANSL MED, V9, P0, DOI 10.1126/scitranslmed.aan4220
   Brzezianska E, 2006, MUTAT RES-FUND MOL M, V599, P26, DOI 10.1016/j.mrfmmm.2005.12.013
   Caorsi C, 2016, TRANSL RES, V171, P17, DOI 10.1016/j.trsl.2015.12.013
   Carreno BM, 2015, SCIENCE, V348, P803, DOI 10.1126/science.aaa3828
   Chapuis AG, 2016, J EXP MED, V213, P1133, DOI 10.1084/jem.20152021
   Chaput N, 2009, GUT, V58, P520, DOI 10.1136/gut.2008.158824
   Chen ZH, 2018, FRONT IMMUNOL, V9, P0, DOI 10.3389/fimmu.2018.01004
   Chongsathidkiet P, 2018, NAT MED, V24, P1459, DOI 10.1038/s41591-018-0135-2
   Coffelt SB, 2016, NAT REV CANCER, V16, P431, DOI 10.1038/nrc.2016.52
   Coronella-Wood JA, 2003, CANCER IMMUNOL IMMUN, V52, P715, DOI 10.1007/s00262-003-0409-4
   Deaglio S, 2007, J EXP MED, V204, P1257, DOI 10.1084/jem.20062512
   Desjardins A, 2018, NEW ENGL J MED, V379, P150, DOI 10.1056/NEJMoa1716435
   Di Domizio J, 2014, J INVEST DERMATOL, V134, P1797, DOI 10.1038/jid.2014.155
   Elliott LA, 2017, FRONT IMMUNOL, V8, P0, DOI 10.3389/fimmu.2017.00086
   Holtmeier Wolfgang, 2005, V86, V0, PP151, DOI 10.1159/000086659
   Huang JP, 2006, J IMMUNOL, V176, P7726, DOI 10.4049/jimmunol.176.12.7726
   Kared H, 2016, CANCER IMMUNOL IMMUN, V65, P441, DOI 10.1007/s00262-016-1803-z
   Kargl J, 2017, NAT COMMUN, V8, P0, DOI 10.1038/ncomms14381
   Knutson KL, 2005, CANCER IMMUNOL IMMUN, V54, P721, DOI 10.1007/s00262-004-0653-2
   Larbi A, 2014, CYTOM PART A, V85A, P25, DOI 10.1002/cyto.a.22351
   LEGALLO M, 2018, BMC RES NOTES, V11, P0, DOI 10.1186/S13104-018-0504-5
   Lin XH, 2013, INT J CLIN EXP PATHO, V6, P116
   Luo Q, 2016, ARTHRITIS RES THER, V18, P0, DOI 10.1186/s13075-016-0942-0
   Mahmoud SMA, 2012, BREAST CANCER RES TR, V132, P545, DOI 10.1007/s10549-011-1620-1
   Mahnke YD, 2013, EUR J IMMUNOL, V43, P2797, DOI 10.1002/eji.201343751
   Marraco SAF, 2015, FRONT IMMUNOL, V6, P1, DOI 10.3389/fimmu.2015.00310
   Marsigliante S, 1999, CANCER LETT, V139, P33, DOI 10.1016/S0304-3835(98)00379-6
   Niccolai E, 2017, FRONT IMMUNOL, V8, P0, DOI 10.3389/fimmu.2017.01900
   Niccolai E, 2016, INT J ONCOL, V49, P393, DOI 10.3892/ijo.2016.3524
   Nzula S, 2003, CANCER RES, V63, P3275
   ODonnell JS, 2017, CANCER TREAT REV, V52, P71, DOI 10.1016/j.ctrv.2016.11.007
   Olkhanud PB, 2011, CANCER RES, V71, P3505, DOI 10.1158/0008-5472.CAN-10-4316
   Overacre-Delgoffe AE, 2017, CELL, V169, P1130, DOI 10.1016/j.cell.2017.05.005
   Overgaard NH, 2015, J LEUKOCYTE BIOL, V97, P31, DOI 10.1189/jlb.1RU0814-382
   Postow MA, 2015, J CLIN ONCOL, V33, P1974, DOI 10.1200/JCO.2014.59.4358
   Quail DF, 2017, CLIN CANCER RES, V23, P876, DOI 10.1158/1078-0432.CCR-16-0133
   Ribas A, 2018, SCIENCE, V359, P1350, DOI 10.1126/science.aar4060
   Ribas A, 2017, CELL, V170, P1109, DOI 10.1016/j.cell.2017.08.027
   Rodríguez-Perea AL, 2016, CLIN EXP IMMUNOL, V185, P281, DOI 10.1111/cei.12804
   Rühle PF, 2016, INT J MOL SCI, V17, P0, DOI 10.3390/ijms17081316
   Ruffell B, 2015, CANCER CELL, V27, P462, DOI 10.1016/j.ccell.2015.02.015
   Sharma P, 2017, CELL, V168, P707, DOI 10.1016/j.cell.2017.01.017
   Shi C, 2011, NAT REV IMMUNOL, V11, P762, DOI 10.1038/nri3070
   Simon S, 2018, ONCOIMMUNOLOGY, V7, P0, DOI 10.1080/2162402X.2017.1364828
   Steinman RM, 2007, NATURE, V449, P419, DOI 10.1038/nature06175
   Streitz M, 2013, TRANSPLANT RES, V2, P0, DOI 10.1186/2047-1440-2-17
   Sugimoto MA, 2016, FRONT IMMUNOL, V7, P0, DOI 10.3389/fimmu.2016.00160
   Taube JM, 2014, CLIN CANCER RES, V20, P5064, DOI 10.1158/1078-0432.CCR-13-3271
   Topalian SL, 2014, J CLIN ONCOL, V32, P1020, DOI 10.1200/JCO.2013.53.0105
   Turrini R, 2017, ONCOIMMUNOLOGY, V6, P0, DOI 10.1080/2162402X.2017.1303585
   Valmori D, 2005, J CLIN INVEST, V115, P1953, DOI 10.1172/JCI23963
   Verronèse E, 2016, ONCOIMMUNOLOGY, V5, P0, DOI 10.1080/2162402X.2015.1100791
   Wistuba-Hamprecht K, 2017, EUR J CANCER, V73, P61, DOI 10.1016/j.ejca.2016.12.011
   Wu Y, 2009, J IMMUNOL, V183, P5622, DOI 10.4049/jimmunol.0901772
   Yang JY, 2014, BIOMARK RES, V2, P0, DOI 10.1186/2050-7771-2-1
   Yeong J, 2018, FRONT IMMUNOL, V9, P0, DOI 10.3389/fimmu.2018.01209
   Zamarin D, 2014, SCI TRANSL MED, V6, P0, DOI 10.1126/scitranslmed.3008095
   Zirakzadeh AA, 2013, J IMMUNOL, V190, P5847, DOI 10.4049/jimmunol.1203279
NR 62
TC 50
Z9 53
U1 0
U2 9
PU FRONTIERS MEDIA SA
PI LAUSANNE
PA AVENUE DU TRIBUNAL FEDERAL 34, LAUSANNE, CH-1015, SWITZERLAND
SN 1664-3224
EI 
J9 FRONT IMMUNOL
JI Front. Immunol.
PD JUL 31
PY 2019
VL 10
IS 
BP 
EP 
DI 10.3389/fimmu.2019.01767
PG 15
WC Immunology
SC Immunology
GA IM4VU
UT WOS:000477994200001
PM 31417550
DA 2025-02-17
ER

PT J
AU Grippin, AJ
   Wummer, B
   Wildes, T
   Dyson, K
   Triyedi, V
   Yang, CL
   Sebastian, M
   Mendez-Gomez, HR
   Padala, S
   Grubb, M
   Fillingim, M
   Monsalve, A
   Sayour, EJ
   Dobson, J
   Mitchell, DA
AF Grippin, Adam J.
   Wummer, Brandon
   Wildes, Tyler
   Dyson, Kyle
   Triyedi, Vrunda
   Yang, Changlin
   Sebastian, Mathew
   Mendez-Gomez, Hector R.
   Padala, Suraj
   Grubb, Mackenzie
   Fillingim, Matthew
   Monsalve, Adam
   Sayour, Elias J.
   Dobson, Jon
   Mitchell, Duane A.
TI Dendritic Cell-Activating Magnetic Nanoparticles Enable Early Prediction of Antitumor Response with Magnetic Resonance Imaging
SO ACS NANO
LA English
DT Article
DE iron oxide; dendritic cells; cancer immunotherapy; biomarker; liposome; RNA; RNA-lipoplex; vaccine; nanoparticle; cancer
ID long-term survival; in-vivo tracking; plus ipilimumab; phase-ii; glioblastoma; vaccination; nivolumab; migration; vaccines; mri
AB Cancer vaccines initiate antitumor responses in a subset of patients, but the lack of clinically meaningful biomarkers to predict treatment response limits their development. Here, we design multifunctional RNA-loaded magnetic liposomes to initiate potent antitumor immunity and function as an early biomarker of treatment response. These particles activate dendritic cells (DCs) more effectively than electroporation, leading to superior inhibition of tumor growth in treatment models. Inclusion of iron oxide enhances DC transfection and enables tracking of DC migration with magnetic resonance imaging (MRI). We show that T-2*-weighted MRI intensity in lymph nodes is a strong correlation of DC trafficking and is an early predictor of antitumor response. In preclinical tumor models, MRI-predicted "responders" identified 2 days after vaccination had significantly smaller tumors 2-5 weeks after treatment and lived 73% longer than MRI-predicted "nonresponders". These studies therefore provide a simple, scalable nanoparticle formulation to generate robust antitumor immune responses and predict individual treatment outcome with MRI.
C1 [Grippin, Adam J.; Wummer, Brandon; Wildes, Tyler; Dyson, Kyle; Triyedi, Vrunda; Yang, Changlin; Sebastian, Mathew; Mendez-Gomez, Hector R.; Padala, Suraj; Fillingim, Matthew; Sayour, Elias J.; Mitchell, Duane A.] Univ Florida, Preston A Wells Jr Ctr Brain Tumor Therapy, UF Brain Tumor Immunotherapy Program, Lillian S Wells Dept Neurosurg,McKnight Brain Ins, 1149 Newell Dr,POB 10026, Gainesville, FL 32610 USA.
   [Grippin, Adam J.; Grubb, Mackenzie; Monsalve, Adam; Dobson, Jon] Univ Florida, J Crayton Pruitt Family Dept Biomed Engn, Herbert Wertheim Coll Engn, 1275 Ctr Dr, Gainesville, FL 32611 USA.
   [Dobson, Jon] Univ Florida, Dept Mat Sci & Engn, 100 Rhines Hall, Gainesville, FL 32610 USA.
C3 State University System of Florida; University of Florida; State University System of Florida; University of Florida; State University System of Florida; University of Florida
RP Sayour, EJ; Mitchell, DA (通讯作者)，Univ Florida, Preston A Wells Jr Ctr Brain Tumor Therapy, UF Brain Tumor Immunotherapy Program, Lillian S Wells Dept Neurosurg,McKnight Brain Ins, 1149 Newell Dr,POB 10026, Gainesville, FL 32610 USA.; Dobson, J (通讯作者)，Univ Florida, J Crayton Pruitt Family Dept Biomed Engn, Herbert Wertheim Coll Engn, 1275 Ctr Dr, Gainesville, FL 32611 USA.; Dobson, J (通讯作者)，Univ Florida, Dept Mat Sci & Engn, 100 Rhines Hall, Gainesville, FL 32610 USA.
EM elias.sayour@neurosurgery.ufl.edu; jon.dobson@bme.ufl.edu; duane.mitchell@neurosurgery.ufl.edu
FU Circle of Hope Foundation; University of Florida Health Cancer Center Dissertation Award; NIH/NCI [1R01CA175517, R01CA195563, K08CA199224, TL1TR001428, 1F30CA228280-01]; National Science Foundation [DMR-1157490, DMR-1644779]; State of Florida
CR Aarntzen EHJG, 2012, CLIN CANCER RES, V18, P5460, DOI 10.1158/1078-0432.CCR-11-3368
   Ahrens ET, 2013, NAT REV IMMUNOL, V13, P755, DOI 10.1038/nri3531
   Anguille S, 2017, BLOOD, V130, P1713, DOI 10.1182/blood-2017-04-780155
   Anselmo AC, 2016, BIOENG TRANSL MED, V1, P10, DOI 10.1002/btm2.10003
   Batich KA, 2017, CLIN CANCER RES, V23, P1898, DOI 10.1158/1078-0432.CCR-16-2057
   Bol KF, 2015, ONCOIMMUNOLOGY, V4, P0, DOI 10.1080/2162402X.2015.1019197
   Bulte JWM, 2009, AM J ROENTGENOL, V193, P314, DOI 10.2214/AJR.09.3107
   Cho NH, 2011, NAT NANOTECHNOL, V6, P675, DOI 10.1038/NNANO.2011.149
   de Chickera S, 2012, INT IMMUNOL, V24, P29, DOI 10.1093/intimm/dxr095
   de Vries IJM, 2005, NAT BIOTECHNOL, V23, P1407, DOI 10.1038/nbt1154
   Garon EB, 2015, NEW ENGL J MED, V372, P2018, DOI 10.1056/NEJMoa1501824
   Grippin AJ, 2017, ONCOIMMUNOLOGY, V6, P0, DOI 10.1080/2162402X.2017.1290036
   Hellmann MD, 2017, LANCET ONCOL, V18, P31, DOI 10.1016/s1470-2045(16)30624-6
   Kranz LM, 2016, NATURE, V534, P396, DOI 10.1038/nature18300
   Larkin J, 2015, NEW ENGL J MED, V373, P23, DOI 10.1056/NEJMoa1504030
   Lesterhuis WJ, 2017, NAT REV DRUG DISCOV, V16, P264, DOI 10.1038/nrd.2016.233
   Mitchell DA, 2015, NATURE, V519, P366, DOI 10.1038/nature14320
   Mou YB, 2011, INT J NANOMED, V6, P2633, DOI 10.2147/IJN.S24307
   Nishino M, 2017, NAT REV CLIN ONCOL, V14, P655, DOI 10.1038/nrclinonc.2017.88
   Noh YW, 2011, BIOMATERIALS, V32, P6254, DOI 10.1016/j.biomaterials.2011.05.013
   Phua KKL, 2014, NANOSCALE, V6, P7715, DOI 10.1039/c4nr01346h
   Rosenberg SA, 2011, CLIN CANCER RES, V17, P4550, DOI 10.1158/1078-0432.CCR-11-0116
   Sayour EJ, 2018, NANO LETT, V18, P6195, DOI 10.1021/acs.nanolett.8b02179
   Sayour EJ, 2017, ONCOIMMUNOLOGY, V6, P0, DOI 10.1080/2162402X.2016.1256527
   Schadendorf D, 2015, J CLIN ONCOL, V33, P1889, DOI 10.1200/JCO.2014.56.2736
   Shen ZH, 1997, J IMMUNOL, V158, P2723
   Shi JJ, 2017, NAT REV CANCER, V17, P20, DOI 10.1038/nrc.2016.108
   Srinivas M, 2010, ADV DRUG DELIVER REV, V62, P1080, DOI 10.1016/j.addr.2010.08.009
   van der Burg SH, 2016, NAT REV CANCER, V16, P219, DOI 10.1038/nrc.2016.16
   Verdijk P, 2007, INT J CANCER, V120, P978, DOI 10.1002/ijc.22385
   Wilgenhof S, 2016, J CLIN ONCOL, V34, P1330, DOI 10.1200/JCO.2015.63.4121
   Zhang ZL, 2015, RADIOLOGY, V274, P192, DOI 10.1148/radiol.14132172
NR 32
TC 65
Z9 70
U1 1
U2 127
PU AMER CHEMICAL SOC
PI WASHINGTON
PA 1155 16TH ST, NW, WASHINGTON, DC 20036 USA
SN 1936-0851
EI 1936-086X
J9 ACS NANO
JI ACS Nano
PD DEC 15
PY 2019
VL 13
IS 12
BP 13884
EP 13898
DI 10.1021/acsnano.9b05037
PG 15
WC Chemistry, Multidisciplinary; Chemistry, Physical; Nanoscience & Nanotechnology; Materials Science, Multidisciplinary
SC Chemistry; Science & Technology - Other Topics; Materials Science
GA KA2ND
UT WOS:000505633300028
PM 31730332
DA 2025-02-17
ER

PT J
AU Choi, BD
   Maus, MV
   June, CH
   Sampson, JH
AF Choi, Bryan D.
   Maus, Marcela V.
   June, Carl H.
   Sampson, John H.
TI Immunotherapy for Glioblastoma: Adoptive T-cell Strategies
SO CLINICAL CANCER RESEARCH
LA English
DT Review
ID tumor-infiltrating lymphocytes; blood-brain-barrier; human cytomegalovirus; dendritic cells; phase-iii; receptor; therapy; expression; immunity; temozolomide
AB Glioblastoma (GBM) is a devastating disease with an extremely poor prognosis. Immunotherapy via adoptive cell transfer (ACT), especially with T cells engineered to express chimeric antigen receptors (CAR), represents a particularly promising approach. Despite the recent success of CAR T cells for blood cancers, the question remains whether this powerful anticancer therapy will ultimately work for brain tumors, and whether the primary immunologic challenges in this disease, which include antigenic heterogeneity, immune suppression, and T-cell exhaustion, can be adequately addressed. Here, we contextualize these concepts by reviewing recent developments in ACT for GBM, with a special focus on pioneering clinical trials of CAR T-cell therapy.
C1 [Choi, Bryan D.; Maus, Marcela V.] Massachusetts Gen Hosp, Canc Ctr, Cellular Immunotherapy Program, Boston, MA 02114 USA.
   [Choi, Bryan D.; Maus, Marcela V.] Harvard Med Sch, Boston, MA 02115 USA.
   [Choi, Bryan D.] Massachusetts Gen Hosp, Dept Neurosurg, Boston, MA 02114 USA.
   [Maus, Marcela V.] Massachusetts Gen Hosp, Dept Med, Boston, MA 02114 USA.
   [June, Carl H.] Univ Penn, Perelman Sch Med, Ctr Cellular Immunotherapies, Philadelphia, PA 19104 USA.
   [June, Carl H.] Univ Penn, Dept Pathol & Lab Med, Perelman Sch Med, Philadelphia, PA USA.
   [Sampson, John H.] Duke Univ, Med Ctr, Duke Brain Tumor Immunotherapy Program, Durham, NC USA.
   [Sampson, John H.] Duke Univ, Durham, NC USA.
   [Sampson, John H.] Duke Univ, Med Ctr, Dept Neurosurg, Durham, NC USA.
   [Sampson, John H.] Duke Univ, Med Ctr, Dept Pathol, Durham, NC 27710 USA.
   [Sampson, John H.] Duke Univ, Dept Biomed Engn, Med Ctr, Durham, NC 27706 USA.
C3 Harvard University; Harvard University Medical Affiliates; Massachusetts General Hospital; Harvard University; Harvard Medical School; Harvard University; Harvard University Medical Affiliates; Massachusetts General Hospital; Harvard University; Harvard University Medical Affiliates; Massachusetts General Hospital; University of Pennsylvania; University of Pennsylvania; Duke University; Duke University; Duke University; Duke University; Duke University
RP Sampson, JH (通讯作者)，DUMC, Box 3050, Durham, NC 27710 USA.
EM john.sampson@duke.edu
FU Neurosurgery Research & Education Foundation; B*Cured Research Fellowship Grant; Society for Immunotherapy of Cancer-AstraZeneca Postdoctoral Cancer Immunotherapy in Combination Therapies Clinical Fellowship Award;  [NIH: R01-NS099463];  [P50-CA190991];  [P30-CA14236];  [R01-CA177476];  [U01-NS090284];  [R01-NS085412];  [R25-NS065743]
CR Abramson JS, 2017, NEW ENGL J MED, V377, P783, DOI 10.1056/NEJMc1704610
   Ahmed N, 2017, JAMA ONCOL, V3, P1094, DOI 10.1001/jamaoncol.2017.0184
   Andtbacka RHI, 2015, J CLIN ONCOL, V33, P2780, DOI 10.1200/JCO.2014.58.3377
   Banks WA, 2016, NAT REV DRUG DISCOV, V15, P275, DOI 10.1038/nrd.2015.21
   Berghoff AS, 2015, NEURO-ONCOLOGY, V17, P1064, DOI 10.1093/neuonc/nou307
   Berghoff AS, 2014, NEURO-ONCOLOGY, V16, P0, DOI 10.1093/neuonc/nou257.2
   Bielamowicz K, 2018, NEURO-ONCOLOGY, V20, P506, DOI 10.1093/neuonc/nox182
   BROOKS WH, 1978, ANN NEUROL, V4, P219, DOI 10.1002/ana.410040305
   Brown CE, 2016, NEW ENGL J MED, V375, P2561, DOI 10.1056/NEJMoa1610497
   Brown CE, 2015, CLIN CANCER RES, V21, P4062, DOI 10.1158/1078-0432.CCR-15-0428
   Choi BD, 2018, NEUROSURG FOCUS, V44, P0, DOI 10.3171/2018.2.FOCUS17788
   Cobbs CS, 2002, CANCER RES, V62, P3347
   DeVries HE, 1997, PHARMACOL REV, V49, P143
   Fraietta JA, 2018, NATURE, V558, P307, DOI 10.1038/s41586-018-0178-z
   Genssler S, 2016, ONCOIMMUNOLOGY, V5, P0, DOI 10.1080/2162402X.2015.1119354
   Han JF, 2015, SCI REP-UK, V5, P0, DOI 10.1038/srep11483
   HART DNJ, 1981, J EXP MED, V154, P347, DOI 10.1084/jem.154.2.347
   Hegde M, 2013, MOL THER, V21, P2087, DOI 10.1038/mt.2013.185
   Hodi FS, 2010, NEW ENGL J MED, V363, P711, DOI 10.1056/NEJMoa1003466
   Hong JJ, 2010, CLIN CANCER RES, V16, P4892, DOI 10.1158/1078-0432.CCR-10-1507
   Jarboe JS, 2007, CANCER RES, V67, P7983, DOI 10.1158/0008-5472.CAN-07-1493
   Kantarjian H, 2017, NEW ENGL J MED, V376, P836, DOI 10.1056/NEJMoa1609783
   Kantoff PW, 2010, NEW ENGL J MED, V363, P411, DOI 10.1056/NEJMoa1001294
   Keu KV, 2017, SCI TRANSL MED, V9, P0, DOI 10.1126/scitranslmed.aag2196
   Kosaka A, 2015, BIOCHEM BIOPH RES CO, V458, P549, DOI 10.1016/j.bbrc.2015.02.003
   LAW TM, 1995, CANCER-AM CANCER SOC, V76, P824, DOI 10.1002/1097-0142(19950901)76:5<824::AID-CNCR2820760517>3.0.CO;2-N
   Louveau A, 2015, NATURE, V523, P337, DOI 10.1038/nature14432
   Lucas KG, 2011, J NEURO-ONCOL, V103, P231, DOI 10.1007/s11060-010-0383-6
   Maude SL, 2018, NEW ENGL J MED, V378, P439, DOI 10.1056/NEJMoa1709866
   Mehta GU, 2018, J IMMUNOTHER, V41, P241, DOI 10.1097/CJI.0000000000000223
   Mineo JF, 2007, J NEURO-ONCOL, V85, P281, DOI 10.1007/s11060-007-9424-1
   Mitchell DA, 2008, NEURO-ONCOLOGY, V10, P10, DOI 10.1215/15228517-2007-035
   MITCHISON NA, 1955, J EXP MED, V102, P157, DOI 10.1084/jem.102.2.157
   Morgan RA, 2010, MOL THER, V18, P843, DOI 10.1038/mt.2010.24
   Mount CW, 2018, NAT MED, V24, P572, DOI 10.1038/s41591-018-0006-x
   Ngwa W, 2018, NAT REV CANCER, V18, P313, DOI 10.1038/nrc.2018.6
   Norelli M, 2018, NAT MED, V24, P739, DOI 10.1038/s41591-018-0036-4
   ORourke DM, 2017, SCI TRANSL MED, V9, P0, DOI 10.1126/scitranslmed.aaa0984
   Okada H, 2015, LANCET ONCOL, V16, PE534, DOI 10.1016/S1470-2045(15)00088-1
   PALMA L, 1978, J NEUROSURG, V49, P854, DOI 10.3171/jns.1978.49.6.0854
   Park JH, 2018, NEW ENGL J MED, V378, P449, DOI 10.1056/NEJMoa1709919
   Patel AP, 2014, SCIENCE, V344, P1396, DOI 10.1126/science.1254257
   Prins RM, 2008, NEW ENGL J MED, V359, P539, DOI 10.1056/NEJMc0804818
   Quattrocchi KB, 1999, J NEURO-ONCOL, V45, P141, DOI 10.1023/A:1006293606710
   Rafiq S, 2018, NAT BIOTECHNOL, V36, P847, DOI 10.1038/nbt.4195
   Reap EA, 2018, CANCER RES, V78, P256, DOI 10.1158/0008-5472.CAN-17-0469
   Reardona DA, 2017, NEURO-ONCOLOGY, V19, P21, DOI 10.1093/neuonc/nox036.071
   Ricklefs FL, 2018, SCI ADV, V4, P0, DOI 10.1126/sciadv.aar2766
   Sampson JH, 2014, CLIN CANCER RES, V20, P972, DOI 10.1158/1078-0432.CCR-13-0709
   Scheurer ME, 2008, ACTA NEUROPATHOL, V116, P79, DOI 10.1007/s00401-008-0359-1
   Schuessler A, 2014, CANCER RES, V74, P3466, DOI 10.1158/0008-5472.CAN-14-0296
   Schumacher TN, 2015, SCIENCE, V348, P69, DOI 10.1126/science.aaa4971
   Simoni Y, 2018, NATURE, V557, P575, DOI 10.1038/s41586-018-0130-2
   Soroceanu L, 2011, CANCER RES, V71, P6643, DOI 10.1158/0008-5472.CAN-11-0744
   Stupp R, 2009, LANCET ONCOL, V10, P459, DOI 10.1016/S1470-2045(09)70025-7
   Suryadevara CM, 2018, ONCOIMMUNOLOGY, V7, P0, DOI 10.1080/2162402X.2018.1434464
   Tran E, 2016, NEW ENGL J MED, V375, P2255, DOI 10.1056/NEJMoa1609279
   Tran E, 2015, SCIENCE, V350, P1387, DOI 10.1126/science.aad1253
   Tran E, 2014, SCIENCE, V344, P641, DOI 10.1126/science.1251102
   Vinay DS, 2015, SEMIN CANCER BIOL, V35, PS185, DOI 10.1016/j.semcancer.2015.03.004
   Weller M, 2017, LANCET ONCOL, V18, P1373, DOI 10.1016/S1470-2045(17)30517-X
   Wikstrand CJ, 1997, CANCER RES, V57, P4130
   Wing A, 2018, CANCER IMMUNOL RES, V6, P605, DOI 10.1158/2326-6066.CIR-17-0314
   Woroniecka KI, 2018, CLIN CANCER RES, V24, P3792, DOI 10.1158/1078-0432.CCR-18-0047
   Zacharakis N, 2018, NAT MED, V24, P724, DOI 10.1038/s41591-018-0040-8
NR 66
TC 80
Z9 82
U1 1
U2 15
PU AMER ASSOC CANCER RESEARCH
PI PHILADELPHIA
PA 615 CHESTNUT ST, 17TH FLOOR, PHILADELPHIA, PA 19106-4404 USA
SN 1078-0432
EI 1557-3265
J9 CLIN CANCER RES
JI Clin. Cancer Res.
PD APR 1
PY 2019
VL 25
IS 7
BP 2042
EP 2048
DI 10.1158/1078-0432.CCR-18-1625
PG 7
WC Oncology
SC Oncology
GA HR2UC
UT WOS:000462991900006
PM 30446589
DA 2025-02-17
ER

PT J
AU Soubéran, A
   Brustlein, S
   Gouarné, C
   Chasson, L
   Tchoghandjian, A
   Malissen, M
   Rougon, G
AF Souberan, Aurelie
   Brustlein, Sophie
   Gouarne, Caroline
   Chasson, Lionel
   Tchoghandjian, Aurelie
   Malissen, Marie
   Rougon, Genevieve
TI Effects of VEGF blockade on the dynamics of the inflammatory landscape in glioblastoma-bearing mice
SO JOURNAL OF NEUROINFLAMMATION
LA English
DT Article
DE Glioblastoma; Angiogenesis; Innate immune response; Dendritic cell subsets; Spectral in vivo two-photon imaging
ID endothelial growth-factor; tumor-associated macrophages; anti-angiogenic therapy; dendritic cells; resident microglia; bevacizumab; brain; mouse; accumulation; directions
AB Background: Targeting angiogenesis has been and continues to be an attractive therapeutic modality in glioblastoma (GBM) patients. However, GBM rapidly becomes refractory to anti-VEGF therapies. Myeloid cell infiltration is an important determinant of tumor progression. Given that VEGF is a modulator of the innate immune response we sought to analyze the dynamics of this response in a mouse model of GBM undergoing anti-VEGF therapy. Methods: We grafted GL261-DsRed cells in transgenic Thy1-CFP//LysM-EGFP//CD11c-EYFP reporter mice. We combined recurrent spectral two-photon imaging with multiparametric cytometry, immunostaining, and brain clearing to characterize at two critical stages of tumor development (day 21 and day 28 after tumor grafting) the nature and spatial distribution of the innate response in control and bevacizumab-treated mice. Results: We report that at an early stage (21 day), VEGF blockade has a detectable effect on the number of microglial cells but only a mild effect on the number of infiltrating myeloid cells. At a later stage (day 28), the treatment resulted in a specific adjustment of dendritic cell subsets. In treated mice, the number of monocytes and their monocyte-derived dendritic cells (moDC) progeny was increased by approximately twofold compared to untreated mice. In agreement, by in vivo quantitative imaging, we observed that treatment increased the number of LysM-EGFP cells traveling in tumor blood vessels and doubled the densities of both infiltrated LysM-EGFP monocytes and double-labeled EGFP/EYFP moDC. The treatment also led to an increased density of conventional cDCs2 subset together with a decrease of cDCs1 subset, necessary for the development of anti-tumor immunity. Finally, we describe differential spatial cell distributions and two immune cell-traveling routes into the brain. LysMEGFP cells distributed as a gradient from the meninges towards the tumor whereas CD11c-EYFP/MHCII+ cells were located in the basal area of the tumor. Brain clearing also revealed a flow of CD11c-EYFP cells following the corpus callosum. Conclusion: We uncovered new features in the dynamics of innate immune cells in GBM-bearing mice and deciphered precisely the key populations, i.e., DC subsets controlling immune responses, that are affected by VEGF blockade. Since despite differences, human pathogenesis presents similarities with our mouse model, the data provide new insights into the effect of bevacizumab at the cellular level.
C1 [Souberan, Aurelie; Brustlein, Sophie; Gouarne, Caroline; Rougon, Genevieve] Aix Marseille Univ, Inst Neurosci Timone, CNRS, UMR 7289, 27 Blvd Jean Moulin, F-13005 Marseille, France.
   [Chasson, Lionel; Malissen, Marie] Aix Marseille Univ, Ctr Immunol Marseille Luminy, CNRS, INSERM,UMR7280,U1104, F-13288 Marseille 9, France.
   [Tchoghandjian, Aurelie] Aix Marseille Univ, Inst Neurophysiopathol, CNRS, UMR 7051, 27 Blvd Jean Moulin, F-13005 Marseille, France.
C3 Aix-Marseille Universite; Assistance Publique-Hopitaux de Marseille; Centre National de la Recherche Scientifique (CNRS); CNRS - National Institute for Biology (INSB); Institut National de la Sante et de la Recherche Medicale (Inserm); Centre National de la Recherche Scientifique (CNRS); Aix-Marseille Universite; Centre National de la Recherche Scientifique (CNRS); Aix-Marseille Universite
RP Rougon, G (通讯作者)，Aix Marseille Univ, Inst Neurosci Timone, CNRS, UMR 7289, 27 Blvd Jean Moulin, F-13005 Marseille, France.
EM genevieve.rougon@univ-amu.fr
FU CNRS; Aix-Marseille University; Institut National du Cancer [14-197]
CR Batchelor TT, 2007, CANCER CELL, V11, P83, DOI 10.1016/j.ccr.2006.11.021
   Bennett ML, 2016, P NATL ACAD SCI USA, V113, PE1738, DOI 10.1073/pnas.1525528113
   Brandenburg S, 2016, ACTA NEUROPATHOL, V131, P365, DOI 10.1007/s00401-015-1529-6
   Caravagna C, 2018, SCI REP-UK, V8, P0, DOI 10.1038/s41598-018-22872-y
   Carmeliet P, 2011, NAT REV DRUG DISCOV, V10, P417, DOI 10.1038/nrd3455
   Charles NA, 2012, GLIA, V60, P502, DOI 10.1002/glia.21264
   Chen XB, 2014, CANCER RES, V74, P7285, DOI 10.1158/0008-5472.CAN-14-1240
   Chinot OL, 2014, NEW ENGL J MED, V370, P709, DOI 10.1056/NEJMoa1308345
   Faust N, 2000, BLOOD, V96, P719
   Feng GP, 2000, NEURON, V28, P41, DOI 10.1016/S0896-6273(00)00084-2
   Forstreuter F, 2002, J NEUROIMMUNOL, V132, P93, DOI 10.1016/S0165-5728(02)00315-6
   Friedman HS, 2009, J CLIN ONCOL, V27, P4733, DOI 10.1200/JCO.2008.19.8721
   Gabrusiewicz K, 2014, ONCOTARGET, V5, P2208, DOI 10.18632/oncotarget.1893
   Gilbert MR, 2014, NEW ENGL J MED, V370, P2048, DOI 10.1056/NEJMc1403303
   Glass R, 2014, ACTA NEUROPATHOL, V128, P347, DOI 10.1007/s00401-014-1274-2
   Guilliams M, 2016, IMMUNITY, V45, P669, DOI 10.1016/j.immuni.2016.08.015
   Gurka S, 2015, FRONT IMMUNOL, V6, P0, DOI 10.3389/fimmu.2015.00035
   Herisson F, 2018, NAT NEUROSCI, V21, P1209, DOI 10.1038/s41593-018-0213-2
   Kerber M, 2008, CANCER RES, V68, P7342, DOI 10.1158/0008-5472.CAN-07-6241
   Kitano M, 2016, P NATL ACAD SCI USA, V113, P1044, DOI 10.1073/pnas.1513607113
   Kloepper J, 2016, P NATL ACAD SCI USA, V113, P4476, DOI 10.1073/pnas.1525360113
   Laoui D, 2016, NAT COMMUN, V7, P0, DOI 10.1038/ncomms13720
   Lindquist RL, 2004, NAT IMMUNOL, V5, P1243, DOI 10.1038/ni1139
   Louveau A, 2015, NATURE, V523, P337, DOI 10.1038/nature14432
   Lu-Emerson C, 2013, NEURO-ONCOLOGY, V15, P1079, DOI 10.1093/neuonc/not082
   Meijering E, 2012, METHOD ENZYMOL, V504, P183, DOI 10.1016/B978-0-12-391857-4.00009-4
   Piao YJ, 2012, NEURO-ONCOLOGY, V14, P1379, DOI 10.1093/neuonc/nos158
   PLATE KH, 1992, NATURE, V359, P845, DOI 10.1038/359845a0
   Ricard C, 2014, J VIS EXP, V21, P51108
   Ricard C, 2016, SCI REP-UK, V6, P0, DOI 10.1038/srep26381
   Ricard C, 2013, PLOS ONE, V8, P0, DOI 10.1371/journal.pone.0072655
   Shechter R, 2013, IMMUNITY, V38, P555, DOI 10.1016/j.immuni.2013.02.012
   Simon T, 2018, MOL CANCER, V17, P0, DOI 10.1186/s12943-018-0878-x
   Srivastava S, 2019, CANCERS, V11, P0, DOI 10.3390/cancers11040537
   Susaki EA, 2015, NAT PROTOC, V10, P1709, DOI 10.1038/nprot.2015.085
   Tamoutounour S, 2013, IMMUNITY, V39, P925, DOI 10.1016/j.immuni.2013.10.004
   Turkowski K, 2018, GLIA, V66, P161, DOI 10.1002/glia.23234
   von Baumgarten L, 2011, CLIN CANCER RES, V17, P6192, DOI 10.1158/1078-0432.CCR-10-1868
   Wang N, 2017, NEUROTHERAPEUTICS, V14, P321, DOI 10.1007/s13311-016-0510-y
   Wick W, 2016, NEURO-ONCOLOGY, V18, P315, DOI 10.1093/neuonc/nov180
NR 40
TC 18
Z9 19
U1 0
U2 1
PU BMC
PI LONDON
PA CAMPUS, 4 CRINAN ST, LONDON N1 9XW, ENGLAND
SN 
EI 1742-2094
J9 J NEUROINFLAMM
JI J. Neuroinflamm.
PD OCT 28
PY 2019
VL 16
IS 1
BP 
EP 
DI 10.1186/s12974-019-1563-8
PG 15
WC Immunology; Neurosciences
SC Immunology; Neurosciences & Neurology
GA JW1SQ
UT WOS:000502839800001
PM 31660979
DA 2025-02-17
ER

PT J
AU Won, WJ
   Deshane, JS
   Leavenworth, JW
   Oliva, CR
   Griguer, CE
AF Won, Woong-Jai
   Deshane, Jessy S.
   Leavenworth, Jianmei W.
   Oliva, Claudia R.
   Griguer, Corinne E.
TI Metabolic and functional reprogramming of myeloid-derived suppressor cells and their therapeutic control in glioblastoma
SO CELL STRESS
LA English
DT Review
DE glioblastoma; MDSCs; metabolic reprogramming; temozolomide (TMZ); immunotherapy
ID blood-brain-barrier; tumor-associated macrophages; hepatocellular-carcinoma; potential mechanism; immune suppression; stem-cells; nk cells; t-cells; cancer; glioma
AB Glioblastoma, also known as glioblastoma multiforme, is the most common and deadliest form of high-grade malignant brain tumors with limited available treatments. Within the glioblastoma tumor microenvironment (TME), tumor cells, stromal cells, and infiltrating immune cells continuously interact and exchange signals through various secreted factors including cytokines, chemokines, growth factors, and metabolites. Simultaneously, they dynamically reprogram their metabolism according to environmental energy demands such as hypoxia and neo-vascularization. Such metabolic reprogramming can determine fates and functions of tumor cells as well as immune cells. Ultimately, glioma cells in the TME transform immune cells to suppress anti-tumor immune cells such as T, natural killer (NK) cells, and dendritic cells (DC), and evade immune surveillance, and even to promote angiogenesis and tumor metastasis. Glioma-associated microglia/macrophages (GAMM) and myeloid-derived suppressor cells (MDSC) are most abundantly recruited and expanded myeloid lineage cells in glioblastoma TME and mainly lead to immunosuppression. In this review, of myeloid cells we will focus on MDSC as an important driver to induce immunosuppression in glioblastoma. Here, we review current literature on immunosuppressive functions and metabolic reprogramming of MDSCs in glioblastoma and discuss their metabolic pathways as potential therapeutic targets to improve current incurable glioblastoma treatment.
C1 [Won, Woong-Jai] Univ Alabama Birmingham, Dept Neurol, Birmingham, AL 35294 USA.
   [Deshane, Jessy S.] Univ Alabama Birmingham, Dept Med, Birmingham, AL 35294 USA.
   [Leavenworth, Jianmei W.] Univ Alabama Birmingham, Dept Neurosurg, Birmingham, AL 35294 USA.
   [Oliva, Claudia R.; Griguer, Corinne E.] Univ Iowa, Free Rad & Radiat Biol Program, Iowa City, IA 52242 USA.
C3 University of Alabama System; University of Alabama Birmingham; University of Alabama System; University of Alabama Birmingham; University of Alabama System; University of Alabama Birmingham; University of Iowa
RP Griguer, CE (通讯作者)，Univ Iowa, Free Rad & Radiat Biol Program, 4210 Med Educ & Biomed Res Facil, Iowa City, IA 52242 USA.
EM corinne-griguer@uiowa.edu
CR Agnihotri S, 2016, NEURO-ONCOLOGY, V18, P160, DOI 10.1093/neuonc/nov125
   Al-Khami AA, 2017, J LEUKOCYTE BIOL, V102, P369, DOI 10.1189/jlb.1VMR1216-535R
   Al-Khami AA, 2016, ONCOIMMUNOLOGY, V5, P0, DOI 10.1080/2162402X.2016.1200771
   Alexiou GA, 2013, ACTA NEUROL BELG, V113, P7, DOI 10.1007/s13760-012-0097-y
   Antonioli L, 2013, TRENDS MOL MED, V19, P355, DOI 10.1016/j.molmed.2013.03.005
   Badie B, 2000, NEUROSURGERY, V46, P957, DOI 10.1097/00006123-200004000-00035
   Badie B, 2001, J NEUROIMMUNOL, V120, P19, DOI 10.1016/S0165-5728(01)00361-7
   Biswas SK, 2015, IMMUNITY, V43, P435, DOI 10.1016/j.immuni.2015.09.001
   Boussiotis VA, 2018, ONCOGENE, V37, P1121, DOI 10.1038/s41388-017-0024-z
   Bronte V, 2016, NAT COMMUN, V7, P0, DOI 10.1038/ncomms12150
   Chae M, 2015, NEURO-ONCOLOGY, V17, P978, DOI 10.1093/neuonc/nou343
   Chang AL, 2016, CANCER RES, V76, P5671, DOI 10.1158/0008-5472.CAN-16-0144
   Chang CH, 2015, CELL, V162, P1229, DOI 10.1016/j.cell.2015.08.016
   Chen ZH, 2017, CANCER RES, V77, P2266, DOI 10.1158/0008-5472.CAN-16-2310
   Connolly MK, 2010, J LEUKOCYTE BIOL, V87, P713, DOI 10.1189/jlb.0909607
   Corzo CA, 2010, J EXP MED, V207, P2439, DOI 10.1084/jem.20100587
   CSERR HF, 1992, IMMUNOL TODAY, V13, P507, DOI 10.1016/0167-5699(92)90027-5
   De Santo C, 2005, P NATL ACAD SCI USA, V102, P4185, DOI 10.1073/pnas.0409783102
   Ding XC, 2017, ONCOTARGET, V8, P30123, DOI 10.18632/oncotarget.16280
   Dong HD, 2002, NAT MED, V8, P793, DOI 10.1038/nm730
   Du H, 1998, HUM MOL GENET, V7, P1347, DOI 10.1093/hmg/7.9.1347
   Du Hong, 2017, ONCOSCIENCE, V4, P29, DOI 10.18632/oncoscience.349
   Du R, 2008, CANCER CELL, V13, P206, DOI 10.1016/j.ccr.2008.01.034
   Dubinski D, 2016, NEURO-ONCOLOGY, V18, P807, DOI 10.1093/neuonc/nov280
   Ellert-Miklaszewska A, 2016, ONCOGENE, V35, P6366, DOI 10.1038/onc.2016.55
   Fadul CE, 2011, NEURO-ONCOLOGY, V13, P393, DOI 10.1093/neuonc/noq204
   Fredholm BB, 2001, PHARMACOL REV, V53, P527
   Fricke I, 2007, CLIN CANCER RES, V13, P4840, DOI 10.1158/1078-0432.CCR-07-0409
   Fujita M, 2011, CANCER RES, V71, P2664, DOI 10.1158/0008-5472.CAN-10-3055
   Gabrilovich DI, 2012, NAT REV IMMUNOL, V12, P253, DOI 10.1038/nri3175
   Gabrilovich DI, 2009, NAT REV IMMUNOL, V9, P162, DOI 10.1038/nri2506
   Gabrusiewicz K, 2017, TRANSL. IMMUNOTHER. BRAIN TUMORS, V0, PP63, DOI 10.1016/B978-0-12-802420-1.00004-1
   Gielen PR, 2016, NEURO-ONCOLOGY, V18, P1253, DOI 10.1093/neuonc/now034
   Gielen PR, 2015, J NEUROPATH EXP NEUR, V74, P390, DOI 10.1097/NEN.0000000000000183
   Gieryng A, 2017, LAB INVEST, V97, P498, DOI 10.1038/labinvest.2017.19
   Gieryng A, 2016, WSPOLCZESNA ONKOL, V20, P345, DOI 10.5114/wo.2016.64592
   Gillet JP, 2011, P NATL ACAD SCI USA, V108, P18708, DOI 10.1073/pnas.1111840108
   Guo XF, 2016, ONCOTARGET, V7, P80521, DOI 10.18632/oncotarget.11825
   Hambardzumyan D, 2016, NAT NEUROSCI, V19, P20, DOI 10.1038/nn.4185
   Hengesbach LM, 2004, J NUTR, V134, P2653, DOI 10.1093/jn/134.10.2653
   Herisson F, 2018, NAT NEUROSCI, V21, P1209, DOI 10.1038/s41593-018-0213-2
   Ho PC, 2016, J IMMUNOTHER CANCER, V4, P0, DOI 10.1186/s40425-016-0109-1
   Hoechst B, 2011, BLOOD, V117, P6532, DOI 10.1182/blood-2010-11-317321
   Hoechst B, 2009, HEPATOLOGY, V50, P799, DOI 10.1002/hep.23054
   Hossain F, 2015, CANCER IMMUNOL RES, V3, P1236, DOI 10.1158/2326-6066.CIR-15-0036
   Hu CE, 2011, SCAND J GASTROENTERO, V46, P156, DOI 10.3109/00365521.2010.516450
   Husain Z, 2013, J IMMUNOL, V191, P1486, DOI 10.4049/jimmunol.1202702
   Hussain SF, 2006, NEURO-ONCOLOGY, V8, P261, DOI 10.1215/15228517-2006-008
   Iannone R, 2013, NEOPLASIA, V15, P1400, DOI 10.1593/neo.131748
   Izhak L, 2010, J IMMUNOL, V184, P1092, DOI 10.4049/jimmunol.0902725
   Jacobs JFM, 2010, J NEUROIMMUNOL, V225, P195, DOI 10.1016/j.jneuroim.2010.05.020
   Kang YB, 2009, METHODS MOL BIOL, V568, P7, DOI 10.1007/978-1-59745-280-9_2
   Kmiecik J, 2014, ONCOIMMUNOLOGY, V3, P0, DOI 10.4161/onci.27185
   Kmiecik J, 2013, J NEUROIMMUNOL, V264, P71, DOI 10.1016/j.jneuroim.2013.08.013
   Ko JS, 2009, CLIN CANCER RES, V15, P2148, DOI 10.1158/1078-0432.CCR-08-1332
   Kroemer G, 2008, CANCER CELL, V13, P472, DOI 10.1016/j.ccr.2008.05.005
   Kumar V, 2016, TRENDS IMMUNOL, V37, P208, DOI 10.1016/j.it.2016.01.004
   Kusmartsev S, 2004, J IMMUNOL, V172, P989, DOI 10.4049/jimmunol.172.2.989
   Kusmartsev S, 2008, J IMMUNOL, V181, P346, DOI 10.4049/jimmunol.181.1.346
   Lathers DMR, 2004, CANCER IMMUNOL IMMUN, V53, P422, DOI 10.1007/s00262-003-0459-7
   Lesokhin AM, 2012, CANCER RES, V72, P876, DOI 10.1158/0008-5472.CAN-11-1792
   Li HQ, 2009, J IMMUNOL, V182, P240, DOI 10.4049/jimmunol.182.1.240
   Liberti MV, 2016, TRENDS BIOCHEM SCI, V41, P211, DOI 10.1016/j.tibs.2015.12.001
   Lohr J, 2011, CLIN CANCER RES, V17, P4296, DOI 10.1158/1078-0432.CCR-10-2557
   Louis DN, 2007, ACTA NEUROPATHOL, V114, P547, DOI 10.1007/s00401-007-0278-6
   Maes W, 2011, CANCER IMMUNOL IMMUN, V60, P153, DOI 10.1007/s00262-010-0946-6
   Magnus T, 2005, J NEUROSCI, V25, P2537, DOI 10.1523/JNEUROSCI.4794-04.2005
   Melani C, 2007, CANCER RES, V67, P11438, DOI 10.1158/0008-5472.CAN-07-1882
   Melero-Jerez C, 2016, BBA-MOL BASIS DIS, V1862, P368, DOI 10.1016/j.bbadis.2015.10.015
   Millrud CR, 2017, ONCOTARGET, V8, P3649, DOI 10.18632/oncotarget.12278
   Miyauchi JT, 2018, J NEUROL, V265, P741, DOI 10.1007/s00415-017-8695-5
   Moertel CL, 2014, J IMMUNOTHER CANCER, V2, P0, DOI 10.1186/s40425-014-0046-9
   Molon B, 2011, J EXP MED, V208, P1949, DOI 10.1084/jem.20101956
   Morello S, 2016, ONCOIMMUNOLOGY, V5, P0, DOI 10.1080/2162402X.2015.1108515
   Munn DH, 2013, TRENDS IMMUNOL, V34, P137, DOI 10.1016/j.it.2012.10.001
   Munn DH, 2005, IMMUNITY, V22, P633, DOI 10.1016/j.immuni.2005.03.013
   Nefedova Y, 2007, CANCER RES, V67, P11021, DOI 10.1158/0008-5472.CAN-07-2593
   Noman MZ, 2014, J EXP MED, V211, P781, DOI 10.1084/jem.20131916
   Obermajer N, 2011, CANCER RES, V71, P7463, DOI 10.1158/0008-5472.CAN-11-2449
   Ogbomo H, 2011, TRENDS MOL MED, V17, P433, DOI 10.1016/j.molmed.2011.03.004
   Oh T, 2014, J TRANSL MED, V12, P0, DOI 10.1186/1479-5876-12-107
   Ohta A, 2016, FRONT IMMUNOL, V7, P0, DOI 10.3389/fimmu.2016.00109
   Otvos B, 2016, STEM CELLS, V34, P2026, DOI 10.1002/stem.2393
   Pan PY, 2008, BLOOD, V111, P219, DOI 10.1182/blood-2007-04-086835
   Parney IF, 2012, ADV EXP MED BIOL, V746, P42, DOI 10.1007/978-1-4614-3146-6_4
   Pawelek JM, 2008, NAT REV CANCER, V8, P377, DOI 10.1038/nrc2371
   Pearce EL, 2013, IMMUNITY, V38, P633, DOI 10.1016/j.immuni.2013.04.005
   Perng P, 2015, FRONT ONCOL, V5, P0, DOI 10.3389/fonc.2015.00153
   Poli A, 2013, ONCOTARGET, V4, P1527, DOI 10.18632/oncotarget.1291
   Quail DF, 2017, CANCER CELL, V31, P326, DOI 10.1016/j.ccell.2017.02.009
   Raber P, 2012, IMMUNOL INVEST, V41, P614, DOI 10.3109/08820139.2012.680634
   Raychaudhuri B, 2015, J NEURO-ONCOL, V122, P293, DOI 10.1007/s11060-015-1720-6
   Raychaudhuri B, 2011, NEURO-ONCOLOGY, V13, P591, DOI 10.1093/neuonc/nor042
   Renner K, 2017, FRONT IMMUNOL, V8, P0, DOI 10.3389/fimmu.2017.00248
   Ryzhov S, 2011, J IMMUNOL, V187, P6120, DOI 10.4049/jimmunol.1101225
   Sanmamed MF, 2016, ANN ONCOL, V27, P1190, DOI 10.1093/annonc/mdw041
   Schiffer D, 2015, MOL CONSIDERATIONS E, V0, PP49, DOI 10.5772/58962
   Schneider SW, 2004, ACTA NEUROPATHOL, V107, P272, DOI 10.1007/s00401-003-0810-2
   Serafini P, 2006, J EXP MED, V203, P2691, DOI 10.1084/jem.20061104
   Sevenich L, 2018, FRONT IMMUNOL, V9, P0, DOI 10.3389/fimmu.2018.00697
   Sica A, 2017, J LEUKOCYTE BIOL, V102, P325, DOI 10.1189/jlb.4MR1116-476R
   Sinha P, 2007, J IMMUNOL, V179, P977, DOI 10.4049/jimmunol.179.2.977
   Smith JR, 2012, BIOORGAN MED CHEM, V20, P1354, DOI 10.1016/j.bmc.2011.10.068
   Srivastava MK, 2010, CANCER RES, V70, P68, DOI 10.1158/0008-5472.CAN-09-2587
   Stylli SS, 2015, J CLIN NEUROSCI, V22, P619, DOI 10.1016/j.jocn.2014.10.013
   Sumida K, 2012, EUR J IMMUNOL, V42, P2060, DOI 10.1002/eji.201142335
   Suryadevara Carter M, 2015, SURG NEUROL INT, V6, PS68, DOI 10.4103/2152-7806.151341
   Suzuki E, 2005, CLIN CANCER RES, V11, P6713, DOI 10.1158/1078-0432.CCR-05-0883
   Szulzewsky F, 2015, PLOS ONE, V10, P0, DOI 10.1371/journal.pone.0116644
   Talmadge JE, 2007, INT IMMUNOPHARMACOL, V7, P140, DOI 10.1016/j.intimp.2006.09.021
   Talmadge JE, 2013, NAT REV CANCER, V13, P739, DOI 10.1038/nrc3581
   Thaci B, 2014, CANCER GENE THER, V21, P38, DOI 10.1038/cgt.2013.81
   Ugel S, 2015, J CLIN INVEST, V125, P3365, DOI 10.1172/JCI80006
   Umansky V, 2016, VACCINES-BASEL, V4, P0, DOI 10.3390/vaccines4040036
   Verschuere T, 2014, INT J CANCER, V134, P873, DOI 10.1002/ijc.28426
   Wainwright DA, 2013, FRONT IMMUNOL, V4, P0, DOI 10.3389/fimmu.2013.00116
   Wang SW, 2015, CARCINOGENESIS, V36, P104, DOI 10.1093/carcin/bgu218
   WARBURG O, 1956, SCIENCE, V124, P269
   Wintterle S, 2003, CANCER RES, V63, P7462
   Wolburg H, 2012, MOL ASPECTS MED, V33, P579, DOI 10.1016/j.mam.2012.02.003
   Wu TT, 2016, SCI REP-UK, V6, P0, DOI 10.1038/srep35230
   Yan J, 2015, JNCI-J NATL CANCER I, V107, P0, DOI 10.1093/jnci/djv137
   Ye XZ, 2012, J IMMUNOL, V189, P444, DOI 10.4049/jimmunol.1103248
   Yi LA, 2011, J NEUROIMMUNOL, V232, P75, DOI 10.1016/j.jneuroim.2010.10.011
   Yu H, 2009, NAT REV CANCER, V9, P798, DOI 10.1038/nrc2734
   Zhang DY, 2011, ONCOL REP, V26, P901, DOI 10.3892/or.2011.1362
   Zhang LY, 2011, GLIA, V59, P486, DOI 10.1002/glia.21118
   Zhang LY, 2009, GLIA, V57, P1458, DOI 10.1002/glia.20863
   Zhou WC, 2015, NAT CELL BIOL, V17, P170, DOI 10.1038/ncb3090
   Zhu XM, 2011, J NEURO-ONCOL, V104, P83, DOI 10.1007/s11060-010-0473-5
NR 130
TC 57
Z9 60
U1 1
U2 12
PU SHARED SCIENCE PUBLISHERS OG
PI GRAZ
PA AM BLUMENHAG 25-4, GRAZ, 8010, AUSTRIA
SN 
EI 2523-0204
J9 CELL STRESS
JI Cell Stress
PD FEB 15
PY 2019
VL 3
IS 2
BP 47
EP 65
DI 10.15698/cst2019.02.176
PG 19
WC Cell Biology
SC Cell Biology
GA OP7WX
UT WOS:000588299900003
PM 31225500
DA 2025-02-17
ER

PT J
AU Putranto, TA
   Wibisono, D
   Astoro, NW
   Yana, ML
   Rantung, Y
   Manuaba, IBAP
AF Putranto, Terawan Agus
   Wibisono, Djoko
   Astoro, Nyoto Widyo
   Yana, Martina Lily
   Rantung, Yudo
   Manuaba, Ida Bagus Amertha Putra
TI Introduction to dendritic cell vaccines immunotherapy for glioblastoma multiforme: A novel approach
SO BALI MEDICAL JOURNAL
LA English
DT Article
DE dendritic cell therapy; glioblastoma multiforme; immunotherapy
ID survival; classification; epidemiology; radiotherapy; etiology; gliomas; tumors
AB Background: The modality of therapy in this era is quite sophisticated. The mortality rate of patients diagnosed with glioblastoma multiforme is still high. It might be due to the late diagnosis of the tumors since most in the early stages some tumors do not show any significant symptoms or the symptoms usually misdiagnosed with another disease. Nowadays there is an uptrend of therapeutic methods called immunotherapy which declared as the fourth approachment for glioblastoma multiforme (GBM). In RSPAD Gatot Soebroto Jakarta, the author starts this approach using dendritic cell vaccines in the specialized department called the Indonesia Army Cell Cure Center. Aim: The report aims to describe a case of GBM treated by dendritic cell vaccines. Case Report: A 52-year-old woman had weakness in her left extremities and visual impairment in the left eye since 2016. The patient was brought to RSPAD in August 2016 with a history of cerebral hemorrhage, then already underwent a craniotomy at the right temporoparietal region. After biopsies and tissues examination, the patient later diagnosed with GBM. As for judging the natural history of the diseases, the team decided to counsel the patient and her family conducting a new treatment strategy for GBM, immunotherapy. The immunotherapy approach performed in RSPAD was the dendritic cell (DC) vaccines therapy. As regard to post-DC vaccines therapy, the patient showed a significant improvement in her clinical condition (Karnofsky performance status increased from 30% to 60%). Also, the patient surpassed the average survival rate. Thus, the patient still scheduled for a routine follow up and a round of examinations to preserve the patient improved condition. Conclusion: The patient who has immunotherapy strategy especially dendritic cell vaccines therapy has shown an improved clinical status and survival rate for GBM, more than the average survival rates. These findings might give us more insights into how dendritic cell vaccines therapy can be involved as the fourth therapeutic strategies on treating patients with GBM.
C1 [Putranto, Terawan Agus; Wibisono, Djoko; Astoro, Nyoto Widyo; Yana, Martina Lily; Rantung, Yudo] RSPAD GatotSoebroto, Jl Abdul Rahman Saleh 24, Cent Jakarta 10410, Indonesia.
   [Manuaba, Ida Bagus Amertha Putra] Taipei Med Univ, Coll Med, Int PhD Program Med, Taipei, Taiwan.
C3 Taipei Medical University
RP Putranto, TA (通讯作者)，RSPAD GatotSoebroto, Jl Abdul Rahman Saleh 24, Cent Jakarta 10410, Indonesia.
EM terawan@rspadgs.net
CR Alvarez-Dominguez C, 2017, ANN TRANSL MED, V5, P0, DOI 10.21037/atm.2017.06.13
   Unknown -, 2015, CLIN PRACT GUID ONC, V0, P0
   Banchereau J, 1998, NATURE, V392, P245, DOI 10.1038/32588
   Berger MS, 1999, GLIOMAS, V0, P0
   Boulikas T, 2007, CANCER THER, V5, P349
   Can SM, 2002, NEUROL MED-CHIR, V42, P568, DOI 10.2176/nmc.42.568
   Cho DY, 2012, WORLD NEUROSURG, V77, P736, DOI 10.1016/j.wneu.2011.08.020
   Choi G, 2013, J KOREAN NEUROSURG S, V54, P125, DOI 10.3340/jkns.2013.54.2.125
   Clarke CRA, 2005, NEUROLOGICAL DIS KUM, V0, PP1244, DOI 10.1136/jnnp.2004.040360
   Coley W B, 1891, ANN SURG, V14, P199, DOI 10.1097/00000658-189112000-00015
   Davis ME, 2011, CLIN J ONCOL NURS, V15, P291, DOI 10.1188/11.CJON.291-297
   Ellor SV, 2014, J LAW MED ETHICS, V42, P171, DOI 10.1111/jlme.12133
   FINE HA, 1994, J NEURO-ONCOL, V20, P111, DOI 10.1007/BF01052722
   Fisher JL, 2007, NEUROL CLIN, V25, P867, DOI 10.1016/j.ncl.2007.07.002
   Gattinoni L, 2006, NAT REV IMMUNOL, V6, P383, DOI 10.1038/nri1842
   González-Carmona MA, 2006, LIVER INT, V26, P369, DOI 10.1111/j.1478-3231.2005.01235.x
   Hopkins K, 2011, CLIN GOV, V0, P0
   Hsu FJ, 1996, NAT MED, V2, P52, DOI 10.1038/nm0196-52
   Iacob Gabriel, 2009, J MED LIFE, V2, P386
   Ichim CV, 2005, J TRANSL MED, V3, P0, DOI 10.1186/1479-5876-3-8
   Jovcevska I, 2013, MOL CLIN ONCOL, V1, P935, DOI 10.3892/mco.2013.172
   JUNG W-H, 1990, JOURNAL OF KOREAN MEDICAL SCIENCE, V5, P225
   Kabat GC, 2010, CANCER EPIDEM BIOMAR, V19, P2421, DOI 10.1158/1055-9965.EPI-10-0658
   Kanu OO, 2009, EXPERT OPIN THER TAR, V13, P701, DOI 10.1517/14728220902942348 
   Katsetos CD, 2009, J CELL PHYSIOL, V221, P505, DOI 10.1002/jcp.21870
   Kleihues P, 2002, J NEUROPATH EXP NEUR, V61, P215, DOI 10.1093/jnen/61.3.215
   Kristiani Erna, 2018, MEDICINUS, V4, P0, DOI 10.19166/med.v4i9.1190
   Lamborn KR, 2004, NEURO-ONCOLOGY, V6, P227, DOI 10.1215/S1152851703000620
   Licata B, 2003, J NEUROSURG SCI, V47, P201
   Louis DN, 2007, ACTA NEUROPATHOL, V114, P547, DOI 10.1007/s00401-007-0278-6
   Malik B, 2014, INT IMMUNOPHARMACOL, V19, P17, DOI 10.1016/j.intimp.2013.12.023
   McLendon RE, 2003, CANCER-AM CANCER SOC, V98, P1745, DOI 10.1002/cncr.11666
   Mesiano G, 2012, EXPERT OPIN BIOL TH, V12, P673, DOI 10.1517/14712598.2012.675323
   Mrugala MM, 2013, DISCOV MED, V15, P221
   Nelson SJ, 2003, CANCER J, V9, P134, DOI 10.1097/00130404-200303000-00009
   Newton HB, 2003, J NEURO-ONCOL, V61, P35, DOI 10.1023/A:1021218207015
   NUSSENZWEIG MC, 1980, J EXP MED, V152, P1070, DOI 10.1084/jem.152.4.1070
   OCHOA AC, 1987, J IMMUNOL, V138, P2728
   Ohgaki H, 2005, ACTA NEUROPATHOL, V109, P93, DOI 10.1007/s00401-005-0991-y
   Omuro A, 2013, JAMA-J AM MED ASSOC, V310, P1842, DOI 10.1001/jama.2013.280319
   Pyzer AR, 2014, HUM VACC IMMUNOTHER, V10, P3125, DOI 10.4161/21645515.2014.982993
   Rock K, 2014, BRIT J RADIOL, V85, P729
   Rosenberg SA, 1999, IMMUNITY, V10, P281, DOI 10.1016/S1074-7613(00)80028-X
   Salah Uddin ABM, 2015, NEUROLOGIC MANIFESTA, V0, P0
   Salvati M, 2003, SURG NEUROL, V60, P60, DOI 10.1016/S0090-3019(03)00137-X
   SCHERER HJ, 1940, AMER JOUR CANCER, V40, P159
   Schrader B, 2000, ACTA NEUROCHIR, V142, P979, DOI 10.1007/s007010070052
   Schultz Stacey, 2005, CYTOJOURNAL, V2, P19, DOI 10.1186/1742-6413-2-19
   Scott J, 2011, INT J RADIAT ONCOL, V81, P206, DOI 10.1016/j.ijrobp.2010.04.033
   Tandio DA, 2016, BALI MED J, V5, P74, DOI 10.15562/bmj.v5i2.220
   Tel J, 2013, BLOOD, V121, P459, DOI 10.1182/blood-2012-06-435644
   Thakkar JP, 2014, CANCER EPIDEM BIOMAR, V23, P1985, DOI 10.1158/1055-9965.EPI-14-0275
   ukiel R, 2004, NEUROSKOP, V6, P9
   Ulutin C, 2006, TUMORI J, V92, P407, DOI 10.1177/030089160609200507
   WALKER MD, 1979, INT J RADIAT ONCOL, V5, P1725, DOI 10.1016/0360-3016(79)90553-4
   Wilson Taylor A, 2014, SURG NEUROL INT, V5, P64, DOI 10.4103/2152-7806.132138
   Wirata G, 2019, INDONESIA J BIOMEDIC, V13, P0, DOI 10.15562/ijbs.v13i1.183
   Yersal O, 2017, JOURNAL OF ONCOLOGICAL SCIENCES, V3, P123, DOI 10.1016/J.JONS.2017.10.005
   Young RM, 2015, ANN TRANSL MED, V3, P0, DOI 10.3978/j.issn.2305-5839.2015.05.10
   1980, 1900, V135, V0, P355
NR 60
TC 1
Z9 1
U1 0
U2 4
PU UNIV UDAYANA
PI BALI
PA KAMPUS UNUD SUDIRMAN, DENPASAR, BALI, 00000, INDONESIA
SN 2089-1180
EI 2302-2914
J9 BALI MED J
JI Bali Med. J.
PD JAN-APR 15
PY 2019
VL 8
IS 1
BP 371
EP 375
DI 10.15562/bmj.v8i1.1500
PG 5
WC Medicine, General & Internal
SC General & Internal Medicine
GA HW1GG
UT WOS:000466430700002
DA 2025-02-17
ER

PT J
AU Ma, QQ
   Xing, CS
   Long, WY
   Wang, HY
   Liu, Q
   Wang, RF
AF Ma, Qianquan
   Xing, Changsheng
   Long, Wenyong
   Wang, Helen Y.
   Liu, Qing
   Wang, Rong-Fu
TI Impact of microbiota on central nervous system and neurological diseases: the gut-brain axis
SO JOURNAL OF NEUROINFLAMMATION
LA English
DT Review
DE Gut microbiota; Central nervous system; Immune signaling; Neurological disorder; Glioma; Gut-brain axis
ID regulatory t-cells; chain fatty-acids; nf-kappa-b; multiple-sclerosis; intestinal microbiota; dendritic cells; autoimmune encephalomyelitis; enteroendocrine cells; alzheimers-disease; parkinsons-disease
AB Development of central nervous system (CNS) is regulated by both intrinsic and peripheral signals. Previous studies have suggested that environmental factors affect neurological activities under both physiological and pathological conditions. Although there is anatomical separation, emerging evidence has indicated the existence of bidirectional interaction between gut microbiota, i.e., (diverse microorganisms colonizing human intestine), and brain. The cross-talk between gut microbiota and brain may have crucial impact during basic neurogenerative processes, in neurodegenerative disorders and tumors of CNS. In this review, we discuss the biological interplay between gut-brain axis, and further explore how this communication may be dysregulated in neurological diseases. Further, we highlight new insights in modification of gut microbiota composition, which may emerge as a promising therapeutic approach to treat CNS disorders.
C1 [Ma, Qianquan; Xing, Changsheng; Wang, Helen Y.] Houston Methodist Res Inst, Ctr Inflammat & Epigenet, Houston, TX 77030 USA.
   [Ma, Qianquan; Long, Wenyong; Liu, Qing] Cent South Univ, Dept Neurosurg, Xiangya Hosp, Changsha 410008, Hunan, Peoples R China.
   [Wang, Rong-Fu] Texas A&M Univ, Inst Biosci & Technol, Coll Med, Houston, TX 77030 USA.
   [Wang, Rong-Fu] Cornell Univ, Dept Microbiol & Immunol, Weill Cornell Med Coll, New York, NY 10065 USA.
C3 Houston Methodist; Central South University; Texas A&M University System; Cornell University; Weill Cornell Medicine
RP Liu, Q (通讯作者)，Cent South Univ, Dept Neurosurg, Xiangya Hosp, Changsha 410008, Hunan, Peoples R China.; Wang, RF (通讯作者)，Texas A&M Univ, Inst Biosci & Technol, Coll Med, Houston, TX 77030 USA.; Wang, RF (通讯作者)，Cornell Univ, Dept Microbiol & Immunol, Weill Cornell Med Coll, New York, NY 10065 USA.
EM liuqingdr@csu.edu.cn; rwang3@houstonmethodist.org
FU NCI, NIH [R01CA101795, U54CA210181]; Cancer Prevention and Research Institute of Texas (CPRIT) [DP150099, RP150611, RP170537]; Department of Defense (DoD) CDMRP BCRP [BC151081]; National Key Technology Research and Development Program of the Ministry of Science and Technology of China [2014BAI04B01]
CR Ait-Belgnaoui A, 2014, NEUROGASTROENT MOTIL, V26, P510, DOI 10.1111/nmo.12295
   Alzheimers Association, 2016, ALZHEIMERS DEMENT, V12, P459
   Arpaia N, 2013, NATURE, V504, P451, DOI 10.1038/nature12726
   Atarashi K, 2015, CELL, V163, P367, DOI 10.1016/j.cell.2015.08.058
   Atarashi K, 2011, SCIENCE, V331, P337, DOI 10.1126/science.1198469
   Bachurin SO, 2018, PHARMACOL RES, V129, P216, DOI 10.1016/j.phrs.2017.11.021
   Bäckhed F, 2015, CELL HOST MICROBE, V17, P690, DOI 10.1016/j.chom.2015.05.012
   Banks WA, 2009, BMC NEUROL, V9, P0, DOI 10.1186/1471-2377-9-S1-S3
   Barichella M, 2019, MOVEMENT DISORD, V34, P396, DOI 10.1002/mds.27581
   Bashiardes S, 2017, SEMIN IMMUNOL, V32, P74, DOI 10.1016/j.smim.2017.04.001
   Belkaid Y, 2014, CELL, V157, P121, DOI 10.1016/j.cell.2014.03.011
   Bellono NW, 2017, CELL, V170, P0, DOI 10.1016/j.cell.2017.05.034
   Bercik P, 2011, GASTROENTEROLOGY, V141, P599, DOI 10.1053/j.gastro.2011.04.052
   Berer K, 2017, P NATL ACAD SCI USA, V114, P10719, DOI 10.1073/pnas.1711233114
   Berer K, 2011, NATURE, V479, P538, DOI 10.1038/nature10554
   Blander JM, 2017, NAT IMMUNOL, V18, P851, DOI 10.1038/ni.3780
   Boillot A, 2015, ATHEROSCLEROSIS, V242, P418, DOI 10.1016/j.atherosclerosis.2015.07.039
   Bonaz B, 2017, J INTERN MED, V282, P46, DOI 10.1111/joim.12611
   Bonaz B, 2018, FRONT NEUROSCI-SWITZ, V12, P0, DOI 10.3389/fnins.2018.00049
   Bonaz B, 2017, FRONT IMMUNOL, V8, P0, DOI 10.3389/fimmu.2017.01452
   Bourassa MW, 2016, NEUROSCI LETT, V625, P56, DOI 10.1016/j.neulet.2016.02.009
   BRAAK H, 1991, ACTA NEUROPATHOL, V82, P239, DOI 10.1007/BF00308809
   Braniste V, 2014, SCI TRANSL MED, V6, P0, DOI 10.1126/scitranslmed.3009759
   Bravo JA, 2011, P NATL ACAD SCI USA, V108, P16050, DOI 10.1073/pnas.1102999108
   Browning KN, 2007, J NEUROSCI, V27, P8979, DOI 10.1523/JNEUROSCI.1105-07.2007
   Browning KN, 2006, J PHYSIOL-LONDON, V575, P761, DOI 10.1113/jphysiol.2006.111104
   Budhwani M, 2018, FRONT ONCOL, V8, P0, DOI 10.3389/fonc.2018.00322
   Burns A, 2009, BMJ-BRIT MED J, V338, P0, DOI 10.1136/bmj.b158
   Cai ZY, 2014, INT J NEUROSCI, V124, P307, DOI 10.3109/00207454.2013.833510
   Cappellano Giuseppe, 2013, AM J NEURODEGENER DIS, V2, P89
   Caputi V, 2018, INT J MOL SCI, V19, P0, DOI 10.3390/ijms19061689
   Casano AM, 2015, DEV CELL, V32, P469, DOI 10.1016/j.devcel.2015.01.018
   Cekanaviciute E, 2017, P NATL ACAD SCI USA, V114, P10713, DOI 10.1073/pnas.1711235114
   Chitnis T, 2017, J CLIN INVEST, V127, P3577, DOI 10.1172/JCI90609
   Compston A, 2008, LANCET, V372, P1502, DOI 10.1016/S0140-6736(08)61620-7
   Croxford AL, 2011, BBA-MOL BASIS DIS, V1812, P177, DOI 10.1016/j.bbadis.2010.06.010
   Cryan JF, 2015, NAT REV GASTRO HEPAT, V12, P495, DOI 10.1038/nrgastro.2015.127
   Cua DJ, 2003, NATURE, V421, P744, DOI 10.1038/nature01355
   Cui J, 2014, HUM VACC IMMUNOTHER, V10, P3270, DOI 10.4161/21645515.2014.979640
   Cui J, 2010, CELL, V141, P483, DOI 10.1016/j.cell.2010.03.040
   Cussotto S, 2018, FRONT NEUROENDOCRIN, V51, P80, DOI 10.1016/j.yfrne.2018.04.002
   Daillère R, 2016, IMMUNITY, V45, P931, DOI 10.1016/j.immuni.2016.09.009
   Daniele SG, 2015, SCI SIGNAL, V8, P0, DOI 10.1126/scisignal.2005965
   Davis ME, 2016, CLIN J ONCOL NURS, V20, P2, DOI 10.1188/16.CJON.S1.2-8
   de Agüero MG, 2016, SCIENCE, V351, P1296, DOI 10.1126/science.aad2571
   Dinan TG, 2017, J PHYSIOL-LONDON, V595, P489, DOI 10.1113/JP273106
   Dudley ME, 2008, J CLIN ONCOL, V26, P5233, DOI 10.1200/JCO.2008.16.5449
   Epp JR, 2016, NAT COMMUN, V7, P0, DOI 10.1038/ncomms10838
   Erny D, 2015, NAT NEUROSCI, V18, P965, DOI 10.1038/nn.4030
   Fellner L, 2013, GLIA, V61, P349, DOI 10.1002/glia.22437
   Ferreiro A, 2018, CELL, V172, P1216, DOI 10.1016/j.cell.2018.02.015
   Fletcher JM, 2010, CLIN EXP IMMUNOL, V162, P1, DOI 10.1111/j.1365-2249.2010.04143.x
   Forsythe P, 2014, ADV EXP MED BIOL, V817, P115, DOI 10.1007/978-1-4939-0897-4_5
   Foster JA, 2017, NEUROBIOL STRESS, V7, P124, DOI 10.1016/j.ynstr.2017.03.001
   Fujiwara H, 2018, NAT COMMUN, V9, P0, DOI 10.1038/s41467-018-06048-w
   Fung TC, 2017, NAT NEUROSCI, V20, P145, DOI 10.1038/nn.4476
   Furusawa Y, 2013, NATURE, V504, P446, DOI 10.1038/nature12721
   Gagliani N, 2014, INT IMMUNOL, V26, P495, DOI 10.1093/intimm/dxu066
   Gareau MG, 2011, GUT, V60, P307, DOI 10.1136/gut.2009.202515
   Gaykema RPA, 2004, BRAIN BEHAV IMMUN, V18, P238, DOI 10.1016/j.bbi.2003.08.002
   Gedela S, 2018, SEIZURE-EUR J EPILEP, V55, P66, DOI 10.1016/j.seizure.2018.01.010
   Geva-Zatorsky N, 2017, CELL, V168, P928, DOI 10.1016/j.cell.2017.01.022
   Giles EM, 2017, INFLAMM BOWEL DIS, V23, P524, DOI 10.1097/MIB.0000000000001078
   Gjelstrup MC, 2018, IMMUNOL CELL BIOL, V96, P160, DOI 10.1111/imcb.1025
   Goehler LE, 2005, BRAIN BEHAV IMMUN, V19, P334, DOI 10.1016/j.bbi.2004.09.002
   González-Navajas JM, 2012, NAT REV IMMUNOL, V12, P125, DOI 10.1038/nri3133
   Goto Y, 2014, IMMUNITY, V40, P594, DOI 10.1016/j.immuni.2014.03.005
   Gribble FM, 2016, ANNU REV PHYSIOL, V78, P277, DOI 10.1146/annurev-physiol-021115-105439
   Haase S, 2018, IMMUNOLOGY, V154, P230, DOI 10.1111/imm.12933
   Haghikia A, 2016, IMMUNITY, V44, P951, DOI 10.1016/j.immuni.2016.04.006
   Hamby ME, 2010, NEUROTHERAPEUTICS, V7, P494, DOI 10.1016/j.nurt.2010.07.003
   Harach T, 2017, SCI REP-UK, V7, P0, DOI 10.1038/srep41802
   HARDY JA, 1992, SCIENCE, V256, P184, DOI 10.1126/science.1566067
   Heijtza RD, 2011, P NATL ACAD SCI USA, V108, P3047, DOI 10.1073/pnas.1010529108
   Hemmer B, 2002, NAT REV NEUROSCI, V3, P291, DOI 10.1038/nrn784
   Hilton D, 2014, ACTA NEUROPATHOL, V127, P235, DOI 10.1007/s00401-013-1214-6
   Hohfeld R, 2009, EUR J IMMUNOL, V39, P2036, DOI 10.1002/eji.200939545
   Hong S, 2016, CURR OPIN NEUROBIOL, V36, P128, DOI 10.1016/j.conb.2015.12.004
   Hooper LV, 2012, SCIENCE, V336, P1268, DOI 10.1126/science.1223490
   Hu S, 2013, EVID-BASED COMPL ALT, V2013, P0, DOI 10.1155/2013/592127
   Humann J, 2016, CELL HOST MICROBE, V19, P388, DOI 10.1016/j.chom.2016.02.009
   Hung AL, 2017, WORLD NEUROSURG, V102, P494, DOI 10.1016/j.wneu.2017.03.011
   Inoue M, 2013, IMMUNOLOGY, V139, P11, DOI 10.1111/imm.12081
   Itzhaki RF, 2016, J ALZHEIMERS DIS, V51, P979, DOI 10.3233/JAD-160152
   Ivanov II, 2009, CELL, V139, P485, DOI 10.1016/j.cell.2009.09.033
   Jang HM, 2018, MUCOSAL IMMUNOL, V11, P1386, DOI 10.1038/s41385-018-0042-3
   Jang SE, 2018, MUCOSAL IMMUNOL, V11, P369, DOI 10.1038/mi.2017.49
   Kaelberer MM, 2018, SCIENCE, V361, P1219, DOI 10.1126/science.aat5236
   Kasper LH, 2010, NEUROLOGY, V74, PS2, DOI 10.1212/WNL.0b013e3181c97c8f
   Kaufmann FN, 2017, BRAIN BEHAV IMMUN, V64, P367, DOI 10.1016/j.bbi.2017.03.002
   Kawashima T, 2013, IMMUNITY, V38, P1187, DOI 10.1016/j.immuni.2013.02.024
   Kelly JR, 2017, FRONT NEUROSCI-SWITZ, V11, P0, DOI 10.3389/fnins.2017.00490
   Keshavarzian A, 2015, MOVEMENT DISORD, V30, P1351, DOI 10.1002/mds.26307
   Khakh BS, 2015, NAT NEUROSCI, V18, P942, DOI 10.1038/nn.4043
   Kim Chang H, 2014, IMMUNE NETW, V14, P277, DOI 10.4110/in.2014.14.6.277
   Kim C, 2013, NAT COMMUN, V4, P0, DOI 10.1038/ncomms2534
   Kim H, 2016, NUTR RES PRACT, V10, P259, DOI 10.4162/nrp.2016.10.3.259
   Kleinewietfeld M, 2014, IMMUNOL REV, V259, P231, DOI 10.1111/imr.12169
   Koh A, 2016, CELL, V165, P1332, DOI 10.1016/j.cell.2016.05.041
   Lalla E, 2011, NAT REV ENDOCRINOL, V7, P738, DOI 10.1038/nrendo.2011.106
   Lebouvier T, 2009, EUR J NEUROSCI, V30, P735, DOI 10.1111/j.1460-9568.2009.06873.x
   Leclercq S, 2017, NAT COMMUN, V8, P0, DOI 10.1038/ncomms15062
   Lee SE, 2012, GASTROENTEROLOGY, V143, P145, DOI 10.1053/j.gastro.2012.03.042
   Lee YK, 2011, P NATL ACAD SCI USA, V108, P4615, DOI 10.1073/pnas.1000082107
   Levy M, 2015, CELL, V163, P1428, DOI 10.1016/j.cell.2015.10.048
   Li Y, 2000, GASTROENTEROLOGY, V118, P1197, DOI 10.1016/S0016-5085(00)70373-8
   Lim C, 2014, J NEUROINFLAMM, V11, P0, DOI 10.1186/s12974-014-0217-0
   Liu LS, 2008, GASTROENTEROLOGY, V134, P2070, DOI 10.1053/j.gastro.2008.02.093
   Louveau A, 2015, NATURE, V523, P337, DOI 10.1038/nature14432
   Macia L, 2015, NAT COMMUN, V6, P0, DOI 10.1038/ncomms7734
   Martin PK, 2018, NAT MICROBIOL, V3, P1131, DOI 10.1038/s41564-018-0229-0
   Masanta WO, 2013, CLIN DEV IMMUNOL, V0, P0, DOI DOI 10.1155/2013/526860
   Matcovitch-Natan O, 2016, SCIENCE, V353, P0, DOI 10.1126/science.aad8670
   Matson V, 2018, SCIENCE, V359, P104, DOI 10.1126/science.aao3290
   Matthew S Hayden, 2011, CELL RESEARCH, V21, P223
   Mawe GM, 2013, NAT REV GASTRO HEPAT, V10, P473, DOI 10.1038/nrgastro.2013.105
   Maynard CL, 2012, NATURE, V489, P231, DOI 10.1038/nature11551
   Mazmanian SK, 2005, CELL, V122, P107, DOI 10.1016/j.cell.2005.05.007
   Meng QC, 2015, J CELL BIOL, V211, P1025, DOI 10.1083/jcb.201505091
   Metidji A, 2015, J IMMUNOL, V194, P4265, DOI 10.4049/jimmunol.1500036
   Minter MR, 2016, SCI REP-UK, V6, P0, DOI 10.1038/srep30028
   Möhle L, 2016, CELL REP, V15, P1945, DOI 10.1016/j.celrep.2016.04.074
   MOLLGARD K, 1986, NEUROPATH APPL NEURO, V12, P337, DOI 10.1111/j.1365-2990.1986.tb00146.x
   Morris GL, 2013, NEUROLOGY, V81, P1453, DOI 10.1212/WNL.0b013e3182a393d1
   Mucida D, 2007, SCIENCE, V317, P256, DOI 10.1126/science.1145697
   Mullard A, 2018, NAT REV DRUG DISCOV, V17, P780, DOI 10.1038/nrd.2018.193
   Natale G, 2011, NEUROGASTROENT MOTIL, V23, P1056, DOI 10.1111/j.1365-2982.2011.01794.x
   Nayak D, 2014, ANNU REV IMMUNOL, V32, P367, DOI 10.1146/annurev-immunol-032713-120240
   Ochoa-Repáraz J, 2009, J IMMUNOL, V183, P6041, DOI 10.4049/jimmunol.0900747
   Ogbonnaya ES, 2015, BIOL PSYCHIAT, V78, PE7, DOI 10.1016/j.biopsych.2014.12.023
   Palazzo M, 2007, J IMMUNOL, V178, P4296, DOI 10.4049/jimmunol.178.7.4296
   Papassotiropoulos A, 2005, NEURODEGENER DIS, V2, P233, DOI 10.1159/000090362
   Paulos CM, 2007, J CLIN INVEST, V117, P2197, DOI 10.1172/JCI32205
   Pekny M, 2016, ACTA NEUROPATHOL, V131, P323, DOI 10.1007/s00401-015-1513-1
   Plovier Hubert, 2017, ENDOCR DEV, V32, P139, DOI 10.1159/000475736
   Prinz M, 2017, NAT IMMUNOL, V18, P385, DOI 10.1038/ni.3703
   Quail DF, 2017, CANCER CELL, V31, P326, DOI 10.1016/j.ccell.2017.02.009
   Ramagopalan SV, 2010, LANCET NEUROL, V9, P727, DOI 10.1016/S1474-4422(10)70094-6
   Rolls A, 2007, NAT CELL BIOL, V9, P1081, DOI 10.1038/ncb1629
   Rothhammer V, 2016, NAT MED, V22, P586, DOI 10.1038/nm.4106
   Routy B, 2018, NAT REV CLIN ONCOL, V15, P382, DOI 10.1038/s41571-018-0006-2
   Routy B, 2018, SCIENCE, V359, P91, DOI 10.1126/science.aan3706
   Roy S, 2017, NAT REV CANCER, V17, P271, DOI 10.1038/nrc.2017.13
   Samii A, 2004, LANCET, V363, P1783, DOI 10.1016/S0140-6736(04)16305-8
   Sampson TR, 2016, CELL, V167, P1469, DOI 10.1016/j.cell.2016.11.018
   Sano T, 2015, CELL, V163, P381, DOI 10.1016/j.cell.2015.08.061
   Sanz Y, 2014, ADV EXP MED BIOL, V817, P291, DOI 10.1007/978-1-4939-0897-4_14
   SAVAGE DC, 1977, ANNU REV MICROBIOL, V31, P107, DOI 10.1146/annurev.mi.31.100177.000543
   Schafer DP, 2015, CSH PERSPECT BIOL, V7, P0, DOI 10.1101/cshperspect.a020545
   Scheperjans F, 2015, MOVEMENT DISORD, V30, P350, DOI 10.1002/mds.26069
   Schneider SA, 2017, MOVEMENT DISORD, V32, P1504, DOI 10.1002/mds.27193
   Sharon G, 2016, CELL, V167, P915, DOI 10.1016/j.cell.2016.10.027
   Shi Y, 2018, FRONT MICROBIOL, V9, P0, DOI 10.3389/fmicb.2018.01948
   Singh N, 2014, IMMUNITY, V40, P128, DOI 10.1016/j.immuni.2013.12.007
   Sivan A, 2015, SCIENCE, V350, P1084, DOI 10.1126/science.aac4255
   Smith PM, 2013, SCIENCE, V341, P569, DOI 10.1126/science.1241165
   Smith PA, 2015, NATURE, V526, P312, DOI 10.1038/526312a
   Sofroniew MV, 2010, ACTA NEUROPATHOL, V119, P7, DOI 10.1007/s00401-009-0619-8
   Steed AL, 2017, SCIENCE, V357, P498, DOI 10.1126/science.aam5336
   Stojkovic D, 2020, CURR MED CHEM, V27, P4372, DOI 10.2174/0929867325666180309103645
   Stokholm MG, 2016, ANN NEUROL, V79, P940, DOI 10.1002/ana.24648
   Strader AD, 2005, GASTROENTEROLOGY, V128, P175, DOI 10.1053/j.gastro.2004.10.043
   Sveinbjornsdottir S, 2016, J NEUROCHEM, V139, P318, DOI 10.1111/jnc.13691
   Tankou SK, 2018, MULT SCLER J, V24, P58, DOI 10.1177/1352458517737390
   Thion MS, 2018, CELL, V172, P500, DOI 10.1016/j.cell.2017.11.042
   Thion MS, 2017, CURR OPIN NEUROBIOL, V47, P121, DOI 10.1016/j.conb.2017.10.004
   Tiraboschi P, 2004, NEUROLOGY, V62, P1984, DOI 10.1212/01.WNL.0000129697.01779.0A
   Travagli RA, 2016, NAT REV GASTRO HEPAT, V13, P389, DOI 10.1038/nrgastro.2016.76
   Tremlett H, 2016, EUR J NEUROL, V23, P1308, DOI 10.1111/ene.13026
   Tremlett H, 2018, MULT SCLER J, V24, P64, DOI 10.1177/1352458517737369
   Tremlett H, 2017, ANN NEUROL, V81, P369, DOI 10.1002/ana.24901
   Troncoso-Escudero P, 2018, FRONT NEUROL, V9, P0, DOI 10.3389/fneur.2018.00860
   Truax AD, 2018, CELL HOST MICROBE, V24, P364, DOI 10.1016/j.chom.2018.08.009
   Unger MM, 2016, PARKINSONISM RELAT D, V32, P66, DOI 10.1016/j.parkreldis.2016.08.019
   Venken K, 2006, J NEUROSCI RES, V83, P1432, DOI 10.1002/jnr.20852
   Vétizou M, 2015, SCIENCE, V350, P1079, DOI 10.1126/science.aad1329
   Viaud S, 2013, SCIENCE, V342, P971, DOI 10.1126/science.1240537
   Viglietta V, 2004, J EXP MED, V199, P971, DOI 10.1084/jem.20031579
   Vogt NM, 2018, ALZHEIMERS RES THER, V10, P0, DOI 10.1186/s13195-018-0451-2
   Wahlström A, 2016, CELL METAB, V24, P41, DOI 10.1016/j.cmet.2016.05.005
   Wang H, 2015, EVID-BASED COMPL ALT, V2015, P0, DOI 10.1155/2015/787393
   Wang LX, 2008, NEUROREPORT, V19, P873, DOI 10.1097/WNR.0b013e3282ffda5e
   Weiss G, 2010, IMMUNOLOGY, V131, P268, DOI 10.1111/j.1365-2567.2010.03301.x
   Whish S, 2015, FRONT NEUROSCI-SWITZ, V9, P0, DOI 10.3389/fnins.2015.00016
   Wikoff WR, 2009, P NATL ACAD SCI USA, V106, P3698, DOI 10.1073/pnas.0812874106
   Wimo A, 2017, ALZHEIMERS DEMENT, V13, P1, DOI 10.1016/j.jalz.2016.07.150
   Wolak DJ, 2013, MOL PHARMACEUT, V10, P1492, DOI 10.1021/mp300495e
   Wong ML, 2016, MOL PSYCHIATR, V21, P797, DOI 10.1038/mp.2016.46
   Wozniak MA, 2009, J ALZHEIMERS DIS, V16, P341, DOI 10.3233/JAD-2009-0963
   Wyss-Coray T, 2012, CSH PERSPECT MED, V2, P0, DOI 10.1101/cshperspect.a006346
   Xu RH, 2015, IMMUNITY, V43, P1148, DOI 10.1016/j.immuni.2015.11.015
   Yang Y, 2014, NATURE, V510, P152, DOI 10.1038/nature13279
   YANKNER BA, 1990, SCIENCE, V250, P279, DOI 10.1126/science.2218531
   Yin J, 2017, J IMMUNOL RES, V2017, P0, DOI 10.1155/2017/5150678
   Young JJ, 2014, J AFFECT DISORDERS, V169, P15, DOI 10.1016/j.jad.2014.07.032
   Yu X, 2016, IMMUNITY, V45, P1093, DOI 10.1016/j.immuni.2016.10.001
   Yuan PQ, 2017, AM J PHYSIOL-GASTR L, V313, PG320, DOI 10.1152/ajpgi.00121.2017
   Zelante T, 2013, IMMUNITY, V39, P372, DOI 10.1016/j.immuni.2013.08.003
   Zhang J, 2018, J NEUROINFLAMM, V15, P0, DOI 10.1186/s12974-017-1052-x
   Zhang L, 2017, J ALZHEIMERS DIS, V60, P1241, DOI 10.3233/JAD-170020
   Zitvogel L, 2015, NAT REV IMMUNOL, V15, P405, DOI 10.1038/nri3845
NR 201
TC 447
Z9 468
U1 25
U2 177
PU BMC
PI LONDON
PA CAMPUS, 4 CRINAN ST, LONDON N1 9XW, ENGLAND
SN 
EI 1742-2094
J9 J NEUROINFLAMM
JI J. Neuroinflamm.
PD MAR 1
PY 2019
VL 16
IS 
BP 
EP 
DI 10.1186/s12974-019-1434-3
PG 14
WC Immunology; Neurosciences
SC Immunology; Neurosciences & Neurology
GA HN1SV
UT WOS:000459968200002
PM 30823925
DA 2025-02-17
ER

PT J
AU Wang, D
   He, MQ
   Fan, DQ
AF Wang, Dong
   He, Mei-Qing
   Fan, De-Qing
TI RARRES1 is a novel immune-related biomarker in GBM
SO AMERICAN JOURNAL OF TRANSLATIONAL RESEARCH
LA English
DT Article
DE Glioblastoma; TCGA; RARRES1; immune checkpoints; survival
ID web server; gene; glioblastoma; expression; cancer
AB Immunotherapy is a promising route for the treatment of glioblastoma (GBM). Researchers have conducted a large number of studies on the pathogenesis of GBM; however, these studies are not comprehensive. High-throughput sequence analysis allows for insights into the pathogenesis of GBM. In this study, we used The Cancer Genome Atlas dataset to identify the function of RARRES1 enriched in GBM, especially in the WHO grade IV cases. We discovered that RARRES1 is highly expressed in patients with mesenchymal subtype, unmethylated MGMT, IDH1 wild type, and non-G-CIMP, all of which are molecular characteristics of malignant GBM. Results of the immune microenvironment analysis showed that RARRES1 is strongly correlated with dendritic cells PD1, PDL2, TIM3, and CTLA4, which are the immune checkpoints in GBM. Furthermore, according to the overall survival and status analysis, a high expression of RARRES1 was found to be an unfavorable factor for prognosis. This indicates that RARRES1 may participate in the pathogenesis and immune-related processes in GBM, and may serve as a therapeutic target.
C1 [Wang, Dong] Ganzhou Peoples Hosp, Dept Neurosurg, 16 Meiguan Ave, Ganzhou 341000, Jiangxi, Peoples R China.
   [Wang, Dong] Cent Hosp Chongqing City, Dept Cent Lab, Chongqing 408099, Peoples R China.
   [He, Mei-Qing] Cent Hosp Chongqing City, Dept Human Resources, Chongqing 408099, Peoples R China.
   [Fan, De-Qing] Cent Hosp Chongqing City, Dept Hepatobiliary Surg, Chongqing 408099, Peoples R China.
   [Wang, Dong] Chongqing Med Univ, Clin Coll 2, Chongqing 400010, Peoples R China.
C3 Chongqing Medical University
RP Wang, D (通讯作者)，Ganzhou Peoples Hosp, Dept Neurosurg, 16 Meiguan Ave, Ganzhou 341000, Jiangxi, Peoples R China.
EM wdstu2008@163.com
FU Chongqing Committee of Science and Technology, China [cstc2016jcyjA0110]
CR Binabaj MM, 2018, J CELL PHYSIOL, V233, P378, DOI 10.1002/jcp.25896
   Carson MJ, 2006, IMMUNOL REV, V213, P48, DOI 10.1111/j.1600-065X.2006.00441.x
   Delgado-López PD, 2016, CLIN TRANSL ONCOL, V18, P1062, DOI 10.1007/s12094-016-1497-x
   Engelhardt Britta, 2006, V43, V0, PP259, DOI 10.1007/020
   GRIFFIN DE, 1987, TOXICOL PATHOL, V15, P294, DOI 10.1177/019262338701500307
   Jackson C, 2011, CLIN DEV IMMUNOL, V0, P0, DOI DOI 10.1155/2011/732413
   Jemal A, 2010, CA-CANCER J CLIN, V60, P277, DOI 10.3322/caac.20073
   Kim Y, 2017, IEEE T BIO-MED ENG, V64, P519, DOI 10.1109/TBME.2016.2637828
   Koch A, 2015, BMC GENOMICS, V16, P0, DOI 10.1186/s12864-015-1847-z
   Kwok WK, 2009, CANCER GENET CYTOGEN, V194, P58, DOI 10.1016/j.cancergencyto.2009.06.005
   Li TW, 2017, CANCER RES, V77, PE108, DOI 10.1158/0008-5472.CAN-17-0307
   Liau LM, 2002, CANCER RES, V62, P2287
   Lieberman Frank, 2017, F1000RES, V6, P1892, DOI 10.12688/f1000research.11493.1
   Louyeau A, 2015, TRENDS IMMUNOL, V36, P569, DOI 10.1016/j.it.2015.08.006
   Malta TM, 2018, NEURO-ONCOLOGY, V20, P608, DOI 10.1093/neuonc/nox183
   Nduom EK, 2015, NEURO-ONCOLOGY, V17, P9, DOI 10.1093/neuonc/nov151
   Qi ST, 2012, CANCER SCI, V103, P269, DOI 10.1111/j.1349-7006.2011.02134.x
   Razavi SM, 2016, FRONT SURG, V3, P0, DOI 10.3389/fsurg.2016.00011
   Sahab ZJ, 2010, J CANCER, V1, P14
   Tang ZF, 2017, NUCLEIC ACIDS RES, V45, PW98, DOI 10.1093/nar/gkx247
   Tomczak Katarzyna, 2015, CONTEMP ONCOL (POZN), V19, PA68, DOI 10.5114/wo.2014.47136
   Verhaak RGW, 2010, CANCER CELL, V17, P98, DOI 10.1016/j.ccr.2009.12.020
   Wu CC, 2006, EUR J CANCER, V42, P557, DOI 10.1016/j.ejca.2005.11.015
   Yu GC, 2012, OMICS, V16, P284, DOI 10.1089/omi.2011.0118
NR 24
TC 9
Z9 10
U1 0
U2 2
PU E-CENTURY PUBLISHING CORP
PI MADISON
PA 40 WHITE OAKS LN, MADISON, WI 53711 USA
SN 1943-8141
EI 
J9 AM J TRANSL RES
JI Am. J. Transl. Res.
PD JUN 15
PY 2019
VL 11
IS 9
BP 5655
EP 5663
DI 
PG 9
WC Oncology; Medicine, Research & Experimental
SC Oncology; Research & Experimental Medicine
GA JB0HI
UT WOS:000488232800028
PM 31632537
DA 2025-02-17
ER

PT J
AU Commisso, C
AF Commisso, Cosimo
TI The pervasiveness of macropinocytosis in oncological malignancies
SO PHILOSOPHICAL TRANSACTIONS OF THE ROYAL SOCIETY B-BIOLOGICAL SCIENCES
LA English
DT Review
DE macropinocytosis; cancer; tumour; metabolism; RAS
ID foam cell-formation; dendritic cells; tumor-cells; constitutive macropinocytosis; endocytic pathways; glioblastoma cells; pancreatic-cancer; extracellular atp; drug-delivery; ras
AB In tumour cells, macropinocytosis functions as an amino acid supply route and supports cancer cell survival and proliferation. Initially demonstrated in oncogenic KRAS-driven models of pancreatic cancer, macropinocytosis triggers the internalization of extracellular proteins via discrete endocytic vesicles called macropinosomes. The incoming protein cargo is targeted for lysosome-dependent degradation, causing the intracellular release of amino acids. These protein-derived amino acids support metabolic fitness by contributing to the intracellular amino acid pools, as well as to the biosynthesis of central carbon metabolites. In this way, macropinocytosis represents a novel amino acid supply route that tumour cells use to survive the nutrient-poor conditions of the tumour microenvironment. Macropinocytosis has also emerged as an entry mechanism for a variety of nanomedicines, suggesting that macropinocytosis regulation in the tumour setting can be harnessed for the delivery of anti-cancer therapeutics. A slew of recent studies point to the possibility that macropinocytosis is a pervasive feature of many different tumour types. In this review, we focus on the role of this important uptake mechanism in a variety of cancers and highlight the main molecular drivers of macropinocytosis in these malignancies. This article is part of the Theo Murphy meeting issue 'Macropinocytosis'.
C1 [Commisso, Cosimo] NCI, Tumor Initiat & Maintenance Program, Designated Canc Ctr, Sanford Burnham Prebys Med Discovery Inst, La Jolla, CA 92037 USA.
C3 National Institutes of Health (NIH) - USA; NIH National Cancer Institute (NCI); Sanford Burnham Prebys Medical Discovery Institute
RP Commisso, C (通讯作者)，NCI, Tumor Initiat & Maintenance Program, Designated Canc Ctr, Sanford Burnham Prebys Med Discovery Inst, La Jolla, CA 92037 USA.
EM ccommisso@sbpdiscovery.org
FU NIH-National Cancer Institute Research Project [R01CA207189]; Department of Defense Career Development Award [W81XWH-17-1-0316]
CR Akinc A, 2013, CSH PERSPECT BIOL, V5, P0, DOI 10.1101/cshperspect.a016980
   Alvarez-Arguedas S, 2018, TRANSL RES, V197, P32, DOI 10.1016/j.trsl.2018.03.004
   Antón IM, 2003, J CELL SCI, V116, P2443, DOI 10.1242/jcs.00433
   Araki N, 1996, J CELL BIOL, V135, P1249, DOI 10.1083/jcb.135.5.1249
   Baek G, 2014, CELL REP, V9, P2233, DOI 10.1016/j.celrep.2014.11.025
   BARSAGI D, 1986, SCIENCE, V233, P1061, DOI 10.1126/science.3090687
   Barth RF, 2009, J NEURO-ONCOL, V94, P299, DOI 10.1007/s11060-009-9875-7
   Beaudet D, 2017, SCI REP-UK, V7, P0, DOI 10.1038/s41598-017-10872-3
   BRUNK U, 1976, EXP CELL RES, V103, P295, DOI 10.1016/0014-4827(76)90266-4
   Bryant DM, 2007, J CELL SCI, V120, P1818, DOI 10.1242/jcs.000653
   CLARKE M, 1987, METHOD CELL BIOL, V28, P157
   Commisso C, 2018, CANCER DISCOV, V8, P800, DOI 10.1158/2159-8290.CD-18-0513
   Commisso C, 2013, NATURE, V497, P633, DOI 10.1038/nature12138
   Corsi F, 2009, SMALL, V5, P2555, DOI 10.1002/smll.200900881
   Davidson SM, 2017, NAT MED, V23, P235, DOI 10.1038/nm.4256
   Davis MJ, 2013, P NATL ACAD SCI USA, V110, P912, DOI 10.1073/pnas.1220895110
   Delpeut S, 2017, J VIROL, V91, P0, DOI 10.1128/JVI.02191-16
   Desgrosellier JS, 2010, NAT REV CANCER, V10, P9, DOI 10.1038/nrc2748
   Dong R, 2003, BLOOD, V101, P3560, DOI 10.1182/blood-2002-06-1841
   Dubey Ravindra Dhar, 2017, NANOTHERANOSTICS, V1, P59, DOI 10.7150/ntno.17896
   Fennell M, 2015, ASSAY DRUG DEV TECHN, V13, P347, DOI 10.1089/adt.2015.660
   Garnacho C, 2016, CURR PHARM DESIGN, V22, P1210, DOI 10.2174/1381612822666151216151021
   HAIGLER HT, 1979, J CELL BIOL, V83, P82, DOI 10.1083/jcb.83.1.82
   Hattori Y, 2013, INT J PHARMACEUT, V443, P221, DOI 10.1016/j.ijpharm.2012.12.017
   Heinzinger M, 1999, ANN HEMATOL, V78, P181, DOI 10.1007/s002770050497
   Hillaireau H, 2009, CELL MOL LIFE SCI, V66, P2873, DOI 10.1007/s00018-009-0053-z
   Hingorani SR, 2005, CANCER CELL, V7, P469, DOI 10.1016/j.ccr.2005.04.023
   Hobbs GA, 2016, J CELL SCI, V129, P1287, DOI 10.1242/jcs.182873
   Hoeller O, 2013, J CELL SCI, V126, P4296, DOI 10.1242/jcs.134015
   Holzer AK, 2006, CANCER RES, V66, P10944, DOI 10.1158/0008-5472.CAN-06-1710
   Hou KK, 2013, ACS NANO, V7, P8605, DOI 10.1021/nn403311c
   Huang JL, 2017, NAT COMMUN, V8, P0, DOI 10.1038/ncomms15144
   Ishizawar R, 2004, CANCER CELL, V6, P209, DOI 10.1016/j.ccr.2004.09.001
   Ivanov Andrei I, 2008, V440, V0, PP15, DOI 10.1007/978-1-59745-178-9_2
   Jiang J, 2010, CYTOSKELETON, V67, P32, DOI 10.1002/cm.20419
   John S, 2017, FRONT MOL NEUROSCI, V10, P0, DOI 10.3389/fnmol.2017.00171
   Jones AT, 2008, INT J PHARMACEUT, V354, P34, DOI 10.1016/j.ijpharm.2007.10.046
   Jones AT, 2007, J CELL MOL MED, V11, P670, DOI 10.1111/j.1582-4934.2007.00062.x
   Kamerkar S, 2017, NATURE, V546, P498, DOI 10.1038/nature22341
   Kamphorst JJ, 2015, CANCER RES, V75, P544, DOI 10.1158/0008-5472.CAN-14-2211
   Kapoor M, 2013, PHARM RES-DORDR, V30, P1161, DOI 10.1007/s11095-012-0952-9
   Khan AS, 2017, NAT REV UROL, V14, P164, DOI 10.1038/nrurol.2016.272
   Kim SM, 2018, CANCER DISCOV, V8, P866, DOI 10.1158/2159-8290.CD-17-1215
   Kruth HS, 2005, J BIOL CHEM, V280, P2352, DOI 10.1074/jbc.M407167200
   Li CH, 2016, MOL CELL BIOL, V36, P2596, DOI 10.1128/MCB.00255-16
   Li CH, 2010, J NEUROCHEM, V112, P882, DOI 10.1111/j.1471-4159.2009.06507.x
   Manara MC, 2016, ONCOTARGET, V7, P79925, DOI 10.18632/oncotarget.13160
   Masuda H, 2012, BREAST CANCER RES TR, V136, P331, DOI 10.1007/s10549-012-2289-9
   Michael DR, 2013, CYTOKINE, V64, P357, DOI 10.1016/j.cyto.2013.05.016
   Mo LQ, 2012, INT J PHARMACEUT, V436, P815, DOI 10.1016/j.ijpharm.2012.07.050
   Nara A, 2012, BRAIN RES, V1466, P1, DOI 10.1016/j.brainres.2012.05.017
   Nara A, 2010, BRAIN RES, V1352, P1, DOI 10.1016/j.brainres.2010.07.043
   Nishimura S, 2008, J BIOL CHEM, V283, P11752, DOI 10.1074/jbc.M708849200
   Nolan-Stevaux O, 2009, GENE DEV, V23, P24, DOI 10.1101/gad.1753809
   Norbury CC, 2006, IMMUNOLOGY, V117, P443, DOI 10.1111/j.1365-2567.2006.02335.x
   Overmeyer JH, 2008, MOL CANCER RES, V6, P965, DOI 10.1158/1541-7786.MCR-07-2036
   Overmeyer JH, 2011, MOL CANCER, V10, P0, DOI 10.1186/1476-4598-10-69
   Patel D, 2017, SCI REP-UK, V7, P0, DOI 10.1038/s41598-017-13227-0
   Pellegatti P, 2008, PLOS ONE, V3, P0, DOI 10.1371/journal.pone.0002599
   Qian YR, 2016, MOL CANCER RES, V14, P1087, DOI 10.1158/1541-7786.MCR-16-0118
   Qian YR, 2014, CANCER LETT, V351, P242, DOI 10.1016/j.canlet.2014.06.008
   Recouvreux MV, 2017, FRONT ENDOCRINOL, V8, P0, DOI 10.3389/fendo.2017.00261
   Redelman-Sidi G, 2018, CANCER RES, V78, P4658, DOI 10.1158/0008-5472.CAN-17-3199
   Redelman-Sidi G, 2013, CANCER RES, V73, P1156, DOI 10.1158/0008-5472.CAN-12-1882
   Ruan SB, 2015, J BIOMED NANOTECHNOL, V11, P2148, DOI 10.1166/jbn.2015.2105
   Sahay G, 2010, J CONTROL RELEASE, V145, P182, DOI 10.1016/j.jconrel.2010.01.036
   Samuels Y, 2011, CURR TOP MICROBIOL, V347, P21, DOI 10.1007/82_2010_68
   Seguin L, 2017, CANCER DISCOV, V7, P1464, DOI 10.1158/2159-8290.CD-17-0539
   Seguin L, 2014, NAT CELL BIOL, V16, P457, DOI 10.1038/ncb2953
   Shao D, 2014, INT J NANOMED, V9, P5753, DOI 10.2147/IJN.S73185
   Siegfried JM, 1997, CANCER EPIDEM BIOMAR, V6, P841
   Singh A, 2009, CANCER CELL, V15, P489, DOI 10.1016/j.ccr.2009.03.022
   SMIT VTHBM, 1988, NUCLEIC ACIDS RES, V16, P7773, DOI 10.1093/nar/16.16.7773
   Sung S, 2015, ONCOTARGET, V6, P40405, DOI 10.18632/oncotarget.6334
   Tan C, 2012, WORLD J GASTROENTERO, V18, P5171, DOI 10.3748/wjg.v18.i37.5171
   Tomino T, 2018, BIOCHEM BIOPH RES CO, V497, P298, DOI 10.1016/j.bbrc.2018.02.073
   Unni AM, 2015, ELIFE, V4, P0, DOI 10.7554/eLife.06907
   van Bracht E, 2014, EUR J PHARM BIOPHARM, V87, P80, DOI 10.1016/j.ejpb.2014.01.005
   Veithen A, 1996, J CELL SCI, V109, P2005
   VISVANATHAN KV, 1988, ONCOGENE RES, V3, P77
   Wang XD, 2017, ONCOTARGET, V8, P113837, DOI 10.18632/oncotarget.22985
   Watanabe K, 2011, BIOMATERIALS, V32, P5900, DOI 10.1016/j.biomaterials.2011.04.058
   West MA, 2000, CURR BIOL, V10, P839, DOI 10.1016/S0960-9822(00)00595-9
   Zhu BY, 2017, ONCOTARGET, V8, P14748, DOI 10.18632/oncotarget.14714
NR 84
TC 41
Z9 49
U1 2
U2 28
PU ROYAL SOC
PI LONDON
PA 6-9 CARLTON HOUSE TERRACE, LONDON SW1Y 5AG, ENGLAND
SN 0962-8436
EI 1471-2970
J9 PHILOS T R SOC B
JI Philos. Trans. R. Soc. B-Biol. Sci.
PD FEB 4
PY 2019
VL 374
IS 1765
BP 
EP 
DI 10.1098/rstb.2018.0153
PG 8
WC Biology
SC Life Sciences & Biomedicine - Other Topics
GA HM2WU
UT WOS:000459332600006
PM 30967003
DA 2025-02-17
ER

PT J
AU Khandekar, D
   Amara, S
   Tiriveedhi, V
AF Khandekar, Durga
   Amara, Suneetha
   Tiriveedhi, Venkataswarup
TI Immunogenicity of Tumor Initiating Stem Cells: Potential Applications in Novel Anticancer Therapy
SO FRONTIERS IN ONCOLOGY
LA English
DT Review
DE antigens; antibodies; breast cancer; tumor initiating cells; vaccines; immunotherapy
ID dendritic cell; t-lymphocytes; self-renewal; glioblastoma; antigen; plasticity; differentiation; identification; vaccination; metabolism
AB Tumor initiating stem cells (TISCs) are a subset of tumor cells, which are implicated in cancer relapse and resistance to chemotherapy. The metabolic programs that drive TISC functions are exquisitely unique and finely-tuned by various oncogene-driven transcription factors to facilitate pro-cancerous adaptive challenges. While this change in TISC metabolic machinery allows for the identification of associated molecular targets with diagnostic and prognostic value, these molecules also have a potential immunological application. Recent studies have shown that these TISC-associated molecules have strong antigenic properties enabling naive CD8+T lymphocytes to differentiate into cytotoxic effector phenotype with anticancer potential. In spite of the current challenges, a detailed understanding in this direction offers an immense immunotherapeutic opportunity. In this review, we highlight the molecular targets that characterize TISCs, the metabolic landscape of TISCs, potential antitumor immune cell activation, and the opportunities and challenges they present in the development of new cancer therapeutics.
C1 [Khandekar, Durga; Tiriveedhi, Venkataswarup] Tennessee State Univ, Dept Biol Sci, Nashville, TN 37203 USA.
   [Amara, Suneetha] St Thomas Hosp Midtown, Dept Med, Nashville, TN USA.
   [Tiriveedhi, Venkataswarup] Vanderbilt Univ, Dept Pharmacol, Nashville, TN 37235 USA.
C3 Tennessee State University; Vanderbilt University
RP Tiriveedhi, V (通讯作者)，Tennessee State Univ, Dept Biol Sci, Nashville, TN 37203 USA.; Tiriveedhi, V (通讯作者)，Vanderbilt Univ, Dept Pharmacol, Nashville, TN 37235 USA.
EM vtirivee@tnstate.edu
FU [NIH-5U54CA163066-6611]
CR Ahmed N, 2010, CLIN CANCER RES, V16, P474, DOI 10.1158/1078-0432.CCR-09-1322
   Ahmed N, 2018, SEMIN CANCER BIOL, V53, P265, DOI 10.1016/j.semcancer.2018.10.002
   Amara S, 2017, INT J MOL SCI, V18, P0, DOI 10.3390/ijms18030650
   Ames E, 2015, J IMMUNOL, V195, P4010, DOI 10.4049/jimmunol.1500447
   Aptsiauri N, 2007, INT REV CYTOL, V256, P139, DOI 10.1016/S0074-7696(07)56005-5
   Aspuria PJP, 2014, CANCER METAB, V2, P0, DOI 10.1186/2049-3002-2-21
   Blum JS, 2013, ANNU REV IMMUNOL, V31, P443, DOI 10.1146/annurev-immunol-032712-095910
   Castriconi R, 2009, J IMMUNOL, V182, P3530, DOI 10.4049/jimmunol.0802845
   Chikamatsu K, 2011, HEAD NECK-J SCI SPEC, V33, P208, DOI 10.1002/hed.21420
   Chung SS, 2013, PLOS ONE, V8, P0, DOI 10.1371/journal.pone.0083971
   Clark DW, 2016, ANN TRANSL MED, V4, P0, DOI 10.21037/atm.2016.11.82
   Coulie PG, 2014, NAT REV CANCER, V14, P135, DOI 10.1038/nrc3670
   De Bock K, 2013, CELL METAB, V18, P634, DOI 10.1016/j.cmet.2013.08.001
   de Francesco EM, 2018, BIOCHEM J, V475, P1611, DOI 10.1042/BCJ20170164
   Demaria M, 2010, AGING-US, V2, P823, DOI 10.18632/aging.100232
   Dhodapkar KM, 2010, P NATL ACAD SCI USA, V107, P8718, DOI 10.1073/pnas.0915086107
   Dong CF, 2013, CANCER CELL, V23, P316, DOI 10.1016/j.ccr.2013.01.022
   Dylla SJ, 2008, PLOS ONE, V3, P0, DOI 10.1371/journal.pone.0002428
   Folmes CDL, 2012, CELL STEM CELL, V11, P596, DOI 10.1016/j.stem.2012.10.002
   Gabay M, 2014, CSH PERSPECT MED, V4, P0, DOI 10.1101/cshperspect.a014241
   Gerdes MJ, 2014, FRONT ONCOL, V4, P0, DOI 10.3389/fonc.2014.00366
   Gil EY, 2014, BREAST CANCER RES TR, V147, P69, DOI 10.1007/s10549-014-3086-4
   Ginestier C, 2010, J CLIN INVEST, V120, P485, DOI 10.1172/JCI39397
   Hirohashi Y, 2016, CANCER SCI, V107, P12, DOI 10.1111/cas.12830
   Hu YP, 2012, AM J CANCER RES, V2, P340
   Huang CH, 2005, GENE THER, V12, P1180, DOI 10.1038/sj.gt.3302519
   Inoda S, 2011, AM J PATHOL, V178, P1805, DOI 10.1016/j.ajpath.2011.01.004
   Isayev O, 2014, ONCOTARGET, V5, P5177, DOI 10.18632/oncotarget.2120
   Ito K, 2012, NAT MED, V18, P1350, DOI 10.1038/nm.2882
   Jang YY, 2007, BLOOD, V110, P3056, DOI 10.1182/blood-2007-05-087759
   Janiszewska M, 2012, GENE DEV, V26, P1926, DOI 10.1101/gad.188292.112
   Jha AK, 2015, IMMUNITY, V42, P419, DOI 10.1016/j.immuni.2015.02.005
   Jin F, 2008, NEUROSCIENCE, V154, P541, DOI 10.1016/j.neuroscience.2008.03.054
   Jin LQ, 2006, NAT MED, V12, P1167, DOI 10.1038/nm1483
   Krishnamurthy S, 2014, STEM CELLS, V32, P2845, DOI 10.1002/stem.1793
   Krstic J, 2017, FRONT IMMUNOL, V8, P0, DOI 10.3389/fimmu.2017.00939
   Lee CH, 2018, TRENDS IMMUNOL, V39, P536, DOI 10.1016/j.it.2018.04.005
   Lee Minjong, 2015, WORLD J BIOL CHEM, V6, P148, DOI 10.4331/wjbc.v6.i3.148
   Li Z, 2009, CANCER CELL, V15, P501, DOI 10.1016/j.ccr.2009.03.018
   Liakou CI, 2008, P NATL ACAD SCI USA, V105, P14987, DOI 10.1073/pnas.0806075105
   Ling WF, 2014, CANCER RES, V74, P1576, DOI 10.1158/0008-5472.CAN-13-1656
   Lonardo E, 2012, CELL CYCLE, V11, P1282, DOI 10.4161/cc.19679
   Lugli E, 2013, J CLIN INVEST, V123, P594, DOI 10.1172/JCI66327
   Madjd Zahra, 2009, CANCER IMMUN, V9, P4
   Martinez-Outschoorn UE, 2017, NAT REV CLIN ONCOL, V14, P11, DOI 10.1038/nrclinonc.2016.60
   Molejon Maria Ines, 2015, ONCOSCIENCE, V2, P572
   Munn DH, 2011, CURR MED CHEM, V18, P2240, DOI 0929-8673/11 $58.00+.00
   Munn DH, 2013, TRENDS IMMUNOL, V34, P137, DOI 10.1016/j.it.2012.10.001
   Nakatsugawa M, 2011, LAB INVEST, V91, P1796, DOI 10.1038/labinvest.2011.140
   NOWELL PC, 1976, SCIENCE, V194, P23, DOI 10.1126/science.959840
   ONeill LAJ, 2016, J EXP MED, V213, P15, DOI 10.1084/jem.20151570
   Pan Q, 2015, STEM CELLS, V33, P2085, DOI 10.1002/stem.2039
   Phuc PV, 2011, ANN REV RES BIOL, V1, P1, DOI 10.2147/OTT.S77554
   Plaks V, 2015, CELL STEM CELL, V16, P225, DOI 10.1016/j.stem.2015.02.015
   Porporato PE, 2018, CELL RES, V28, P265, DOI 10.1038/cr.2017.155
   Prieto-Vila M, 2017, INT J MOL SCI, V18, P0, DOI 10.3390/ijms18122574
   Ricci-Vitiani L, 2010, NATURE, V468, P824, DOI 10.1038/nature09557
   Sancho P, 2016, BRIT J CANCER, V114, P1305, DOI 10.1038/bjc.2016.152
   Sancho P, 2015, CELL METAB, V22, P590, DOI 10.1016/j.cmet.2015.08.015
   Schatton T, 2010, CANCER RES, V70, P697, DOI 10.1158/0008-5472.CAN-09-1592
   Schoenhals M, 2009, BIOCHEM BIOPH RES CO, V383, P157, DOI 10.1016/j.bbrc.2009.02.156
   Schumacher TN, 2015, SCIENCE, V348, P69, DOI 10.1126/science.aaa4971
   SEITER S, 1993, J EXP MED, V177, P443, DOI 10.1084/jem.177.2.443
   Seok H, 2017, J CONTROL RELEASE, V265, P66, DOI 10.1016/j.jconrel.2017.04.027
   Shackleton M, 2009, CELL, V138, P822, DOI 10.1016/j.cell.2009.08.017
   Shen X, 2015, CANCER LETT, V356, P686, DOI 10.1016/j.canlet.2014.10.018
   Sherwood V, 2015, MOL CELL BIOL, V35, P2, DOI 10.1128/MCB.00992-14
   Simsek T, 2010, CELL STEM CELL, V7, P380, DOI 10.1016/j.stem.2010.07.011
   Tallerico R, 2013, J IMMUNOL, V190, P2381, DOI 10.4049/jimmunol.1201542
   Tannahill GM, 2013, NATURE, V496, P238, DOI 10.1038/nature11986
   Tiriveedhi V, 2018, J PERS MED, V8, P0, DOI 10.3390/jpm8040036
   Todaro M, 2014, CELL STEM CELL, V14, P342, DOI 10.1016/j.stem.2014.01.009
   Tomita H, 2016, ONCOTARGET, V7, P11018, DOI 10.18632/oncotarget.6920
   Vermeulen L, 2012, LANCET ONCOL, V13, PE83, DOI 10.1016/S1470-2045(11)70257-1
   Vermeulen L, 2010, NAT CELL BIOL, V12, P468, DOI 10.1038/ncb2048
   Visus C, 2007, CANCER RES, V67, P10538, DOI 10.1158/0008-5472.CAN-07-1346
   Visus C, 2011, CLIN CANCER RES, V17, P6174, DOI 10.1158/1078-0432.CCR-11-1111
   Vlashi E, 2011, P NATL ACAD SCI USA, V108, P16062, DOI 10.1073/pnas.1106704108
   Wang TY, 2018, CELL METAB, V27, P136, DOI 10.1016/j.cmet.2018.04.018
   Wei J, 2010, CLIN CANCER RES, V16, P461, DOI 10.1158/1078-0432.CCR-09-1983
   Xu QJ, 2009, STEM CELLS, V27, P1734, DOI 10.1002/stem.102
   Yadav M, 2014, NATURE, V515, P572, DOI 10.1038/nature14001
   Yao Y, 2008, J NEURO-ONCOL, V89, P121, DOI 10.1007/s11060-008-9601-x
   Zhao S, 2016, CLIN CANCER RES, V22, P5592, DOI 10.1158/1078-0432.CCR-15-3115
   2012, 1900, V18, V0, PP6110, DOI 10.1158/1078-0432.CCR-12-2130
NR 86
TC 9
Z9 9
U1 0
U2 3
PU FRONTIERS MEDIA SA
PI LAUSANNE
PA AVENUE DU TRIBUNAL FEDERAL 34, LAUSANNE, CH-1015, SWITZERLAND
SN 2234-943X
EI 
J9 FRONT ONCOL
JI Front. Oncol.
PD APR 25
PY 2019
VL 9
IS 
BP 
EP 
DI 10.3389/fonc.2019.00315
PG 10
WC Oncology
SC Oncology
GA HU9QN
UT WOS:000465629100001
PM 31106150
DA 2025-02-17
ER

PT J
AU Hao, ZN
   Guo, DS
AF Hao, Zhaonian
   Guo, Dongsheng
TI EGFR mutation: novel prognostic factor associated with immune infiltration in lower-grade glioma; an exploratory study
SO BMC CANCER
LA English
DT Article
DE Glioma; EGER mutation; Immune infiltration; Immune microenvironment; PD-L1; PD-1 inhibitor
ID central-nervous-system; t-cells; cancer; gene; expression; growth; microenvironment; classification; progression; mechanisms
AB Background: Glioma is one of the most common type of primary central nervous system tumors. EGFR mutation, a common alteration occurs in various tumors, is not brought to the forefront in understanding and treating glioma at present. Methods: In the present study, we demonstrated an immune infiltration related pattern of EGER mutation in lower-grade glioma. In silico analyses were performed to investigate EGER mutation and its biological effects and clinical values. GO and GSEA process were used as enrichment analysis. Infiltration levels of specific types of immune cells were estimated at TIMER database. Clinical data of patients were obtained from TCGA and were employed for survival analyses. Results: Here we revealed that EGER mutation leads to an up-regulation of immune response related pathways and dismal prognosis in lower-grade glioma. Infiltration of CD4+ T cells, neutrophils, macrophages, and dendritic cells were significantly increased in EGFR-mutant cases. Infiltration of specific types of immune cells were correlated with shorter survival time. PD-L1 was elevated in EGFR-mutant cases and correlated with infiltration level of CD4+ T cells, neutrophils and dendritic cells. Conclusion: EGER mutation indicates increasing infiltration of specific types of immune cells and poor prognosis in lower-grade glioma. Alteration of immune microenvironment since the EGER mutation might influence the survival of glioma. We also provided a novel evidence and indicator of PD-1 inhibitor application in glioma.
C1 [Hao, Zhaonian; Guo, Dongsheng] Huazhong Univ Sci & Technol, Tongji Hosp, Tongji Med Coll, Dept Neurosurg, Wuhan 430030, Peoples R China.
C3 Huazhong University of Science & Technology
RP Guo, DS (通讯作者)，Huazhong Univ Sci & Technol, Tongji Hosp, Tongji Med Coll, Dept Neurosurg, Wuhan 430030, Peoples R China.
EM guodongsheng@yahoo.com
FU National Natural Science Foundation of China [81472364, 81671154, 81874086]
CR Bailey MH, 2018, CELL, V173, P371, DOI 10.1016/j.cell.2018.07.034
   Boucherie C, 2018, MOL PSYCHIATR, V23, P723, DOI 10.1038/mp.2017.236
   Chin L, 2008, NATURE, V455, P1061, DOI 10.1038/nature07385
   Chua CY, 2016, ONCOGENE, V35, P738, DOI 10.1038/onc.2015.131
   Ciardiello F, 2008, NEW ENGL J MED, V358, P1160, DOI 10.1056/NEJMra0707704
   Coulson-Thomas VJ, 2016, J BIOL CHEM, V291, P19939, DOI 10.1074/jbc.M115.710673
   Ferrata M, 2019, FRONT ONCOL, V9, P0, DOI 10.3389/fonc.2019.00343
   Furnari FB, 2007, GENE DEV, V21, P2683, DOI 10.1101/gad.1596707
   Gschwind A, 2004, NAT REV CANCER, V4, P361, DOI 10.1038/nrc1360
   Guo G, 2017, NAT NEUROSCI, V20, P1074, DOI 10.1038/nn.4584
   Hanahan D, 2011, CELL, V144, P646, DOI 10.1016/j.cell.2011.02.013
   Haratani K, 2017, ANN ONCOL, V28, P1532, DOI 10.1093/annonc/mdx183
   Jiang T, 2019, J HEMATOL ONCOL, V12, P0, DOI 10.1186/s13045-019-0762-1
   Lemmon MA, 2014, CSH PERSPECT BIOL, V6, P0, DOI 10.1101/cshperspect.a020768
   Li J, 1997, SCIENCE, V275, P1943, DOI 10.1126/science.275.5308.1943
   Li TW, 2017, CANCER RES, V77, PE108, DOI 10.1158/0008-5472.CAN-17-0307
   Lin CY, 2017, SCI REP-UK, V7, P0, DOI 10.1038/s41598-017-15159-1
   Lin C, 2015, CLIN LUNG CANCER, V16, PE25, DOI 10.1016/j.cllc.2015.02.002
   Louis DN, 2016, ACTA NEUROPATHOL, V131, P803, DOI 10.1007/s00401-016-1545-1
   McLaren W, 2016, GENOME BIOL, V17, P0, DOI 10.1186/s13059-016-0974-4
   Mootha VK, 2003, NAT GENET, V34, P267, DOI 10.1038/ng1180
   Naka T, 1997, NATURE, V387, P924, DOI 10.1038/43219
   NIGRO JM, 1989, NATURE, V342, P705, DOI 10.1038/342705a0
   Nishikawa H, 2014, CURR OPIN IMMUNOL, V27, P1, DOI 10.1016/j.coi.2013.12.005
   Ohgaki H, 2007, AM J PATHOL, V170, P1445, DOI 10.2353/ajpath.2007.070011
   Ostrom QT, 2017, NEURO-ONCOLOGY, V19, PV1, DOI 10.1093/neuonc/nox158
   Peng G, 2007, IMMUNITY, V27, P334, DOI 10.1016/j.immuni.2007.05.020
   Ritchie ME, 2015, NUCLEIC ACIDS RES, V43, P0, DOI 10.1093/nar/gkv007
   Shannon P, 2003, GENOME RES, V13, P2498, DOI 10.1101/gr.1239303
   Solly F, 2008, CANCER GENE THER, V15, P685, DOI 10.1038/cgt.2008.36
   Soo RA, 2017, LUNG CANCER, V105, P17, DOI 10.1016/j.lungcan.2017.01.008
   Subramanian A, 2005, P NATL ACAD SCI USA, V102, P15545, DOI 10.1073/pnas.0506580102
   Szklarczyk D, 2017, NUCLEIC ACIDS RES, V45, PD362, DOI 10.1093/nar/gkw937
   Vivanco I, 2012, CANCER DISCOV, V2, P458, DOI 10.1158/2159-8290.CD-11-0284
   Weber RG, 1996, ONCOGENE, V13, P983
   Weinstein JN, 2013, NAT GENET, V45, P1113, DOI 10.1038/ng.2764
   Wen PY, 2016, NAT REV NEUROL, V12, P69, DOI 10.1038/nrneurol.2015.242
   WONG AJ, 1987, P NATL ACAD SCI USA, V84, P6899, DOI 10.1073/pnas.84.19.6899
   Yan H, 2009, NEW ENGL J MED, V360, P765, DOI 10.1056/NEJMoa0808710
   Yang L, 2017, SEMIN CANCER BIOL, V47, P185, DOI 10.1016/j.semcancer.2017.08.001
   Zhang H, 2018, ANN SURG, V267, P311, DOI 10.1097/SLA.0000000000002058
   Zhao KW, 2004, BLOOD, V104, P3731, DOI 10.1182/blood-2004-04-1630
   Zheng SY, 2019, MOL CANCER THER, V18, P991, DOI 10.1158/1535-7163.MCT-18-1122
   Zhu CB, 2017, NEURO-ONCOLOGY, V19, P1435, DOI 10.1093/neuonc/nox081
NR 44
TC 34
Z9 35
U1 0
U2 7
PU BMC
PI LONDON
PA CAMPUS, 4 CRINAN ST, LONDON N1 9XW, ENGLAND
SN 
EI 1471-2407
J9 BMC CANCER
JI BMC Cancer
PD DEC 4
PY 2019
VL 19
IS 1
BP 
EP 
DI 10.1186/s12885-019-6384-8
PG 13
WC Oncology
SC Oncology
GA KI6GI
UT WOS:000511447400002
PM 31801484
DA 2025-02-17
ER

PT J
AU Angelova, A
   Rommelaere, J
AF Angelova, Assia
   Rommelaere, Jean
TI Immune System Stimulation by Oncolytic Rodent Protoparvoviruses
SO VIRUSES-BASEL
LA English
DT Review
DE rodent protoparvoviruses; oncolytic activity; tumor microenvironment; immunomodulation; preclinical; clinical trials
ID parvovirus minute virus; cell-death; dendritic cells; in-vitro; mice; h-1; gemcitabine; infection; glioblastoma; suppression
AB Rodent protoparvoviruses (PVs), parvovirus H-1 (H-1PV) in particular, are naturally endowed with oncolytic properties. While being historically described as agents that selectively replicate in and kill cancer cells, recent yet growing evidence demonstrates that these viruses are able to reverse tumor-driven immune suppression through induction of immunogenic tumor cell death, and the establishment of antitumorigenic, proinflammatory milieu within the tumor microenvironment. This review summarizes the most important preclinical proofs of the interplay and the cooperation between PVs and the host immune system. The molecular mechanisms of PV-induced immunostimulation are also discussed. Furthermore, initial encouraging in-human observations from clinical trials and compassionate virus uses are presented, and speak in favor of further H-1PV clinical development as partner drug in combined immunotherapeutic protocols.
C1 [Angelova, Assia; Rommelaere, Jean] German Canc Res Ctr, D-69120 Heidelberg, Germany.
C3 Helmholtz Association; German Cancer Research Center (DKFZ)
RP Rommelaere, J (通讯作者)，German Canc Res Ctr, D-69120 Heidelberg, Germany.
EM a.angelova@dkfz-heidelberg.de; j.rommelaere@dkfz-heidelberg.de
FU Oryx GmbH & Co. KG (Baldham, Germany)
CR Abschuetz A, 2006, CELL TISSUE RES, V325, P423, DOI 10.1007/s00441-006-0199-z
   Angelova AL, 2017, VIRUSES-BASEL, V9, P0, DOI 10.3390/v9120382
   Angelova AL, 2015, FRONT BIOENG BIOTECH, V3, P0, DOI 10.3389/fbioe.2015.00055
   Angelova AL, 2014, J VIROL, V88, P5263, DOI 10.1128/JVI.03688-13
   Angelova AL, 2009, MOL THER, V17, P1164, DOI 10.1038/mt.2009.78
   Angelova AL, 2009, CLIN CANCER RES, V15, P511, DOI 10.1158/1078-0432.CCR-08-1088
   Ball-Goodrich LJ, 2002, J VIROL, V76, P10044, DOI 10.1128/JVI.76.19.10044-10049.2002
   Bhat R, 2013, BMC CANCER, V13, P0, DOI 10.1186/1471-2407-13-367
   Bhat R, 2011, INT J CANCER, V128, P908, DOI 10.1002/ijc.25415
   Bretscher C, 2019, VIRUSES, V0, P0
   Chung YH, 2000, J IMMUNOL, V165, P2866, DOI 10.4049/jimmunol.165.5.2866
   Cornelis JJ, 2006, PARVOVIRUSES, V0, PP365, DOI 10.1201/b13393-31
   Elamin YY, 2015, CANCER MICROENVIRON, V8, P15, DOI 10.1007/s12307-014-0160-8
   Geletneky K, 2015, NEUROONCOL S5, V17, Pv11, DOI 10.1093/neuonc/nov205.07
   Geletneky K, 2016, NEUROONCOL S6, V18, Pvi24, DOI 10.1093/neuonc/now212.094
   Geletneky K, 2018, NEURO-ONCOLOGY, V20, P10
   Geletneky K, 2017, MOL THER, V25, P2620, DOI 10.1016/j.ymthe.2017.08.016
   Geletneky K, 2015, CURR OPIN VIROL, V13, P17, DOI 10.1016/j.coviro.2015.03.008
   Geletneky K, 2015, COMPARATIVE MED, V65, P23
   Geletneky K, 2012, BMC CANCER, V12, P0, DOI 10.1186/1471-2407-12-99
   Geletneky K, 2010, NEURO-ONCOLOGY, V12, P804, DOI 10.1093/neuonc/noq023
   Giese NA, 2002, CANCER GENE THER, V9, P432, DOI 10.1038/sj.cgt.7700457
   Grekova SP, 2012, CANCER GENE THER, V19, P468, DOI 10.1038/cgt.2012.20
   Grekova SP, 2014, J VACCINE VACCIN, V5, P0, DOI 10.4172/2157-7560.1000227
   Grekova S, 2010, CANCER BIOL THER, V10, P1280, DOI 10.4161/cbt.10.12.13455
   Grekova S, 2010, J VIROL, V84, P516, DOI 10.1128/JVI.01618-09
   Grekova SP, 2011, CANCER BIOL THER, V12, P888, DOI 10.4161/cbt.12.10.17678
   GUETTA E, 1986, JNCI-J NATL CANCER I, V76, P1177
   Gujar S, 2018, TRENDS IMMUNOL, V39, P209, DOI 10.1016/j.it.2017.11.006
   Hajda J, 2017, BMC CANCER, V17, P0, DOI 10.1186/s12885-017-3604-y
   Heinrich B, 2013, ONCOTARGETS THER, V6, P1119, DOI 10.2147/OTT.S49371
   Hwang SY, 2009, BBA-MOL CELL RES, V1793, P1656, DOI 10.1016/j.bbamcr.2009.08.011
   Lang SI, 2006, J GENE MED, V8, P1141, DOI 10.1002/jgm.940
   Marchini A, 2015, VIROL J, V12, P0, DOI 10.1186/s12985-014-0223-y
   Mattei LM, 2013, VIROLOGY, V442, P20, DOI 10.1016/j.virol.2013.03.020
   Mattei LM, 2013, J VIROL, V87, P3605, DOI 10.1128/JVI.03155-12
   McKisic M, 1998, TRANSPLANTATION, V65, P1436, DOI 10.1097/00007890-199806150-00005
   McKisic MD, 1996, TRANSPLANTATION, V61, P292, DOI 10.1097/00007890-199601270-00022
   Moehler M, 2003, CANCER GENE THER, V10, P477, DOI 10.1038/sj.cgt.7700591
   Moehler M, 2011, BMC CANCER, V11, P0, DOI 10.1186/1471-2407-11-464
   Moehler MH, 2005, HUM GENE THER, V16, P996, DOI 10.1089/hum.2005.16.996
   Moralès O, 2012, PLOS ONE, V7, P0, DOI 10.1371/journal.pone.0032197
   Nüesch JPF, 2012, CLIN CANCER RES, V18, P3516, DOI 10.1158/1078-0432.CCR-11-2325
   Paglino JC, 2014, J VIROL, V88, P4932, DOI 10.1128/JVI.03508-13
   Rayet B, 1998, J VIROL, V72, P8893, DOI 10.1128/JVI.72.11.8893-8903.1998
   Raykov Z, 2005, J VIROL, V79, P3517, DOI 10.1128/JVI.79.6.3517-3524.2005
   Raykov Z, 2008, INT J CANCER, V122, P2880, DOI 10.1002/ijc.23472
   Raykov Z, 2007, ONCOL REP, V17, P1493
   Raykov Z, 2013, PLOS ONE, V8, P0, DOI 10.1371/journal.pone.0055086
   Rommelaere J, 2010, CYTOKINE GROWTH F R, V21, P185, DOI 10.1016/j.cytogfr.2010.02.011
   Sieben M, 2013, INT J CANCER, V132, P2548, DOI 10.1002/ijc.27938
   Suzuki E, 2005, CLIN CANCER RES, V11, P6713, DOI 10.1158/1078-0432.CCR-05-0883
   Suzuki E, 2007, CANCER BIOL THER, V6, P880, DOI 10.4161/cbt.6.6.4090
   Ventoso I, 2010, J VIROL, V84, P5043, DOI 10.1128/JVI.02188-09
NR 54
TC 13
Z9 14
U1 0
U2 1
PU MDPI
PI BASEL
PA ST ALBAN-ANLAGE 66, CH-4052 BASEL, SWITZERLAND
SN 1999-4915
EI 
J9 VIRUSES-BASEL
JI Viruses-Basel
PD MAY 15
PY 2019
VL 11
IS 5
BP 
EP 
DI 10.3390/v11050415
PG 11
WC Virology
SC Virology
GA IE9EB
UT WOS:000472676600026
PM 31060205
DA 2025-02-17
ER

PT J
AU Young, JS
   Dayani, F
   Morshed, RA
   Okada, H
   Aghi, MK
AF Young, Jacob S.
   Dayani, Fara
   Morshed, Ramin A.
   Okada, Hideho
   Aghi, Manish K.
TI Immunotherapy for High-Grade Gliomas: A Clinical Update and Practical Considerations for Neurosurgeons
SO WORLD NEUROSURGERY
LA English
DT Review
DE Adoptive T cell therapy; Cerebral edema; Checkpoint inhibitors; Corticosteroids; Dendritic cell vaccines; Peptide vaccines
ID newly-diagnosed glioblastoma; dendritic cell vaccination; long-term survival; phase-ii trial; t-cells; recurrent glioblastoma; adverse events; malignant progression; peptide vaccination; combined nivolumab
AB BACKGROUND: The current standard of care for patients with high-grade gliomas includes surgical resection, chemotherapy, and radiation; but even still most patients experience disease progression and succumb to their illness within a few years of diagnosis. Immunotherapy, which stimulates an anti-tumor immune response, has been revolutionary in the treatment of some hematologic and solid malignancies, generating substantial excitement for its potential for patients with glioblastoma. However, to date, the preclinical success of these approaches against high-grade glioma models has not been replicated in human clinical trials. Moreover, the complex response to these biologically active treatments can complicate management decisions, and the neurosurgical oncology community needs to be actively involved in and up to date on the use of these agents in patients with high-grade glioma. In this review, we discuss the challenges immunotherapy faces for high-grade gliomas, the completed and ongoing clinical trials for the major immunotherapies, and the nuances in management for patients being actively treated with one of these agents. METHODS: We reviewed the literature to summarize the current immunotherapy strategies for high-grade gliomas. RESULTS: Preclinical and clinical trials investigating dendritic cell and peptide vaccines, checkpoint inhibitors, and adoptive T cell therapy are highlighted in this review. CONCLUSIONS: Although immunotherapy has yet to fully fulfill its promise for patients with glioblastoma and improve patient outcomes, there is still excitement that these approaches will eventually lead to durable anti-tumor responses. As neurosurgeons, an understanding of the complex interactions between the standard of care therapies and the other medications used in the treatment arsenal for patients with high-grade brain tumors is crucial to the management of these patients.
C1 [Young, Jacob S.; Morshed, Ramin A.; Okada, Hideho; Aghi, Manish K.] Univ Calif San Francisco, Dept Neurol Surg, San Francisco, CA 94143 USA.
   [Dayani, Fara] Univ Calif San Francisco, Sch Med, San Francisco, CA USA.
C3 University of California System; University of California San Francisco; University of California System; University of California San Francisco
RP Young, JS (通讯作者)，Univ Calif San Francisco, Dept Neurol Surg, San Francisco, CA 94143 USA.
EM jacob.young@ucsf.edu
FU NCI NIH HHS [R01 CA227136] Funding Source: Medline; NINDS NIH HHS [R01 NS079697] Funding Source: Medline; National Cancer Institute [R01CA227136] Funding Source: NIH RePORTER; National Institute of Neurological Disorders and Stroke [R01NS079697] Funding Source: NIH RePORTER
CR Abdel-Wahab N, 2017, ADV EXP MED BIOL, V995, P155, DOI 10.1007/978-3-319-53156-4_8
   Ahmed N, 2017, JAMA ONCOL, V3, P1094, DOI 10.1001/jamaoncol.2017.0184
   Unknown -, 2015, ASCO M, V0, P0
   Antonios JP, 2017, P NATL ACAD SCI USA, V0, P0
   Aquino D, 2017, J IMMUNOL RES, V2017, P0, DOI 10.1155/2017/5813951
   Batich KA, 2017, CLIN CANCER RES, V23, P1898, DOI 10.1158/1078-0432.CCR-16-2057
   Batlevi CL, 2016, NAT REV CLIN ONCOL, V13, P25, DOI 10.1038/nrclinonc.2015.187
   Bertrand F, 2017, NAT COMMUN, V8, P0, DOI 10.1038/s41467-017-02358-7
   Bloch O, 2017, NEURO-ONCOLOGY, V19, P29
   Bloch O, 2014, NEURO-ONCOLOGY, V16, P274, DOI 10.1093/neuonc/not203
   Brown CE, 2016, NEW ENGL J MED, V375, P2561, DOI 10.1056/NEJMoa1610497
   Brown CE, 2015, CLIN CANCER RES, V21, P4062, DOI 10.1158/1078-0432.CCR-15-0428
   Buerki RA, 2018, CLIN CANCER RES, V24, P5198, DOI 10.1158/1078-0432.CCR-17-2769
   Cacciavillano W, 2015, PEDIATR BLOOD CANCER, V62, P2120, DOI 10.1002/pbc.25631
   Cao Q, 2010, CANCER LETT, V295, P17, DOI 10.1016/j.canlet.2010.02.009
   Carter T, 2016, CLIN ONCOL-UK, V28, P622, DOI 10.1016/j.clon.2016.04.042
   Chang CN, 2011, J CLIN NEUROSCI, V18, P1048, DOI 10.1016/j.jocn.2010.11.034
   Chistiakov DA, 2017, EUR J PHARMACOL, V810, P70, DOI 10.1016/j.ejphar.2017.05.064
   Crane CA, 2013, CLIN CANCER RES, V19, P205, DOI 10.1158/1078-0432.CCR-11-3358
   Curry WT, 2016, CLIN CANCER RES, V22, P2885, DOI 10.1158/1078-0432.CCR-15-2163
   Dix AR, 1999, J NEUROIMMUNOL, V100, P216, DOI 10.1016/S0165-5728(99)00203-9
   Ellingson BM, 2017, J NEURO-ONCOL, V134, P495, DOI 10.1007/s11060-017-2375-2
   Fecci PE, 2006, CANCER RES, V66, P3294, DOI 10.1158/0008-5472.CAN-05-3773
   Fecci PE, 2007, CLIN CANCER RES, V13, P2158, DOI 10.1158/1078-0432.CCR-06-2070
   Fecci PE, 2014, CLIN CANCER RES, V20, P5620, DOI 10.1158/1078-0432.CCR-14-0832
   Fenstermaker RA, 2016, CANCER IMMUNOL IMMUN, V65, P1339, DOI 10.1007/s00262-016-1890-x
   Filley AC, 2017, ONCOTARGET, V8, P91779, DOI 10.18632/oncotarget.21586
   Finocchiaro G, 2017, DISCOV MED, V23, P113
   Giles AJ, 2018, J IMMUNOTHER CANCER, V6, P0, DOI 10.1186/s40425-018-0371-5
   Gramatzki D, 2017, NEUROLOGY, V88, P1422, DOI 10.1212/WNL.0000000000003809
   Guo G, 2015, J IMMUNOTHER CANCER, V3, P0, DOI 10.1186/s40425-015-0053-5
   Hazarika M, 2017, CLIN CANCER RES, V23, P3484, DOI 10.1158/1078-0432.CCR-16-0712
   Heiland DH, 2017, ONCOTARGET, V8, P42214, DOI 10.18632/oncotarget.15031
   Herbst RS, 2014, NATURE, V515, P563, DOI 10.1038/nature14011
   Hodi FS, 2010, NEW ENGL J MED, V363, P711, DOI 10.1056/NEJMoa1003466
   Hu Z, 2018, NAT REV IMMUNOL, V18, P168, DOI 10.1038/nri.2017.131
   Hunn MK, 2015, J NEURO-ONCOL, V121, P319, DOI 10.1007/s11060-014-1635-7
   Inogés S, 2017, J TRANSL MED, V15, P0, DOI 10.1186/s12967-017-1202-z
   Ishikawa E, 2014, J NEUROSURG, V121, P543, DOI 10.3171/2014.5.JNS132392
   Izumoto S, 2008, J NEUROSURG, V108, P963, DOI 10.3171/JNS/2008/108/5/0963
   Johnson BE, 2014, SCIENCE, V343, P189, DOI 10.1126/science.1239947
   Kalbasi A, 2013, J CLIN INVEST, V123, P2756, DOI 10.1172/JCI69219
   Kirner A, 2014, HUM VACC IMMUNOTHER, V10, P3179, DOI 10.4161/21645515.2014.983857
   Kong DS, 2017, ONCOTARGET, V8, P7003, DOI 10.18632/oncotarget.12273
   Lamberti G, 2018, FUTUR NEUROL, V13, P1, DOI 10.2217/fnl-2017-0033
   LAMPSON LA, 1995, MICROSC RES TECHNIQ, V32, P267, DOI 10.1002/jemt.1070320402
   Larkin J, 2015, NEW ENGL J MED, V373, P23, DOI 10.1056/NEJMoa1504030
   Lawrence MS, 2013, NATURE, V499, P214, DOI 10.1038/nature12213
   Liau LM, 2005, CLIN CANCER RES, V11, P5515, DOI 10.1158/1078-0432.CCR-05-0464
   Lu CY, 2017, BRIT J HAEMATOL, V178, P413, DOI 10.1111/bjh.14686
   Lynes J, 2018, FRONT ONCOL, V8, P0, DOI 10.3389/fonc.2018.00578
   Lyon JG, 2017, ADV DRUG DELIVER REV, V114, P19, DOI 10.1016/j.addr.2017.06.006
   Margolin K, 2012, ONCOIMMUNOLOGY, V1, P1197, DOI 10.4161/onci.20687
   Margolin K, 2012, LANCET ONCOL, V13, P459, DOI 10.1016/S1470-2045(12)70090-6
   Matsumura S, 2008, J IMMUNOL, V181, P3099, DOI 10.4049/jimmunol.181.5.3099
   Maude SL, 2014, NEW ENGL J MED, V371, P1507, DOI 10.1056/NEJMoa1407222
   Maus MV, 2014, BLOOD, V123, P2625, DOI 10.1182/blood-2013-11-492231
   Maxwell R, 2018, INT J RADIAT ONCOL, V102, PS170, DOI 10.1016/j.ijrobp.2018.07.035
   Michot JM, 2016, EUR J CANCER, V54, P139, DOI 10.1016/j.ejca.2015.11.016
   Mitchell DA, 2015, NATURE, V519, P366, DOI 10.1038/nature14320
   Mu LY, 2017, J CANCER, V8, P2704, DOI 10.7150/jca.20665
   Nduom EK, 2016, NEURO-ONCOLOGY, V18, P195, DOI 10.1093/neuonc/nov172
   Nduom EK, 2015, NEURO-ONCOLOGY, V17, P9, DOI 10.1093/neuonc/nov151
   Neyns B, 2010, CANCER-AM CANCER SOC, V116, P2868, DOI 10.1002/cncr.25035
   ORourke DM, 2017, SCI TRANSL MED, V9, P0, DOI 10.1126/scitranslmed.aaa0984
   Oji Y, 2016, INT J CANCER, V139, P1391, DOI 10.1002/ijc.30182
   Oka Y, 2008, CURR OPIN IMMUNOL, V20, P211, DOI 10.1016/j.coi.2008.04.009
   Okada H, 2015, LANCET ONCOL, V16, PE534, DOI 10.1016/S1470-2045(15)00088-1
   Okada H, 2015, CLIN CANCER RES, V21, P286, DOI 10.1158/1078-0432.CCR-14-1790
   Okada H, 2011, J CLIN ONCOL, V29, P330, DOI 10.1200/JCO.2010.30.7744
   Omuro A, 2018, NEURO-ONCOLOGY, V20, P674, DOI 10.1093/neuonc/nox208
   Parney IF, 2000, NEUROSURGERY, V46, P1169, DOI 10.1097/00006123-200005000-00030
   Patel MA, 2014, CANCERS, V6, P1953, DOI 10.3390/cancers6041953
   Phuphanich S, 2013, CANCER IMMUNOL IMMUN, V62, P125, DOI 10.1007/s00262-012-1319-0
   Platten M, 2016, CANCER IMMUNOL IMMUN, V65, P1269, DOI 10.1007/s00262-016-1874-x
   Pollack IF, 2016, NEURO-ONCOLOGY, V18, P1157, DOI 10.1093/neuonc/now026
   Pollack IF, 2014, J CLIN ONCOL, V32, P2050, DOI 10.1200/JCO.2013.54.0526
   Postow MA, 2018, NEW ENGL J MED, V378, P158, DOI 10.1056/NEJMra1703481
   Prins RM, 2011, CLIN CANCER RES, V17, P1603, DOI 10.1158/1078-0432.CCR-10-2563
   Pule MA, 2008, NAT MED, V14, P1264, DOI 10.1038/nm.1882
   Ramos CA, 2014, CANCER J, V20, P112, DOI 10.1097/PPO.0000000000000031
   Rampling R, 2016, CLIN CANCER RES, V22, P4776, DOI 10.1158/1078-0432.CCR-16-0506
   Ranjan S, 2018, BMC CANCER, V18, P0, DOI 10.1186/s12885-018-4131-1
   Reap EA, 2018, CANCER RES, V78, P256, DOI 10.1158/0008-5472.CAN-17-0469
   Reardon DA, 2017, DISCOV MED, V24, P201
   Reardon DA, 2017, J CLIN ONCOL, V35, P0, DOI 10.1200/JCO.2017.35.15_suppl.2042
   Reardon DA, 2016, J CLIN ONCOL, V34, P0, DOI 10.1200/JCO.2016.34.15_suppl.2014
   Reardona DA, 2017, NEURO-ONCOLOGY, V19, P21, DOI 10.1093/neuonc/nox036.071
   Rizvi NA, 2015, SCIENCE, V348, P124, DOI 10.1126/science.aaa1348
   Robert C, 2015, NEW ENGL J MED, V372, P320, DOI 10.1056/NEJMoa1412082
   Sakai K, 2015, J NEUROSURG, V123, P989, DOI 10.3171/2015.1.JNS141554
   Sampson JH, 2010, J CLIN ONCOL, V28, P4722, DOI 10.1200/JCO.2010.28.6963
   Sanchez-Perez LA, 2013, PLOS ONE, V8, P0, DOI 10.1371/journal.pone.0059082
   Schaller TH, 2017, EXPERT REV CLIN IMMU, V13, P1049, DOI 10.1080/1744666X.2017.1384313
   Schuessler A, 2014, CANCER RES, V74, P3466, DOI 10.1158/0008-5472.CAN-14-0296
   Schumacher T, 2014, ONCOIMMUNOLOGY, V3, P0, DOI 10.4161/2162402X.2014.974392
   Schuster J, 2015, NEURO-ONCOLOGY, V17, P854, DOI 10.1093/neuonc/nou348
   Sengupta S, 2012, CLIN DEV IMMUNOL, V0, P0, DOI DOI 10.1155/2012/831090
   Slingluff CL, 2007, CLIN CANCER RES, V13, P6386, DOI 10.1158/1078-0432.CCR-07-0486
   Stepanenko AA, 2016, CANCER CELL INT, V16, P0, DOI 10.1186/s12935-016-0311-8
   Takeshima T, 2010, CANCER RES, V70, P2697, DOI 10.1158/0008-5472.CAN-09-2982
   van Thuijl HF, 2015, ACTA NEUROPATHOL, V129, P597, DOI 10.1007/s00401-015-1403-6
   Vik-Mo EO, 2013, CANCER IMMUNOL IMMUN, V62, P1499, DOI 10.1007/s00262-013-1453-3
   Villanueva-Meyer JE, 2017, NEUROSURGERY, V81, P397, DOI 10.1093/neuros/nyx103
   Vlahovic G, 2015, NEURO-ONCOLOGY, V17, P1043, DOI 10.1093/neuonc/nov071
   Wainwright DA, 2014, CLIN CANCER RES, V20, P5290, DOI 10.1158/1078-0432.CCR-14-0514
   Walter S, 2012, NAT MED, V18, P1254, DOI 10.1038/nm.2883
   Weller M, 2017, LANCET ONCOL, V18, P1373, DOI 10.1016/S1470-2045(17)30517-X
   Wen PY, 2014, NEURO-ONCOLOGY, V16, P0
   Wolchok JD, 2017, NEW ENGL J MED, V377, P1345, DOI 10.1056/NEJMoa1709684
   Yeku OO, 2017, SCI REP-UK, V7, P0, DOI 10.1038/s41598-017-10940-8
   Yeung JT, 2013, CLIN CANCER RES, V19, P1816, DOI 10.1158/1078-0432.CCR-12-2861
   Yonemori K, 2010, CANCER-AM CANCER SOC, V116, P302, DOI 10.1002/cncr.24735
   Yovino S, 2013, CANCER INVEST, V31, P140, DOI 10.3109/07357907.2012.762780
   Zeng J, 2013, INT J RADIAT ONCOL, V86, P343, DOI 10.1016/j.ijrobp.2012.12.025
   Zhu X, 2017, J NEUROSURG-PEDIATR, V19, P249, DOI 10.3171/2016.8.PEDS16326
   Zou WP, 2005, NAT REV CANCER, V5, P263, DOI 10.1038/nrc1586
NR 117
TC 18
Z9 19
U1 0
U2 8
PU ELSEVIER SCIENCE INC
PI NEW YORK
PA STE 800, 230 PARK AVE, NEW YORK, NY 10169 USA
SN 1878-8750
EI 1878-8769
J9 WORLD NEUROSURG
JI World Neurosurg.
PD APR 15
PY 2019
VL 124
IS 
BP 397
EP 409
DI 10.1016/j.wneu.2018.12.222
PG 13
WC Clinical Neurology; Surgery
SC Neurosciences & Neurology; Surgery
GA HR4BE
UT WOS:000463087800180
PM 30677574
DA 2025-02-17
ER

PT J
AU Altinoz, MA
   Ozpinar, A
   Ozpinar, A
   Hacker, E
   Elmaci, I
AF Altinoz, Meric A.
   Ozpinar, Aysel
   Ozpinar, Alp
   Hacker, Emily
   Elmaci, Ilhan
TI Could hepatitis B vaccine act as an adjuvant to lower risk and relapses of cancer?
SO CLINICAL AND EXPERIMENTAL PHARMACOLOGY AND PHYSIOLOGY
LA English
DT Review
DE cancer; glioma; immune; vaccine optimization
ID virus infection; intrahepatic cholangiocarcinoma; dendritic cells; surface-antigen; carcinoma; responses; melanoma; survival; identification; induction
AB In this review article, we hypothesize that Hepatitis B Virus Vaccine (HBV-V) and certain antigens of Hepatitis B Virus (HBV) could act as anticancer immunoadjuvants in addition to their role of preventing HBV-associated liver cancer. Evidence suggests that in animal breast cancer and melanoma models, combining hepatitis B-surface antigen (HBsAg) with other cancer antigens resulted in enhanced antitumour activity. HBsAg shares antigenic mimicry with healthy and malignant cells including squamous epithelia, thymic epithelia, bladder- and colon cancer cells. There exist anecdotal reports and small case series about spontaneous remission of leukaemias and neuroblastoma following acute HBV-infection. Recent studies also exist showing HBV-carrier state is a good prognostic factor for intrahepatic cholangiocarcinoma. Further epidemiological studies and animal experiments are necessary whether HBV-Vs exert additional immunoadjuvant benefits besides lowering the risk of liver cancer.
C1 [Altinoz, Meric A.; Ozpinar, Aysel] Acibadem Univ, Dept Med Biochem, Istanbul, Turkey.
   [Ozpinar, Alp; Hacker, Emily] Univ Pittsburgh, Sch Med, Pittsburgh, PA USA.
   [Elmaci, Ilhan] Acibadem Univ, Dept Neurosurg, Istanbul, Turkey.
C3 Acibadem University; Pennsylvania Commonwealth System of Higher Education (PCSHE); University of Pittsburgh; Acibadem University
RP Altinoz, MA (通讯作者)，Acibadem Univ, Dept Med Biochem, Istanbul, Turkey.
EM maltinoz@gmail.com
CR Adiloglu AK, 2003, J EUR ACAD DERMATOL, V17, P365, DOI 10.1046/j.1468-3083.2003.00792_13.x
   Akcan Y, 2006, J EUR ACAD DERMATOL, V20, P110, DOI 10.1111/j.1468-3083.2005.01335.x
   Arican O, 2004, J DERMATOL, V31, P506, DOI 10.1111/j.1346-8138.2004.tb00544.x
   Bohm W, 1997, CANCER IMMUNOL IMMUN, V44, P230, DOI 10.1007/s002620050378
   Böhm W, 1998, J IMMUNOL, V161, P897
   BRODY SA, 1981, ARCH INTERN MED, V141, P1080, DOI 10.1001/archinte.141.8.1080
   Cabanne MB, 2013, ONCOL LETT, V5, P783, DOI 10.3892/ol.2013.1126
   CHADENEAU C, 1991, INT J CANCER, V47, P903, DOI 10.1002/ijc.2910470620
   FIORILLO A, 1982, J PEDIATR-US, V101, P564, DOI 10.1016/S0022-3476(82)80703-8
   Fujimoto K, 2009, INT J HEMATOL, V90, P601, DOI 10.1007/s12185-009-0426-y
   FUJINAMI RS, 1985, SCIENCE, V230, P1043, DOI 10.1126/science.2414848
   Gotsman I, 2002, CANCER-AM CANCER SOC, V94, P406, DOI 10.1002/cncr.10237
   Haigh O, 2010, CANCER GENE THER, V17, P708, DOI 10.1038/cgt.2010.27
   Huang CE, 2017, J VIRAL HEPATITIS, V24, P885, DOI 10.1111/jvh.12713
   KEEFER MJ, 1987, AM J HEMATOL, V25, P277, DOI 10.1002/ajh.2830250307
   LENKEI R, 1985, CLIN IMMUNOL IMMUNOP, V34, P11, DOI 10.1016/0090-1229(85)90002-9
   Liu RQ, 2013, CANCER CELL INT, V13, P0, DOI 10.1186/1475-2867-13-99
   Lozano R, 2012, LANCET, V380, P2095, DOI 10.1016/S0140-6736(12)61728-0
   Lu LJ, 2017, ONCOTARGET, V8, P72044, DOI 10.18632/oncotarget.19132
   Luo XW, 2014, J GASTROINTEST SURG, V18, P562, DOI 10.1007/s11605-013-2447-3
   Mahale Parag, 2019, INT J CANCER, V144, P431, DOI 10.1002/ijc.31643
   Mahoney DJ, 2014, SCI AM, V311, P54, DOI 10.1038/scientificamerican1114-54
   Malecki M, 2016, CLIN TRANSL MED, V5, P0, DOI 10.1186/s40169-016-0125-2
   Malecki M, 2016, CLIN TRANSL MED, V5, P0, DOI 10.1186/s40169-016-0111-8
   MASERA G, 1981, J PEDIATR-US, V99, P98, DOI 10.1016/S0022-3476(81)80968-7
   Mathers CD, 2001, GLOBAL PROGRAMME EVI, V0, P0
   Moon Y, 2006, CANCER BIOTHER RADIO, V21, P211, DOI 10.1089/cbr.2006.21.211
   NEURATH AR, 1990, VIROLOGY, V176, P448, DOI 10.1016/0042-6822(90)90014-I
   Pagaoa MA, 2011, J PEDIATR-US, V158, P996, DOI 10.1016/j.jpeds.2010.11.054
   Qiu SJ, 2005, J CANCER RES CLIN, V131, P429, DOI 10.1007/s00432-004-0616-1
   ROTOLI B, 1982, NEW ENGL J MED, V307, P1712
   Salcedo M, 2006, CANCER IMMUNOL IMMUN, V55, P819, DOI 10.1007/s00262-005-0078-6
   Smithers M, 2003, CANCER IMMUNOL IMMUN, V52, P41, DOI 10.1007/s00262-002-0318-y
   TAGIEVA NE, 1995, GENE, V152, P277, DOI 10.1016/0378-1119(94)00665-F
   Tamir A, 2007, CANCER IMMUNOL IMMUN, V56, P2003, DOI 10.1007/s00262-007-0299-y
   Torabi-Pour N, 2003, UROL INT, V70, P154, DOI 10.1159/000068766
   WEINTRAUB LR, 1969, J AMER MED ASSOC, V210, P1590, DOI 10.1001/jama.210.8.1590
   Wick MR, 2016, SEMIN DIAGN PATHOL, V33, P225, DOI 10.1053/j.semdp.2016.04.007
   Wu H, 2017, ONCOTARGET, V8, P18185, DOI 10.18632/oncotarget.15305
   Wu ZF, 2013, J VIRAL HEPATITIS, V20, P306, DOI 10.1111/jvh.12005
   Zhang L, 2010, J SURG ONCOL, V101, P233, DOI 10.1002/jso.21488
   Zhou HB, 2011, WORLD J GASTROENTERO, V17, P1292, DOI 10.3748/wjg.v17.i10.1292
   Zhu MC, 2015, GENET MOL RES, V14, P16060, DOI 10.4238/2015.December.7.19
NR 43
TC 5
Z9 7
U1 0
U2 5
PU WILEY
PI HOBOKEN
PA 111 RIVER ST, HOBOKEN 07030-5774, NJ USA
SN 0305-1870
EI 1440-1681
J9 CLIN EXP PHARMACOL P
JI Clin. Exp. Pharmacol. Physiol.
PD AUG 15
PY 2019
VL 46
IS 8
BP 694
EP 704
DI 10.1111/1440-1681.13096
PG 11
WC Pharmacology & Pharmacy; Physiology
SC Pharmacology & Pharmacy; Physiology
GA IK6FO
UT WOS:000476681400002
PM 31002181
DA 2025-02-17
ER

PT J
AU Zhu, JJ
   Petit, PF
   Van den Eynde, BJ
AF Zhu, Jingjing
   Petit, Pierre-Florent
   Van den Eynde, Benoit J.
TI Apoptosis of tumor-infiltrating T lymphocytes: a new immune checkpoint mechanism
SO CANCER IMMUNOLOGY IMMUNOTHERAPY
LA English
DT Review
DE Death receptors; TIL apoptosis; Cancer immunotherapy; MDSC; Fas ligand; PIVAC 17
ID fas ligand expression; necrosis-factor receptors; trail-induced apoptosis; induced cell-death; dendritic cells; molecular-cloning; suppressor-cells; glioma-cells; tnf-alpha; phase-ii
AB Immunotherapy based on checkpoint inhibitors is providing substantial clinical benefit, but only to a minority of cancer patients. The current priority is to understand why the majority of patients fail to respond. Besides T-cell dysfunction, T-cell apoptosis was reported in several recent studies as a relevant mechanism of tumoral immune resistance. Several death receptors (Fas, DR3, DR4, DR5, TNFR1) can trigger apoptosis when activated by their respective ligands. In this review, we discuss the immunomodulatory role of the main death receptors and how these are shaping the tumor microenvironment, with a focus on Fas and its ligand. Fas-mediated apoptosis of T cells has long been known as a mechanism allowing the contraction of T-cell responses to prevent immunopathology, a phenomenon known as activation-induced cell death, which is triggered by induction of Fas ligand (FasL) expression on T cells themselves and qualifies as an immune checkpoint mechanism. Recent evidence indicates that other cells in the tumor microenvironment can express FasL and trigger apoptosis of tumor-infiltrating lymphocytes (TIL), including endothelial cells and myeloid-derived suppressor cells. The resulting disappearance of TIL prevents anti-tumor immunity and may in fact contribute to the absence of TIL that is typical of "cold" tumors that fail to respond to immunotherapy. Interfering with the Fas-FasL pathway in the tumor microenvironment has the potential to increase the efficacy of cancer immunotherapy.
C1 [Zhu, Jingjing; Petit, Pierre-Florent; Van den Eynde, Benoit J.] Ludwig Inst Canc Res, B-1200 Brussels, Belgium.
   [Zhu, Jingjing; Petit, Pierre-Florent; Van den Eynde, Benoit J.] Catholic Univ Louvain, Duve Inst, Ave Hippocrate 75 B1-74-03, B-1200 Brussels, Belgium.
   [Zhu, Jingjing; Van den Eynde, Benoit J.] Walloon Excellence Life Sci & Biotechnol, B-1200 Brussels, Belgium.
C3 Ludwig Institute for Cancer Research; Universite Catholique Louvain; WELBIO
RP Van den Eynde, BJ (通讯作者)，Ludwig Inst Canc Res, B-1200 Brussels, Belgium.; Van den Eynde, BJ (通讯作者)，Catholic Univ Louvain, Duve Inst, Ave Hippocrate 75 B1-74-03, B-1200 Brussels, Belgium.; Van den Eynde, BJ (通讯作者)，Walloon Excellence Life Sci & Biotechnol, B-1200 Brussels, Belgium.
EM benoit.vandeneynde@bru.licr.org
FU Fonds National de la Recherche Scientifique (FNRS-Aspirant) [1, A.818.18]
CR Abusamra AJ, 2005, BLOOD CELL MOL DIS, V35, P169, DOI 10.1016/j.bcmd.2005.07.001
   Aggarwal BB, 2003, NAT REV IMMUNOL, V3, P745, DOI 10.1038/nri1184
   ALDERSON MR, 1995, J EXP MED, V181, P71, DOI 10.1084/jem.181.1.71
   Arai H, 1997, P NATL ACAD SCI USA, V94, P13862, DOI 10.1073/pnas.94.25.13862
   Ashany D, 1999, J IMMUNOL, V163, P5303
   Bajou K, 2008, CANCER CELL, V14, P324, DOI 10.1016/j.ccr.2008.08.012
   Bellmunt J, 2017, NEW ENGL J MED, V376, P1015, DOI 10.1056/NEJMoa1613683
   Bennett MW, 1998, J IMMUNOL, V160, P5669
   Bronte V, 2000, BLOOD, V96, P3838, DOI 10.1182/blood.V96.12.3838.h8003838_3838_3846
   Cao K, 2015, ONCOGENE, V34, P5960, DOI 10.1038/onc.2015.46
   Chen X, 2011, FEBS LETT, V585, P3611, DOI 10.1016/j.febslet.2011.04.025
   Chen YL, 2003, J IMMUNOL, V171, P1183, DOI 10.4049/jimmunol.171.3.1183
   Choi C, 1999, J IMMUNOL, V162, P1889
   Chyuan IT, 2018, FRONT IMMUNOL, V9, P0, DOI 10.3389/fimmu.2018.00015
   De Larco JE, 2004, CLIN CANCER RES, V10, P4895, DOI 10.1158/1078-0432.CCR-03-0760
   Denzer K, 2000, J CELL SCI, V113, P3365
   Di Carlo E, 2001, BLOOD, V97, P339, DOI 10.1182/blood.V97.2.339
   Dockrell DH, 1998, J CLIN INVEST, V101, P2394, DOI 10.1172/JCI1171
   Dominguez GA, 2017, CLIN CANCER RES, V23, P2942, DOI 10.1158/1078-0432.CCR-16-1784
   Dudley AC, 2012, CSH PERSPECT MED, V2, P0, DOI 10.1101/cshperspect.a006536
   Ferris RL, 2016, NEW ENGL J MED, V375, P1856, DOI 10.1056/NEJMoa1602252
   Fritzsching B, 2006, BLOOD, V108, P3371, DOI 10.1182/blood-2006-02-005660
   Gastman BR, 2000, BLOOD, V95, P2015, DOI 10.1182/blood.V95.6.2015
   Gettinger SN, 2015, J CLIN ONCOL, V33, P2004, DOI 10.1200/JCO.2014.58.3708
   GRIFFITH TS, 1995, SCIENCE, V270, P1189, DOI 10.1126/science.270.5239.1189
   HAHN S, 1995, IMMUNOL REV, V146, P57, DOI 10.1111/j.1600-065X.1995.tb00684.x
   Hahne M, 1996, SCIENCE, V274, P1363, DOI 10.1126/science.274.5291.1363
   Hailemichael Y, 2013, NAT MED, V19, P465, DOI 10.1038/nm.3105
   Hassin D, 2011, IMMUNOLOGY, V133, P190, DOI 10.1111/j.1365-2567.2011.03426.x
   Hinrichs CS, 2009, P NATL ACAD SCI USA, V106, P17469, DOI 10.1073/pnas.0907448106
   Hohlbaum AM, 2000, J EXP MED, V191, P1209, DOI 10.1084/jem.191.7.1209
   Horton BL, 2018, CANCER IMMUNOL RES, V6, P14, DOI 10.1158/2326-6066.CIR-17-0249
   Huijbers IJ, 2006, CANCER RES, V66, P3278, DOI 10.1158/0008-5472.CAN-05-3216
   Ito Y, 2000, BRIT J CANCER, V82, P1211
   ITOH N, 1991, CELL, V66, P233, DOI 10.1016/0092-8674(91)90614-5
   Jackson CE, 1999, AM J HUM GENET, V64, P1002, DOI 10.1086/302333
   Kameoka M, 1997, INT IMMUNOL, V9, P1453, DOI 10.1093/intimm/9.10.1453
   Kasibhatla S, 1998, MOL CELL, V1, P543, DOI 10.1016/S1097-2765(00)80054-4
   Kawasaki M, 2000, EUR J CANCER, V36, P656, DOI 10.1016/S0959-8049(99)00332-9
   Klebanoff CA, 2016, J CLIN INVEST, V126, P318, DOI 10.1172/JCI81217
   Künkele A, 2015, CANCER IMMUNOL RES, V3, P368, DOI 10.1158/2326-6066.CIR-14-0200
   Lakins MA, 2018, NAT COMMUN, V9, P0, DOI 10.1038/s41467-018-03347-0
   Le Gallo M, 2017, FRONT IMMUNOL, V8, P0, DOI 10.3389/fimmu.2017.01216
   Liguori M, 2016, ONCOTARGET, V7, P41662, DOI 10.18632/oncotarget.9340
   Lin HC, 2012, J BIOL CHEM, V287, P20664, DOI 10.1074/jbc.M111.326058
   LOETSCHER H, 1990, J BIOL CHEM, V265, P20131
   Lünemann JD, 2002, J IMMUNOL, V168, P4881, DOI 10.4049/jimmunol.168.10.4881
   Merz C, 2015, ANTI-CANCER DRUG, V26, P716, DOI 10.1097/CAD.0000000000000237
   Moses K, 2016, SEMIN IMMUNOL, V28, P187, DOI 10.1016/j.smim.2016.03.018
   Motz GT, 2014, NAT MED, V20, P607, DOI 10.1038/nm.3541
   Motzer RJ, 2007, NEW ENGL J MED, V356, P115, DOI 10.1056/NEJMoa065044
   NAGATA S, 1995, IMMUNOL TODAY, V16, P39, DOI 10.1016/0167-5699(95)80069-7
   Nagata S, 1997, CELL, V88, P355, DOI 10.1016/S0092-8674(00)81874-7
   Naudé PJW, 2011, FEBS J, V278, P888, DOI 10.1111/j.1742-4658.2011.08017.x
   OConnell J, 1996, J EXP MED, V184, P1075, DOI 10.1084/jem.184.3.1075
   Oikonomou E, 2007, BRIT J CANCER, V97, P73, DOI 10.1038/sj.bjc.6603835
   Ottonello L, 1999, J IMMUNOL, V162, P3601
   Pan GH, 1997, SCIENCE, V277, P815, DOI 10.1126/science.277.5327.815
   Pan GH, 1998, FEBS LETT, V424, P41, DOI 10.1016/S0014-5793(98)00135-5
   Pan GH, 1997, SCIENCE, V276, P111, DOI 10.1126/science.276.5309.111
   Peyvandi S, 2015, CANCER RES, V75, P4292, DOI 10.1158/0008-5472.CAN-14-1848
   Plaza-Sirvent C, 2017, CELL REP, V18, P12, DOI 10.1016/j.celrep.2016.12.022
   Popivanova BK, 2008, J CLIN INVEST, V118, P560, DOI 10.1172/JC132453
   RAMSDELL F, 1994, EUR J IMMUNOL, V24, P928, DOI 10.1002/eji.1830240422
   Raposo G, 1996, J EXP MED, V183, P1161, DOI 10.1084/jem.183.3.1161
   Reilly LAO, 2009, NATURE, V461, P659, DOI 10.1038/nature08402
   Rescigno M, 2000, J EXP MED, V192, P1661, DOI 10.1084/jem.192.11.1661
   Restifo NP, 2000, NAT MED, V6, P493, DOI 10.1038/74955
   Ryan AE, 2005, CANCER RES, V65, P9817, DOI 10.1158/0008-5472.CAN-05-1462
   Schadendorf D, 2015, J CLIN ONCOL, V33, P1889, DOI 10.1200/JCO.2014.56.2736
   Scott KA, 2003, MOL CANCER THER, V2, P445
   Seino K, 1998, J IMMUNOL, V161, P4484
   Seino KI, 1997, NAT MED, V3, P165, DOI 10.1038/nm0297-165
   Sheridan JP, 1997, SCIENCE, V277, P818, DOI 10.1126/science.277.5327.818
   Sinha P, 2011, BLOOD, V117, P5381, DOI 10.1182/blood-2010-11-321752
   Soudja SM, 2010, CANCER RES, V70, P3515, DOI 10.1158/0008-5472.CAN-09-4354
   Steller EJA, 2011, CELL CYCLE, V10, P3857, DOI 10.4161/cc.10.22.18290
   Stranges PB, 2007, IMMUNITY, V26, P629, DOI 10.1016/j.immuni.2007.03.016
   SUDA T, 1993, CELL, V75, P1169, DOI 10.1016/0092-8674(93)90326-L
   TANAKA M, 1995, EMBO J, V14, P1129, DOI 10.1002/j.1460-2075.1995.tb07096.x
   Teodorczyk M, 2015, CELL DEATH DIFFER, V22, P1192, DOI 10.1038/cdd.2014.217
   Tischner D, 2010, CELL DEATH DIS, V1, Pe48, DOI 10.1038/cddis.2010.27
   Tischner D, 2012, J AUTOIMMUN, V38, P59, DOI 10.1016/j.jaut.2011.12.008
   Vanamee ES, 2017, TRENDS MOL MED, V23, P1037, DOI 10.1016/j.molmed.2017.09.007
   VANDENABEELE P, 1995, TRENDS CELL BIOL, V5, P392, DOI 10.1016/S0962-8924(00)89088-1
   Walczak H, 2013, CSH PERSPECT BIOL, V5, P0, DOI 10.1101/cshperspect.a008698
   Walker PR, 1998, CURR OPIN IMMUNOL, V10, P564, DOI 10.1016/S0952-7915(98)80225-2
   Wehbe M, 2012, PLOS ONE, V7, P0, DOI 10.1371/journal.pone.0049419
   Wendling U, 2000, CELL DEATH DIFFER, V7, P637, DOI 10.1038/sj.cdd.4400692
   Wick W, 2014, CLIN CANCER RES, V20, P6304, DOI 10.1158/1078-0432.CCR-14-0951-T
   Wild-Bode C, 2001, CANCER RES, V61, P2744
   Willems F, 2000, BLOOD, V95, P3478, DOI 10.1182/blood.V95.11.3478.011k10_3478_3482
   Wolfers J, 2001, NAT MED, V7, P297, DOI 10.1038/85438
   Wu GS, 1999, CANCER RES, V59, P2770
   Yu JS, 2003, J NEURO-ONCOL, V64, P55, DOI 10.1023/A:1024933925645
   Zhao XQ, 2012, J CLIN INVEST, V122, P4094, DOI 10.1172/JCI64115
   Zhaorigetu S, 2003, ONCOL REP, V10, P537
   Zhou J, 2018, SEMIN IMMUNOL, V35, P19, DOI 10.1016/j.smim.2017.12.004
   Zhu J, 2017, NAT COMMUN, V8, P0, DOI 10.1038/s41467-017-00784-1
   2012, 1900, V287, V0, PP2912, DOI 10.1074/JBC.M112.362038
   2018, 1900, V19, V0, PP108, DOI 10.1038/S41590-017-0022-X
   2009, 1900, V182, V0, P1469
   2007, 1900, V37, V0, PP2196, DOI 10.1002/EJI.200636541
   2015, 1900, V66, V0, PP97, DOI 10.1146/ANNUREV-MED-051013-052304
   2012, 1900, V33, V0, PP949, DOI 10.1093/CARCIN/BGS123
   2008, 1900, V13, V0, PP235, DOI 10.1016/J.CCR.2008.02.003
   2011, 1900, V186, V0, PP5212, DOI 10.4049/JIMMUNOL.1002374
   NATURE, 1900, P789, V0, P0, DOI DOI 10.1038/35037
   J IMMUNOL, 1900, P779, V0, P0
   2010, 1900, V22, V0, PP212, DOI 10.1016/J.CELLSIG.2009.09.016
   2013, 1900, V62, V0, PP653, DOI 10.1007/S00262-012-1370-X
   2014, 1900, V192, V0, PP5821, DOI 10.4049/JIMMUNOL.1400404
   2003, 1900, V10, V0, PP66, DOI 10.1038/SJ.CDD.4401187
   1996, 1900, V274, V0, P990
   2001, 1900, V31, V0, PP2504, DOI 10.1002/1521-4141(200108)31:8%3C2504:AID-IMMU2504%3E3.0.CO;2-C
   1998, 1900, V28, V0, PP143, DOI 10.1002/(SICI)1521-4141(199801)28:01%3C143:AID-IMMU143%3E3.0.CO;2-3
NR 116
TC 84
Z9 90
U1 0
U2 29
PU SPRINGER
PI NEW YORK
PA 233 SPRING ST, NEW YORK, NY 10013 USA
SN 0340-7004
EI 1432-0851
J9 CANCER IMMUNOL IMMUN
JI Cancer Immunol. Immunother.
PD MAY 15
PY 2019
VL 68
IS 5
BP 835
EP 847
DI 10.1007/s00262-018-2269-y
PG 13
WC Oncology; Immunology
SC Oncology; Immunology
GA HX9EI
UT WOS:000467709400013
PM 30406374
DA 2025-02-17
ER

PT J
AU Antonopoulos, M
   Van Gool, SW
   Dionysiou, D
   Graf, N
   Stamatakos, G
AF Antonopoulos, Markos
   Van Gool, Stefaan W.
   Dionysiou, Dimitra
   Graf, Norbert
   Stamatakos, Georgios
TI Immune Phenotype Correlates With Survival in Patients With GBM Treated With Standard Temozolomide-based Therapy and Immunotherapy
SO ANTICANCER RESEARCH
LA English
DT Article
DE GBM; glioblastoma multiforme; malignant glioma; immunotherapy; dendritic cell vaccination; circulating lymphocytic phenotype; biomarker; overall survival
ID recursive partitioning analysis; relapsed malignant glioma; phase-iii; tumor microenvironment; adjuvant temozolomide; glioblastoma; radiotherapy; vaccination; concomitant; resection
AB Background/Aim: The need for more effective treatment modalities that can improve the clinical outcome of patients with glioblastoma multiforme remains imperative. Dendritic cell vaccination is a fast-developing treatment modality, currently under exploration. Functional immune cell subpopulations may play a role in the final outcome. Materials and Methods: Data from 101 patients drawn from the HGG-2010 trial, including baseline patient characteristics and fluorescence-activated cell sorting of immune cell subpopulations, were analyzed by statistical and machinelearning methods. Results: The analysis revealed strong correlations between immune profiles and overall survival, when the extent of resection and the vaccination schedule were used as stratification variables. Conclusion: A systematic, in silico workflow detecting strong and statistically significant correlations between overall survival and immune profilederived quantities obtained at the start of dendritic cell vaccination was devised. The derived correlations could serve as a basis for the identification of prognostic markers discriminating between potential long-and short-term survivors of patients with glioblastoma multiforme.
C1 [Antonopoulos, Markos; Dionysiou, Dimitra; Stamatakos, Georgios] Natl Tech Univ Athens, Sch Elect & Comp Engn, Inst Commun & Comp Syst, Iroon Polytechniou Str 9, Athens 15780, Greece.
   [Van Gool, Stefaan W.] Immunooncol Ctr Koln, Cologne, Germany.
   [Graf, Norbert] Saarland Univ, Med Ctr, Dept Pediat Oncol & Hematol, Homburg, Germany.
C3 National Technical University of Athens; Universitatsklinikum des Saarlandes
RP Antonopoulos, M (通讯作者)，Natl Tech Univ Athens, Sch Elect & Comp Engn, Inst Commun & Comp Syst, Iroon Polytechniou Str 9, Athens 15780, Greece.
EM markos523@yahoo.gr
FU European Union [600841]
CR Unknown -, 2004, KERNEL METHODS PATTE, V0, P0
   Ardon H, 2012, CANCER IMMUNOL IMMUN, V61, P2033, DOI 10.1007/s00262-012-1261-1
   Ardon H, 2010, J NEURO-ONCOL, V99, P261, DOI 10.1007/s11060-010-0131-y
   Cao JX, 2014, PLOS ONE, V9, P0, DOI 10.1371/journal.pone.0107173
   Claes A, 2007, ACTA NEUROPATHOL, V114, P443, DOI 10.1007/s00401-007-0293-7
   CURRAN WJ, 1993, J NATL CANCER I, V85, P704, DOI 10.1093/jnci/85.9.704
   De Vleeschouwer S, 2005, CANCER IMMUNOL IMMUN, V54, P372, DOI 10.1007/s00262-004-0615-8
   De Vleeschouwer S, 2008, CLIN CANCER RES, V14, P3098, DOI 10.1158/1078-0432.CCR-07-4875
   De Vleeschouwer S, 2012, CANCER IMMUNOL IMMUN, V61, P2105, DOI 10.1007/s00262-012-1271-z
   Dejaegher J, 2017, LOCAL SYSTEMIC IMMUN, V0, P0
   Eagles ME, 2018, THER CLIN RISK MANAG, V14, P1299, DOI 10.2147/TCRM.S135865
   Hegi ME, 2005, NEW ENGL J MED, V352, P997, DOI 10.1056/NEJMoa043331
   Inogés S, 2017, J TRANSL MED, V15, P0, DOI 10.1186/s12967-017-1202-z
   Jan CI, 2018, FRONT IMMUNOL, V9, P0, DOI 10.3389/fimmu.2018.00727
   Kmiecik J, 2013, J NEUROIMMUNOL, V264, P71, DOI 10.1016/j.jneuroim.2013.08.013
   Liau LM, 2018, J TRANSL MED, V16, P0, DOI 10.1186/s12967-018-1507-6
   Mirimanoff RO, 2006, J CLIN ONCOL, V24, P2563, DOI 10.1200/JCO.2005.04.5963
   Pellegatta S, 2018, ONCOIMMUNOLOGY, V7, P0, DOI 10.1080/2162402X.2017.1412901
   Pichlmeier U, 2008, NEURO-ONCOLOGY, V10, P1025, DOI 10.1215/15228517-2008-052
   Preston CC, 2013, PLOS ONE, V8, P0, DOI 10.1371/journal.pone.0080063
   Rapp M, 2006, J NEUROSURG, V105, P41, DOI 10.3171/jns.2006.105.1.41
   Rutkowski S, 2004, BRIT J CANCER, V91, P1656, DOI 10.1038/sj.bjc.6602195
   Sokratous G, 2017, HUM VACC IMMUNOTHER, V13, P2575, DOI 10.1080/21645515.2017.1303582
   Stummer W, 2006, LANCET ONCOL, V7, P392, DOI 10.1016/S1470-2045(06)70665-9
   Stupp R, 2005, NEW ENGL J MED, V352, P987, DOI 10.1056/NEJMoa043330
   Stupp R, 2009, LANCET ONCOL, V10, P459, DOI 10.1016/S1470-2045(09)70025-7
   Sturm D, 2012, CANCER CELL, V22, P425, DOI 10.1016/j.ccr.2012.08.024
   Thakkar JP, 2014, CANCER EPIDEM BIOMAR, V23, P1985, DOI 10.1158/1055-9965.EPI-14-0275
   Van Gool SW, 2015, FRONT ONCOL, V5, P0, DOI 10.3389/fonc.2015.00098
   Vatu Bogdan Ionel, 2019, J IMMUNOASSAY IMMUNOCHEM, V40, P70, DOI 10.1080/15321819.2018.1551804
   Wang X, 2014, CANCER INVEST, V32, P451, DOI 10.3109/07357907.2014.958234
   Yao Y, 2018, CANCER IMMUNOL IMMUN, V67, P1777, DOI 10.1007/s00262-018-2232-y
NR 32
TC 17
Z9 18
U1 0
U2 7
PU INT INST ANTICANCER RESEARCH
PI ATHENS
PA EDITORIAL OFFICE 1ST KM KAPANDRITIOU-KALAMOU RD KAPANDRITI, PO BOX 22, ATHENS 19014, GREECE
SN 0250-7005
EI 1791-7530
J9 ANTICANCER RES
JI Anticancer Res.
PD APR 15
PY 2019
VL 39
IS 4
BP 2043
EP 2051
DI 10.21873/anticanres.13315
PG 9
WC Oncology
SC Oncology
GA HS1JZ
UT WOS:000463619600047
PM 30952748
DA 2025-02-17
ER

PT J
AU Dastmalchi, F
   Karachi, A
   Yang, CL
   Azari, H
   Sayour, EJ
   Dechkovskaia, A
   Vlasak, AL
   Saia, ME
   Lovaton, RE
   Mitchell, DA
   Rahman, M
AF Dastmalchi, Farhad
   Karachi, Aida
   Yang, Changlin
   Azari, Hassan
   Sayour, Elias Joseph
   Dechkovskaia, Anjelika
   Vlasak, Alexander Loren
   Saia, Megan Ellen
   Lovaton, Rolando Eladio
   Mitchell, Duane Anthony
   Rahman, Maryam
TI Sarcosine promotes trafficking of dendritic cells and improves efficacy of anti-tumor dendritic cell vaccines via CXC chemokine family signaling
SO JOURNAL FOR IMMUNOTHERAPY OF CANCER
LA English
DT Article
DE Dendritic cell vaccine; Immunotherapy; Glioblastoma; Cell migration; Sarcosine; CXCR2
ID glycine transporter glyt1; expression; mice; vaccination
AB Background Dendritic cell (DC) vaccine efficacy is directly related to the efficiency of DC migration to the lymph node after delivery to the patient. We discovered that a naturally occurring metabolite, sarcosine, increases DC migration in human and murine cells resulting in significantly improved anti-tumor efficacy. We hypothesized that sarcosine induced cell migration was due to chemokine signaling. Methods DCs were harvested from the bone marrow of wild type C57BL/6 mice and electroporated with tumor messenger RNA (mRNA). Human DCs were isolated from peripheral blood mononuclear cells (PBMCs). DCs were treated with 20 mM of sarcosine. Antigen specific T cells were isolated from transgenic mice and injected intravenously into tumor bearing mice. DC vaccines were delivered via intradermal injection. In vivo migration was evaluated by flow cytometry and immunofluorescence microscopy. Gene expression in RNA was investigated in DCs via RT-PCR and Nanostring. Results Sarcosine significantly increased human and murine DC migration in vitro. In vivo sarcosine-treated DCs had significantly increased migration to both the lymph nodes and spleens after intradermal delivery in mice. Sarcosine-treated DC vaccines resulted in significantly improved tumor control in a B16F10-OVA tumor flank model and improved survival in an intracranial GL261-gp100 glioma model. Gene expression demonstrated an upregulation of CXCR2, CXCL3 and CXCL1 in sarcosine- treated DCs. Further metabolic analysis demonstrated the up-regulation of cyclooxygenase-1 and Pik3cg. Sarcosine induced migration was abrogated by adding the CXCR2 neutralizing antibody in both human and murine DCs. CXCR2 neutralizing antibody also removed the survival benefit of sarcosine-treated DCs in the tumor models. Conclusion Sarcosine increases the migration of murine and human DCs via the CXC chemokine pathway. This platform can be utilized to improve existing DC vaccine strategies.
C1 [Dastmalchi, Farhad; Karachi, Aida; Yang, Changlin; Azari, Hassan; Sayour, Elias Joseph; Dechkovskaia, Anjelika; Vlasak, Alexander Loren; Saia, Megan Ellen; Mitchell, Duane Anthony; Rahman, Maryam] Univ Florida, UF Brain Tumor Immunotherapy Program, Preston A Wells Jr Ctr Brain Tumor Therapy, Gainesville, FL 32611 USA.
   [Lovaton, Rolando Eladio] Hosp Cayetano Heredia, Neurosurg Serv, Lima, Peru.
C3 State University System of Florida; University of Florida
RP Dastmalchi, F (通讯作者)，Univ Florida, UF Brain Tumor Immunotherapy Program, Preston A Wells Jr Ctr Brain Tumor Therapy, Gainesville, FL 32611 USA.
EM farhad.dastmalchi@neurosurgery.ufl.edu
FU Ocala Royal Dames; ABC2/FCBTR; NINDS
CR Ardon H, 2012, CANCER IMMUNOL IMMUN, V61, P2033, DOI 10.1007/s00262-012-1261-1
   Braber S, 2011, EUR J PHARMACOL, V668, P443, DOI 10.1016/j.ejphar.2011.03.025
   Daro E, 2000, J IMMUNOL, V165, P49, DOI 10.4049/jimmunol.165.1.49
   Farhad D, 2018, DENDRITIC CELL THERA, V0, P0
   Feijoó E, 2005, INT J CANCER, V116, P275, DOI 10.1002/ijc.21046
   Herbold W, 2010, INFECT IMMUN, V78, P2620, DOI 10.1128/IAI.01169-09
   Howard A, 2010, J PHYSIOL-LONDON, V588, P995, DOI 10.1113/jphysiol.2009.186262
   Johnson LA, 2013, J CELL SCI, V126, P5259, DOI 10.1242/jcs.135343
   Kantoff PW, 2010, NEW ENGL J MED, V363, P411, DOI 10.1056/NEJMoa1001294
   Kielian T, 2001, J IMMUNOL, V166, P4634, DOI 10.4049/jimmunol.166.7.4634
   Liau LM, 2005, CLIN CANCER RES, V11, P5515, DOI 10.1158/1078-0432.CCR-05-0464
   Liu P, 2008, ARTERIOSCL THROM VAS, V28, P243, DOI 10.1161/ATVBAHA.107.158675
   Lourenco S, 2015, J IMMUNOL, V194, P3463, DOI 10.4049/jimmunol.1402097
   McCole DF, 2010, J PHYSIOL-LONDON, V588, P1033, DOI 10.1113/jphysiol.2010.188516
   Mitchell DA, 2015, NATURE, V519, P366, DOI 10.1038/nature14320
   Muñoz SM, 2016, BIOMEDICA, V36, P239, DOI 10.7705/biomedica.v36i2.2885
   Ni HT, 2001, J NEURO-ONCOL, V51, P1, DOI 10.1023/A:1006452726391
   Pérez-Torres I, 2011, CAN J PHYSIOL PHARM, V89, P899, DOI 10.1139/Y11-086
   Phuphanich S, 2013, CANCER IMMUNOL IMMUN, V62, P125, DOI 10.1007/s00262-012-1319-0
   Piqueras B, 2006, BLOOD, V107, P2613, DOI 10.1182/blood-2005-07-2965
   Prins RM, 2008, NEW ENGL J MED, V359, P539, DOI 10.1056/NEJMc0804818
   Prins RM, 2011, CLIN CANCER RES, V17, P1603, DOI 10.1158/1078-0432.CCR-10-2563
   Sebrell TA, 2019, CELL MOL GASTROENTER, V8, P157, DOI 10.1016/j.jcmgh.2019.02.010
   Sozzani S, 1997, J IMMUNOL, V159, P1993
   Sprague L, 2014, EXP CELL RES, V323, P7, DOI 10.1016/j.yexcr.2014.01.031
   Tedder Thomas F, 2001, CURR PROTOC IMMUNOL, VChapter 7, P0, DOI 10.1002/0471142735.im0732s23
   Vandenberk L, 2016, ONCOIMMUNOLOGY, V5, P0, DOI 10.1080/2162402X.2015.1083669
   Wilson AJ, 2015, ONCOTARGET, V6, P21353, DOI 10.18632/oncotarget.3860
   Zhang HX, 2009, NEUROPHARMACOLOGY, V57, P551, DOI 10.1016/j.neuropharm.2009.07.019
   ZHOU LJ, 1995, BLOOD, V86, P3295, DOI 10.1182/blood.V86.9.3295.bloodjournal8693295
NR 30
TC 28
Z9 29
U1 1
U2 17
PU BMC
PI LONDON
PA CAMPUS, 4 CRINAN ST, LONDON N1 9XW, ENGLAND
SN 2051-1426
EI 
J9 J IMMUNOTHER CANCER
JI J. Immunother. Cancer
PD NOV 21
PY 2019
VL 7
IS 1
BP 
EP 
DI 10.1186/s40425-019-0809-4
PG 13
WC Oncology; Immunology
SC Oncology; Immunology
GA JU3XQ
UT WOS:000501612400006
PM 31753028
DA 2025-02-17
ER

PT J
AU Srivastava, S
   Jackson, C
   Kim, T
   Choi, J
   Lim, M
AF Srivastava, Siddhartha
   Jackson, Christina
   Kim, Timothy
   Choi, John
   Lim, Michael
TI A Characterization of Dendritic Cells and Their Role in Immunotherapy in Glioblastoma: From Preclinical Studies to Clinical Trials
SO CANCERS
LA English
DT Review
DE dendritic cells; immunotherapy; checkpoint inhibition; glioblastoma; vaccine; plasmacytoid; myeloid; combination therapy; clinical trial
ID metastatic melanoma patients; malignant glioma patients; antigen-presenting cells; toll-like receptors; double-stranded-rna; long-term survival; killer t-cells; tumor lysate; immune-response; human cytomegalovirus
AB Glioblastoma (GBM) is the most common and fatal primary central nervous system malignancy in adults with a median survival of less than 15 months. Surgery, radiation, and chemotherapy are the standard of care and provide modest benefits in survival, but tumor recurrence is inevitable. The poor prognosis of GBM has made the development of novel therapies targeting GBM of paramount importance. Immunotherapy via dendritic cells (DCs) has garnered attention and research as a potential strategy to boost anti-tumor immunity in recent years. As the professional antigen processing and presenting cells, DCs play a key role in the initiation of anti-tumor immune responses. Pre-clinical studies in GBM have shown long-term tumor survival and immunological memory in murine models with stimulation of DC activity with various antigens and costimulatory molecules. Phase I and II clinical trials of DC vaccines in GBM have demonstrated some efficacy in improving the median overall survival with minimal to no toxicity with promising initial results from the first Phase III trial. However, there remains no standardization of vaccines in terms of which antigens are used to pulse DCs ex vivo, sites of DC injection, and optimal adjuvant therapies. Future work with DC vaccines aims to elucidate the efficacy of DC-based therapy alone or in combination with other immunotherapy adjuvants in additional Phase III trials.
C1 [Srivastava, Siddhartha; Jackson, Christina; Kim, Timothy; Choi, John; Lim, Michael] Johns Hopkins Univ, Sch Med, Dept Neurosurg, Baltimore, MD 21205 USA.
C3 Johns Hopkins University
RP Lim, M (通讯作者)，Johns Hopkins Univ, Sch Med, Dept Neurosurg, Baltimore, MD 21205 USA.
EM ssriva22@jhmi.edu; cjackson@jhmi.edu; tkim94@jhmi.edu; jchoi134@jhmi.edu; mlim3@jhmi.edu
FU Aegenus; Altor; DNAtrix; Arbor; BMS; Accuray
CR Abbott NJ, 2013, J INHERIT METAB DIS, V36, P437, DOI 10.1007/s10545-013-9608-0
   Abbott NJ, 2006, NAT REV NEUROSCI, V7, P41, DOI 10.1038/nrn1824
   Akiyama Y, 2012, BMC CANCER, V12, P0, DOI 10.1186/1471-2407-12-623
   Albert ML, 2001, NAT IMMUNOL, V2, P1010, DOI 10.1038/ni722
   Antonios JP, 2016, JCI INSIGHT, V1, P0, DOI 10.1172/jci.insight.87059
   Ardon H, 2010, J NEURO-ONCOL, V99, P261, DOI 10.1007/s11060-010-0131-y
   Ardon H, 2010, PEDIATR BLOOD CANCER, V54, P519, DOI 10.1002/pbc.22319
   Asano K, 2011, IMMUNITY, V34, P85, DOI 10.1016/j.immuni.2010.12.011
   Ashley DM, 1997, J EXP MED, V186, P1177, DOI 10.1084/jem.186.7.1177
   Aspelund A, 2015, J EXP MED, V212, P991, DOI 10.1084/jem.20142290
   Bailey SL, 2007, NAT IMMUNOL, V8, P172, DOI 10.1038/ni1430
   Bassiri H, 2014, CANCER IMMUNOL RES, V2, P59, DOI 10.1158/2326-6066.CIR-13-0104
   Batich KA, 2017, CLIN CANCER RES, V23, P1898, DOI 10.1158/1078-0432.CCR-16-2057
   Belmans J, 2017, SCI REP-UK, V7, P0, DOI 10.1038/s41598-017-12584-0
   Bentivoglio M, 2014, TRENDS NEUROSCI, V37, P325, DOI 10.1016/j.tins.2014.03.007
   Blasius AL, 2010, IMMUNITY, V32, P305, DOI 10.1016/j.immuni.2010.03.012
   Böttcher JP, 2018, TRENDS CANCER, V4, P784, DOI 10.1016/j.trecan.2018.09.001
   Bol KF, 2016, CLIN CANCER RES, V22, P1897, DOI 10.1158/1078-0432.CCR-15-1399
   Bregy A, 2013, CANCER TREAT REV, V39, P891, DOI 10.1016/j.ctrv.2013.05.007
   Brendecke SM, 2015, SEMIN IMMUNOPATHOL, V37, P591, DOI 10.1007/s00281-015-0520-6
   Broz ML, 2014, CANCER CELL, V26, P638, DOI 10.1016/j.ccell.2014.09.007
   Bu N, 2011, J NEURO-ONCOL, V104, P659, DOI 10.1007/s11060-011-0537-1
   Candolfi M, 2012, NEOPLASIA, V14, P757, DOI 10.1593/neo.12794
   Carbone E, 1997, J EXP MED, V185, P2053, DOI 10.1084/jem.185.12.2053
   Carlin LM, 2013, CELL, V153, P362, DOI 10.1016/j.cell.2013.03.010
   Caruso DA, 2004, NEURO-ONCOLOGY, V6, P236, DOI 10.1215/S1152851703000668
   da Fonseca ACC, 2013, CLIN DEV IMMUNOL, V0, P0, DOI DOI 10.1155/2013/264124
   Cebrián C, 2014, FRONT NEUROANAT, V8, P0, DOI 10.3389/fnana.2014.00114
   Cella M, 1999, NAT MED, V5, P919, DOI 10.1038/11360
   Cella M, 1999, J EXP MED, V189, P821, DOI 10.1084/jem.189.5.821
   Chang CN, 2011, J CLIN NEUROSCI, V18, P1048, DOI 10.1016/j.jocn.2010.11.034
   Chistiakov DA, 2015, IMMUNOBIOLOGY, V220, P833, DOI 10.1016/j.imbio.2014.12.010
   Cho DY, 2012, WORLD NEUROSURG, V77, P736, DOI 10.1016/j.wneu.2011.08.020
   Choi CW, 2019, CANCER RES TREAT, V51, P464, DOI 10.4143/crt.2018.186
   Chuang HC, 2018, ORAL ONCOL, V86, P141, DOI 10.1016/j.oraloncology.2018.09.015
   Cobbs CS, 2002, CANCER RES, V62, P3347
   Collin M, 2018, IMMUNOLOGY, V154, P3, DOI 10.1111/imm.12888
   Collin M, 2013, IMMUNOLOGY, V140, P22, DOI 10.1111/imm.12117
   Colton CA, 2013, J NEUROIMMUNE PHARM, V8, P145, DOI 10.1007/s11481-012-9414-8
   Colton CA, 2010, CNS NEUROL DISORD-DR, V9, P174, DOI 10.2174/187152710791012053
   Colton CA, 2009, J NEUROIMMUNE PHARM, V4, P399, DOI 10.1007/s11481-009-9164-4
   Conrad C, 2012, CANCER RES, V72, P5240, DOI 10.1158/0008-5472.CAN-12-2271
   Cullheim S, 2010, NEUROSCIENTIST, V16, P600, DOI 10.1177/1073858410381534
   DAgostino PM, 2012, ACTA NEUROPATHOL, V124, P599, DOI 10.1007/s00401-012-1018-0
   De Santo C, 2008, J CLIN INVEST, V118, P4036, DOI 10.1172/JCI36264
   De Vleeschouwer S, 2008, CLIN CANCER RES, V14, P3098, DOI 10.1158/1078-0432.CCR-07-4875
   de Vries IJM, 2003, CANCER RES, V63, P12
   de Vrij J, 2015, INT J CANCER, V137, P1630, DOI 10.1002/ijc.29521
   Delgado-López PD, 2016, CLIN TRANSL ONCOL, V18, P1062, DOI 10.1007/s12094-016-1497-x
   DeSmedt T, 1997, EUR J IMMUNOL, V27, P1229, DOI 10.1002/eji.1830270526
   Dhodapkar KM, 2004, INT J CANCER, V109, P893, DOI 10.1002/ijc.20050
   Dhodapkar MV, 2014, SCI TRANSL MED, V6, P0, DOI 10.1126/scitranslmed.3008068
   Dhodapkar MV, 2001, J EXP MED, V193, P233, DOI 10.1084/jem.193.2.233
   Dieu MC, 1998, J EXP MED, V188, P373, DOI 10.1084/jem.188.2.373
   Dillman RO, 2012, J IMMUNOTHER, V35, P641, DOI 10.1097/CJI.0b013e31826f79c8
   Ding DL, 2014, J NEURO-ONCOL, V116, P515, DOI 10.1007/s11060-013-1350-9
   Doebel T, 2017, TRENDS IMMUNOL, V38, P817, DOI 10.1016/j.it.2017.06.008
   Du XR, 2018, NATURE, V558, P141, DOI 10.1038/s41586-018-0177-0
   Ellert-Miklaszewska A, 2013, GLIA, V61, P1178, DOI 10.1002/glia.22510
   Fadul CE, 2011, J IMMUNOTHER, V34, P382, DOI 10.1097/CJI.0b013e318215e300
   Faget J, 2012, CANCER RES, V72, P6130, DOI 10.1158/0008-5472.CAN-12-2409
   Fearon DT, 1996, SCIENCE, V272, P50, DOI 10.1126/science.272.5258.50
   Feng ES, 2017, EUR NEUROL, V77, P201, DOI 10.1159/000455842
   Fujii S, 2003, J EXP MED, V198, P267, DOI 10.1084/jem.20030324
   Gabrusiewicz K, 2011, PLOS ONE, V6, P0, DOI 10.1371/journal.pone.0023902
   Gardner A, 2016, TRENDS IMMUNOL, V37, P855, DOI 10.1016/j.it.2016.09.006
   Garg AD, 2017, TRENDS IMMUNOL, V38, P577, DOI 10.1016/j.it.2017.05.006
   Garzon-Muvdi Tomas, 2018, ONCOTARGET, V9, P20681, DOI 10.18632/oncotarget.25061
   GEHRMANN J, 1995, BRAIN RES REV, V20, P269, DOI 10.1016/0165-0173(94)00015-H
   Gilliet M, 2008, NAT REV IMMUNOL, V8, P594, DOI 10.1038/nri2358
   Graeber MB, 2010, ACTA NEUROPATHOL, V119, P89, DOI 10.1007/s00401-009-0622-0
   Grauer OM, 2008, INT J CANCER, V122, P1794, DOI 10.1002/ijc.23284
   Guilliams M, 2016, IMMUNITY, V45, P669, DOI 10.1016/j.immuni.2016.08.015
   Guilliams M, 2014, NAT REV IMMUNOL, V14, P571, DOI 10.1038/nri3712
   Hambardzumyan D, 2016, NAT NEUROSCI, V19, P20, DOI 10.1038/nn.4185
   Han DL, 2019, NATURE, V566, P270, DOI 10.1038/s41586-019-0916-x
   Haraguchi K, 2006, LEUKEMIA LYMPHOMA, V47, P2218, DOI 10.1080/10428190600682688
   Hartmann G, 1999, P NATL ACAD SCI USA, V96, P9305, DOI 10.1073/pnas.96.16.9305
   Hassanzadeh-Kiabi N, 2017, J IMMUNOL, V198, P375, DOI 10.4049/jimmunol.1601143
   Heimberger AB, 2003, CLIN CANCER RES, V9, P4247
   Heimberger AB, 2000, J NEUROIMMUNOL, V103, P16, DOI 10.1016/S0165-5728(99)00172-1
   Hermans IF, 2003, J IMMUNOL, V171, P5140, DOI 10.4049/jimmunol.171.10.5140
   Herz J, 2017, IMMUNITY, V46, P943, DOI 10.1016/j.immuni.2017.06.007
   Hilkens CMU, 1997, BLOOD, V90, P1920, DOI 10.1182/blood.V90.5.1920
   Hochrein H, 2000, J EXP MED, V192, P823, DOI 10.1084/jem.192.6.823
   Hong BX, 2019, MOL THER-ONCOLYTICS, V12, P93, DOI 10.1016/j.omto.2018.11.005
   Hunn MK, 2015, J NEURO-ONCOL, V121, P319, DOI 10.1007/s11060-014-1635-7
   Inogés S, 2017, J TRANSL MED, V15, P0, DOI 10.1186/s12967-017-1202-z
   Iwami K, 2012, CYTOTHERAPY, V14, P733, DOI 10.3109/14653249.2012.666633
   Jakubzick C, 2013, IMMUNITY, V39, P599, DOI 10.1016/j.immuni.2013.08.007
   Jie X, 2012, CELL BIOCHEM BIOPHYS, V62, P91, DOI 10.1007/s12013-011-9265-6
   Jouanneau E, 2006, CANCER IMMUNOL IMMUN, V55, P254, DOI 10.1007/s00262-005-0040-7
   Kadowaki N, 2001, J IMMUNOL, V166, P2291, DOI 10.4049/jimmunol.166.4.2291
   Kalinski P, 1998, J IMMUNOL, V161, P2804
   Kantoff PW, 2010, NEW ENGL J MED, V363, P411, DOI 10.1056/NEJMoa1001294
   Kastenmüller W, 2013, IMMUNITY, V38, P502, DOI 10.1016/j.immuni.2012.11.012
   Kawai T, 2011, IMMUNITY, V34, P637, DOI 10.1016/j.immuni.2011.05.006
   Kikuchi T, 2001, CANCER IMMUNOL IMMUN, V50, P337, DOI 10.1007/s002620100205
   Kikuchi T, 2004, J IMMUNOTHER, V27, P452, DOI 10.1097/00002371-200411000-00005
   Kim CH, 2007, IMMUNOLOGY, V122, P615, DOI 10.1111/j.1365-2567.2007.02680.x
   Kim JW, 2018, NEUROTHERAPEUTICS, V15, P1127, DOI 10.1007/s13311-018-0650-3
   Klechevsky E, 2008, IMMUNITY, V29, P497, DOI 10.1016/j.immuni.2008.07.013
   KRIEG AM, 1995, NATURE, V374, P546, DOI 10.1038/374546a0
   Krombach J, 2019, ONCOIMMUNOLOGY, V8, P0, DOI 10.1080/2162402X.2018.1523097
   LAMPSON LA, 1995, MICROSC RES TECHNIQ, V32, P267, DOI 10.1002/jemt.1070320402
   Lande R, 2008, J NEUROPATH EXP NEUR, V67, P388, DOI 10.1097/NEN.0b013e31816fc975
   Lasky JL, 2013, ANTICANCER RES, V33, P2047
   Li JL, 2017, ONCOTARGET, V8, P26256, DOI 10.18632/oncotarget.15445
   Li TF, 2019, ACTA BIOMATER, V86, P381, DOI 10.1016/j.actbio.2019.01.020
   Li TF, 2018, BIOMATERIALS, V181, P35, DOI 10.1016/j.biomaterials.2018.07.035
   Liau L M, 2000, NEUROSURG FOCUS, V9, P0
   Liau LM, 2018, J TRANSL MED, V16, P0, DOI 10.1186/s12967-018-1507-6
   Liau LM, 2005, CLIN CANCER RES, V11, P5515, DOI 10.1158/1078-0432.CCR-05-0464
   Liau LM, 1999, J NEUROSURG, V90, P1115, DOI 10.3171/jns.1999.90.6.1115
   Lipscomb MF, 2002, PHYSIOL REV, V82, P97, DOI 10.1152/physrev.00023.2001
   Liu HY, 2017, CANCER LETT, V411, P182, DOI 10.1016/j.canlet.2017.09.022
   Liu LM, 1998, INT IMMUNOL, V10, P1017, DOI 10.1093/intimm/10.8.1017
   Louveau A, 2015, NATURE, V523, P337, DOI 10.1038/nature14432
   Louyeau A, 2015, TRENDS IMMUNOL, V36, P569, DOI 10.1016/j.it.2015.08.006
   Ludewig P, 2016, BBA-MOL BASIS DIS, V1862, P352, DOI 10.1016/j.bbadis.2015.11.003
   Mailliard RB, 2004, CANCER RES, V64, P5934, DOI 10.1158/0008-5472.CAN-04-1261
   Mantovani A, 2004, TRENDS IMMUNOL, V25, P677, DOI 10.1016/j.it.2004.09.015
   Mantovani A, 2002, TRENDS IMMUNOL, V23, P549, DOI 10.1016/S1471-4906(02)02302-5
   Maraskovsky E, 1996, J EXP MED, V184, P1953, DOI 10.1084/jem.184.5.1953
   Mathios D, 2016, SCI TRANSL MED, V8, P0, DOI 10.1126/scitranslmed.aag2942
   Mattei F, 2001, J IMMUNOL, V167, P1179, DOI 10.4049/jimmunol.167.3.1179
   Matyszak MK, 1996, NEUROSCIENCE, V74, P599, DOI 10.1016/0306-4522(96)00160-1
   Maxwell R, 2017, CURR NEUROL NEUROSCI, V17, P0, DOI 10.1007/s11910-017-0754-x
   McMenamin PG, 1999, J COMP NEUROL, V405, P553, DOI 10.1002/(SICI)1096-9861(19990322)405:4<553::AID-CNE8>3.0.CO;2-6
   MEDAWAR PB, 1948, BRIT J EXP PATHOL, V29, P58
   Mendes-Jorge L, 2009, INVEST OPHTH VIS SCI, V50, P5997, DOI 10.1167/iovs.09-3515
   Merad M, 2013, ANNU REV IMMUNOL, V31, P563, DOI 10.1146/annurev-immunol-020711-074950
   Mikucki ME, 2015, NAT COMMUN, V6, P0, DOI 10.1038/ncomms8458
   Mildner A, 2014, IMMUNITY, V40, P642, DOI 10.1016/j.immuni.2014.04.016
   Mitchell DA, 2008, NEURO-ONCOLOGY, V10, P10, DOI 10.1215/15228517-2007-035
   Mitchell DA, 2015, NATURE, V519, P366, DOI 10.1038/nature14320
   Mittal D, 2017, CANCER IMMUNOL RES, V5, P1098, DOI 10.1158/2326-6066.CIR-17-0341
   Mosmann TR, 1996, IMMUNOL TODAY, V17, P138, DOI 10.1016/0167-5699(96)80606-2
   Nair SK, 2014, CLIN CANCER RES, V20, P2684, DOI 10.1158/1078-0432.CCR-13-3268
   Nakai N, 2006, J DERMATOL, V33, P462, DOI 10.1111/j.1346-8138.2006.00110.x
   Nava S, 2015, STEM CELL TRANSL MED, V4, P1164, DOI 10.5966/sctm.2015-0091
   Ni HT, 2001, J NEURO-ONCOL, V51, P1, DOI 10.1023/A:1006452726391
   Nishioka Y, 1999, CANCER RES, V59, P4035
   NITTA T, 1994, BRAIN RES, V649, P122, DOI 10.1016/0006-8993(94)91055-3
   OGarra A, 1998, IMMUNITY, V8, P275, DOI 10.1016/S1074-7613(00)80533-6
   Ohgaki H, 2013, CLIN CANCER RES, V19, P764, DOI 10.1158/1078-0432.CCR-12-3002
   Okada H, 2011, J CLIN ONCOL, V29, P330, DOI 10.1200/JCO.2010.30.7744
   Okada H, 2007, J TRANSL MED, V5, P0, DOI 10.1186/1479-5876-5-67
   Oshita C, 2012, ONCOL REP, V28, P1131, DOI 10.3892/or.2012.1956
   Ostrom QT, 2014, NEURO-ONCOLOGY, V16, P1, DOI 10.1093/neuonc/nou223
   Palucka K, 1999, J CLIN IMMUNOL, V19, P12, DOI 10.1023/A:1020558317162
   PaninaBordignon P, 1997, J CLIN INVEST, V100, P1513, DOI 10.1172/JCI119674
   Pellegatta S, 2006, CANCER RES, V66, P10247, DOI 10.1158/0008-5472.CAN-06-2048
   Petersen TR, 2010, IMMUNOL CELL BIOL, V88, P596, DOI 10.1038/icb.2010.9
   Phuphanich S, 2013, CANCER IMMUNOL IMMUN, V62, P125, DOI 10.1007/s00262-012-1319-0
   Platten M, 2001, MICROSC RES TECHNIQ, V52, P401, DOI 10.1002/1097-0029(20010215)52:4<401::AID-JEMT1025>3.0.CO;2-C
   Prins RM, 2006, J IMMUNOL, V176, P157, DOI 10.4049/jimmunol.176.1.157
   Prins RM, 2003, CANCER RES, V63, P8487
   Prins RM, 2013, J IMMUNOTHER, V36, P152, DOI 10.1097/CJI.0b013e3182811ae4
   Prins RM, 2011, CLIN CANCER RES, V17, P1603, DOI 10.1158/1078-0432.CCR-10-2563
   Prue RL, 2015, J IMMUNOTHER, V38, P71, DOI 10.1097/CJI.0000000000000063
   Qin K, 2012, J NEUROIMMUNOL, V242, P9, DOI 10.1016/j.jneuroim.2011.11.001
   Ransohoff RM, 2012, NAT REV IMMUNOL, V12, P623, DOI 10.1038/nri3265
   Rissoan MC, 1999, SCIENCE, V283, P1183, DOI 10.1126/science.283.5405.1183
   Roberts EW, 2016, CANCER CELL, V30, P324, DOI 10.1016/j.ccell.2016.06.003
   Rodríguez-Ruiz ME, 2018, ANN ONCOL, V29, P1312, DOI 10.1093/annonc/mdy089
   Rossi M, 2005, J IMMUNOL, V175, P1373, DOI 10.4049/jimmunol.175.3.1373
   Rutkowski S, 2004, BRIT J CANCER, V91, P1656, DOI 10.1038/sj.bjc.6602195
   Sakai K, 2015, J NEUROSURG, V123, P989, DOI 10.3171/2015.1.JNS141554
   Salem ML, 2005, J IMMUNOTHER, V28, P220, DOI 10.1097/01.cji.0000156828.75196.0d
   SALLUSTO F, 1994, J EXP MED, V179, P1109, DOI 10.1084/jem.179.4.1109
   Sallusto F, 2002, ARTHRITIS RES THER, V4, PS127, DOI 10.1186/ar567
   Salmon H, 2016, IMMUNITY, V44, P924, DOI 10.1016/j.immuni.2016.03.012
   Sampson JH, 2009, MOL CANCER THER, V8, P2773, DOI 10.1158/1535-7163.MCT-09-0124
   Sánchez-Paulete AR, 2016, CANCER DISCOV, V6, P71, DOI 10.1158/2159-8290.CD-15-0510
   Santos PM, 2018, J IMMUNOL, V200, P443, DOI 10.4049/jimmunol.1701024
   Scheurer ME, 2008, ACTA NEUROPATHOL, V116, P79, DOI 10.1007/s00401-008-0359-1
   Schnare M, 2001, NAT IMMUNOL, V2, P947, DOI 10.1038/ni712
   Schreibelt G, 2016, CLIN CANCER RES, V22, P2155, DOI 10.1158/1078-0432.CCR-15-2205
   Serot JM, 2000, J NEUROIMMUNOL, V105, P115, DOI 10.1016/S0165-5728(99)00240-4
   Sharma MD, 2007, J CLIN INVEST, V117, P2570, DOI 10.1172/JCI31911
   Shields JD, 2010, SCIENCE, V328, P749, DOI 10.1126/science.1185837
   Shimizu K, 2007, J EXP MED, V204, P2641, DOI 10.1084/jem.20070458
   Siesjo P, 1996, J IMMUNOTHER, V19, P334, DOI 10.1097/00002371-199609000-00003
   Sisirak V, 2012, CANCER RES, V72, P5188, DOI 10.1158/0008-5472.CAN-11-3468
   Small EJ, 2000, J CLIN ONCOL, V18, P3894, DOI 10.1200/JCO.2000.18.23.3894
   Snijders A, 1998, INT IMMUNOL, V10, P1593, DOI 10.1093/intimm/10.11.1593
   Song LP, 2009, J CLIN INVEST, V119, P1524, DOI 10.1172/JCI37869
   Sottoriva A, 2013, P NATL ACAD SCI USA, V110, P4009, DOI 10.1073/pnas.1219747110
   Sparwasser T, 1998, EUR J IMMUNOL, V28, P2045, DOI 10.1002/(SICI)1521-4141(199806)28:06<2045::AID-IMMU2045>3.0.CO;2-8
   Spranger S, 2017, CANCER CELL, V31, P711, DOI 10.1016/j.ccell.2017.04.003
   Spranger S, 2015, NATURE, V523, P231, DOI 10.1038/nature14404
   Steinman RM, 2007, NAT MED, V13, P1155, DOI 10.1038/nm1643
   Stetson DB, 2003, J EXP MED, V198, P1069, DOI 10.1084/jem.20030630
   Stupp R, 2009, LANCET ONCOL, V10, P459, DOI 10.1016/S1470-2045(09)70025-7
   Swiecki M, 2015, NAT REV IMMUNOL, V15, P471, DOI 10.1038/nri3865
   Tang DL, 2012, IMMUNOL REV, V249, P158, DOI 10.1111/j.1600-065X.2012.01146.x
   Tel J, 2013, CANCER RES, V73, P1063, DOI 10.1158/0008-5472.CAN-12-2583
   van Willigen WW, 2018, FRONT IMMUNOL, V9, P0, DOI 10.3389/fimmu.2018.02265
   Vanderheyde N, 1999, TRANSPLANTATION, V67, P1342, DOI 10.1097/00007890-199905270-00009
   Verhasselt V, 1997, J IMMUNOL, V158, P2919
   Vieira PL, 2000, J IMMUNOL, V164, P4507, DOI 10.4049/jimmunol.164.9.4507
   Vik-Mo EO, 2013, CANCER IMMUNOL IMMUN, V62, P1499, DOI 10.1007/s00262-013-1453-3
   Walker DG, 2008, J CLIN NEUROSCI, V15, P114, DOI 10.1016/j.jocn.2007.08.007
   Wang JL, 2017, EXP CELL RES, V360, P66, DOI 10.1016/j.yexcr.2017.07.031
   Wendel M, 2008, CANCER RES, V68, P8437, DOI 10.1158/0008-5472.CAN-08-1440
   Wheeler CJ, 2008, CANCER RES, V68, P5955, DOI 10.1158/0008-5472.CAN-07-5973
   Wheeler CJ, 2004, CLIN CANCER RES, V10, P5316, DOI 10.1158/1078-0432.CCR-04-0497
   WONG AJ, 1992, P NATL ACAD SCI USA, V89, P2965, DOI 10.1073/pnas.89.7.2965
   Xu M, 2014, J NEURO-ONCOL, V116, P497, DOI 10.1007/s11060-013-1334-9
   Xu QJ, 2009, STEM CELLS, V27, P1734, DOI 10.1002/stem.102
   Yamaguchi Y, 1997, STEM CELLS, V15, P144, DOI 10.1002/stem.150144
   Yamanaka R, 2003, BRIT J CANCER, V89, P1172, DOI 10.1038/sj.bjc.6601268
   Yamanaka R, 2005, CLIN CANCER RES, V11, P4160, DOI 10.1158/1078-0432.CCR-05-0120
   Yamanaka R, 2012, GLIOMA: IMMUNOTHERAPEUTIC APPROACHES, V0, P0
   Yi AK, 1996, J IMMUNOL, V157, P5394
   Yu JS, 2001, CANCER RES, V61, P842
   Yu JS, 2004, CANCER RES, V64, P4973, DOI 10.1158/0008-5472.CAN-03-3505
   Zeng J, 2013, INT J RADIAT ONCOL, V86, P343, DOI 10.1016/j.ijrobp.2012.12.025
   Zhang JG, 2007, CLIN CANCER RES, V13, P566, DOI 10.1158/1078-0432.CCR-06-1576
   Zhu S, 2019, INT J CANCER, V144, P2867, DOI 10.1002/ijc.32008
   Zitvogel L, 1998, NAT MED, V4, P594, DOI 10.1038/nm0598-594
   Zong JB, 2016, CANCER IMMUNOL IMMUN, V65, P821, DOI 10.1007/s00262-016-1820-y
NR 223
TC 69
Z9 77
U1 1
U2 15
PU MDPI
PI BASEL
PA ST ALBAN-ANLAGE 66, CH-4052 BASEL, SWITZERLAND
SN 
EI 2072-6694
J9 CANCERS
JI Cancers
PD APR 15
PY 2019
VL 11
IS 4
BP 
EP 
DI 10.3390/cancers11040537
PG 33
WC Oncology
SC Oncology
GA HY0BE
UT WOS:000467773400105
PM 30991681
DA 2025-02-17
ER

PT J
AU Badrinath, N
   Yoo, SY
AF Badrinath, Narayanasamy
   Yoo, So Young
TI Recent Advances in Cancer Stem Cell-Targeted Immunotherapy
SO CANCERS
LA English
DT Review
DE cancer stem cells; immunotherapy; combination therapy
ID acute myeloid-leukemia; initiating cells; ovarian-cancer; colon-cancer; tumor microenvironment; vaccinia virus; in-vitro; breast; glioblastoma; expression
AB Cancer stem cells (CSCs) are one of the reasons for the relapse of cancer cells and metastasis. They have drug resistance against most chemotherapeutic agents. CSCs are also responsible for tumor cell heterogeneity and cause minimal residual disease. In order to achieve complete regression of tumors, CSCs have to be targeted. Recent advances in immunotherapies have shown promising outcomes in curing cancer, which are also applicable to target CSCs. CSCs express immune markers and exhibit specific immune characteristics in various cancers, which can be used in immunotherapies to target CSCs in the tumor microenvironment. Recently, various strategies have been used to target CSCs. Adaptive T-cells, dendritic cell (DC)-based vaccines, oncolytic viruses, immune checkpoint inhibitors, and combination therapies are now being used to target CSCs. Here, we discuss the feasibility of these immunological approaches and the recent trends in immunotherapies to target CSCs.
C1 [Badrinath, Narayanasamy] Pusan Natl Univ, Sch Med, Biomed Sci, Yangsan 50612, South Korea.
   [Badrinath, Narayanasamy; Yoo, So Young] Pusan Natl Univ, Res Inst Convergence Biomed Sci & Technol, Yangsan Hosp, Yangsan 50612, South Korea.
   [Yoo, So Young] Pusan Natl Univ, BIO IT Foundry Technol Inst, Busan 46241, South Korea.
C3 Pusan National University; Pusan National University; Pusan National University Hospital; Pusan National University
RP Yoo, SY (通讯作者)，Pusan Natl Univ, Res Inst Convergence Biomed Sci & Technol, Yangsan Hosp, Yangsan 50612, South Korea.; Yoo, SY (通讯作者)，Pusan Natl Univ, BIO IT Foundry Technol Inst, Busan 46241, South Korea.
EM badrisamy@gmail.com; yoosy2@gmail.com
FU Basic Science Research Program through the National Research Foundation of Korea (NRF) - Ministry of Education [NRF-2016R1D1A1B03935221, NRF-2017R1C1B5015034, NRF-2018R1D1A1B07050358]
CR Almozyan S, 2017, INT J CANCER, V141, P1402, DOI 10.1002/ijc.30834
   Alvarado AG, 2017, CELL STEM CELL, V20, P450, DOI 10.1016/j.stem.2016.12.001
   Ames E, 2015, J IMMUNOL, V195, P4010, DOI 10.4049/jimmunol.1500447
   Andrews A, 2019, CLIN CANCER RES, V25, P1588, DOI 10.1158/1078-0432.CCR-17-2730
   Bach P, 2013, CANCER RES, V73, P865, DOI 10.1158/0008-5472.CAN-12-2221
   Badrinath N, 2016, INT J NANOMED, V11, P4835, DOI 10.2147/IJN.S116447
   Batlle E, 2017, NAT MED, V23, P1124, DOI 10.1038/nm.4409
   Ceppi P, 2014, NAT COMMUN, V5, P0, DOI 10.1038/ncomms6238
   Chang KK, 2018, ONCOGENESIS, V7, P0, DOI 10.1038/s41389-018-0059-1
   Cheema TA, 2013, P NATL ACAD SCI USA, V110, P12006, DOI 10.1073/pnas.1307935110
   Chen HC, 2017, IMMUNOL CELL BIOL, V95, P620, DOI 10.1038/icb.2017.21
   Chen XL, 2018, CARCINOGENESIS, V39, P931, DOI 10.1093/carcin/bgy052
   Cho S, 2015, PLOS ONE, V10, P0, DOI 10.1371/journal.pone.0141172
   Cioffi M, 2015, SCI REP-UK, V5, P0, DOI 10.1038/srep10357
   Codd AS, 2018, IMMUNOLOGY, V153, P304, DOI 10.1111/imm.12866
   Curtarelli RB, 2018, STEM CELL REV REP, V14, P769, DOI 10.1007/s12015-018-9839-4
   Dashti A, 2016, CANCER LETT, V374, P175, DOI 10.1016/j.canlet.2016.01.021
   Melo FDE, 2017, NATURE, V543, P676, DOI 10.1038/nature21713
   Deng ZL, 2015, BMC IMMUNOL, V16, P0, DOI 10.1186/s12865-014-0064-x
   Di Tomaso T, 2010, CLIN CANCER RES, V16, P800, DOI 10.1158/1078-0432.CCR-09-2730
   Doherty MR, 2017, P NATL ACAD SCI USA, V114, P13792, DOI 10.1073/pnas.1713728114
   Doherty MR, 2016, CANCERS, V8, P0, DOI 10.3390/cancers8010008
   Dong PX, 2018, FRONT ONCOL, V8, P0, DOI 10.3389/fonc.2018.00386
   Ferreira-Teixeira M, 2016, BMC MED, V14, P0, DOI 10.1186/s12916-016-0715-2
   Fujimori H, 2012, J BIOL CHEM, V287, P36777, DOI 10.1074/jbc.M112.372557
   Gammaitoni L, 2017, CLIN CANCER RES, V23, P2277, DOI 10.1158/1078-0432.CCR-16-1524
   Gil M, 2014, J IMMUNOL, V193, P5327, DOI 10.4049/jimmunol.1400201
   Ginestier C, 2010, J CLIN INVEST, V120, P485, DOI 10.1172/JCI39397
   Hermann PC, 2007, CELL STEM CELL, V1, P313, DOI 10.1016/j.stem.2007.06.002
   Hsu JM, 2018, NAT COMMUN, V9, P0, DOI 10.1038/s41467-018-04313-6
   Hu YY, 2016, CANCER RES, V76, P4661, DOI 10.1158/0008-5472.CAN-15-2664
   Hurton LV, 2016, P NATL ACAD SCI USA, V113, PE7788, DOI 10.1073/pnas.1610544113
   Iliopoulos D, 2011, P NATL ACAD SCI USA, V108, P1397, DOI 10.1073/pnas.1018898108
   Jinesh GG, 2017, SCI REP-UK, V7, P0, DOI 10.1038/s41598-017-08796-z
   Kaiser J, 2015, SCIENCE, V347, P226, DOI 10.1126/science.347.6219.226
   Kaur G, 2018, CURR TREAT OPTION ON, V19, P0, DOI 10.1007/s11864-018-0533-1
   Kaur K, 2017, FRONT IMMUNOL, V8, P0, DOI 10.3389/fimmu.2017.00297
   Kemper K, 2012, STEM CELLS, V30, P2378, DOI 10.1002/stem.1233
   Kim WT, 2017, BMB REP, V50, P285, DOI 10.5483/BMBRep.2017.50.6.039
   Kise K, 2016, ADV DRUG DELIVER REV, V99, P197, DOI 10.1016/j.addr.2015.08.005
   Klemm F, 2015, TRENDS CELL BIOL, V25, P198, DOI 10.1016/j.tcb.2014.11.006
   Langan RC, 2013, J CANCER, V4, P241, DOI 10.7150/jca.5832
   LAPIDOT T, 1994, NATURE, V367, P645, DOI 10.1038/367645a0
   Li F, 2017, ONCOTARGET, V8, P98598, DOI 10.18632/oncotarget.21985
   Li SC, 2014, CANCER CELL INT, V14, P0, DOI 10.1186/s12935-014-0115-7
   Lin WM, 2011, INT J EXP PATHOL, V92, P97, DOI 10.1111/j.1365-2613.2010.00747.x
   Liu WT, 2015, CANCER LETT, V358, P136, DOI 10.1016/j.canlet.2014.12.019
   Lu L, 2015, ONCOIMMUNOLOGY, V4, P0, DOI 10.4161/2162402X.2014.990767
   Menon DR, 2018, CANCER RES, V78, P6561, DOI 10.1158/0008-5472.CAN-18-0330
   Miller TJ, 2017, PATHOLOGY, V49, P721, DOI 10.1016/j.pathol.2017.08.007
   Miyamoto S, 2018, CANCER IMMUNOL RES, V6, P358, DOI 10.1158/2326-6066.CIR-17-0518
   Muinao T, 2018, EXP CELL RES, V362, P1, DOI 10.1016/j.yexcr.2017.10.018
   Nagarsheth N, 2017, NAT REV IMMUNOL, V17, P559, DOI 10.1038/nri.2017.49
   Ning N, 2012, CANCER RES, V72, P1853, DOI 10.1158/0008-5472.CAN-11-1400
   Otvos B, 2016, STEM CELLS, V34, P2026, DOI 10.1002/stem.2393
   Pattabiraman DR, 2014, NAT REV DRUG DISCOV, V13, P497, DOI 10.1038/nrd4253
   Nguyen PH, 2017, CLIN CANCER RES, V23, P1586, DOI 10.1158/1078-0432.CCR-15-2157
   Relation T, 2017, STEM CELLS, V35, P1123, DOI 10.1002/stem.2596
   Ricci-Vitiani L, 2007, NATURE, V445, P111, DOI 10.1038/nature05384
   Rong XX, 2016, ONCOIMMUNOLOGY, V5, P0, DOI 10.1080/2162402X.2015.1086060
   Rosenberg SA, 2015, SCIENCE, V348, P62, DOI 10.1126/science.aaa4967
   Saha D, 2017, CANCER CELL, V32, P253, DOI 10.1016/j.ccell.2017.07.006
   Sainz B, 2015, GUT, V64, P1921, DOI 10.1136/gutjnl-2014-308935
   Sato-Dahlman M, 2017, ONCOTARGET, V8, P76044, DOI 10.18632/oncotarget.18340
   Schatton T, 2010, CANCER RES, V70, P697, DOI 10.1158/0008-5472.CAN-09-1592
   Shackleton M, 2010, SEMIN CANCER BIOL, V20, P85, DOI 10.1016/j.semcancer.2010.04.002
   Shi XJ, 2018, INT J CANCER, V142, P2106, DOI 10.1002/ijc.31219
   Siegler E, 2016, J CANCER METASTASIS TREAT, V2, P233, DOI 10.20517/2394-4722.2016.26
   Singh SK, 2004, NATURE, V432, P396, DOI 10.1038/nature03128
   Szarynska M, 2018, SCI REP-UK, V8, P0, DOI 10.1038/s41598-018-30525-3
   Teitz-Tennenbaum S, 2012, ONCOIMMUNOLOGY, V1, P1401, DOI 10.4161/onci.21026
   Tettamanti S, 2013, BRIT J HAEMATOL, V161, P389, DOI 10.1111/bjh.12282
   Todaro M, 2007, CELL STEM CELL, V1, P389, DOI 10.1016/j.stem.2007.08.001
   Trerotola M, 2010, AM J TRANSL RES, V2, P135
   Turley SJ, 2015, NAT REV IMMUNOL, V15, P669, DOI 10.1038/nri3902
   Volonté A, 2014, J IMMUNOL, V192, P523, DOI 10.4049/jimmunol.1301342
   Wang B, 2014, CANCER RES, V74, P5746, DOI 10.1158/0008-5472.CAN-13-2563
   Wang HQ, 2012, J TRANSL MED, V10, P0, DOI 10.1186/1479-5876-10-167
   Wefers C, 2018, FRONT IMMUNOL, V9, P0, DOI 10.3389/fimmu.2018.01412
   Wei F, 2015, ONCOTARGET, V6, P35023, DOI 10.18632/oncotarget.5280
   Wei J, 2010, CLIN CANCER RES, V16, P461, DOI 10.1158/1078-0432.CCR-09-1983
   Wolpert F, 2012, J NEUROIMMUNOL, V250, P27, DOI 10.1016/j.jneuroim.2012.05.010
   Wu A, 2010, NEURO-ONCOLOGY, V12, P1113, DOI 10.1093/neuonc/noq082
   Wu YH, 2017, CLIN EXP PHARMACOL P, V44, P602, DOI 10.1111/1440-1681.12732
   Xiao YH, 2017, ANAL CELL PATHOL, V2017, P0, DOI 10.1155/2017/5108653
   Yan T, 2014, J CANCER, V5, P572, DOI 10.7150/jca.8865
   Yeung TM, 2011, P NATL ACAD SCI USA, V108, P4382, DOI 10.1073/pnas.1014519107
   Yin T, 2014, PLOS ONE, V9, P0, DOI 10.1371/journal.pone.0114581
   Yoo SY, 2017, ONCOTARGET, V8, P71489, DOI 10.18632/oncotarget.17288
   Yoo SY, 2016, ONCOTARGET, V7, P16479, DOI 10.18632/oncotarget.7660
   Yoshida GJ, 2016, CANCER SCI, V107, P5, DOI 10.1111/cas.12817
   Yoshioka K, 2015, WORLD J STEM CELLS, V7, P483, DOI 10.4252/wjsc.v7.i2.483
   Yu ZR, 2012, INT J BIOCHEM CELL B, V44, P2144, DOI 10.1016/j.biocel.2012.08.022
   Zhang DX, 2018, SEMIN CANCER BIOL, V52, P94, DOI 10.1016/j.semcancer.2018.05.001
   Zhang HM, 2015, P NATL ACAD SCI USA, V112, PE6215, DOI 10.1073/pnas.1520032112
   Zhang KL, 2016, INT J MOL SCI, V17, P0, DOI 10.3390/ijms17071163
   Zhang S, 2008, CANCER RES, V68, P4311, DOI 10.1158/0008-5472.CAN-08-0364
   Zhang SP, 2014, P NATL ACAD SCI USA, V111, P17266, DOI 10.1073/pnas.1419599111
   Zheng F, 2018, J IMMUNOTHER, V41, P361, DOI 10.1097/CJI.0000000000000242
   Zheng HX, 2014, CARCINOGENESIS, V35, P173, DOI 10.1093/carcin/bgt274
   Zhu S, 2019, INT J CANCER, V144, P2867, DOI 10.1002/ijc.32008
NR 101
TC 54
Z9 55
U1 0
U2 16
PU MDPI
PI BASEL
PA ST ALBAN-ANLAGE 66, CH-4052 BASEL, SWITZERLAND
SN 2072-6694
EI 
J9 CANCERS
JI Cancers
PD MAR 15
PY 2019
VL 11
IS 3
BP 
EP 
DI 10.3390/cancers11030310
PG 14
WC Oncology
SC Oncology
GA HZ0RT
UT WOS:000468550200040
PM 30841635
DA 2025-02-17
ER

PT J
AU Schötterl, S
   Miemietz, JT
   Ilina, EI
   Wirsik, NM
   Ehrlich, I
   Gall, A
   Huber, SM
   Lentzen, H
   Mittelbronn, M
   Naumann, U
AF Schoetterl, Sonja
   Miemietz, Jennifer T.
   Ilina, Elena I.
   Wirsik, Naita M.
   Ehrlich, Ingrid
   Gall, Andrea
   Huber, Stephan M.
   Lentzen, Hans
   Mittelbronn, Michel
   Naumann, Ulrike
TI Mistletoe-Based Drugs Work in Synergy with Radio-Chemotherapy in the Treatment of Glioma <i>In Vitro</i> and <i>In Vivo</i> in Glioblastoma Bearing Mice
SO EVIDENCE-BASED COMPLEMENTARY AND ALTERNATIVE MEDICINE
LA English
DT Article
ID viscum-album l.; galactoside-specific lectin; cell-cycle; extracts iscador; phase-i; european organization; aviscumine rviscumin; molecular-mechanisms; induced apoptosis; dendritic cells
AB Background. Extracts from Viscum album L. (VE) are used in the complementary cancer therapy in Europe for decades. VE contain several compounds like the mistletoe lectins (MLs) 1-3 and viscotoxins and also several minor ingredients. Since mistletoe lectin 1 (ML-1) has been described as the main component of VE harboring antitumor activity, purified native or recombinant ML-1 has been recently used in clinical trials. MLs stimulate the immune system, induce cytotoxicity, are able to modify the expression of cancer-associated genes, and influence the proliferation and motility of tumor cells. Objective. In this study our goal was to determine anticancer effects of the VE ISCADOR Qu, of recombinant ML-1 (Aviscumine), and of native ML-1 in the treatment of glioblastoma (GBM), the most common and highly malignant brain tumor in adults. Additionally we were interested whether these drugs, used in combination with a temozolomide-(TMZ)-based radio-chemotherapy, provide synergistic effects. Methods. Cell culture assays, ex vivo murine hippocampal brain slice cultures, human GBM cryosections, and a xenograft orthotopic glioblastoma mouse model were used. Results. In cells, the expression of the ML receptor CD75s, which is also expressed in GBM specimen, but not in normal brain, correlates with the drug-induced cytotoxicity. In GBM cells, the drugs induce cell death in a concentration-dependent manner and reduce cell growth by inducing cell cycle arrest in the G(2)/M phase. The cell cycle arrest was paralleled by modifications in the expression of cell cycle regulating genes. ML containing drugs, if combined with glioma standard therapy, provide synergistic and additive anticancer effects. Despite not reaching statistical significance, a single intratumoral application of Aviscumine prolonged the median survival of GBM mice longer than tumor irradiation. Moreover, intratumorally applied Aviscumine prolonged the survival of GBM-bearing mice if used in combination with irradiation and TMZ for further 6.5 days compared to the radio-chemotherapy. Conclusion. Our results suggest that an adjuvant treatment of glioma patients with ML-containing drugs might be beneficial.
C1 [Schoetterl, Sonja; Miemietz, Jennifer T.; Naumann, Ulrike] Univ Tubingen, Hertie Inst Clin Brain Res, Mol Neurooncol, Otfried Muller Str 27, D-72076 Tubingen, Germany.
   [Schoetterl, Sonja; Miemietz, Jennifer T.; Ehrlich, Ingrid; Gall, Andrea; Naumann, Ulrike] Univ Tubingen, Ctr Neurol, Otfried Muller Str 27, D-72076 Tubingen, Germany.
   [Ilina, Elena I.; Mittelbronn, Michel] Luxembourg Ctr Neuropathol LCNP, 1 Rue Louis Rech, L-3555 Dudelange, Luxembourg.
   [Ilina, Elena I.; Mittelbronn, Michel] Luxembourg Inst Hlth, NORLUX Neurooncol Lab, 84 Rue Val Fleuri, L-1526 Luxembourg, Luxembourg.
   [Wirsik, Naita M.; Mittelbronn, Michel] Goethe Univ Frankfurt, Edinger Inst, Neurol Inst, Heinrich Hoffmann Str 7, D-60528 Frankfurt, Germany.
   [Ehrlich, Ingrid; Gall, Andrea] Univ Tubingen, Hertie Inst Clin Brain Res, Learning & Memory, Otfried Muller Str 27, D-72076 Tubingen, Germany.
   [Huber, Stephan M.] Univ Tubingen, Dept Radiat Oncol, Hoppe Seyler Str 3, D-72076 Tubingen, Germany.
   [Lentzen, Hans] MELEMA Pharma GmbH, Hamburg, Germany.
   [Mittelbronn, Michel] Lab Natl Sante, 1 Rue Louis Rech, L-3555 Dudelange, Luxembourg.
   [Mittelbronn, Michel] Univ Luxembourg, LCSB, 7 Ave Hauts Fourneaux, L-4362 Esch Sur Alzette, Luxembourg.
C3 Eberhard Karls University of Tubingen; Eberhard Karls University Hospital; Eberhard Karls University of Tubingen; Luxembourg Institute of Health; Goethe University Frankfurt; Eberhard Karls University of Tubingen; Eberhard Karls University Hospital; Eberhard Karls University of Tubingen; University of Luxembourg
RP Naumann, U (通讯作者)，Univ Tubingen, Hertie Inst Clin Brain Res, Mol Neurooncol, Otfried Muller Str 27, D-72076 Tubingen, Germany.; Naumann, U (通讯作者)，Univ Tubingen, Ctr Neurol, Otfried Muller Str 27, D-72076 Tubingen, Germany.
EM sonja.schoetterl@googlemail.com; JT.miemietz@gmail.com; elena.igorevna.ilina@gmail.com; nwirsik@me.com; ingrid.ehrlich@uni-tuebingen.de; andrea.gall@medizin.uni-tuebingen.de; stephan.huber@uni-tuebingen.de; h.lentzen@gmx.de; michel.mittelbronn@lns.etat.lu; ulrike.naumann@uni-tuebingen.de
FU Luxembourg National Research Fond (FNR) [FNR PEARL P16/BM/11192868]
CR Unknown -, 2012, EVID-BASED COMPL ALT, V0, P0, DOI DOI 10.1155/2012/501796
   Ballesta A, 2014, CPT-PHARMACOMET SYST, V3, P0, DOI 10.1038/psp.2014.9
   Bergmann L, 2008, EUR J CANCER, V44, P1657, DOI 10.1016/j.ejca.2008.05.005
   BEUTH J, 1993, ARZNEIMITTEL-FORSCH, V43-1, P166
   Biddlestone-Thorpe L, 2013, CLIN CANCER RES, V19, P3189, DOI 10.1158/1078-0432.CCR-12-3408
   Blake SM, 2016, ELIFE, V5, P0, DOI 10.7554/eLife.08711
   Blonski K, 2005, ANTICANCER RES, V25, P3303
   Bononi A, 2011, ENZYME RES, V2011, P26
   Bosch D, 2016, JOVE-J VIS EXP, V0, P0, DOI DOI 10.3791/53628
   Büssing A, 2012, EVID-BASED COMPL ALT, V2012, P0, DOI 10.1155/2012/981523
   Büssing A, 1999, ANTICANCER RES, V19, P23
   Bussing A, 1997, ANTI-CANCER DRUG, V8, PS9, DOI 10.1097/00001813-199704001-00003
   Cecchini MJ, 2012, JOVE-J VIS EXP, V0, P0, DOI DOI 10.3791/3491
   Cha TL, 2009, CLIN CANCER RES, V15, P840, DOI 10.1158/1078-0432.CCR-08-1918
   Coulon A, 2002, BBA-BIOMEMBRANES, V1559, P145, DOI 10.1016/S0005-2736(01)00446-1
   DallOlio F, 2004, GLYCOBIOLOGY, V14, P39, DOI 10.1093/glycob/cwh002
   Distler U, 2008, MOL CANCER THER, V7, P2464, DOI 10.1158/1535-7163.MCT-08-0353
   Eck J, 1999, EUR J BIOCHEM, V265, P788, DOI 10.1046/j.1432-1327.1999.00784.x
   Eck J, 1999, EUR J BIOCHEM, V264, P775, DOI 10.1046/j.1432-1327.1999.00638.x
   Eich M, 2013, MOL CANCER THER, V12, P2529, DOI 10.1158/1535-7163.MCT-13-0136
   Elluru S, 2006, ARZNEIMITTEL-FORSCH, V56, P461
   Elpek Gulsum Ozlem, 2002, PATHOLOGY & ONCOLOGY RESEARCH, V8, P175
   Fischer S, 1997, ANTI-CANCER DRUG, V8, PS33, DOI 10.1097/00001813-199704001-00008
   Freuding M, 2019, J CANCER RES CLIN, V145, P695, DOI 10.1007/s00432-018-02837-4
   Giudici M, 2003, BIOPHYS J, V85, P971, DOI 10.1016/S0006-3495(03)74536-6
   Goodarzi Aaron A, 2007, V365, V0, P47
   Harati K, 2017, NUTR CANCER, V69, P340, DOI 10.1080/01635581.2017.1263349
   Harmsma M, 2004, INT J ONCOL, V25, P1521
   Harmsma M, 2006, ARZNEIMITTEL-FORSCH, V56, P474
   Hermisson M, 2006, J NEUROCHEM, V96, P766, DOI 10.1111/j.1471-4159.2005.03583.x
   Hetschko H, 2008, J NEURO-ONCOL, V86, P265, DOI 10.1007/s11060-007-9472-6
   Hong CE, 2014, MOL CELL BIOCHEM, V394, P225, DOI 10.1007/s11010-014-2099-y
   Hostanska K, 2003, BRIT J CANCER, V88, P1785, DOI 10.1038/sj.bjc.6600982
   Ishii N, 1999, BRAIN PATHOL, V9, P469, DOI 10.1111/j.1750-3639.1999.tb00536.x
   Jenner J, 2006, EXP HEMATOL, V34, P1212, DOI 10.1016/j.exphem.2006.04.016
   Kheirollahi M, 2011, MED ONCOL, V28, P7, DOI 10.1007/s12032-009-9412-8
   Kleinsimon S, 2018, SCI REP-UK, V8, P0, DOI 10.1038/s41598-018-24075-x
   Kleinsimon S, 2017, BMC COMPLEM ALTERN M, V17, P0, DOI 10.1186/s12906-016-1545-7
   Klingbeil MFG, 2013, ONCOL REP, V30, P2316, DOI 10.3892/or.2013.2732
   Krauspenhaar R, 1999, BIOCHEM BIOPH RES CO, V257, P418, DOI 10.1006/bbrc.1999.0470
   Laszczyk MN, 2009, PLANTA MED, V75, P1549, DOI 10.1055/s-0029-1186102
   Lee SJ, 2011, BMC CANCER, V11, P0, DOI 10.1186/1471-2407-11-144
   Lenartz D, 1998, ANTICANCER RES, V18, P1011
   Lenartz D, 2000, ANTICANCER RES, V20, P2073
   Lenartz D, 1996, ANTICANCER RES, V16, P3799
   Li YX, 2015, MOL CELL BIOL, V35, P3547, DOI 10.1128/MCB.00400-15
   Manley K, 2007, VIROLOGY, V366, P394, DOI 10.1016/j.virol.2007.05.016
   Mantwill K, 2013, J TRANSL MED, V11, P0, DOI 10.1186/1479-5876-11-216
   Marampon F, 2017, CANCER LETT, V397, P1, DOI 10.1016/j.canlet.2017.03.028
   Mulsow K, 2016, PLOS ONE, V11, P0, DOI 10.1371/journal.pone.0153825
   Müthing J, 2004, FASEB J, V18, P103, DOI 10.1096/fj.04-2494fje
   Müthing J, 2004, BIOCHEMISTRY-US, V43, P2996, DOI 10.1021/bi0301892
   Müthing J, 2002, GLYCOBIOLOGY, V12, P485, DOI 10.1093/glycob/cwf062
   Mutschelknaus L, 2017, SCI REP-UK, V7, P0, DOI 10.1038/s41598-017-12403-6
   Naumann U, 2001, CANCER RES, V61, P5833
   Nazaruk J, 2016, NAT PROD RES, V30, P373, DOI 10.1080/14786419.2015.1022776
   Noroxe DS, 2016, ESMO OPEN, V1, P0, DOI 10.1136/esmoopen-2016-000144
   Ostermann T, 2009, BMC CANCER, V9, P0, DOI 10.1186/1471-2407-9-451
   Paldor Iddo, 2018, PROG NEUROL SURG, V32, P159, DOI 10.1159/000469688
   PILKINGTON GJ, 1983, J NEUROL SCI, V62, P115, DOI 10.1016/0022-510X(83)90193-4
   Pryme IF, 2006, HISTOL HISTOPATHOL, V21, P285, DOI 10.14670/HH-21.285
   Schötterl S, 2018, EVID-BASED COMPL ALT, V2018, P0, DOI 10.1155/2018/3928572
   Schötterl S, 2017, INT J ONCOL, V50, P684, DOI 10.3892/ijo.2017.3838
   Schöffski P, 2005, EUR J CANCER, V41, P1431, DOI 10.1016/j.ejca.2005.03.019
   Schöffski P, 2004, ANN ONCOL, V15, P1816, DOI 10.1093/annonc/mdh469
   Seifert G, 2008, CANCER LETT, V264, P218, DOI 10.1016/j.canlet.2008.01.036
   Shimura T, 2013, CELL CYCLE, V12, P773, DOI 10.4161/cc.23719
   Souady J, 2011, GLYCOBIOLOGY, V21, P584, DOI 10.1093/glycob/cwq200
   Steele ML, 2015, INTEGR CANCER THER, V14, P140, DOI 10.1177/1534735414563977
   Strüh CM, 2012, PHYTOTHER RES, V26, P1507, DOI 10.1002/ptr.4604
   Stupp R, 2005, NEW ENGL J MED, V352, P987, DOI 10.1056/NEJMoa043330
   Stupp R, 2017, JAMA-J AM MED ASSOC, V318, P2306, DOI 10.1001/jama.2017.18718
   Telles Elphine, 2012, FRONT BIOSCI (SCHOL ED), V4, P831
   Thies A, 2008, BRIT J CANCER, V98, P106, DOI 10.1038/sj.bjc.6604106
   Trefzer U, 2014, J IMMUNOTHER CANCER, V2, P0, DOI 10.1186/s40425-014-0027-z
   Tröger W, 2013, EUR J CANCER, V49, P3788, DOI 10.1016/j.ejca.2013.06.043
   Urech K, 2006, ARZNEIMITTEL-FORSCH, V56, P428
   VAN MEIR EG, 1994, CANCER RES, V54, P649
   Vecchio D, 2014, INT J CANCER, V135, P479, DOI 10.1002/ijc.28680
   Wang ZH, 2016, CANCER LETT, V379, P134, DOI 10.1016/j.canlet.2016.06.001
   Weissenstein U, 2016, BMC COMPLEM ALTERN M, V16, P0, DOI 10.1186/s12906-016-1246-2
   Weksler B, 2013, FLUIDS BARRIERS CNS, V10, P0, DOI 10.1186/2045-8118-10-16
   Wlodarchak N, 2016, CRIT REV BIOCHEM MOL, V51, P162, DOI 10.3109/10409238.2016.1143913
   Xiao Yi-Jun, 2008, ZHONGGUO ZHONG YAO ZA ZHI, V33, P427
   ZHOU LJ, 1995, J IMMUNOL, V154, P3821
   Zimring JC, 2003, INT IMMUNOL, V15, P1389, DOI 10.1093/intimm/dxg137
   Zwierzina H, 2011, EUR J CANCER, V47, P1450, DOI 10.1016/j.ejca.2011.02.022
NR 93
TC 11
Z9 12
U1 0
U2 1
PU HINDAWI LTD
PI LONDON
PA ADAM HOUSE, 3RD FLR, 1 FITZROY SQ, LONDON, W1T 5HF, ENGLAND
SN 1741-427X
EI 1741-4288
J9 EVID-BASED COMPL ALT
JI Evid.-based Complement Altern. Med.
PD JUN 15
PY 2019
VL 2019
IS 
BP 
EP 
DI 10.1155/2019/1376140
PG 17
WC Integrative & Complementary Medicine
SC Integrative & Complementary Medicine
GA IJ0JD
UT WOS:000475585400001
PM 31354846
DA 2025-02-17
ER

PT J
AU Chiocca, EA
   Nassiri, F
   Wang, J
   Peruzzi, P
   Zadeh, G
AF Chiocca, E. Antonio
   Nassiri, Farshad
   Wang, Justin
   Peruzzi, Pierpaolo
   Zadeh, Gelareh
TI Viral and other therapies for recurrent glioblastoma: is a 24-month durable response unusual?
SO NEURO-ONCOLOGY
LA English
DT Review
DE virotherapy; oncolytic virus; clinical trials; review; GBM
ID phase-ii trial; replication-deficient retrovirus; mediated cytotoxic immunotherapy; dendritic cell vaccination; bevacizumab plus lomustine; tyrosine kinase inhibitor; human-malignant glioma; gene-therapy; thymidine kinase; surgical resection
AB A phase I trial of an engineered poliovirus for the treatment of recurrent glioblastoma (GBM) has attracted attention due to 8 survivors reaching the 24-month and 5 reaching the 36-month survival landmarks.(1) Genetically engineered viruses (oncolytic viruses) have been in trials for GBM for almost two decades.(2) These replication-competent (tumor-selective, oncolytic, replication-conditional) viruses or replication-defective viral vectors (gene therapy) deliver cytotoxic payloads to tumors, leading to immunogenic death and intratumoral inflammatory responses. This transforms the tumor microenvironment from immunologically naive (cold) to inflamed (hot), increasing immune cell recognition of tumor antigens and the durable responses observed in virotherapy.(3,4) Several current and past virotherapy trials have reported a tail of apparent responders at the 24-month landmark. Other modalities have also reported a tail of seemingly long-term survivors. These trials seem to show that these responder tails characterize a defined subset of GBM patients.
C1 [Chiocca, E. Antonio; Peruzzi, Pierpaolo] Brigham & Womens Hosp, Dept Neurosurg, Bldg Transformat Med 4,60 Fenwood St, Boston, MA 02115 USA.
   [Chiocca, E. Antonio; Peruzzi, Pierpaolo] Harvard Med Sch, Boston, MA 02115 USA.
   [Nassiri, Farshad; Wang, Justin; Zadeh, Gelareh] Univ Toronto, Div Neurosurg, Toronto, ON, Canada.
C3 Harvard University; Harvard University Medical Affiliates; Brigham & Women's Hospital; Harvard University; Harvard Medical School; University of Toronto
RP Chiocca, EA (通讯作者)，Brigham & Womens Hosp, Dept Neurosurg, Bldg Transformat Med 4,60 Fenwood St, Boston, MA 02115 USA.
EM EAChiocca@BWH.harvard.edu
FU National Institutes of Health [2P01CA163205, CA069246-20, P50CA165962]; Amgen, Inc.; NIH [K08NS101091]
CR Aguilar LK, 2011, J CELL BIOCHEM, V112, P1969, DOI 10.1002/jcb.23126
   Aiken R, 2017, ONCOTARGET, V8, P81501, DOI 10.18632/oncotarget.20662
   Andtbacka RHI, 2015, J CLIN ONCOL, V33, P2780, DOI 10.1200/JCO.2014.58.3377
   Aoki T, 2014, NEUROL MED-CHIR, V54, P290, DOI 10.2176/nmc.oa2013-0112
   Badruddoja MA, 2017, CANCER CHEMOTH PHARM, V80, P715, DOI 10.1007/s00280-017-3405-7
   Batchelor TT, 2017, NEURO-ONCOLOGY, V19, P567, DOI 10.1093/neuonc/now185
   Bloch O, 2014, NEURO-ONCOLOGY, V16, P274, DOI 10.1093/neuonc/not203
   BOVIATSIS EJ, 1994, GENE THER, V1, P323
   Brown N, 2016, PLOS ONE, V11, P0, DOI 10.1371/journal.pone.0156369
   BURGER PC, 1987, CANCER-AM CANCER SOC, V59, P1617, DOI 10.1002/1097-0142(19870501)59:9<1617::AID-CNCR2820590916>3.0.CO;2-X
   Cairncross JG, 1998, J NATL CANCER I, V90, P1473, DOI 10.1093/jnci/90.19.1473
   Chheda MG, 2015, J NEURO-ONCOL, V121, P627, DOI 10.1007/s11060-014-1680-2
   Chinot OL, 2014, NEW ENGL J MED, V370, P2049, DOI 10.1056/NEJMc1403303
   Chiocca EA, 2008, MOL THER, V16, P618, DOI 10.1038/sj.mt.6300396
   Chiocca EA, 2014, CANCER IMMUNOL RES, V2, P295, DOI 10.1158/2326-6066.CIR-14-0015
   Chiocca EA, 2011, J CLIN ONCOL, V29, P3611, DOI 10.1200/JCO.2011.35.5222
   Chiocca EA, 2004, MOL THER, V10, P958, DOI 10.1016/j.ymthe.2004.07.021
   Cloughesy TF, 2018, NEURO-ONCOLOGY, V20, P1383, DOI 10.1093/neuonc/noy075
   Cloughesy TF, 2016, SCI TRANSL MED, V8, P0, DOI 10.1126/scitranslmed.aad9784
   CULVER KW, 1992, SCIENCE, V256, P1550, DOI 10.1126/science.1317968
   de Groot JF, 2011, J CLIN ONCOL, V29, P2689, DOI 10.1200/JCO.2010.34.1636
   Desjardins A, 2018, NEW ENGL J MED, V379, P150, DOI 10.1056/NEJMoa1716435
   Desjardins A, 2012, CANCER-AM CANCER SOC, V118, P1302, DOI 10.1002/cncr.26381
   Duerinck J, 2018, J NEURO-ONCOL, V136, P115, DOI 10.1007/s11060-017-2629-z
   Eckel-Passow JE, 2015, NEW ENGL J MED, V372, P2499, DOI 10.1056/NEJMoa1407279
   EZZEDDINE ZD, 1991, NEW BIOL, V3, P608
   Field KM, 2015, NEURO-ONCOLOGY, V17, P1504, DOI 10.1093/neuonc/nov104
   Friday BB, 2012, NEURO-ONCOLOGY, V14, P215, DOI 10.1093/neuonc/nor198
   Friedman HS, 2009, J CLIN ONCOL, V27, P4733, DOI 10.1200/JCO.2008.19.8721
   Fueyo J, 2000, ONCOGENE, V19, P2, DOI 10.1038/sj.onc.1203251
   Fueyo J, 2003, J NATL CANCER I, V95, P652, DOI 10.1093/jnci/95.9.652
   Geletneky K, 2017, MOL THER, V25, P2620, DOI 10.1016/j.ymthe.2017.08.016
   Gerstner ER, 2015, NEURO-ONCOLOGY, V17, P1386, DOI 10.1093/neuonc/nov085
   Gilbert MR, 2014, NEW ENGL J MED, V370, P2048, DOI 10.1056/NEJMc1403303
   Gromeier M, 1996, P NATL ACAD SCI USA, V93, P2370, DOI 10.1073/pnas.93.6.2370
   Gromeier M, 2000, P NATL ACAD SCI USA, V97, P6803, DOI 10.1073/pnas.97.12.6803
   Haines IE, 2014, NEW ENGL J MED, V370, P2048, DOI 10.1056/NEJMc1403303
   Harsh GR, 2000, J NEUROSURG, V92, P804, DOI 10.3171/jns.2000.92.5.0804
   Hegi ME, 2005, NEW ENGL J MED, V352, P997, DOI 10.1056/NEJMoa043331
   Hiraoka K, 2017, NEURO-ONCOLOGY, V19, P918, DOI 10.1093/neuonc/nox038
   Hovey EJ, 2017, NEURO-ONCOL PRACT, V4, P171, DOI 10.1093/nop/npw025
   Hunn MK, 2015, J NEURO-ONCOL, V121, P319, DOI 10.1007/s11060-014-1635-7
   Iwamoto FM, 2011, NEURO-ONCOLOGY, V13, P509, DOI 10.1093/neuonc/nor017
   Johnson Derek R, 2013, CNS ONCOL, V2, P195, DOI 10.2217/cns.13.5
   Kicielinski KP, 2014, MOL THER, V22, P1056, DOI 10.1038/mt.2014.21
   Kirson ED, 2007, P NATL ACAD SCI USA, V104, P10152, DOI 10.1073/pnas.0702916104
   Kunwar S, 2010, NEURO-ONCOLOGY, V12, P871, DOI 10.1093/neuonc/nop054
   Lang FF, 2003, J CLIN ONCOL, V21, P2508, DOI 10.1200/JCO.2003.21.13.2508
   Lang FF, 2018, J CLIN ONCOL, V36, P1419, DOI 10.1200/JCO.2017.75.8219
   Lawler SE, 2017, JAMA ONCOL, V3, P841, DOI 10.1001/jamaoncol.2016.2064
   Lawler SE, 2015, J CLIN ONCOL, V33, P2812, DOI 10.1200/JCO.2015.62.5244
   Lee EQ, 2015, NEURO-ONCOLOGY, V17, P862, DOI 10.1093/neuonc/nou350
   Maier-Hauff K, 2011, J NEURO-ONCOL, V103, P317, DOI 10.1007/s11060-010-0389-0
   Sepúlveda-Sánchez JM, 2017, NEURO-ONCOLOGY, V19, P1522, DOI 10.1093/neuonc/nox105
   Markert JM, 2014, MOL THER, V22, P1048, DOI 10.1038/mt.2014.22
   Markert JM, 2009, MOL THER, V17, P199, DOI 10.1038/mt.2008.228
   Markert JM, 2000, GENE THER, V7, P867, DOI 10.1038/sj.gt.3301205
   MARTUZA RL, 1991, SCIENCE, V252, P854, DOI 10.1126/science.1851332
   Mitchell LA, 2017, NEURO-ONCOLOGY, V19, P930, DOI 10.1093/neuonc/nox037
   MOOLTEN FL, 1986, CANCER RES, V46, P5276
   NITTA T, 1995, CANCER-AM CANCER SOC, V75, P2727, DOI 10.1002/1097-0142(19950601)75:11<2727::AID-CNCR2820751115>3.0.CO;2-H
   Norden AD, 2013, NEURO-ONCOLOGY, V15, P930, DOI 10.1093/neuonc/not040
   Odia Yazmin, 2016, CNS ONCOL, V5, P59, DOI 10.2217/cns-2015-0010
   Olson JJ, 2014, J NEURO-ONCOL, V118, P501, DOI 10.1007/s11060-013-1338-5
   Olson JJ, 2014, J NEURO-ONCOL, V118, P557, DOI 10.1007/s11060-013-1339-4
   Ostertag D, 2012, NEURO-ONCOLOGY, V14, P145, DOI 10.1093/neuonc/nor199
   Pan E, 2012, J NEURO-ONCOL, V110, P111, DOI 10.1007/s11060-012-0943-z
   Peters KB, 2018, J NEURO-ONCOL, V137, P349, DOI 10.1007/s11060-017-2724-1
   Prins RM, 2011, CLIN CANCER RES, V17, P1603, DOI 10.1158/1078-0432.CCR-10-2563
   Puumalainen AM, 1998, HUM GENE THER, V9, P1769, DOI 10.1089/hum.1998.9.12-1769
   Quinn JA, 2009, CLIN CANCER RES, V15, P1064, DOI 10.1158/1078-0432.CCR-08-2130
   Rainov NG, 2000, HUM GENE THER, V11, P2389, DOI 10.1089/104303400750038499
   Rampling R, 2000, GENE THER, V7, P859, DOI 10.1038/sj.gt.3301184
   Ribas A, 2017, CELL, V170, P1109, DOI 10.1016/j.cell.2017.08.027
   Samson A, 2018, SCI TRANSL MED, V10, P0, DOI 10.1126/scitranslmed.aam7577
   Sandmair AM, 2000, HUM GENE THER, V11, P2197, DOI 10.1089/104303400750035726
   Schuessler A, 2014, CANCER RES, V74, P3466, DOI 10.1158/0008-5472.CAN-14-0296
   Sepúlveda JM, 2015, CLIN TRANSL ONCOL, V17, P743, DOI 10.1007/s12094-015-1304-0
   SHORT MP, 1990, J NEUROSCI RES, V27, P427, DOI 10.1002/jnr.490270322
   Sloan AE, 2013, J NEUROSURG, V118, P1202, DOI 10.3171/2013.1.JNS1291
   Stupp R, 2005, NEW ENGL J MED, V352, P987, DOI 10.1056/NEJMoa043330
   Stupp R, 2017, JAMA-J AM MED ASSOC, V318, P2306, DOI 10.1001/jama.2017.18718
   Stupp R, 2014, NEURO-ONCOLOGY, V16, P765, DOI 10.1093/neuonc/nou092
   Stupp R, 2012, EUR J CANCER, V48, P2192, DOI 10.1016/j.ejca.2012.04.011
   Suchorska B, 2016, NEURO-ONCOLOGY, V18, P549, DOI 10.1093/neuonc/nov326
   Taal W, 2014, LANCET ONCOL, V15, P943, DOI 10.1016/S1470-2045(14)70314-6
   Tai CK, 2005, MOL THER, V12, P842, DOI 10.1016/j.ymthe.2005.03.017
   Trask TW, 2000, MOL THER, V1, P195, DOI 10.1006/mthe.2000.0030
   Vredenburgh JJ, 2007, J CLIN ONCOL, V25, P4722, DOI 10.1200/JCO.2007.12.2440
   Weathers SP, 2016, J NEURO-ONCOL, V129, P487, DOI 10.1007/s11060-016-2195-9
   Wen PY, 2018, NEURO-ONCOLOGY, V20, P249, DOI 10.1093/neuonc/nox154
   Wen PY, 2014, NEUROLOGY, V82, P1670, DOI 10.1212/WNL.0000000000000421
   Wen PY, 2011, NEURO-ONCOLOGY, V13, P437, DOI 10.1093/neuonc/noq198
   Westphal M, 2003, NEURO-ONCOLOGY, V5, P79, DOI 10.1215/15228517-5-2-79
   Westphal M, 2013, LANCET ONCOL, V14, P823, DOI 10.1016/S1470-2045(13)70274-2
   Wheeler CJ, 2008, CANCER RES, V68, P5955, DOI 10.1158/0008-5472.CAN-07-5973
[truncated: 214,470 more chars]
