# Supplementary material for: Research progress on the role of dendritic cells in glioma during 1992-2024: a bibliometric analysis
Source: Front Immunol. 2025 Jun 20;16:1510549. doi: 10.3389/fimmu.2025.1510549 (PMC12226567; doi:10.3389/fimmu.2025.1510549)
Supplement: Supplementary file 1 [file DataSheet1.zip › download2020u92.txt]

PT J
AU Kelly, WJ
   Giles, AJ
   Gilbert, M
AF Kelly, William James
   Giles, Amber Jin
   Gilbert, Mark
TI T lymphocyte-targeted immune checkpoint modulation in glioma
SO JOURNAL FOR IMMUNOTHERAPY OF CANCER
LA English
DT Review
DE neurooncology
ID domain antibody fragments; b7 family-member; growth-factor; recurrent glioblastoma; costimulatory molecule; therapeutic-efficacy; adaptive immunity; dendritic cells; tnf receptor; blockade
AB Immunomodulatory therapies targeting inhibitory checkpoint molecules have revolutionized the treatment of solid tumor malignancies. Concerns about whether systemic administration of an immune checkpoint inhibitor could impact primary brain tumors were answered with the observation of definitive responses in pediatric patients harboring hypermutated gliomas. Although initial clinical results in patients with glioblastoma (GBM) were disappointing, recently published results have demonstrated a potential survival benefit in patients with recurrent GBM treated with neoadjuvant programmed cell death protein 1 blockade. While these findings necessitate verification in subsequent studies, they support the possibility of achieving clinical meaningful immune responses in malignant primary brain tumors including GBM, a disease in dire need of additional therapeutic options. There are several challenges involved in treating glioma with immune checkpoint modulators including the immunosuppressive nature of GBM itself with high inhibitory checkpoint expression, the immunoselective blood brain barrier impairing the ability for peripheral lymphocytes to traffic to the tumor microenvironment and the high prevalence of corticosteroid use which suppress lymphocyte activation. However, by simultaneously targeting multiple costimulatory and inhibitory pathways, it may be possible to achieve an effective antitumoral immune response. To this end, there are now several novel agents targeting more recently uncovered "second generation" checkpoint molecules. Given the multiplicity of drugs being considered for combination regimens, an increased understanding of the mechanisms of action and resistance combined with more robust preclinical and early clinical testing will be needed to be able to adequately test these agents. This review summarizes our current understanding of T lymphocyte-modulating checkpoint molecules as it pertains to glioma with the hope for a renewed focus on the most promising therapeutic strategies.
C1 [Kelly, William James; Giles, Amber Jin; Gilbert, Mark] NCI, Neurooncol Branch, Bethesda, MD 20892 USA.
C3 National Institutes of Health (NIH) - USA; NIH National Cancer Institute (NCI)
RP Kelly, WJ (通讯作者)，NCI, Neurooncol Branch, Bethesda, MD 20892 USA.
EM 08wkelly@gmail.com
CR Agarwalla P, 2012, J IMMUNOTHER, V35, P385, DOI 10.1097/CJI.0b013e3182562d59
   Akiyama Y, 2012, BMC CANCER, V12, P0, DOI 10.1186/1471-2407-12-623
   Allen M, 2016, SCI TRANSL MED, V8, P0, DOI 10.1126/scitranslmed.aaf6853
   Unknown -, 2015, PATENT NO. WO2015/034820A1 2015034820, V0, P0
   Unknown -, 2015, ASCO M, V0, P0
   Antonios JP, 2016, JCI INSIGHT, V1, P0, DOI 10.1172/jci.insight.87059
   Aulwurm S, 2006, INT J CANCER, V118, P1728, DOI 10.1002/ijc.21544
   Baral A, 2014, ONCOL LETT, V8, P1195, DOI 10.3892/ol.2014.2268
   Basu S, 2000, INT IMMUNOL, V12, P1539, DOI 10.1093/intimm/12.11.1539
   BECKMANN RP, 1990, SCIENCE, V248, P850, DOI 10.1126/science.2188360
   Belcaid Z, 2014, PLOS ONE, V9, P0, DOI 10.1371/journal.pone.0101764
   Berg JV, 2013, J EXP MED, V210, P2803, DOI 10.1084/jem.20130678
   Berghoff AS, 2015, NEURO-ONCOLOGY, V17, P1064, DOI 10.1093/neuonc/nou307
   Bloch O, 2014, NEURO-ONCOLOGY, V16, P274, DOI 10.1093/neuonc/not203
   Bloch O, 2013, CLIN CANCER RES, V19, P3165, DOI 10.1158/1078-0432.CCR-12-3314
   Boettler T, 2012, PLOS PATHOG, V8, P0, DOI 10.1371/journal.ppat.1002913
   Bouffet E, 2016, J CLIN ONCOL, V34, P2206, DOI 10.1200/JCO.2016.66.6552
   Bristol Myers Squibb, 2020, BRISTOL MYERS SQUIBB ANNOUNCES POSITIVE TOPLINE RESULTS FROM PIVOTAL PHASE 3 TRUE NORTH TRIAL EVALUATING ZEPOSIA (OZANIMOD) IN PATIENTS WITH MODERATE TO SEVERE ULCERATIVE COLITIS, V0, P0
   Chandramohan V, 2017, ARCH PATHOL LAB MED, V141, P1697, DOI 10.5858/arpa.2016-0580-OA
   Chapoval AI, 2001, NAT IMMUNOL, V2, P269, DOI 10.1038/85339
   Cheng L, 2015, HUM VACC IMMUNOTHER, V11, P2458, DOI 10.1080/21645515.2015.1056953
   Chester C, 2018, BLOOD, V131, P49, DOI 10.1182/blood-2017-06-741041
   Cloughesy TF, 2019, NAT MED, V25, P477, DOI 10.1038/s41591-018-0337-7
   Cortez-Retamozo V, 2002, INT J CANCER, V98, P456, DOI 10.1002/ijc.10212
   Dai BL, 2018, BIOCHEM BIOPH RES CO, V501, P871, DOI 10.1016/j.bbrc.2018.05.064
   Delneste Y, 2002, IMMUNITY, V17, P353, DOI 10.1016/S1074-7613(02)00388-6
   Desjardins A, 2018, NEW ENGL J MED, V379, P150, DOI 10.1056/NEJMoa1716435
   DiDomenico J, 2018, ONCOIMMUNOLOGY, V7, P0, DOI 10.1080/2162402X.2018.1448329
   Dougall WC, 2017, IMMUNOL REV, V276, P112, DOI 10.1111/imr.12518
   Duggan S, 2018, DRUGS, V78, P1639, DOI 10.1007/s40265-018-0989-0
   Dumoulin M, 2002, PROTEIN SCI, V11, P500, DOI 10.1110/ps.34602
   Dunn IE, 2018, JCO PRECIS ONCOL, V2, P1, DOI 10.1200/PO.18.00190
   Field CS, 2018, ONCOIMMUNOLOGY, V7, P0, DOI 10.1080/2162402X.2017.1376154
   Flies DB, 2014, J CLIN INVEST, V124, P1966, DOI 10.1172/JCI74589
   Flies DB, 2011, J IMMUNOL, V187, P1537, DOI 10.4049/jimmunol.1100660
   Fong B, 2012, PLOS ONE, V7, P0, DOI 10.1371/journal.pone.0032614
   Frei K, 2015, ONCOTARGET, V6, P5963, DOI 10.18632/oncotarget.3467
   Gabrilovich DI, 1996, NAT MED, V2, P1096, DOI 10.1038/nm1096-1096
   Garber ST, 2016, NEURO-ONCOLOGY, V18, P1357, DOI 10.1093/neuonc/now132
   Garzon-Muvdi Tomas, 2018, ONCOTARGET, V9, P20681, DOI 10.18632/oncotarget.25061
   Ge HT, 2017, INT J CANCER, V141, P1434, DOI 10.1002/ijc.30830
   Gelerstein E, 2017, J CLIN NEUROSCI, V37, P51, DOI 10.1016/j.jocn.2016.11.011
   Giles AJ, 2018, J IMMUNOTHER CANCER, V6, P0, DOI 10.1186/s40425-018-0371-5
   Goldberg SB, 2016, LANCET ONCOL, V17, P976, DOI 10.1016/S1470-2045(16)30053-5
   Goods BA, 2017, PLOS ONE, V12, P0, DOI 10.1371/journal.pone.0181538
   Gorsi HS, 2019, J PEDIAT HEMATOL ONC, V41, PE235, DOI 10.1097/MPH.0000000000001339
   Gramaglia I, 1998, J IMMUNOL, V161, P6510
   Grauer OM, 2007, INT J CANCER, V121, P95, DOI 10.1002/ijc.22607
   Gurbuxani S, 2001, ONCOGENE, V20, P7478, DOI 10.1038/sj.onc.1204948
   Han S, 2014, DNA CELL BIOL, V33, P245, DOI 10.1089/dna.2013.2306
   Hardcastle J, 2017, NEURO-ONCOLOGY, V19, P493, DOI 10.1093/neuonc/now179
   He YY, 2016, CANCER SCI, V107, P1193, DOI 10.1111/cas.12986
   Heimberger AB, 2005, J TRANSL MED, V3, P0, DOI 10.1186/1479-5876-3-38
   Held-Feindt J, 2002, INT J CANCER, V98, P352, DOI 10.1002/ijc.10207
   Hsieh CS, 2012, NAT REV IMMUNOL, V12, P157, DOI 10.1038/nri3155
   HUMPHREY PA, 1990, P NATL ACAD SCI USA, V87, P4207, DOI 10.1073/pnas.87.11.4207
   Hung AL, 2018, ONCOIMMUNOLOGY, V7, P0, DOI 10.1080/2162402X.2018.1466769
   Jahan N, 2018, NEURO-ONCOLOGY, V20, P44, DOI 10.1093/neuonc/nox125
   Jin LC, 2018, NEURO-ONCOLOGY, V20, P55, DOI 10.1093/neuonc/nox116
   Johnson DB, 2017, CANCER-AM CANCER SOC, V123, P1904, DOI 10.1002/cncr.30642
   Kanamaru F, 2004, J IMMUNOL, V172, P7306, DOI 10.4049/jimmunol.172.12.7306
   Kim JE, 2017, CLIN CANCER RES, V23, P124, DOI 10.1158/1078-0432.CCR-15-1535
   Kipnis J, 2016, SCIENCE, V353, P766, DOI 10.1126/science.aag2638
   Kjaergaard J, 2005, J NEUROSURG, V103, P156, DOI 10.3171/jns.2005.103.1.0156
   Kjærgaard J, 2000, CANCER RES, V60, P5514
   Knee DA, 2016, EUR J CANCER, V67, P1, DOI 10.1016/j.ejca.2016.06.028
   Lamichhane Purushottam, 2019, MEDICINES (BASEL), V6, P0, DOI 10.3390/medicines6030074
   Le Mercier I, 2014, CANCER RES, V74, P1933, DOI 10.1158/0008-5472.CAN-13-1506
   Lemke D, 2012, CLIN CANCER RES, V18, P105, DOI 10.1158/1078-0432.CCR-11-0880
   Leone RD, 2015, COMPUT STRUCT BIOTEC, V13, P265, DOI 10.1016/j.csbj.2015.03.008
   Li G, 2018, CANCER CHEMOTH PHARM, V81, P245, DOI 10.1007/s00280-017-3508-1
   Li GZ, 2017, ONCOIMMUNOLOGY, V6, P0, DOI 10.1080/2162402X.2017.1328339
   Li JH, 2017, MED SCI MONITOR, V23, P3593, DOI 10.12659/MSM.903098
   Lipscomb MF, 2002, PHYSIOL REV, V82, P97, DOI 10.1152/physrev.00023.2001
   Liu J, 2016, CANCER DISCOV, V6, P1382, DOI 10.1158/2159-8290.CD-16-0577
   Liu XJ, 2016, CANCER RES, V76, P1578, DOI 10.1158/0008-5472.CAN-15-2524
   Liu ZJ, 2016, ONCOL LETT, V11, P1829, DOI 10.3892/ol.2016.4142
   Liu ZJ, 2017, ONCOIMMUNOLOGY, V6, P0, DOI 10.1080/2162402X.2016.1252894
   Long GV, 2018, LANCET ONCOL, V19, P672, DOI 10.1016/S1470-2045(18)30139-6
   Lukas RV, 2018, J NEURO-ONCOL, V140, P317, DOI 10.1007/s11060-018-2955-9
   Mathios D, 2016, SCI TRANSL MED, V8, P0, DOI 10.1126/scitranslmed.aag2942
   McDonagh CF, 2008, MOL CANCER THER, V7, P2913, DOI 10.1158/1535-7163.MCT-08-0295
   Miller J, 2010, J NEUROSURG, V113, P280, DOI 10.3171/2009.11.JNS09901
   Miska J, 2016, CANCER IMMUNOL IMMUN, V65, P1555, DOI 10.1007/s00262-016-1912-8
   Mo LJ, 2013, CHIN J CANCER, V32, P653, DOI 10.5732/cjc.012.10228
   Nayak L, 2017, BLOOD, V129, P3071, DOI 10.1182/blood-2017-01-764209
   Neelapu SS, 2017, NEW ENGL J MED, V377, P2531, DOI 10.1056/NEJMoa1707447
   Newcomb EW, 2010, RADIAT RES, V173, P426, DOI 10.1667/RR1904.1
   Neyns B, 2019, J CLIN ONCOL, V37, P0, DOI 10.1200/JCO.2019.37.15_suppl.2034
   Nocentini G, 2012, BRIT J PHARMACOL, V165, P2089, DOI 10.1111/j.1476-5381.2011.01753.x
   Oh T, 2015, CURR NEUROL NEUROSCI, V15, P0, DOI 10.1007/s11910-014-0508-y
   Ohashi K, 2000, J IMMUNOL, V164, P558, DOI 10.4049/jimmunol.164.2.558
   Olnes MJ, 2016, SCI REP-UK, V6, P0, DOI 10.1038/srep23002
   Omuro A, 2018, NEURO-ONCOLOGY, V20, P674, DOI 10.1093/neuonc/nox208
   Park J, 2019, ONCOIMMUNOLOGY, V8, P0, DOI 10.1080/2162402X.2018.1525243
   Patel MA, 2016, J IMMUNOTHER CANCER, V4, P0, DOI 10.1186/s40425-016-0132-2
   Pawaria S, 2011, NAT COMMUN, V2, P0, DOI 10.1038/ncomms1524
   Phuphanich S, 2013, CANCER IMMUNOL IMMUN, V62, P125, DOI 10.1007/s00262-012-1319-0
   Prasad DVR, 2004, J IMMUNOL, V173, P2500, DOI 10.4049/jimmunol.173.4.2500
   Prasad DVR, 2003, IMMUNITY, V18, P863, DOI 10.1016/S1074-7613(03)00147-X
   Prins RM, 2013, J IMMUNOTHER, V36, P152, DOI 10.1097/CJI.0b013e3182811ae4
   Qiu XY, 2018, BBA-MOL BASIS DIS, V1864, P1754, DOI 10.1016/j.bbadis.2018.03.002
   Reardon DA, 2017, J CLIN ONCOL, V35, P0, DOI 10.1200/JCO.2017.35.15_suppl.2042
   Reardon DA, 2016, NEURO-ONCOLOGY, V18, P25
   Reardon DA, 2016, CANCER IMMUNOL RES, V4, P124, DOI 10.1158/2326-6066.CIR-15-0151
   Reardona DA, 2017, NEURO-ONCOLOGY, V19, P21, DOI 10.1093/neuonc/nox036.071
   Riccardi C, 1999, CELL DEATH DIFFER, V6, P1182, DOI 10.1038/sj.cdd.4400609
   Ronchetti S, 2004, EUR J IMMUNOL, V34, P613, DOI 10.1002/eji.200324804
   Ronchetti S, 2015, J IMMUNOL RES, V2015, P0, DOI 10.1155/2015/171520
   Saha D, 2017, CANCER CELL, V32, P253, DOI 10.1016/j.ccell.2017.07.006
   Sampson JH, 2010, J CLIN ONCOL, V28, P4722, DOI 10.1200/JCO.2010.28.6963
   Sampson JH, 2009, MOL CANCER THER, V8, P2773, DOI 10.1158/1535-7163.MCT-09-0124
   Samson A, 2018, SCI TRANSL MED, V10, P0, DOI 10.1126/scitranslmed.aam7577
   Schalper KA, 2019, NAT MED, V25, P470, DOI 10.1038/s41591-018-0339-5
   Schläger C, 2016, NATURE, V530, P349, DOI 10.1038/nature16939
   Schreiner B, 2003, GLIA, V44, P296, DOI 10.1002/glia.10291
   Schuster SJ, 2019, NEW ENGL J MED, V380, P45, DOI 10.1056/NEJMoa1804980
   Shen CJ, 2013, J HEMATOL ONCOL, V6, P0, DOI 10.1186/1756-8722-6-33
   Shibahara I, 2015, MOL CANCER, V14, P0, DOI 10.1186/s12943-015-0307-3
   Sica GL, 2003, IMMUNITY, V18, P849, DOI 10.1016/S1074-7613(03)00152-3
   Siu LL, 2017, J CLIN ONCOL, V35, P0, DOI 10.1200/JCO.2017.35.15_suppl.104
   Skalniak L, 2017, ONCOTARGET, V8, P72167, DOI 10.18632/oncotarget.20050
   Suarez ER, 2016, ONCOTARGET, V7, P34341, DOI 10.18632/oncotarget.9114
   Suh WK, 2003, NAT IMMUNOL, V4, P899, DOI 10.1038/ni967
   Sun X, 2018, INT J MOL SCI, V19, P0, DOI 10.3390/ijms19071984
   SUTO R, 1995, SCIENCE, V269, P1585, DOI 10.1126/science.7545313
   Takahashi T, 2000, J EXP MED, V192, P303, DOI 10.1084/jem.192.2.303
   Tawbi HA, 2018, NEW ENGL J MED, V379, P722, DOI 10.1056/NEJMoa1805453
   Tone M, 2003, P NATL ACAD SCI USA, V100, P15059, DOI 10.1073/pnas.2334901100
   Valzasina B, 2005, BLOOD, V105, P2845, DOI 10.1182/blood-2004-07-2959
   Van Audenhove I, 2016, EBIOMEDICINE, V8, P40, DOI 10.1016/j.ebiom.2016.04.028
   van de Ven K, 2015, IMMUNOTHERAPY-UK, V7, P655, DOI 10.2217/IMT.15.32
   Vasco C, 2013, J NEURO-ONCOL, V115, P353, DOI 10.1007/s11060-013-1236-x
   Vasquez JC, 2017, J NEURO-ONCOL, V134, P41, DOI 10.1007/s11060-017-2515-8
   Vinay DS, 2014, BMB REP, V47, P122, DOI 10.5483/BMBRep.2014.47.3.283
   Vincke C, 2009, J BIOL CHEM, V284, P3273, DOI 10.1074/jbc.M806889200
   Wang ZL, 2018, CANCER SCI, V109, P2697, DOI 10.1111/cas.13744
   Weller M, 1998, BRAIN PATHOL, V8, P285
   Weller M, 2017, LANCET ONCOL, V18, P1373, DOI 10.1016/S1470-2045(17)30517-X
   Wiendl H, 2002, J IMMUNOL, V168, P4772, DOI 10.4049/jimmunol.168.9.4772
   Wikenheiser DJ, 2016, FRONT IMMUNOL, V7, P0, DOI 10.3389/fimmu.2016.00304
   Wing K, 2008, SCIENCE, V322, P271, DOI 10.1126/science.1160062
   Xie YJ, 2019, P NATL ACAD SCI USA, V116, P7624, DOI 10.1073/pnas.1817147116
   Xiu J, 2016, ONCOTARGET, V7, P21556, DOI 10.18632/oncotarget.7722
   Xu S, 2013, NEURO-ONCOLOGY, V15, P1160, DOI 10.1093/neuonc/not067
   Xue S, 2017, J HEMATOL ONCOL, V10, P0, DOI 10.1186/s13045-017-0455-6
   Yao Y, 2016, CLIN CANCER RES, V22, P2778, DOI 10.1158/1078-0432.CCR-15-0858
   Zarganes-Tzitzikas T, 2016, EXPERT OPIN THER PAT, V26, P973, DOI 10.1080/13543776.2016.1206527
   Zeng J, 2013, INT J RADIAT ONCOL, V86, P343, DOI 10.1016/j.ijrobp.2012.12.025
   Zhang F, 2017, CELL DISCOV, V3, P0, DOI 10.1038/celldisc.2017.4
   Zhao J, 2019, NAT MED, V25, P462, DOI 10.1038/s41591-019-0349-y
NR 151
TC 28
Z9 28
U1 0
U2 8
PU BMJ PUBLISHING GROUP
PI LONDON
PA BRITISH MED ASSOC HOUSE, TAVISTOCK SQUARE, LONDON WC1H 9JR, ENGLAND
SN 
EI 2051-1426
J9 J IMMUNOTHER CANCER
JI J. Immunother. Cancer
PD FEB 15
PY 2020
VL 8
IS 1
BP 
EP 
DI 10.1136/jitc-2019-000379
PG 17
WC Oncology; Immunology
SC Oncology; Immunology
GA OV6UB
UT WOS:000592341200002
PM 32051289
DA 2025-02-17
ER

PT J
AU Ju, Q
   Li, XM
   Zhang, H
   Yan, SX
   Li, Y
   Zhao, YJ
AF Ju, Qiang
   Li, Xinmei
   Zhang, Heng
   Yan, Songxia
   Li, Ying
   Zhao, Yanjie
TI NFE2L2 Is a Potential Prognostic Biomarker and Is Correlated with Immune Infiltration in Brain Lower Grade Glioma: A Pan-Cancer Analysis
SO OXIDATIVE MEDICINE AND CELLULAR LONGEVITY
LA English
DT Article
ID cell lung-cancer; microenvironmental regulation; tumor; nrf2; expression; growth; immunosurveillance; phosphorylation; neutrophils; impact
AB Nuclear factor, erythroid 2 like 2 (NFE2L2, NRF2) is a transcription factor that regulates various antioxidant enzymes. It plays a vital physiological role in regulating oxidative stress and inflammatory response. However, the roles of NFE2L2 in human cancers are still unclear. Our study is aimed at analyzing the prognostic value of NFE2L2 in pan-cancer and at revealing the relationship between NFE2L2 expression and tumor immunity. The present study revealed that NFE2L2 was abnormally expressed and significantly correlated with mismatch repair (MMR) gene mutation levels and DNA methyltransferase expression in human pan-cancer. In particular, pan-cancer survival analysis indicated that NFE2L2 expression was associated with adverse outcomes-overall survival (OS), disease-specific survival (DSS), and progression-free interval (PFI)-in adrenocortical carcinoma (ACC), brain lower grade glioma (LGG), and pancreatic adenocarcinoma (PAAD) patients. A positive relationship was also found between NFE2L2 expression and immune infiltration, including B cells, CD4+ T cells, CD8+ T cells, neutrophils, macrophages, and dendritic cells, especially in breast invasive carcinoma (BRCA), colon adenocarcinoma (COAD), kidney renal clear cell carcinoma (KIRC), LGG, liver hepatocellular carcinoma (LIHC), and prostate adenocarcinoma (PRAD). Additionally, NFE2L2 expression was positively correlated with the immune score and the expression of immune checkpoint markers in LGG. In conclusion, these results indicate that transcription factor NFE2L2 is a potential prognostic biomarker and is correlated with immune infiltration in LGG.
C1 [Ju, Qiang; Yan, Songxia; Li, Ying] Qingdao Univ, Affiliated Hosp, Dept Blood Transfus, Qingdao, Peoples R China.
   [Li, Xinmei; Zhang, Heng; Zhao, Yanjie] Qingdao Univ, Sch Publ Hlth, Qingdao, Peoples R China.
C3 Qingdao University; Qingdao University
RP Zhao, YJ (通讯作者)，Qingdao Univ, Sch Publ Hlth, Qingdao, Peoples R China.
EM juqiang88@163.com; lixinmei07@126.com; 469181982@qq.com; ysongxia@163.com; ly2016qyfy@163.com; zhaoyj@qdu.edu.cn
FU National Science Foundation for Young Scientists of China [81802415]; Shandong Provincial Natural Science Foundation [ZR2018PH025]; Doctoral Scientific Fund Project of the Affiliated Hospital of Qingdao University [2796]
CR Andrea SK, 2018, ORVOSI HETILAP, V159, P3, DOI 10.1556/650.2018.30927
   Armaghany Tannaz, 2012, GASTROINTEST CANCER RES, V5, P19
   Bailey MH, 2018, CELL, V173, P371, DOI 10.1016/j.cell.2018.07.034
   Bekes EM, 2011, AM J PATHOL, V179, P1455, DOI 10.1016/j.ajpath.2011.05.031
   Berntsson J, 2016, INT J CANCER, V139, P1129, DOI 10.1002/ijc.30138
   Bi KW, 2020, FRONT ONCOL, V10, P0, DOI 10.3389/fonc.2020.00424
   Boland CR, 2010, GASTROENTEROLOGY, V138, P2073, DOI 10.1053/j.gastro.2009.12.064
   Bonanno L, 2018, EUR J CANCER, V101, P191, DOI 10.1016/j.ejca.2018.06.023
   Butler M, 2020, TRENDS CANCER, V6, P380, DOI 10.1016/j.trecan.2020.02.010
   Calabrese C, 2020, NATURE, V578, P129, DOI 10.1038/s41586-020-1970-0
   Campbell PJ, 2020, NATURE, V578, P82, DOI 10.1038/s41586-020-1969-6
   Cerretelli G, 2020, J PATHOL, V250, P518, DOI 10.1002/path.5422
   Cully M, 2018, NAT REV DRUG DISCOV, V17, P468, DOI 10.1038/nrd.2018.102
   de Erauso LC, 2020, FRONT PHARMACOL, V11, P0, DOI 10.3389/fphar.2020.00441
   de Palma M, 2017, NAT REV CANCER, V17, P457, DOI 10.1038/nrc.2017.51
   Dunn GP, 2002, NAT IMMUNOL, V3, P991, DOI 10.1038/ni1102-991
   Dysthe M, 2020, ADV EXP MED BIOL, V1224, P117, DOI 10.1007/978-3-030-35723-8_8
   Furfaro AL, 2016, OXID MED CELL LONGEV, V2016, P0, DOI 10.1155/2016/1958174
   Gajewski TF, 2013, NAT IMMUNOL, V14, P1014, DOI 10.1038/ni.2703
   Galon J, 2013, IMMUNITY, V39, P11, DOI 10.1016/j.immuni.2013.07.008
   Georgakopoulos-Soares I, 2020, NAT COMMUN, V11, P0, DOI 10.1038/s41467-020-15901-w
   Gordon SR, 2017, NATURE, V545, P495, DOI 10.1038/nature22396
   Haapasalo J, 2018, HISTOL HISTOPATHOL, V33, P791, DOI 10.14670/HH-11-973
   Hadrup S, 2013, CANCER MICROENVIRON, V6, P123, DOI 10.1007/s12307-012-0127-6
   Hämäläinen M, 2019, OXID MED CELL LONGEV, V2019, P0, DOI 10.1155/2019/2647068
   Junttila MR, 2013, NATURE, V501, P346, DOI 10.1038/nature12626
   Kensler TW, 2010, CARCINOGENESIS, V31, P90, DOI 10.1093/carcin/bgp231
   Kontostathi G, 2017, BIOMED RES INT, V2017, P0, DOI 10.1155/2017/4180703
   Krajka-Kuzniak V, 2017, PHARMACOL REP, V69, P393, DOI 10.1016/j.pharep.2016.12.011
   Krzyzewska IM, 2019, CLIN EPIGENETICS, V11, P0, DOI 10.1186/s13148-019-0749-3
   Kubo E, 2017, SCI REP-UK, V7, P0, DOI 10.1038/s41598-017-14520-8
   Li XG, 2017, GUT, V66, P157, DOI 10.1136/gutjnl-2015-310514
   Lim JSJ, 2016, THER ADV RESPIR DIS, V10, P444, DOI 10.1177/1753465816661091
   Liu QM, 2019, OXID MED CELL LONGEV, V2019, P0, DOI 10.1155/2019/7090534
   Ma JQ, 2015, PLOS ONE, V10, P0, DOI 10.1371/journal.pone.0133876
   Ma SH, 2018, ANN NY ACAD SCI, V1434, P164, DOI 10.1111/nyas.13681
   Manoochehri M, 2020, MOL ONCOL, V14, P1252, DOI 10.1002/1878-0261.12684
   Mitsuishi Y, 2012, CANCER CELL, V22, P66, DOI 10.1016/j.ccr.2012.05.016
   Morvan MG, 2016, NAT REV CANCER, V16, P7, DOI 10.1038/nrc.2015.5
   Ohnuma T, 2017, ARCH BIOCHEM BIOPHYS, V635, P66, DOI 10.1016/j.abb.2017.10.007
   Ohtani Haruo, 2007, CANCER IMMUN, V7, P4
   Pardoll D, 2015, SEMIN ONCOL, V42, P523, DOI 10.1053/j.seminoncol.2015.05.003
   Porkka Noora K, 2020, ONCOTARGET, V11, P1244, DOI 10.18632/oncotarget.27538
   Powell DR, 2016, TRENDS IMMUNOL, V37, P41, DOI 10.1016/j.it.2015.11.008
   Quail DF, 2013, NAT MED, V19, P1423, DOI 10.1038/nm.3394
   Rheinbay E, 2020, NATURE, V578, P102, DOI 10.1038/s41586-020-1965-x
   Rodriguez-Martin B, 2020, NAT GENET, V52, P306, DOI 10.1038/s41588-019-0562-0
   Schaub FX, 2018, CELL SYST, V6, P282, DOI 10.1016/j.cels.2018.03.003
   Shan X, 2020, CLIN IMMUNOL, V216, P0, DOI 10.1016/j.clim.2020.108430
   Sharma P, 2017, CELL, V168, P707, DOI 10.1016/j.cell.2017.01.017
   Shaw P, 2020, J CELL PHYSIOL, V235, P3119, DOI 10.1002/jcp.29219
   Silva MD, 2018, MOLECULES, V23, P0, DOI 10.3390/molecules23071803
   Singh A, 2008, CANCER RES, V68, P7975, DOI 10.1158/0008-5472.CAN-08-1401
   Stewart PA, 2019, NAT COMMUN, V10, P0, DOI 10.1038/s41467-019-11452-x
   Tang F, 2020, MOL BIOL REP, V47, P2265, DOI 10.1007/s11033-020-05253-5
   Tao LY, 2018, CANCER BIOL THER, V19, P296, DOI 10.1080/15384047.2017.1416932
   Tiffen J, 2020, J INVEST DERMATOL, V140, P2442, DOI 10.1016/j.jid.2020.02.042
   Topalian SL, 2015, CANCER CELL, V27, P450, DOI 10.1016/j.ccell.2015.03.001
   Wang ZD, 2020, J INFECT DIS, V221, P830, DOI 10.1093/infdis/jiz512
   Wang Z, 2020, BIOENGINEERED, V11, P661, DOI 10.1080/21655979.2020.1771068
   Yin YA, 2020, INT J ONCOL, V56, P1284, DOI 10.3892/ijo.2020.4999
   Zhang LM, 2012, J EXP CLIN CANC RES, V31, P0, DOI 10.1186/1756-9966-31-66
   Zhang YJ, 2018, MOL CELL, V71, P201, DOI 10.1016/j.molcel.2018.06.023
   Zhu Y, 2019, GUT, V68, P1653, DOI 10.1136/gutjnl-2019-318419
NR 64
TC 73
Z9 73
U1 1
U2 13
PU HINDAWI LTD
PI LONDON
PA ADAM HOUSE, 3RD FLR, 1 FITZROY SQ, LONDON, W1T 5HF, ENGLAND
SN 1942-0900
EI 1942-0994
J9 OXID MED CELL LONGEV
JI Oxidative Med. Cell. Longev.
PD OCT 10
PY 2020
VL 2020
IS 
BP 
EP 
DI 10.1155/2020/3580719
PG 26
WC Cell Biology
SC Cell Biology
GA OI4CI
UT WOS:000583228400001
PM 33101586
DA 2025-02-17
ER

PT J
AU Tabu, K
   Liu, WY
   Kosaku, A
   Terashima, K
   Murota, Y
   Aimaitijiang, A
   Nobuhisa, I
   Hide, T
   Taga, T
AF Tabu, Kouichi
   Liu Wenyu
   Kosaku, Akina
   Terashima, Kazuo
   Murota, Yoshitaka
   Aimaitijiang, Alapati
   Nobuhisa, Ikuo
   Hide, Takuichiro
   Taga, Tetsuya
TI Glioma stem cell (GSC)-derived autoschizis-like products confer GSC niche properties involving M1-like tumor-associated macrophages
SO STEM CELLS
LA English
DT Article
DE autoschizis; glioma stem cell; M1; niche; tumor-associated macrophage
ID mitochondrial complex-iii; necrotic cells; antitumor-activity; vitamin-c; cancer; necrosis; death; glioblastoma; hypoxia; apoptosis
AB Spontaneous necrosis is a defining feature of glioblastomas (GBMs), the most malignant glioma. Despite its strong correlations with poor prognosis, it remains unclear whether necrosis could be a possible cause or mere consequence of glioma progression. Here we isolated a particular fraction of necrotic products spontaneously arising from glioma cells, morphologically and biochemically defined as "autoschizis-like products (ALPs)." When administered to granulocyte macrophage colony-stimulating factor (GM-CSF)-primed bone marrow-derived macrophage/dendritic cells (M phi/DCs), ALPs were found to be specifically engulfed by M phi s expressing a tumor-associated macrophage (TAM) marker CD204. ALPs from glioma stem cells (GSCs) had higher activity for the TAM development than those from non-GSCs. Of note, expression of the Il12b gene encoding a common subunit of IL-12/23 was upregulated in ALPs-educated M phi s. Furthermore, IL-12 protein evidently enhanced the sphere-forming activity of GBM patient-derived cells, although interestingly IL-12 is generally recognized as an antitumoral M1-M phi marker. Finally, in silico analysis of The Cancer Genome Atlas (TCGA) transcriptome data of primary and recurrent GBMs revealed that higher expression of these IL-12 family genes was well correlated with more infiltration of M1-type TAMs and closely associated with poorer prognosis in recurrent GBMs. Our results highlight a role of necrosis in GSC-driven self-beneficial niche construction and glioma progression, providing important clues for developing new therapeutic strategies against gliomas.
C1 [Tabu, Kouichi; Liu Wenyu; Kosaku, Akina; Terashima, Kazuo; Murota, Yoshitaka; Aimaitijiang, Alapati; Nobuhisa, Ikuo; Taga, Tetsuya] Tokyo Med & Dent Univ TMDU, Med Res Inst, Dept Stem Cell Regulat, Tokyo, Japan.
   [Hide, Takuichiro] Kumamoto Univ, Grad Sch, Fac Life Sci, Dept Neurosurg, Kumamoto, Japan.
   [Hide, Takuichiro] Kitasato Univ, Sch Med, Dept Neurosurg, Sagamihara, Kanagawa, Japan.
C3 Institute of Science Tokyo; Tokyo Medical & Dental University (TMDU); Kumamoto University; Kitasato University
RP Tabu, K; Taga, T (通讯作者)，Tokyo Med & Dent Univ TMDU, Med Res Inst, Dept Stem Cell Regulat, Bunkyo Ku, Tokyo 1138510, Japan.
EM k-tabu.scr@mri.tmd.ac.jp; taga.scr@mri.tmd.ac.jp
FU JSPS KAKENHI [15H04292, 15K20970, 17K07156, 18H02678, 26462186]; Grants-in-Aid for Scientific Research [20K09374, 15H04292, 17K07156, 26462186, 15K20970, 18H02678] Funding Source: KAKEN
CR Barker FG, 1996, CANCER, V77, P1161, DOI 10.1002/(SICI)1097-0142(19960315)77:6<1161::AID-CNCR24>3.0.CO;2-Z
   Bergsbaken T, 2009, NAT REV MICROBIOL, V7, P99, DOI 10.1038/nrmicro2070
   Bowman RL, 2017, NEURO-ONCOLOGY, V19, P139, DOI 10.1093/neuonc/now247
   Brat DJ, 2004, LAB INVEST, V84, P397, DOI 10.1038/labinvest.3700070
   Brouckaert G, 2004, MOL BIOL CELL, V15, P1089, DOI 10.1091/mbc.E03-09-0668
   Chandel NS, 2000, J BIOL CHEM, V275, P25130, DOI 10.1074/jbc.M001914200
   Chandel NS, 1998, P NATL ACAD SCI USA, V95, P11715, DOI 10.1073/pnas.95.20.11715
   Clarke Michael F, 2006, CANCER RES, V66, P9339, DOI 10.1158/0008-5472.CAN-06-3126
   Dixon SJ, 2012, CELL, V149, P1060, DOI 10.1016/j.cell.2012.03.042
   Garg AD, 2017, IMMUNOL REV, V280, P126, DOI 10.1111/imr.12574
   Gilloteaux J, 2001, MARC MALPIG SYMP SER, V7, P79
   Gilloteaux J, 2001, ULTRASTRUCT PATHOL, V25, P183, DOI 10.1080/019131201300343810
   GILLOTEAUX J, 1995, SCANNING MICROSCOPY, V9, P159
   Gilloteaux J, 1998, SCANNING, V20, P564
   Guzy RD, 2005, CELL METAB, V1, P401, DOI 10.1016/j.cmet.2005.05.001
   Hambardzumyan D, 2015, TRENDS CANCER, V1, P252, DOI 10.1016/j.trecan.2015.10.009
   Jamison JM, 2002, BIOCHEM PHARMACOL, V63, P1773, DOI 10.1016/S0006-2952(02)00904-8
   Kokubu Y, 2016, GENES CELLS, V21, P241, DOI 10.1111/gtc.12333
   Krysko DV, 2006, CELL DEATH DIFFER, V13, P2011, DOI 10.1038/sj.cdd.4401900
   Krysko DV, 2008, METHOD ENZYMOL, V442, P307, DOI 10.1016/S0076-6879(08)01416-X
   Krysko DV, 2008, METHODS, V44, P205, DOI 10.1016/j.ymeth.2007.12.001
   Krysko DV, 2006, APOPTOSIS, V11, P1709, DOI 10.1007/s10495-006-9527-8
   Liau LM, 2018, J TRANSL MED, V16, P0, DOI 10.1186/s12967-018-1507-6
   MAJNO G, 1995, AM J PATHOL, V146, P3
   Murota Y, 2016, BMC CANCER, V16, P0, DOI 10.1186/s12885-016-2895-8
   Newman AM, 2015, NAT METHODS, V12, P453, DOI 10.1038/NMETH.3337
   Ngiow SF, 2013, TRENDS IMMUNOL, V34, P548, DOI 10.1016/j.it.2013.07.004
   Pasparakis M, 2015, NATURE, V517, P311, DOI 10.1038/nature14191
   Pavlyukov MS, 2018, CANCER CELL, V34, P119, DOI 10.1016/j.ccell.2018.05.012
   Plaks V, 2015, CELL STEM CELL, V16, P225, DOI 10.1016/j.stem.2015.02.015
   Prager BC, 2019, CELL STEM CELL, V24, P41, DOI 10.1016/j.stem.2018.12.009
   Raza SA, 2002, NEUROSURGERY, V51, P2, DOI 10.1097/00006123-200207000-00002
   Rock KL, 2008, ANNU REV PATHOL-MECH, V3, P99, DOI 10.1146/annurev.pathmechdis.3.121806.151456
   Rock KL, 2011, IMMUNOL REV, V243, P191, DOI 10.1111/j.1600-065X.2011.01040.x
   Rock KL, 2010, ANNU REV IMMUNOL, V28, P321, DOI 10.1146/annurev-immunol-030409-101311
   Rong Y, 2002, J NEUROPATHOL EXP NE, V65, P529
   Sorensen MD, 2018, NEUROPATH APPL NEURO, V44, P185, DOI 10.1111/nan.12428
   Tabu K, 2016, STEM CELLS, V34, P1151, DOI 10.1002/stem.2299
   Teng MWL, 2015, NAT MED, V21, P719, DOI 10.1038/nm.3895
   Trump BF, 1997, TOXICOL PATHOL, V25, P82, DOI 10.1177/019262339702500116
   Vandenberk L, 2016, FRONT IMMUNOL, V6, P0, DOI 10.3389/fimmu.2015.00663
   Verrax J, 2003, EUR J MED CHEM, V38, P451, DOI 10.1016/S0223-5234(03)00082-5
   Wallach D, 2014, NAT REV IMMUNOL, V14, P51, DOI 10.1038/nri3561
   Wang WQ, 2017, SCI REP-UK, V7, P0, DOI 10.1038/srep42070
   Wen PY, 2008, NEW ENGL J MED, V359, P492, DOI 10.1056/NEJMra0708126
   Zhou WC, 2015, NAT CELL BIOL, V17, P170, DOI 10.1038/ncb3090
NR 46
TC 13
Z9 14
U1 1
U2 6
PU OXFORD UNIV PRESS
PI OXFORD
PA GREAT CLARENDON ST, OXFORD OX2 6DP, ENGLAND
SN 1066-5099
EI 1549-4918
J9 STEM CELLS
JI Stem Cells
PD AUG 15
PY 2020
VL 38
IS 8
BP 921
EP 935
DI 10.1002/stem.3193
EA MAY 2020
PG 15
WC Cell & Tissue Engineering; Biotechnology & Applied Microbiology; Oncology; Cell Biology; Hematology
SC Cell Biology; Biotechnology & Applied Microbiology; Oncology; Hematology
GA MQ2PG
UT WOS:000531421300001
PM 32346916
DA 2025-02-17
ER

PT J
AU Tamura, R
   Tanaka, T
   Akasaki, Y
   Murayama, Y
   Yoshida, K
   Sasaki, H
AF Tamura, Ryota
   Tanaka, Toshihide
   Akasaki, Yasuharu
   Murayama, Yuichi
   Yoshida, Kazunari
   Sasaki, Hikaru
TI The role of vascular endothelial growth factor in the hypoxic and immunosuppressive tumor microenvironment: perspectives for therapeutic implications
SO MEDICAL ONCOLOGY
LA English
DT Review
DE VEGF; Hypoxia; Regulatory T cell; Tumor-associated macrophage; Myeloid-derived suppressor cell; Immune checkpoint molecule; Tumor microenvironment
ID regulatory t-cells; suppressor-cells; antiangiogenic therapy; pd-l1 expression; cyclophosphamide treatment; metastatic melanoma; disease progression; 1st-line treatment; myeloid cells; bevacizumab
AB The microvasculature and immune cells are major components of the tumor microenvironment (TME). Hypoxia plays a pivotal role in the TME through hypoxia-inducible factor 1-alpha (HIF-1 alpha) which upregulates vascular endothelial growth factor (VEGF). VEGF, an angiogenesis stimulator, suppresses tumor immunity by inhibiting the maturation of dendritic cells, and induces immunosuppressive cells such as regulatory T cells, tumor-associated macrophages, and myeloid-derived suppressor cells. HIF-1 alpha directly induces immune checkpoint molecules. VEGF/VEGF receptor (VEGFR)-targeted therapy as a cancer treatment has not only anti-angiogenic effects, but also immune-supportive effects. Anti-angiogenic therapy has the potential to change the immunological "cold tumors" into the "hot tumors". Glioblastoma (GB) is a hypervascular tumor with high VEGF expression which leads to development of an immuno suppressive TME. Therefore, in the last decade, several combination immunotherapies with anti-angiogenic agents have been developed for numerous tumors including GBs. In particular, combination therapy with an immune checkpoint inhibitor and VEGF/VEGFR-targeted therapy has been suggested as a synergic treatment strategy that may show favorable changes in the TME. In this article, we discuss the cross talk among immunosuppressive cells exposed to VEGF in the hypoxic TME of GBs. Current efficient combination strategies using VEGF/VEGFR-targeted therapy are reviewed and proposed as novel cancer treatments.
C1 [Tamura, Ryota; Yoshida, Kazunari; Sasaki, Hikaru] Keio Univ, Sch Med, Dept Neurosurg, Shinjuku Ku, 35 Shinanomachi, Tokyo 1608582, Japan.
   [Tanaka, Toshihide] Jikei Univ, Sch Med, Kashiwa Hosp, Dept Neurosurg, 163-1 Kashiwa Shita, Kashiwa, Chiba 2778567, Japan.
   [Akasaki, Yasuharu; Murayama, Yuichi] Jikei Univ Hosp, Dept Neurosurg, Minato Ku, 3-19-18 Nishishinbashi, Tokyo 1058471, Japan.
C3 Keio University; Jikei University; Jikei University
RP Tanaka, T (通讯作者)，Jikei Univ, Sch Med, Kashiwa Hosp, Dept Neurosurg, 163-1 Kashiwa Shita, Kashiwa, Chiba 2778567, Japan.
EM ttanaka@jikei.ac.jp
FU Ministry of Education, Culture, Sports, Science and Technology; Japan Society for the Promotion of Science [18J21382]; Grants-in-Aid for Scientific Research [18J21382] Funding Source: KAKEN
CR Adotevi O, 2010, J IMMUNOTHER, V33, P991, DOI 10.1097/CJI.0b013e3181f4c208
   Akasaki Y, 2016, CANCER IMMUNOL IMMUN, V65, P1499, DOI 10.1007/s00262-016-1905-7
   Alfarouk Khalid O, 2014, ONCOSCIENCE, V1, P777
   Alphandéry E, 2018, FRONT PHARMACOL, V9, P0, DOI 10.3389/fphar.2018.00879
   Annels NE, 2014, CANCER IMMUNOL IMMUN, V63, P175, DOI 10.1007/s00262-013-1502-y
   Barsoum IB, 2014, CANCER RES, V74, P665, DOI 10.1158/0008-5472.CAN-13-0992
   Batich KA, 2017, CLIN CANCER RES, V23, P1898, DOI 10.1158/1078-0432.CCR-16-2057
   Berghoff AS, 2017, NEURO-ONCOLOGY, V19, P1460, DOI 10.1093/neuonc/nox054
   Blancher C, 2000, CANCER RES, V60, P7106
   Castro BA, 2017, ONCOGENE, V36, P3749, DOI 10.1038/onc.2017.1
   Chaudhry IH, 2001, HISTOPATHOLOGY, V39, P409, DOI 10.1046/j.1365-2559.2001.01230.x
   Chen JJW, 2005, J CLIN ONCOL, V23, P953, DOI 10.1200/JCO.2005.12.172
   Chinot OL, 2014, NEW ENGL J MED, V370, P709, DOI 10.1056/NEJMoa1308345
   Colegio OR, 2014, NATURE, V513, P559, DOI 10.1038/nature13490
   Corzo CA, 2010, J EXP MED, V207, P2439, DOI 10.1084/jem.20100587
   Desar IME, 2011, INT J CANCER, V129, P507, DOI 10.1002/ijc.25674
   Dogan HT, 2018, DIAGN PATHOL, V13, P0, DOI 10.1186/s13000-018-0742-8
   Donini M, 2015, TARGET ONCOL, V10, P277, DOI 10.1007/s11523-014-0337-6
   Du Four S, 2016, CANCER IMMUNOL IMMUN, V65, P727, DOI 10.1007/s00262-016-1836-3
   Dugast AS, 2008, J IMMUNOL, V180, P7898, DOI 10.4049/jimmunol.180.12.7898
   DVORAK HF, 1995, AM J PATHOL, V146, P1029
   Ellebaek E, 2012, CANCER IMMUNOL IMMUN, V61, P1791, DOI 10.1007/s00262-012-1242-4
   Eriksson E, 2016, J TRANSL MED, V14, P0, DOI 10.1186/s12967-016-1037-z
   Fadul CE, 2011, NEURO-ONCOLOGY, V13, P393, DOI 10.1093/neuonc/noq204
   Feng PH, 2018, J THORAC ONCOL, V13, P958, DOI 10.1016/j.jtho.2018.03.032
   Ferrara N, 2003, NAT MED, V9, P669, DOI 10.1038/nm0603-669
   Finke J, 2011, INT IMMUNOPHARMACOL, V11, P856, DOI 10.1016/j.intimp.2011.01.030
   Fontenot JD, 2005, IMMUNITY, V22, P329, DOI 10.1016/j.immuni.2005.01.016
   Forsythe JA, 1996, MOL CELL BIOL, V16, P4604
   Fricke I, 2007, CLIN CANCER RES, V13, P4840, DOI 10.1158/1078-0432.CCR-07-0409
   Fujimura T, 2012, ONCOIMMUNOLOGY, V1, P1433, DOI 10.4161/onci.21176
   Fujimura T, 2012, J INVEST DERMATOL, V132, P1239, DOI 10.1038/jid.2011.416
   Gabrilovich DI, 1996, NAT MED, V2, P1096, DOI 10.1038/nm1096-1096
   Gabrilovich DI, 2012, NAT REV IMMUNOL, V12, P253, DOI 10.1038/nri3175
   Garber ST, 2016, NEURO-ONCOLOGY, V18, P1357, DOI 10.1093/neuonc/now132
   Ge YZ, 2012, CANCER IMMUNOL IMMUN, V61, P353, DOI 10.1007/s00262-011-1106-3
   Ghiringhelli F, 2007, CANCER IMMUNOL IMMUN, V56, P641, DOI 10.1007/s00262-006-0225-8
   Gieryng A, 2017, LAB INVEST, V97, P498, DOI 10.1038/labinvest.2017.19
   Gilbert MR, 2014, NEW ENGL J MED, V370, P699, DOI 10.1056/NEJMoa1308573
   Gordon SR, 2017, NATURE, V545, P495, DOI 10.1038/nature22396
   Greten TF, 2010, J IMMUNOTHER, V33, P211, DOI 10.1097/CJI.0b013e3181bb499f
   Grothey A, 2008, J CLIN ONCOL, V26, P5326, DOI 10.1200/JCO.2008.16.3212
   Haratake N, 2017, ANTICANCER RES, V37, P5713, DOI 10.21873/anticanres.12009
   Heimberger AB, 2008, CLIN CANCER RES, V14, P5166, DOI 10.1158/1078-0432.CCR-08-0320
   Hicklin DJ, 2005, J CLIN ONCOL, V23, P1011, DOI 10.1200/JCO.2005.06.081
   Hodi FS, 2014, CANCER IMMUNOL RES, V2, P632, DOI 10.1158/2326-6066.CIR-14-0053
   Homma Y, 2014, CLIN TRANSL ONCOL, V16, P330, DOI 10.1007/s12094-013-1079-0
   Huang YH, 2012, P NATL ACAD SCI USA, V109, P17561, DOI 10.1073/pnas.1215397109
   Iwai YH, 2003, J EXP MED, V198, P39, DOI 10.1084/jem.20022235
   Iwaia Y, 2002, IMMUNOL LETT, V83, P215, DOI 10.1016/S0165-2478(02)00088-3
   Jayaprakash P, 2018, J CLIN INVEST, V128, P5137, DOI 10.1172/JCI96268
   Kalathil SG, 2016, JCI INSIGHT, V1, P0, DOI 10.1172/jci.insight.86182
   Kim HS, 2018, GYNECOL ONCOL, V151, P414, DOI 10.1016/j.ygyno.2018.08.023
   Kim JM, 2016, ANN ONCOL, V27, P1492, DOI 10.1093/annonc/mdw217
   Ko HJ, 2009, J IMMUNOL, V182, P1818, DOI 10.4049/jimmunol.0802430
   Ko JS, 2009, CLIN CANCER RES, V15, P2148, DOI 10.1158/1078-0432.CCR-08-1332
   Koinis F, 2016, J THORAC ONCOL, V11, P1263, DOI 10.1016/j.jtho.2016.04.026
   Koumarianou A, 2014, EXP HEMATOL ONCOL, V3, P0, DOI 10.1186/2162-3619-3-3
   Kumar R, 2017, PLOS ONE, V12, P0, DOI 10.1371/journal.pone.0179012
   Kumar V, 2016, TRENDS IMMUNOL, V37, P208, DOI 10.1016/j.it.2016.01.004
   Kumar V, 2016, IMMUNITY, V44, P303, DOI 10.1016/j.immuni.2016.01.014
   Kumar V, 2014, IMMUNOLOGY, V143, P512, DOI 10.1111/imm.12380
   Lewis CE, 2006, CANCER RES, V66, P605, DOI 10.1158/0008-5472.CAN-05-4005
   Liang Y, 2018, DIAGN PATHOL, V13, P0, DOI 10.1186/s13000-018-0770-4
   Liau LM, 2018, J TRANSL MED, V16, P0, DOI 10.1186/s12967-018-1507-6
   Limagne E, 2016, CANCER RES, V76, P5241, DOI 10.1158/0008-5472.CAN-15-3164
   Lindau D, 2013, IMMUNOLOGY, V138, P105, DOI 10.1111/imm.12036
   Liu XD, 2015, CANCER IMMUNOL RES, V3, P1017, DOI 10.1158/2326-6066.CIR-14-0244
   Lu-Emerson C, 2013, NEURO-ONCOLOGY, V15, P1079, DOI 10.1093/neuonc/not082
   Mesnage SJL, 2017, ANN ONCOL, V28, P651, DOI 10.1093/annonc/mdw625
   Meyer C, 2014, CANCER IMMUNOL IMMUN, V63, P247, DOI 10.1007/s00262-013-1508-5
   Mitchell DA, 2011, BLOOD, V118, P3003, DOI 10.1182/blood-2011-02-334565
   Miyazaki T, 2017, J NEURO-ONCOL, V133, P277, DOI 10.1007/s11060-017-2451-7
   Motz GT, 2014, NAT MED, V20, P607, DOI 10.1038/nm.3541
   Noman MZ, 2014, J EXP MED, V211, P781, DOI 10.1084/jem.20131916
   ORourke DM, 2017, SCI TRANSL MED, V9, P0, DOI 10.1126/scitranslmed.aaa0984
   Ohm JE, 2003, BLOOD, V101, P4878, DOI 10.1182/blood-2002-07-1956
   Omuro A, 2018, NEURO-ONCOLOGY, V20, P674, DOI 10.1093/neuonc/nox208
   Ostrand-Rosenberg S, 2009, J IMMUNOL, V182, P4499, DOI 10.4049/jimmunol.0802740
   Ott PA, 2015, FRONT ONCOL, V5, P0, DOI 10.3389/fonc.2015.00202
   Otvos B, 2016, STEM CELLS, V34, P2026, DOI 10.1002/stem.2393
   Pelekanou V, 2017, BREAST CANCER RES, V19, P0, DOI 10.1186/s13058-017-0884-8
   Polyak K, 2009, TRENDS GENET, V25, P30, DOI 10.1016/j.tig.2008.10.012
   Qazi MA, 2017, ANN ONCOL, V28, P1448, DOI 10.1093/annonc/mdx169
   Quillien V, 2019, CANCER IMMUNOL IMMUN, V68, P871, DOI 10.1007/s00262-019-02317-9
   Raychaudhuri B, 2011, NEURO-ONCOLOGY, V13, P591, DOI 10.1093/neuonc/nor042
   Rexer H, 2016, UROLOGE, V55, P1242, DOI 10.1007/s00120-016-0188-0
   Rodriguez PC, 2009, CANCER RES, V69, P1553, DOI 10.1158/0008-5472.CAN-08-1921
   Rojkó L, 2018, J CANCER RES CLIN, V144, P1219, DOI 10.1007/s00432-018-2642-4
   Sampson JH, 2012, PLOS ONE, V7, P0, DOI 10.1371/journal.pone.0031046
   Shin SJ, 2015, ONCOLOGIST, V20, P1253, DOI 10.1634/theoncologist.2015-0151
   Shinto E, 2014, ANN SURG ONCOL, V21, P414, DOI 10.1245/s10434-014-3584-y
   Tada Y, 2018, J IMMUNOTHER CANCER, V6, P0, DOI 10.1186/s40425-018-0403-1
   Takahashi H, 2016, CANCER SCI, V107, P1065, DOI 10.1111/cas.12976
   Tamma R, 2019, UROL ONCOL, V6, P0
   Tamura R, 2019, CANCER SCI, V110, P499, DOI 10.1111/cas.13889
   Tamura R, 2018, IMMUNOTHERAPY-UK, V10, P899, DOI 10.2217/imt-2018-0006
   Tamura R, 2017, BRAIN TUMOR PATHOL, V34, P62, DOI 10.1007/s10014-017-0284-x
   Tamura R, 2016, ONCOTARGET, V7, P52423, DOI 10.18632/oncotarget.9387
   Tarhini AA, 2014, PLOS ONE, V9, P0, DOI 10.1371/journal.pone.0087705
   Teng FF, 2015, TRANSL RES, V166, P721, DOI 10.1016/j.trsl.2015.06.019
   Terme M, 2012, CLIN DEV IMMUNOL, V0, P0, DOI DOI 10.1155/2012/492920
   Thomas AA, 2017, CANCER IMMUNOL IMMUN, V66, P379, DOI 10.1007/s00262-016-1941-3
   Verma C, 2013, J TRANSL MED, V11, P0, DOI 10.1186/1479-5876-11-16
   Vignali DAA, 2008, NAT REV IMMUNOL, V8, P523, DOI 10.1038/nri2343
   Vizio B, 2012, EXP THER MED, V4, P70, DOI 10.3892/etm.2012.553
   Vlahovic G, 2015, NEURO-ONCOLOGY, V17, P1043, DOI 10.1093/neuonc/nov071
   Voron T, 2015, J EXP MED, V212, P139, DOI 10.1084/jem.20140559
   Wada J, 2008, ANTICANCER RES, V28, P2401
   Wallin JJ, 2016, NAT COMMUN, V7, P0, DOI 10.1038/ncomms12624
   Wesolowski R, 2017, CANCER IMMUNOL IMMUN, V66, P1437, DOI 10.1007/s00262-017-2038-3
   Xue S, 2017, ONCOTARGET, V8, P49702, DOI 10.18632/oncotarget.17922
   Xue S, 2017, SCI REP-UK, V7, P0, DOI 10.1038/s41598-017-04023-x
   Yamamoto Y, 2017, ONCOTARGET, V8, P103890
   Yang L, 2004, CANCER CELL, V6, P409, DOI 10.1016/j.ccr.2004.08.031
NR 115
TC 162
Z9 173
U1 5
U2 145
PU HUMANA PRESS INC
PI TOTOWA
PA 999 RIVERVIEW DRIVE SUITE 208, TOTOWA, NJ 07512 USA
SN 1357-0560
EI 1559-131X
J9 MED ONCOL
JI Med. Oncol.
PD JAN 15
PY 2020
VL 37
IS 1
BP 
EP 
DI 10.1007/s12032-019-1329-2
PG 14
WC Oncology
SC Oncology
GA JM8VA
UT WOS:000496484800002
PM 31713115
DA 2025-02-17
ER

PT J
AU He, M
   Chen, X
   Luo, M
   Ouyang, L
   Xie, L
   Huang, Z
   Liu, A
AF He, M.
   Chen, X.
   Luo, M.
   Ouyang, L.
   Xie, L.
   Huang, Z.
   Liu, A.
TI Suppressor of cytokine signaling 1 inhibits the maturation of dendritic cells involving the nuclear factor kappa B signaling pathway in the glioma microenvironment
SO CLINICAL AND EXPERIMENTAL IMMUNOLOGY
LA English
DT Article
DE dendritic cell; glioma; NF-kappa B; SOCS1; tumor microenvironment
ID stat3
AB Recurrence and diffuse infiltration challenge traditional therapeutic strategies for malignant glioma. Immunotherapy appears to be a promising approach to obtain long-term survival. Dendritic cells (DCs), the most specialized and potent antigen-presenting cells (APCs), play an important part in initiating and amplifying both the innate and adaptive immune responses against cancer cells. However, cancer cells can escape from immune surveillance by inhibiting maturation of DCs. Until the present, molecular mechanisms of maturation inhibition of DCs in the tumor microenvironment (TME) have not been fully revealed. Our study showed that pretreatment with tumor-conditioned medium (TCM) collected from supernatant of primary glioma cells significantly suppressed the maturation of DCs. TCM pretreatment significantly changed the morphology of DCs, TCM decreased the expression levels of CD80, CD83, CD86 and interleukin (IL)-12p70, while it increased the expression levels of IL-10, transforming growth factor (TGF)-beta and IL-6. RNA-Seq showed that TCM pretreatment significantly increased the gene expression level of suppressor of cytokine signaling 1 (SOCS1) in DCs. suppressor of cytokine signaling 1 (SOCS1) knock-down significantly antagonized the maturation inhibition of DCs by TCM, which was demonstrated by the restoration of maturation markers. TCM pretreatment also significantly suppressed T cell viability and T helper type 1 (Th1) response, and SOCS1 knock-down significantly antagonized this suppressive effect. Further, TCM pretreatment significantly suppressed p65 nuclear translocation and transcriptional activity in DCs, and SOCS1 knock-down significantly attenuated this suppressive effect. In conclusion, our research demonstrates that TCM up-regulate SOCS1 to suppress the maturation of DCs via the nuclear factor-kappa signaling pathway.
C1 [He, M.; Chen, X.; Ouyang, L.; Xie, L.; Liu, A.] Sun Yat Sen Univ, Sun Yat Sen Mem Hosp, Dept Neurosurg, 107 Yanjiang West Rd, Guangzhou 510120, Peoples R China.
   [He, M.; Chen, X.; Luo, M.; Ouyang, L.; Xie, L.; Huang, Z.; Liu, A.] Sun Yat Sen Univ, Sun Yat Sen Mem Hosp, Guangdong Prov Key Lab Malignant Tumor Epigenet &, Guangzhou, Peoples R China.
   [Luo, M.] Sun Yat Sen Univ, Sun Yat Sen Mem Hosp, Dept Oncol, Guangzhou, Peoples R China.
   [Huang, Z.] Sun Yat Sen Univ, Affiliated Hosp 8, Dept Neurosurg, Shenzhen, Peoples R China.
C3 Sun Yat Sen University; Sun Yat Sen University; Sun Yat Sen University; Sun Yat Sen University
RP Liu, A (通讯作者)，Sun Yat Sen Univ, Sun Yat Sen Mem Hosp, Dept Neurosurg, 107 Yanjiang West Rd, Guangzhou 510120, Peoples R China.
EM liuanmin@mail.sysu.edu.cn
FU National Natural Science Foundation of China [81672507]; Natural Science Foundation of Guangdong Province [2017A030313516]
CR Ade N, 2007, TOXICOL SCI, V99, P488, DOI 10.1093/toxsci/kfm178
   Alexander WS, 2002, NAT REV IMMUNOL, V2, P410, DOI 10.1038/nri818
   Allen F, 2018, ONCOIMMUNOLOGY, V7, P0, DOI 10.1080/2162402X.2017.1393598
   Bartz H, 2006, BLOOD, V108, P4102, DOI 10.1182/blood-2006-03-008946
   Chang WA, 2016, ONCOTARGET, V7, P85220, DOI 10.18632/oncotarget.13240
   Chen YJ, 2013, J BREAST CANCER, V16, P40, DOI 10.4048/jbc.2013.16.1.40
   Cornish AL, 2003, J IMMUNOL, V170, P878, DOI 10.4049/jimmunol.170.2.878
   DiDomenico J, 2018, ONCOIMMUNOLOGY, V7, P0, DOI 10.1080/2162402X.2018.1448329
   Dunn-Pirio AM, 2017, CANCER-AM CANCER SOC, V123, P734, DOI 10.1002/cncr.30371
   Eisenbarth SC, 2019, NAT REV IMMUNOL, V19, P89, DOI 10.1038/s41577-018-0088-1
   Fu H, 2009, CELL MOL IMMUNOL, V6, P87, DOI 10.1038/cmi.2009.12
   Ghosh S, 1998, ANNU REV IMMUNOL, V16, P225, DOI 10.1146/annurev.immunol.16.1.225
   Giesbrecht K, 2017, FRONT IMMUNOL, V8, P0, DOI 10.3389/fimmu.2017.00899
   Giovanelli P, 2019, TRENDS IMMUNOL, V40, P699, DOI 10.1016/j.it.2019.06.004
   Hargadon KM, 2013, FRONT IMMUNOL, V4, P0, DOI 10.3389/fimmu.2013.00192
   Hildebrand D, 2019, FRONT IMMUNOL, V10, P0, DOI 10.3389/fimmu.2019.01279
   Hoesel B, 2013, MOL CANCER, V12, P0, DOI 10.1186/1476-4598-12-86
   Jackson SH, 2004, J IMMUNOL, V172, P2307, DOI 10.4049/jimmunol.172.4.2307
   Johnson DE, 2018, NAT REV CLIN ONCOL, V15, P234, DOI 10.1038/nrclinonc.2018.8
   Korn T, 2017, NAT REV IMMUNOL, V17, P179, DOI 10.1038/nri.2016.144
   Kusaba T, 2006, ONCOL REP, V15, P1445
   Lapointe S, 2018, LANCET, V392, P432, DOI 10.1016/S0140-6736(18)30990-5
   Louis DN, 2016, ACTA NEUROPATHOL, V131, P803, DOI 10.1007/s00401-016-1545-1
   Lu XJ, 2017, CELL IMMUNOL, V314, P36, DOI 10.1016/j.cellimm.2017.01.011
   Macri C, 2018, SEMIN CELL DEV BIOL, V84, P11, DOI 10.1016/j.semcdb.2017.12.009
   Meyer MA, 2018, NAT COMMUN, V9, P0, DOI 10.1038/s41467-018-03600-6
   Michielsen AJ, 2011, PLOS ONE, V6, P0, DOI 10.1371/journal.pone.0027944
   Morris R, 2018, PROTEIN SCI, V27, P1984, DOI 10.1002/pro.3519
   Qin S, 2018, ONCOL LETT, V15, P1630, DOI 10.3892/ol.2017.7477
   Rothe T, 2015, J CLIN INVEST, V125, P1944, DOI 10.1172/JCI78490
   Shen L, 2004, NAT BIOTECHNOL, V22, P1546, DOI 10.1038/nbt1035
   Shi DM, 2018, IMMUNOL LETT, V197, P53, DOI 10.1016/j.imlet.2018.03.009
   Shi DM, 2015, IMMUNOL RES, V61, P206, DOI 10.1007/s12026-014-8562-8
   Su XW, 2017, CELL PROLIFERAT, V50, P0, DOI 10.1111/cpr.12358
   Tak PP, 2001, J CLIN INVEST, V107, P7, DOI 10.1172/JCI11830
   Tan MSY, 2019, NAT COMMUN, V10, P0, DOI 10.1038/s41467-019-11614-x
   Tsukada J, 2005, INT IMMUNOL, V17, P1167, DOI 10.1093/intimm/dxh294
   van de Laar L, 2010, J IMMUNOL, V185, P7252, DOI 10.4049/jimmunol.1000672
   Vandenberk L, 2016, ONCOIMMUNOLOGY, V5, P0, DOI 10.1080/2162402X.2015.1083669
   Vossenkämper A, 2010, J IMMUNOL, V185, P4118, DOI 10.4049/jimmunol.1000500
   Wang JL, 2017, EXP CELL RES, V360, P66, DOI 10.1016/j.yexcr.2017.07.031
   Wölfle SJ, 2011, EUR J IMMUNOL, V41, P413, DOI 10.1002/eji.201040979
   Xu SG, 2016, INT J ONCOL, V49, P2105, DOI 10.3892/ijo.2016.3704
   Yan BZ, 2019, CELL CYCLE, V18, P3072, DOI 10.1080/15384101.2019.1667706
   Yan J, 2019, NAT COMMUN, V10, P0, DOI 10.1038/s41467-018-08271-x
   Zhou X, 2016, J CANCER RES THER, V12, P198, DOI 10.4103/0973-1482.151430
NR 46
TC 9
Z9 9
U1 0
U2 12
PU OXFORD UNIV PRESS
PI OXFORD
PA GREAT CLARENDON ST, OXFORD OX2 6DP, ENGLAND
SN 0009-9104
EI 1365-2249
J9 CLIN EXP IMMUNOL
JI Clin. Exp. Immunol.
PD OCT 15
PY 2020
VL 202
IS 1
BP 47
EP 59
DI 10.1111/cei.13476
EA JUN 2020
PG 13
WC Immunology
SC Immunology
GA NN7QM
UT WOS:000544008900001
PM 32516488
DA 2025-02-17
ER

PT J
AU Pearson, JRD
   Cuzzubbo, S
   McArthur, S
   Durrant, LG
   Adhikaree, J
   Tinsley, CJ
   Pockley, AG
   McArdle, SEB
AF Pearson, Joshua R. D.
   Cuzzubbo, Stefania
   McArthur, Simon
   Durrant, Lindy G.
   Adhikaree, Jason
   Tinsley, Chris J.
   Pockley, A. Graham
   McArdle, Stephanie E. B.
TI Immune Escape in Glioblastoma Multiforme and the Adaptation of Immunotherapies for Treatment
SO FRONTIERS IN IMMUNOLOGY
LA English
DT Review
DE GBM; Glioblastoma multiforme; immune escape; immunotherapy; combinatorial therapy; treatment; overview
ID blood-brain-barrier; newly-diagnosed glioblastoma; regulatory t-cells; phase-ii trial; tumor-infiltrating lymphocytes; high-grade glioma; dendritic cells; recurrent glioblastoma; focused ultrasound; clinical-trial
AB Glioblastoma multiforme (GBM) is the most frequently occurring primary brain tumor and has a very poor prognosis, with only around 5% of patients surviving for a period of 5 years or more after diagnosis. Despite aggressive multimodal therapy, consisting mostly of a combination of surgery, radiotherapy, and temozolomide chemotherapy, tumors nearly always recur close to the site of resection. For the past 15 years, very little progress has been made with regards to improving patient survival. Although immunotherapy represents an attractive therapy modality due to the promising pre-clinical results observed, many of these potential immunotherapeutic approaches fail during clinical trials, and to date no immunotherapeutic treatments for GBM have been approved. As for many other difficult to treat cancers, GBM combines a lack of immunogenicity with few mutations and a highly immunosuppressive tumor microenvironment (TME). Unfortunately, both tumor and immune cells have been shown to contribute towards this immunosuppressive phenotype. In addition, current therapeutics also exacerbate this immunosuppression which might explain the failure of immunotherapy-based clinical trials in the GBM setting. Understanding how these mechanisms interact with one another, as well as how one can increase the anti-tumor immune response by addressing local immunosuppression will lead to better clinical results for immune-based therapeutics. Improving therapeutic delivery across the blood brain barrier also presents a challenge for immunotherapy and future therapies will need to consider this. This review highlights the immunosuppressive mechanisms employed by GBM cancers and examines potential immunotherapeutic treatments that can overcome these significant immunosuppressive hurdles.
C1 [Pearson, Joshua R. D.; Tinsley, Chris J.; Pockley, A. Graham; McArdle, Stephanie E. B.] Nottingham Trent Univ, Sch Sci & Technol, John van Geest Canc Res Ctr, Nottingham, England.
   [Pearson, Joshua R. D.; Tinsley, Chris J.; Pockley, A. Graham; McArdle, Stephanie E. B.] Nottingham Trent Univ, Ctr Hlth Ageing & Understanding Dis CHAUD, Sch Sci & Technol, Nottingham, England.
   [Cuzzubbo, Stefania] Univ Paris, PARCC, INSERM U970, Paris, France.
   [Cuzzubbo, Stefania] Hop Europeen Georges Pompidou, AP HP, Lab Rech Biochirurg, Fdn Carpentier, Paris, France.
   [McArthur, Simon] Queen Mary Univ London, Inst Dent, Barts & London Sch Med & Dent, Blizard Inst, London, England.
   [Durrant, Lindy G.] Univ Nottingham, Biodiscovery Inst, Scancell Ltd, Nottingham, England.
   [Adhikaree, Jason] Nottingham Univ NHS Trusts, Acad Oncol, City Hosp Campus, Nottingham, England.
C3 Nottingham Trent University; Nottingham Trent University; Universite Paris Cite; Institut National de la Sante et de la Recherche Medicale (Inserm); Assistance Publique Hopitaux Paris (APHP); Universite Paris Cite; Hopital Universitaire Europeen Georges-Pompidou - APHP; University of London; Queen Mary University London; University of Nottingham; Nottingham University Hospital NHS Trust; Nottingham City Hospital
RP McArdle, SEB (通讯作者)，Nottingham Trent Univ, Sch Sci & Technol, John van Geest Canc Res Ctr, Nottingham, England.; McArdle, SEB (通讯作者)，Nottingham Trent Univ, Ctr Hlth Ageing & Understanding Dis CHAUD, Sch Sci & Technol, Nottingham, England.
EM Stephanie.mcardle@ntu.ac.uk
FU Headcase Cancer Trust (UK); John and Lucille van Geest Foundation; Nottingham Trent University; John van Geest Cancer Research Centre (Nottingham Trent University)
CR Abbott NJ, 2010, NEUROBIOL DIS, V37, P13, DOI 10.1016/j.nbd.2009.07.030
   Ahluwalia MS, 2020, J CLIN ONCOL, V38, P0
   Ahmed N, 2015, J. IMMUNOTHER. CANCER, V3, PO11, DOI 10.1186/2051-1426-3-S2-O11
   Akasaki Y, 2016, CANCER IMMUNOL IMMUN, V65, P1499, DOI 10.1007/s00262-016-1905-7
   ALTERMAN RL, 1994, MOL CHEM NEUROPATHOL, V21, P177, DOI 10.1007/BF02815350
   Anderson Joshua C, 2008, EXPERT REVIEWS IN MOLECULAR MEDICINE, V10, P1, DOI 10.1017/S1462399408000768
   Andreansky S, 1998, GENE THER, V5, P121, DOI 10.1038/sj.gt.3300550
   Antonios JP, 2016, JCI INSIGHT, V1, P0, DOI 10.1172/jci.insight.87059
   Antonios JP, 2017, NEURO-ONCOLOGY, V19, P796, DOI 10.1093/neuonc/now287
   Authier A, 2015, INT J CANCER, V136, P2566, DOI 10.1002/ijc.29309
   Bagley S, 2019, NEURO-ONCOLOGY, V21, P221
   Batich KA, 2017, CLIN CANCER RES, V23, P1898, DOI 10.1158/1078-0432.CCR-16-2057
   Berghoff AS, 2015, NEURO-ONCOLOGY, V17, P1064, DOI 10.1093/neuonc/nou307
   Berneman ZN, 2019, CYTOTHERAPY, V21, PS10, DOI 10.1016/j.jcyt.2019.03.565
   Bloch O, 2017, CLIN CANCER RES, V23, P3575, DOI 10.1158/1078-0432.CCR-16-1369
   Bloch O, 2015, J CLIN ONCOL, V33, P0, DOI 10.1200/jco.2015.33.15_suppl.2011
   Bloch O, 2014, NEURO-ONCOLOGY, V16, P274, DOI 10.1093/neuonc/not203
   Blumenthal DT, 2016, J NEURO-ONCOL, V129, P453, DOI 10.1007/s11060-016-2190-1
   Boado RJ, 2007, BIOTECHNOL BIOENG, V96, P381, DOI 10.1002/bit.21120
   BODMER S, 1989, J IMMUNOL, V143, P3222
   Bogdahn U, 2011, NEURO-ONCOLOGY, V13, P132, DOI 10.1093/neuonc/noq142
   Bota Daniela A, 2018, CNS ONCOL, V7, PCNS22, DOI 10.2217/cns-2018-0009
   Brandes AA, 2009, J CLIN ONCOL, V27, P1275, DOI 10.1200/JCO.2008.19.4969
   Branter Joshua, 2018, ONCOTARGET, V9, P36631, DOI 10.18632/oncotarget.26344
   Brenchley JM, 2003, BLOOD, V101, P2711, DOI 10.1182/blood-2002-07-2103
   Brown CE, 2016, NEW ENGL J MED, V375, P2561, DOI 10.1056/NEJMoa1610497
   Brown NF, 2018, BRIT J CANCER, V119, P1171, DOI 10.1038/s41416-018-0258-8
   Buchroithner J, 2018, CANCERS, V10, P0, DOI 10.3390/cancers10100372
   Burgess A, 2015, EXPERT REV NEUROTHER, V15, P477, DOI 10.1586/14737175.2015.1028369
   Caponegro MD, 2018, AIMS ALLERGY IMMUNOL, V2, P24, DOI 10.3934/allergy.2018.1.24
   Carosella ED, 2015, ADV IMMUNOL, V127, P33, DOI 10.1016/bs.ai.2015.04.001
   Chahlavi A, 2005, CANCER RES, V65, P5428, DOI 10.1158/0008-5472.CAN-04-4395
   Chamberlain MC, 2017, J NEURO-ONCOL, V133, P561, DOI 10.1007/s11060-017-2466-0
   Chang WLW, 2010, P NATL ACAD SCI USA, V107, P22647, DOI 10.1073/pnas.1013794108
   Chen PY, 2019, FRONT IMMUNOL, V10, P0, DOI 10.3389/fimmu.2019.02395
   Chen ZH, 2018, FRONT IMMUNOL, V9, P0, DOI 10.3389/fimmu.2018.01004
   Chiocca EA, 2019, SCI TRANSL MED, V11, P0, DOI 10.1126/scitranslmed.aaw5680
   Chiu TL, 2012, J BIOMED SCI, V19, P0, DOI 10.1186/1423-0127-19-45
   Choi BD, 2019, NAT BIOTECHNOL, V37, P1049, DOI 10.1038/s41587-019-0192-1
   Chow KKH, 2015, J NEURO-ONCOL, V123, P459, DOI 10.1007/s11060-015-1762-9
   Cloughesy T, 2019, NEURO-ONCOLOGY, V21, P284
   Cloughesy TF, 2019, NAT MED, V25, P477, DOI 10.1038/s41591-018-0337-7
   Cobbs CS, 2002, CANCER RES, V62, P3347
   Cohen-Inbar O, 2016, J THER ULTRASOUND, V4, P0, DOI 10.1186/s40349-016-0046-y
   Couper KN, 2008, J IMMUNOL, V180, P5771, DOI 10.4049/jimmunol.180.9.5771
   COWAN EP, 1991, J NEUROIMMUNOL, V33, P17, DOI 10.1016/0165-5728(91)90030-B
   Crane CA, 2013, CLIN CANCER RES, V19, P205, DOI 10.1158/1078-0432.CCR-11-3358
   Crane CA, 2012, NEURO-ONCOLOGY, V14, P584, DOI 10.1093/neuonc/nos014
   Dantzer R, 2018, PHYSIOL REV, V98, P477, DOI 10.1152/physrev.00039.2016
   De Groot JF, 2018, J CLIN ONCOL, V36, P0, DOI 10.1200/JCO.2018.36.15_suppl.TPS2071
   Demaria S, 2012, FRONT ONCOL, V2, P0, DOI 10.3389/fonc.2012.00095
   Desjardins A, 2016, J CLIN ONCOL, V34, P0, DOI 10.1200/JCO.2016.34.15_suppl.2061
   Dhermain FG, 2010, LANCET NEUROL, V9, P906, DOI 10.1016/S1474-4422(10)70181-2
   Carvalho JAD, 2019, REV ASSOC MED BRAS, V65, P460, DOI 10.1590/1806-9282.65.3.460
   Didenko VV, 2002, J NEUROSURG, V96, P580, DOI 10.3171/jns.2002.96.3.0580
   Dutoit V, 2012, BRAIN, V135, P1042, DOI 10.1093/brain/aws042
   DYKSTRA KH, 1993, J PHARMACOL EXP THER, V267, P1227
   El Andaloussi A, 2006, NEURO-ONCOLOGY, V8, P234, DOI 10.1215/15228517-2006-006
   Engelhardt B, 2012, TRENDS IMMUNOL, V33, P579, DOI 10.1016/j.it.2012.07.004
   Erhart F, 2018, ACTA NEUROPATHOL COM, V6, P0, DOI 10.1186/s40478-018-0621-2
   Fadul CE, 2011, J IMMUNOTHER, V34, P382, DOI 10.1097/CJI.0b013e318215e300
   Fang C, 2015, ACS APPL MATER INTER, V7, P6674, DOI 10.1021/am5092165
   Fenstermaker RA, 2016, CANCER IMMUNOL IMMUN, V65, P1339, DOI 10.1007/s00262-016-1890-x
   Filley AC, 2018, FRONT ONCOL, V8, P0, DOI 10.3389/fonc.2018.00453
   Filley AC, 2017, ONCOTARGET, V8, P91779, DOI 10.18632/oncotarget.21586
   Formenti SC, 2012, INT J RADIAT ONCOL, V84, P879, DOI 10.1016/j.ijrobp.2012.06.020
   Foulds GA, 2013, FRONT ONCOL, V3, P0, DOI 10.3389/fonc.2013.00014
   Friedman G, 2018, NEURO-ONCOLOGY, V20, P100
   Fritzell S, 2013, CANCER IMMUNOL IMMUN, V62, P1463, DOI 10.1007/s00262-013-1449-z
   Fu SQ, 2017, J CLIN ONCOL, V35, P0, DOI 10.1200/JCO.2017.35.15_suppl.2066
   Gaipl US, 2020, FRONT ONCOL, V10, P0, DOI 10.3389/fonc.2020.00190
   Galstyan A, 2019, NAT COMMUN, V10, P0, DOI 10.1038/s41467-019-11719-3
   Geletneky K, 2012, BMC CANCER, V12, P0, DOI 10.1186/1471-2407-12-99
   Ghoochani A, 2016, ONCOGENE, V35, P6246, DOI 10.1038/onc.2016.160
   Giles AJ, 2018, J IMMUNOTHER CANCER, V6, P0, DOI 10.1186/s40425-018-0371-5
   GINGRAS MC, 1995, J NEUROIMMUNOL, V57, P143, DOI 10.1016/0165-5728(94)00178-Q
   Goutal S, 2018, J CONTROL RELEASE, V292, P210, DOI 10.1016/j.jconrel.2018.11.009
   Grossman SA, 2011, CLIN CANCER RES, V17, P5473, DOI 10.1158/1078-0432.CCR-11-0774
   Guo L, 2012, CURR PHARM BIOTECHNO, V13, P2310, DOI 10.2174/138920112803341770
   Gzell C, 2017, CLIN ONCOL-UK, V29, P15, DOI 10.1016/j.clon.2016.09.015
   Hadjipanayis CG, 2019, J NEURO-ONCOL, V141, P479, DOI 10.1007/s11060-019-03098-y
   Han MZ, 2019, EBIOMEDICINE, V43, P159, DOI 10.1016/j.ebiom.2019.04.002
   Hanif Farina, 2017, ASIAN PAC J CANCER PREV, V18, P3
   Hardcastle J, 2017, NEURO-ONCOLOGY, V19, P493, DOI 10.1093/neuonc/now179
   Heimberger AB, 2008, CLIN CANCER RES, V14, P5166, DOI 10.1158/1078-0432.CCR-08-0320
   Heimberger AB, 2011, NEURO-ONCOLOGY, V13, P3, DOI 10.1093/neuonc/noq169
   Henderson JT, 2015, CLIN PHARMACOL THER, V97, P308, DOI 10.1002/cpt.77
   Hernandez JD, 2006, J IMMUNOL, V177, P5328, DOI 10.4049/jimmunol.177.8.5328
   Hilf N, 2019, NATURE, V565, P240, DOI 10.1038/s41586-018-0810-y
   Hou WZ, 2016, CANCER CELL, V30, P108, DOI 10.1016/j.ccell.2016.05.012
   Hu J, 2018, NEURO-ONCOLOGY, V20, P4
   Huang YC, 2018, NEURO-ONCOLOGY, V20, P11
   HUETTNER C, 1995, AM J PATHOL, V146, P317
   Huff WX, 2019, INT J MOL SCI, V20, P0, DOI 10.3390/ijms20112810
   Hynynen K, 2005, NEUROIMAGE, V24, P12, DOI 10.1016/j.neuroimage.2004.06.046
   Hynynen K, 2001, RADIOLOGY, V220, P640, DOI 10.1148/radiol.2202001804
   Hyrenius-Wittsten A, 2019, TRENDS CANCER, V5, P583, DOI 10.1016/j.trecan.2019.09.005
   Ichinose M, 2001, BRAIN TUMOR PATHOL, V18, P37, DOI 10.1007/BF02478923
   Inogés S, 2017, J TRANSL MED, V15, P0, DOI 10.1186/s12967-017-1202-z
   Jacobs JFM, 2010, J NEUROIMMUNOL, V225, P195, DOI 10.1016/j.jneuroim.2010.05.020
   Jacobs VL, 2012, NEURO-ONCOLOGY, V14, P119, DOI 10.1093/neuonc/nor194
   Jain RK, 2007, NAT REV NEUROSCI, V8, P610, DOI 10.1038/nrn2175
   Janowicz PW, 2019, SCI REP-UK, V9, P0, DOI 10.1038/s41598-019-45577-2
   Jansen T, 2010, NEURO-ONCOLOGY, V12, P482, DOI 10.1093/neuonc/nop052
   Jena L, 2020, DRUG DELIV TRANSL RE, V10, P304, DOI 10.1007/s13346-019-00679-2
   Ji N, 2016, ONCOTARGET, V7, P4369, DOI 10.18632/oncotarget.6737
   Jung TY, 2008, J NEUROSURG, V109, P273, DOI 10.3171/JNS/2008/109/8/0273
   Kamran N, 2017, MOL THER, V25, P232, DOI 10.1016/j.ymthe.2016.10.003
   Kanai Ryuichi, 2013, CNS ONCOL, V2, P129
   Karachi A, 2018, NEURO-ONCOLOGY, V20, P1566, DOI 10.1093/neuonc/noy072
   Kariolis MS, 2020, SCI TRANSL MED, V12, P0, DOI 10.1126/scitranslmed.aay1359
   Kennedy BC, 2013, J ONCOL, V2013, P0, DOI 10.1155/2013/486912
   Kennedy BC, 2016, J CLIN NEUROSCI, V27, P44, DOI 10.1016/j.jocn.2015.11.005
   Kinoshita M, 2006, P NATL ACAD SCI USA, V103, P11719, DOI 10.1073/pnas.0604318103
   Kloss CC, 2018, MOL THER, V26, P1855, DOI 10.1016/j.ymthe.2018.05.003
   Kohanbash G, 2012, IMMUNOL INVEST, V41, P658, DOI 10.3109/08820139.2012.689591
   Kotenko SV, 2000, P NATL ACAD SCI USA, V97, P1695, DOI 10.1073/pnas.97.4.1695
   Kovács-Sólyom F, 2010, IMMUNOL LETT, V127, P108, DOI 10.1016/j.imlet.2009.10.003
   KREWSON CE, 1995, BRAIN RES, V680, P196, DOI 10.1016/0006-8993(95)00261-N
   Kudo M, 2009, J NEUROSURG, V111, P219, DOI 10.3171/2008.12.JNS081284
   Kuhn NF, 2019, CANCER CELL, V35, P473, DOI 10.1016/j.ccell.2019.02.006
   Kung Y, 2020, FRONT BIOENG BIOTECH, V8, P0, DOI 10.3389/fbioe.2020.00402
   Lang FF, 2017, J CLIN ONCOL, V35, P0, DOI 10.1200/JCO.2017.35.15_suppl.2002
   Larson SM, 2015, NAT REV CANCER, V15, P347, DOI 10.1038/nrc3925
   Lassman AB, 2019, J CLIN ONCOL, V37, P0, DOI 10.1200/JCO.2019.37.15_suppl.2048
   Lee EQ, 2016, NEURO-ONCOLOGY, V18, P1191, DOI 10.1093/neuonc/now167
   Liau LM, 2018, J TRANSL MED, V16, P0, DOI 10.1186/s12967-018-1507-6
   Liau LM, 2005, CLIN CANCER RES, V11, P5515, DOI 10.1158/1078-0432.CCR-05-0464
   LISHNER M, 1990, ARCH INTERN MED, V150, P173, DOI 10.1001/archinte.150.1.173
   Lohr J, 2011, CLIN CANCER RES, V17, P4296, DOI 10.1158/1078-0432.CCR-10-2557
   Louveau A, 2015, NATURE, V523, P337, DOI 10.1038/nature14432
   Lu T, 2007, P NATL ACAD SCI USA, V104, P4365, DOI 10.1073/pnas.0700118104
   Lucas KG, 2011, J NEURO-ONCOL, V103, P231, DOI 10.1007/s11060-010-0383-6
   Luo MH, 2019, ACS APPL MATER INTER, V11, P33637, DOI 10.1021/acsami.9b10787
   Luwor RB, 2013, J CLIN NEUROSCI, V20, P907, DOI 10.1016/j.jocn.2013.03.006
   Manallack DT, 2007, PERSPECT MED CHEM, V1, P25
   Marchini A, 2019, FRONT IMMUNOL, V10, P0, DOI 10.3389/fimmu.2019.01848
   Martikainen M, 2019, CANCERS, V11, P0, DOI 10.3390/cancers11020186
   Mbongue JC, 2015, VACCINES-BASEL, V3, P703, DOI 10.3390/vaccines3030703
   McArthur S, 2016, FLUIDS BARRIERS CNS, V13, P0, DOI 10.1186/s12987-016-0043-0
   McGranahan T, 2019, CURR TREAT OPTION ON, V20, P0, DOI 10.1007/s11864-019-0619-4
   Meng JN, 2017, J NEUROIMMUNE PHARM, V12, P84, DOI 10.1007/s11481-016-9698-1
   Mezrich JD, 2010, J IMMUNOL, V185, P3190, DOI 10.4049/jimmunol.0903670
   Migliorini D, 2019, NEURO-ONCOLOGY, V21, P923, DOI 10.1093/neuonc/noz040
   Migliorini D, 2018, CLIN CANCER RES, V24, P535, DOI 10.1158/1078-0432.CCR-17-2871
   Mirzaei R, 2017, TRENDS IMMUNOL, V38, P104, DOI 10.1016/j.it.2016.11.005
   Mitchell DA, 2015, NATURE, V519, P366, DOI 10.1038/nature14320
   Mitchell LA, 2017, NEURO-ONCOLOGY, V19, P930, DOI 10.1093/neuonc/nox037
   Mitsuka K, 2013, NEUROSURGERY, V72, P1031, DOI 10.1227/NEU.0b013e31828cf945
   Mittelbronn M, 2011, ACTA NEUROPATHOL, V122, P353, DOI 10.1007/s00401-011-0858-3
   MORRISON PF, 1994, AM J PHYSIOL, V266, PR292, DOI 10.1152/ajpregu.1994.266.1.R292
   Moserle L, 2013, J INTERN MED, V273, P128, DOI 10.1111/joim.12018
   Mullins C, 2013, WORLD J IMMUNOL, V11/27, P3, DOI 10.5411/wji.v3.i3.62
   Multhoff G, 2013, FRONT ONCOL, V3, P0, DOI 10.3389/fonc.2013.00055
   Nagai T, 2009, CANCER IMMUNOL IMMUN, V58, P1577, DOI 10.1007/s00262-009-0667-x
   Nagpal K, 2013, EXPERT OPIN DRUG DEL, V10, P927, DOI 10.1517/17425247.2013.762354
   Neurath KM, 2006, GLIA, V53, P733, DOI 10.1002/glia.20326
   Niewoehner J, 2014, NEURON, V81, P49, DOI 10.1016/j.neuron.2013.10.061
   ORourke DM, 2017, SCI TRANSL MED, V9, P0, DOI 10.1126/scitranslmed.aaa0984
   Oka N, 2007, BIOCHEM BIOPH RES CO, V360, P553, DOI 10.1016/j.bbrc.2007.06.094
   Olin MR, 2014, J IMMUNOTHER CANCER, V2, P0, DOI 10.1186/2051-1426-2-4
   Ostertag D, 2012, NEURO-ONCOLOGY, V14, P145, DOI 10.1093/neuonc/nor199
   Ostrom QT, 2017, NEURO-ONCOLOGY, V19, PV1, DOI 10.1093/neuonc/nox158
   Ouyang M, 2016, PLOS ONE, V11, P0, DOI 10.1371/journal.pone.0148139
   Pace KE, 2000, J IMMUNOL, V165, P2331, DOI 10.4049/jimmunol.165.5.2331
   Pachter JS, 2003, J NEUROPATH EXP NEUR, V62, P593, DOI 10.1093/jnen/62.6.593
   Pangrazzi L, 2020, EXP GERONTOL, V134, P0, DOI 10.1016/j.exger.2020.110887
   Pardridge WM, 2017, BIODRUGS, V31, P503, DOI 10.1007/s40259-017-0248-z
   Pardridge WM, 2016, EXPERT OPIN DRUG DEL, V13, P963, DOI 10.1517/17425247.2016.1171315
   Parney IF, 2017, NEURO-ONCOLOGY, V19, P28
   Pearl TM, 2019, MOL THER-ONCOLYTICS, V13, P14, DOI 10.1016/j.omto.2019.03.001
   Peereboom D, 2018, ANN. ONCOL, V29, P0
   Pellegatta S, 2018, ONCOIMMUNOLOGY, V7, P0, DOI 10.1080/2162402X.2017.1412901
   Petrecca K, 2013, J NEURO-ONCOL, V111, P19, DOI 10.1007/s11060-012-0983-4
   Phuphanich S, 2013, CANCER IMMUNOL IMMUN, V62, P125, DOI 10.1007/s00262-012-1319-0
   Piao YJ, 2017, ONCOTARGET, V8, P96970, DOI 10.18632/oncotarget.18859
   Pilotte L, 2012, P NATL ACAD SCI USA, V109, P2497, DOI 10.1073/pnas.1113873109
   Platten M, 2001, MICROSC RES TECHNIQ, V52, P401, DOI 10.1002/1097-0029(20010215)52:4<401::AID-JEMT1025>3.0.CO;2-C
   Platten M, 2018, NEURO-ONCOLOGY, V20, P8
   PODUSLO JF, 1994, P NATL ACAD SCI USA, V91, P5705, DOI 10.1073/pnas.91.12.5705
   Prins RM, 2013, J IMMUNOTHER, V36, P152, DOI 10.1097/CJI.0b013e3182811ae4
   Pyonteck SM, 2013, NAT MED, V19, P1264, DOI 10.1038/nm.3337
   Quail DF, 2017, CANCER CELL, V31, P326, DOI 10.1016/j.ccell.2017.02.009
   Rafiq S, 2018, NAT BIOTECHNOL, V36, P847, DOI 10.1038/nbt.4195
   Rahman M, 2019, ONCOIMMUNOLOGY, V8, P0, DOI 10.1080/2162402X.2018.1514921
   Ramirez YP, 2013, PHARMACEUTICALS, V6, P1475, DOI 10.3390/ph6121475
   Rampling R, 2016, CLIN CANCER RES, V22, P4776, DOI 10.1158/1078-0432.CCR-16-0506
   RAPOPORT SI, 1970, AM J PHYSIOL, V219, P270, DOI 10.1152/ajplegacy.1970.219.1.270
   Rapp M, 2018, TRIALS, V19, P0, DOI 10.1186/s13063-018-2659-7
   Raychaudhuri B, 2011, NEURO-ONCOLOGY, V13, P591, DOI 10.1093/neuonc/nor042
   RAYMOND JJ, 1986, CAN J NEUROL SCI, V13, P214, DOI 10.1017/S0317167100036301
   Raymond SB, 2008, PLOS ONE, V3, P0, DOI 10.1371/journal.pone.0002175
   Reardon DA, 2020, CLIN CANCER RES, V26, P1586, DOI 10.1158/1078-0432.CCR-18-1140
   Rizk ML, 2017, CTS-CLIN TRANSL SCI, V10, P133, DOI 10.1111/cts.12448
   Rudnick JD, 2020, J CLIN NEUROSCI, V74, P187, DOI 10.1016/j.jocn.2020.03.006
   Rudnick JD, 2017, J CLIN ONCOL, V35, P0, DOI 10.1200/JCO.2017.35.15_suppl.2059
   Ruella M, 2017, CANCER DISCOV, V7, P1154, DOI 10.1158/2159-8290.CD-16-0850
   Saha D, 2017, CANCER CELL, V32, P253, DOI 10.1016/j.ccell.2017.07.006
   Sampson JH, 2011, NEURO-ONCOLOGY, V13, P324, DOI 10.1093/neuonc/noq157
   Sampson JH, 2010, J CLIN ONCOL, V28, P4722, DOI 10.1200/JCO.2010.28.6963
   Schlecker E, 2012, J IMMUNOL, V189, P5602, DOI 10.4049/jimmunol.1201018
   Schuster J, 2015, NEURO-ONCOLOGY, V17, P854, DOI 10.1093/neuonc/nou348
   Sengupta S, 2012, CLIN DEV IMMUNOL, V0, P0, DOI DOI 10.1155/2012/831090
   Sherriff J, 2013, BRIT J RADIOL, V86, P0, DOI 10.1259/bjr.20120414
   Si QS, 1996, EXP NEUROL, V137, P345, DOI 10.1006/exnr.1996.0035
   Siegal T, 2000, J NEUROSURG, V92, P599, DOI 10.3171/jns.2000.92.4.0599
   Soares KC, 2015, ONCOTARGET, V6, P43005, DOI 10.18632/oncotarget.5656
   Söderlund J, 2010, J NEUROINFLAMM, V7, P0, DOI 10.1186/1742-2094-7-44
   St-Amour I, 2013, J CEREBR BLOOD F MET, V33, P1983, DOI 10.1038/jcbfm.2013.160
   STECK PA, 1989, CANCER RES, V49, P2096
   Stillman BN, 2006, J IMMUNOL, V176, P778, DOI 10.4049/jimmunol.176.2.778
   Suryadevara CM, 2018, ONCOIMMUNOLOGY, V7, P0, DOI 10.1080/2162402X.2018.1434464
   Tabatabaei P, 2017, J NEURO-ONCOL, V131, P83, DOI 10.1007/s11060-016-2271-1
   Tchirkov A, 2001, BRIT J CANCER, V85, P518, DOI 10.1054/bjoc.2001.1942
   Tschumi BO, 2018, J IMMUNOTHER CANCER, V6, P0, DOI 10.1186/s40425-018-0385-z
   Tsuboi A, 2019, CANCER IMMUNOL IMMUN, V68, P331, DOI 10.1007/s00262-018-2274-1
   Ullman JC, 2020, SCI TRANSL MED, V12, P0, DOI 10.1126/scitranslmed.aay1163
   VAN MEIR E, 1990, CANCER RES, V50, P6683
   Vanpouille-Box C, 2015, VACCINE, V33, P7415, DOI 10.1016/j.vaccine.2015.05.105
   Vega EA, 2008, FUTURE ONCOL, V4, P433, DOI 10.2217/14796694.4.3.433
   Vik-Mo EO, 2013, CANCER IMMUNOL IMMUN, V62, P1499, DOI 10.1007/s00262-013-1453-3
   VYKHODTSEVA NI, 1995, ULTRASOUND MED BIOL, V21, P969, DOI 10.1016/0301-5629(95)00038-S
   Wagner S, 1999, INT J CANCER, V82, P12, DOI 10.1002/(SICI)1097-0215(19990702)82:1<12::AID-IJC3>3.0.CO;2-O
   Wainwright DA, 2014, CLIN CANCER RES, V20, P5290, DOI 10.1158/1078-0432.CCR-14-0514
   Wainwright DA, 2012, CLIN CANCER RES, V18, P6110, DOI 10.1158/1078-0432.CCR-12-2130
   Wang QT, 2020, CANCER IMMUNOL IMMUN, V69, P1375, DOI 10.1007/s00262-020-02496-w
   Warren K, 2006, CANCER CHEMOTH PHARM, V58, P343, DOI 10.1007/s00280-005-0172-7
   Wastowski IJ, 2013, AM J PATHOL, V182, P540, DOI 10.1016/j.ajpath.2012.10.021
   Weiss T, 2018, CANCER RES, V78, P1031, DOI 10.1158/0008-5472.CAN-17-1788
   Weller M, 2017, LANCET ONCOL, V18, P1373, DOI 10.1016/S1470-2045(17)30517-X
   Wen PY, 2019, CLIN CANCER RES, V25, P5799, DOI 10.1158/1078-0432.CCR-19-0261
   Wheeler LA, 2016, NEURO-ONCOLOGY, V18, P1137, DOI 10.1093/neuonc/now002
   White BD, 2019, BIOMOLECULES, V9, P0, DOI 10.3390/biom9050202
   Wilson EH, 2010, J CLIN INVEST, V120, P1368, DOI 10.1172/JCI41911
   Wischhusen J, 2005, J NEUROPATH EXP NEUR, V64, P523, DOI 10.1093/jnen/64.6.523
   Wollmann G, 2012, CANCER J, V18, P69, DOI 10.1097/PPO.0b013e31824671c9
   Woroniecka K, 2018, CLIN CANCER RES, V24, P4175, DOI 10.1158/1078-0432.CCR-17-1846
   Woroniecka KI, 2018, CLIN CANCER RES, V24, P3792, DOI 10.1158/1078-0432.CCR-18-0047
   Wu TT, 2015, PROTEIN CELL, V6, P235, DOI 10.1007/s13238-015-0141-9
   Xue S, 2017, SCI REP-UK, V7, P0, DOI 10.1038/s41598-017-04023-x
   Yamamoto TN, 2019, J CLIN INVEST, V129, P1551, DOI 10.1172/JCI121491
   Yao Y, 2018, CANCER IMMUNOL IMMUN, V67, P1777, DOI 10.1007/s00262-018-2232-y
   Young RM, 2015, ANN TRANSL MED, V3, P0, DOI 10.3978/j.issn.2305-5839.2015.05.10
   Yu YJ, 2014, SCI TRANSL MED, V6, P0, DOI 10.1126/scitranslmed.3009835
   Yu YJ, 2013, NEUROTHERAPEUTICS, V10, P459, DOI 10.1007/s13311-013-0187-4
   Zhang B, 2014, BIOMATERIALS, V35, P4133, DOI 10.1016/j.biomaterials.2014.01.071
NR 246
TC 65
Z9 69
U1 0
U2 21
PU FRONTIERS MEDIA SA
PI LAUSANNE
PA AVENUE DU TRIBUNAL FEDERAL 34, LAUSANNE, CH-1015, SWITZERLAND
SN 1664-3224
EI 
J9 FRONT IMMUNOL
JI Front. Immunol.
PD OCT 15
PY 2020
VL 11
IS 
BP 
EP 
DI 10.3389/fimmu.2020.582106
PG 26
WC Immunology
SC Immunology
GA OK6SG
UT WOS:000584777200001
PM 33178210
DA 2025-02-17
ER

PT J
AU Xiong, ZM
   Mesias, EA
   Pluhar, GE
   Rathe, SK
   Largaespada, DA
   Sham, YY
   Moertel, CL
   Olin, MR
AF Xiong, Zhengming
   Mesias, Elisabet Ampudia
   Pluhar, G. Elizabeth
   Rathe, Susan K.
   Largaespada, David A.
   Sham, Yuk Y.
   Moertel, Christopher L.
   Olin, Michael R.
TI CD200 Checkpoint Reversal: A Novel Approach to Immunotherapy
SO CLINICAL CANCER RESEARCH
LA English
DT Article
ID emt6 tumor-cells; expression; receptor; activation; ipilimumab; induction; mortality; peptides; surface; ligand
AB Purpose: Advances in immunotherapy have revolutionized care for some patients with cancer. However, current checkpoint inhibitors are associated with significant toxicity and yield poor responses for patients with central nervous system tumors, calling into question whether cancer immunotherapy can be applied to glioblastoma multiforme. We determined that targeting the CD200 activation receptors (CD200AR) of the CD200 checkpoint with a peptide inhibitor (CD200AR-L) overcomes tumor-induced immunosuppression. We have shown the clinical efficacy of the CD200AR-L in a trial in companion dogs with spontaneous high-grade glioma. Addition of the peptide to autologous tumor lysate vaccines significantly increased the median overall survival to 12.7 months relative to tumor lysate vaccines alone, 6.36 months. Experimental Design: This study was developed to elucidate the mechanism of the CD200ARs and develop a humanized peptide inhibitor. We developed macrophage cell lines with each of four CD200ARs knocked out to determine their binding specificity and functional response. Using proteomics, we developed humanized CD200AR-L to explore their effects on cytokine/chemokine response, dendritic cell maturation and CMV pp65 antigen response in human CD14(+) cells. GMP-grade peptide was further validated for activity. Results: We demonstrated that the CD200AR-L specifically targets a CD200AR complex. Moreover, we developed and validated a humanized CD200AR-L for inducing chemokine response, stimulating immature dendritic cell differentiation and significantly enhanced an antigen-specific response, and determined that the use of the CD200AR-L downregulated the expression of CD200 inhibitory and PD-1 receptors. Conclusions: These results support consideration of a CD200AR-L as a novel platform for immunotherapy against multiple cancers including glioblastoma multiforme.
C1 [Xiong, Zhengming; Mesias, Elisabet Ampudia; Largaespada, David A.; Moertel, Christopher L.; Olin, Michael R.] Univ Minnesota, Dept Pediat, Minneapolis, MN 55455 USA.
   [Pluhar, G. Elizabeth; Rathe, Susan K.; Largaespada, David A.; Moertel, Christopher L.; Olin, Michael R.] Univ Minnesota, Masonic Canc Ctr, Minneapolis, MN USA.
   [Pluhar, G. Elizabeth] Univ Minnesota, Coll Vet Med, Dept Vet Clin Sci, Minneapolis, MN 55455 USA.
   [Sham, Yuk Y.] Univ Minnesota, Dept Integrat Biol & Physiol, Minneapolis, MN USA.
   [Sham, Yuk Y.] Univ Minnesota, Bioinformat & Computat Biol Program, Minneapolis, MN USA.
C3 University of Minnesota System; University of Minnesota Twin Cities; University of Minnesota System; University of Minnesota Twin Cities; University of Minnesota System; University of Minnesota Twin Cities; University of Minnesota System; University of Minnesota Twin Cities; University of Minnesota System; University of Minnesota Twin Cities
RP Olin, MR (通讯作者)，Univ Minnesota, 2231 6th St, Minneapolis, MN 55455 USA.
EM olin0012@umn.edu
CR Baxi S, 2018, BMJ-BRIT MED J, V360, P0, DOI 10.1136/bmj.k793
   Belinky Frida, 2015, DATABASE (OXFORD), V2015, P0, DOI 10.1093/database/bav006
   Boasberg P, 2010, SEMIN ONCOL, V37, P440, DOI 10.1053/j.seminoncol.2010.09.004
   Bouffet E, 2016, J CLIN ONCOL, V34, P2206, DOI 10.1200/JCO.2016.66.6552
   Callahan MK, 2013, J LEUKOCYTE BIOL, V94, P41, DOI 10.1189/jlb.1212631
   Carter PJ, 2011, EXP CELL RES, V317, P1261, DOI 10.1016/j.yexcr.2011.02.013
   Copland DA, 2007, AM J PATHOL, V171, P580, DOI 10.2353/ajpath.2007.070272
   Desai R, 2016, EXPERT OPIN EMERG DR, V21, P133, DOI 10.1080/14728214.2016.1186643
   Gorczynski R, 2004, J IMMUNOL, V172, P7744, DOI 10.4049/jimmunol.172.12.7744
   Gorczynski R, 2008, J SURG RES, V145, P87, DOI 10.1016/j.jss.2007.04.043
   Gorczynski R, 2013, TRANSPLANTATION, V95, P442, DOI 10.1097/TP.0b013e3182754c30
   Gorczynski Reginald M, 2005, CURR OPIN INVESTIG DRUGS, V6, P483
   Gorczynski RM, 2013, BREAST CANCER RES TR, V142, P271, DOI 10.1007/s10549-013-2735-3
   Gorczynski RM, 2011, BREAST CANCER RES TR, V130, P49, DOI 10.1007/s10549-010-1259-3
   Gorczynski RM, 2005, TRANSPLANTATION, V79, P1180, DOI 10.1097/01.TP.0000152118.51622.F9
   Hansen K, 2004, EUR J CANCER, V40, P858, DOI 10.1016/j.ejca.2003.11.031
   Hicks J, 2017, VET COMP ONCOL, V15, P252, DOI 10.1111/vco.12152
   Hoffmann TC, 2015, JAMA INTERN MED, V175, P274, DOI 10.1001/jamainternmed.2014.6016
   Holmannova Drahomira, 2012, ACTA MEDICA (HRADEC KRALOVE), V55, P59
   Hubbard ME, 2018, CANCER INVEST, V36, P415, DOI 10.1080/07357907.2018.1514622
   Kimmelman J, 2007, CANCER RES, V67, P4541, DOI 10.1158/0008-5472.CAN-06-3792
   Kojima T, 2016, SCI REP-UK, V6, P0, DOI 10.1038/srep36457
   Kretz-Rommel A, 2007, J IMMUNOL, V178, P5595, DOI 10.4049/jimmunol.178.9.5595
   Ladner RC, 2004, DRUG DISCOV TODAY, V9, P525, DOI 10.1016/S1359-6446(04)03104-6
   Mahadevan D, 2019, J IMMUNOTHER CANCER, V7, P0, DOI 10.1186/s40425-019-0710-1
   Markman M, 2018, ONCOLOGY-BASEL, V94, P257, DOI 10.1159/000487082
   McGregor DP, 2008, CURR OPIN PHARMACOL, V8, P616, DOI 10.1016/j.coph.2008.06.002
   Moertel CL, 2014, J IMMUNOTHER CANCER, V2, P0, DOI 10.1186/s40425-014-0046-9
   Neagu MR, 2015, CURR TREAT OPTION ON, V16, P0, DOI 10.1007/s11864-015-0371-3
   Olin MR, 2019, CANCERS, V11, P0, DOI 10.3390/cancers11020137
   Paoloni M, 2008, NAT REV CANCER, V8, P147, DOI 10.1038/nrc2273
   Rygiel TP, 2012, ONCOGENE, V31, P2979, DOI 10.1038/onc.2011.477
   Stumpfova M, 2010, CANCER RES, V70, P2962, DOI 10.1158/0008-5472.CAN-09-4380
   Twito T, 2013, LEUKEMIA RES, V37, P816, DOI 10.1016/j.leukres.2013.04.014
   Waldmann Herman, 2001, CURRENT OPINION IN PHARMACOLOGY, V1, P392, DOI 10.1016/S1471-4892(01)00068-6
   Walker DG, 2009, EXP NEUROL, V215, P5, DOI 10.1016/j.expneurol.2008.09.003
   Wong KK, 2012, CANCER RES, V72, P4931, DOI 10.1158/0008-5472.CAN-12-1390
   Xiong ZM, 2016, IMMUNOTHERAPY-UK, V8, P1059, DOI 10.2217/imt-2016-0033
   Zhang S, 2017, EUR J CANCER, V83, P71, DOI 10.1016/j.ejca.2017.06.021
NR 39
TC 24
Z9 28
U1 0
U2 7
PU AMER ASSOC CANCER RESEARCH
PI PHILADELPHIA
PA 615 CHESTNUT ST, 17TH FLOOR, PHILADELPHIA, PA 19106-4404 USA
SN 1078-0432
EI 1557-3265
J9 CLIN CANCER RES
JI Clin. Cancer Res.
PD JAN 1
PY 2020
VL 26
IS 1
BP 232
EP 241
DI 10.1158/1078-0432.CCR-19-2234
PG 10
WC Oncology
SC Oncology
GA KA3AF
UT WOS:000505668000026
PM 31624103
DA 2025-02-17
ER

PT J
AU Yu, JY
   Shao, B
   Luo, M
   Du, W
   Nie, W
   Yang, JY
   Wei, XW
AF Yu, Jiayun
   Shao, Bin
   Luo, Min
   Du, Wei
   Nie, Wen
   Yang, Jingyun
   Wei, Xiawei
TI Irradiated lactic acid-stimulated tumour cells promote the antitumour immunity as a therapeutic vaccine
SO CANCER LETTERS
LA English
DT Article
DE Tumour immunotherapy; Vaccine; Lactic acid; Lactate; Lactic cancer environment
ID t-cells; dendritic cells; glioma-cells; lactate; predict; immunotherapy; maturation; induction; fusions; differentiation
AB Low pH and lactate accumulation are characteristic features of the tumour microenvironment. With our study finding that high concentrations of lactic acid can inhibit tumour growth, it is conceivable that the administration of lactic acid could promote antitumour immunity in the context of a tumour vaccine. To test this concept, we studied the antitumour effect of irradiated tumour cells stimulated with lactic acid in mouse xenograft models to potentially improve whole-cell tumour vaccines. In this study, we found that the effects of lactic acid-stimulated tumour cells on dendritic cells (DCs) included enhancing phagocytic function and stimulating maturation and aggregation. Moreover, lactic acid could potentiate the immunogenicity of an irradiated whole-tumour cell vaccine and thus inhibit tumour growth. We further verified that the antitumour immune response was mediated by CD8(+) T cells. In addition, interferon-gamma-expressing CD4(+) and CD8(+) T cell numbers increased in the spleen and lymph nodes of mice immunized with the irradiated lactic acid-stimulated cells. Furthermore, changes in the tumour microenvironment were also observed in this study. Our findings may be helpful for developing a new strategy for cancer therapy.
C1 [Yu, Jiayun; Shao, Bin; Luo, Min; Du, Wei; Nie, Wen; Yang, Jingyun; Wei, Xiawei] Sichuan Univ, West China Hosp, Natl Clin Res Ctr Geriatr,Lab Aging Res & Canc Dr, State Key Lab Biotherapy, 17 Block 3,Southern Renmin Rd, Chengdu 610041, Sichuan, Peoples R China.
   [Yu, Jiayun; Shao, Bin; Luo, Min; Du, Wei; Nie, Wen; Yang, Jingyun; Wei, Xiawei] Sichuan Univ, West China Hosp, Natl Clin Res Ctr Geriatr, Canc Ctr, 17 Block 3,Southern Renmin Rd, Chengdu 610041, Sichuan, Peoples R China.
C3 Sichuan University; Sichuan University
RP Wei, XW (通讯作者)，Sichuan Univ, West China Hosp, Natl Clin Res Ctr Geriatr,Lab Aging Res & Canc Dr, State Key Lab Biotherapy, 17 Block 3,Southern Renmin Rd, Chengdu 610041, Sichuan, Peoples R China.; Wei, XW (通讯作者)，Sichuan Univ, West China Hosp, Natl Clin Res Ctr Geriatr, Canc Ctr, 17 Block 3,Southern Renmin Rd, Chengdu 610041, Sichuan, Peoples R China.
EM xiaweiwei@scu.edu.cn
FU Natural Science Foundation of China [81602492, 81702271]; National Key Research and Development Program of China [2016YFA0201402]; National Major Scientific and Technological Special Project for "Significant New Drugs Development" of China [2018ZX09733001]; China Postdoctoral Science Foundation [2019M650246]
CR Agarwalla P, 2012, J IMMUNOTHER, V35, P385, DOI 10.1097/CJI.0b013e3182562d59
   Austin F C, 1979, ADV CANCER RES, V30, P301, DOI 10.1016/S0065-230X(08)60900-8
   Baars A, 2000, ANN ONCOL, V11, P965, DOI 10.1023/A:1008363601515
   Basu S, 2000, INT IMMUNOL, V12, P1539, DOI 10.1093/intimm/12.11.1539
   Baumann F, 2009, NEURO-ONCOLOGY, V11, P368, DOI 10.1215/15228517-2008-106
   Benencia F, 2008, J TRANSL MED, V6, P0, DOI 10.1186/1479-5876-6-21
   Brizel DM, 2001, INT J RADIAT ONCOL, V51, P349, DOI 10.1016/S0360-3016(01)01630-3
   Butterfield LH, 2015, BMJ-BRIT MED J, V350, P0, DOI 10.1136/bmj.h988
   Chen Z, 2001, INT J CANCER, V93, P539, DOI 10.1002/ijc.1365
   Chiang CLL, 2008, CLIN CANCER RES, V14, P4898, DOI 10.1158/1078-0432.CCR-07-4899
   Chiang CLL, 2013, CLIN CANCER RES, V19, P4801, DOI 10.1158/1078-0432.CCR-13-1185
   Chiang CLL, 2011, INT REV IMMUNOL, V30, P150, DOI 10.3109/08830185.2011.572210
   Chiang CLL, 2010, SEMIN IMMUNOL, V22, P132, DOI 10.1016/j.smim.2010.02.004
   Choi SYC, 2013, J PATHOL, V230, P350, DOI 10.1002/path.4218
   Desjardins A, 2016, ONCOLOGY-NY, V30, P211
   Dietl K, 2010, J IMMUNOL, V184, P1200, DOI 10.4049/jimmunol.0902584
   DRANOFF G, 1993, P NATL ACAD SCI USA, V90, P3539, DOI 10.1073/pnas.90.8.3539
   Ercolini AM, 2005, J EXP MED, V201, P1591, DOI 10.1084/jem.20042167
   Fischer K, 2007, BLOOD, V109, P3812, DOI 10.1182/blood-2006-07-035972
   Galon J, 2006, SCIENCE, V313, P1960, DOI 10.1126/science.1129139
   Goetze K, 2011, INT J ONCOL, V39, P453, DOI 10.3892/ijo.2011.1055
   Gong JL, 1997, NAT MED, V3, P558, DOI 10.1038/nm0597-558
   Gottfried E, 2006, BLOOD, V107, P2013, DOI 10.1182/blood-2005-05-1795
   Hegmans JPJJ, 2004, AM J PATHOL, V164, P1807, DOI 10.1016/S0002-9440(10)63739-X
   Heiser A, 2001, CANCER RES, V61, P3388
   Hodgkins SR, 2010, RESP RES, V11, P0, DOI 10.1186/1465-9921-11-102
   Hsu PP, 2008, CELL, V134, P703, DOI 10.1016/j.cell.2008.08.021
   Hunn MK, 2012, CLIN CANCER RES, V18, P6446, DOI 10.1158/1078-0432.CCR-12-0704
   Husain Z, 2013, J IMMUNOL, V191, P1486, DOI 10.4049/jimmunol.1202702
   Katsanis E, 1996, CANCER GENE THER, V3, P75
   Keenan BP, 2012, SEMIN ONCOL, V39, P276, DOI 10.1053/j.seminoncol.2012.02.007
   Kikuchi T, 2004, J IMMUNOTHER, V27, P452, DOI 10.1097/00002371-200411000-00005
   Koido S, 2000, J IMMUNOL, V165, P5713, DOI 10.4049/jimmunol.165.10.5713
   Kotera Y, 2001, CANCER RES, V61, P8105
   Kudrin A, 2012, HUM VACC IMMUNOTHER, V8, P1135, DOI 10.4161/hv.20474
   Lardner A, 2001, J LEUKOCYTE BIOL, V69, P522
   Lee DC, 2015, CELL, V161, P595, DOI 10.1016/j.cell.2015.03.011
   Li M, 2014, MOL CANCER, V13, P0, DOI 10.1186/1476-4598-13-179
   Liu ZJ, 2009, INFLAMM BOWEL DIS, V15, P1133, DOI 10.1002/ibd.20923
   Lu X, 2017, NATURE, V543, P728, DOI 10.1038/nature21676
   Lu Y, 2003, J IMMUNOL, V170, P3162, DOI 10.4049/jimmunol.170.6.3162
   Martin MD, 2011, J IMMUNOL, V187, P2923, DOI 10.4049/jimmunol.1100698
   Mauceri HJ, 1996, CANCER RES, V56, P4311
   Mazzio EA, 2012, CANCER SCI, V103, P422, DOI 10.1111/j.1349-7006.2012.02206.x
   Meng YR, 2012, MOL THER, V20, P1046, DOI 10.1038/mt.2012.19
   Meunier M, 2016, VACCINE, V34, P202, DOI 10.1016/j.vaccine.2015.11.043
   MOORE MW, 1988, CELL, V54, P777, DOI 10.1016/S0092-8674(88)91043-4
   Nair SK, 2000, NAT MED, V6, P1011, DOI 10.1038/79519
   Novellino L, 2005, CANCER IMMUNOL IMMUN, V54, P187, DOI 10.1007/s00262-004-0560-6
   Peters HL, 2013, ONCOIMMUNOLOGY, V2, P0, DOI 10.4161/onci.26293
   Porporato PE, 2012, ANGIOGENESIS, V15, P581, DOI 10.1007/s10456-012-9282-0
   Raje N, 2004, BRIT J HAEMATOL, V125, P343, DOI 10.1111/j.1365-2141.2004.04929.x
   Reits EA, 2006, J EXP MED, V203, P1259, DOI 10.1084/jem.20052494
   Sauter B, 2000, J EXP MED, V191, P423, DOI 10.1084/jem.191.3.423
   SINKOVICS J G, 1991, INTERNATIONAL REVIEWS OF IMMUNOLOGY, V7, P259, DOI 10.3109/08830189109114875
   Toes REM, 1999, J EXP MED, V189, P753, DOI 10.1084/jem.189.5.753
   Vandenberk L, 2016, ONCOIMMUNOLOGY, V5, P0, DOI 10.1080/2162402X.2015.1083669
   Walenta S, 2004, CURR MED CHEM, V11, P2195, DOI 10.2174/0929867043364711
   Walenta S, 2000, CANCER RES, V60, P916
   Wu H, 2012, J PATHOL, V227, P189, DOI 10.1002/path.3978
   Wurz GT, 2014, HUM VACC IMMUNOTHER, V10, P3383, DOI 10.4161/hv.29836
   Xue DB, 2016, ONCOL REP, V36, P2843, DOI 10.3892/or.2016.5128
   Zajac AJ, 1998, J EXP MED, V188, P2205, DOI 10.1084/jem.188.12.2205
   Zeng S, 2015, PHARM RES-DORDR, V32, P2548, DOI 10.1007/s11095-015-1643-0
   Zhou R, 2012, ASIAN PAC J CANCER P, V13, P4037, DOI 10.7314/APJCP.2012.13.8.4037
NR 65
TC 10
Z9 10
U1 4
U2 63
PU ELSEVIER IRELAND LTD
PI CLARE
PA ELSEVIER HOUSE, BROOKVALE PLAZA, EAST PARK SHANNON, CO, CLARE, 00000, IRELAND
SN 0304-3835
EI 1872-7980
J9 CANCER LETT
JI Cancer Lett.
PD JUN 15
PY 2020
VL 469
IS 
BP 367
EP 379
DI 10.1016/j.canlet.2019.11.018
PG 13
WC Oncology
SC Oncology
GA JW8RT
UT WOS:000503314900034
PM 31734353
DA 2025-02-17
ER

PT J
AU Voth, BL
   Pelargos, PE
   Barnette, NE
   Bhatt, NS
   Chen, CHJ
   Lagman, C
   Chung, LK
   Nguyen, T
   Sheppard, JP
   Romiyo, P
   Mareninov, S
   Kickhoefer, VA
   Yong, WH
   Rome, LH
   Yang, I
AF Voth, Brittany L.
   Pelargos, Panayiotis E.
   Barnette, Natalie E.
   Bhatt, Nikhilesh S.
   Chen, Cheng Hao Jacky
   Lagman, Carlito
   Chung, Lawrance K.
   Thien Nguyen
   Sheppard, John P.
   Romiyo, Prasanth
   Mareninov, Sergey
   Kickhoefer, Valerie A.
   Yong, William H.
   Rome, Leonard H.
   Yang, Isaac
TI Intratumor injection of CCL21-coupled vault nanoparticles is associated with reduction in tumor volume in an in vivo model of glioma
SO JOURNAL OF NEURO-ONCOLOGY
LA English
DT Article
DE Glioblastoma; Nanoparticles; Immunotherapy; Cancer; CCL21; Vaults
ID t-cells; glioblastoma; temozolomide; chemokines; responses; immunity
AB Purpose Glioblastoma (GBM) is the most common and malignant primary adult brain tumor. Current care includes surgical resection, radiation, and chemotherapy. Recent clinical trials for GBM have demonstrated extended survival using interventions such as tumor vaccines or tumor-treating fields. However, prognosis generally remains poor, with expected survival of 20 months after randomization. Chemokine-based immunotherapy utilizing CCL21 locally recruits lymphocytes and dendritic cells to enhance host antitumor response. Here, we report a preliminary study utilizing CPZ-vault nanoparticles as a vehicle to package, protect, and steadily deliver therapy to optimize CCL21 therapy in a murine flank model of GBM. Methods GL261 cells were subcutaneously injected into the left flank of eight-week-old female C57BL/6 mice. Mice were treated with intratumoral injections of either: (1) CCL21-packaged vault nanoparticles (CPZ-CCL21), (2) free recombinant CCL21 chemokine empty vault nanoparticles, (3) empty vault nanoparticles, or 4) PBS. Results The results of this study showed that CCL21-packaged vault nanoparticle injections can decrease the tumor volume in vivo. Additionally, this study showed mice injected with CCL21-packaged vault nanoparticle had the smallest average tumor volume and remained the only treatment group with a negative percent change in tumor volume. Conclusions This preliminary study establishes vault nanoparticles as a feasible vehicle to increase drug delivery and immune response in a flank murine model of GBM. Future animal studies involving an intracranial orthotopic tumor model are required to fully evaluate the potential for CCL21-packaged vault nanoparticles as a strategy to bypass the blood brain barrier, enhance intracranial immune activity, and improve intracranial tumor control and survival.
C1 [Voth, Brittany L.; Pelargos, Panayiotis E.; Barnette, Natalie E.; Bhatt, Nikhilesh S.; Chen, Cheng Hao Jacky; Lagman, Carlito; Chung, Lawrance K.; Thien Nguyen; Sheppard, John P.; Romiyo, Prasanth; Rome, Leonard H.; Yang, Isaac] Univ Calif Los Angeles, Dept Neurosurg, Los Angeles, CA 90095 USA.
   [Yang, Isaac] Univ Calif Los Angeles, Dept Radiat Oncol, Los Angeles, CA 90095 USA.
   [Mareninov, Sergey; Kickhoefer, Valerie A.; Yang, Isaac] Univ Calif Los Angeles, Dept Biol Chem, Jonsson Comprehens Canc Ctr, 300 Stein Plaza,Suite 562, Los Angeles, CA 90095 USA.
   [Yong, William H.] Univ Calif Los Angeles, Dept Pathol, David Geffen Sch Med, Los Angeles, CA 90024 USA.
C3 University of California System; University of California Los Angeles; University of California System; University of California Los Angeles; University of California System; University of California Los Angeles; UCLA Jonsson Comprehensive Cancer Center; University of California System; University of California Los Angeles; University of California Los Angeles Medical Center; David Geffen School of Medicine at UCLA
RP Yang, I (通讯作者)，Univ Calif Los Angeles, Dept Neurosurg, Los Angeles, CA 90095 USA.; Yang, I (通讯作者)，Univ Calif Los Angeles, Dept Radiat Oncol, Los Angeles, CA 90095 USA.; Yang, I (通讯作者)，Univ Calif Los Angeles, Dept Biol Chem, Jonsson Comprehens Canc Ctr, 300 Stein Plaza,Suite 562, Los Angeles, CA 90095 USA.
EM iyang@mednet.ucla.edu
CR Baratelli F, 2008, J TRANSL MED, V6, P0, DOI 10.1186/1479-5876-6-38
   Champion CI, 2009, PLOS ONE, V4, P0, DOI 10.1371/journal.pone.0005409
   Cyster JG, 1999, SCIENCE, V286, P2098, DOI 10.1126/science.286.5447.2098
   Gollmer K, 2009, BLOOD, V114, P580, DOI 10.1182/blood-2009-01-200923
   Hardee ME, 2012, CANCER RES, V72, P4119, DOI 10.1158/0008-5472.CAN-12-0546
   He QG, 2018, CELLS-BASEL, V7, P0, DOI 10.3390/cells7040024
   Kar UK, 2011, PLOS ONE, V6, P0, DOI 10.1371/journal.pone.0018758
   Lai CY, 2009, ACS NANO, V3, P691, DOI 10.1021/nn8008504
   Liang CM, 2007, J VIROL, V81, P9502, DOI 10.1128/JVI.00208-07
   Liau LM, 2018, J TRANSL MED, V16, P0, DOI 10.1186/s12967-018-1507-6
   Lockman PR, 2004, J DRUG TARGET, V12, P635, DOI 10.1080/10611860400015936
   Morin-Brureau M, 2015, CANCER IMMUNOL IMMUN, V64, P447, DOI 10.1007/s00262-015-1654-z
   Nomura T, 2000, ANTICANCER RES, V20, P4073
   Noor S, 2010, INFECT IMMUN, V78, P2257, DOI 10.1128/IAI.01314-09
   Novak L, 2007, MOL CANCER THER, V6, P1755, DOI 10.1158/1535-7163.MCT-06-0709
   Ooi YC, 2014, CLIN NEUROL NEUROSUR, V119, P125, DOI 10.1016/j.clineuro.2013.12.004
   Pardridge William M, 2005, NEURORX, V2, P3
   Patel MA, 2014, CANCERS, V6, P1953, DOI 10.3390/cancers6041953
   Ploix C, 2001, J IMMUNOL, V167, P6724, DOI 10.4049/jimmunol.167.12.6724
   Sharma HS, 2010, ACTA NEUROCHIR SUPPL, V106, P359, DOI 10.1007/978-3-211-98811-4_65
   Sharma S, 2000, J IMMUNOL, V164, P4558, DOI 10.4049/jimmunol.164.9.4558
   Sharma S, 1997, GENE THER, V4, P1361, DOI 10.1038/sj.gt.3300531
   Sharma Sherven, 2013, INT TRENDS IMMUN, V1, P10
   Stephen AG, 2001, J BIOL CHEM, V276, P23217, DOI 10.1074/jbc.C100226200
   Stupp R, 2005, NEW ENGL J MED, V352, P987, DOI 10.1056/NEJMoa043330
   Stupp R, 2017, JAMA-J AM MED ASSOC, V318, P2306, DOI 10.1001/jama.2017.18718
   Voth B, 2015, J CLIN NEUROSCI, V22, P1071, DOI 10.1016/j.jocn.2015.02.002
   Warnock RA, 2000, J EXP MED, V191, P77, DOI 10.1084/jem.191.1.77
   Weller M, 2017, LANCET ONCOL, V18, P1373, DOI 10.1016/S1470-2045(17)30517-X
   Willimann K, 1998, EUR J IMMUNOL, V28, P2025, DOI 10.1002/(SICI)1521-4141(199806)28:06<2025::AID-IMMU2025>3.0.CO;2-C
   Wu A, 2008, STEM CELLS DEV, V17, P173, DOI 10.1089/scd.2007.0133
   Yousefieh N, 2009, CANCER MICROENVIRON, V2, P59, DOI 10.1007/s12307-009-0021-z
NR 32
TC 19
Z9 19
U1 1
U2 26
PU SPRINGER
PI NEW YORK
PA ONE NEW YORK PLAZA, SUITE 4600, NEW YORK, NY, UNITED STATES
SN 0167-594X
EI 1573-7373
J9 J NEURO-ONCOL
JI J. Neuro-Oncol.
PD MAY 15
PY 2020
VL 147
IS 3
BP 599
EP 605
DI 10.1007/s11060-020-03479-8
PG 7
WC Oncology; Clinical Neurology
SC Oncology; Neurosciences & Neurology
GA LS8GZ
UT WOS:000536620600011
PM 32274629
DA 2025-02-17
ER

PT J
AU Li, CL
   Deng, HS
   Zhou, YF
   Ye, YS
   Zhao, SZ
   Liang, SN
   Cai, SR
   Lin, JC
   Tang, YL
   Wu, YY
AF Li, Chenglin
   Deng, Hanshun
   Zhou, Yanfei
   Ye, Yuanshen
   Zhao, Shuizhen
   Liang, Shangnan
   Cai, Shirong
   Lin, Jincai
   Tang, Yaolong
   Wu, Yanyu
TI Expression and clinical significance of CXC chemokines in the glioblastoma microenvironment
SO LIFE SCIENCES
LA English
DT Article
DE Glioblastoma; CXC chemokines; CXCL1; Tumor microenvironment; Biomarker
ID lung-cancer; promotes; pathway; proliferation; prognosis; network; cells
AB Background: Glioblastoma (GBM) is the most common subtype of brain cancer, encompassing 16% of all primary brain cancers. The prognosis of GBM is poor, with a 5-year-survial of approximately 5%. Increasing evidence has revealed that chemokines in the tumor microenvironment (TME) are often altered, thus affecting tumor proliferation and metastasis. Method: Multi-omics and bioinformatics tools were utilized to clarify the role of CXC chemokine in GBM. Result: Most CXC chemokines were found to be differentially regulated in GBM, which correlated with patient prognosis. CXC chemokines were found to activate cancer-related signaling pathways, thus affecting immune infiltration. Interestingly, this was found to be associated with drug resistance. Most CXC chemokines were significantly correlated with abundance of B cells, CD8+ cells and dendritic cells. Furthermore, somatic copy number alterations of CXC chemokines can inhibit dendritic cell infiltration. Moreover, CXCL1 was selected as a hub gene, and several kinase, miRNA and transcription factor targets of CXCL1 were identified. Conclusion: our study provides novel insights into CXC chemokine expression and their role in the GBM microenvironment. These results are able to provide more data about prognostic biomarkers and therapeutic targets of GBM.
C1 [Li, Chenglin; Deng, Hanshun; Zhou, Yanfei; Ye, Yuanshen; Zhao, Shuizhen; Liang, Shangnan; Cai, Shirong; Lin, Jincai; Tang, Yaolong; Wu, Yanyu] Maoming Peoples Hosp, Dept Neurosurg, Maoming 515000, Peoples R China.
RP Wu, YY (通讯作者)，Maoming Peoples Hosp, Dept Neurosurg, Maoming 515000, Peoples R China.
EM yanyu2012@outlook.com
FU High-level Hospital Construction Research Project of Maoming People's Hospital
CR Alafate W, 2020, CNS NEUROSCI THER, V26, P475, DOI 10.1111/cns.13297
   Alexander BM, 2017, J CLIN ONCOL, V35, P2402, DOI 10.1200/JCO.2017.73.0119
   Bhat KPL, 2013, CANCER CELL, V24, P331, DOI 10.1016/j.ccr.2013.08.001
   Bredel M, 2005, CANCER RES, V65, P8679, DOI 10.1158/0008-5472.CAN-05-1204
   Broekman ML, 2018, NAT REV NEUROL, V14, P482, DOI 10.1038/s41582-018-0025-8
   Cabrero-de las Heras S, 2018, WORLD J GASTROENTERO, V24, P4738, DOI 10.3748/wjg.v24.i42.4738
   Campos B, 2016, ONCOGENE, V35, P5819, DOI 10.1038/onc.2016.85
   Carneiro-Lobo TC, 2014, ONCOL REP, V31, P679, DOI 10.3892/or.2013.2880
   Davis ME, 2016, CLIN J ONCOL NURS, V20, P2, DOI 10.1188/16.CJON.S1.2-8
   Garzon-Muvdi Tomas, 2018, ONCOTARGET, V9, P20681, DOI 10.18632/oncotarget.25061
   Jia G, 2017, THORAX, V72, P780, DOI 10.1136/thoraxjnl-2015-207682
   Lee J, 2006, CANCER CELL, V9, P391, DOI 10.1016/j.ccr.2006.03.030
   Lee-Chang C, 2019, CANCER IMMUNOL RES, V7, P1928, DOI 10.1158/2326-6066.CIR-19-0240
   Li B, 2017, CYTOKINE, V89, P91, DOI 10.1016/j.cyto.2016.08.016
   Li XD, 2019, PLOS ONE, V14, P0, DOI 10.1371/journal.pone.0214611
   Liang K, 2018, MED SCI MONITOR, V24, P405, DOI 10.12659/MSM.906230
   Liang Y, 2005, P NATL ACAD SCI USA, V102, P5814, DOI 10.1073/pnas.0402870102
   Lin Y, 2019, AGING-US, V11, P423, DOI 10.18632/aging.101749
   Lin YQ, 2018, BIOCHEM CELL BIOL, V96, P619, DOI 10.1139/bcb-2017-0074
   Polyzoidis S, 2015, BRIT J NEUROSURG, V29, P197, DOI 10.3109/02688697.2014.994473
   Sharma I, 2018, J BIOMED SCI, V25, P0, DOI 10.1186/s12929-018-0464-y
   Siegel RL, 2020, CA-CANCER J CLIN, V70, P7, DOI 10.3322/caac.21590
   Spaks A, 2017, J THORAC DIS, V9, PS164, DOI 10.21037/jtd.2017.03.61
   Stanisavljevic L, 2016, TUMOR BIOL, V37, P7441, DOI 10.1007/s13277-015-4591-8
   Susek KH, 2018, FRONT IMMUNOL, V9, P0, DOI 10.3389/fimmu.2018.02159
   Tchoghandjian A, 2013, CELL DEATH DIS, V4, P0, DOI 10.1038/cddis.2013.70
   Wang N, 2018, CELL DEATH DIS, V9, P0, DOI 10.1038/s41419-018-0876-3
   Wei LP, 2015, J RECEPT SIG TRANSD, V35, P329, DOI 10.3109/10799893.2014.984308
   Zeng QQ, 2020, FRONT ONCOL, V9, P0, DOI 10.3389/fonc.2019.01555
   Zeng QQ, 2020, LIFE SCI, V243, P0, DOI 10.1016/j.lfs.2020.117273
   Zhang H, 2017, ONCOGENE, V36, P2095, DOI 10.1038/onc.2016.367
NR 31
TC 10
Z9 10
U1 0
U2 5
PU PERGAMON-ELSEVIER SCIENCE LTD
PI OXFORD
PA THE BOULEVARD, LANGFORD LANE, KIDLINGTON, OXFORD OX5 1GB, ENGLAND
SN 0024-3205
EI 1879-0631
J9 LIFE SCI
JI Life Sci.
PD NOV 15
PY 2020
VL 261
IS 
BP 
EP 
DI 10.1016/j.lfs.2020.118486
PG 15
WC Medicine, Research & Experimental; Pharmacology & Pharmacy
SC Research & Experimental Medicine; Pharmacology & Pharmacy
GA OP7UA
UT WOS:000588290900060
PM 32976881
DA 2025-02-17
ER

PT J
AU Feng, P
   Li, ZQ
   Li, YC
   Zhang, YL
AF Feng, Peng
   Li, Zhenqing
   Li, Yuchen
   Zhang, Yuelin
TI Phosphatase and Tensin Homolog Mutation in Immune Cell Infiltration and Clinicopathological Features of Low-Grade Gliomas
SO FRONTIERS IN MOLECULAR BIOSCIENCES
LA English
DT Article
DE phosphatase and tensin homolog; prognosis; mutation; low-grade gliomas; gene
ID differential expression analysis; pten; gene; brain; resistance; survival
AB The mutation of phosphatase and tensin homolog (PTEN) genes frequently occur in low-grade gliomas (LGGs) and are deeply associated with a poor prognosis and survival rate. In order to identify the crucial signaling pathways and genes associated with the PTEN mutation, we performed bioinformatics analysis on the RNA sequencing results, which were obtained from The Cancer Genome Atlas database. A total of 352 genes were identified as differentially expressed genes (DEGs). The gene ontology (GO) and Kyoto Encyclopedia of Genes and Genomes (KEGG) analysis suggested that the DEGs were significantly enriched in categories associated with cell division and multiple metabolic progressions. The histological stage was significantly associated with PTEN expression levels. In addition, the PTEN mutation was associated with an abundance of B cells, neutrophils, macrophages, dendritic cells, and CD8+ T cells during tumor infiltration. The results showed that patients with LGGs harboring the PTEN mutation had a poor prognosis and more serious immune cell infiltration occurred depending on the mRNA expression level. These results demonstrated that multiple genes and signaling pathways play a key role in LGG from low grade to high grade, and are associated with PTEN mutations. In this study, we outlined an approach to assess the influence of PTEN mutations on prognosis, overall survival, and messenger RNA (mRNA) expression. Our results provided alternative strategies for the personalized treatment of patients with LGGs harboring the PTEN mutation.
C1 [Feng, Peng; Zhang, Yuelin] Xian Med Univ, Xian, Peoples R China.
   [Li, Zhenqing] Nantong Univ, Affiliated Hosp, Res Ctr Clin Med, Nantong, Peoples R China.
   [Li, Yuchen] Univ South China, Hengyang Med Coll, Hengyang, Peoples R China.
C3 Xi'an Medical University; Nantong University; University of South China
RP Zhang, YL (通讯作者)，Xian Med Univ, Xian, Peoples R China.
EM xyyxyfp@163.com
FU Key Project of Shaanxi Province-the field of Social Development [2018ZDXM-SF-040]
CR Andersson U, 2004, CLIN NEUROPATHOL, V23, P21
   Bader GD, 2003, BMC BIOINFORMATICS, V4, P0, DOI 10.1186/1471-2105-4-2
   Best SA, 2018, CELL METAB, V27, P935, DOI 10.1016/j.cmet.2018.02.006
   Buckner JC, 2016, NEW ENGL J MED, V374, P1344, DOI 10.1056/NEJMoa1500925
   Calatozzolo C, 2012, J NEURO-ONCOL, V110, P129, DOI 10.1007/s11060-012-0946-9
   Chaffer CL, 2011, SCIENCE, V331, P1559, DOI 10.1126/science.1203543
   Deng XY, 2020, J CELL PHYSIOL, V235, P7321, DOI 10.1002/jcp.29633
   Dennis G, 2003, GENOME BIOL, V4, P0, DOI 10.1186/gb-2003-4-9-r60
   Freeman DJ, 2003, CANCER CELL, V3, P117, DOI 10.1016/S1535-6108(03)00021-7
   Helseth R, 2010, ACTA NEUROL SCAND, V122, P159, DOI 10.1111/j.1600-0404.2010.01350.x
   Ino Y, 2013, BRIT J CANCER, V108, P914, DOI 10.1038/bjc.2013.32
   Johnson DR, 2012, J NEURO-ONCOL, V107, P359, DOI 10.1007/s11060-011-0749-4
   Li J, 1997, SCIENCE, V275, P1943, DOI 10.1126/science.275.5308.1943
   Li T, 2020, NUCLEIC ACIDS RES, V48, P0
   Liu WD, 2020, FRONT ONCOL, V10, P0, DOI 10.3389/fonc.2020.00627
   Louis DN, 2007, ACTA NEUROPATHOL, V114, P97, DOI 10.1007/s00401-007-0243-4
   Maehama T, 2001, ANNU REV BIOCHEM, V70, P247, DOI 10.1146/annurev.biochem.70.1.247
   McCarthy DJ, 2012, NUCLEIC ACIDS RES, V40, P4288, DOI 10.1093/nar/gks042
   McGirt MJ, 2005, J NEUROSURG, V102, P897, DOI 10.3171/jns.2005.102.5.0897
   Mootha VK, 2003, NAT GENET, V34, P267, DOI 10.1038/ng1180
   Mu ML, 2020, ONCOGENE, V39, P6879, DOI 10.1038/s41388-020-01466-x
   Norton KA, 2019, PROCESSES, V7, P0, DOI 10.3390/pr7010037
   Robinson MD, 2010, BIOINFORMATICS, V26, P139, DOI 10.1093/bioinformatics/btp616
   Steck PA, 1997, NAT GENET, V15, P356, DOI 10.1038/ng0497-356
   Subramanian A, 2005, P NATL ACAD SCI USA, V102, P15545, DOI 10.1073/pnas.0506580102
   Szklarczyk D, 2015, NUCLEIC ACIDS RES, V43, PD447, DOI 10.1093/nar/gku1003
   Wiencke JK, 2007, NEURO-ONCOLOGY, V9, P271, DOI 10.1215/15228517-2007-003
   Wu JL, 2018, FRONT ONCOL, V8, P0, DOI 10.3389/fonc.2018.00634
NR 28
TC 2
Z9 2
U1 0
U2 1
PU FRONTIERS MEDIA SA
PI LAUSANNE
PA AVENUE DU TRIBUNAL FEDERAL 34, LAUSANNE, CH-1015, SWITZERLAND
SN 
EI 2296-889X
J9 FRONT MOL BIOSCI
JI Front. Mol. Biosci.
PD DEC 10
PY 2020
VL 7
IS 
BP 
EP 
DI 10.3389/fmolb.2020.562416
PG 9
WC Biochemistry & Molecular Biology
SC Biochemistry & Molecular Biology
GA PI7LX
UT WOS:000601269100001
PM 33363203
DA 2025-02-17
ER

PT J
AU Do, ASMS
   Amano, T
   Edwards, LA
   Zhang, L
   De Peralta-Venturina, M
   Yu, JS
AF Do, Angelique Sao-Mai Sy
   Amano, Takayuki
   Edwards, Lincoln A.
   Zhang, Lei
   De Peralta-Venturina, Mariza
   Yu, John S.
TI CD133 mRNA-Loaded Dendritic Cell Vaccination Abrogates Glioma Stem Cell Propagation in Humanized Glioblastoma Mouse Model
SO MOLECULAR THERAPY-ONCOLYTICS
LA English
DT Article
ID hyaluronan-mediated motility; cancer-immunotherapy; identification; antigen; capacity; receptor; therapy; tumors; mice
AB Cancer stem cells are initiating cells of cancer and propagate its growth through self-renewal and differentiation of its daughter cells. CD133 is a cell surface antigen that is present on glioma stem cells and has been used to prospectively isolate glioma stem cells. We hypothesized that a major histocompatibility complex (MHC)-independent and long-lasting immune response against CD133 could be generated by transfecting CD133 mRNA into dendritic cells and vaccinating animals with experimental gliomas. To test this hypothesis, we developed a novel humanized mouse model using CD34-positive hematopoietic stem cells. We confirmed the robust simultaneous activation of CD8- and CD4-positive T cells by dendritic cell vaccination with modified CD133 mRNA leading to a potent and long-lived immune response, with subsequent abrogation of CD133-positive glioma stem cell propagation and tumor growth. This study for the first time demonstrates in both a humanized mouse model and in a syngeneic mouse model of glioblastoma that targeting a glioma stem cell-associated antigen is an effective strategy to target and kill glioma stem cells. This novel and simple humanized mouse model for immunotherapy is a significant advance in our ability to test human-specific immunotherapies for glioblastoma.
C1 [Do, Angelique Sao-Mai Sy; Amano, Takayuki; Edwards, Lincoln A.; Zhang, Lei; Yu, John S.] Cedars Sinai Med Ctr, Dept Neurosurg, 127 South San Vicente Blvd,AHSP A6600, Los Angeles, CA 90048 USA.
   [De Peralta-Venturina, Mariza] Cedars Sinai Med Ctr, Dept Immunopathol, Los Angeles, CA 90048 USA.
C3 Cedars Sinai Medical Center; Cedars Sinai Medical Center
RP Yu, JS (通讯作者)，Cedars Sinai Med Ctr, Dept Neurosurg, 127 South San Vicente Blvd,AHSP A6600, Los Angeles, CA 90048 USA.
EM john.yu@cshs.org
FU FasterCures; Lowell Milken Foundation; National Institute for Neurological Disorders and Stroke (NIH) [NS 048959]
CR Alcantar-Orozco EM, 2013, HUM GENE THER METHOD, V24, P310, DOI 10.1089/hgtb.2013.022
   Amano T, 2007, J NEUROSURG, V106, P638, DOI 10.3171/jns.2007.106.4.638
   Brehm MA, 2010, CURR OPIN ENDOCRINOL, V17, P120, DOI 10.1097/MED.0b013e328337282f
   Corbeil D, 1998, BLOOD, V91, P2625, DOI 10.1182/blood.V91.7.2625.2625_2625_2626
   Covassin L, 2013, CLIN EXP IMMUNOL, V174, P372, DOI 10.1111/cei.12180
   Dudek TE, 2013, J INFECT DIS, V208, PS150, DOI 10.1093/infdis/jit320
   Fukui M, 2006, CANCER IMMUNOL IMMUN, V55, P538, DOI 10.1007/s00262-005-0027-4
   Gallo M, 2013, CANCER RES, V73, P417, DOI 10.1158/0008-5472.CAN-12-1881
   Harris DT, 2014, IMMUNOBIOLOGY, V219, P131, DOI 10.1016/j.imbio.2013.08.013
   Holtkamp S, 2006, BLOOD, V108, P4009, DOI 10.1182/blood-2006-04-015024
   Ito M, 2002, BLOOD, V100, P3175, DOI 10.1182/blood-2001-12-0207
   Ji JF, 2014, STEM CELL TRANSL MED, V3, P356, DOI 10.5966/sctm.2013-0135
   Kase M, 2013, RADIOL ONCOL, V47, P405, DOI 10.2478/raon-2013-0055
   Lee J, 2006, CANCER CELL, V9, P391, DOI 10.1016/j.ccr.2006.03.030
   Li Z, 2009, CANCER CELL, V15, P501, DOI 10.1016/j.ccr.2009.03.018
   Louis DN, 2007, ACTA NEUROPATHOL, V114, P547, DOI 10.1007/s00401-007-0278-6
   Melhem NM, 2008, CLIN VACCINE IMMUNOL, V15, P1337, DOI 10.1128/CVI.00154-08
   Ostrom QT, 2014, NEURO-ONCOLOGY, V16, P1, DOI 10.1093/neuonc/nou223
   Piccirillo SGM, 2006, NATURE, V444, P761, DOI 10.1038/nature05349
   Ponsaerts P, 2003, CLIN EXP IMMUNOL, V134, P378, DOI 10.1046/j.1365-2249.2003.02286.x
   Saka M, 2010, J NEUROSURG, V113, P270, DOI 10.3171/2009.9.JNS09708
   Sato Y, 2012, PLOS ONE, V7, P0, DOI 10.1371/journal.pone.0042776
   Seung E, 2013, J INFECT DIS, V208, PS155, DOI 10.1093/infdis/jit448
   Shigdar S, 2013, CANCER LETT, V330, P84, DOI 10.1016/j.canlet.2012.11.032
   Shurin MR, 2010, EXPERT OPIN BIOL TH, V10, P1539, DOI 10.1517/14712598.2010.526105
   Singh SK, 2003, CANCER RES, V63, P5821
   Singh SK, 2004, NATURE, V432, P396, DOI 10.1038/nature03128
   Stupp R, 2005, NEW ENGL J MED, V352, P987, DOI 10.1056/NEJMoa043330
   Toes REM, 2001, J EXP MED, V194, P1, DOI 10.1084/jem.194.1.1
   Tunici Patrizia, 2006, NEUROSURG FOCUS, V20, PE27, DOI 10.3171/foc.2006.20.4.17
   Vlashi E, 2009, JNCI-J NATL CANCER I, V101, P350, DOI 10.1093/jnci/djn509
   Yuan XP, 2004, ONCOGENE, V23, P9392, DOI 10.1038/sj.onc.1208311
   Zheng J, 2013, SCI TRANSL MED, V5, P0, DOI 10.1126/scitranslmed.3004943
NR 33
TC 31
Z9 34
U1 0
U2 20
PU CELL PRESS
PI CAMBRIDGE
PA 50 HAMPSHIRE ST, FLOOR 5, CAMBRIDGE, MA 02139 USA
SN 2372-7705
EI 
J9 MOL THER-ONCOLYTICS
JI Mol. Ther.-Oncolytics
PD SEP 25
PY 2020
VL 18
IS 
BP 295
EP 303
DI 10.1016/j.omto.2020.06.019
PG 9
WC Oncology; Medicine, Research & Experimental
SC Oncology; Research & Experimental Medicine
GA NW7AL
UT WOS:000575168700026
PM 32728617
DA 2025-02-17
ER

PT J
AU Chen, HMJ
   Li, M
   Guo, YW
   Zhong, YS
   He, ZY
   Xu, YT
   Zou, JJ
AF Chen, Houminji
   Li, Ming
   Guo, Yanwu
   Zhong, Yongsheng
   He, Zhuoyi
   Xu, Yuting
   Zou, Junjie
TI Immune response in glioma's microenvironment
SO INNOVATIVE SURGICAL SCIENCES
LA English
DT Review
DE cytokines; glioma; immunoregulatory factors; macrophages; microglia; myeloid-derived suppressor cells; tumor microenvironment
ID regulatory t-cells; hepatocyte growth-factor; tumor-infiltrating lymphocytes; dendritic cells; macrophage polarization; suppressor-cells; self-renewal; brain-tumors; lung-cancer; in-vitro
AB Objectives: Glioma is the most common tumor of the central nervous system. In this review, we outline the immunobiological factors that interact with glioma cells and tumor microenvironment (TME), providing more potential targets for clinical inhibition of glioma development and more directions for glioma treatment. Content: Recent studies have shown that glioma cells secrete a variety of immune regulatory factors and interact with immune cells such as microglial cells, peripheral macrophages, myeloid-derived suppressor cells (MDSCs), and T lymphocytes in the TME. In particular, microglia plays a key role in promoting glioma growth. Infiltrating immune cells induce local production of cytokines, chemokines and growth factors. Further leads to immune escape of malignant gliomas. Summary and Outlook: The complex interaction of tumor cells with the TME has largely contributed to tumor heterogeneity and poor prognosis. We review the immunobiological factors, immune cells and current immunotherapy of gliomas, provide experimental evidence for future research and treatment of gliomas.
C1 [Li, Ming] Henan Prov Peoples Hosp, Dept Neurosurg, Zhengzhou, Peoples R China.
   [Chen, Houminji; Guo, Yanwu; Zhong, Yongsheng; He, Zhuoyi; Xu, Yuting; Zou, Junjie] Southern Med Univ, Sch Clin Med 2, Guangzhou, Peoples R China.
   [Chen, Houminji] Southern Med Univ, Zhujiang Hosp,Engn Technol Res Ctr, Guangdong Prov Key Lab Brain Funct Repair & Regen, Natl Key Clin Specialty,Dept Neurosurg,Educ Minis, Guangzhou, Peoples R China.
C3 Zhengzhou University; Southern Medical University - China; Southern Medical University - China
RP Li, M (通讯作者)，Henan Prov Peoples Hosp, Dept Neurosurg, Zhengzhou, Peoples R China.; Chen, HMJ; Guo, YW (通讯作者)，Southern Med Univ, Sch Clin Med 2, Guangzhou, Peoples R China.; Chen, HMJ (通讯作者)，Southern Med Univ, Zhujiang Hosp,Engn Technol Res Ctr, Guangdong Prov Key Lab Brain Funct Repair & Regen, Natl Key Clin Specialty,Dept Neurosurg,Educ Minis, Guangzhou, Peoples R China.
EM chenhmj@163.com; docliming@163.com; dguoyanwu@163.com
FU National Natural Science Foundation of China, China [81671193]; Natural Science Foundation of Guangdong Province, China [2017A030313879]
CR Abad C, 2014, J LEUKOCYTE BIOL, V95, P357, DOI 10.1189/jlb.1012531
   Aldemir H, 2005, J IMMUNOL, V175, P7791, DOI 10.4049/jimmunol.175.12.7791
   Arrieta O, 2002, CANCER, V94, P3210, DOI 10.1002/cncr.10594
   Azuma T, 2008, BLOOD, V111, P3635, DOI 10.1182/blood-2007-11-123141
   Badie B, 1999, NEUROSURGERY, V44, P1077, DOI 10.1097/00006123-199905000-00075
   Barrow AD, 2018, CELL, V172, P534, DOI 10.1016/j.cell.2017.11.037
   Berghoff AS, 2015, NEURO-ONCOLOGY, V17, P1064, DOI 10.1093/neuonc/nou307
   Bloch O, 2013, CLIN CANCER RES, V19, P3165, DOI 10.1158/1078-0432.CCR-12-3314
   Bonavia R, 2012, ONCOGENE, V31, P4054, DOI 10.1038/onc.2011.563
   Bowman RL, 2016, CELL REP, V17, P2445, DOI 10.1016/j.celrep.2016.10.052
   Carvajal-Hausdorf D, 2019, J IMMUNOTHER CANCER, V7, P0, DOI 10.1186/s40425-019-0540-1
   Chang CH, 2015, CELL, V162, P1229, DOI 10.1016/j.cell.2015.08.016
   Chang CY, 2005, J CLIN NEUROSCI, V12, P930, DOI 10.1016/j.jocn.2004.11.017
   Chen JH, 2017, J EXP MED, V214, P327, DOI 10.1084/jem.20160620
   Chen SW, 2015, EXP GERONTOL, V61, P84, DOI 10.1016/j.exger.2014.12.001
   Chung DJ, 2009, BLOOD, V114, P555, DOI 10.1182/blood-2008-11-191197
   Cook PJ, 2016, NEURO-ONCOLOGY, V18, P1379, DOI 10.1093/neuonc/now049
   da Fonseca ACC, 2012, NEUROSCIENCE, V200, P130, DOI 10.1016/j.neuroscience.2011.10.025
   Deleeuw RJ, 2015, CANCER IMMUNOL RES, V3, P245, DOI 10.1158/2326-6066.CIR-14-0146
   Domingues P, 2016, BRAIN BEHAV IMMUN, V53, P1, DOI 10.1016/j.bbi.2015.07.019
   Dubinski D, 2016, NEURO-ONCOLOGY, V18, P807, DOI 10.1093/neuonc/nov280
   Dwyer J, 2012, PLOS ONE, V7, P0, DOI 10.1371/journal.pone.0045562
   Ellerbroek SM, 2001, CANCER RES, V61, P1855
   Erdogan B, 2017, BIOCHEM SOC T, V45, P229, DOI 10.1042/BST20160387
   Esencay M, 2010, J NEURO-ONCOL, V99, P33, DOI 10.1007/s11060-010-0111-2
   Ferrer VP, 2018, GLIA, V66, P1542, DOI 10.1002/glia.23309
   Fionda C, 2016, CURR MED CHEM, V23, P2618, DOI 10.2174/0929867323666160727105101
   Fujita M, 2011, CANCER RES, V71, P2664, DOI 10.1158/0008-5472.CAN-10-3055
   Gately S, 2004, SEMIN ONCOL, V31, P2, DOI 10.1053/j.seminoncol.2004.03.040
   Gieryng A, 2017, LAB INVEST, V97, P498, DOI 10.1038/labinvest.2017.19
   Goods BA, 2017, PLOS ONE, V12, P0, DOI 10.1371/journal.pone.0181538
   Grauer OM, 2007, INT J CANCER, V121, P95, DOI 10.1002/ijc.22607
   Halkias J, 2019, J CLIN INVEST, V129, P3562, DOI 10.1172/JCI125957
   Hegde M, 2016, J CLIN INVEST, V126, P3036, DOI 10.1172/JCI83416
   Held-Feindt J, 2010, EXP CELL RES, V316, P1553, DOI 10.1016/j.yexcr.2010.02.018
   Hilf N, 2019, NATURE, V565, P240, DOI 10.1038/s41586-018-0810-y
   Hinojosa AE, 2011, J NEUROINFLAMM, V8, P0, DOI 10.1186/1742-2094-8-77
   Hodges TR, 2017, NEURO-ONCOLOGY, V19, P1047, DOI 10.1093/neuonc/nox026
   Hossain MT, 2018, TOXICOL REP, V5, P897, DOI 10.1016/j.toxrep.2018.08.019
   Huang J, 2017, FRONT PHARMACOL, V8, P0, DOI 10.3389/fphar.2017.00242
   Iyer SS, 2012, CRIT REV IMMUNOL, V32, P23, DOI 10.1615/CritRevImmunol.v32.i1.30
   Jiang H, 2018, CANCER IMMUNOL RES, V6, P1314, DOI 10.1158/2326-6066.CIR-18-0044
   Kahlert UD, 2013, CANCER LETT, V331, P131, DOI 10.1016/j.canlet.2012.12.010
   Keller S, 2017, INT J MOL SCI, V18, P0, DOI 10.3390/ijms18061295
   Kosmopoulos M, 2018, CURR MED CHEM, V25, P1954, DOI 10.2174/0929867325666171129125712
   Ku MC, 2013, ACTA NEUROPATHOL, V125, P609, DOI 10.1007/s00401-013-1079-8
   Kunkel P, 2001, NEURO-ONCOLOGY, V3, P82, DOI 10.1093/neuonc/3.2.82
   Latha K, 2019, JNCI-J NATL CANCER I, V111, P292, DOI 10.1093/jnci/djy107
   Laudati E, 2017, NEUROCHEM INT, V108, P100, DOI 10.1016/j.neuint.2017.03.002
   Lee E, 2018, SEMIN CANCER BIOL, V53, P201, DOI 10.1016/j.semcancer.2018.07.006
   Li W, 2012, NEURO-ONCOLOGY, V14, P958, DOI 10.1093/neuonc/nos116
   Liu FK, 2020, CANCER CELL INT, V20, P0, DOI 10.1186/s12935-019-1085-6
   Liu SC, 2014, NEURO-ONCOLOGY, V16, P21, DOI 10.1093/neuonc/not149
   Liu XR, 2016, STROKE, V47, P498, DOI 10.1161/STROKEAHA.115.012079
   Martín-Fontecha A, 2003, J EXP MED, V198, P615, DOI 10.1084/jem.20030448
   Matias D, 2018, FRONT CELL NEUROSCI, V12, P0, DOI 10.3389/fncel.2018.00235
   Menten P, 2001, EUR CYTOKINE NETW, V12, P554
   Metelli A, 2018, J HEMATOL ONCOL, V11, P0, DOI 10.1186/s13045-018-0570-z
   Mimeault M, 2013, J CELL MOL MED, V17, P30, DOI 10.1111/jcmm.12004
   Miyazaki T, 2015, CIRC RES, V116, P1170, DOI 10.1161/CIRCRESAHA.116.305363
   Morton TA, 2018, J AGING HEALTH, V30, P27, DOI 10.1177/0898264316664440
   Moustakas Aristidis, 2002, JOURNAL OF CELL SCIENCE, V115, P3355
   Nagaraj S, 2010, CANCER J, V16, P348, DOI 10.1097/PPO.0b013e3181eb3358
   Nakamura T, 2007, CANCER SCI, V98, P874, DOI 10.1111/j.1349-7006.2007.00470.x
   Nduom EK, 2015, NEURO-ONCOLOGY, V17, P9, DOI 10.1093/neuonc/nov151
   Nehama D, 2019, EBIOMEDICINE, V47, P33, DOI 10.1016/j.ebiom.2019.08.030
   Nickl-Jockschat T, 2007, INT J ONCOL, V30, P499
   Ohl K, 2018, FRONT IMMUNOL, V9, P0, DOI 10.3389/fimmu.2018.02499
   Okada M, 2009, INT J ONCOL, V34, P1621, DOI 10.3892/ijo_00000292
   Orihuela R, 2016, BRIT J PHARMACOL, V173, P649, DOI 10.1111/bph.13139
   Park MY, 2019, FRONT IMMUNOL, V10, P0, DOI 10.3389/fimmu.2019.00183
   Peñuelas S, 2009, CANCER CELL, V15, P315, DOI 10.1016/j.ccr.2009.02.011
   Perrot I, 2007, J IMMUNOL, V178, P2763, DOI 10.4049/jimmunol.178.5.2763
   Piperi C, 2011, CYTOKINE, V55, P387, DOI 10.1016/j.cyto.2011.05.012
   Prat A, 2017, CANCER RES, V77, P3540, DOI 10.1158/0008-5472.CAN-16-3556
   Pyonteck SM, 2013, NAT MED, V19, P1264, DOI 10.1038/nm.3337
   Quail DF, 2017, CANCER CELL, V31, P326, DOI 10.1016/j.ccell.2017.02.009
   Quail DF, 2016, SCIENCE, V352, P0, DOI 10.1126/science.aad3018
   Raychaudhuri B, 2011, NEURO-ONCOLOGY, V13, P591, DOI 10.1093/neuonc/nor042
   Reiss SN, 2017, J IMMUNOTHER CANCER, V5, P0, DOI 10.1186/s40425-017-0302-x
   Rodrigues JC, 2010, NEURO-ONCOLOGY, V12, P351, DOI 10.1093/neuonc/nop023
   Roesch S, 2018, INT J MOL SCI, V19, P0, DOI 10.3390/ijms19020436
   Roth P, 2007, CANCER RES, V67, P3540, DOI 10.1158/0008-5472.CAN-06-4783
   Roy LO, 2015, TARGET ONCOL, V10, P1, DOI 10.1007/s11523-014-0308-y
   Saha D, 2017, CANCER CELL, V32, P253, DOI 10.1016/j.ccell.2017.07.006
   Samaras V, 2009, HUM IMMUNOL, V70, P391, DOI 10.1016/j.humimm.2009.03.011
   Sampson JH, 2020, NAT REV CANCER, V20, P12, DOI 10.1038/s41568-019-0224-7
   Seo N, 2018, CANCER SCI, V109, P2998, DOI 10.1111/cas.13735
   SONNENBERG E, 1993, J CELL BIOL, V123, P223, DOI 10.1083/jcb.123.1.223
   STEVENS A, 1988, CANCER-AM CANCER SOC, V61, P738, DOI 10.1002/1097-0142(19880215)61:4<738::AID-CNCR2820610417>3.0.CO;2-E
   Strepkos D, 2020, J MOL MED, V98, P1, DOI 10.1007/s00109-019-01835-4
   Strioga M, 2013, INNATE IMMUN-LONDON, V19, P98, DOI 10.1177/1753425912449549
   Stupp R, 2005, NEW ENGL J MED, V352, P987, DOI 10.1056/NEJMoa043330
   Suzuki H, 2015, NAT GENET, V47, P458, DOI 10.1038/ng.3273
   Terness P, 2002, J EXP MED, V196, P447, DOI 10.1084/jem.20020052
   Topalian SL, 2015, CANCER CELL, V27, P450, DOI 10.1016/j.ccell.2015.03.001
   Turkowski K, 2018, GLIA, V66, P161, DOI 10.1002/glia.23234
   Venza I, 2012, EPIGENETICS-US, V7, P1315, DOI 10.4161/epi.22446
   Wainwright DA, 2012, CLIN CANCER RES, V18, P6110, DOI 10.1158/1078-0432.CCR-12-2130
   Walker MR, 2003, J CLIN INVEST, V112, P1437, DOI 10.1172/JCI200319441
   Wang CL, 2019, J EXP CLIN CANC RES, V38, P0, DOI 10.1186/s13046-019-1361-2
   Wang HX, 2020, TRENDS PHARMACOL SCI, V41, P123, DOI 10.1016/j.tips.2019.12.003
   Wang QH, 2017, INT IMMUNOPHARMACOL, V52, P7, DOI 10.1016/j.intimp.2017.08.017
   Wang SC, 2012, LAB INVEST, V92, P151, DOI 10.1038/labinvest.2011.128
   Wang YM, 2021, J ETHNOPHARMACOL, V267, P0, DOI 10.1016/j.jep.2020.112837
   Weller M, 2017, LANCET ONCOL, V18, P1373, DOI 10.1016/S1470-2045(17)30517-X
   Weller M, 2017, NAT REV NEUROL, V13, P363, DOI 10.1038/nrneurol.2017.64
   Wherry EJ, 2015, NAT REV IMMUNOL, V15, P486, DOI 10.1038/nri3862
   Wherry EJ, 2011, NAT IMMUNOL, V12, P492, DOI 10.1038/ni.2035
   Wiesenhofer B, 2000, ACTA NEUROPATHOL, V99, P131, DOI 10.1007/PL00007416
   Wischhusen J, 2005, J NEUROPATH EXP NEUR, V64, P523, DOI 10.1093/jnen/64.6.523
   Wischhusen J, 2002, CANCER RES, V62, P2592
   Yagami T, 2016, MOL NEUROBIOL, V53, P4754, DOI 10.1007/s12035-015-9355-3
   Yan J, 2019, NAT COMMUN, V10, P0, DOI 10.1038/s41467-018-08271-x
   Yan J, 2015, JNCI-J NATL CANCER I, V107, P0, DOI 10.1093/jnci/djv137
   Ye XZ, 2012, J IMMUNOL, V189, P444, DOI 10.4049/jimmunol.1103248
   Yu X, 2009, NAT IMMUNOL, V10, P48, DOI 10.1038/ni.1674
   Zhai LJ, 2015, J NEURO-ONCOL, V123, P395, DOI 10.1007/s11060-014-1687-8
   Zhang C, 2017, J EXP CLIN CANC RES, V36, P0, DOI 10.1186/s13046-017-0628-8
   Zhang I, 2016, PLOS ONE, V11, P0, DOI 10.1371/journal.pone.0165118
   Zhang J, 2012, CARCINOGENESIS, V33, P312, DOI 10.1093/carcin/bgr289
   Zhao W, 2018, GASTROENTEROLOGY, V154, P1524, DOI 10.1053/j.gastro.2017.12.014
   Zhu W, 2016, CARCINOGENESIS, V37, P839, DOI 10.1093/carcin/bgw068
   Zimmer N, 2019, INT J MOL SCI, V20, P0, DOI 10.3390/ijms20153676
   Zisakis A, 2007, CYTOKINE, V39, P99, DOI 10.1016/j.cyto.2007.05.012
NR 125
TC 26
Z9 27
U1 3
U2 19
PU WALTER DE GRUYTER GMBH
PI BERLIN
PA GENTHINER STRASSE 13, D-10785 BERLIN, GERMANY
SN 2364-7485
EI 
J9 INNOV SURG SCI
JI Innov. Surg. Sci.
PD SEP 15
PY 2020
VL 5
IS 3-4
BP 115
EP 125
DI 10.1515/iss-2019-0001
PG 11
WC Surgery
SC Surgery
GA PU2VL
UT WOS:000609163500005
PM 33511267
DA 2025-02-17
ER

PT J
AU Korbecki, J
   Siminska, D
   Kojder, K
   Grochans, S
   Gutowska, I
   Chlubek, D
   Baranowska-Bosiacka, I
AF Korbecki, Jan
   Siminska, Donata
   Kojder, Klaudyna
   Grochans, Szymon
   Gutowska, Izabela
   Chlubek, Dariusz
   Baranowska-Bosiacka, Irena
TI Fractalkine/CX3CL1 in Neoplastic Processes
SO INTERNATIONAL JOURNAL OF MOLECULAR SCIENCES
LA English
DT Review
DE CX3CL1; fractalkine; CX3CR1; cancer; chemokine; metastasis
ID natural-killer-cells; necrosis-factor-alpha; nf-kappa-b; human cytomegalovirus us28; vascular endothelial-cells; chemokine receptor cx3cr1; antitumor immune-response; smooth-muscle-cells; regulatory t-cells; breast-cancer
AB Fractalkine/CX3C chemokine ligand 1 (CX3CL1) is a chemokine involved in the anticancer function of lymphocytes-mainly NK cells, T cells and dendritic cells. Its increased levels in tumors improve the prognosis for cancer patients, although it is also associated with a poorer prognosis in some types of cancers, such as pancreatic ductal adenocarcinoma. This work focuses on the 'hallmarks of cancer' involving CX3CL1 and its receptor CX3CR1. First, we describe signal transduction from CX3CR1 and the role of epidermal growth factor receptor (EGFR) in this process. Next, we present the role of CX3CL1 in the context of cancer, with the focus on angiogenesis, apoptosis resistance and migration and invasion of cancer cells. In particular, we discuss perineural invasion, spinal metastasis and bone metastasis of cancers such as breast cancer, pancreatic cancer and prostate cancer. We extensively discuss the importance of CX3CL1 in the interaction with different cells in the tumor niche: tumor-associated macrophages (TAM), myeloid-derived suppressor cells (MDSC) and microglia. We present the role of CX3CL1 in the development of active human cytomegalovirus (HCMV) infection in glioblastoma multiforme (GBM) brain tumors. Finally, we discuss the possible use of CX3CL1 in immunotherapy.
C1 [Korbecki, Jan; Siminska, Donata; Grochans, Szymon; Chlubek, Dariusz; Baranowska-Bosiacka, Irena] Pomeranian Med Univ, Dept Biochem & Med Chem, Powstancow Wielkopolskich 72 Av, PL-70111 Szczecin, Poland.
   [Kojder, Klaudyna] Pomeranian Med Univ, Dept Anaesthesiol & Intens Care, Unii Lubelskiej 1 St, PL-71281 Szczecin, Poland.
   [Gutowska, Izabela] Pomeranian Med Univ, Dept Med Chem, Powstancow Wlkp 72 Av, PL-70111 Szczecin, Poland.
C3 Pomeranian Medical University; Pomeranian Medical University; Pomeranian Medical University
RP Baranowska-Bosiacka, I (通讯作者)，Pomeranian Med Univ, Dept Biochem & Med Chem, Powstancow Wielkopolskich 72 Av, PL-70111 Szczecin, Poland.
EM jan.korbecki@onet.eu; d.siminska391@gmail.com; klaudynakojder@gmail.com; szymongrochans@gmail.com; izagut@poczta.onet.pl; dchlubek@pum.edu.pl; ika@pum.edu.pl
FU Department of Biochemistry and Medical Chemistry Pomeranian Medical University in Szczecin, Poland
CR Ahn SY, 2004, AM J PATHOL, V164, P1663, DOI 10.1016/S0002-9440(10)63725-X
   Althoff K, 2000, EUR J BIOCHEM, V267, P2624, DOI 10.1046/j.1432-1327.2000.01278.x
   Ancuta P, 2004, IMMUNOBIOLOGY, V209, P11, DOI 10.1016/j.imbio.2004.04.001
   Ancuta P, 2003, J EXP MED, V197, P1701, DOI 10.1084/jem.20022156
   Ancuta P, 2006, J LEUKOCYTE BIOL, V80, P1156, DOI 10.1189/jlb.0206125
   Andre F, 2006, ANN ONCOL, V17, P945, DOI 10.1093/annonc/mdl053
   Arenberg DA, 2000, CANCER IMMUNOL IMMUN, V49, P63, DOI 10.1007/s002620050603
   Baluk P, 2003, AM J PATHOL, V163, P1801, DOI 10.1016/S0002-9440(10)63540-7
   Baluk P, 2005, CURR OPIN GENET DEV, V15, P102, DOI 10.1016/j.gde.2004.12.005
   Barsoum IB, 2011, CANCER RES, V71, P7433, DOI 10.1158/0008-5472.CAN-11-2104
   Batich KA, 2017, CLIN CANCER RES, V23, P1898, DOI 10.1158/1078-0432.CCR-16-2057
   Bazan JF, 1997, NATURE, V385, P640, DOI 10.1038/385640a0
   Bourd-Boittin K, 2009, J CELL MOL MED, V13, P1526, DOI 10.1111/j.1582-4934.2009.00787.x
   Boyault S, 2004, FEBS LETT, V572, P33, DOI 10.1016/j.febslet.2004.06.090
   Burg JS, 2015, SCIENCE, V347, P1113, DOI 10.1126/science.aaa5026
   Burkholder B, 2014, BBA-REV CANCER, V1845, P182, DOI 10.1016/j.bbcan.2014.01.004
   Castellana D, 2009, CANCER RES, V69, P785, DOI 10.1158/0008-5472.CAN-08-1946
   Castriconi R, 2013, J IMMUNOL, V190, P5321, DOI 10.4049/jimmunol.1202693
   Celesti G, 2013, BRIT J CANCER, V109, P2424, DOI 10.1038/bjc.2013.565
   Chandrasekar B, 2003, BIOCHEM J, V373, P547, DOI 10.1042/BJ20030207
   Chang YS, 2000, P NATL ACAD SCI USA, V97, P14608, DOI 10.1073/pnas.97.26.14608
   Chen EB, 2019, THERANOSTICS, V9, P4779, DOI 10.7150/thno.32543
   Chen L, 2018, INT J OPHTHALMOL-CHI, V11, P216, DOI 10.18240/ijo.2018.02.06
   Chen SZ, 2002, J NEUROIMMUNOL, V133, P46, DOI 10.1016/S0165-5728(02)00354-5
   Chen ZH, 2017, CANCER RES, V77, P2266, DOI 10.1158/0008-5472.CAN-16-2310
   Chiu DKC, 2016, HEPATOLOGY, V64, P797, DOI 10.1002/hep.28655
   Clark AK, 2007, P NATL ACAD SCI USA, V104, P10655, DOI 10.1073/pnas.0610811104
   Cobbs CS, 2002, CANCER RES, V62, P3347
   Combadiere C, 1998, J BIOL CHEM, V273, P23799, DOI 10.1074/jbc.273.37.23799
   Conley-LaComb MK, 2013, MOL CANCER, V12, P0, DOI 10.1186/1476-4598-12-85
   Corliss BA, 2016, MICROCIRCULATION, V23, P95, DOI 10.1111/micc.12259
   Costa H, 2016, ONCOTARGET, V7, P47221, DOI 10.18632/oncotarget.9722
   Crawford LB, 2019, MBIO, V10, P0, DOI 10.1128/mBio.01889-19
   Daley-Bauer LP, 2014, CELL HOST MICROBE, V15, P351, DOI 10.1016/j.chom.2014.02.002
   Datar I, 2015, ONCOTARGET, V6, P39050, DOI 10.18632/oncotarget.5176
   DERHAGOPIAN RP, 1978, JAMA-J AM MED ASSOC, V240, P374, DOI 10.1001/jama.240.4.374
   Desai S, 2013, CYTOKINE, V61, P54, DOI 10.1016/j.cyto.2012.08.022
   Dichmann S, 2001, INFLAMM RES, V50, P529, DOI 10.1007/PL00000230
   Ding P, 2014, CELL BIOCHEM BIOPHYS, V70, P1625, DOI 10.1007/s12013-014-0105-3
   dos Santos CJ, 2014, J MED VIROL, V86, P1953, DOI 10.1002/jmv.23820
   Egeblad M, 2010, DEV CELL, V18, P884, DOI 10.1016/j.devcel.2010.05.012
   El-Ghannam Doaa M, 2011, J ONCOL PHARM PRACT, V17, P119, DOI 10.1177/1078155209356130
   Ellingsen C, 2012, INT J RADIAT ONCOL, V83, P1317, DOI 10.1016/j.ijrobp.2011.09.037
   Erreni M, 2016, J IMMUNOL, V196, P902, DOI 10.4049/jimmunol.1501335
   Erreni M, 2010, EUR J CANCER, V46, P3383, DOI 10.1016/j.ejca.2010.07.022
   Feng X, 2015, ONCOTARGET, V6, P15077, DOI 10.18632/oncotarget.3730
   Fens MHAM, 2008, BLOOD, V111, P4542, DOI 10.1182/blood-2007-06-094763
   Ferretti E, 2011, LEUKEMIA, V25, P1268, DOI 10.1038/leu.2011.88
   Fong AM, 1998, J EXP MED, V188, P1413, DOI 10.1084/jem.188.8.1413
   Fong AM, 2000, J BIOL CHEM, V275, P3781, DOI 10.1074/jbc.275.6.3781
   Foussat A, 2000, EUR J IMMUNOL, V30, P87, DOI 10.1002/1521-4141(200001)30:1<87::AID-IMMU87>3.3.CO;2-Z
   Frydrychowicz M, 2017, SCAND J IMMUNOL, V86, P436, DOI 10.1111/sji.12615
   Garcia GE, 2000, J LEUKOCYTE BIOL, V67, P577, DOI 10.1002/jlb.67.4.577
   Garton KJ, 2001, J BIOL CHEM, V276, P37993
   Gaudin F, 2011, PLOS ONE, V6, P0, DOI 10.1371/journal.pone.0021546
   Geismann C, 2018, INT J MOL SCI, V19, P0, DOI 10.3390/ijms19061661
   Getzin T, 2018, EMBO MOL MED, V10, P151, DOI 10.15252/emmm.201707502
   Gillard-Bocquet M, 2013, FRONT IMMUNOL, V4, P0, DOI 10.3389/fimmu.2013.00019
   Goda S, 2000, J IMMUNOL, V164, P4313, DOI 10.4049/jimmunol.164.8.4313
   Gomes FG, 2013, LIFE SCI, V92, P101, DOI 10.1016/j.lfs.2012.10.008
   Graeber TG, 1996, NATURE, V379, P88, DOI 10.1038/379088a0
   Green SR, 2006, J IMMUNOL, V176, P7412, DOI 10.4049/jimmunol.176.12.7412
   Gregory CD, 2011, J PATHOL, V223, P177, DOI 10.1002/path.2792
   Grosse GM, 2014, J NEUROINFLAMM, V11, P0, DOI 10.1186/1742-2094-11-74
   Gude DR, 2008, FASEB J, V22, P2629, DOI 10.1096/fj.08-107169
   Guo J, 2003, IMMUNOL LETT, V89, P1, DOI 10.1016/S0165-2478(03)00101-9
   Guo J, 2003, INT J CANCER, V103, P212, DOI 10.1002/ijc.10816
   Hanahan D, 2000, CELL, V100, P57, DOI 10.1016/S0092-8674(00)81683-9
   Hanahan D, 2011, CELL, V144, P646, DOI 10.1016/j.cell.2011.02.013
   Hargett D, 2010, P NATL ACAD SCI USA, V107, P20039, DOI 10.1073/pnas.1014509107
   Hashizume H, 2000, AM J PATHOL, V156, P1363, DOI 10.1016/S0002-9440(10)65006-7
   Haskell CA, 1999, J BIOL CHEM, V274, P10053, DOI 10.1074/jbc.274.15.10053
   Haskell CA, 2000, J BIOL CHEM, V275, P34183, DOI 10.1074/jbc.M005731200
   Hattermann K, 2014, ONCOL REP, V32, P270, DOI 10.3892/or.2014.3214
   Healy CG, 1998, CYTOMETRY, V32, P109, DOI 10.1002/(SICI)1097-0320(19980601)32:2<109::AID-CYTO6>3.0.CO;2-G
   Held-Feindt J, 2010, EXP CELL RES, V316, P1553, DOI 10.1016/j.yexcr.2010.02.018
   Hertwig L, 2016, EUR J IMMUNOL, V46, P1984, DOI 10.1002/eji.201546194
   Hess S, 2009, CELL TRANSPLANT, V18, P261, DOI 10.3727/096368909788534979
   Hjorto GM, 2013, J GEN VIROL, V94, P1111, DOI 10.1099/vir.0.047290-0
   Huang LY, 2017, BIOCHEM BIOPH RES CO, V493, P1510, DOI 10.1016/j.bbrc.2017.10.006
   Huang Q, 2011, NAT MED, V17, P860, DOI 10.1038/nm.2385
   Huang Q, 2019, FRONT ONCOL, V9, P0, DOI 10.3389/fonc.2019.00461
   Humby MS, 2016, J VIROL, V90, P2959, DOI 10.1128/JVI.02507-15
   Hundhausen Christian, 2003, BLOOD, V102, P1186
   Hurmath KF, 2014, CELL BIOL INT, V38, P1415, DOI 10.1002/cbin.10353
   Hurst LA, 2012, NEUROSCI LETT, V521, P52, DOI 10.1016/j.neulet.2012.05.057
   Hyakudomi M, 2008, ANN SURG ONCOL, V15, P1775, DOI 10.1245/s10434-008-9876-3
   Iga M, 2007, VACCINE, V25, P4554, DOI 10.1016/j.vaccine.2007.04.028
   Imai T, 1997, CELL, V91, P521, DOI 10.1016/S0092-8674(00)80438-9
   Ishida Y, 2018, PATHOL RES PRACT, V214, P1297, DOI 10.1016/j.prp.2018.06.012
   Ishida Y, 2008, J IMMUNOL, V180, P569, DOI 10.4049/jimmunol.180.1.569
   Jackaman C, 2016, ONCOIMMUNOLOGY, V5, P0, DOI 10.1080/2162402X.2016.1173299
   Jamieson WL, 2008, CANCER RES, V68, P1715, DOI 10.1158/0008-5472.CAN-07-1315
   Jamieson-Gladney WL, 2011, BREAST CANCER RES, V13, P0, DOI 10.1186/bcr3016
   Jiang JW, 2014, HUM IMMUNOL, V75, P1128, DOI 10.1016/j.humimm.2014.09.025
   Johnson LA, 2013, J CELL SCI, V126, P5259, DOI 10.1242/jcs.135343
   Johnson TS, 2017, J NEUROVIROL, V23, P671, DOI 10.1007/s13365-017-0543-y
   Jones BA, 2013, ARTHRITIS RHEUM-US, V65, P2814, DOI 10.1002/art.38095
   Jones FS, 1914, J EXP MED, V20, P404, DOI 10.1084/jem.20.4.404
   Jung S, 2000, MOL CELL BIOL, V20, P4106, DOI 10.1128/MCB.20.11.4106-4114.2000
   Karan D, 2003, INT J ONCOL, V23, P1365
   Kee JY, 2013, MOL CLIN ONCOL, V1, P35, DOI 10.3892/mco.2012.30
   Kehlen A, 2014, INT J CANCER, V135, P2096, DOI 10.1002/ijc.28867
   Pham K, 2012, J NEUROIMMUNOL, V246, P10, DOI 10.1016/j.jneuroim.2012.02.009
   Kim CY, 1997, CANCER RES, V57, P4200
   Kim M, 2012, MOL CANCER RES, V10, P11, DOI 10.1158/1541-7786.MCR-11-0256
   Kledal TN, 1998, FEBS LETT, V441, P209, DOI 10.1016/S0014-5793(98)01551-8
   Koffi E, 1996, LIVER TRANSPL SURG, V2, P301, DOI 10.1002/lt.500020409
   Konjevic G, 2007, CLIN EXP METASTAS, V24, P1, DOI 10.1007/s10585-006-9043-9
   Krishna BA, 2019, P NATL ACAD SCI USA, V116, P1755, DOI 10.1073/pnas.1816933116
   Krishna BA, 2017, MBIO, V8, P0, DOI 10.1128/mBio.01754-17
   Lan QS, 2018, MOL CANCER THER, V17, P276, DOI 10.1158/1535-7163.MCT-17-0507
   Lanzen J, 2006, CANCER RES, V66, P2219, DOI 10.1158/0008-5472.CAN-03-2958
   Lavergne E, 2003, CANCER RES, V63, P7468
   Lee SJ, 2006, AM J PHYSIOL-HEART C, V291, PH2836, DOI 10.1152/ajpheart.00113.2006
   Lee YC, 2018, MOL NEUROBIOL, V55, P7743, DOI 10.1007/s12035-018-0867-5
   Li F, 2010, ONCOL REP, V24, P669, DOI 10.3892/or_00000906
   Liang Y, 2018, J CANCER, V9, P3603, DOI 10.7150/jca.26497
   Lin CZ, 2004, J ORTHOP RES, V22, P1175, DOI 10.1016/j.orthres.2004.03.002
   Liu C, 2008, J NEUROIMMUNOL, V198, P98, DOI 10.1016/j.jneuroim.2008.04.016
   Liu J, 2019, ONCOL LETT, V17, P4877, DOI 10.3892/ol.2019.10211
   Liu JF, 2017, ONCOTARGET, V8, P54136, DOI 10.18632/oncotarget.11250
   Liu P, 2018, INT J ONCOL, V53, P1544, DOI 10.3892/ijo.2018.4487
   Liu WM, 2019, ONCOL REP, V41, P1911, DOI 10.3892/or.2019.6957
   Liu Y, 2014, INT J EXP PATHOL, V95, P153, DOI 10.1111/iep.12065
   Locatelli M, 2010, EUR CYTOKINE NETW, V21, P27, DOI 10.1684/ecn.2009.0184
   Lohela M, 2009, CURR OPIN CELL BIOL, V21, P154, DOI 10.1016/j.ceb.2008.12.012
   Loit MP, 2019, J NEUROVIROL, V25, P50, DOI 10.1007/s13365-018-0683-8
   Lübeck PR, 2010, MED MICROBIOL IMMUN, V199, P53, DOI 10.1007/s00430-009-0136-3
   Lv CY, 2014, WORLD J GASTROENTERO, V20, P4428, DOI 10.3748/wjg.v20.i15.4428
   Lyons A, 2009, J NEUROCHEM, V110, P1547, DOI 10.1111/j.1471-4159.2009.06253.x
   Maciejewski-Lenoir D, 1999, J IMMUNOL, V163, P1628
   Main HG, 2017, ONCOGENE, V36, P3025, DOI 10.1038/onc.2016.456
   Mandl M, 2014, PLOS ONE, V9, P0, DOI 10.1371/journal.pone.0112140
   Mantovani A, 2010, CYTOKINE GROWTH F R, V21, P27, DOI 10.1016/j.cytogfr.2009.11.007
   Marchesi F, 2008, CANCER RES, V68, P9060, DOI 10.1158/0008-5472.CAN-08-1810
   Marchica V, 2019, CANCERS, V11, P0, DOI 10.3390/cancers11030321
   Marelli G, 2017, CANCER RES, V77, P4472, DOI 10.1158/0008-5472.CAN-16-2501
   Matsubara T, 2007, J SURG ONCOL, V95, P241, DOI 10.1002/jso.20642
   Matsumiya T, 2010, J IMMUNOL, V184, P4205, DOI 10.4049/jimmunol.0903212
   Matsuura Y, 2019, DIGEST DIS SCI, V64, P792, DOI 10.1007/s10620-018-5380-1
   Meyer M, 2015, P NATL ACAD SCI USA, V112, P851, DOI 10.1073/pnas.1320611111
   Miksa M, 2007, MOL MED, V13, P553, DOI 10.2119/2007-00019.Miksa
   Milinkovic V, 2012, EXP MOL PATHOL, V93, P200, DOI 10.1016/j.yexmp.2012.05.010
   Mizuno T, 2003, BRAIN RES, V979, P65, DOI 10.1016/S0006-8993(03)02867-1
   Mizutani K, 2009, NEOPLASIA, V11, P1235, DOI 10.1593/neo.09988
   Mizutani N, 2007, J IMMUNOL, V179, P7478, DOI 10.4049/jimmunol.179.11.7478
   Modi V, 2017, GYNECOL MINIM INVASI, V6, P224, DOI 10.1016/j.gmit.2017.02.006
   Nakayama T, 2010, J IMMUNOL, V185, P6472, DOI 10.4049/jimmunol.0904126
   Noda M, 2011, J BIOL CHEM, V286, P2308, DOI 10.1074/jbc.M110.169839
   Noriega VM, 2014, VIRUSES-BASEL, V6, P1202, DOI 10.3390/v6031202
   Nukiwa M, 2006, EUR J IMMUNOL, V36, P1019, DOI 10.1002/eji.200535549
   OSullivan SA, 2016, J NEUROINFLAMM, V13, P0, DOI 10.1186/s12974-016-0659-7
   Ohta M, 2005, INT J ONCOL, V26, P41
   Okuma A, 2017, NAT COMMUN, V8, P0, DOI 10.1038/s41467-017-02281-x
   Olsen RS, 2017, WORLD J GASTROENTERO, V23, P6212, DOI 10.3748/wjg.v23.i34.6212
   Pallandre JR, 2008, BLOOD, V112, P4420, DOI 10.1182/blood-2007-12-126888
   Pan Y, 1997, NATURE, V387, P611, DOI 10.1038/42491
   Panek R, 2017, CLIN CANCER RES, V23, P4233, DOI 10.1158/1078-0432.CCR-16-1209
   Paoli P, 2013, BBA-MOL CELL RES, V1833, P3481, DOI 10.1016/j.bbamcr.2013.06.026
   Park MH, 2012, J SURG ONCOL, V106, P386, DOI 10.1002/jso.23095
   Park Y, 2018, J LEUKOCYTE BIOL, V103, P53, DOI 10.1189/jlb.1A0117-002RR
   Pong WW, 2013, ANN NEUROL, V73, P303, DOI 10.1002/ana.23813
   Raber PL, 2014, INT J CANCER, V134, P2853, DOI 10.1002/ijc.28622
   Redler G, 2014, MAGN RESON MED, V71, P440, DOI 10.1002/mrm.24631
   Reed JR, 2012, PLOS ONE, V7, P0, DOI 10.1371/journal.pone.0045877
   Regis S, 2017, FRONT IMMUNOL, V8, P0, DOI 10.3389/fimmu.2017.00868
   Ren FF, 2019, IMMUNOL CELL BIOL, V97, P457, DOI 10.1111/imcb.12225
   Ren L, 2016, ONCOTARGET, V7, P75763, DOI 10.18632/oncotarget.12409
   Ren T, 2007, BIOCHEM BIOPH RES CO, V364, P978, DOI 10.1016/j.bbrc.2007.10.124
   Rennert K, 2016, CYTOKINE, V83, P41, DOI 10.1016/j.cyto.2016.03.017
   Resende FFB, 2016, BMC CANCER, V16, P0, DOI 10.1186/s12885-016-2118-3
   Riemann A, 2017, NEOPLASIA, V19, P1033, DOI 10.1016/j.neo.2017.09.005
   Robinson LA, 2003, CELL IMMUNOL, V225, P122, DOI 10.1016/j.cellimm.2003.09.010
   Rodero M, 2008, J CLIN ONCOL, V26, P5957, DOI 10.1200/JCO.2008.17.2833
   Rossi DL, 1998, GENOMICS, V47, P163, DOI 10.1006/geno.1997.5058
   Roy LO, 2018, INT J MOL SCI, V19, P0, DOI 10.3390/ijms19041113
   Ryu J, 2008, CARDIOVASC RES, V78, P333, DOI 10.1093/cvr/cvm067
   Sánchez-Torres C, 2001, INT IMMUNOL, V13, P1571, DOI 10.1093/intimm/13.12.1571
   Cesário JMS, 2017, IN VITRO CELL DEV-AN, V53, P272, DOI 10.1007/s11626-016-0103-4
   Sawanobori Y, 2008, BLOOD, V111, P5457, DOI 10.1182/blood-2008-01-136895
   Scherzad A, 2019, ONCOL REP, V41, P2919, DOI 10.3892/or.2019.7047
   Schlecker E, 2012, J IMMUNOL, V189, P5602, DOI 10.4049/jimmunol.1201018
   Schmall A, 2015, AM J RESP CRIT CARE, V191, P437, DOI 10.1164/rccm.201406-1137OC
   Sciumè G, 2010, NEURO-ONCOLOGY, V12, P701, DOI 10.1093/neuonc/nop076
   Seifert M, 2015, BMC CANCER, V15, P0, DOI 10.1186/s12885-015-1939-9
   Shamran Haidar A, 2015, BIOMED RES INT, V2015, P642652, DOI 10.1155/2015/642652
   Sharma Ira, 2017, ASIAN PAC J CANCER PREV, V18, P1307
   Shen F, 2016, MOL CANCER RES, V14, P518, DOI 10.1158/1541-7786.MCR-16-0013
   Shiraishi K, 2000, CANCER RES, V60, P3722
   Shulby SA, 2004, CANCER RES, V64, P4693, DOI 10.1158/0008-5472.CAN-03-3437
   Siddiqui I, 2016, J IMMUNOTHER CANCER, V4, P0, DOI 10.1186/s40425-016-0125-1
   Sidibe A, 2018, NAT COMMUN, V9, P0, DOI 10.1038/s41467-017-02610-0
   Singh SK, 2019, J OVARIAN RES, V12, P0, DOI 10.1186/s13048-019-0517-1
   Sokolowski JD, 2014, FRONT CELL NEUROSCI, V8, P0, DOI 10.3389/fncel.2014.00360
   Soroceanu L, 2011, CANCER RES, V71, P6643, DOI 10.1158/0008-5472.CAN-11-0744
   Span PN, 2015, SEMIN NUCL MED, V45, P101, DOI 10.1053/j.semnuclmed.2014.10.002
   Speranza MC, 2018, NEURO-ONCOLOGY, V20, P225, DOI 10.1093/neuonc/nox139
   Staras SAS, 2006, CLIN INFECT DIS, V43, P1143, DOI 10.1086/508173
   Stout MC, 2018, BIOCHEM BIOPH RES CO, V495, P2264, DOI 10.1016/j.bbrc.2017.12.116
   Stragliotto G, 2013, INT J CANCER, V133, P1204, DOI 10.1002/ijc.28111
   Su YC, 2018, MOL CARCINOGEN, V57, P629, DOI 10.1002/mc.22787
   Sukkar MB, 2004, AM J PHYSIOL-LUNG C, V287, PL1230, DOI 10.1152/ajplung.00014.2004
   Sun J, 2017, EUR REV MED PHARMACO, V21, P4595
   Sung H, 2021, CA-CANCER J CLIN, V71, P209, DOI 10.3322/caac.21660
   Szalad A, 2009, J EXP CLIN CANC RES, V28, P0, DOI 10.1186/1756-9966-28-129
   Tang JB, 2016, ONCOL REP, V35, P1153, DOI 10.3892/or.2015.4470
   Tang JB, 2015, MOL MED REP, V12, P7907, DOI 10.3892/mmr.2015.4438
   Tang L, 2007, GENE THER, V14, P1226, DOI 10.1038/sj.gt.3302959
   Tardáguila M, 2013, CANCER RES, V73, P4461, DOI 10.1158/0008-5472.CAN-12-3828
   Tarozzo G, 2002, EUR J NEUROSCI, V15, P1663, DOI 10.1046/j.1460-9568.2002.02007.x
   Teixidó J, 2018, INT J BIOCHEM CELL B, V95, P121, DOI 10.1016/j.biocel.2017.12.018
   Tellier C, 2015, NEOPLASIA, V17, P66, DOI 10.1016/j.neo.2014.11.003
   Tian MZ, 2011, CELL SIGNAL, V23, P951, DOI 10.1016/j.cellsig.2010.10.015
   Truman LA, 2008, BLOOD, V112, P5026, DOI 10.1182/blood-2008-06-162404
   Tsai WH, 2014, CELL PHYSIOL BIOCHEM, V33, P594, DOI 10.1159/000358637
   Tsang JYS, 2013, BREAST CANCER RES TR, V140, P495, DOI 10.1007/s10549-013-2653-4
   Tsou CL, 2001, J BIOL CHEM, V276, P44622, DOI 10.1074/jbc.M107327200
   Uhlen M, 2017, SCIENCE, V357, P660, DOI 10.1126/science.aan2507
   Valastyan S, 2011, CELL, V147, P275, DOI 10.1016/j.cell.2011.09.024
   Vitale S, 2007, GUT, V56, P365, DOI 10.1136/gut.2005.088989
   Vitale S, 2004, J IMMUNOL, V172, P585, DOI 10.4049/jimmunol.172.1.585
   Volin MV, 2010, PATHOBIOLOGY, V77, P7, DOI 10.1159/000272949
   Vomaske J, 2009, PLOS PATHOG, V5, P0, DOI 10.1371/journal.ppat.1000304
   Wada A, 2015, ONCOL REP, V33, P2935, DOI 10.3892/or.2015.3941
   Walter ND, 2011, AM J RESP CELL MOL, V44, P591, DOI 10.1165/rcmb.2010-0187RT
   Wang H, 2017, CELL BIOCHEM FUNCT, V35, P315, DOI 10.1002/cbf.3278
   Wang J, 2018, EXP CELL RES, V365, P12, DOI 10.1016/j.yexcr.2018.02.008
   Wang XJ, 2013, MOL CELL BIOCHEM, V380, P57, DOI 10.1007/s11010-013-1657-z
   Wei LM, 2015, ONCOL REP, V33, P615, DOI 10.3892/or.2014.3645
   Weichand B, 2013, EUR J IMMUNOL, V43, P3306, DOI 10.1002/eji.201343441
   Weigert A, 2007, MOL BIOL CELL, V18, P3810, DOI 10.1091/mbc.E06-12-1096
   White GE, 2010, CARDIOVASC RES, V85, P825, DOI 10.1093/cvr/cvp341
   Willems JJLP, 2014, FRONT IMMUNOL, V5, P0, DOI 10.3389/fimmu.2014.00299
   Wong KL, 2011, BLOOD, V118, PE15, DOI 10.1182/blood-2010-12-326355
   Wu CT, 2015, ANN SURG ONCOL, V22, PS1587, DOI 10.1245/s10434-015-4804-9
   Xi Yongming, 2020, CLIN EXP METASTASIS, V37, P173, DOI 10.1007/s10585-019-09998-7
   Xiao LJ, 2012, INT J ONCOL, V41, P1827, DOI 10.3892/ijo.2012.1610
   Xin H, 2005, EUR J IMMUNOL, V35, P1371, DOI 10.1002/eji.200526042
   Xu W, 2013, MOL IMMUNOL, V53, P179, DOI 10.1016/j.molimm.2012.07.005
   Xu XH, 2012, J GASTROINTEST SURG, V16, P1493, DOI 10.1007/s11605-012-1921-7
   Yaghmour W, 2016, WORLD J SURG ONCOL, V14, P0, DOI 10.1186/s12957-016-0876-7
   Yamashita K, 2003, TOHOKU J EXP MED, V200, P187, DOI 10.1620/tjem.200.187
   Yamauchi T, 2020, JCI INSIGHT, V5, P0, DOI 10.1172/jci.insight.133920
   Yan YY, 2018, JCI INSIGHT, V3, P0, DOI 10.1172/jci.insight.97828
   Yao X, 2014, UROL ONCOL-SEMIN ORI, V32, P162, DOI 10.1016/j.urolonc.2012.12.006
   Yilmaz AS, 2017, CANCER-AM CANCER SOC, V123, P1184, DOI 10.1002/cncr.30459
   Yu YRA, 2007, INT J CANCER, V121, P316, DOI 10.1002/ijc.22660
   Zeng Y, 2007, CANCER RES, V67, P2331, DOI 10.1158/0008-5472.CAN-06-3041
   Zhang XJ, 2006, ONCOL REP, V15, P485
   Zhao TS, 2012, PLOS ONE, V7, P0, DOI 10.1371/journal.pone.0043399
   Zhao WX, 2015, INT IMMUNOPHARMACOL, V26, P314, DOI 10.1016/j.intimp.2015.04.010
   Zheng J, 2013, MOL CANCER, V12, P0, DOI 10.1186/1476-4598-12-141
   Zheng XG, 2007, CANCER SCI, V98, P674, DOI 10.1111/j.1349-7006.2007.00440.x
   Zhu Mingyue, 2015, ONCOSCIENCE, V2, P59
   Zujovic V, 2000, GLIA, V29, P305, DOI 10.1002/(SICI)1098-1136(20000215)29:4<305::AID-GLIA2>3.3.CO;2-M
   Zunke F, 2017, BBA-MOL CELL RES, V1864, P2059, DOI 10.1016/j.bbamcr.2017.07.001
NR 257
TC 65
Z9 71
U1 0
U2 12
PU MDPI
PI BASEL
PA ST ALBAN-ANLAGE 66, CH-4052 BASEL, SWITZERLAND
SN 1661-6596
EI 1422-0067
J9 INT J MOL SCI
JI Int. J. Mol. Sci.
PD MAY 15
PY 2020
VL 21
IS 10
BP 
EP 
DI 10.3390/ijms21103723
PG 30
WC Biochemistry & Molecular Biology; Chemistry, Multidisciplinary
SC Biochemistry & Molecular Biology; Chemistry
GA LW7GO
UT WOS:000539312100319
PM 32466280
DA 2025-02-17
ER

PT J
AU Wang, QT
   Nie, Y
   Sun, SN
   Lin, T
   Han, RJ
   Jiang, J
   Li, Z
   Li, JQ
   Xiao, YP
   Fan, YY
   Yuan, XH
   Zhang, H
   Zhao, BB
   Zeng, M
   Li, SY
   Liao, HX
   Zhang, J
   He, YW
AF Wang, Qian-Ting
   Nie, Ying
   Sun, Sheng-Nan
   Lin, Tao
   Han, Ru-Jin
   Jiang, Jun
   Li, Zhe
   Li, Jun-Qi
   Xiao, Yun-Peng
   Fan, Yu-Ying
   Yuan, Xiao-Hui
   Zhang, Hui
   Zhao, Bin-Bin
   Zeng, Ming
   Li, Shi-You
   Liao, Hua-Xin
   Zhang, Jian
   He, You-Wen
TI Tumor-associated antigen-based personalized dendritic cell vaccine in solid tumor patients
SO CANCER IMMUNOLOGY IMMUNOTHERAPY
LA English
DT Article
DE Tumor-associated antigen; Non-small cell lung cancer; Glioblastoma multiforme; DC vaccine; Personalization; CD4(+) T cell response; CD8(+) T cell response
ID melanoma patients; glioblastoma; imiquimod; survival; immunity; agonist
AB Tumor-associated antigens (TAAs) have been tested in various clinical trials in cancer treatment but the patterns of specific T cell response to personalized TAA immunization remains to be fully understood. We report antigen-specific T cell responses in patients immunized with dendritic cell vaccines pulsed with personalized TAA panels. Tumor samples from patients were first analyzed to identify overexpressed TAAs. Autologous DCs were then transfected with pre-manufactured mRNAs encoding the full-length TAAs, overexpressed in the patients' tumors. Patients with glioblastoma multiforme (GBM) or advanced lung cancer received DC vaccines transfected with personalized TAA panels, in combination with low-dose cyclophosphamide, poly I:C, imiquimod and anti-PD-1 antibody. Antigen-specific T cell responses were measured. Safety and efficacy were evaluated. A total of ten patients were treated with DC vaccines transfected with personalized TAA panels containing 3-13 different TAAs. Among the seven patients tested for anti-TAA T cell responses, most of the TAAs induced antigen-specific CD4(+) and/or CD8(+) T cell responses, regardless of their expression levels in the tumor tissues. No Grade III/IV adverse events were observed among these patients. Furthermore, the treated patients were associated with favorable overall survival when compared to patients who received standard treatment in the same institution. Personalized TAA immunization-induced-specific CD4(+) and CD8(+) T cell responses without obvious autoimmune adverse events and was associated with favorable overall survival. These results support further studies on DC immunization with personalized TAA panels for combined immunotherapeutic regimens in solid tumor patients.
C1 [Wang, Qian-Ting; Li, Jun-Qi; Yuan, Xiao-Hui; Liao, Hua-Xin] Jinan Univ, Coll Life Sci & Technol, Guangzhou, Peoples R China.
   [Wang, Qian-Ting; Nie, Ying; Lin, Tao; Han, Ru-Jin; Li, Zhe; Fan, Yu-Ying; Zhang, Jian] Jinan Univ, Affiliated Guangdong Brain Hosp 999, Guangzhou, Peoples R China.
   [Sun, Sheng-Nan; Jiang, Jun; Li, Shi-You] Beijing Tricis Biotherapeut Corp, Beijing, Peoples R China.
   [Xiao, Yun-Peng] Guangzhou Trinomab Biotechnol Corp, Guangzhou, Peoples R China.
   [Zhang, Hui] China Med Univ, Affiliated Hosp 1, Shenyang, Peoples R China.
   [Zhao, Bin-Bin] Chinese Acad Med Sci & Peking Union Med Coll, Inst Pathogen Biol, MOH Key Lab Syst Biol Pathogens, Beijing, Peoples R China.
   [Zeng, Ming] Sichuan Prov Peoples Hosp, Canc Ctr, Chengdu, Peoples R China.
   [He, You-Wen] Duke Univ, Dept Immunol, Med Ctr, Box 3010, Durham, NC 27710 USA.
C3 Jinan University; Jinan University; China Medical University; Chinese Academy of Medical Sciences - Peking Union Medical College; Peking Union Medical College; Institute of Pathogen Biology - CAMS; Sichuan Provincial People's Hospital; Duke University
RP Liao, HX (通讯作者)，Jinan Univ, Coll Life Sci & Technol, Guangzhou, Peoples R China.; Zhang, J (通讯作者)，Jinan Univ, Affiliated Guangdong Brain Hosp 999, Guangzhou, Peoples R China.; He, YW (通讯作者)，Duke Univ, Dept Immunol, Med Ctr, Box 3010, Durham, NC 27710 USA.
EM larryhliao@163.com; tzhangjian@126.com; youwen.he@duke.edu
FU Beijing Tricision Biotherapeutics Inc; Guangdong Innovative and Entrepreneurial Research Team Program [2013Y113]; Zhuhai Innovative and Entrepreneurial Research Team Program [ZH01110405160015PWC]; National Basic Research Program of China [2015CB553706]; Guangzhou Trinomab Inc.
CR Adams S, 2008, J IMMUNOL, V181, P776, DOI 10.4049/jimmunol.181.1.776
   Baek S, 2011, J TRANSL MED, V9, P0, DOI 10.1186/1479-5876-9-178
   Batich KA, 2017, CLIN CANCER RES, V23, P1898, DOI 10.1158/1078-0432.CCR-16-2057
   Butterfield LH, 2016, CANCER IMMUNOL IMMUN, V65, P805, DOI 10.1007/s00262-016-1801-1
   Carreno BM, 2015, SCIENCE, V348, P803, DOI 10.1126/science.aaa3828
   Emens LA, 2009, J CLIN ONCOL, V27, P5911, DOI 10.1200/JCO.2009.23.3494
   Heiser A, 2002, J CLIN INVEST, V109, P409, DOI 10.1172/JCI200214364
   Hilf N, 2019, NATURE, V565, P240, DOI 10.1038/s41586-018-0810-y
   Johnson DE, 2018, NAT REV CLIN ONCOL, V15, P234, DOI 10.1038/nrclinonc.2018.8
   Keskin DB, 2019, NATURE, V565, P234, DOI 10.1038/s41586-018-0792-9
   Li JQ, 2019, CANCER MANAG RES, V11, P8977, DOI 10.2147/CMAR.S228174
   Liau LM, 2018, J TRANSL MED, V16, P0, DOI 10.1186/s12967-018-1507-6
   Mitchell DA, 2015, NATURE, V519, P366, DOI 10.1038/nature14320
   Morse MA, 2011, CLIN CANCER RES, V17, P4844, DOI 10.1158/1078-0432.CCR-11-0891
   Nair S, 2003, J IMMUNOL, V171, P6275, DOI 10.4049/jimmunol.171.11.6275
   Nestle FO, 1998, NAT MED, V4, P328, DOI 10.1038/nm0398-328
   Okada H, 2011, J CLIN ONCOL, V29, P330, DOI 10.1200/JCO.2010.30.7744
   Ott PA, 2017, NATURE, V547, P217, DOI 10.1038/nature22991
   Pilla L, 2018, EXPERT OPIN BIOL TH, V18, P765, DOI 10.1080/14712598.2018.1485649
   Prins RM, 2006, J IMMUNOL, V176, P157, DOI 10.4049/jimmunol.176.1.157
   Rodríguez-Ruiz ME, 2018, ANN ONCOL, V29, P1312, DOI 10.1093/annonc/mdy089
   Sahin U, 2017, NATURE, V547, P222, DOI 10.1038/nature23003
   Santos PM, 2018, J IMMUNOL, V200, P443, DOI 10.4049/jimmunol.1701024
   Saxena M, 2018, TRENDS CANCER, V4, P119, DOI 10.1016/j.trecan.2017.12.007
   Stupp R, 2005, NEW ENGL J MED, V352, P987, DOI 10.1056/NEJMoa043330
   Su Z, 2002, CANCER RES, V62, P5041
   Tanyi JL, 2018, SCI TRANSL MED, V10, P0, DOI 10.1126/scitranslmed.aao5931
   Vormehr M, 2019, ANNU REV MED, V70, P395, DOI 10.1146/annurev-med-042617-101816
   Walter S, 2012, NAT MED, V18, P1254, DOI 10.1038/nm.2883
   Wilgenhof S, 2016, J CLIN ONCOL, V34, P1330, DOI 10.1200/JCO.2015.63.4121
   Wirth TC, 2017, FRONT IMMUNOL, V8, P0, DOI 10.3389/fimmu.2017.01848
   Yu CP, 2018, CELL PHYSIOL BIOCHEM, V49, P134, DOI 10.1159/000492849
NR 32
TC 94
Z9 106
U1 2
U2 34
PU SPRINGER
PI NEW YORK
PA ONE NEW YORK PLAZA, SUITE 4600, NEW YORK, NY, UNITED STATES
SN 0340-7004
EI 1432-0851
J9 CANCER IMMUNOL IMMUN
JI Cancer Immunol. Immunother.
PD JUL 15
PY 2020
VL 69
IS 7
BP 1375
EP 1387
DI 10.1007/s00262-020-02496-w
EA FEB 2020
PG 13
WC Oncology; Immunology
SC Oncology; Immunology
GA LZ2QV
UT WOS:000516479400002
PM 32078016
DA 2025-02-17
ER

PT J
AU Yang, ZG
   Shi, JF
   Xie, J
   Wang, YF
   Sun, JY
   Liu, TZ
   Zhao, YR
   Zhao, XT
   Wang, XM
   Ma, YF
   Malkoc, V
   Chiang, CL
   Deng, WY
   Chen, YX
   Fu, Y
   Kwak, KJ
   Fan, YM
   Kang, C
   Yin, CC
   Rhee, J
   Bertani, P
   Otero, J
   Lu, W
   Yun, K
   Lee, AS
   Jiang, W
   Teng, LS
   Kim, BYS
   Lee, LJ
AF Yang, Zhaogang
   Shi, Junfeng
   Xie, Jing
   Wang, Yifan
   Sun, Jingyao
   Liu, Tongzheng
   Zhao, Yarong
   Zhao, Xiuting
   Wang, Xinmei
   Ma, Yifan
   Malkoc, Veysi
   Chiang, Chiling
   Deng, Weiye
   Chen, Yuanxin
   Fu, Yuan
   Kwak, Kwang J.
   Fan, Yamin
   Kang, Chen
   Yin, Changcheng
   Rhee, June
   Bertani, Paul
   Otero, Jose
   Lu, Wu
   Yun, Kyuson
   Lee, Andrew S.
   Jiang, Wen
   Teng, Lesheng
   Kim, Betty Y. S.
   Lee, L. James
TI Large-scale generation of functional mRNA-encapsulating exosomes via cellular nanoporation
SO NATURE BIOMEDICAL ENGINEERING
LA English
DT Article
ID dendritic cells; in-vitro; brain; culture; p53; receptors; secretion; mechanism; delivery; damage
AB A cellular-nanoporation method produces large quantities of exosomes containing therapeutic mRNAs and targeting peptides that restore tumour-suppressor function in mice with orthotopically implanted phosphatase and tensin homologue (PTEN)-deficient brain gliomas. Exosomes are attractive as nucleic-acid carriers because of their favourable pharmacokinetic and immunological properties and their ability to penetrate physiological barriers that are impermeable to synthetic drug-delivery vehicles. However, inserting exogenous nucleic acids, especially large messenger RNAs, into cell-secreted exosomes leads to low yields. Here we report a cellular-nanoporation method for the production of large quantities of exosomes containing therapeutic mRNAs and targeting peptides. We transfected various source cells with plasmid DNAs and stimulated the cells with a focal and transient electrical stimulus that promotes the release of exosomes carrying transcribed mRNAs and targeting peptides. Compared with bulk electroporation and other exosome-production strategies, cellular nanoporation produced up to 50-fold more exosomes and a more than 10(3)-fold increase in exosomal mRNA transcripts, even from cells with low basal levels of exosome secretion. In orthotopic phosphatase and tensin homologue (PTEN)-deficient glioma mouse models, mRNA-containing exosomes restored tumour-suppressor function, enhanced inhibition of tumour growth and increased survival. Cellular nanoporation may enable the use of exosomes as a universal nucleic-acid carrier for applications requiring transcriptional manipulation.
C1 [Yang, Zhaogang; Shi, Junfeng; Sun, Jingyao; Wang, Xinmei; Ma, Yifan; Malkoc, Veysi; Kwak, Kwang J.; Fan, Yamin; Lee, L. James] Ohio State Univ, Dept Chem & Biomol Engn, Columbus, OH 43210 USA.
   [Yang, Zhaogang; Wang, Yifan; Deng, Weiye; Jiang, Wen] Univ Texas Southwestern Med Ctr Dallas, Dept Radiat Oncol, Dallas, TX 75390 USA.
   [Xie, Jing; Zhao, Yarong; Zhao, Xiuting; Teng, Lesheng] Jilin Univ, Sch Life Sci, Changchun, Peoples R China.
   [Liu, Tongzheng] Jinan Univ, Coll Pharm, Guangzhou, Peoples R China.
   [Chiang, Chiling] Ohio State Univ, Coll Med, Columbus, OH 43210 USA.
   [Chen, Yuanxin; Fu, Yuan; Kim, Betty Y. S.] Mayo Clin, Dept Neurol Surg, Jacksonville, FL 32224 USA.
   [Kang, Chen] Univ Iowa, Carver Coll Med, Iowa City, IA USA.
   [Yin, Changcheng] Peking Univ, Dept Biophys, Hlth Sci Ctr, Beijing, Peoples R China.
   [Rhee, June; Lee, Andrew S.] Stanford Univ, Inst Stem Cell Biol, Palo Alto, CA 94304 USA.
   [Bertani, Paul; Lu, Wu] Ohio State Univ, Dept Elect & Comp Engn, Columbus, OH 43210 USA.
   [Otero, Jose] Ohio State Univ, Dept Neurosci, Columbus, OH 43210 USA.
   [Yun, Kyuson] Weill Cornell Med Coll, Peak Ctr Pituitary & Brain Tumor, Dept Neurosurg, Houston Methodist Res Inst, Houston, TX USA.
   [Lee, Andrew S.] Shenzhen Bay Lab, Inst Canc Res, Shenzhen, Peoples R China.
   [Kim, Betty Y. S.] Univ Texas MD Anderson Canc Ctr, Dept Neurosurg, Houston, TX 77030 USA.
C3 University System of Ohio; Ohio State University; University of Texas System; University of Texas Southwestern Medical Center Dallas; Jilin University; Jinan University; University System of Ohio; Ohio State University; Mayo Clinic; University of Iowa; Peking University; Stanford University; University System of Ohio; Ohio State University; University System of Ohio; Ohio State University; Houston Methodist; Cornell University; Shenzhen Bay Laboratory; University of Texas System; UTMD Anderson Cancer Center
RP Lee, LJ (通讯作者)，Ohio State Univ, Dept Chem & Biomol Engn, Columbus, OH 43210 USA.; Teng, LS (通讯作者)，Jilin Univ, Sch Life Sci, Changchun, Peoples R China.; Kim, BYS (通讯作者)，Mayo Clin, Dept Neurol Surg, Jacksonville, FL 32224 USA.; Kim, BYS (通讯作者)，Univ Texas MD Anderson Canc Ctr, Dept Neurosurg, Houston, TX 77030 USA.
EM tenglesheng@jlu.edu.cn; bykim@mdanderson.org; lee.31@osu.edu
FU NCATS NIH HHS [UG3 TR002884] Funding Source: Medline; NCI NIH HHS [K08 CA241070, P30 CA016672] Funding Source: Medline; NCRR NIH HHS [S10 RR026780] Funding Source: Medline; NHLBI NIH HHS [R01 HL132355] Funding Source: Medline; NINDS NIH HHS [R01 NS104315] Funding Source: Medline
CR Alvarez-Erviti L, 2011, NAT BIOTECHNOL, V29, P341, DOI 10.1038/nbt.1807
   Borducchi EN, 2016, NATURE, V540, P284, DOI 10.1038/nature20583
   Boukany PE, 2011, NAT NANOTECHNOL, V6, P747, DOI 10.1038/NNANO.2011.164
   Chung EJ, 2014, BIOMATERIALS, V35, P1249, DOI 10.1016/j.biomaterials.2013.10.064
   DICKSON D, 1993, NATURE, V365, P4
   EL Andaloussi S, 2013, NAT REV DRUG DISCOV, V12, P348, DOI 10.1038/nrd3978
   Erel-Akbaba G, 2019, ACS NANO, V13, P4028, DOI 10.1021/acsnano.8b08177
   Fraietta JA, 2018, NATURE, V558, P307, DOI 10.1038/s41586-018-0178-z
   Gallego-Perez D, 2017, NAT NANOTECHNOL, V12, P974, DOI 10.1038/NNANO.2017.134
   Gallego-Perez D, 2016, NANOMED-NANOTECHNOL, V12, P399, DOI 10.1016/j.nano.2015.11.015
   Hergenreider E, 2012, NAT CELL BIOL, V14, P249, DOI 10.1038/ncb2441
   Kamerkar S, 2017, NATURE, V546, P498, DOI 10.1038/nature22341
   Kao CY, 2019, CURR OPIN BIOTECH, V60, P89, DOI 10.1016/j.copbio.2019.01.005
   Khushman M, 2017, PANCREAS, V46, P782, DOI 10.1097/MPA.0000000000000847
   Kojima R, 2018, NAT COMMUN, V9, P0, DOI 10.1038/s41467-018-03733-8
   Kowal J, 2016, P NATL ACAD SCI USA, V113, PE968, DOI 10.1073/pnas.1521230113
   Lam FC, 2018, NAT COMMUN, V9, P0, DOI 10.1038/s41467-018-04315-4
   Lee D, 2016, BIOORG MED CHEM LETT, V26, P3806, DOI 10.1016/j.bmcl.2016.05.031
   Lee LJ, 2016, AM J RESP CRIT CARE, V193, P1431, DOI 10.1164/rccm.201511-2129LE
   Lespagnol A, 2008, CELL DEATH DIFFER, V15, P1723, DOI 10.1038/cdd.2008.104
   Lobb RJ, 2015, J EXTRACELL VESICLES, V4, P0, DOI 10.3402/jev.v4.27031
   Lutz MB, 1999, J IMMUNOL METHODS, V223, P77, DOI 10.1016/S0022-1759(98)00204-X
   Mane Deepa Rajesh, 2017, J ORAL MAXILLOFAC PATHOL, V21, P211, DOI 10.4103/jomfp.JOMFP_234_16
   Mendt M, 2018, JCI INSIGHT, V3, P0, DOI 10.1172/jci.insight.99263
   Messenger SW, 2018, J CELL BIOL, V217, P2877, DOI 10.1083/jcb.201710132
   Müller L, 2004, J BIOL CHEM, V279, P48846, DOI 10.1074/jbc.M407687200
   Ricklefs FL, 2018, SCI ADV, V4, P0, DOI 10.1126/sciadv.aar2766
   Ross D, 2001, ANAL CHEM, V73, P4117, DOI 10.1021/ac010370l
   Sako Y, 2000, NAT CELL BIOL, V2, P168, DOI 10.1038/35004044
   Savina A, 2003, J BIOL CHEM, V278, P20083, DOI 10.1074/jbc.M301642200
   Singh A, 2016, ADV FUNCT MATER, V26, P7057, DOI 10.1002/adfm.201602808
   Squadrito ML, 2018, NAT METHODS, V15, P183, DOI 10.1038/nmeth.4579
   Stewart MP, 2016, NATURE, V538, P183, DOI 10.1038/nature19764
   Sun T, 2017, P NATL ACAD SCI USA, V114, PE10281, DOI 10.1073/pnas.1713328114
   Thery Clotilde, 2006, CURR PROTOC CELL BIOL, VChapter 3, P0, DOI 10.1002/0471143030.cb0322s30
   Tricarico C, 2017, SMALL GTPASES, V8, P220, DOI 10.1080/21541248.2016.1215283
   Usman WM, 2018, NAT COMMUN, V9, P0, DOI 10.1038/s41467-018-04791-8
   Valadi H, 2007, NAT CELL BIOL, V9, P654, DOI 10.1038/ncb1596
   Walerych D, 2009, ONCOGENE, V28, P4284, DOI 10.1038/onc.2009.281
   Wang QY, 2018, NAT COMMUN, V9, P0, DOI 10.1038/s41467-018-03390-x
   Wang WG, 2016, MED SCI MONITOR, V22, P244, DOI 10.12659/MSM.896951
   Wei XL, 2015, ANGEW CHEM INT EDIT, V54, P3023, DOI 10.1002/anie.201411226
   Wei ZY, 2017, NAT COMMUN, V8, P0, DOI 10.1038/s41467-017-01196-x
   Xu YF, 2018, NAT COMMUN, V9, P0, DOI 10.1038/s41467-018-05006-w
   Yang ZG, 2016, J CONTROL RELEASE, V243, P160, DOI 10.1016/j.jconrel.2016.10.008
   Yeo RWY, 2013, ADV DRUG DELIVER REV, V65, P336, DOI 10.1016/j.addr.2012.07.001
   Yu X, 2006, CANCER RES, V66, P4795, DOI 10.1158/0008-5472.CAN-05-4579
   Zhang L, 2015, NATURE, V527, P100, DOI 10.1038/nature15376
   Zhang YL, 2017, NATURE, V548, P52, DOI 10.1038/nature23282
NR 49
TC 495
Z9 531
U1 45
U2 663
PU NATURE PUBLISHING GROUP
PI LONDON
PA MACMILLAN BUILDING, 4 CRINAN ST, LONDON N1 9XW, ENGLAND
SN 2157-846X
EI 
J9 NAT BIOMED ENG
JI Nat. Biomed. Eng
PD JAN 15
PY 2020
VL 4
IS 1
BP 69
EP 83
DI 10.1038/s41551-019-0485-1
PG 15
WC Engineering, Biomedical
SC Engineering
GA KH7ID
UT WOS:000510822900013
PM 31844155
DA 2025-02-17
ER

PT J
AU Jin, R
   Liu, L
   Xing, Y
   Meng, T
   Ma, LP
   Pei, JP
   Cong, Y
   Zhang, XS
   Ren, ZQ
   Wang, X
   Shen, JK
   Yu, K
AF Jin, Rui
   Liu, Liang
   Xing, Yun
   Meng, Tao
   Ma, Lanping
   Pei, Jinpeng
   Cong, Ying
   Zhang, Xuesai
   Ren, Zhiqiang
   Wang, Xin
   Shen, Jingkang
   Yu, Ker
TI Dual Mechanisms of Novel CD73-Targeted Antibody and Antibody-Drug Conjugate in Inhibiting Lung Tumor Growth and Promoting Antitumor Immune-Effector Function
SO MOLECULAR CANCER THERAPEUTICS
LA English
DT Article
ID dendritic cells; poor-prognosis; cd73; resistance; expression; ecto-5'-nucleotidase; heterogeneity; anti-pd-1; blockade
AB Although tyrosine kinase inhibitor therapy and immunotherapy have significantly improved lung cancer management, many patients do not benefit or become resistant to treatment, highlighting the need for novel treatments. We found elevated CD73 expression to be prevalent in non-small cell lung cancer (NSCLC) including those harboring the RAS- or RTK (EGFR, EML4-ALK) oncogenes. CD73 expression is enriched closely with the transcriptome signature of epithelial-mesenchymal transition and the immune-tolerant tumor microenvironment, which are increasingly relevant for disease progression and therapy resistance. We developed two novel series of CD73 antibody, Ab001/Ab002 and humanized version Hu001/Hu002, which demonstrated high CD73 binding affinity, potent enzyme inhibition, and efficiently protected effector T lymphocyte function from adenosine/cancer-imposed toxicity. Hu001/Hu002 inhibited growth of RAS-mutant NSCLC tumors in mice via enhanced antibody-dependent cell-mediated cytotoxicity and multifaceted remodeling of the tumor immune environment, reflecting diminished levels of tumor-associated macrophages, myeloid-derived suppressor cells, and tumor vasculature. A novel MMAE-conjugated CD73-ADC (Hu001-MMAE) elicited potent cytotoxicity against CD73-high expressing tumor cells (IC50<0.1 nmol/L) and suppressed in vivo growth of multiple NSCLC and glioma tumors, including the RAS-mutant models [minimum effective dose <1 mg/kg]. Treatment with CD73-ADC triggered a robust intratumoral accumulation of proinflammatory macrophages and activated dendritic cells (DC), which were not observed with naked CD73 antibody or standard chemotherapy. Studies with human PBMC-derived systems confirmed CD73-ADC as fully functional in protecting effector T cells and stimulating DCs thus providing dual benefits in killing CD73-high tumors and improving cancer immunity response. These results warrant clinical investigation of CD73-targeted antibody and ADC for treating advanced lung cancer.
C1 [Jin, Rui; Liu, Liang; Xing, Yun; Pei, Jinpeng; Cong, Ying; Zhang, Xuesai; Ren, Zhiqiang; Yu, Ker] Fudan Univ, Dept Pharmacol, Sch Pharm, 826 Zhangheng Rd,Res Bldg Room 915, Shanghai 201203, Peoples R China.
   [Meng, Tao; Ma, Lanping; Wang, Xin; Shen, Jingkang] Chinese Acad Sci, Shanghai Inst Mat Med, Dept Med Chem, State Key Lab Drug Res, Shanghai, Peoples R China.
C3 Fudan University; Chinese Academy of Sciences; Shanghai Institute of Materia Medica, CAS
RP Yu, K (通讯作者)，Fudan Univ, Dept Pharmacol, Sch Pharm, 826 Zhangheng Rd,Res Bldg Room 915, Shanghai 201203, Peoples R China.
EM keryu@fudan.edu.cn
FU Fudan University [EZF301002]; National Science Foundation of China [81373442]; National Science & Technology Major Project of China [2018ZX09711002-008]; National Basic Research 973 Program of China [2013CB932500]; Fudan University School of Pharmacy Animal Facility, Instrument Center; CDSER/SIMM facility
CR Allard B, 2013, CLIN CANCER RES, V19, P5626, DOI 10.1158/1078-0432.CCR-13-0545
   Allard D, 2019, IMMUNOL LETT, V205, P31, DOI 10.1016/j.imlet.2018.05.001
   Anichini A, 2018, CANCER IMMUNOL IMMUN, V67, P1011, DOI 10.1007/s00262-018-2147-7
   Antonio L, 2017, DRUG DISCOV TODAY, V22, P1686, DOI 10.1016/j.drudis.2017.06.005
   Becker A, 2018, AACR ANN M P, V0, P0
   Bendell JC, 2016, AM SOC CLIN ONCOL, V15, P0
   Benjamin LE, 1998, DEVELOPMENT, V125, P1591
   Boshuizen J, 2018, NAT MED, V24, P203, DOI 10.1038/nm.4472
   Unknown -, 2020, CA CANCER J CLIN, V70, P313, DOI 10.3322/caac.21492, 10.3322/caac.21609
   Buisseret L, 2018, ANN ONCOL, V29, P1056, DOI 10.1093/annonc/mdx730
   Clynes RA, 2000, NAT MED, V6, P443, DOI 10.1038/74704
   Coats S, 2019, CLIN CANCER RES, V25, P5441, DOI 10.1158/1078-0432.CCR-19-0272
   Cobbold SP, 2010, IMMUNOL REV, V236, P203, DOI 10.1111/j.1600-065X.2010.00913.x
   Delord JP, 2018, CANC RES, V13, P0
   Dzionek A, 2000, J IMMUNOL, V165, P6037, DOI 10.4049/jimmunol.165.11.6037
   Hirsch FR, 2017, LANCET, V389, P299, DOI 10.1016/S0140-6736(16)30958-8
   Inoue Y, 2017, ONCOTARGET, V8, P8738, DOI 10.18632/oncotarget.14434
   Jackute J, 2018, BMC IMMUNOL, V19, P0, DOI 10.1186/s12865-018-0241-4
   Jin DC, 2010, CANCER RES, V70, P2245, DOI 10.1158/0008-5472.CAN-09-3109
   Li J, 2017, PALGR STUD INT EMERG, V0, PP73, DOI 10.1057/978-1-137-58003-0_5
   Loi S, 2013, P NATL ACAD SCI USA, V110, P11091, DOI 10.1073/pnas.1222251110
   Lupia M, 2018, STEM CELL REP, V10, P1412, DOI 10.1016/j.stemcr.2018.02.009
   Martin P, 2017, J CLIN ONCOL, V15, P0
   Mobasher M, 2019, J CLIN ONCOL, V37, P0, DOI 10.1200/JCO.2019.37.15_suppl.TPS2646
   Morello S, 2017, J TRANSL MED, V15, P0, DOI 10.1186/s12967-017-1348-8
   Müller P, 2014, CANCER IMMUNOL RES, V2, P741, DOI 10.1158/2326-6066.CIR-13-0198
   Oganesyan V, 2008, ACTA CRYSTALLOGR D, V64, P700, DOI 10.1107/S0907444908007877
   Osmani L, 2018, SEMIN CANCER BIOL, V52, P103, DOI 10.1016/j.semcancer.2017.11.019
   Piotrowska Z, 2015, CANCER DISCOV, V5, P713, DOI 10.1158/2159-8290.CD-15-0399
   Ramapriyan R, 2019, PHARMACOL THERAPEUT, V195, P162, DOI 10.1016/j.pharmthera.2018.11.004
   Reinhardt J, 2017, CANCER RES, V77, P4697, DOI 10.1158/0008-5472.CAN-17-0395
   Rizvi H, 2018, J CLIN ONCOL, V36, P633, DOI 10.1200/JCO.2017.75.3384
   Rizvi NA, 2015, SCIENCE, V348, P124, DOI 10.1126/science.aaa1348
   Sachsenmeier KF, 2012, J BIOMOL SCREEN, V17, P993, DOI 10.1177/1087057112443987
   Samanta D, 2018, P NATL ACAD SCI USA, V115, PE1239, DOI 10.1073/pnas.1718197115
   Sharma P, 2017, CELL, V168, P707, DOI 10.1016/j.cell.2017.01.017
   Silva-Vilches C, 2019, J INVEST DERMATOL, V139, P541, DOI 10.1016/j.jid.2018.10.016
   Stagg J, 2011, CANCER RES, V71, P2892, DOI 10.1158/0008-5472.CAN-10-4246
   Streicher K, 2017, J CLIN ONCOL, V15, P0
   Thress KS, 2015, NAT MED, V21, P560, DOI 10.1038/nm.3854
   Topalian SL, 2012, NEW ENGL J MED, V366, P2443, DOI 10.1056/NEJMoa1200690
   Tumeh PC, 2014, NATURE, V515, P568, DOI 10.1038/nature13954
   Turcotte M, 2017, CANCER RES, V77, P5652, DOI 10.1158/0008-5472.CAN-17-0707
   Turcotte M, 2015, CANCER RES, V75, P4494, DOI 10.1158/0008-5472.CAN-14-3569
   Wu XR, 2012, J SURG ONCOL, V106, P130, DOI 10.1002/jso.23056
   Xu S, 2013, NEURO-ONCOLOGY, V15, P1160, DOI 10.1093/neuonc/not067
   Young A, 2017, CANCER RES, V77, P4684, DOI 10.1158/0008-5472.CAN-17-0393
   Yu K, 2019, MINERALS-BASEL, V9, P0, DOI 10.3390/min9040242
   Yu Y, 2015, ONCOL LETT, V9, P2485, DOI 10.3892/ol.2015.3138
   Zukowska P, 2015, PHARMACOL REP, V67, P675, DOI 10.1016/j.pharep.2015.05.002
NR 50
TC 22
Z9 25
U1 2
U2 23
PU AMER ASSOC CANCER RESEARCH
PI PHILADELPHIA
PA 615 CHESTNUT ST, 17TH FLOOR, PHILADELPHIA, PA 19106-4404 USA
SN 1535-7163
EI 1538-8514
J9 MOL CANCER THER
JI Mol. Cancer Ther.
PD NOV 1
PY 2020
VL 19
IS 11
BP 2340
EP 2352
DI 10.1158/1535-7163.MCT-20-0076
PG 13
WC Oncology
SC Oncology
GA OP2KR
UT WOS:000587913900011
PM 32943546
DA 2025-02-17
ER

PT J
AU Erhart, F
   Hackl, M
   Hahne, H
   Buchroithner, J
   Meng, C
   Klingenbrunner, S
   Reitermaier, R
   Fischhuber, K
   Skalicky, S
   Berger, W
   Spiegl-Kreinecker, S
   Lötsch, D
   Ricken, G
   Kuster, B
   Wöhrer, A
   Widhalm, G
   Hainfellner, J
   Felzmann, T
   Dohnal, AM
   Marosi, C
   Visus, C
AF Erhart, Friedrich
   Hackl, Matthias
   Hahne, Hannes
   Buchroithner, Johanna
   Meng, Chen
   Klingenbrunner, Simone
   Reitermaier, Rene
   Fischhuber, Katrin
   Skalicky, Susanna
   Berger, Walter
   Spiegl-Kreinecker, Sabine
   Loetsch, Daniela
   Ricken, Gerda
   Kuster, Bernhard
   Woehrer, Adelheid
   Widhalm, Georg
   Hainfellner, Johannes
   Felzmann, Thomas
   Dohnal, Alexander M.
   Marosi, Christine
   Visus, Carmen
TI Combined proteomics/miRNomics of dendritic cell immunotherapy-treated glioblastoma patients as a screening for survival-associated factors
SO NPJ VACCINES
LA English
DT Article
ID focal adhesion kinase; stem-like cells; tgf-beta; tumor-growth; cancer; fak; temozolomide; vaccination; expression; pathways
AB Glioblastoma is the most prevalent and aggressive brain cancer. With a median overall survival of similar to 15-20 months under standard therapy, novel treatment approaches are desperately needed. A recent phase II clinical trial with a personalized immunotherapy based on tumor lysate-charged dendritic cell (DC) vaccination, however, failed to prolong survival. Here, we investigated tumor tissue from trial patients to explore glioblastoma survival-related factors. We followed an innovative approach of combining mass spectrometry-based quantitative proteomics (n = 36) with microRNA sequencing plus RT-qPCR (n = 38). Protein quantification identified, e.g., huntingtin interacting protein 1 (HIP1), retinol-binding protein 1 (RBP1), ferritin heavy chain (FTH1) and focal adhesion kinase 2 (FAK2) as factor candidates correlated with a dismal prognosis. MicroRNA analysis identified miR-216b, miR-216a, miR-708 and let-7i as molecules potentially associated with favorable tissue characteristics as they were enriched in patients with a comparably longer survival. To illustrate the utility of integrated miRNomics and proteomics findings, focal adhesion was studied further as one example for a pathway of potential general interest. Taken together, we here mapped possible drivers of glioblastoma outcome under immunotherapy in one of the largest DC vaccination tissue analysis cohorts so far-demonstrating usefulness and feasibility of combined proteomics/miRNomics approaches. Future research should investigate agents that sensitize glioblastoma to (immuno)therapy-potentially building on insights generated here.
C1 [Erhart, Friedrich; Widhalm, Georg] Med Univ Vienna, Dept Neurosurg, Vienna, Austria.
   [Erhart, Friedrich; Ricken, Gerda; Woehrer, Adelheid; Hainfellner, Johannes] Med Univ Vienna, Inst Neurol, Vienna, Austria.
   [Erhart, Friedrich; Dohnal, Alexander M.] St Anna Kinderkrebsforsch Childrens Canc Res Inst, Dept Tumor Immunol, Vienna, Austria.
   [Hackl, Matthias; Skalicky, Susanna] TAmiRNA GesmbH, Vienna, Austria.
   [Hahne, Hannes] OmicScouts GmbH, Freising Weihenstephan, Germany.
   [Buchroithner, Johanna; Spiegl-Kreinecker, Sabine] Johannes Kepler Univ Linz, Univ Clin Neurosurg, Kepler Univ Hosp, Linz, Austria.
   [Meng, Chen; Kuster, Bernhard] Tech Univ Munich, Chair Prote & Bioanalyt, Freising Weihenstephan, Germany.
   [Klingenbrunner, Simone; Reitermaier, Rene; Fischhuber, Katrin; Felzmann, Thomas; Visus, Carmen] Activartis Biotech GmbH, Vienna, Austria.
   [Berger, Walter; Loetsch, Daniela] Med Univ Vienna, Comprehens Canc Ctr, Inst Canc Res, Vienna, Austria.
   [Felzmann, Thomas] Austrian Red Cross, Cent Blood Bank, Res & Dev, Vienna, Austria.
   [Marosi, Christine] Med Univ Vienna, Clin Div Med Oncol, Vienna, Austria.
C3 Medical University of Vienna; Medical University of Vienna; Saint Anna Children's Hospital; St. Anna Children's Cancer Research Institute (CCRI); Johannes Kepler University Linz; Kepler University Hospital; Technical University of Munich; Medical University of Vienna; Medical University of Vienna
RP Erhart, F (通讯作者)，Med Univ Vienna, Dept Neurosurg, Vienna, Austria.; Erhart, F (通讯作者)，Med Univ Vienna, Inst Neurol, Vienna, Austria.; Erhart, F (通讯作者)，St Anna Kinderkrebsforsch Childrens Canc Res Inst, Dept Tumor Immunol, Vienna, Austria.
EM friedrich.erhart@meduniwien.ac.at
FU Austrian Society of Hematology and Oncology (ASHO Research Grant 2013); Activartis Biotech GmbH
CR Anderson HJ, 2016, CELL ONCOL, V39, P229, DOI 10.1007/s13402-016-0267-7
   Anido J, 2010, CANCER CELL, V18, P655, DOI 10.1016/j.ccr.2010.10.023
   Armendáriz BG, 2014, EUR J NEUROSCI, V40, P3573, DOI 10.1111/ejn.12737
   Azevedo-Pouly ACP, 2017, FUNCT INTEGR GENOMIC, V17, P203, DOI 10.1007/s10142-016-0512-1
   Berghoff AS, 2019, NAT REV NEUROL, V15, P314, DOI 10.1038/s41582-019-0178-0
   Buchroithner J, 2018, CANCERS, V10, P0, DOI 10.3390/cancers10100372
   Campos B, 2010, CLIN CANCER RES, V16, P2715, DOI 10.1158/1078-0432.CCR-09-1800
   Chakraborty S, 2011, BRIT J CANCER, V104, P448, DOI 10.1038/sj.bjc.6606064
   Chearwae W, 2008, BRIT J CANCER, V99, P2044, DOI 10.1038/sj.bjc.6604786
   Couzin-Frankel J, 2013, SCIENCE, V342, P1432, DOI 10.1126/science.342.6165.1432
   Cox J, 2012, BMC BIOINFORMATICS, V13, P0, DOI 10.1186/1471-2105-13-S16-S12
   de Biase D, 2012, PLOS ONE, V7, P0, DOI 10.1371/journal.pone.0035596
   DeAngelis LM, 2001, NEW ENGL J MED, V344, P114, DOI 10.1056/NEJM200101113440207
   Deng M, 2011, J CELL SCI, V124, P2997, DOI 10.1242/jcs.085050
   Deutsch EW, 2017, NUCLEIC ACIDS RES, V45, PD1100, DOI 10.1093/nar/gkw936
   Erhart F, 2018, ACTA NEUROPATHOL COM, V6, P0, DOI 10.1186/s40478-018-0621-2
   Erhart F, 2019, J CELL MOL MED, V23, P281, DOI 10.1111/jcmm.13927
   Everson RG, 2014, J IMMUNOTHER CANCER, V2, P0, DOI 10.1186/2051-1426-2-10
   Fazi B, 2015, ONCOTARGET, V6, P22526, DOI 10.18632/oncotarget.4151
   Feil G, 2017, MOL CELL PROTEOMICS, V16, P1563, DOI 10.1074/mcp.RA117.000001
   Goidts V, 2012, ONCOGENE, V31, P3235, DOI 10.1038/onc.2011.490
   Golubovskaya VM, 2014, FRONT BIOSCI-LANDMRK, V19, P687, DOI 10.2741/4236
   Golubovskaya VM, 2013, MOL CANCER THER, V12, P162, DOI 10.1158/1535-7163.MCT-12-0701
   Golubovskaya VM, 2008, J MED CHEM, V51, P7405, DOI 10.1021/jm800483v
   Gong J, 2018, J IMMUNOTHER CANCER, V6, P0, DOI 10.1186/s40425-018-0316-z
   Grossman SA, 2010, CLIN CANCER RES, V16, P2443, DOI 10.1158/1078-0432.CCR-09-3106
   Han JF, 2015, AM J CANCER RES, V5, P945
   Herrlinger U, 2016, J CLIN ONCOL, V34, P1611, DOI 10.1200/JCO.2015.63.4691
   Ikushima H, 2009, CELL STEM CELL, V5, P504, DOI 10.1016/j.stem.2009.08.018
   Jan CI, 2018, FRONT IMMUNOL, V9, P0, DOI 10.3389/fimmu.2018.00727
   Jiang H, 2016, NAT MED, V22, P851, DOI 10.1038/nm.4123
   Joseph JV, 2013, BIOCHEM PHARMACOL, V85, P478, DOI 10.1016/j.bcp.2012.11.005
   Kaminska B, 2013, ADV EXP MED BIOL, V986, P171, DOI 10.1007/978-94-007-4719-7_9
   Kelderman S, 2014, MOL ONCOL, V8, P1132, DOI 10.1016/j.molonc.2014.07.011
   Klaeger S, 2017, SCIENCE, V358, P0, DOI 10.1126/science.aan4368
   Lavon I, 2010, NEURO-ONCOLOGY, V12, P422, DOI 10.1093/neuonc/nop061
   Lee J, 2006, CANCER CELL, V9, P391, DOI 10.1016/j.ccr.2006.03.030
   Liau LM, 2018, J TRANSL MED, V16, P0, DOI 10.1186/s12967-018-1507-6
   Liau LM, 2005, CLIN CANCER RES, V11, P5515, DOI 10.1158/1078-0432.CCR-05-0464
   Lim M, 2018, NAT REV CLIN ONCOL, V15, P422, DOI 10.1038/s41571-018-0003-5
   Lin SB, 2015, NAT REV CANCER, V15, P321, DOI 10.1038/nrc3932
   Lundberg K, 2013, PLOS ONE, V8, P0, DOI 10.1371/journal.pone.0052875
   Mao H, 2012, CANCER INVEST, V30, P48, DOI 10.3109/07357907.2011.630050
   Min H, 2010, EXP MOL MED, V42, P233, DOI 10.3858/emm.2010.42.4.032
   OConnell RM, 2010, NAT REV IMMUNOL, V10, P111, DOI 10.1038/nri2708
   ORourke DM, 2017, SCI TRANSL MED, V9, P0, DOI 10.1126/scitranslmed.aaa0984
   Osswald M, 2015, NATURE, V528, P93, DOI 10.1038/nature16071
   Pellegatta S, 2006, CANCER RES, V66, P10247, DOI 10.1158/0008-5472.CAN-06-2048
   Phuphanich S, 2013, CANCER IMMUNOL IMMUN, V62, P125, DOI 10.1007/s00262-012-1319-0
   Prins RM, 2011, CLIN CANCER RES, V17, P1603, DOI 10.1158/1078-0432.CCR-10-2563
   R Core Project Team, 2019, R LANG ENV STAT COMP, V0, P0
   Reardona DA, 2017, NEURO-ONCOLOGY, V19, P21, DOI 10.1093/neuonc/nox036.071
   Riddick G, 2017, SCI REP-UK, V7, P0, DOI 10.1038/srep43605
   Sancho-Martinez I, 2016, NAT COMMUN, V7, P0, DOI 10.1038/ncomms10743
   Schonberg DL, 2015, CANCER CELL, V28, P441, DOI 10.1016/j.ccell.2015.09.002
   Schumacher T, 2014, NATURE, V512, P324, DOI 10.1038/nature13387
   Serrels A, 2015, CELL, V163, P160, DOI 10.1016/j.cell.2015.09.001
   Shannon P, 2003, GENOME RES, V13, P2498, DOI 10.1101/gr.1239303
   Skog J, 2008, NAT CELL BIOL, V10, P1470, DOI 10.1038/ncb1800
   Soria JC, 2016, ANN ONCOL, V27, P2268, DOI 10.1093/annonc/mdw427
   Srikanth M, 2013, NEURO-ONCOLOGY, V15, P319, DOI 10.1093/neuonc/nos316
   Storch K, 2015, ONCOL REP, V33, P2009, DOI 10.3892/or.2015.3753
   Stupp R, 2005, NEW ENGL J MED, V352, P987, DOI 10.1056/NEJMoa043330
   Sulzmaier FJ, 2014, NAT REV CANCER, V14, P598, DOI 10.1038/nrc3792
   Szklarczyk D, 2017, NUCLEIC ACIDS RES, V45, PD362, DOI 10.1093/nar/gkw937
   Szklarczyk D, 2015, NUCLEIC ACIDS RES, V43, PD447, DOI 10.1093/nar/gku1003
   Tivnan A, 2017, J NEURO-ONCOL, V131, P1, DOI 10.1007/s11060-016-2299-2
   Weilner S, 2015, BONE, V79, P43, DOI 10.1016/j.bone.2015.05.027
   Weller M, 2017, LANCET ONCOL, V18, P1373, DOI 10.1016/S1470-2045(17)30517-X
   Wheeler CJ, 2008, CANCER RES, V68, P5955, DOI 10.1158/0008-5472.CAN-07-5973
   Wu AH, 2007, J NEURO-ONCOL, V83, P121, DOI 10.1007/s11060-006-9265-3
   Yang XJ, 2013, PLOS ONE, V8, P0, DOI 10.1371/journal.pone.0061801
   Yu JS, 2004, CANCER RES, V64, P4973, DOI 10.1158/0008-5472.CAN-03-3505
   Zadran S, 2014, PLOS ONE, V9, P0, DOI 10.1371/journal.pone.0108171
NR 74
TC 17
Z9 17
U1 0
U2 7
PU NATURE PUBLISHING GROUP
PI LONDON
PA MACMILLAN BUILDING, 4 CRINAN ST, LONDON N1 9XW, ENGLAND
SN 
EI 2059-0105
J9 NPJ VACCINES
JI npj Vaccines
PD JAN 16
PY 2020
VL 5
IS 1
BP 
EP 
DI 10.1038/s41541-019-0149-x
PG 13
WC Immunology; Medicine, Research & Experimental
SC Immunology; Research & Experimental Medicine
GA KG5XP
UT WOS:000510025400001
DA 2025-02-17
ER

PT J
AU Ladomersky, E
   Zhai, L
   Lauing, KL
   Bell, A
   Xu, JH
   Kocherginsky, M
   Zhang, B
   Wu, JD
   Podojil, JR
   Platanias, LC
   Mochizuki, AY
   Prins, RM
   Kumthekar, P
   Raizer, JJ
   Dixit, K
   Lukas, R
   Horbinski, C
   Wei, M
   Zhou, CY
   Pawelec, G
   Campisi, J
   Grohmann, U
   Prendergast, GC
   Munn, DH
   Wainwright, DA
AF Ladomersky, Erik
   Zhai, Lijie
   Lauing, Kristen L.
   Bell, April
   Xu, Jiahui
   Kocherginsky, Masha
   Zhang, Bin
   Wu, Jennifer D.
   Podojil, Joseph R.
   Platanias, Leonidas C.
   Mochizuki, Aaron Y.
   Prins, Robert M.
   Kumthekar, Priya
   Raizer, Jeffrey J.
   Dixit, Karan
   Lukas, Rimas, V
   Horbinski, Craig
   Wei, Min
   Zhou, Changyou
   Pawelec, Graham
   Campisi, Judith
   Grohmann, Ursula
   Prendergast, George C.
   Munn, David H.
   Wainwright, Derek A.
TI Advanced Age Increases Immunosuppression in the Brain and Decreases Immunotherapeutic Efficacy in Subjects with Glioblastoma
SO CLINICAL CANCER RESEARCH
LA English
DT Article
ID naive t-cells; dendritic cells; adjuvant temozolomide; expression; survival; mice; nivolumab; immunity; ido1; radiotherapy
AB Purpose: Wild-type isocitrate dehydrogenase-expressing glioblastoma (GBM) is the most common and aggressive primary brain tumor with a median age at diagnosis of >= 65 years. It accounts for approximately 90% of all GBMs and has a median overall survival (OS) of <15 months. Although immune checkpoint blockade (ICB) therapy has achieved remarkable survival benefits in a variety of aggressive malignancies, similar success has yet to be achieved for GBM among phase III clinical trials to date. Our study aimed to understand the relationship between subject age and immunotherapeutic efficacy as it relates to survival from glioma. Experimental Design: (i) Clinical data: GBM patient datasets from The Cancer Genome Atlas, Northwestern Medicine Enterprise Data Warehouse, and clinical studies evaluating ICB were stratified by age and compared for OS. (ii) Animal models: young, middle-aged, and older adult wild-type and indoleamine 2,3 dioxygenase (IDO)-knockout syngeneic mice were intracranially engrafted with CT-2A or GL261 glioma cell lines and treated with or without CTLA-4/PD-L1 mAbs, or radiation, anti-PD-1 mAb, and/or a pharmacologic IDO enzyme inhibitor. Results: Advanced age was associated with decreased GBM patient survival regardless of treatment with ICB. The advanced age-associated increase of brain IDO expression was linked to the suppression of immunotherapeutic efficacy and was not reversed by IDO enzyme inhibitor treatment. Conclusions: Immunosuppression increases in the brain during advanced age and inhibits antiglioma immunity in older adults. Going forward, it will be important to fully understand the factors and mechanisms in the elderly brain that contribute to the decreased survival of older patients with GBM during treatment with ICB.
C1 [Ladomersky, Erik; Zhai, Lijie; Lauing, Kristen L.; Bell, April; Horbinski, Craig; Wainwright, Derek A.] Northwestern Univ, Dept Neurol Surg, Feinberg Sch Med, Chicago, IL USA.
   [Xu, Jiahui; Kocherginsky, Masha] Northwestern Univ, Dept Prevent Med Biostat, Feinberg Sch Med, Chicago, IL 60611 USA.
   [Zhang, Bin; Platanias, Leonidas C.; Wainwright, Derek A.] Northwestern Univ, Dept Med Hematol Oncol, Feinberg Sch Med, Chicago, IL 60611 USA.
   [Zhang, Bin; Podojil, Joseph R.; Wainwright, Derek A.] Northwestern Univ, Dept Microbiol Immunol, Feinberg Sch Med, Chicago, IL 60611 USA.
   [Wu, Jennifer D.] Northwestern Univ, Dept Urol, Feinberg Sch Med, Chicago, IL 60611 USA.
   [Platanias, Leonidas C.] Northwestern Univ, Dept Biochem & Mol Genet, Feinberg Sch Med, Chicago, IL 60611 USA.
   [Mochizuki, Aaron Y.] Stanford Univ, Dept Neurol & Neurol Sci, Stanford, CA 94305 USA.
   [Prins, Robert M.] Univ Calif Los Angeles, David Geffen Sch Med, Dept Neurosurg, Los Angeles, CA 90095 USA.
   [Kumthekar, Priya; Raizer, Jeffrey J.; Dixit, Karan; Lukas, Rimas, V] Northwestern Univ, Dept Neurol, Feinberg Sch Med, Chicago, IL 60611 USA.
   [Horbinski, Craig] Northwestern Univ, Dept Pathol, Feinberg Sch Med, Chicago, IL 60611 USA.
   [Wei, Min; Zhou, Changyou] BeiGene, Zhong Guan Cun Life Sci Pk, Beijing, Peoples R China.
   [Pawelec, Graham] Univ Tubingen, Dept Immunol, Tubingen, Germany.
   [Campisi, Judith] Buck Inst Res Aging, Novato, CA USA.
   [Campisi, Judith] Lawrence Berkeley Natl Lab, Berkeley, CA USA.
   [Grohmann, Ursula] Univ Perugia, Dept Expt Med, Perugia, Italy.
   [Prendergast, George C.] Lankenau Inst Med Res, Wynnewood, PA USA.
   [Munn, David H.] Georgia Canc Ctr, Augusta, GA USA.
C3 Northwestern University; Feinberg School of Medicine; Northwestern University; Feinberg School of Medicine; Northwestern University; Feinberg School of Medicine; Northwestern University; Feinberg School of Medicine; Northwestern University; Feinberg School of Medicine; Northwestern University; Feinberg School of Medicine; Stanford University; University of California System; University of California Los Angeles; University of California Los Angeles Medical Center; David Geffen School of Medicine at UCLA; Northwestern University; Feinberg School of Medicine; Northwestern University; Feinberg School of Medicine; Eberhard Karls University of Tubingen; Buck Institute for Research on Aging; United States Department of Energy (DOE); Lawrence Berkeley National Laboratory; University of Perugia; Lankenau Medical Center; Lankenau Institute for Medical Research
RP Wainwright, DA (通讯作者)，Northwestern Univ, Feinberg Sch Med, 300 East Super St Tarry Bldg 2-703, Chicago, IL 60611 USA.
EM Derekwainwright@northwestern.edu
FU NIH [T32CA070085, R01NS113425, R01NS102669, P50CA221747, R01NS097851]; BrainUp grant [2136]; Gail Boyter Magness (GBM) Foundation; Grace Giving Foundation; National Cancer Institute [P50CA211015] Funding Source: NIH RePORTER
CR Antonia SJ, 2016, LANCET ONCOL, V17, P883, DOI 10.1016/S1470-2045(16)30098-5
   Arvold ND, 2014, CLIN INTERV AGING, V9, P357, DOI 10.2147/CIA.S44259
   Aw D, 2011, AGING DIS, V2, P437
   Baker DJ, 2011, NATURE, V479, P232, DOI 10.1038/nature10600
   Bhat R, 2012, PLOS ONE, V7, P0, DOI 10.1371/journal.pone.0045069
   Bitto A, 2010, EXP CELL RES, V316, P2961, DOI 10.1016/j.yexcr.2010.06.021
   Bourgeois C, 2005, J IMMUNOL, V174, P5316, DOI 10.4049/jimmunol.174.9.5316
   Bulloch K, 2008, J COMP NEUROL, V508, P687, DOI 10.1002/cne.21668
   Calvanese V, 2009, AGEING RES REV, V8, P268, DOI 10.1016/j.arr.2009.03.004
   Campisi J, 2013, ANNU REV PHYSIOL, V75, P685, DOI 10.1146/annurev-physiol-030212-183653
   Chung HY, 2009, AGEING RES REV, V8, P18, DOI 10.1016/j.arr.2008.07.002
   Cicin-Sain L, 2010, J IMMUNOL, V184, P6739, DOI 10.4049/jimmunol.0904193
   Cloughesy TF, 2019, NAT MED, V25, P477, DOI 10.1038/s41591-018-0337-7
   DAgostino PM, 2012, ACTA NEUROPATHOL, V124, P599, DOI 10.1007/s00401-012-1018-0
   den Braber I, 2012, IMMUNITY, V36, P288, DOI 10.1016/j.immuni.2012.02.006
   Devinsky O, 2013, TRENDS NEUROSCI, V36, P174, DOI 10.1016/j.tins.2012.11.008
   El Andaloussi A, 2008, CANCER IMMUNOL IMMUN, V57, P1807, DOI 10.1007/s00262-008-0508-3
   Fecci PE, 2019, CLIN CANCER RES, V25, P6570, DOI 10.1158/1078-0432.CCR-18-1624
   FLOOD PM, 1981, J EXP MED, V154, P275, DOI 10.1084/jem.154.2.275
   Franceschi C, 2007, MECH AGEING DEV, V128, P92, DOI 10.1016/j.mad.2006.11.016
   Gately L, 2016, J NEURO-ONCOL, V129, P479, DOI 10.1007/s11060-016-2194-x
   Goronzy JJ, 2013, NAT IMMUNOL, V14, P428, DOI 10.1038/ni.2588
   Hartmann C, 2010, ACTA NEUROPATHOL, V120, P707, DOI 10.1007/s00401-010-0781-z
   Henry CJ, 2009, BRAIN BEHAV IMMUN, V23, P309, DOI 10.1016/j.bbi.2008.09.002
   Hodges TR, 2017, NEURO-ONCOLOGY, V19, P1047, DOI 10.1093/neuonc/nox026
   Jäkel S, 2017, FRONT CELL NEUROSCI, V11, P0, DOI 10.3389/fncel.2017.00024
   Kaunzner UW, 2012, NEUROBIOL AGING, V33, P681, DOI 10.1016/j.neurobiolaging.2010.06.007
   Kirkland JL, 2002, EXP GERONTOL, V37, P757, DOI 10.1016/S0531-5565(02)00014-1
   Kurz SC, 2018, NEUROLOGY, V91, PE1355, DOI 10.1212/WNL.0000000000006283
   Ladomersky E, 2019, FRONT PHARMACOL, V10, P0, DOI 10.3389/fphar.2019.00200
   Ladomersky E, 2018, CLIN CANCER RES, V24, P2559, DOI 10.1158/1078-0432.CCR-17-3573
   Ladomersky E, 2016, NEUROSCI LETT, V630, P203, DOI 10.1016/j.neulet.2016.08.002
   Larkin J, 2015, NEW ENGL J MED, V373, P23, DOI 10.1056/NEJMoa1504030
   Leins H, 2018, BLOOD, V132, P565, DOI 10.1182/blood-2018-02-831065
   Lynch HE, 2009, TRENDS IMMUNOL, V30, P366, DOI 10.1016/j.it.2009.04.003
   Maragakis NJ, 2006, NAT CLIN PRACT NEURO, V2, P679, DOI 10.1038/ncpneuro0355
   Messaoudi I, 2004, J EXP MED, V200, P1347, DOI 10.1084/jem.20040437
   Mombach JCM, 2015, PLOS ONE, V10, P0, DOI 10.1371/journal.pone.0125217
   Motzer RJ, 2015, NEW ENGL J MED, V373, P1803, DOI 10.1056/NEJMoa1510665
   Munn DH, 1998, SCIENCE, V281, P1191, DOI 10.1126/science.281.5380.1191
   Nikolich-Zugich J, 2018, NAT IMMUNOL, V19, P10, DOI 10.1038/s41590-017-0006-x
   Osterholm MT, 2012, LANCET INFECT DIS, V12, P655, DOI 10.1016/S1473-3099(11)70295-X
   Otto-Meyer S, 2019, BRAIN BEHAV IMMUN, V2, P0
   Pallotta MT, 2011, NAT IMMUNOL, V12, P870, DOI 10.1038/ni.2077
   Pawelec G, 2018, EXP GERONTOL, V105, P4, DOI 10.1016/j.exger.2017.10.024
   Qi Q, 2014, P NATL ACAD SCI USA, V111, P13139, DOI 10.1073/pnas.1409155111
   Reikvam DH, 2011, PLOS ONE, V6, P0, DOI 10.1371/journal.pone.0017996
   ROGERS J, 1988, NEUROBIOL AGING, V9, P339, DOI 10.1016/S0197-4580(88)80079-4
   Schreiber K, 2012, CLIN CANCER RES, V18, P2526, DOI 10.1158/1078-0432.CCR-12-0127
   Sierra A, 2007, GLIA, V55, P412, DOI 10.1002/glia.20468
   Sivan A, 2015, SCIENCE, V350, P1084, DOI 10.1126/science.aac4255
   Stupp R, 2005, NEW ENGL J MED, V352, P987, DOI 10.1056/NEJMoa043330
   Stupp R, 2017, JAMA-J AM MED ASSOC, V318, P2306, DOI 10.1001/jama.2017.18718
   Stupp R, 2009, LANCET ONCOL, V10, P459, DOI 10.1016/S1470-2045(09)70025-7
   Vétizou M, 2015, SCIENCE, V350, P1079, DOI 10.1126/science.aad1329
   Wainwright DA, 2012, CLIN CANCER RES, V18, P6110, DOI 10.1158/1078-0432.CCR-12-2130
   Weller M, 2017, LANCET ONCOL, V18, P1373, DOI 10.1016/S1470-2045(17)30517-X
   Wen PY, 2008, NEW ENGL J MED, V359, P492, DOI 10.1056/NEJMra0708126
   Wheeler CJ, 2003, J IMMUNOL, V171, P4927, DOI 10.4049/jimmunol.171.9.4927
   Yan H, 2009, NEW ENGL J MED, V360, P765, DOI 10.1056/NEJMoa0808710
   Zhai L, 2019, J IMMUNOL, V202, P0
   Zhai LJ, 2017, CLIN CANCER RES, V23, P6650, DOI 10.1158/1078-0432.CCR-17-0120
   Zhai LJ, 2017, BRAIN BEHAV IMMUN, V62, P24, DOI 10.1016/j.bbi.2017.01.022
   Zhai LJ, 2015, CLIN CANCER RES, V21, P5427, DOI 10.1158/1078-0432.CCR-15-0420
   Zhao J, 2019, NAT MED, V25, P462, DOI 10.1038/s41591-019-0349-y
NR 66
TC 67
Z9 72
U1 0
U2 19
PU AMER ASSOC CANCER RESEARCH
PI PHILADELPHIA
PA 615 CHESTNUT ST, 17TH FLOOR, PHILADELPHIA, PA 19106-4404 USA
SN 1078-0432
EI 1557-3265
J9 CLIN CANCER RES
JI Clin. Cancer Res.
PD OCT 1
PY 2020
VL 26
IS 19
BP 5232
EP 5245
DI 10.1158/1078-0432.CCR-19-3874
PG 14
WC Oncology
SC Oncology
GA NZ0PW
UT WOS:000576795700022
PM 32546647
DA 2025-02-17
ER

PT J
AU Groblewska, M
   Litman-Zawadzka, A
   Mroczko, B
AF Groblewska, Magdalena
   Litman-Zawadzka, Ala
   Mroczko, Barbara
TI The Role of Selected Chemokines and Their Receptors in the Development of Gliomas
SO INTERNATIONAL JOURNAL OF MOLECULAR SCIENCES
LA English
DT Review
DE glioma; central nervous system tumor; chemokine; conventional chemokine receptor; atypical chemokine receptor; angiogenesis; inflammation; leukocyte
ID monocyte chemoattractant protein-1; tumor-associated macrophages; endothelial growth-factor; duffy antigen receptor; epithelial-mesenchymal transition; breast-cancer cells; low-grade glioma; cc-chemokine; glioblastoma-multiforme; dendritic cell
AB Among heterogeneous primary tumors of the central nervous system (CNS), gliomas are the most frequent type, with glioblastoma multiforme (GBM) characterized with the worst prognosis. In their development, certain chemokine/receptor axes play important roles and promote proliferation, survival, metastasis, and neoangiogenesis. However, little is known about the significance of atypical receptors for chemokines (ACKRs) in these tumors. The objective of the study was to present the role of chemokines and their conventional and atypical receptors in CNS tumors. Therefore, we performed a thorough search for literature concerning our investigation via the PubMed database. We describe biological functions of chemokines/chemokine receptors from various groups and their significance in carcinogenesis, cancer-related inflammation, neo-angiogenesis, tumor growth, and metastasis. Furthermore, we discuss the role of chemokines in glioma development, with particular regard to their function in the transition from low-grade to high-grade tumors and angiogenic switch. We also depict various chemokine/receptor axes, such as CXCL8-CXCR1/2, CXCL12-CXCR4, CXCL16-CXCR6, CX3CL1-CX3CR1, CCL2-CCR2, and CCL5-CCR5 of special importance in gliomas, as well as atypical chemokine receptors ACKR1-4, CCRL2, and PITPMN3. Additionally, the diagnostic significance and usefulness of the measurement of some chemokines and their receptors in the blood and cerebrospinal fluid (CSF) of glioma patients is also presented.
C1 [Groblewska, Magdalena; Mroczko, Barbara] Univ Hosp Bialystok, Dept Biochem Diagnost, PL-15269 Bialystok, Poland.
   [Litman-Zawadzka, Ala; Mroczko, Barbara] Med Univ Bialystok, Dept Neurodegenerat Diagnost, PL-15269 Bialystok, Poland.
C3 Medical University of Bialystok
RP Mroczko, B (通讯作者)，Med Univ Bialystok, Dept Neurodegenerat Diagnost, PL-15269 Bialystok, Poland.
EM magdalena.groblewska@umb.edu.pl; ala.litman-zawadzka@umb.edu.pl; mroczko@umb.edu.pl
FU Medical University of Bialystok, Poland
CR Addison CL, 2000, J IMMUNOL, V165, P5269, DOI 10.4049/jimmunol.165.9.5269
   Addison CL, 2004, BMC CANCER, V4, P0, DOI 10.1186/1471-2407-4-28
   Ahn GO, 2009, ANGIOGENESIS, V12, P159, DOI 10.1007/s10456-009-9135-7
   Ahn SH, 2016, SCI REP-UK, V6, P0, DOI 10.1038/srep24552
   Akram IG, 2016, TUMOR BIOL, V37, P2461, DOI 10.1007/s13277-015-4089-4
   Ancuta P, 2004, IMMUNOBIOLOGY, V209, P11, DOI 10.1016/j.imbio.2004.04.001
   Angara K, 2018, NEOPLASIA, V20, P1070, DOI 10.1016/j.neo.2018.08.011
   ANGIOLILLO AL, 1995, J EXP MED, V182, P155, DOI 10.1084/jem.182.1.155
   Sánchez-Alcañiz JA, 2011, NEURON, V69, P77, DOI 10.1016/j.neuron.2010.12.006
   Arenberg DA, 2001, CANCER IMMUNOL IMMUN, V49, P587, DOI 10.1007/s002620000147
   Baay M, 2011, CLIN DEV IMMUNOL, V0, P0, DOI DOI 10.1155/2011/565187
   Bachelerie F, 2014, PHARMACOL REV, V66, P1, DOI 10.1124/pr.113.007724
   Baekkevold ES, 2001, J EXP MED, V193, P1105, DOI 10.1084/jem.193.9.1105
   Bajetto A, 1999, J NEUROCHEM, V73, P2348, DOI 10.1046/j.1471-4159.1999.0732348.x
   Bajetto A, 2002, J NEUROCHEM, V82, P1311, DOI 10.1046/j.1471-4159.2002.01091.x
   Bajetto A, 2001, FRONT NEUROENDOCRIN, V22, P147, DOI 10.1006/frne.2001.0214
   Bajetto A, 2006, NEUROCHEM INT, V49, P423, DOI 10.1016/j.neuint.2006.03.003
   Balestrieri ML, 2008, CARDIOVASC RES, V78, P250, DOI 10.1093/cvr/cvn029
   Balkwill F, 2004, NAT REV CANCER, V4, P540, DOI 10.1038/nrc1388
   Balkwill F, 2005, CANCER CELL, V7, P211, DOI 10.1016/j.ccr.2005.02.013
   Balkwill FR, 2012, J PATHOL, V226, P148, DOI 10.1002/path.3029
   Beauchesne Patrick, 2011, CANCERS (BASEL), V3, P461, DOI 10.3390/cancers3010461
   Belperio JA, 2000, J LEUKOCYTE BIOL, V68, P1
   Ben-Baruch A, 2008, CLIN EXP METASTAS, V25, P345, DOI 10.1007/s10585-007-9097-3
   Ben-Baruch A, 2012, CANCER MICROENVIRON, V5, P151, DOI 10.1007/s12307-011-0094-3
   Berahovich RD, 2014, IMMUNOLOGY, V141, P111, DOI 10.1111/imm.12176
   Bergers G, 2003, NAT REV CANCER, V3, P401, DOI 10.1038/nrc1093
   Bergers G, 2005, NEURO-ONCOLOGY, V7, P452, DOI 10.1215/S1152851705000232
   Bertran E, 2009, CELL SIGNAL, V21, P1595, DOI 10.1016/j.cellsig.2009.06.006
   Bianco AM, 2015, PATHOL ONCOL RES, V21, P229, DOI 10.1007/s12253-014-9813-7
   Biber K, 2003, J LEUKOCYTE BIOL, V74, P243, DOI 10.1189/jlb.0802415
   Bilgin YM, 2016, CURR OPIN HEMATOL, V23, P67, DOI 10.1097/MOH.0000000000000200
   Bingle L, 2002, J PATHOL, V196, P254, DOI 10.1002/path.1027
   Birner P, 2015, J CLIN PATHOL, V68, P830, DOI 10.1136/jclinpath-2015-202886
   Bodnar RJ, 2009, J CELL SCI, V122, P2064, DOI 10.1242/jcs.048793
   Bonavita O, 2016, CYTOKINE GROWTH F R, V30, P81, DOI 10.1016/j.cytogfr.2016.03.012
   Bonecchi R, 2004, J IMMUNOL, V172, P4972, DOI 10.4049/jimmunol.172.8.4972
   Bonecchi R, 2016, FRONT IMMUNOL, V7, P0, DOI 10.3389/fimmu.2016.00224
   Bonecchi R, 2010, CURR TOP MICROBIOL, V341, P15, DOI 10.1007/82_2010_19
   Borroni EM, 2018, SEMIN IMMUNOL, V38, P63, DOI 10.1016/j.smim.2018.10.005
   Brandenburg S, 2016, ACTA NEUROPATHOL, V131, P365, DOI 10.1007/s00401-015-1529-6
   Brat DJ, 2005, NEURO-ONCOLOGY, V7, P122, DOI 10.1215/S1152851704001061
   BREM S, 1972, J NATL CANCER I, V48, P347
   Bronte V, 2009, EUR J IMMUNOL, V39, P2670, DOI 10.1002/eji.200939892
   Broxmeyer HE, 2008, CURR OPIN HEMATOL, V15, P49, DOI 10.1097/MOH.0b013e3282f29012
   Bulnes Susana, 2012, J SIGNAL TRANSDUCT, V2012, P597915, DOI 10.1155/2012/597915
   Burns JM, 2006, J EXP MED, V203, P2201, DOI 10.1084/jem.20052144
   Bussard KM, 2016, BREAST CANCER RES, V18, P0, DOI 10.1186/s13058-016-0740-2
   Calatozzolo C, 2011, CANCER BIOL THER, V11, P242, DOI 10.4161/cbt.11.2.13951
   Calatozzolo C, 2006, CANCER BIOL THER, V5, P827, DOI 10.4161/cbt.5.7.2838
   Cancellieri C, 2013, BIOCHEM SOC T, V41, P231, DOI 10.1042/BST20120246
   Caronni N, 2016, METHODS MOL BIOL, V1393, P87, DOI 10.1007/978-1-4939-3338-9_8
   Caronni N, 2015, IMMUNOBIOLOGY, V220, P249, DOI 10.1016/j.imbio.2014.10.001
   da Fonseca ACC, 2013, CLIN DEV IMMUNOL, V0, P0, DOI DOI 10.1155/2013/264124
   Melo RDC, 2014, PLOS ONE, V9, P0, DOI 10.1371/journal.pone.0085926
   Catusse J, 2010, MOL CANCER, V9, P0, DOI 10.1186/1476-4598-9-297
   Chaichana KL, 2010, J NEUROSURG, V112, P10, DOI 10.3171/2008.10.JNS08608
   Chatterjee M, 2015, CELL DEATH DIS, V6, P0, DOI 10.1038/cddis.2015.233
   Chatterjee M, 2014, CIRC RES, V115, P939, DOI 10.1161/CIRCRESAHA.115.305171
   Chen JQ, 2011, CANCER CELL, V19, P541, DOI 10.1016/j.ccr.2011.02.006
   Chen ZM, 2019, ONCOTARGETS THER, V12, P8125, DOI 10.2147/OTT.S224721
   Chew AL, 2013, BIOMED REP, V1, P185, DOI 10.3892/br.2013.57
   Chintawar S, 2009, STEM CELLS, V27, P838, DOI 10.1002/stem.25
   Chiorean R, 2014, CANCER BIOMARK, V14, P185, DOI 10.3233/CBM-130310
   Cho SW, 2016, ENDOCR-RELAT CANCER, V23, P113, DOI 10.1530/ERC-15-0196
   Choi C, 2002, MOL CELL BIOL, V22, P724, DOI 10.1128/MCB.22.3.724-736.2002
   Chow MT, 2014, CANCER IMMUNOL RES, V2, P1125, DOI 10.1158/2326-6066.CIR-14-0160
   Christofides A, 2015, CYTOKINE, V71, P377, DOI 10.1016/j.cyto.2014.09.008
   Colotta F, 2009, CARCINOGENESIS, V30, P1073, DOI 10.1093/carcin/bgp127
   Comerford I, 2006, EUR J IMMUNOL, V36, P1904, DOI 10.1002/eji.200535716
   Comerford I, 2010, BLOOD, V116, P4130, DOI 10.1182/blood-2010-01-264390
   Costantini S, 2013, CYTOKINE, V64, P316, DOI 10.1016/j.cyto.2013.05.024
   Crespo I, 2015, AM J PATHOL, V185, P1820, DOI 10.1016/j.ajpath.2015.02.023
   Cripps JG, 2011, INT IMMUNOPHARMACOL, V11, P789, DOI 10.1016/j.intimp.2011.01.026
   Cubedo N, 2009, MOL CELL NEUROSCI, V40, P474, DOI 10.1016/j.mcn.2009.01.003
   Da Silva CC, 2009, IMMUNOLOGY, V126, P394, DOI 10.1111/j.1365-2567.2008.02906.x
   da Silva JM, 2019, CYTOKINE, V118, P160, DOI 10.1016/j.cyto.2018.03.001
   Dambly-Chaudière C, 2007, BMC DEV BIOL, V7, P0, DOI 10.1186/1471-213X-7-23
   Darash-Yahana M, 2004, FASEB J, V18, P1240, DOI 10.1096/fj.03-0935fje
   DARBONNE WC, 1991, J CLIN INVEST, V88, P1362, DOI 10.1172/JCI115442
   de la Torre YM, 2007, P NATL ACAD SCI USA, V104, P2319, DOI 10.1073/pnas.0607514104
   de Vries Nienke A, 2006, EXPERT REV NEUROTHER, V6, P1199, DOI 10.1586/14737175.6.8.1199
   Del Prete A, 2017, BLOOD, V130, P1223, DOI 10.1182/blood-2017-04-777680
   Del Prete A, 2013, EUR J IMMUNOL, V43, P1418, DOI 10.1002/eji.201243179
   DESBAILLETS I, 1994, INT J CANCER, V58, P240, DOI 10.1002/ijc.2910580216
   Desbaillets I, 1997, J EXP MED, V186, P1201, DOI 10.1084/jem.186.8.1201
   Di Castro MA, 2016, SCI REP-UK, V6, P0, DOI 10.1038/srep34633
   Dimberg A, 2010, CURR TOP MICROBIOL, V341, P59, DOI 10.1007/82_2010_21
   Domanska UM, 2011, CRIT REV ONCOL HEMAT, V79, P154, DOI 10.1016/j.critrevonc.2010.07.006
   Du JG, 2002, J LEUKOCYTE BIOL, V71, P141
   Ebbert MTW, 2016, BMC GENOMICS, V17, P0, DOI 10.1186/s12864-016-2788-x
   Ehtesham M, 2006, ONCOGENE, V25, P2801, DOI 10.1038/sj.onc.1209302
   Ehtesham M, 2009, CANCER LETT, V274, P305, DOI 10.1016/j.canlet.2008.09.034
   Erreni M, 2010, EUR J CANCER, V46, P3383, DOI 10.1016/j.ejca.2010.07.022
   Feng LY, 2009, CLIN CANCER RES, V15, P2962, DOI 10.1158/1078-0432.CCR-08-2495
   Fernandez EJ, 2002, ANNU REV PHARMACOL, V42, P469, DOI 10.1146/annurev.pharmtox.42.091901.115838
   Ferretti E, 2014, MEDIAT INFLAMM, V2014, P0, DOI 10.1155/2014/480941
   Förster R, 2008, NAT REV IMMUNOL, V8, P362, DOI 10.1038/nri2297
   Folberg R, 2000, AM J PATHOL, V156, P361, DOI 10.1016/S0002-9440(10)64739-6
   Fong AM, 1998, J EXP MED, V188, P1413, DOI 10.1084/jem.188.8.1413
   Fujisawa H, 2000, LAB INVEST, V80, P65, DOI 10.1038/labinvest.3780009
   Gabellini C, 2008, J NEUROCHEM, V107, P871, DOI 10.1111/j.1471-4159.2008.05661.x
   Galasso JM, 2000, EXP NEUROL, V161, P85, DOI 10.1006/exnr.1999.7249
   Gálvez BG, 2005, J BIOL CHEM, V280, P1292, DOI 10.1074/jbc.M408673200
   Gerrits H, 2008, GENESIS, V46, P235, DOI 10.1002/dvg.20387
   Giorgini S, 2007, MOL CANCER RES, V5, P761, DOI 10.1158/1541-7786.MCR-07-0088
   Godard S, 2003, CANCER RES, V63, P6613
   Gonzalvo-Feo S, 2014, J IMMUNOL, V192, P2366, DOI 10.4049/jimmunol.1302028
   Gosling J, 2000, J IMMUNOL, V164, P2851, DOI 10.4049/jimmunol.164.6.2851
   Gough PJ, 2004, J IMMUNOL, V172, P3678, DOI 10.4049/jimmunol.172.6.3678
   Graham GJ, 2012, IMMUNOL LETT, V145, P30, DOI 10.1016/j.imlet.2012.04.004
   Graham GJ, 2006, TRENDS IMMUNOL, V27, P381, DOI 10.1016/j.it.2006.06.006
   Graham GJ, 2013, J PATHOL, V229, P168, DOI 10.1002/path.4123
   Grayson MH, 2006, CELL CYCLE, V5, P380, DOI 10.4161/cc.5.4.2427
   Griffith JW, 2014, ANNU REV IMMUNOL, V32, P659, DOI 10.1146/annurev-immunol-032713-120145
   Gu L, 2000, NATURE, V404, P407, DOI 10.1038/35006097
   Guzik-Makaruk EM, 2019, J ALZHEIMERS DIS, V70, P1, DOI 10.3233/JAD-190259
   Guzik-Makaruk EM, 2018, J ALZHEIMERS DIS, V63, P53, DOI 10.3233/JAD-171176
   Ha H, 2017, THERANOSTICS, V7, P1543, DOI 10.7150/thno.15625
   Haege S, 2012, PLOS ONE, V7, P0, DOI 10.1371/journal.pone.0042814
   Hanahan D, 2011, CELL, V144, P646, DOI 10.1016/j.cell.2011.02.013
   Hannan NJ, 2007, CURR OPIN OBSTET GYN, V19, P266, DOI 10.1097/GCO.0b013e328133885f
   Hansell CAH, 2006, BIOCHEM SOC T, V34, P1009, DOI 10.1042/BST0341009
   Hansell CAH, 2018, J IMMUNOL, V201, P2510, DOI 10.4049/jimmunol.1800131
   Hao NB, 2012, CLIN DEV IMMUNOL, V0, P0, DOI DOI 10.1155/2012/948098
   Harata-Lee Y, 2014, IMMUNOL CELL BIOL, V92, P815, DOI 10.1038/icb.2014.58
   Harrison JK, 1998, P NATL ACAD SCI USA, V95, P10896, DOI 10.1073/pnas.95.18.10896
   Hartmann TN, 2008, IMMUNOLOGY, V125, P252, DOI 10.1111/j.1365-2567.2008.02836.x
   Hattermann K, 2008, MOL CELL NEUROSCI, V39, P133, DOI 10.1016/j.mcn.2008.03.009
   Hattermann K, 2016, CELL COMMUN SIGNAL, V14, P0, DOI 10.1186/s12964-016-0149-7
   Hattermann K, 2013, J NEUROIMMUNOL, V260, P47, DOI 10.1016/j.jneuroim.2013.04.006
   Hattermann K, 2010, CANCER RES, V70, P3299, DOI 10.1158/0008-5472.CAN-09-3642
   Hedrick JA, 1997, J IMMUNOL, V159, P1589
   Highfill SL, 2014, SCI TRANSL MED, V6, P0, DOI 10.1126/scitranslmed.3007974
   Horton LW, 2007, CANCER RES, V67, P9791, DOI 10.1158/0008-5472.CAN-07-0246
   HORUK R, 1993, SCIENCE, V261, P1182, DOI 10.1126/science.7689250
   Horuk R, 1997, J IMMUNOL, V158, P2882
   Horuk R, 2015, FRONT IMMUNOL, V6, P0, DOI 10.3389/fimmu.2015.00279
   Hou T, 2013, GYNECOL ONCOL, V130, P181, DOI 10.1016/j.ygyno.2013.04.015
   Huang B, 2007, CANCER LETT, V252, P86, DOI 10.1016/j.canlet.2006.12.012
   Hughes CE, 2018, FEBS J, V285, P2944, DOI 10.1111/febs.14466
   Imai T, 1997, CELL, V91, P521, DOI 10.1016/S0092-8674(00)80438-9
   Islam SA, 2013, J EXP MED, V210, P1889, DOI 10.1084/jem.20130240
   Jacobs JFM, 2010, J NEUROIMMUNOL, V225, P195, DOI 10.1016/j.jneuroim.2010.05.020
   Jain RK, 2007, NAT REV NEUROSCI, V8, P610, DOI 10.1038/nrn2175
   Jantaratnotai N, 2009, BMC CANCER, V9, P0, DOI 10.1186/1471-2407-9-442
   Kasama T, 2002, CELL IMMUNOL, V219, P131, DOI 10.1016/S0008-8749(02)00600-7
   Keeley EC, 2008, ARTERIOSCL THROM VAS, V28, P1928, DOI 10.1161/ATVBAHA.108.162925
   Keeley EC, 2011, EXP CELL RES, V317, P685, DOI 10.1016/j.yexcr.2010.10.020
   Keeley EC, 2010, ADV CANCER RES, V106, P91, DOI 10.1016/S0065-230X(10)06003-3
   Kielian T, 2002, J NEURO-ONCOL, V56, P1, DOI 10.1023/A:1014495613455
   Kim HY, 2015, BLOOD RES, V50, P218, DOI 10.5045/br.2015.50.4.218
   KOCH AE, 1995, NATURE, V376, P517, DOI 10.1038/376517a0
   KOCH AE, 1992, SCIENCE, V258, P1798, DOI 10.1126/science.1281554
   Kofuku Y, 2009, J BIOL CHEM, V284, P35240, DOI 10.1074/jbc.M109.024851
   Köhn L, 2007, EUR J HUM GENET, V15, P664, DOI 10.1038/sj.ejhg.5201817
   Koper OM, 2018, IRISH J MED SCI, V187, P767, DOI 10.1007/s11845-017-1695-8
   Krohn S, 2013, FRONT IMMUNOL, V4, P0, DOI 10.3389/fimmu.2013.00193
   Kruizinga RC, 2009, CURR PHARM DESIGN, V15, P3396, DOI 10.2174/138161209789105081
   Kryczek I, 2005, CANCER RES, V65, P465
   Kumar AHS, 2013, PLOS ONE, V8, P0, DOI 10.1371/journal.pone.0057230
   Kumar AHS, 2010, FASEB J, V24, P81, DOI 10.1096/fj.09-132225
   Kumar R, 2017, PLOS ONE, V12, P0, DOI 10.1371/journal.pone.0179012
   KURATSU J, 1993, J NATL CANCER I, V85, P1836, DOI 10.1093/jnci/85.22.1836
   Lasagni L, 2003, J EXP MED, V197, P1537, DOI 10.1084/jem.20021897
   Lau TS, 2014, J PATHOL, V232, P43, DOI 10.1002/path.4258
   Laudati E, 2017, NEUROCHEM INT, V108, P100, DOI 10.1016/j.neuint.2017.03.002
   Laurence ADJ, 2006, BRIT J HAEMATOL, V132, P255, DOI 10.1111/j.1365-2141.2005.05841.x
   Lazarini F, 2003, GLIA, V42, P139, DOI 10.1002/glia.10139
   Lazennec G, 2010, TRENDS MOL MED, V16, P133, DOI 10.1016/j.molmed.2010.01.003
   Lee S, 2005, J CELL BIOL, V169, P681, DOI 10.1083/jcb.200409115
   Lee SJ, 2006, AM J PHYSIOL-HEART C, V291, PH2836, DOI 10.1152/ajpheart.00113.2006
   Leick M, 2010, IMMUNOLOGY, V129, P536, DOI 10.1111/j.1365-2567.2009.03209.x
   Lepore F, 2018, FRONT IMMUNOL, V9, P0, DOI 10.3389/fimmu.2018.02750
   Leung SY, 1997, ACTA NEUROPATHOL, V93, P518, DOI 10.1007/s004010050647
   Lev S, 2001, CELL MOL NEUROBIOL, V21, P575, DOI 10.1023/A:1015183500719
   Levoye A, 2009, BLOOD, V113, P6085, DOI 10.1182/blood-2008-12-196618
   Li AH, 2003, J IMMUNOL, V170, P3369, DOI 10.4049/jimmunol.170.6.3369
   Li MZ, 2009, SEMIN CANCER BIOL, V19, P111, DOI 10.1016/j.semcancer.2008.11.001
   Liang K, 2018, MED SCI MONITOR, V24, P405, DOI 10.12659/MSM.906230
   Liang Z, 2007, BIOCHEM BIOPH RES CO, V359, P716, DOI 10.1016/j.bbrc.2007.05.182
   Lim VY, 2017, ADV IMMUNOL, V134, P47, DOI 10.1016/bs.ai.2017.02.001
   Lin EY, 2007, CANCER RES, V67, P5064, DOI 10.1158/0008-5472.CAN-07-0912
   Lin L, 2015, ONCOTARGET, V6, P34758, DOI 10.18632/oncotarget.5325
   Lin LF, 2019, J HEMATOL ONCOL, V12, P0, DOI 10.1186/s13045-019-0783-9
   Lin ZY, 2016, TUMOR BIOL, V37, P3461, DOI 10.1007/s13277-015-4172-x
   Liu JL, 2011, PLOS ONE, V6, P0, DOI 10.1371/journal.pone.0019495
   Liu YJ, 2019, CLIN EXP METASTAS, V36, P243, DOI 10.1007/s10585-019-09965-2
   Louis DN, 2007, ACTA NEUROPATHOL, V114, P547, DOI 10.1007/s00401-007-0278-6
   Low-Marchelli JM, 2013, CANCER RES, V73, P662, DOI 10.1158/0008-5472.CAN-12-0653
   Lucas AD, 2001, AM J PATHOL, V158, P855, DOI 10.1016/S0002-9440(10)64034-5
   Ludwig A, 2005, J NEUROCHEM, V93, P1293, DOI 10.1111/j.1471-4159.2005.03123.x
   Luker KE, 2012, ONCOGENE, V31, P4750, DOI 10.1038/onc.2011.633
   Luker KE, 2010, ONCOGENE, V29, P4599, DOI 10.1038/onc.2010.212
   Luker KE, 2006, CANCER LETT, V238, P30, DOI 10.1016/j.canlet.2005.06.021
   LUSTER AD, 1995, J EXP MED, V182, P219, DOI 10.1084/jem.182.1.219
   Luther SA, 2001, NAT IMMUNOL, V2, P102, DOI 10.1038/84205
   MAIONE TE, 1990, SCIENCE, V247, P77, DOI 10.1126/science.1688470
   Mandonnet E, 2003, ANN NEUROL, V53, P524, DOI 10.1002/ana.10528
   Mantovani A, 1999, IMMUNOL TODAY, V20, P254, DOI 10.1016/S0167-5699(99)01469-3
   Mantovani A, 2008, NATURE, V454, P436, DOI 10.1038/nature07205
   Mantovani A, 2006, NAT REV IMMUNOL, V6, P907, DOI 10.1038/nri1964
   Mantovani A, 2010, CURR OPIN IMMUNOL, V22, P231, DOI 10.1016/j.coi.2010.01.009
   Mantovani A, 2010, CYTOKINE GROWTH F R, V21, P27, DOI 10.1016/j.cytogfr.2009.11.007
   Maru SV, 2008, J NEUROIMMUNOL, V199, P35, DOI 10.1016/j.jneuroim.2008.04.029
   Massara M, 2017, FRONT IMMUNOL, V8, P0, DOI 10.3389/fimmu.2017.01349
   Massara M, 2016, J LEUKOCYTE BIOL, V99, P927, DOI 10.1189/jlb.3MR0915-431RR
   Matsushima K, 1989, CYTOKINE, V1, P2, DOI 10.1016/1043-4666(89)91043-0
   Mays AC, 2016, ANTICANCER RES, V36, P4013
   Mazzotti C, 2017, FRONT IMMUNOL, V8, P0, DOI 10.3389/fimmu.2017.01233
   Mehrad B, 2007, THROMB HAEMOSTASIS, V97, P755, DOI 10.1160/TH07-01-0040
   Mélik-Parsadaniantz S, 2008, J NEUROIMMUNOL, V198, P62, DOI 10.1016/j.jneuroim.2008.04.022
   Meng FB, 2015, INT J ONCOL, V46, P1109, DOI 10.3892/ijo.2014.2794
   Messmer D, 2011, BLOOD, V117, P882, DOI 10.1182/blood-2010-04-282400
   Meucci O, 1998, P NATL ACAD SCI USA, V95, P14500, DOI 10.1073/pnas.95.24.14500
   Migeotte I, 2002, EUR J IMMUNOL, V32, P494, DOI 10.1002/1521-4141(200202)32:2<494::AID-IMMU494>3.0.CO;2-Y
   Miller KD, 2005, EXP SUPPL, V94, P95
   MILLER LH, 1975, SCIENCE, V189, P561, DOI 10.1126/science.1145213
   Miller RJ, 2008, J NEUROSCI, V28, P11792, DOI 10.1523/JNEUROSCI.3588-08.2008
   Mishra P, 2011, J LEUKOCYTE BIOL, V89, P31, DOI 10.1189/jlb.0310182
   Mobini Gholam Reza, 2016, ACTA MED IRAN, V54, P302
   Moher D, 2009, PLOS MED, V6, P0, DOI 10.1136/bmj.i4086
   Monnier J, 2012, J IMMUNOL, V189, P956, DOI 10.4049/jimmunol.1102871
   Moogooei M, 2013, ACTA MED IRAN, V53, P770
   Moosavi SR, 2013, J MOL NEUROSCI, V50, P298, DOI 10.1007/s12031-013-9954-2
   Müller A, 2001, NATURE, V410, P50, DOI 10.1038/35065016
   Munk VC, 2006, SEMIN CARDIOL, V12, P21
   Murakami T, 2003, J EXP MED, V198, P1337, DOI 10.1084/jem.20030593
   Nagasawa T, 1996, NATURE, V382, P635, DOI 10.1038/382635a0
   Nakamura M, 2007, NEURO-ONCOLOGY, V9, P113, DOI 10.1215/15228517-2006-036
   Neil SJD, 2005, J VIROL, V79, P9618, DOI 10.1128/JVI.79.15.9618-9624.2005
   Nguyen M, 1997, AM J PATHOL, V150, P1307
   Nibbs RJB, 2001, AM J PATHOL, V158, P867, DOI 10.1016/S0002-9440(10)64035-7
   Nibbs RJB, 2007, J CLIN INVEST, V117, P1884, DOI 10.1172/JCI30068
   Nibbs RJB, 2013, NAT REV IMMUNOL, V13, P815, DOI 10.1038/nri3544
   Nishie A, 1999, CLIN CANCER RES, V5, P1107
   Nomiyama H, 2011, DEV COMP IMMUNOL, V35, P705, DOI 10.1016/j.dci.2011.01.019
   Nozawa H, 2006, P NATL ACAD SCI USA, V103, P12493, DOI 10.1073/pnas.0601807103
   OHayre M, 2008, BIOCHEM J, V409, P635, DOI 10.1042/BJ20071493
   Ocaka L, 2005, CYTOGENET GENOME RES, V108, P293, DOI 10.1159/000081519
   Oghumu S, 2014, IMMUNOLOGY, V143, P109, DOI 10.1111/imm.12293
   Oh JW, 2001, J IMMUNOL, V166, P2695, DOI 10.4049/jimmunol.166.4.2695
   Ohgaki H, 2007, AM J PATHOL, V170, P1445, DOI 10.2353/ajpath.2007.070011
   Ohgaki H, 2013, CLIN CANCER RES, V19, P764, DOI 10.1158/1078-0432.CCR-12-3002
   Ostrom QT, 2018, NEURO-ONCOLOGY, V20, P1, DOI 10.1093/neuonc/noy131
   Otero K, 2010, BLOOD, V116, P2942, DOI 10.1182/blood-2009-12-259903
   Owen JL, 2013, FRONT PHYSIOL, V4, P0, DOI 10.3389/fphys.2013.00159
   Papadopoulos EJ, 1999, EUR J IMMUNOL, V29, P2551, DOI 10.1002/(SICI)1521-4141(199908)29:08<2551::AID-IMMU2551>3.0.CO;2-T
   Park JY, 2017, J RECEPT SIG TRANSD, V37, P416, DOI 10.1080/10799893.2017.1298132
   Parsi B, 2016, MOL BIOL REP, V43, P583, DOI 10.1007/s11033-016-3995-x
   Patel AP, 2019, LANCET NEUROL, V18, P376, DOI 10.1016/S1474-4422(18)30468-X
   Petit I, 2007, TRENDS IMMUNOL, V28, P299, DOI 10.1016/j.it.2007.05.007
   Pilon-Thomas S, 2011, PLOS ONE, V6, P0, DOI 10.1371/journal.pone.0027729
   Ping YF, 2011, J PATHOL, V224, P344, DOI 10.1002/path.2908
   Popescu ID, 2014, PROTEOME SCI, V12, P0, DOI 10.1186/s12953-014-0047-0
   Proudfoot AEI, 1996, J BIOL CHEM, V271, P2599, DOI 10.1074/jbc.271.5.2599
   Pruenster M, 2009, NAT IMMUNOL, V10, P101, DOI 10.1038/ni.1675
   Puddinu V, 2017, ONCOTARGET, V8, P85068, DOI 10.18632/oncotarget.18844
   Qian BZ, 2011, NATURE, V475, P222, DOI 10.1038/nature10138
   Quinn KE, 2018, CYTOKINE, V109, P17, DOI 10.1016/j.cyto.2018.02.024
   Rafii S, 2008, SCIENCE, V319, P163, DOI 10.1126/science.1153615
   Raman D, 2011, EXP CELL RES, V317, P575, DOI 10.1016/j.yexcr.2011.01.005
   Rath D, 2015, J THROMB HAEMOST, V13, P719, DOI 10.1111/jth.12870
   Raychaudhuri B, 2011, NEURO-ONCOLOGY, V13, P591, DOI 10.1093/neuonc/nor042
   Rees J, 2009, EUR J RADIOL, V72, P54, DOI 10.1016/j.ejrad.2008.06.013
   Rempel SA, 2000, CLIN CANCER RES, V6, P102
   Reyes N, 2019, J BIOMED RES, V33, P17, DOI 10.7555/JBR.32.20170057
   Ridiandries A, 2016, INT J MOL SCI, V17, P0, DOI 10.3390/ijms17111856
   Righi E, 2011, CANCER RES, V71, P5522, DOI 10.1158/0008-5472.CAN-10-3143
   Rigo A, 2010, MOL CANCER, V9, P0, DOI 10.1186/1476-4598-9-273
   Roca H, 2009, J BIOL CHEM, V284, P34342, DOI 10.1074/jbc.M109.042671
   Romagnani P, 2001, J CLIN INVEST, V107, P53, DOI 10.1172/JCI9775
   Rong Y, 2006, J NEUROPATH EXP NEUR, V65, P529, DOI 10.1097/00005072-200606000-00001
   Rosito M, 2014, FRONT CELL NEUROSCI, V8, P0, DOI 10.3389/fncel.2014.00193
   Rosito M, 2012, J NEUROSCI, V32, P3154, DOI 10.1523/JNEUROSCI.4046-11.2012
   Rostène W, 2007, NAT REV NEUROSCI, V8, P895, DOI 10.1038/nrn2255
   Rostène W, 2011, FRONT NEUROENDOCRIN, V32, P10, DOI 10.1016/j.yfrne.2010.07.001
   Salazar N, 2018, MOL THER, V26, P1354, DOI 10.1016/j.ymthe.2018.02.030
   Salazar N, 2014, MOL CANCER, V13, P0, DOI 10.1186/1476-4598-13-198
   Salcedo R, 2000, BLOOD, V96, P34, DOI 10.1182/blood.V96.1.34.013a49_34_40
   Salcedo R, 2001, J IMMUNOL, V166, P7571, DOI 10.4049/jimmunol.166.12.7571
   Salmaggi A, 2005, J NEURO-ONCOL, V74, P287, DOI 10.1007/s11060-004-7327-y
   Samaras V, 2009, HUM IMMUNOL, V70, P391, DOI 10.1016/j.humimm.2009.03.011
   Santoni M, 2014, BIOMED RES INT, V2014, P0, DOI 10.1155/2014/768758
   Sarmadi P, 2015, MOL IMMUNOL, V68, P692, DOI 10.1016/j.molimm.2015.10.019
   Savino B, 2014, CANCER IMMUNOL RES, V2, P679, DOI 10.1158/2326-6066.CIR-13-0202
   Scala S, 2015, CLIN CANCER RES, V21, P4278, DOI 10.1158/1078-0432.CCR-14-0914
   Sciumè G, 2010, NEURO-ONCOLOGY, V12, P701, DOI 10.1093/neuonc/nop076
   Sgadari C, 1997, BLOOD, V89, P2635, DOI 10.1182/blood.V89.8.2635
   Shalaby T, 2016, JCMT, V2016, P176, DOI 10.20517/2394-4722.2016.12
   Shaw EG, 2008, J NEUROSURG, V109, P835, DOI 10.3171/JNS/2008/109/11/0835
   Shen F, 2014, NEUROSURG REV, V37, P367, DOI 10.1007/s10143-014-0539-5
   Shi JY, 2015, J PATHOL, V235, P546, DOI 10.1002/path.4450
   Sierro F, 2007, P NATL ACAD SCI USA, V104, P14759, DOI 10.1073/pnas.0702229104
   Singh AK, 2013, CYTOKINE GROWTH F R, V24, P41, DOI 10.1016/j.cytogfr.2012.08.007
   Singh RK, 2011, CANCER RES, V71, P3268, DOI 10.1158/0008-5472.CAN-10-2769
   Singh S, 2009, CANCER LETT, V283, P29, DOI 10.1016/j.canlet.2009.03.022
   Smith MCP, 2004, CANCER RES, V64, P8604, DOI 10.1158/0008-5472.CAN-04-1844
   Sozzani S, 2015, CARDIOVASC RES, V107, P364, DOI 10.1093/cvr/cvv150
   Staller P, 2003, NATURE, V425, P307, DOI 10.1038/nature01874
   Stevenson CB, 2008, NEUROSURGERY, V63, P560, DOI 10.1227/01.NEU.0000324896.26088.EF
   Strasly M, 2004, BLOOD, V103, P40, DOI 10.1182/blood-2003-05-1387
   STRIETER RM, 1995, J BIOL CHEM, V270, P27348, DOI 10.1074/jbc.270.45.27348
   Struyf S, 2011, BLOOD, V117, P480, DOI 10.1182/blood-2009-11-253591
   Sun XQ, 2011, CANCER METAST REV, V30, P269, DOI 10.1007/s10555-010-9266-8
   Szpakowska M, 2016, BIOCHEM PHARMACOL, V114, P14, DOI 10.1016/j.bcp.2016.05.012
   Tabouret E, 2015, ONCOTARGET, V6, P11664, DOI 10.18632/oncotarget.3256
   Tachibana K, 1998, NATURE, V393, P591, DOI 10.1038/31261
   Takanami I, 2003, INT J CANCER, V105, P186, DOI 10.1002/ijc.11063
   TAKESHIMA H, 1994, J NEUROSURG, V80, P1056, DOI 10.3171/jns.1994.80.6.1056
   Tang W, 2015, PATHOL BIOL, V63, P190, DOI 10.1016/j.patbio.2015.07.002
   TAPIA FJ, 1981, LANCET, V1, P808
   Tazzyman S, 2013, SEMIN CANCER BIOL, V23, P149, DOI 10.1016/j.semcancer.2013.02.003
   Teicher BA, 2010, CLIN CANCER RES, V16, P2927, DOI 10.1158/1078-0432.CCR-09-2329
   Terasaki M, 2011, BRAIN TUMOR PATHOL, V28, P89, DOI 10.1007/s10014-010-0013-1
   Thiery JP, 2009, CELL, V139, P871, DOI 10.1016/j.cell.2009.11.007
   Tiveron MC, 2006, J NEUROSCI, V26, P13273, DOI 10.1523/JNEUROSCI.4162-06.2006
   Townson JR, 2002, EUR J IMMUNOL, V32, P1230, DOI 10.1002/1521-4141(200205)32:5<1230::AID-IMMU1230>3.0.CO;2-L
   Tsai HH, 2002, CELL, V110, P373, DOI 10.1016/S0092-8674(02)00838-3
   Uhlen M, 2015, SCIENCE, V347, P0, DOI 10.1126/science.1260419
   Ulvmar MH, 2011, EXP CELL RES, V317, P556, DOI 10.1016/j.yexcr.2011.01.012
   Vacchini A, 2016, J LEUKOCYTE BIOL, V99, P883, DOI 10.1189/jlb.2MR1015-477R
   van der Meulen AAE, 2009, NEUROPATH APPL NEURO, V35, P579, DOI 10.1111/j.1365-2990.2009.01036.x
   VAN MEIR E, 1992, CANCER RES, V52, P4297
   da Cunha MLV, 2019, REV ASSOC MED BRAS, V65, P424, DOI 10.1590/1806-9282.65.3.424
   Vinet J, 2013, BRIT J PHARMACOL, V168, P1375, DOI 10.1111/bph.12042
   Volin MV, 2001, AM J PATHOL, V159, P1521, DOI 10.1016/S0002-9440(10)62537-0
   Wang HQ, 2013, CLIN CANCER RES, V19, P3764, DOI 10.1158/1078-0432.CCR-12-3725
   Wang JH, 2008, J BIOL CHEM, V283, P4283, DOI 10.1074/jbc.M707465200
   WANG JJ, 1974, J SURG ONCOL, V6, P211, DOI 10.1002/jso.2930060306
   Wang LP, 2015, MED ONCOL, V32, P0, DOI 10.1007/s12032-015-0696-6
   Wang YL, 2011, NEURON, V69, P61, DOI 10.1016/j.neuron.2010.12.005
   Watts AO, 2013, J BIOL CHEM, V288, P7169, DOI 10.1074/jbc.M112.406108
   Weber KSC, 1999, ARTERIOSCL THROM VAS, V19, P2085, DOI 10.1161/01.ATV.19.9.2085
   Weber M, 2004, MOL BIOL CELL, V15, P2492, DOI 10.1091/mbc.E03-09-0634
   Weninger W, 2003, J IMMUNOL, V170, P4638, DOI 10.4049/jimmunol.170.9.4638
   Werner L, 2011, J LEUKOCYTE BIOL, V90, P583, DOI 10.1189/jlb.0111101
   White GE, 2013, PHARMACOL REV, V65, P47, DOI 10.1124/pr.111.005074
   Wu FY, 2008, MOL CANCER RES, V6, P1276, DOI 10.1158/1541-7786.MCR-07-2108
   Wu YC, 2016, ONCOGENE, V35, P2123, DOI 10.1038/onc.2015.274
   Würth R, 2011, J NEUROIMMUNOL, V234, P115, DOI 10.1016/j.jneuroim.2011.01.006
   Xu R, 2016, CUREUS J MED SCIENCE, V8, P0, DOI 10.7759/cureus.471
   Yang L, 2015, ONCOTARGETS THER, V8, P3203, DOI 10.2147/OTT.S91626
   Yang XL, 2017, ONCOL REP, V38, P1393, DOI 10.3892/or.2017.5798
   Yates CC, 2007, AM J PATHOL, V171, P484, DOI 10.2353/ajpath.2007.061092
   Yin FQ, 2012, BIOCHEM BIOPH RES CO, V429, P168, DOI 10.1016/j.bbrc.2012.10.120
   Yu SH, 2011, DEV DYNAM, V240, P384, DOI 10.1002/dvdy.22549
   Yu XW, 2016, ONCOL REP, V35, P1557, DOI 10.3892/or.2015.4520
   Zabel BA, 2008, J EXP MED, V205, P2207, DOI 10.1084/jem.20080300
   Zabel BA, 2009, J IMMUNOL, V183, P3204, DOI 10.4049/jimmunol.0900269
   Zagzag D, 2008, AM J PATHOL, V173, P545, DOI 10.2353/ajpath.2008.071197
   Zeng XH, 2014, MED ONCOL, V31, P0, DOI 10.1007/s12032-014-0145-y
   Zeng XH, 2011, BREAST CANCER RES TR, V125, P715, DOI 10.1007/s10549-010-0875-2
   Zhang BG, 2013, EUR J CANCER, V49, P3900, DOI 10.1016/j.ejca.2013.07.146
   Zhao LF, 2015, ACTA BIOCH BIOPH SIN, V47, P890, DOI 10.1093/abbs/gmv095
   Zhou W, 2008, J NEUROSCI RES, V86, P3002, DOI 10.1002/jnr.21746
   Zhu B, 2012, STEM CELLS, V30, P2571, DOI 10.1002/stem.1239
   Zhu XM, 2011, J NEURO-ONCOL, V104, P83, DOI 10.1007/s11060-010-0473-5
   Zhu YX, 2014, INT J BIOL MARKER, V29, PE40, DOI 10.5301/jbm.5000057
   Zlotnik A, 2000, IMMUNITY, V12, P121, DOI 10.1016/S1074-7613(00)80165-X
   Zlotnik A, 2006, GENOME BIOL, V7, P0, DOI 10.1186/gb-2006-7-12-243
   Zlotnik A, 2012, IMMUNITY, V36, P705, DOI 10.1016/j.immuni.2012.05.008
   Zlotnik A, 2011, NAT REV IMMUNOL, V11, P597, DOI 10.1038/nri3049
   Zou YR, 1998, NATURE, V393, P595, DOI 10.1038/31269
NR 364
TC 73
Z9 77
U1 1
U2 21
PU MDPI
PI BASEL
PA MDPI AG, Grosspeteranlage 5, CH-4052 BASEL, SWITZERLAND
SN 1661-6596
EI 1422-0067
J9 INT J MOL SCI
JI Int. J. Mol. Sci.
PD MAY 15
PY 2020
VL 21
IS 10
BP 
EP 
DI 10.3390/ijms21103704
PG 52
WC Biochemistry & Molecular Biology; Chemistry, Multidisciplinary
SC Biochemistry & Molecular Biology; Chemistry
GA LW7GO
UT WOS:000539312100300
PM 32456359
DA 2025-02-17
ER

PT J
AU Shi, HP
   Luo, K
   Huang, W
AF Shi, Haiping
   Luo, Ke
   Huang, Wei
TI Bone Marrow Stromal Antigen 2 is a Potential Unfavorable Prognostic Factor for High-Grade Glioma
SO ONCOTARGETS AND THERAPY
LA English
DT Article
DE high-grade glioma; BST2; proliferation; prognosis
ID plasmacytoid dendritic cells; survival; bst2; bst2/tetherin; expression; tbl1xr1
AB Background: Bone marrow stromal antigen 2 (BST2) is considered as a transmembrane glycoprotein and plays essential roles in innate immunity. It has been recently reported that up-regulation of BST2 was associated with the development of breast carcinoma. However, the clinical significance of BST2 in glioma has not been identified. The purpose of the present study is to explore the expression pattern and the role of BST2 in the progression of high-grade glioma. Methods: Expression levels of BST2 were tested in glioma tissues by analyzing the GEO database and immunohistochemistry staining. The prognostic role of BST2 in glioma was evaluated through univariate and multivariate analyses. In vitro and in vivo assays were conducted to confirm the role of BST2 on promoting glioma proliferation. Results: The mRNA level of BST2 was higher in glioma tissues than that in nontumorous brain tissues. High protein level of BST2 was correlated with larger tumor size and advanced WHO grade. Glioma patients with a high BST2 level had worse overall survival. In addition, BST2 was defined as an independent risk factor for glioma prognosis. Cellular and xenograft studies revealed that BST2 can significantly promote glioma proliferation. Conclusion: Our study revealed that a high BST2 expression level was closely related to the unfavorable clinical features and poor prognosis of high-grade glioma patients. BST2 may serve as an invaluable prognostic indicator and novel therapeutic target for glioma treatment considering its membrane localization.
C1 [Shi, Haiping; Luo, Ke; Huang, Wei] Suining Cent Hosp, Dept Neurosurg, Suining, Sichuan, Peoples R China.
RP Shi, HP (通讯作者)，Suining Cent Hosp, 127 Desheng West Rd, Suining 629000, Sichuan, Peoples R China.
EM haipingshihps@126.com
CR Bleeker FE, 2012, J NEURO-ONCOL, V108, P11, DOI 10.1007/s11060-011-0793-0
   Cai DQ, 2009, BMC CANCER, V9, P0, DOI 10.1186/1471-2407-9-102
   Demoulin S, 2013, J LEUKOCYTE BIOL, V93, P343, DOI 10.1189/jlb.0812397
   Dietrich I, 2011, VET IMMUNOL IMMUNOP, V143, P255, DOI 10.1016/j.vetimm.2011.06.020
   Duan J, 2016, ONCOTARGETS THER, V9, P6741, DOI 10.2147/OTT.S115974
   Duffau H, 2017, DIFFUSE LOW -GRADE GLIOMAS IN ADULTS, V2nd, P0
   Fernández-Oliva A, 2016, J VIROL, V90, P725, DOI 10.1128/JVI.02431-15
   Hammonds J, 2010, PLOS PATHOG, V6, P0, DOI 10.1371/journal.ppat.1000749
   Herbert C, 2014, PLOS ONE, V9, P0, DOI 10.1371/journal.pone.0090436
   Hiramatsu K, 2015, CANCER SCI, V106, P1474, DOI 10.1111/cas.12738
   Holmgren AM, 2015, J VIROL, V89, P11011, DOI 10.1128/JVI.01745-15
   KARNOFSKY DA, 1948, CANCER-AM CANCER SOC, V1, P634, DOI 10.1002/1097-0142(194811)1:4<634::AID-CNCR2820010410>3.0.CO;2-L
   Kline C, 2018, J NEURO-ONCOL, V137, P103, DOI 10.1007/s11060-017-2701-8
   Kuang CM, 2017, CELL DEATH DIS, V8, P0, DOI 10.1038/cddis.2017.271
   Lewinski MK, 2015, J BIOL CHEM, V290, P10919, DOI 10.1074/jbc.M114.630095
   Liu HD, 2017, J GASTROEN HEPATOL, V32, P1570, DOI 10.1111/jgh.13749
   Liu HD, 2017, SCI REP-UK, V7, P0, DOI 10.1038/srep44275
   Liu WY, 2018, BIOTECHNOL LETT, V40, P1015, DOI 10.1007/s10529-018-2562-z
   Liu ZL, 2019, EBIOMEDICINE, V45, P181, DOI 10.1016/j.ebiom.2019.06.023
   Lo Sicco C, 2018, STEM CELL RES THER, V9, P0, DOI 10.1186/s13287-018-1056-1
   Loschko J, 2011, J IMMUNOL, V186, P6718, DOI 10.4049/jimmunol.1004029
   Mahauad-Fernandez WD, 2014, BONE MARROW STROMAL ANTIGEN 2 EXPRESSED IN CANCER CELLS PROMOTES MAMMARY TUMOR GROWTH AND METASTASIS, V16, P1, DOI 10.1186/s13058-014-0493-830.
   Mahauad-Fernandez WD, 2014, BREAST CANCER RES, V16, P0, DOI 10.1186/s13058-014-0493-8
   Maher EA, 2001, GENE DEV, V15, P1311, DOI 10.1101/gad.891601
   Mansouri M, 2009, J VIROL, V83, P9672, DOI 10.1128/JVI.00597-09
   Mukai S, 2017, ANN SURG ONCOL, V24, P594, DOI 10.1245/s10434-016-5100-z
   Ohgaki H, 2005, J NEUROPATH EXP NEUR, V64, P479, DOI 10.1093/jnen/64.6.479
   Sayeed A, 2013, PLOS ONE, V8, P0, DOI 10.1371/journal.pone.0067191
   Shi HP, 2017, BIOCHEM BIOPH RES CO, V491, P349, DOI 10.1016/j.bbrc.2017.07.097
   Smoll NR, 2012, NEURO-ONCOLOGY, V14, P1062, DOI 10.1093/neuonc/nos144
   Sun LX, 2006, CANCER CELL, V9, P287, DOI 10.1016/j.ccr.2006.03.003
   Sun RQ, 2019, EBIOMEDICINE, V47, P142, DOI 10.1016/j.ebiom.2019.08.062
   Tokarev A, 2013, J VIROL, V87, P2046, DOI 10.1128/JVI.02272-12
   Wainwright DA, 2011, EXP MOL PATHOL, V91, P440, DOI 10.1016/j.yexmp.2011.04.012
   Xu X, 2020, CRIT REV BIOCHEM MOL, V55, P1, DOI 10.1080/10409238.2020.1726279
   Zhang Q, 2019, ONCOGENE, V0, P1
   Zhang Q, 2018, J CELL MOL MED, V22, P3560, DOI 10.1111/jcmm.13634
NR 37
TC 8
Z9 9
U1 1
U2 4
PU DOVE MEDICAL PRESS LTD
PI ALBANY
PA PO BOX 300-008, ALBANY, AUCKLAND 0752, NEW ZEALAND
SN 1178-6930
EI 
J9 ONCOTARGETS THER
JI OncoTargets Ther.
PD JUN 15
PY 2020
VL 13
IS 
BP 8723
EP 8734
DI 
PG 12
WC Biotechnology & Applied Microbiology; Oncology
SC Biotechnology & Applied Microbiology; Oncology
GA OH7TE
UT WOS:000582795600014
PM 32943880
DA 2025-02-17
ER

PT J
AU Nava, S
   Lisini, D
   Frigerio, S
   Pogliani, S
   Pellegatta, S
   Gatti, L
   Finocchiaro, G
   Bersano, A
   Parati, EA
AF Nava, Sara
   Lisini, Daniela
   Frigerio, Simona
   Pogliani, Simona
   Pellegatta, Serena
   Gatti, Laura
   Finocchiaro, Gaetano
   Bersano, Anna
   Parati, Eugenio Agostino
TI PGE<sub>2</sub> Is Crucial for the Generation of FAST Whole- Tumor-Antigens Loaded Dendritic Cells Suitable for Immunotherapy in Glioblastoma
SO PHARMACEUTICS
LA English
DT Article
DE dendritic cells; Fast protocol; immunotherapy; PGE(2); GBM
ID cancer; prostaglandin-e2; expression; maturation; monocytes
AB Dendritic cells (DC) are the most potent antigen-presenting cells, strongly inducers of T cell-mediated immune responses and, as such, broadly used as vaccine adjuvant in experimental clinical settings. DC are widely generated from human monocytes following in vitro protocols which require 5-7 days of differentiation with GM-CSF and IL-4 followed by 2-3 days of activation/maturation. In attempts to shorten the vaccine's production, Fast-DC protocols have been developed. Here we reported a Fast-DC method in compliance with good manufacturing practices for the production of autologous mature dendritic cells loaded with antigens derived from whole tumor lysate, suitable for the immunotherapy in glioblastoma patients. The feasibility of generating Fast-DC pulsed with whole tumor lysate was assessed using a series of small-scale cultures performed in parallel with clinical grade large scale standard method preparations. Our results demonstrate that this Fast protocol is effective only in the presence of PGE(2) in the maturation cocktail to guarantee that Fast-DC cells exhibit a mature phenotype and fulfill all requirements for in vivo use in immunotherapy approaches. Fast-DC generated following this protocol were equally potent to standard DC in inducing Ag-specific T cell proliferation in vitro. Generation of Fast-DC not only reduces labor, cost, and time required for in vitro clinical grade DC development, but can also minimizes inter-preparations variability and the risk of contamination.
C1 [Nava, Sara; Lisini, Daniela; Frigerio, Simona; Pogliani, Simona; Gatti, Laura; Bersano, Anna; Parati, Eugenio Agostino] Fdn IRCCS Ist Neurol Carlo Besta, UPTC & Cerebrovasc Unit, Cell Therapy Prod Unit, I-20133 Milan, Italy.
   [Pellegatta, Serena; Finocchiaro, Gaetano] Fdn IRCCS Ist Neurol Carlo Besta, Unit Mol Neuro Oncol, I-20133 Milan, Italy.
   [Pellegatta, Serena] Fdn IRCCS Ist Neurol Carlo Besta, Lab Brain Tumor Immunotherapy, I-20133 Milan, Italy.
C3 Fondazione IRCCS Istituto Neurologico Carlo Besta; Fondazione IRCCS Istituto Neurologico Carlo Besta; Fondazione IRCCS Istituto Neurologico Carlo Besta
RP Nava, S (通讯作者)，Fdn IRCCS Ist Neurol Carlo Besta, UPTC & Cerebrovasc Unit, Cell Therapy Prod Unit, I-20133 Milan, Italy.
EM sara.nava@istituto-besta.it; daniela.lisini@istituto-besta.it; simona.frigerio@istituto-besta.it; simona.pogliani@istituto-besta.it; serena.pellegatta@istituto-besta.it; laura.gatti@istituto-besta.it; gaetano.finocchiaro@istituto-besta.it; anna.bersano@istituto-besta.it; eugenio.parati@istituto-besta.it
FU Italian Ministry of Health; IRCCS Neurological Institute C. Besta Foundation; Il Fondo di Gio
CR Bauer C, 2011, CANCER IMMUNOL IMMUN, V60, P1097, DOI 10.1007/s00262-011-1023-5
   Boullart ACI, 2008, CANCER IMMUNOL IMMUN, V57, P1589, DOI 10.1007/s00262-008-0489-2
   Brabants E, 2018, CYTOTHERAPY, V20, P1164, DOI 10.1016/j.jcyt.2018.06.006
   Constantino J, 2017, IMMUNOL RES, V65, P798, DOI 10.1007/s12026-017-8931-1
   Dauer M, 2003, J IMMUNOL, V170, P4069, DOI 10.4049/jimmunol.170.8.4069
   Fecci PE, 2019, J NEUROSURG, V131, P657, DOI 10.3171/2019.5.JNS181762
   Finocchiaro G, 2014, CURR OPIN ONCOL, V26, P608, DOI 10.1097/CCO.0000000000000135
   Gardner A, 2016, TRENDS IMMUNOL, V37, P855, DOI 10.1016/j.it.2016.09.006
   Ho CSK, 2002, BLOOD, V99, P2897, DOI 10.1182/blood.V99.8.2897
   Höltl L, 1998, LANCET, V352, P1358, DOI 10.1016/S0140-6736(05)60748-9
   Kalinski P, 2001, BLOOD, V97, P3466, DOI 10.1182/blood.V97.11.3466
   Kvistborg P, 2009, CELL IMMUNOL, V260, P56, DOI 10.1016/j.cellimm.2009.09.003
   Luft T, 2002, BLOOD, V100, P1362, DOI 10.1182/blood-2001-12-0360
   Massa C, 2015, J TRANSL MED, V13, P0, DOI 10.1186/s12967-015-0528-7
   Muthuswamy R, 2010, BLOOD, V116, P1454, DOI 10.1182/blood-2009-12-258038
   Nava S, 2012, PLOS ONE, V7, P0, DOI 10.1371/journal.pone.0052301
   Patente TA, 2019, FRONT IMMUNOL, V9, P0, DOI 10.3389/fimmu.2018.03176
   Pellegatta S, 2018, ONCOIMMUNOLOGY, V7, P0, DOI 10.1080/2162402X.2017.1412901
   Ramadan G, 2011, CYTOTECHNOLOGY, V63, P513, DOI 10.1007/s10616-011-9375-4
   Reis ES, 2006, INFLAMM RES, V55, P179, DOI 10.1007/s00011-006-0068-y
   Rieser C, 1997, J EXP MED, V186, P1603, DOI 10.1084/jem.186.9.1603
   Sabado RL, 2017, CELL RES, V27, P74, DOI 10.1038/cr.2016.157
   SALLUSTO F, 1994, J EXP MED, V179, P1109, DOI 10.1084/jem.179.4.1109
   Santos PM, 2018, J IMMUNOL, V200, P443, DOI 10.4049/jimmunol.1701024
   Schuler-Thurner B, 2000, J IMMUNOL, V165, P3492, DOI 10.4049/jimmunol.165.6.3492
   Skoberne M, 2004, TRENDS MOL MED, V10, P251, DOI 10.1016/j.molmed.2004.04.001
   SNIJDEWINT FGM, 1993, J IMMUNOL, V150, P5321
   Steinman RM, 2003, PATHOL BIOL, V51, P59, DOI 10.1016/S0369-8114(03)00096-8
   STEINMAN RM, 1978, P NATL ACAD SCI USA, V75, P5132, DOI 10.1073/pnas.75.10.5132
   Veglia F, 2017, CURR OPIN IMMUNOL, V45, P43, DOI 10.1016/j.coi.2017.01.002
   Weinmann O, 2003, IMMUNOLOGY, V110, P458, DOI 10.1111/j.1365-2567.2003.01764.x
   Yona S, 2013, IMMUNITY, V38, P79, DOI 10.1016/j.immuni.2012.12.001
NR 32
TC 4
Z9 4
U1 0
U2 3
PU MDPI
PI BASEL
PA ST ALBAN-ANLAGE 66, CH-4052 BASEL, SWITZERLAND
SN 
EI 1999-4923
J9 PHARMACEUTICS
JI Pharmaceutics
PD MAR 15
PY 2020
VL 12
IS 3
BP 
EP 
DI 10.3390/pharmaceutics12030215
PG 13
WC Pharmacology & Pharmacy
SC Pharmacology & Pharmacy
GA LE2GH
UT WOS:000526541000080
PM 32131407
DA 2025-02-17
ER

PT J
AU Wang, M
   Cai, Y
   Peng, Y
   Xu, B
   Hui, WT
   Jiang, YG
AF Wang, Ming
   Cai, Yang
   Peng, Yong
   Xu, Bo
   Hui, Wentao
   Jiang, Yugang
TI Exosomal LGALS9 in the cerebrospinal fluid of glioblastoma patients suppressed dendritic cell antigen presentation and cytotoxic T-cell immunity
SO CELL DEATH & DISEASE
LA English
DT Article
ID extracellular vesicles; tim-3; receptor; biogenesis; growth; tools
AB Glioblastoma multiforme (GBM) is highly invasive, with a high recurrence rate and limited treatment options, and is the deadliest glioma. Exosomes (Exos) have attracted much attention in the diagnosis and treatment of GBM and are expected to address the severe limitations of biopsy conditions. Exos in the cerebrospinal fluid (CSF) have great potential in GBM dynamic monitoring and intervention strategies. Here, we evaluated the difference in the proteome information of Exos from the CSF (CSF-Exos) between GBM patients and low-grade glioma patients, and the correlations between GBM-CSF-Exos and immunosuppressive properties. Our results indicates that GBM-CSF-Exos contained a unique protein, LGALS9 ligand, which bound to the TIM3 receptor of dendritic cells (DCs) in the CSF to inhibit antigen recognition, processing and presentation by DCs, leading to failure of the cytotoxic T-cell-mediated antitumor immune response. Blocking the secretion of exosomal LGALS9 from GBM tumors could cause mice to exhibit sustained DC tumor antigen-presenting activity and long-lasting antitumor immunity. We concluded that GBM cell-derived exosomal LGALS9 acts as a major regulator of tumor progression by inhibiting DC antigen presentation and cytotoxic T-cell activation in the CSF and that loss of this inhibitory effect can lead to durable systemic antitumor immunity.
C1 [Wang, Ming; Cai, Yang; Peng, Yong; Jiang, Yugang] Cent South Univ, Dept Neurosurg, Xiangya Hosp 2, Changsha 410011, Hunan, Peoples R China.
   [Xu, Bo] Xi An Jiao Tong Univ, Dept Neurosurg, Affiliated Hosp 1, Xian 710000, Shanxi, Peoples R China.
   [Hui, Wentao] Nanjing Normal Univ, Dept Biochem & Mol Biol, Nanjing 210000, Jiangsu, Peoples R China.
C3 Central South University; Xi'an Jiaotong University; Nanjing Normal University
RP Jiang, YG (通讯作者)，Cent South Univ, Dept Neurosurg, Xiangya Hosp 2, Changsha 410011, Hunan, Peoples R China.
EM 188201058@csu.edu.cn
FU Hunan Provincial Key Research and Development Program of Science and Technology Innovation Plan [2018SK213]
CR Abusamra AJ, 2005, BLOOD CELL MOL DIS, V35, P169, DOI 10.1016/j.bcmd.2005.07.001
   Akers JC, 2015, J NEURO-ONCOL, V123, P205, DOI 10.1007/s11060-015-1784-3
   Anderson AC, 2007, SCIENCE, V318, P1141, DOI 10.1126/science.1148536
   Basu B, 2019, BIOESSAYS, V41, P0, DOI 10.1002/bies.201800245
   Bebelman MP, 2018, PHARMACOL THERAPEUT, V188, P1, DOI 10.1016/j.pharmthera.2018.02.013
   Becker A, 2016, CANCER CELL, V30, P836, DOI 10.1016/j.ccell.2016.10.009
   Brown CE, 2016, NEW ENGL J MED, V375, P2561, DOI 10.1056/NEJMoa1610497
   Chassé H, 2017, NUCLEIC ACIDS RES, V45, P0, DOI 10.1093/nar/gkw907
   Colombo M, 2014, ANNU REV CELL DEV BI, V30, P255, DOI 10.1146/annurev-cellbio-101512-122326
   Cong L, 2015, METHODS MOL BIOL, V1239, P197, DOI 10.1007/978-1-4939-1862-1_10
   Davis ME, 2016, CLIN J ONCOL NURS, V20, P2, DOI 10.1188/16.CJON.S1.2-8
   de Graaf MT, 2011, CYTOM PART B-CLIN CY, V80B, P43, DOI 10.1002/cyto.b.20542
   Desjardins A, 2018, NEW ENGL J MED, V379, P150, DOI 10.1056/NEJMoa1716435
   Dunn Gavin P, 2007, CANCER IMMUN, V7, P12
   Elahi S, 2012, BLOOD, V119, P4192, DOI 10.1182/blood-2011-11-389585
   Elkord E, 2005, IMMUNOLOGY, V114, P204, DOI 10.1111/j.1365-2567.2004.02076.x
   Feng ZY, 2017, CELL DEATH DIS, V8, P0, DOI 10.1038/cddis.2017.549
   Figueroa JM, 2017, NEURO-ONCOLOGY, V19, P1494, DOI 10.1093/neuonc/nox085
   Gleason MK, 2012, BLOOD, V119, P3064, DOI 10.1182/blood-2011-06-360321
   Huang DW, 2009, NAT PROTOC, V4, P44, DOI 10.1038/nprot.2008.211
   Huang DW, 2009, NUCLEIC ACIDS RES, V37, P1, DOI 10.1093/nar/gkn923
   Hurwitz SN, 2016, J EXTRACELL VESICLES, V5, P0, DOI 10.3402/jev.v5.31295
   Kikushige Y, 2015, CELL STEM CELL, V17, P341, DOI 10.1016/j.stem.2015.07.011
   Komohara Y, 2008, J PATHOL, V216, P15, DOI 10.1002/path.2370
   Lee DH, 1998, TRENDS CELL BIOL, V8, P397, DOI 10.1016/S0962-8924(98)01346-4
   Liang TY, 2019, WORLD NEUROSURG, V132, PE455, DOI 10.1016/j.wneu.2019.08.117
   Lim M, 2018, NAT REV CLIN ONCOL, V15, P422, DOI 10.1038/s41571-018-0003-5
   Liu CR, 2006, J IMMUNOL, V176, P1375, DOI 10.4049/jimmunol.176.3.1375
   Louis DN, 2016, ACTA NEUROPATHOL, V131, P803, DOI 10.1007/s00401-016-1545-1
   Mathivanan S, 2010, J PROTEOMICS, V73, P1907, DOI 10.1016/j.jprot.2010.06.006
   Mauvezin C, 2015, AUTOPHAGY, V11, P1437, DOI 10.1080/15548627.2015.1066957
   Maxwell R, 2017, CURR TREAT OPTION ON, V18, P0, DOI 10.1007/s11864-017-0492-y
   Nair Smita, 2012, CURR PROTOC IMMUNOL, VChapter 7, P0, DOI 10.1002/0471142735.im0732s99
   Ohgaki H, 2013, CLIN CANCER RES, V19, P764, DOI 10.1158/1078-0432.CCR-12-3002
   Omuro A, 2013, JAMA-J AM MED ASSOC, V310, P1842, DOI 10.1001/jama.2013.280319
   Pegtel DM, 2019, ANNU REV BIOCHEM, V88, P487, DOI 10.1146/annurev-biochem-013118-111902
   Poggio M, 2019, CELL, V177, P414, DOI 10.1016/j.cell.2019.02.016
   Raposo G, 2013, J CELL BIOL, V200, P373, DOI 10.1083/jcb.201211138
   Rider MA, 2016, SCI REP-UK, V6, P0, DOI 10.1038/srep23978
   Santiago-Dieppa DR, 2014, EXPERT REV MOL DIAGN, V14, P819, DOI 10.1586/14737159.2014.943193
   Théry C, 2002, NAT REV IMMUNOL, V2, P569, DOI 10.1038/nri855
   Wei ZY, 2017, NAT COMMUN, V8, P0, DOI 10.1038/s41467-017-01196-x
   Weller M, 2017, LANCET ONCOL, V18, P1373, DOI 10.1016/S1470-2045(17)30517-X
   Wolfers J, 2001, NAT MED, V7, P297, DOI 10.1038/85438
   Yu SH, 2007, J IMMUNOL, V178, P6867, DOI 10.4049/jimmunol.178.11.6867
   Zeng AL, 2018, CANCER LETT, V436, P10, DOI 10.1016/j.canlet.2018.08.004
   Zhou Q, 2011, BLOOD, V117, P4501, DOI 10.1182/blood-2010-10-310425
   Zhu C, 2005, NAT IMMUNOL, V6, P1245, DOI 10.1038/ni1271
NR 48
TC 78
Z9 83
U1 3
U2 27
PU SPRINGERNATURE
PI LONDON
PA CAMPUS, 4 CRINAN ST, LONDON, N1 9XW, ENGLAND
SN 2041-4889
EI 
J9 CELL DEATH DIS
JI Cell Death Dis.
PD OCT 22
PY 2020
VL 11
IS 10
BP 
EP 
DI 10.1038/s41419-020-03042-3
PG 16
WC Cell Biology
SC Cell Biology
GA ON2DA
UT WOS:000586517300006
PM 33093453
DA 2025-02-17
ER

PT J
AU Lv, L
   Huang, JC
   Xi, HP
   Zhou, XY
AF Lv, Li
   Huang, Jiangchao
   Xi, Haipeng
   Zhou, Xiangyang
TI Efficacy and safety of dendritic cell vaccines for patients with glioblastoma: A meta-analysis of randomized controlled trials
SO INTERNATIONAL IMMUNOPHARMACOLOGY
LA English
DT Review
DE Glioblastoma; Dendritic cell; Vaccine; Immunotherapy; Meta-analysis
ID glioma; immunotherapy; multiforme; therapy
AB Background: Dendritic cell (DC)-based vaccination has been suggested to be promising for glioblastoma. However, the evidence in randomized controlled trials (RCTs) is inconsistent. We aimed to systematically evaluate the efficacy and safety of DC vaccine for glioblastoma via a meta-analysis of RCTs. Methods: Related randomized controlled trials (RCTs) were identified via a search of PubMed, Embase, and Cochrane's Library. We used a random-effect model to pool the results. Results: Six phase II RCTs with 347 patients with newly diagnosed or recurrent glioblastoma that underwent conventional treatments were included. Compared to the control group with placebo or blank treatment, DC vaccine was associated with significantly improved overall survival in patients with glioblastoma (hazard ratio [HR]: 0.69, 95% confidence interval [CI]: 0.49 to 0.97, p = 0.03) with moderate heterogeneity (p for Cochrane's Q test = 0.07, I-2 = 51%). A trend of improved progression-free survival was also detected in patients allocated to the DC vaccine group compared to those in the control group (HR: 0.76, 95% CI: 0.56 to 1.02, p = 0.07), with no significant heterogeneity (I-2 = 0%). Moreover, the incidence of adverse events was not significant between patients treated with DC vaccine or control (odds ratio = 1.52, 95% CI: 0.88 to 2.62, p = 0.14; I-2 = 0%). Conclusions: Evidence based on phase II RCTs suggests that DC vaccine may improve the survival of patients with glioblastoma. Large-scale RCTs are needed to validate the findings and determine the optimal regimens for DC vaccine.
C1 [Lv, Li; Huang, Jiangchao; Xi, Haipeng; Zhou, Xiangyang] Univ South China, Affiliated Hosp 1, Dept Neurosurg, 69 Chuanshan Rd, Hengyang 421001, Hunan, Peoples R China.
C3 University of South China
RP Zhou, XY (通讯作者)，Univ South China, Affiliated Hosp 1, Dept Neurosurg, 69 Chuanshan Rd, Hengyang 421001, Hunan, Peoples R China.
EM 193767@163.com
FU Youth Foundation; Hunan Provincial Natural Science Foundation of China [2019JJ50540]
CR Alexander BM, 2017, J CLIN ONCOL, V35, P2402, DOI 10.1200/JCO.2017.73.0119
   Authier A, 2015, INT J CANCER, V136, P2566, DOI 10.1002/ijc.29309
   Buchroithner J, 2018, CANCERS, V10, P0, DOI 10.3390/cancers10100372
   Buchroithner J, 2014, INT J CLIN PHARM TH, V52, P76, DOI 10.5414/CPXCES13EA02
   Cao JX, 2014, PLOS ONE, V9, P0, DOI 10.1371/journal.pone.0107173
   Chaul-Barbosa C, 2019, CURR ONCOL REP, V21, P0, DOI 10.1007/s11912-019-0834-y
   Chen Q, 2019, INT J CANCER, V145, P517, DOI 10.1002/ijc.32102
   Cho DY, 2012, WORLD NEUROSURG, V77, P736, DOI 10.1016/j.wneu.2011.08.020
   Cuoco JA, 2018, WORLD NEUROSURG, V120, P302, DOI 10.1016/j.wneu.2018.08.202
   Dhodapkar MV, 2014, SCI TRANSL MED, V6, P0, DOI 10.1126/scitranslmed.3008068
   Eckel-Passow JE, 2015, NEW ENGL J MED, V372, P2499, DOI 10.1056/NEJMoa1407279
   Egger M, 1997, BMJ-BRIT MED J, V315, P629, DOI 10.1136/bmj.315.7109.629
   Hailemichael Y, 2018, J CLIN INVEST, V128, P1338, DOI 10.1172/JCI93303
   Higgins JPT, 2003, BMJ-BRIT MED J, V327, P557, DOI 10.1136/bmj.327.7414.557
   Higgins JPT, 2002, STAT MED, V21, P1539, DOI 10.1002/sim.1186
   Higgins JPT, 2010, SURGERY, V0, P0, DOI DOI 10.1016/J.SURG.2009.06.030
   Jackson CM, 2019, NAT IMMUNOL, V20, P1100, DOI 10.1038/s41590-019-0433-y
   Jie X, 2012, CELL BIOCHEM BIOPHYS, V62, P91, DOI 10.1007/s12013-011-9265-6
   Kong ZR, 2018, HUM VACC IMMUNOTHER, V14, P255, DOI 10.1080/21645515.2017.1388481
   Li CL, 2018, ONCOTARGETS THER, V11, P7277, DOI 10.2147/OTT.S177768
   Liau LM, 2018, J TRANSL MED, V16, P0, DOI 10.1186/s12967-018-1507-6
   Masuda Y, 2019, INT IMMUNOPHARMACOL, V67, P408, DOI 10.1016/j.intimp.2018.12.039
   Reap EA, 2018, CANCER RES, V78, P256, DOI 10.1158/0008-5472.CAN-17-0469
   Sarivalasis A, 2019, J TRANSL MED, V17, P0, DOI 10.1186/s12967-019-02133-w
   Strepkos D, 2020, J MOL MED, V98, P1, DOI 10.1007/s00109-019-01835-4
   Taylor OG, 2019, FRONT ONCOL, V9, P0, DOI 10.3389/fonc.2019.00963
   Tierney JF, 2007, TRIALS, V8, P0, DOI 10.1186/1745-6215-8-16
   Tykocki T, 2018, J CLIN NEUROSCI, V54, P7, DOI 10.1016/j.jocn.2018.05.002
   Vatu Bogdan Ionel, 2019, J IMMUNOASSAY IMMUNOCHEM, V40, P70, DOI 10.1080/15321819.2018.1551804
   Wang X, 2014, CANCER INVEST, V32, P451, DOI 10.3109/07357907.2014.958234
   Wei J, 2011, PLOS ONE, V6, P0, DOI 10.1371/journal.pone.0016195
   Wen PY, 2019, CLIN CANCER RES, V25, P5799, DOI 10.1158/1078-0432.CCR-19-0261
   Yao Y, 2018, CANCER IMMUNOL IMMUN, V67, P1777, DOI 10.1007/s00262-018-2232-y
NR 34
TC 25
Z9 26
U1 0
U2 6
PU ELSEVIER
PI AMSTERDAM
PA RADARWEG 29, 1043 NX AMSTERDAM, NETHERLANDS
SN 1567-5769
EI 1878-1705
J9 INT IMMUNOPHARMACOL
JI Int. Immunopharmacol.
PD JUN 15
PY 2020
VL 83
IS 
BP 
EP 
DI 10.1016/j.intimp.2020.106336
PG 7
WC Immunology; Pharmacology & Pharmacy
SC Immunology; Pharmacology & Pharmacy
GA LR8PQ
UT WOS:000535959000032
PM 32213460
DA 2025-02-17
ER

PT J
AU Mitsuya, K
   Akiyama, Y
   Iizuka, A
   Miyata, H
   Deguchi, S
   Hayashi, N
   Maeda, C
   Kondou, R
   Kanematsu, A
   Watanabe, K
   Ashizawa, T
   Abe, Y
   Ito, I
   Oishi, T
   Sugino, T
   Nakasu, Y
   Yamaguchi, K
AF Mitsuya, Koichi
   Akiyama, Yasuto
   Iizuka, Akira
   Miyata, Haruo
   Deguchi, Shoichi
   Hayashi, Nakamasa
   Maeda, Chie
   Kondou, Ryota
   Kanematsu, Akari
   Watanabe, Kyoko
   Ashizawa, Tadashi
   Abe, Yoshiaki
   Ito, Ichiro
   Oishi, Takuma
   Sugino, Takashi
   Nakasu, Yoko
   Yamaguchi, Ken
TI Alpha-type-1 Polarized Dendritic Cell-based Vaccination in Newly Diagnosed High-grade Glioma: A Phase II Clinical Trial
SO ANTICANCER RESEARCH
LA English
DT Article
DE Activated dendritic cell; immunotherapy; high-grade glioma; HLA-A24; phase II trial
ID glioblastoma; temozolomide; radiotherapy; immunization; blockade; therapy; system; idh1
AB Background/Aim: Glioblastoma multiforme (GBM) is an intractable tumor that has a very poor prognosis despite intensive treatment with temozolomide plus radiotherapy. Patients and Methods: Sixteen newly diagnosed patients with high-grade gliomas were enrolled in a phase II study of the alpha-type-1 DC vaccine. Briefly, DCs obtained from the culture of enriched monocytes in the presence of a cytokine cocktail, were pulsed with a cocktail of 5 synthetic peptides and cryopreserved until injection into patients. Results: The amount of IL-12 produced by activated DCs was higher than that previously reported. Among 15 evaluable patients, 10 showed positive CTL responses to any peptides in an ELISPOT assay. After 6 years of observation, five patients were still alive, and two of these patients were relapse-free. Moreover, a significant survival-prolonging effect was verified in DC-treated glioma patients. Conclusion: Peptide-cocktail-pulsed alpha-type-1 DC vaccines have a potential therapeutic effect on survival when used in combination with the standard regimen, which is partly based on IL-12-IFN-gamma-mediated T-cell activation.
C1 [Mitsuya, Koichi; Akiyama, Yasuto; Iizuka, Akira; Miyata, Haruo; Maeda, Chie; Kondou, Ryota; Kanematsu, Akari; Watanabe, Kyoko; Ashizawa, Tadashi] Shizuoka Canc Ctr Hosp, Shizuoka Canc Ctr, Res Inst, Immunotherapy Div, Shizuoka, Japan.
   [Mitsuya, Koichi; Akiyama, Yasuto; Deguchi, Shoichi; Hayashi, Nakamasa; Nakasu, Yoko] Shizuoka Canc Ctr Hosp, Div Neurosurg, Shizuoka, Japan.
   [Abe, Yoshiaki] Shizuoka Canc Ctr Hosp, Div Blood Transfus, Shizuoka, Japan.
   [Oishi, Takuma; Sugino, Takashi] Shizuoka Canc Ctr Hosp, Div Diagnost Pathol, Shizuoka, Japan.
   [Yamaguchi, Ken] Shizuoka Canc Ctr Hosp, Off President, Shizuoka, Japan.
   [Ito, Ichiro] Nagano Red Cross Hosp, Div Pathol, Nagano, Japan.
C3 Shizuoka Cancer Center; Shizuoka Cancer Center; Shizuoka Cancer Center; Shizuoka Cancer Center; Shizuoka Cancer Center; Nagano Red Cross Hospital
RP Akiyama, Y (通讯作者)，Shizuoka Canc Ctr, Res Inst, Immunotherapy Div, 1007 Shimonagakubo, Nagaizumi, Shizuoka 4118777, Japan.
EM y.akiyama@scchr.jp
FU Shizuoka Prefectural Government, Japan; Grants-in-Aid for Scientific Research [20K07649] Funding Source: KAKEN
CR Akiyama Y, 2000, GENE THER, V7, P2113, DOI 10.1038/sj.gt.3301353
   Akiyama Y, 2012, BMC CANCER, V12, P0, DOI 10.1186/1471-2407-12-623
   Algazi AP, 2020, CLIN CANCER RES, V26, P2827, DOI 10.1158/1078-0432.CCR-19-2217
   Amankulor NM, 2017, GENE DEV, V31, P774, DOI 10.1101/gad.294991.116
   Ashizawa T, 2017, CLIN CANCER RES, V23, P149, DOI 10.1158/1078-0432.CCR-16-0122
   Batchelor TT, 2014, CLIN CANCER RES, V20, P5612, DOI 10.1158/1078-0432.CCR-14-0834
   Batchelor TT, 2013, J CLIN ONCOL, V31, P3212, DOI 10.1200/JCO.2012.47.2464
   Carro MS, 2010, NATURE, V463, P318, DOI 10.1038/nature08712
   Filley AC, 2017, ONCOTARGET, V8, P91779, DOI 10.18632/oncotarget.21586
   Garg AD, 2017, TRENDS IMMUNOL, V38, P577, DOI 10.1016/j.it.2017.05.006
   Garris CS, 2018, IMMUNITY, V49, P1148, DOI 10.1016/j.immuni.2018.09.024
   Greaney SK, 2020, CANCER IMMUNOL RES, V8, P246, DOI 10.1158/2326-6066.CIR-19-0359
   Hilf N, 2019, NATURE, V565, P240, DOI 10.1038/s41586-018-0810-y
   Ikushima H, 2009, CELL STEM CELL, V5, P504, DOI 10.1016/j.stem.2009.08.018
   Liau LM, 2018, J TRANSL MED, V16, P0, DOI 10.1186/s12967-018-1507-6
   Liau LM, 2005, CLIN CANCER RES, V11, P5515, DOI 10.1158/1078-0432.CCR-05-0464
   Long GV, 2019, LANCET ONCOL, V20, P1083, DOI 10.1016/S1470-2045(19)30274-8
   Mailliard RB, 2004, CANCER RES, V64, P5934, DOI 10.1158/0008-5472.CAN-04-1261
   McFarland BC, 2011, MOL CANCER THER, V10, P2384, DOI 10.1158/1535-7163.MCT-11-0480
   Mirimanoff RO, 2006, J CLIN ONCOL, V24, P2563, DOI 10.1200/JCO.2005.04.5963
   Okada H, 2011, J CLIN ONCOL, V29, P330, DOI 10.1200/JCO.2010.30.7744
   Park J, 2019, CLIN CANCER RES, V25, P2549, DOI 10.1158/1078-0432.CCR-18-2564
   Pham NLL, 2009, J IMMUNOL, V183, P2337, DOI 10.4049/jimmunol.0901203
   Reardon DA, 2008, J CLIN ONCOL, V26, P5610, DOI 10.1200/JCO.2008.16.7510
   Stupp R, 2005, NEW ENGL J MED, V352, P987, DOI 10.1056/NEJMoa043330
   Stupp R, 2017, JAMA-J AM MED ASSOC, V318, P2306, DOI 10.1001/jama.2017.18718
   Végváry Z, 2020, ANTICANCER RES, V40, P4237, DOI 10.21873/anticanres.14425
   Verhaak RGW, 2010, CANCER CELL, V17, P98, DOI 10.1016/j.ccr.2009.12.020
   Weller M, 2017, LANCET ONCOL, V18, P1373, DOI 10.1016/S1470-2045(17)30517-X
   Xiao ZG, 2009, J IMMUNOL, V182, P2786, DOI 10.4049/jimmunol.0803484
   Zhao S, 2019, CANCER IMMUNOL RES, V7, P630, DOI 10.1158/2326-6066.CIR-17-0640
NR 31
TC 25
Z9 26
U1 1
U2 14
PU INT INST ANTICANCER RESEARCH
PI ATHENS
PA EDITORIAL OFFICE 1ST KM KAPANDRITIOU-KALAMOU RD KAPANDRITI, PO BOX 22, ATHENS 19014, GREECE
SN 0250-7005
EI 1791-7530
J9 ANTICANCER RES
JI Anticancer Res.
PD NOV 15
PY 2020
VL 40
IS 11
BP 6473
EP 6484
DI 10.21873/anticanres.14669
PG 12
WC Oncology
SC Oncology
GA OH6EL
UT WOS:000582681900054
PM 33109586
DA 2025-02-17
ER

PT J
AU Devlin, JC
   Zwack, EE
   Tang, MS
   Li, Z
   Fenyo, D
   Torres, VJ
   Ruggles, KV
   Loke, P
AF Devlin, Joseph C.
   Zwack, Erin E.
   Tang, Mei San
   Li, Zhi
   Fenyo, David
   Torres, Victor J.
   Ruggles, Kelly V.
   Loke, P'ng
TI Distinct Features of Human Myeloid Cell Cytokine Response Profiles Identify Neutrophil Activation by Cytokines as a Prognostic Feature during Tuberculosis and Cancer
SO JOURNAL OF IMMUNOLOGY
LA English
DT Article
ID expression; gene; macrophages; phenotype; diagnosis; subsets
AB Myeloid cells are a vital component of innate immunity and comprise monocytes, macrophages, dendritic cells, and granulocytes. How myeloid cell lineage affects activation states in response to cytokines remains poorly understood. The cytokine environment and cellular infiltrate during an inflammatory response may contain prognostic features that predict disease outcome. In this study, we analyzed the transcriptional responses of human monocytes, macrophages, dendritic cells, and neutrophils in response to stimulation by IFN-gamma, IFN-beta, IFN-lambda, IL-4, IL-13, and IL-10 cytokines to better understand the heterogeneity of activation states in inflammatory conditions. This generated a myeloid cell-cytokine-specific response matrix that can infer representation of myeloid cells and the cytokine environment they encounter during infection, in tumors and in whole blood. Neutrophils were highly responsive to type 1 and type 2 cytokine stimulation but did not respond to IL-10. We identified transcripts specific to IFN-beta stimulation, whereas other IFN signature genes were upregulated by both IFN-gamma and IFN-beta. When we used our matrix to deconvolute blood profiles from tuberculosis patients, the IFN-beta-specific neutrophil signature was reduced in tuberculosis patients with active disease, whereas the shared response to IFN-gamma and IFN-beta in neutrophils was increased. When applied to glioma patients, transcripts of neutrophils exposed to IL-4/IL-13 and monocyte responses to IFN-gamma or IFN-beta emerged as opposing predictors of patient survival. Hence, by dissecting how different myeloid cells respond to cytokine activation, we can delineate biological roles for myeloid cells in different cytokine environments during disease processes, especially during infection and tumor progression.
C1 [Devlin, Joseph C.; Ruggles, Kelly V.] NYU, Grossman Sch Med, Sackler Inst Grad Biomed Sci, 550 1St Ave, New York, NY 10016 USA.
   [Devlin, Joseph C.; Zwack, Erin E.; Tang, Mei San; Torres, Victor J.; Loke, P'ng] NYU, Dept Microbiol, Grossman Sch Med, New York, NY 10016 USA.
   [Devlin, Joseph C.; Li, Zhi; Fenyo, David; Ruggles, Kelly V.] NYU, Grossman Sch Med, Inst Syst Genet, 550 1St Ave, New York, NY 10016 USA.
   [Fenyo, David] NYU, Dept Biochem & Mol Pharmacol, Grossman Sch Med, 550 1St Ave, New York, NY 10016 USA.
   [Ruggles, Kelly V.] NYU, Dept Med, Div Translat Med, Grossman Sch Med, 550 1St Ave, New York, NY 10016 USA.
   [Ruggles, Kelly V.] NYU, Grossman Sch Med, Appl Bioinformat Labs, 550 1St Ave, New York, NY 10016 USA.
   [Loke, P'ng] NIAID, Parasit Dis Lab, NIH, 5601 Fishers Lane,MSC 9806, Bethesda, MD 20892 USA.
C3 New York University; New York University; New York University; New York University; New York University; New York University; National Institutes of Health (NIH) - USA; NIH National Institute of Allergy & Infectious Diseases (NIAID)
RP Loke, P (通讯作者)，NIAID, Parasit Dis Lab, NIH, 5601 Fishers Lane,MSC 9806, Bethesda, MD 20892 USA.; Torres, VJ (通讯作者)，NYU, Dept Microbiol, Alexandria Ctr Life Sci, Grossman Sch Med, 430 East 29th St, New York, NY 10016 USA.; Ruggles, KV (通讯作者)，NYU, Grossman Sch Med, Translational Res Bldg,227 East 30th St, New York, NY 10016 USA.
EM victor.torres@nyulangone.org; kelly.ruggles@nyulangone.org; png.loke@nih.gov
FU Division of Intramural Research, National Institutes of Health (NIH)/National Institute of Allergy and Infectious Diseases (NIAID) [AI099394, AI121244, AI105129, AI130945, AI133977]; NIH/National Institute of Diabetes and Digestive and Kidney Diseases [DK103788]; NIH/National Heart, Lung, and Blood Institute [HL084312]; U.S. Department of Defense [W81XWH-16-1-0256]; NIH/NIAID Institutional Research Training Grant in Immunology and Inflammation [T32AI100853]; NIH/NIAID Institutional Research Training Grant on Infectious Disease and Basic Microbiological Mechanisms [T32AI007180]; Laura and Isaac Perlmutter Cancer Center; New York University Cancer Center [P30CA016087]; Burroughs Wellcome Fund Investigator in the Pathogenesis of Infectious Diseases
CR Anders S, 2015, BIOINFORMATICS, V31, P166, DOI 10.1093/bioinformatics/btu638
   Anderson ST, 2014, NEW ENGL J MED, V370, P1712, DOI 10.1056/NEJMoa1303657
   Andres-Terre M, 2015, IMMUNITY, V43, P1199, DOI 10.1016/j.immuni.2015.11.003
   Unknown -, 2018, R LANG ENV STAT COMP, V0, P0
   Berry MPR, 2010, NATURE, V466, P973, DOI 10.1038/nature09247
   Bloom CI, 2012, PLOS ONE, V7, P0, DOI 10.1371/journal.pone.0046191
   Cao XC, 2002, J IMMUNOL, V169, P4770, DOI 10.4049/jimmunol.169.9.4770
   Ceccarelli M, 2016, CELL, V164, P550, DOI 10.1016/j.cell.2015.12.028
   Chen F, 2014, NAT IMMUNOL, V15, P938, DOI 10.1038/ni.2984
   Chen R, 2014, CANCER RES, V74, P2892, DOI 10.1158/0008-5472.CAN-13-2775
   Chowdhury RR, 2018, NATURE, V560, P644, DOI 10.1038/s41586-018-0439-x
   Cohen AL, 2013, CURR NEUROL NEUROSCI, V13, P0, DOI 10.1007/s11910-013-0345-4
   Duffy D, 2017, CLIN IMMUNOL, V183, P325, DOI 10.1016/j.clim.2017.09.019
   Elliott TOJP, 2015, J INFECT DIS, V212, P1469, DOI 10.1093/infdis/jiv238
   Fridlender ZG, 2009, CANCER CELL, V16, P183, DOI 10.1016/j.ccr.2009.06.017
   Gentles AJ, 2015, NAT MED, V21, P938, DOI 10.1038/nm.3909
   Glass R, 2014, ACTA NEUROPATHOL, V128, P347, DOI 10.1007/s00401-014-1274-2
   Hashimshony T, 2016, GENOME BIOL, V17, P0, DOI 10.1186/s13059-016-0938-8
   Kaforou M, 2013, PLOS MED, V10, P0, DOI 10.1371/journal.pmed.1001538
   Kamran N, 2017, MOL THER, V25, P232, DOI 10.1016/j.ymthe.2016.10.003
   KOHONEN T, 1990, P IEEE, V78, P1464, DOI 10.1109/5.58325
   Kuhn M, 2008, J STAT SOFTW, V28, P1, DOI 10.18637/jss.v028.i05
   Langmead B, 2012, NAT METHODS, V9, P357, DOI 10.1038/NMETH.1923
   Lee AJ, 2018, FRONT IMMUNOL, V9, P0, DOI 10.3389/fimmu.2018.02061
   Leong S, 2018, TUBERCULOSIS, V109, P41, DOI 10.1016/j.tube.2018.01.002
   Love MI, 2014, GENOME BIOL, V15, P0, DOI 10.1186/s13059-014-0550-8
   Maertzdorf Jeroen, 2011, PLOS ONE, V6, Pe26938, DOI 10.1371/journal.pone.0026938
   Mantovani A, 2009, CANCER CELL, V16, P173, DOI 10.1016/j.ccr.2009.08.014
   Massara M, 2017, FRONT IMMUNOL, V8, P0, DOI 10.3389/fimmu.2017.01349
   McNab F, 2015, NAT REV IMMUNOL, V15, P87, DOI 10.1038/nri3787
   Mertins P, 2016, NATURE, V534, P55, DOI 10.1038/nature18003
   Mostafavi S, 2016, CELL, V164, P564, DOI 10.1016/j.cell.2015.12.032
   Newman AM, 2015, NAT METHODS, V12, P453, DOI 10.1038/NMETH.3337
   Ottenhoff THM, 2012, PLOS ONE, V7, P0, DOI 10.1371/journal.pone.0045839
   Powell DR, 2016, TRENDS IMMUNOL, V37, P41, DOI 10.1016/j.it.2015.11.008
   Reyes-Robles T, 2016, EMBO REP, V17, P428, DOI 10.15252/embr.201670010
   Robinson MD, 2010, BIOINFORMATICS, V26, P139, DOI 10.1093/bioinformatics/btp616
   Rosales C, 2018, FRONT PHYSIOL, V9, P0, DOI 10.3389/fphys.2018.00113
   Simon JM, 2016, EUR J IMMUNOL, V46, P1912, DOI 10.1002/eji.201546237
   Singhania A, 2018, NAT IMMUNOL, V19, P1159, DOI 10.1038/s41590-018-0225-9
   Singhania A, 2018, NAT COMMUN, V9, P0, DOI 10.1038/s41467-018-04579-w
   Suliman S, 2018, AM J RESP CRIT CARE, V197, P1198, DOI 10.1164/rccm.201711-2340OC
   Sweeney TE, 2016, LANCET RESP MED, V4, P213, DOI 10.1016/S2213-2600(16)00048-5
   Sweeney TE, 2015, SCI TRANSL MED, V7, P0, DOI 10.1126/scitranslmed.aaa5993
   Thompson EG, 2017, TUBERCULOSIS, V107, P48, DOI 10.1016/j.tube.2017.08.004
   Vallania F, 2018, NAT COMMUN, V9, P0, DOI 10.1038/s41467-018-07242-6
   Veglia F, 2018, NAT IMMUNOL, V19, P108, DOI 10.1038/s41590-017-0022-x
   Verhagen LM, 2013, BMC GENOMICS, V14, P0, DOI 10.1186/1471-2164-14-74
   Wack A, 2015, NAT IMMUNOL, V16, P802, DOI 10.1038/ni.3212
   Wan YW, 2016, BIOINFORMATICS, V32, P952, DOI 10.1093/bioinformatics/btv677
   Wehrens R, 2018, J STAT SOFTW, V87, P1, DOI 10.18637/iss.v087.i07
   Zak DE, 2016, LANCET, V387, P2312, DOI 10.1016/S0140-6736(15)01316-1
NR 52
TC 3
Z9 3
U1 0
U2 4
PU AMER ASSOC IMMUNOLOGISTS
PI BETHESDA
PA 9650 ROCKVILLE PIKE, BETHESDA, MD 20814 USA
SN 0022-1767
EI 1550-6606
J9 J IMMUNOL
JI J. Immunol.
PD JUN 15
PY 2020
VL 204
IS 12
BP 3389
EP 3399
DI 10.4049/jimmunol.1901133
PG 11
WC Immunology
SC Immunology
GA LY1DA
UT WOS:000540261500031
PM 32350082
DA 2025-02-17
ER

PT J
AU Londhe, VY
   Date, V
AF Londhe, Vaishali Y.
   Date, Varada
TI Personalized neoantigen vaccines: a glimmer of hope for glioblastoma
SO EXPERT REVIEW OF VACCINES
LA English
DT Review
DE Glioblastoma multiforme; neoantigens; immunotherapy; cancer vaccines; Rindopepimut; precision medicine
ID newly-diagnosed glioblastoma; therapeutic cancer vaccines; integrated genomic analysis; current state; peptide vaccination; dendritic cells; tumor vaccines; t-cells; act iv; immunotherapy
AB Introduction: Glioblastoma multiforme (GBM) is the most prevalent primary brain tumor. In spite of the rigorous multimodal treatment involving surgery and radiochemotherapy, GBM has a dismal prognosis and rapid relapsing potential. Hence, search for novel therapeutic agents still continues. Neoantigens are the tumor-specific antigens which arise due to somatic mutations in the tumor genome. In recent years, personalized vaccine approach targeting neoantigens has been explored widely in cancer immunotherapy and several efforts have also been made to revolutionize the immunotherapy of cold tumors such as GBM using neoantigen targeted vaccines. Areas covered: In this review, we discuss the clinical application of personalized neoantigen targeted vaccine strategy in GBM immunotherapy. While discussing this strategy, we brief about the current challenges faced in GBM treatment by the novel immunotherapeutics. Expert opinion: To date, very few vaccines developed for GBM have reached till phase III clinical development. Early-phase clinical trials of GBM neoantigen vaccines have shown promising clinical outcomes and therefore, its rapid clinical development is warranted. Advent of newer and faster techniques such as next-generation sequencing will drive the faster clinical development of multiplex neoantigen vaccines and hence, increase in the clinical trials is expected.
C1 [Londhe, Vaishali Y.; Date, Varada] SVKMs NMIMS Univ, Technol Management, Shobhaben Pratapbhai Patel Sch Pharm &amp, Mumbai, Maharashtra, India.
C3 SVKM's NMIMS (Deemed to be University)
RP Londhe, VY (通讯作者)，SVKMs NMIMS Univ, Shobhaben Pratapbhai Patel Sch Pharm & Technol Ma, Mumbai 400056, Maharashtra, India.
EM vaishali_londhe2000@yahoo.com
CR Unknown -, 2015, NEURO ONCOLOGY, V0, P0, DOI DOI 10.1093/NEUONC/NOU348
   Unknown -, 2018, BIOMATERIALS, V0, P0, DOI DOI 10.1016/J.BIOMATERIALS.2018.07.052
   Unknown -, 2017, CRIT REV ONCOL HEMAT, V0, P0, DOI DOI 10.1016/j.critrevonc.2017.01.005
   Unknown -, 2017, LANCET ONCOL, V0, P0, DOI DOI 10.1016/S1470-2045(17)30517-X
   Unknown -, 2008, NATURE, V0, P0, DOI DOI 10.1038/NATURE07385
   Unknown -, 2016, ADV IMMUNOL, V0, P0, DOI DOI 10.1016/BS.AI.2015.12.001
   Unknown -, 2013, ADV CANCER RES, V0, P0, DOI DOI 10.1016/B978-0-12-407190-2.00007-1
   Unknown -, 2017, NATURE, V0, P0
   Unknown -, 2017, ADV DRUG DELIVER REV, V0, P0, DOI DOI 10.1016/J.ADDR.2017.06.006
   Unknown -, 2017, BIOGERONTOLOGY, V0, P0, DOI DOI 10.1007/S10522-017-9682-Z
   Unknown -, 2019, J EXP CLIN CANC RES, V0, P0, DOI DOI 10.1186/S13046-019-1085-3
   Unknown -, 2017, J NEURO ONCOL, V0, P0, DOI DOI 10.1007/S11060-016-2299-2
   Unknown -, 2017, NPJ PRECIS ONCOL, V0, P0, DOI DOI 10.1038/S41698-017-0010-5
   Unknown -, 2016, EXPERT OPIN BIOL TH, V0, P0, DOI DOI 10.1080/14712598.2016.1212012
   Unknown -, 2015, NEUROONCOL S5, V0, P0
   Unknown -, 2015, PHARMACOL THERAPEUT, V0, P0, DOI DOI 10.1016/J.PHARMTHERA.2015.05.005
   Unknown -, 2018, BIOORGAN MED CHEM, V0, P0, DOI DOI 10.1016/J.BMC.2017.10.021
   Unknown -, 2017, TRENDS MOL MED, V0, P0, DOI DOI 10.1016/J.MOLMED.2017.08.007
   Unknown -, 2020, SEMIN IMMUNOL, V0, P0
   Unknown -, 2017, CANCER RES, V0, P0, DOI DOI 10.1158/0008-5472.CAN-16-2983
   Unknown -, 2016, BBA REV CANCER, V0, P0, DOI DOI 10.1016/J.BBCAN.2015.07.004
   Unknown -, 2017, FRONT IMMUNOL, V0, P0, DOI DOI 10.3389/FIMMU.2017.01848
   Unknown -, 2014, IMMUNOTHERAPY UK, V0, P0, DOI DOI 10.2217/IMT.14.21
   Unknown -, 2015, NATURE, V0, P0, DOI DOI 10.1038/nature14432
   Unknown -, 2018, J CONTROL RELEASE, V0, P0, DOI DOI 10.1016/J.JCONREL.2018.10.008
   Unknown -, 2017, EXPERT OPIN BIOL TH, V0, P0, DOI DOI 10.1080/14712598.2017.1299705
   Unknown -, 2018, CONTRAST MEDIA MOL I, V0, P0, DOI DOI 10.1155/2018/6828396
   Unknown -, 2017, VIRCHOWS ARCH, V0, P0, DOI DOI 10.1007/S00428-017-2140-0
   Unknown -, 2019, ONCOIMMUNOLOGY, V0, P0, DOI DOI 10.1080/2162402X.2018.1561106
   Unknown -, 2018, LANCET ONCOL, V0, P0
   Unknown -, 2017, NATURE, V0, P0, DOI DOI 10.1038/NATURE22991
   Unknown -, 2018, WORLD NEUROSURG, V0, P0, DOI DOI 10.1016/J.WNEU.2018.08.202
   Unknown -, 2018, VACCINES BASEL, V0, P0, DOI DOI 10.3390/vaccines6030055
   Unknown -, 2019, NAT REV CANCER, V0, P0, DOI DOI 10.1038/s41568-019-0118-8
   Unknown -, 2017, NATURE, V0, P0, DOI DOI 10.1038/NATURE23003
   Unknown -, 2018, IMMUNOL LETT, V0, P0, DOI DOI 10.1016/J.IMLET.2018.01.011
   Unknown -, 2017, THER ADV MED ONCOL, V0, P0, DOI DOI 10.1177/1758834017693750
   Unknown -, 2018, FRONT ONCOL, V0, P0, DOI DOI 10.3389/FONC.2018.00464
   Unknown -, 2020, CANCER IMMUNOL IMMUN, V0, P0, DOI DOI 10.1007/S00262-019-02448-Z
   Unknown -, 2018, THERANOSTICS, V0, P0, DOI DOI 10.7150/THNO.24387
   Unknown -, 2019, J NEUROSURG, V0, P0, DOI DOI 10.3171/2019.5.JNS181762
   Unknown -, 2014, CLIN INTERV AGING, V0, P0, DOI DOI 10.2147/CIA.S44259
   Unknown -, 2009, NEW ENGL J MED, V0, P0
   Unknown -, 2011, SEMIN ONCOL S4, V0, P0, DOI DOI 10.1053/J.SEMINONCOL.2011.09.005
   Unknown -, 2016, CLIN CANCER RES, V0, P0, DOI DOI 10.1158/1078-0432.CCR-16-0506
   Unknown -, 2017, NEUROSURGERY S1, V0, P0, DOI DOI 10.1093/NEUROS/NYX321
   Unknown -, 2019, NEURO ONCOLOGY, V0, P0, DOI DOI 10.1093/neuonc/noz040
   Unknown -, 2017, NEURO ONCOLOGY, V0, P0, DOI DOI 10.1093/NEUONC/NOX079
   Unknown -, 2012, ONCOTARGET, V0, P0
   Unknown -, 2018, CANCERS, V0, P0, DOI DOI 10.3390/cancers10120492
   Unknown -, 2018, FRONT IMMUNOL, V0, P0, DOI DOI 10.3389/FIMMU.2018.01499
   Unknown -, 2018, EXPERT OPIN BIOL TH, V0, P0, DOI DOI 10.1080/14712598.2018.1531846
   Unknown -, 2010, CANCER CELL, V0, P0, DOI DOI 10.1016/j.ccr.2009.12.020
   Unknown -, 2012, ACTA NEUROPATHOL, V0, P0, DOI DOI 10.1007/S00401-012-1018-0
   Unknown -, 2019, TRENDS CANCER, V0, P0, DOI DOI 10.1016/J.TRECAN.2018.11.002
   Unknown -, 2019, HEMATOL ONCOL CLIN N, V0, P0, DOI DOI 10.1016/J.HOC.2018.12.001
   Unknown -, 2019, CURR TREAT OPTION ON, V0, P0, DOI DOI 10.1007/S11864-019-0619-4
   Unknown -, 2014, NEURO ONCOLOGY, V0, P0, DOI DOI 10.1093/NEUONC/NOU035
   Unknown -, 2017, EUR J PHARMACOL, V0, P0, DOI DOI 10.1016/J.EJPHAR.2017.05.064
   Unknown -, 2017, NEUROTHERAPEUTICS, V0, P0, DOI DOI 10.1007/S13311-017-0522-2
   Unknown -, 2018, HUM VACC IMMUNOTHER, V0, P0, DOI DOI 10.1080/21645515.2017.1388481
   Unknown -, 2012, EXPERT REV VACCINES, V0, P0, DOI DOI 10.1586/ERV.11.177
   Unknown -, 2009, LANCET ONCOL, V0, P0, DOI DOI 10.1016/S1470-2045(09)70025-7
   Unknown -, 2019, CARCINOGENESIS, V0, P0, DOI DOI 10.1093/CARCIN/BGY171
   Unknown -, 2017, JAMA J AM MED ASSOC, V0, P0, DOI DOI 10.1001/JAMA.2017.18718
   Unknown -, 2017, ANN ONCOL, V0, P0, DOI DOI 10.1093/ANNONC/MDX169
   Unknown -, 2011, NEURO ONCOLOGY, V0, P0, DOI DOI 10.1093/NEUONC/NOQ157
   Unknown -, 2019, NATURE, V0, P0, DOI DOI 10.1038/S41586-018-0810-Y
   Unknown -, 2019, CANCER INVEST, V0, P0, DOI DOI 10.1080/07357907.2018.1479414
   Unknown -, 2009, MOL CANCER THER, V0, P0, DOI DOI 10.1158/1535-7163.MCT-09-0124
   Unknown -, 2016, CANCER IMMUNOL IMMUN, V0, P0, DOI DOI 10.1007/S00262-016-1874-X
   Unknown -, 2017, NAT REV CANCER, V0, P0, DOI DOI 10.1038/NRC.2017.61
   Unknown -, 2011, EXPERT REV ANTICANC, V0, P0, DOI DOI 10.1586/ERA.11.102
   Unknown -, 2018, J IMMUNOL RES, V0, P0, DOI DOI 10.1155/2018/4325874
   Unknown -, 2018, J NEUROL, V0, P0, DOI DOI 10.1007/S00415-017-8695-5
   Unknown -, 2017, CANCER AM CANCER SOC, V0, P0, DOI DOI 10.1002/CNCR.30371
   Unknown -, 2017, IMMUNITY, V0, P0, DOI DOI 10.1016/J.IMMUNI.2017.08.001
   Unknown -, 2015, LANCET ONCOL, V0, P0
   Unknown -, 2019, SCI TRANSL MED, V0, P0
   Unknown -, 2019, NATURE, V0, P0, DOI DOI 10.1038/S41586-019-0959-Z
   Unknown -, 2014, CANCER EPIDEM BIOMAR, V0, P0, DOI DOI 10.1158/1055-9965.EPI-14-0275
   Unknown -, 2019, NAT MED, V0, P0, DOI DOI 10.1038/S41591-018-0337-7
   Unknown -, 2006, CANCER CELL, V0, P0, DOI DOI 10.1016/J.CCR.2006.02.019
   Unknown -, 2018, PHARMACEUTICS, V0, P0, DOI DOI 10.3390/PHARMACEUTICS10040181
   Unknown -, 2018, TRANSL CANCER RES S4, V0, P0, DOI DOI 10.21037/TCR.2018.03.36
   Unknown -, 2014, J NEUROIMMUNOL, V0, P0, DOI DOI 10.1016/J.JNEUROIM.2014.09.016
   Unknown -, 2019, NAT REV NEUROL, V0, P0, DOI DOI 10.1038/S41582-019-0135-Y
   Unknown -, 2016, CANCER IMMUNOL RES, V0, P0, DOI DOI 10.1158/2326-6066.CIR-16-0156
   Unknown -, 2017, CLIN NEUROL NEUROSUR, V0, P0, DOI DOI 10.1016/J.CLINEURO.2017.05.015
   Unknown -, 2014, HUM VACC IMMUNOTHER, V0, P0, DOI DOI 10.4161/21645515.2014.983002
   Unknown -, 2008, SCIENCE, V0, P0, DOI DOI 10.1126/SCIENCE.1164382
   Unknown -, 2018, J CELL PHYSIOL, V0, P0, DOI DOI 10.1002/JCP.25896
   Unknown -, 2010, DRUGS, V0, P0
   Unknown -, 2014, NATURE, V0, P0, DOI DOI 10.1038/NATURE13387
   Unknown -, 2010, J CLIN ONCOL, V0, P0, DOI DOI 10.1200/JCO.2010.28.6963
   Unknown -, 2017, J NEURO ONCOL, V0, P0, DOI DOI 10.1007/S11060-017-2375-2
   Unknown -, 2014, NEW ENGL J MED, V0, P0, DOI DOI 10.1056/NEJMOA1308345
   Unknown -, 2012, CANCER RES, V0, P0, DOI DOI 10.1158/0008-5472.CAN-11-3722
   Unknown -, 2017, CANCER J, V0, P0
   Unknown -, 2018, BRIT J CANCER, V0, P0, DOI DOI 10.1038/S41416-018-0258-8
   Unknown -, 2019, NATURE, V0, P0, DOI DOI 10.1038/S41586-018-0792-9
   Unknown -, 2017, WORLD NEUROSURG, V0, P0, DOI DOI 10.1016/J.WNEU.2017.03.011
   Unknown -, 2017, LANCET ONCOL, V0, P0, DOI DOI 10.1016/S1470-2045(17)30619-8
   Unknown -, 2015, NEW ENGL J MED, V0, P0, DOI DOI 10.1056/NEJMOA1407279
   Unknown -, 2019, FRONT ONCOL, V0, P0, DOI DOI 10.3389/FONC.2019.00041
   Unknown -, 2017, J IMMUNOL RES, V0, P0, DOI DOI 10.1155/2017/3597613
   Unknown -, 2014, CRIT REV ONCOGENESIS, V0, P0
   Unknown -, 2014, NEW ENGL J MED, V0, P0, DOI DOI 10.1056/NEJMOA1308573
   Unknown -, 2013, CANCER IMMUNOL RES, V0, P0, DOI DOI 10.1158/2326-6066.CIR-13-0022
   Unknown -, 2017, CURR OPIN NEUROL, V0, P0, DOI DOI 10.1097/WCO.0000000000000451
   Unknown -, 2019, ONCOLOGY NY, V0, P0
   Unknown -, 2005, NEW ENGL J MED, V0, P0
   Aurisicchio L, 2018, J EXP CLIN CANC RES, V37, P86, DOI 10.1186/s13046-018-0751-1
   Hanif F, 2017, ASIAN PAC J CANC PRE, V18, P3
   Huang J, 2017, FRONT PHARM, V8, P242, DOI 10. 3389/fphar. 2017. 00242 28536525
   Iliff JJ, 2012, SCI TRANSL MED, V4, P0
   Institute NC, 2019, NCI DICT CANC TERMS, V0, P0
   Lakin N, 2017, FRONT ONCOL, V7, P141
   Lim M, 2018, CEREBRUM, V2018, P0
   SIEGEL RL, 2016, CA-CANCER J CLIN, V66, P7, DOI 10.3322/CAAC.21654
   Weller RO, 2010, PATHOPHYSIOLOGY, V17, P295
   Wirsching HG, 2016, HDB CLIN NEUROL, V134, P381
NR 123
TC 10
Z9 10
U1 3
U2 13
PU TAYLOR & FRANCIS LTD
PI ABINGDON
PA 2-4 PARK SQUARE, MILTON PARK, ABINGDON OR14 4RN, OXON, ENGLAND
SN 1476-0584
EI 1744-8395
J9 EXPERT REV VACCINES
JI Expert Rev. Vaccines
PD JUN 15
PY 2020
VL 19
IS 5
BP 407
EP 417
DI 10.1080/14760584.2020.1750376
EA APR 2020
PG 11
WC Immunology
SC Immunology
GA QI2TU
UT WOS:000560899000001
PM 32238056
DA 2025-02-17
ER

PT J
AU Hu, XT
   Deng, QP
   Ma, L
   Li, QQ
   Chen, YD
   Liao, YH
   Zhou, F
   Zhang, C
   Shao, LL
   Feng, J
   He, TB
   Ning, WH
   Kong, Y
   Huo, YQ
   He, AB
   Liu, B
   Zhang, JJ
   Adams, R
   He, YL
   Tang, FC
   Bian, XW
   Luo, JC
AF Hu, Xueting
   Deng, Qiuping
   Ma, Lu
   Li, Qingqing
   Chen, Yidong
   Liao, Yuhan
   Zhou, Fan
   Zhang, Chen
   Shao, Linlin
   Feng, Jun
   He, Tubao
   Ning, Weihai
   Kong, Yan
   Huo, Yingqing
   He, Aibin
   Liu, Bing
   Zhang, Jingjing
   Adams, Ralf
   He, Yulong
   Tang, Fuchou
   Bian, Xiuwu
   Luo, Jincai
TI Meningeal lymphatic vessels regulate brain tumor drainage and immunity
SO CELL RESEARCH
LA English
DT Article
ID metastases; system; glioma; cells; nodes; inhibition; fluid
AB Recent studies have shown that meningeal lymphatic vessels (MLVs), which are located both dorsally and basally beneath the skull, provide a route for draining macromolecules and trafficking immune cells from the central nervous system (CNS) into cervical lymph nodes (CLNs), and thus represent a potential therapeutic target for treating neurodegenerative and neuroinflammatory diseases. However, the roles of MLVs in brain tumor drainage and immunity remain unexplored. Here we show that dorsal MLVs undergo extensive remodeling in mice with intracranial gliomas or metastatic melanomas. RNA-seq analysis of MLV endothelial cells revealed changes in the gene sets involved in lymphatic remodeling, fluid drainage, as well as inflammatory and immunological responses. Disruption of dorsal MLVs alone impaired intratumor fluid drainage and the dissemination of brain tumor cells to deep CLNs (dCLNs). Notably, the dendritic cell (DC) trafficking from intracranial tumor tissues to dCLNs decreased in mice with defective dorsal MLVs, and increased in mice with enhanced dorsal meningeal lymphangiogenesis. Strikingly, disruption of dorsal MLVs alone, without affecting basal MLVs or nasal LVs, significantly reduced the efficacy of combined anti-PD-1/CTLA-4 checkpoint therapy in striatal tumor models. Furthermore, mice bearing tumors overexpressing VEGF-C displayed a better response to anti-PD-1/CTLA-4 combination therapy, and this was abolished by CCL21/CCR7 blockade, suggesting that VEGF-C potentiates checkpoint therapy via the CCL21/CCR7 pathway. Together, the results of our study not only demonstrate the functional aspects of MLVs as classic lymphatic vasculature, but also highlight that they are essential in generating an efficient immune response against brain tumors.
C1 [Hu, Xueting; Deng, Qiuping; Ma, Lu; He, Tubao; Huo, Yingqing; He, Aibin; Luo, Jincai] Peking Univ, Inst Mol Med, Beijing Key Lab Cardiometab Mol Med, Beijing 100871, Peoples R China.
   [Li, Qingqing; Chen, Yidong; Liao, Yuhan; Tang, Fuchou] Peking Univ, Coll Life Sci, Biodynam Opt Imaging Ctr, Beijing 100871, Peoples R China.
   [Zhou, Fan; Liu, Bing] Acad Mil Med Sci, State Key Lab Prote, Translat Med Ctr Stem Cells, 307 Ivy Translat Med,Lab Oncol,Affiliated Hosp, Beijing 100071, Peoples R China.
   [Zhang, Chen] Capital Med Univ, Sch Basic Med Sci, Dept Neurobiol, Beijing 100069, Peoples R China.
   [Shao, Linlin; Feng, Jun] China Acad Chinese Med Sci, Eye Hosp, Beijing 100040, Peoples R China.
   [Ning, Weihai] Capital Med Univ, Sanbo Brain Hosp, Beijing 100093, Peoples R China.
   [Kong, Yan] Peking Univ Canc Hosp & Inst, Key Lab Carcinogenesis & Translat Res, Minist Educ, Dept Cell Biol, Beijing 100142, Peoples R China.
   [He, Aibin; Tang, Fuchou] Peking Tsinghua Ctr Life Sci, Beijing 100871, Peoples R China.
   [Zhang, Jingjing] Guangdong Med Univ, Affiliated Hosp, Zhanjiang 524001, Guangdong, Peoples R China.
   [Adams, Ralf] Max Planck Inst Mol Biomed, Dept Tissue Morphogenesis, D-48149 Munster, Germany.
   [Adams, Ralf] Univ Munster, Fac Med, D-48149 Munster, Germany.
   [He, Yulong] Soochow Univ, Cyrus Tang Hematol Ctr, Collaborat Innovat Ctr Hematol, Suzhou 215123, Jiangsu, Peoples R China.
   [Bian, Xiuwu] Third Mil Med Univ, Inst Pathol, Southwest Hosp, Army Med Univ, Chongqing 400038, Peoples R China.
   [Bian, Xiuwu] Third Mil Med Univ, Southwest Canc Ctr, Army Med Univ, Key Lab,Minist Educ,Southwest Hosp, Chongqing 400038, Peoples R China.
C3 Peking University; Peking University; Academy of Military Medical Sciences - China; Capital Medical University; Eye Hospital, CACMS; China Academy of Chinese Medical Sciences; Capital Medical University; Guangdong Medical University; Max Planck Society; University of Munster; Soochow University - China; Army Medical University; Army Medical University
RP Luo, JC (通讯作者)，Peking Univ, Inst Mol Med, Beijing Key Lab Cardiometab Mol Med, Beijing 100871, Peoples R China.
EM jincailuo@pku.edu.cn
FU National Natural Science Foundation of China [81930011, 91739304]; National Key R&D Program of China [2019YFA0801603]; Peking University Clinical Scientist Program from the Fundamental Research Funds for the Central Universities [BMU2019LCKXJ001]
CR Absinta M, 2017, ELIFE, V6, P0, DOI 10.7554/eLife.29738
   Ahn JH, 2019, NATURE, V572, P62, DOI 10.1038/s41586-019-1419-5
   Antonios JP, 2016, JCI INSIGHT, V1, P0, DOI 10.1172/jci.insight.87059
   Aspelund A, 2015, J EXP MED, V212, P991, DOI 10.1084/jem.20142290
   Bianchi R, 2015, PLOS ONE, V10, P0, DOI 10.1371/journal.pone.0122976
   Calzascia T, 2005, IMMUNITY, V22, P175, DOI 10.1016/j.immuni.2004.12.008
   Chen R, 2017, NEUROTHERAPEUTICS, V14, P284, DOI 10.1007/s13311-017-0519-x
   Da Mesquita S, 2018, NATURE, V560, P185, DOI 10.1038/s41586-018-0368-8
   Engelhardt B, 2017, NAT IMMUNOL, V18, P123, DOI 10.1038/ni.3666
   Fankhauser M, 2017, SCI TRANSL MED, V9, P0, DOI 10.1126/scitranslmed.aal4712
   Fransen MF, 2018, JCI INSIGHT, V3, P0, DOI 10.1172/jci.insight.124507
   Galstyan A, 2019, NAT COMMUN, V10, P0, DOI 10.1038/s41467-019-11719-3
   Giese A, 1996, NEUROSURGERY, V39, P235, DOI 10.1097/00006123-199608000-00001
   Goodwin CR, 2016, WORLD NEUROSURG, V89, P578, DOI 10.1016/j.wneu.2015.11.061
   He YL, 2004, BBA-REV CANCER, V1654, P3, DOI 10.1016/j.bbcan.2003.07.003
   He YL, 2004, CANCER RES, V64, P3737, DOI 10.1158/0008-5472.CAN-04-0088
   Hsu M, 2019, NAT COMMUN, V10, P0, DOI 10.1038/s41467-018-08163-0
   Iliff JJ, 2012, SCI TRANSL MED, V4, P0, DOI 10.1126/scitranslmed.3003748
   Jemal A, 2009, CA-CANCER J CLIN, V59, P225, DOI 10.3322/caac.20006
   Jie WP, 2018, WORLD NEUROSURG, V116, P352, DOI 10.1016/j.wneu.2018.05.132
   Kamoun WS, 2009, J CLIN ONCOL, V27, P2542, DOI 10.1200/JCO.2008.19.9356
   Karpanen T, 2001, J EXP MED, V194, PF37, DOI 10.1084/jem.194.6.F37
   Kishi Y, 2016, J EXP MED, V213, P2489, DOI 10.1084/jem.20151118
   Lin JM, 2005, CANCER RES, V65, P6901, DOI 10.1158/0008-5472.CAN-05-0408
   Louveau A, 2018, NAT NEUROSCI, V21, P1380, DOI 10.1038/s41593-018-0227-9
   Louveau A, 2017, J CLIN INVEST, V127, P3210, DOI 10.1172/JCI90603
   Louveau A, 2016, NEURON, V91, P957, DOI 10.1016/j.neuron.2016.08.027
   Louveau A, 2015, NATURE, V523, P337, DOI 10.1038/nature14432
   Lund AW, 2016, J CLIN INVEST, V126, P3389, DOI 10.1172/JCI79434
   Ma QL, 2019, SCI REP-UK, V9, P0, DOI 10.1038/s41598-019-51373-9
   Ma QL, 2019, J EXP MED, V216, P2492, DOI 10.1084/jem.20190351
   Ma QL, 2019, ACTA NEUROPATHOL, V137, P151, DOI 10.1007/s00401-018-1916-x
   Ma QL, 2017, NAT COMMUN, V8, P0, DOI 10.1038/s41467-017-01484-6
   Mathew LK, 2014, P NATL ACAD SCI USA, V111, P291, DOI 10.1073/pnas.1314341111
   MEDAWAR PB, 1948, BRIT J EXP PATHOL, V29, P58
   Mollanji R, 2002, AM J PHYSIOL-REG I, V282, PR1593, DOI 10.1152/ajpregu.00695.2001
   Mondin V, 2010, EUR ARCH OTO-RHINO-L, V267, P1657, DOI 10.1007/s00405-010-1357-1
   Okazaki T, 2007, INT IMMUNOL, V19, P813, DOI 10.1093/intimm/dxm057
   Oliva IG, 2017, CANCER J, V23, P68, DOI 10.1097/PPO.0000000000000237
   Palucka AK, 2016, CELL, V164, P1233, DOI 10.1016/j.cell.2016.01.049
   Peggs KS, 2008, IMMUNOL REV, V224, P141, DOI 10.1111/j.1600-065X.2008.00649.x
   Picelli S, 2014, NAT PROTOC, V9, P171, DOI 10.1038/nprot.2014.006
   Picelli S, 2013, NAT METHODS, V10, P1096, DOI 10.1038/NMETH.2639
   Randolph GJ, 2005, NAT REV IMMUNOL, V5, P617, DOI 10.1038/nri1670
   Seoane J, 2014, CANCER DISCOV, V4, P1259, DOI 10.1158/2159-8290.CD-14-1178
   Shiray Y, 1921, JAP MED WORLD, V1, P14
   Sun Q, 2017, WORLD J SURG ONCOL, V15, P0, DOI 10.1186/s12957-017-1249-6
   Swartz MA, 2014, CANCER IMMUNOL RES, V2, P701, DOI 10.1158/2326-6066.CIR-14-0115
   Taggart D, 2018, P NATL ACAD SCI USA, V115, PE1540, DOI 10.1073/pnas.1714089115
   Teijeira A, 2017, CELL REP, V18, P857, DOI 10.1016/j.celrep.2016.12.078
   Tomaszewski W, 2019, CLIN CANCER RES, V25, P4202, DOI 10.1158/1078-0432.CCR-18-1627
   van Bussel MTJ, 2019, BMC CANCER, V19, P0, DOI 10.1186/s12885-019-5741-y
   van Zwam M, 2009, J PATHOL, V217, P543, DOI 10.1002/path.2476
   Walbert T, 2014, NEURO-ONCOL PRACT, V1, P3, DOI 10.1093/nop/npt004
   Weller RO, 2009, ACTA NEUROPATHOL, V117, P1, DOI 10.1007/s00401-008-0457-0
NR 55
TC 232
Z9 253
U1 5
U2 64
PU SPRINGERNATURE
PI LONDON
PA CAMPUS, 4 CRINAN ST, LONDON, N1 9XW, ENGLAND
SN 1001-0602
EI 1748-7838
J9 CELL RES
JI Cell Res.
PD MAR 15
PY 2020
VL 30
IS 3
BP 229
EP 243
DI 10.1038/s41422-020-0287-8
EA FEB 2020
PG 15
WC Cell Biology
SC Cell Biology
GA KS3GF
UT WOS:000515474400001
PM 32094452
DA 2025-02-17
ER

PT J
AU Badr, CE
   Silver, DJ
   Siebzehnrubl, FA
   Deleyrolle, LP
AF Badr, Christian E.
   Silver, Daniel J.
   Siebzehnrubl, Florian A.
   Deleyrolle, Loic P.
TI Metabolic heterogeneity and adaptability in brain tumors
SO CELLULAR AND MOLECULAR LIFE SCIENCES
LA English
DT Review
DE Glioma; Tumor microenvironment (TME); Metabolism; Cell communication; Tumor initiating cells; Slow-cycling cells; Immune cells
ID fatty-acid oxidation; cancer stem-cells; glucose-transporter glut1; human glioblastoma; suppressor-cells; initiating cells; dendritic cells; self-renewal; intratumor heterogeneity; synthetic lethality
AB The metabolic complexity and flexibility commonly observed in brain tumors, especially glioblastoma, is fundamental for their development and progression. The ability of tumor cells to modify their genetic landscape and adapt metabolically, subverts therapeutic efficacy, and inevitably instigates therapeutic resistance. To overcome these challenges and develop effective therapeutic strategies targeting essential metabolic processes, it is necessary to identify the mechanisms underlying heterogeneity and define metabolic preferences and liabilities of malignant cells. In this review, we will discuss metabolic diversity in brain cancer and highlight the role of cancer stem cells in regulating metabolic heterogeneity. We will also highlight potential therapeutic modalities targeting metabolic vulnerabilities and examine how intercellular metabolic signaling can shape the tumor microenvironment.
C1 [Badr, Christian E.] Massachusetts Gen Hosp, Dept Neurol, Boston, MA 02114 USA.
   [Badr, Christian E.] Harvard Med Sch, Neurosci Program, Boston, MA 02115 USA.
   [Silver, Daniel J.] Cleveland Clin Fdn, Dept Cardiovasc & Metab Sci, Lerner Res Inst, 9500 Euclid Ave, Cleveland, OH 44195 USA.
   [Silver, Daniel J.] Case Western Reserve Univ, Case Comprehens Canc Ctr, Cleveland, OH 44106 USA.
   [Siebzehnrubl, Florian A.] Cardiff Univ, European Canc Stem Cell Res Inst, Sch Biosci, Cardiff CF24 4HQ, Wales.
   [Deleyrolle, Loic P.] Univ Florida, Lillian S Wells Dept Neurosurg, Preston A Wells Jr Ctr Brain Tumor Therapy, Gainesville, FL 32611 USA.
C3 Harvard University; Harvard University Medical Affiliates; Massachusetts General Hospital; Harvard University; Harvard Medical School; Cleveland Clinic Foundation; University System of Ohio; Case Western Reserve University; Cardiff University; State University System of Florida; University of Florida
RP Deleyrolle, LP (通讯作者)，Univ Florida, Lillian S Wells Dept Neurosurg, Preston A Wells Jr Ctr Brain Tumor Therapy, Gainesville, FL 32611 USA.
EM loic.deleyrolle@neurosurgery.ufl.edu
FU American Brain Tumor Association (ABTA) Discovery Grant - Uncle Kory Foundation; MRC [MR/S007709/1]; Florida Center for Brain Tumor Research & Accelerate Brain Cancer Cure [P0058849]; ABTA Discovery Grant [DG1800014]; Pray for Dominic St Baldrick's Research Grant [638733]; UFHCC Cancer Therapeutics & Host Response Research grant [00096885]; Dana-Farber/Harvard Cancer Center (DF/HCC) SPORE in brain cancer DRP Award; MRC [MR/S007709/1] Funding Source: UKRI
CR Achreja A, 2017, METAB ENG, V43, P156, DOI 10.1016/j.ymben.2017.01.001
   Agnihotri S, 2016, NEURO-ONCOLOGY, V18, P160, DOI 10.1093/neuonc/nov125
   Anido J, 2010, CANCER CELL, V18, P655, DOI 10.1016/j.ccr.2010.10.023
   Apetoh L, 2011, SEMIN IMMUNOL, V23, P42, DOI 10.1016/j.smim.2011.01.003
   Azevedo EP, 2015, J BIOL CHEM, V290, P22174, DOI 10.1074/jbc.M115.640094
   Azzalin A, 2017, NEOPLASIA, V19, P364, DOI 10.1016/j.neo.2017.02.009
   Bao SD, 2006, NATURE, V444, P756, DOI 10.1038/nature05236
   Baysan M, 2017, INT J CANCER, V141, P2002, DOI 10.1002/ijc.30887
   Beloribi-Djefaflia S, 2016, ONCOGENESIS, V5, P0, DOI 10.1038/oncsis.2015.49
   Ben-Shoshan J, 2008, EUR J IMMUNOL, V38, P2412, DOI 10.1002/eji.200838318
   Bensaad K, 2014, CELL REP, V9, P349, DOI 10.1016/j.celrep.2014.08.056
   Bi JF, 2020, NAT REV CANCER, V20, P57, DOI 10.1038/s41568-019-0226-5
   Binda E, 2012, CANCER CELL, V22, P765, DOI 10.1016/j.ccr.2012.11.005
   Biswas SK, 2015, IMMUNITY, V43, P435, DOI 10.1016/j.immuni.2015.09.001
   Biswas SK, 2012, CELL METAB, V15, P432, DOI 10.1016/j.cmet.2011.11.013
   Biswas SK, 2010, NAT IMMUNOL, V11, P889, DOI 10.1038/ni.1937
   Boussiotis VA, 2018, ONCOGENE, V37, P1121, DOI 10.1038/s41388-017-0024-z
   Brennan CW, 2013, CELL, V155, P462, DOI 10.1016/j.cell.2013.09.034
   Capper D, 2018, NATURE, V555, P469, DOI 10.1038/nature26000
   Carey BW, 2015, NATURE, V518, P413, DOI 10.1038/nature13981
   Cascone T, 2018, CELL METAB, V27, P977, DOI 10.1016/j.cmet.2018.02.024
   Ceccarelli M, 2016, CELL, V164, P550, DOI 10.1016/j.cell.2015.12.028
   Charles NA, 2012, GLIA, V60, P502, DOI 10.1002/glia.21264
   Chen J, 2012, NATURE, V488, P522, DOI 10.1038/nature11287
   Chen PW, 2019, CANCER CELL, V35, P868, DOI 10.1016/j.ccell.2019.05.003
   Chen RH, 2010, CANCER CELL, V17, P362, DOI 10.1016/j.ccr.2009.12.049
   Chen ZH, 2018, FRONT IMMUNOL, V9, P0, DOI 10.3389/fimmu.2018.01004
   Chin L, 2008, NATURE, V455, P1061, DOI 10.1038/nature07385
   Colegio OR, 2014, NATURE, V513, P559, DOI 10.1038/nature13490
   Cubillos-Ruiz JR, 2015, CELL, V161, P1527, DOI 10.1016/j.cell.2015.05.025
   Dai S, 2018, FRONT PHARMACOL, V8, P0, DOI 10.3389/fphar.2017.00960
   Dandy WE, 1928, J AMER MED ASSOC, V90, P823, DOI 10.1001/jama.1928.02690380007003
   Darmanis S, 2017, CELL REP, V21, P1399, DOI 10.1016/j.celrep.2017.10.030
   De Feyter HM, 2016, NEURO-ONCOLOGY, V18, P1079, DOI 10.1093/neuonc/now088
   DeBerardinis RJ, 2008, CURR OPIN GENET DEV, V18, P54, DOI 10.1016/j.gde.2008.02.003
   Deleyrolle LP, 2011, BRAIN, V134, P1331, DOI 10.1093/brain/awr081
   Dirkse A, 2019, NAT COMMUN, V10, P0, DOI 10.1038/s41467-019-09853-z
   Dong H, 2014, FRONT IMMUNOL, V5, P0, DOI 10.3389/fimmu.2014.00024
   Dong Z, 2019, SEMIN CANCER BIOL, V57, P45, DOI 10.1016/j.semcancer.2018.09.002
   Donnelly RP, 2014, J IMMUNOL, V193, P4477, DOI 10.4049/jimmunol.1401558
   Duman C, 2019, CELL METAB, V30, P274, DOI 10.1016/j.cmet.2019.04.004
   Elliott LA, 2017, FRONT IMMUNOL, V8, P0, DOI 10.3389/fimmu.2017.00086
   Engler JR, 2012, PLOS ONE, V7, P0, DOI 10.1371/journal.pone.0043339
   Everts B, 2014, NAT IMMUNOL, V15, P323, DOI 10.1038/ni.2833
   Flavahan WA, 2013, NAT NEUROSCI, V16, P1373, DOI 10.1038/nn.3510
   Gabrilovich DI, 2012, NAT REV IMMUNOL, V12, P253, DOI 10.1038/nri3175
   Ghesquière B, 2014, NATURE, V511, P167, DOI 10.1038/nature13312
   Gieryng A, 2017, LAB INVEST, V97, P498, DOI 10.1038/labinvest.2017.19
   Gieryng A, 2016, WSPOLCZESNA ONKOL, V20, P345, DOI 10.5114/wo.2016.64592
   Giese A, 1996, INT J CANCER, V67, P275, DOI 10.1002/(SICI)1097-0215(19960717)67:2<275::AID-IJC20>3.3.CO;2-Y
   GOPAL K, 1963, ACTA NEUROCHIR (WIEN), V11, P333, DOI 10.1007/BF01402012
   GRANGE E, 1995, J NEUROCHEM, V65, P2290
   Grohmann U, 2010, IMMUNOL REV, V236, P243, DOI 10.1111/j.1600-065X.2010.00915.x
   Guo Deliang, 2013, CNS ONCOL, V2, P289
   Guo DL, 2011, CANCER DISCOV, V1, P442, DOI 10.1158/2159-8290.CD-11-0102
   Guo DL, 2009, SCI SIGNAL, V2, P0, DOI 10.1126/scisignal.2000446
   Haas TL, 2017, CELL STEM CELL, V21, P35, DOI 10.1016/j.stem.2017.04.009
   Hale JS, 2014, STEM CELLS, V32, P1746, DOI 10.1002/stem.1716
   Hambardzumyan D, 2016, NAT NEUROSCI, V19, P20, DOI 10.1038/nn.4185
   Hamilton JA, 2007, J MOL NEUROSCI, V33, P12, DOI 10.1007/s12031-007-0050-3
   Heiden MGV, 2009, SCIENCE, V324, P1029, DOI 10.1126/science.1160809
   Hensley CT, 2016, CELL, V164, P681, DOI 10.1016/j.cell.2015.12.034
   Herber DL, 2010, NAT MED, V16, P880, DOI 10.1038/nm.2172
   Hitomi M, 2015, CELL REP, V11, P1031, DOI 10.1016/j.celrep.2015.04.021
   Hjelmeland AB, 2011, CELL DEATH DIFFER, V18, P829, DOI 10.1038/cdd.2010.150
   Hoang-Minh LB, 2018, EMBO J, V37, P0, DOI 10.15252/embj.201798772
   Hossain F, 2015, CANCER IMMUNOL RES, V3, P1236, DOI 10.1158/2326-6066.CIR-15-0036
   Huang SCC, 2014, NAT IMMUNOL, V15, P846, DOI 10.1038/ni.2956
   Ignatova TN, 2002, GLIA, V39, P193, DOI 10.1002/glia.10094
   Janco JMT, 2015, J IMMUNOL, V194, P2985, DOI 10.4049/jimmunol.1403134
   Jha AK, 2015, IMMUNITY, V42, P419, DOI 10.1016/j.immuni.2015.02.005
   Jiang YS, 2013, J NEURO-ONCOL, V114, P25, DOI 10.1007/s11060-013-1154-y
   Jimenez-Pascual A, 2019, CANCER DISCOV, V9, P1574, DOI 10.1158/2159-8290.CD-18-1308
   Jung JY, 2017, JCI INSIGHT, V2, P0, DOI 10.1172/jci.insight.90019
   Kaloshi G, 2007, J NEURO-ONCOL, V84, P245, DOI 10.1007/s11060-007-9377-4
   Katz R, 2007, J MOL NEUROSCI, V33, P146, DOI 10.1007/s12031-007-0059-7
   Khacho M, 2019, NAT REV NEUROSCI, V20, P34, DOI 10.1038/s41583-018-0091-3
   Kim JW, 2006, CANCER RES, V66, P8927, DOI 10.1158/0008-5472.CAN-06-1501
   Knobloch M, 2017, CELL REP, V20, P2144, DOI 10.1016/j.celrep.2017.08.029
   Koppenol WH, 2011, NAT REV CANCER, V11, P325, DOI 10.1038/nrc3038
   Krawczyk CM, 2010, BLOOD, V115, P4742, DOI 10.1182/blood-2009-10-249540
   Kryukov GV, 2016, SCIENCE, V351, P1214, DOI 10.1126/science.aad5214
   Lan XY, 2017, NATURE, V549, P227, DOI 10.1038/nature23666
   Lathia JD, 2015, GENE DEV, V29, P1203, DOI 10.1101/gad.261982.115
   Lathia JD, 2011, CELL STEM CELL, V8, P482, DOI 10.1016/j.stem.2011.04.013
   Lathia JD, 2010, CELL STEM CELL, V6, P421, DOI 10.1016/j.stem.2010.02.018
   Lee J, 2006, CANCER CELL, V9, P391, DOI 10.1016/j.ccr.2006.03.030
   Lewis CA, 2015, ONCOGENE, V34, P5128, DOI 10.1038/onc.2014.439
   Li Z, 2009, CANCER CELL, V15, P501, DOI 10.1016/j.ccr.2009.03.018
   Liang Y, 2006, BMC CANCER, V6, P0, DOI 10.1186/1471-2407-6-97
   Liang Y, 2005, P NATL ACAD SCI USA, V102, P5814, DOI 10.1073/pnas.0402870102
   Lim JKM, 2019, P NATL ACAD SCI USA, V116, P9433, DOI 10.1073/pnas.1821323116
   Lin H, 2017, NEURO-ONCOLOGY, V19, P43, DOI 10.1093/neuonc/now128
   Lohr J, 2011, CLIN CANCER RES, V17, P4296, DOI 10.1158/1078-0432.CCR-10-2557
   Lussier DM, 2016, BMC CANCER, V16, P0, DOI 10.1186/s12885-016-2337-7
   Macintyre AN, 2014, CELL METAB, V20, P61, DOI 10.1016/j.cmet.2014.05.004
   Maher EA, 2012, NMR BIOMED, V25, P1234, DOI 10.1002/nbm.2794
   Malinarich F, 2015, J IMMUNOL, V194, P5174, DOI 10.4049/jimmunol.1303316
   Mantovani A, 2011, NAT REV IMMUNOL, V11, P519, DOI 10.1038/nri3024
   Marin-Valencia I, 2012, CELL METAB, V15, P827, DOI 10.1016/j.cmet.2012.05.001
   Martinez FO, 2006, J IMMUNOL, V177, P7303, DOI 10.4049/jimmunol.177.10.7303
   Martuscello RT, 2016, CLIN CANCER RES, V22, P2482, DOI 10.1158/1078-0432.CCR-15-0916
   Mashimo T, 2014, CELL, V159, P1603, DOI 10.1016/j.cell.2014.11.025
   Mavrakis KJ, 2016, SCIENCE, V351, P1208, DOI 10.1126/science.aad5944
   McBrayer SK, 2018, CELL, V175, P101, DOI 10.1016/j.cell.2018.08.038
   Michalek RD, 2011, J IMMUNOL, V186, P3299, DOI 10.4049/jimmunol.1003613
   Michelakis ED, 2010, SCI TRANSL MED, V2, P0, DOI 10.1126/scitranslmed.3000677
   Mita R, 2007, NEOPLASIA, V9, P734, DOI 10.1593/neo.07439
   Mitchell RW, 2011, PROSTAG LEUKOTR ESS, V85, P293, DOI 10.1016/j.plefa.2011.04.007
   Morihiro Y, 2013, PATHOL INT, V63, P546, DOI 10.1111/pin.12109
   Mukherjee P, 2002, BRIT J CANCER, V86, P1615, DOI 10.1038/sj.bjc.6600298
   Mukherjee P, 2019, COMMUN BIOL, V2, P0, DOI 10.1038/s42003-019-0455-x
   Muller FL, 2012, NATURE, V488, P337, DOI 10.1038/nature11331
   Munn DH, 1999, J EXP MED, V189, P1363, DOI 10.1084/jem.189.9.1363
   Nakada M, 2007, CELL MOL LIFE SCI, V64, P458, DOI 10.1007/s00018-007-6342-5
   Neftel C, 2019, CELL, V178, P835, DOI 10.1016/j.cell.2019.06.024
   Nieman KM, 2011, NAT MED, V17, P1498, DOI 10.1038/nm.2492
   Noman MZ, 2014, J EXP MED, V211, P781, DOI 10.1084/jem.20131916
   Noushmehr Houtan, 2010, CANCER CELL, V17, P510, DOI 10.1016/j.ccr.2010.03.017
   OBRIEN JS, 1965, J LIPID RES, V6, P537
   Ojelabi OA, 2016, J BIOL CHEM, V291, P26762, DOI 10.1074/jbc.M116.759175
   Oka N, 2007, BIOCHEM BIOPH RES CO, V360, P553, DOI 10.1016/j.bbrc.2007.06.094
   Osswald M, 2015, NATURE, V528, P93, DOI 10.1038/nature16071
   Park J, 2015, CELL REP, V10, P1614, DOI 10.1016/j.celrep.2015.02.024
   Patel AP, 2014, SCIENCE, V344, P1396, DOI 10.1126/science.1254257
   Pearce EJ, 2015, NAT REV IMMUNOL, V15, P18, DOI 10.1038/nri3771
   Pearce EL, 2013, IMMUNITY, V38, P633, DOI 10.1016/j.immuni.2013.04.005
   Piccirillo SGM, 2006, NATURE, V444, P761, DOI 10.1038/nature05349
   Pike LS, 2011, BBA-BIOENERGETICS, V1807, P726, DOI 10.1016/j.bbabio.2010.10.022
   Pinkham K, 2019, STEM CELL REP, V12, P712, DOI 10.1016/j.stemcr.2019.02.012
   Polewski MD, 2017, STEM CELLS DEV, V26, P1236, DOI 10.1089/scd.2017.0123
   Quinones A, 2018, ADV EXP MED BIOL, V1063, P59, DOI 10.1007/978-3-319-77736-8_4
   Ravindran R, 2014, SCIENCE, V343, P313, DOI 10.1126/science.1246829
   Reinartz R, 2017, CLIN CANCER RES, V23, P562, DOI 10.1158/1078-0432.CCR-15-2089
   Reya T, 2001, NATURE, V414, P105, DOI 10.1038/35102167
   Rieger J, 2014, INT J ONCOL, V44, P1843, DOI 10.3892/ijo.2014.2382
   Rodríguez-Espinosa O, 2015, IMMUNOLOGY, V145, P213, DOI 10.1111/imm.12437
   Rodríguez-Prados JC, 2010, J IMMUNOL, V185, P605, DOI 10.4049/jimmunol.0901698
   Roesch A, 2010, CELL, V141, P583, DOI 10.1016/j.cell.2010.04.020
   Savaskan NE, 2010, ANN ANAT, V192, P309, DOI 10.1016/j.aanat.2010.07.003
   Saxena V, 2007, J IMMUNOL, V179, P5041, DOI 10.4049/jimmunol.179.8.5041
   Schoenfeld JD, 2017, CANCER CELL, V31, P487, DOI 10.1016/j.ccell.2017.02.018
   Seidel S, 2010, BRAIN, V133, P983, DOI 10.1093/brain/awq042
   Seyfried TN, 2015, CANCER LETT, V356, P289, DOI 10.1016/j.canlet.2014.07.015
   Shibuya K, 2015, ONCOTARGET, V6, P651, DOI 10.18632/oncotarget.2892
   Shingu T, 2017, NAT GENET, V49, P75, DOI 10.1038/ng.3711
   Siebzehnrubl FA, 2011, GLIA, V59, P1135, DOI 10.1002/glia.21143
   Siebzehnrubl FA, 2013, EMBO MOL MED, V5, P1196, DOI 10.1002/emmm.201302827
   Singh SK, 2003, CANCER RES, V63, P5821
   Siska PJ, 2015, TRENDS IMMUNOL, V36, P257, DOI 10.1016/j.it.2015.02.007
   Smith QR, 2001, J MOL NEUROSCI, V16, P167, DOI 10.1385/JMN:16:2-3:167
   Sottoriva A, 2013, P NATL ACAD SCI USA, V110, P4009, DOI 10.1073/pnas.1219747110
   Sousa CM, 2016, NATURE, V536, P479, DOI 10.1038/nature19084
   Spees JL, 2006, P NATL ACAD SCI USA, V103, P1283, DOI 10.1073/pnas.0510511103
   Srivastava MK, 2010, CANCER RES, V70, P68, DOI 10.1158/0008-5472.CAN-09-2587
   Srivastava NK, 2010, NMR BIOMED, V23, P113, DOI 10.1002/nbm.1427
   Stadlbauer A, 2020, J CEREBR BLOOD F MET, V40, P528, DOI 10.1177/0271678X19827885
   Stafford P, 2010, NUTR METAB, V7, P0, DOI 10.1186/1743-7075-7-74
   Stupp R, 2005, NEW ENGL J MED, V352, P987, DOI 10.1056/NEJMoa043330
   Stupp R, 2017, JAMA-J AM MED ASSOC, V318, P2306, DOI 10.1001/jama.2017.18718
   Tannahill GM, 2013, NATURE, V496, P238, DOI 10.1038/nature11986
   Tateishi K, 2015, CANCER CELL, V28, P773, DOI 10.1016/j.ccell.2015.11.006
   Teng J, 2017, NEURO-ONCOLOGY, V19, P820, DOI 10.1093/neuonc/now253
   Thomas TM, 2017, CANCER LETT, V408, P174, DOI 10.1016/j.canlet.2017.07.014
   Tsuchihashi K, 2016, CANCER RES, V76, P2954, DOI 10.1158/0008-5472.CAN-15-2121
   Vander Heiden MG, 2017, CELL, V168, P0, DOI 10.1016/j.cell.2016.12.039
   Vander Linden C, 2020, SEMIN CELL DEV BIOL, V98, P202, DOI 10.1016/j.semcdb.2019.05.016
   Vander Linden C, 2019, FRONT ONCOL, V9, P0, DOI 10.3389/fonc.2019.00159
   Vanner RJ, 2014, CANCER CELL, V26, P33, DOI 10.1016/j.ccr.2014.05.005
   Vats D, 2006, CELL METAB, V4, P255, DOI 10.1016/j.cmet.2006.08.006
   Venneti S, 2017, ANNU REV PATHOL-MECH, V12, P515, DOI 10.1146/annurev-pathol-012615-044329
   Verhaak RGW, 2010, CANCER CELL, V17, P98, DOI 10.1016/j.ccr.2009.12.020
   Vescovi AL, 2006, NAT REV CANCER, V6, P425, DOI 10.1038/nrc1889
   Viale A, 2014, NATURE, V514, P628, DOI 10.1038/nature13611
   Villa GR, 2016, CANCER CELL, V30, P683, DOI 10.1016/j.ccell.2016.09.008
   Vogelbaum MA, 2012, NEUROSURGERY, V59, P79
   Wainwright DA, 2012, EXPERT OPIN EMERG DR, V17, P181, DOI 10.1517/14728214.2012.679929
   Wang J, 2019, NAT NEUROSCI, V22, P91, DOI 10.1038/s41593-018-0285-z
   Wang QH, 2017, CANCER CELL, V32, P42, DOI 10.1016/j.ccell.2017.12.012
   Wang XX, 2017, NAT NEUROSCI, V20, P661, DOI 10.1038/nn.4537
   Warburg O, 1927, J GEN PHYSIOL, V8, P519, DOI 10.1085/jgp.8.6.519
   Wei J, 2020, NEURO-ONCOLOGY, V22, P180, DOI 10.1093/neuonc/noz212
   Weil S, 2017, NEURO-ONCOLOGY, V19, P1316, DOI 10.1093/neuonc/nox070
   Weller M, 2017, LANCET ONCOL, V18, P1373, DOI 10.1016/S1470-2045(17)30517-X
   Weller M, 2015, NAT REV DIS PRIMERS, V1, P0, DOI 10.1038/nrdp.2015.17
   Won WJ, 2019, CELL STRESS, V3, P47, DOI 10.15698/cst2019.02.176
   Xie Q, 2014, NEURO-ONCOLOGY, V16, P1575, DOI 10.1093/neuonc/nou147
   Xu L, 2002, J BIOL CHEM, V277, P11368, DOI 10.1074/jbc.M108347200
   YAMAZAKI S, 1994, ANESTHESIOLOGY, V80, P151, DOI 10.1097/00000542-199401000-00022
   Yang CD, 2009, CANCER RES, V69, P7986, DOI 10.1158/0008-5472.CAN-09-2266
   Yang WW, 2011, NATURE, V480, P118, DOI 10.1038/nature10598
   Yuan SQ, 2013, STEM CELLS, V31, P23, DOI 10.1002/stem.1273
   Zecchini V, 2017, BBA-BIOENERGETICS, V1858, P723, DOI 10.1016/j.bbabio.2016.12.003
   Zhao HY, 2016, ELIFE, V5, P0, DOI 10.7554/eLife.10250
   Zhou WH, 2007, NUTR METAB, V4, P0, DOI 10.1186/1743-7075-4-5
   Zhou WH, 2019, CANCERS, V11, P0, DOI 10.3390/cancers11091231
   ZOU Y, 2019, CANCER DISCOV, V0, P0
NR 197
TC 43
Z9 45
U1 1
U2 20
PU SPRINGER BASEL AG
PI BASEL
PA PICASSOPLATZ 4, BASEL, 4052, SWITZERLAND
SN 1420-682X
EI 1420-9071
J9 CELL MOL LIFE SCI
JI Cell. Mol. Life Sci.
PD DEC 15
PY 2020
VL 77
IS 24
BP 5101
EP 5119
DI 10.1007/s00018-020-03569-w
EA JUN 2020
PG 19
WC Biochemistry & Molecular Biology; Cell Biology
SC Biochemistry & Molecular Biology; Cell Biology
GA PB7LM
UT WOS:000538376200003
PM 32506168
DA 2025-02-17
ER

PT J
AU Suresh, R
   Barakat, DJ
   Barberi, T
   Zheng, L
   Jaffee, E
   Pienta, KJ
   Friedman, AD
AF Suresh, Rahul
   Barakat, David J.
   Barberi, Theresa
   Zheng, Lei
   Jaffee, Elizabeth
   Pienta, Kenneth J.
   Friedman, Alan D.
TI NF-κB p50-deficient immature myeloid cell (p50-IMC) adoptive transfer slows the growth of murine prostate and pancreatic ductal carcinoma
SO JOURNAL FOR IMMUNOTHERAPY OF CANCER
LA English
DT Article
DE oncology
ID tumor-associated macrophages; nf-kappa-b1 p50; dendritic cells; necrosis-factor; monocytes; polarization; activation; repression; generation; tolerance
AB Background Macrophages and dendritic cells lacking the transcription factor nuclear factor kappa B p50 are skewed toward a proinflammatory phenotype, with increased cytokine expression and enhanced T cell activation; additionally, murine melanoma, fibrosarcoma, colon carcinoma, and glioblastoma grow slower in p50(-/-) mice. We therefore evaluated the efficacy of p50-negative immature myeloid cells (p50-IMCs) adoptively transferred into tumor-bearing hosts. Immature cells were used to maximize tumor localization, and pretreatment with 5-fluorouracil (5FU) was examined due to its potential to impair marrow production of myeloid cells, to target tumor myeloid cells and to release tumor neoantigens. Methods Wild-type (WT)-IMC or p50-IMC were generated by culturing lineage-negative marrow cells from WT or p50(-/-) mice in media containing thrombopoietin, stem cell factor and Flt3 ligand for 6days followed by monocyte colony-stimulating factor for 1day on ultralow attachment plates. Mice inoculated with Hi-Myc prostate cancer (PCa) cells or K-Ras(G12D) pancreatic ductal carcinoma (PDC)-luciferase cells received 5FU followed 5days later by three doses of 10(7) immature myeloid cells (IMC) every 3-4days. Results PCa cells grew slower in p50(-/-) mice, and absence of host p50 prolonged the survival of mice inoculated orthotopically with PDC cells. IMC from Cytomegalovirus (CMV)-luciferase mice localized to tumor, nodes, spleen, marrow, and lung. 5FU followed by p50-IMC slowed PCa and PDC tumor growth, similar to 3-fold on average, in contrast to 5FU followed by WT-IMC, 5FU alone or p50-IMC alone. Slowed tumor growth was evident for 93% of PCa but only 53% of PDC tumors; we therefore focused on PCa for additional IMC analyses. In PCa, p50-IMC matured into F4/80(+) macrophages, as well as CD11b(+)F4/80(-)CD11c(+) conventional dendritic cells (cDCs). In both tumor and draining lymph nodes, p50-IMC generated more macrophages and cDCs than WT-IMC. Activated tumor CD8(+) T cells were increased fivefold by p50-IMC compared with WT-IMC, and antibody-mediated CD8(+) T cell depletion obviated slower tumor growth induced by 5FU followed by p50-IMC. Conclusions 5FU followed by p50-IMC slows the growth of murine prostate and pancreatic carcinoma and depends on CD8(+) T cell activation. Deletion of p50 in patient-derived marrow CD34(+) cells and subsequent production of IMC for adoptive transfer may contribute to the therapy of these and additional cancers.
C1 [Suresh, Rahul; Barakat, David J.; Barberi, Theresa; Zheng, Lei; Jaffee, Elizabeth; Pienta, Kenneth J.; Friedman, Alan D.] Johns Hopkins Univ, Sch Med, Baltimore, MD 21218 USA.
C3 Johns Hopkins University
RP Friedman, AD (通讯作者)，Johns Hopkins Univ, Sch Med, Baltimore, MD 21218 USA.
EM afriedm2@jhmi.edu
FU V Foundation Translational Award; Department of Defense [PC150202]; National Institutes of Health [T32 CA60441, P30 CA006973]; Giant Food Children's Cancer Research Fund
CR Barakat DJ, 2018, PLOS ONE, V13, P0, DOI 10.1371/journal.pone.0191188
   Barberi T, 2018, CANCER IMMUNOL IMMUN, V67, P1491, DOI 10.1007/s00262-018-2184-2
   Bates D, 2015, J STAT SOFTW, V67, P1, DOI 10.18637/jss.v067.i01
   Cao SJ, 2006, J BIOL CHEM, V281, P26041, DOI 10.1074/jbc.M602222200
   Cheng CS, 2011, SCI SIGNAL, V4, P0, DOI 10.1126/scisignal.2001501
   De Palma M, 2008, CANCER CELL, V14, P299, DOI 10.1016/j.ccr.2008.09.004
   Delaney C, 2016, LANCET HAEMATOL, V3, PE330, DOI 10.1016/S2352-3026(16)30023-0
   Dissanayake D, 2011, NAT MED, V17, P1663, DOI 10.1038/nm.2556
   Elsharkawy AM, 2010, J HEPATOL, V53, P519, DOI 10.1016/j.jhep.2010.03.025
   Escobar G, 2014, SCI TRANSL MED, V6, P0, DOI 10.1126/scitranslmed.3006353
   Francke A, 2011, J HISTOCHEM CYTOCHEM, V59, P813, DOI 10.1369/0022155411416007
   Geissmann F, 2010, SCIENCE, V327, P656, DOI 10.1126/science.1178331
   Georgoudaki AM, 2016, CELL REP, V15, P2000, DOI 10.1016/j.celrep.2016.04.084
   Heissmeyer V, 1999, EMBO J, V18, P4766, DOI 10.1093/emboj/18.17.4766
   Hosing C, 2014, TRANSFUSION, V54, P1081, DOI 10.1111/trf.12435
   Karin M, 2000, ANNU REV IMMUNOL, V18, P621, DOI 10.1146/annurev.immunol.18.1.621
   Kastenbauer S, 1999, INFECT IMMUN, V67, P1553
   Koehn BH, 2015, BLOOD, V126, P1621, DOI 10.1182/blood-2015-03-634691
   Kono Y, 2014, BIOL PHARM BULL, V37, P137, DOI 10.1248/bpb.b13-00659
   Larghi P, 2012, PLOS ONE, V7, P0, DOI 10.1371/journal.pone.0045279
   Lee S, 2016, J CONTROL RELEASE, V240, P527, DOI 10.1016/j.jconrel.2016.07.018
   Lenth RV, 2021, EMMEANS ESTIMATED MA, V0, P0, DOI DOI 10.1080/00031305.1980.10483031
   Marigo I, 2016, CANCER CELL, V30, P377, DOI 10.1016/j.ccell.2016.08.004
   Mayer CT, 2014, BLOOD, V124, P3081, DOI 10.1182/blood-2013-12-545772
   Mosser DM, 2008, NAT REV IMMUNOL, V8, P958, DOI 10.1038/nri2448
   Movahedi K, 2010, CANCER RES, V70, P5728, DOI 10.1158/0008-5472.CAN-09-4672
   Nonomura N, 2011, BJU INT, V107, P1918, DOI 10.1111/j.1464-410X.2010.09804.x
   Noy R, 2014, IMMUNITY, V41, P49, DOI 10.1016/j.immuni.2014.06.010
   Porta C, 2018, CANCER IMMUNOL RES, V6, P578, DOI 10.1158/2326-6066.CIR-17-0036
   Porta C, 2009, P NATL ACAD SCI USA, V106, P14978, DOI 10.1073/pnas.0809784106
   Pyonteck SM, 2013, NAT MED, V19, P1264, DOI 10.1038/nm.3337
   Quail DF, 2016, SCIENCE, V352, P0, DOI 10.1126/science.aad3018
   Rackov G, 2016, J CLIN INVEST, V126, P3089, DOI 10.1172/JCI83404
   Saccani A, 2006, CANCER RES, V66, P11432, DOI 10.1158/0008-5472.CAN-06-1867
   Strachan DC, 2013, ONCOIMMUNOLOGY, V2, P0, DOI 10.4161/onci.26968
   Tong X, 2004, MOL CELL BIOCHEM, V265, P171, DOI 10.1023/B:MCBI.0000044394.66951.4d
   Torres MP, 2013, PLOS ONE, V8, P0, DOI 10.1371/journal.pone.0080580
   Vincent J, 2010, CANCER RES, V70, P3052, DOI 10.1158/0008-5472.CAN-09-3690
   Williams SA, 2006, EMBO J, V25, P139, DOI 10.1038/sj.emboj.7600900
   Yu M, 2019, CANCER MANAG RES, V11, P4141, DOI 10.2147/CMAR.S196951
   Zhang JJ, 2015, PLOS ONE, V10, P0, DOI 10.1371/journal.pone.0123025
NR 41
TC 7
Z9 9
U1 0
U2 3
PU BMJ PUBLISHING GROUP
PI LONDON
PA BRITISH MED ASSOC HOUSE, TAVISTOCK SQUARE, LONDON WC1H 9JR, ENGLAND
SN 
EI 2051-1426
J9 J IMMUNOTHER CANCER
JI J. Immunother. Cancer
PD JUN 15
PY 2020
VL 8
IS 1
BP 
EP 
DI 10.1136/jitc-2019-000244
PG 12
WC Oncology; Immunology
SC Oncology; Immunology
GA OP8DU
UT WOS:000588320500011
PM 31940589
DA 2025-02-17
ER

PT J
AU Iwata, R
   Lee, JH
   Hayashi, M
   Dianzani, U
   Ofune, K
   Maruyama, M
   Oe, S
   Ito, T
   Hashiba, T
   Yoshimura, K
   Nonaka, M
   Nakano, Y
   Norian, L
   Nakano, I
   Asai, A
AF Iwata, Ryoichi
   Lee, Joo Hyoung
   Hayashi, Mikio
   Dianzani, Umberto
   Ofune, Kohei
   Maruyama, Masato
   Oe, Souichi
   Ito, Tomoki
   Hashiba, Tetsuo
   Yoshimura, Kunikazu
   Nonaka, Masahiro
   Nakano, Yosuke
   Norian, Lyse
   Nakano, Ichiro
   Asai, Akio
TI ICOSLG-mediated regulatory T-cell expansion and IL-10 production promote progression of glioblastoma
SO NEURO-ONCOLOGY
LA English
DT Article
DE glioma stem cell; ICOSLG; immune escape; mesenchymal type; glioblastoma
ID plasmacytoid dendritic cells; glioma stem-cells; costimulatory molecules; tumor-cells; cancer; expression; ligand; differentiation; lymphocytes; responses
AB Background. Targeting immune checkpoint proteins has recently gained substantial attention due to the dramatic success of this strategy in clinical trials for some cancers. InducibleT-cell co-stimulator ligand (ICOSLG) is a member of the B7 family of immune regulatory ligands, expression of which in cancer is implicated in disease progression due to regulation of antitumor adaptive immunity. Although aberrant ICOSLG expression has been reported in glioma cells, the underlying mechanisms that promote glioblastoma (GBM) progression remain elusive. Methods. Here, we investigated a causal role for ICOSLG in GBM progression by analyzing ICOSLG expression in both human glioma tissues and patient-derived GBM sphere cells (GSCs). We further examined its immune modulatory effects and the underlying molecular mechanisms. Results. Bioinformatics analysis and GBM tissue microarray showed that upregulation of ICOSLG expression was associated with poor prognosis in patients with GBM. ICOSLG expression was upregulated preferentially in mesenchymal GSCs but not in proneural GSCs in a tumor necrosis factor-alpha/nuclear factor-kappaB-dependent manner. Furthermore, ICOSLG expression by mesenchymal GSCs promoted expansion of T cells that produced interleukin-10. Knockdown of the gene encoding ICOSLG markedly reduced GBM tumor growth in immune competent mice, with a concomitant downregulation of interleukin-10 levels in the tumor microenvironment. Conclusions. Inhibition of the ICOSLG-inducible co-stimulator axis in GBM may provide a promising immunotherapeutic approach for suppressing a subset of GBM with an elevated mesenchymal signature.
C1 [Iwata, Ryoichi; Ofune, Kohei; Hashiba, Tetsuo; Yoshimura, Kunikazu; Nonaka, Masahiro; Asai, Akio] Kansai Med Univ, Dept Neurosurg, 2-5-1 Shin Machi, Hirakata, Osaka 5731010, Japan.
   [Lee, Joo Hyoung] Univ Alabama Birmingham, Dept Pathol, Birmingham, AL 35294 USA.
   [Nakano, Ichiro] Univ Alabama Birmingham, Dept Neurosurg, Birmingham, AL USA.
   [Hayashi, Mikio] Kansai Med Univ, Dept Physiol, Hirakata, Osaka, Japan.
   [Dianzani, Umberto] A Avogadro Univ Eastern Piedmont, Dept Hlth Sci, Interdisciplinary Res Ctr Autoimmune Dis, Novara, Italy.
   [Maruyama, Masato; Nakano, Yosuke] Kansai Med Univ, Dept Anat & Brain Sci, Hirakata, Osaka, Japan.
   [Oe, Souichi] Kansai Med Univ, Dept Anat & Cell Sci, Hirakata, Osaka, Japan.
   [Ito, Tomoki] Kansai Med Univ, Dept Internal Med 1, Hirakata, Osaka, Japan.
   [Norian, Lyse] Univ Alabama Birmingham, Dept Nutr Sci, Birmingham, AL 35294 USA.
C3 Kansai Medical University; University of Alabama System; University of Alabama Birmingham; University of Alabama System; University of Alabama Birmingham; Kansai Medical University; University of Eastern Piedmont Amedeo Avogadro; Kansai Medical University; Kansai Medical University; Kansai Medical University; University of Alabama System; University of Alabama Birmingham
RP Iwata, R (通讯作者)，Kansai Med Univ, Dept Neurosurg, 2-5-1 Shin Machi, Hirakata, Osaka 5731010, Japan.
EM ryoichi_iwata0610@yahoo.co.jp
FU Japan Society for the Promotion of Science KAKENHI [15K19983, 15K10346, 18K08983, 19K18408]; research grant D1 from Kansai Medical University; Associazione Italiana Ricerca sul Cancro [IG 20714]; Grants-in-Aid for Scientific Research [18K08983, 15K19983, 20K09400, 19K18408, 15K10346] Funding Source: KAKEN
CR Ara G, 2003, INT J CANCER, V103, P501, DOI 10.1002/ijc.10831
   Beier CP, 2012, STEM CELLS DEV, V21, P2753, DOI 10.1089/scd.2011.0660
   Bhat KPL, 2013, CANCER CELL, V24, P331, DOI 10.1016/j.ccr.2013.08.001
   Cerami E, 2012, CANCER DISCOV, V2, P401, DOI 10.1158/2159-8290.CD-12-0095
   Chen XL, 2003, WORLD J GASTROENTERO, V9, P1370, DOI 10.3748/wjg.v9.i6.1370
   Cheng P, 2016, CANCER RES, V76, P7219, DOI 10.1158/0008-5472.CAN-15-2860
   Cheng W, 2016, NEUROLOGY, V86, P2226, DOI 10.1212/WNL.0000000000002770
   Conrad C, 2012, CANCER RES, V72, P5240, DOI 10.1158/0008-5472.CAN-12-2271
   Di Tomaso T, 2010, CLIN CANCER RES, V16, P800, DOI 10.1158/1078-0432.CCR-09-2730
   Dianzani C, 2014, J IMMUNOL, V192, P4921, DOI 10.4049/jimmunol.1300587
   Finck R, 2013, CYTOM PART A, V83A, P483, DOI 10.1002/cyto.a.22271
   Gao JJ, 2013, SCI SIGNAL, V6, P0, DOI 10.1126/scisignal.2004088
   Gousias K, 2013, J NEUROIMMUNOL, V264, P84, DOI 10.1016/j.jneuroim.2013.09.001
   Groux H, 1997, NATURE, V389, P737, DOI 10.1038/39614
   Ito T, 2008, IMMUNITY, V28, P870, DOI 10.1016/j.immuni.2008.03.018
   Ito T, 2007, J EXP MED, V204, P105, DOI 10.1084/jem.20061660
   Jacobs JFM, 2010, J NEUROIMMUNOL, V225, P195, DOI 10.1016/j.jneuroim.2010.05.020
   Kanda Y, 2013, BONE MARROW TRANSPL, V48, P452, DOI 10.1038/bmt.2012.244
   Kim SH, 2016, CANCER CELL, V29, P201, DOI 10.1016/j.ccell.2016.01.005
   Liang H, 2014, SCAND J IMMUNOL, V80, P144, DOI 10.1111/sji.12185
   Liu XL, 2001, J EXP MED, V194, P1339, DOI 10.1084/jem.194.9.1339
   Lowther DE, 2012, IMMUNOL REV, V248, P156, DOI 10.1111/j.1600-065X.2012.01130.x
   Maeda S, 2011, AM J PATHOL, V179, P2360, DOI 10.1016/j.ajpath.2011.07.048
   Mao P, 2013, P NATL ACAD SCI USA, V110, P8644, DOI 10.1073/pnas.1221478110
   Martin-Orozco N, 2010, CANCER RES, V70, P9581, DOI 10.1158/0008-5472.CAN-10-1379
   McAdam AJ, 2000, J IMMUNOL, V165, P5035, DOI 10.4049/jimmunol.165.9.5035
   Nazzal D, 2014, CELL DEATH DIS, V5, P0, DOI 10.1038/cddis.2014.377
   Ogata M, 2013, INT IMMUNOL, V25, P171, DOI 10.1093/intimm/dxs103
   Richter G, 2001, J BIOL CHEM, V276, P45686, DOI 10.1074/jbc.M108509200
   Sadahiro H, 2018, CANCER RES, V78, P3002, DOI 10.1158/0008-5472.CAN-17-2433
   Sampetrean O, 2011, NEOPLASIA, V13, P784, DOI 10.1593/neo.11624
   Sayour EJ, 2015, CANCER IMMUNOL IMMUN, V64, P419, DOI 10.1007/s00262-014-1651-7
   Schreiner B, 2003, GLIA, V44, P296, DOI 10.1002/glia.10291
   Simoni Y, 2017, IMMUNITY, V46, P148, DOI 10.1016/j.immuni.2016.11.005
   Strauss L, 2007, CLIN CANCER RES, V13, P4345, DOI 10.1158/1078-0432.CCR-07-0472
   Tamura H, 2005, CLIN CANCER RES, V11, P5708, DOI 10.1158/1078-0432.CCR-04-2672
   Wallin JJ, 2001, J IMMUNOL, V167, P132, DOI 10.4049/jimmunol.167.1.132
   Wang W, 2012, INT J CANCER, V131, PE928, DOI 10.1002/ijc.27613
   Warnatz K, 2006, BLOOD, V107, P3045, DOI 10.1182/blood-2005-07-2955
   Wei J, 2010, MOL CANCER THER, V9, P67, DOI 10.1158/1535-7163.MCT-09-0734
NR 40
TC 51
Z9 53
U1 1
U2 5
PU OXFORD UNIV PRESS INC
PI CARY
PA JOURNALS DEPT, 2001 EVANS RD, CARY, NC 27513 USA
SN 1522-8517
EI 1523-5866
J9 NEURO-ONCOLOGY
JI Neuro-Oncology
PD MAR 15
PY 2020
VL 22
IS 3
BP 333
EP 344
DI 10.1093/neuonc/noz204
PG 12
WC Oncology; Clinical Neurology
SC Oncology; Neurosciences & Neurology
GA KY5TV
UT WOS:000522636300007
PM 31634400
DA 2025-02-17
ER

PT J
AU Yang, W
   Li, YY
   Gao, RL
   Xiu, ZH
   Sun, T
AF Yang, Wei
   Li, Yanyan
   Gao, Ruoling
   Xiu, Zenghe
   Sun, Ting
TI MHC class I dysfunction of glioma stem cells escapes from CTL-mediated immune response via activation of Wnt/β-catenin signaling pathway
SO ONCOGENE
LA English
DT Article
ID dendritic cells; t-cells; cancer; recognition; expression; sensitivity; inhibitors; memory; p53
AB Glioma stem cells (GSCs) decrease T cells cognition and evade systemic immunosurveillance via downregulations or defects of major histocompatibility complex class I (MHC-I) molecule and antigen-processing machinery (APM) components. Improvement of tumor surface antigens of GSCs may be effective strategy to trigger an adaptive immune response and activate cytotoxic T cells (CTLs) to eliminate glioma. In this study, our data indicated that downregulations of MHC-I and APM components expressions were associated with Wnt pathway activation in GSCs. Histone deacetylases (HDAC) inhibition improved MHC-I and APM components expressions, which could be partly reverted by Wnt pathway activation. Blocking CTLs-mediated killing decreased the anti-tumor effect of tumor lysate vaccine. The enhancement of T cells immune response resulting from HDAC inhibition was dependent on CTLs cognition on tumor antigens presented by upregulated MHC-I molecule in GSCs. These data suggest that suppression of stemness pathway may be effective for GSCs-based immunotherapy against immune-escaped tumors.
C1 [Yang, Wei; Gao, Ruoling; Xiu, Zenghe] Soochow Univ, Sch Radiat Med & Protect, State Key Lab Radiat Med & Protect, Suzhou 215123, Jiangsu, Peoples R China.
   [Yang, Wei; Gao, Ruoling; Xiu, Zenghe] Soochow Univ, Collaborat Innovat Ctr Radiat Med Jiangsu Higher, Suzhou 215123, Jiangsu, Peoples R China.
   [Li, Yanyan; Sun, Ting] Soochow Univ, Neurosurg & Brain & Nerve Res Lab, Affiliated Hosp 1, Suzhou 215006, Jiangsu, Peoples R China.
C3 Soochow University - China; Soochow University - China; Soochow University - China
RP Yang, W (通讯作者)，Soochow Univ, Sch Radiat Med & Protect, State Key Lab Radiat Med & Protect, Suzhou 215123, Jiangsu, Peoples R China.; Yang, W (通讯作者)，Soochow Univ, Collaborat Innovat Ctr Radiat Med Jiangsu Higher, Suzhou 215123, Jiangsu, Peoples R China.; Sun, T (通讯作者)，Soochow Univ, Neurosurg & Brain & Nerve Res Lab, Affiliated Hosp 1, Suzhou 215006, Jiangsu, Peoples R China.
EM detachedy@aliyun.com; sunting1979st@aliyun.com
FU National Natural Science Foundation of China [81874080, 31870844, 31570851]; Priority Academic Program Development of Jiangsu Higher Education Institutions (PAPD)
CR Alimonti J, 2000, NAT BIOTECHNOL, V18, P515, DOI 10.1038/75373
   Brown SD, 2019, ONCOIMMUNOLOGY, V8, P0, DOI 10.1080/2162402X.2018.1556080
   Cai L, 2019, CLIN CANCER RES, V25, P2644, DOI 10.1158/1078-0432.CCR-18-1401
   Carugo A, 2019, CANCER CELL, V35, P204, DOI 10.1016/j.ccell.2019.01.006
   Chang CC, 2015, J BIOL CHEM, V290, P26562, DOI 10.1074/jbc.M115.676130
   Di Tomaso T, 2010, CLIN CANCER RES, V16, P800, DOI 10.1158/1078-0432.CCR-09-2730
   Durgeau A, 2018, FRONT IMMUNOL, V9, P0, DOI 10.3389/fimmu.2018.00014
   Falkenberg KJ, 2014, NAT REV DRUG DISCOV, V13, P673, DOI 10.1038/nrd4360
   Finocchiaro G, 2016, CANCER IMMUNOL IMMUN, V65, P101, DOI 10.1007/s00262-015-1754-9
   GABATHULER R, 1994, J EXP MED, V180, P1415, DOI 10.1084/jem.180.4.1415
   JEFFERIES WA, 1993, J IMMUNOL, V151, P2974
   Lathia JD, 2015, GENE DEV, V29, P1203, DOI 10.1101/gad.261982.115
   Lou YM, 2005, CANCER RES, V65, P7926, DOI 10.1158/0008-5472.CAN-04-3977
   Lou YM, 2007, VACCINE, V25, P2331, DOI 10.1016/j.vaccine.2006.11.064
   McGranahan N, 2016, SCIENCE, V351, P1463, DOI 10.1126/science.aaf1490
   Morgan MA, 2018, CANCER RES, V78, P6713, DOI 10.1158/0008-5472.CAN-18-2439
   Morrison BJ, 2018, BMC CANCER, V18, P0, DOI 10.1186/s12885-018-4389-3
   Pagès F, 2005, NEW ENGL J MED, V353, P2654, DOI 10.1056/NEJMoa051424
   Sadahiro H, 2014, BRAIN TUMOR PATHOL, V31, P77, DOI 10.1007/s10014-013-0149-x
   Setiadi AF, 2007, MOL CELL BIOL, V27, P7886, DOI 10.1128/MCB.01547-07
   Setiadi AF, 2008, CANCER RES, V68, P9601, DOI 10.1158/0008-5472.CAN-07-5270
   Sun T, 2017, ONCOTARGET, V8, P74451, DOI 10.18632/oncotarget.20165
   Szatmári T, 2006, CANCER SCI, V97, P546, DOI 10.1111/j.1349-7006.2006.00208.x
   Topper MJ, 2017, CELL, V171, P1284, DOI 10.1016/j.cell.2017.10.022
   VERSTEEG R, 1988, EMBO J, V7, P1023, DOI 10.1002/j.1460-2075.1988.tb02909.x
   Vik-Mo EO, 2013, CANCER IMMUNOL IMMUN, V62, P1499, DOI 10.1007/s00262-013-1453-3
   Wang B, 2013, NAT COMMUN, V4, P0, DOI 10.1038/ncomms3359
   Woan KV, 2012, IMMUNOL CELL BIOL, V90, P55, DOI 10.1038/icb.2011.96
   Wong TS, 2018, ONCOL LETT, V16, P2887, DOI 10.3892/ol.2018.9041
   Wu A, 2010, NEURO-ONCOLOGY, V12, P1113, DOI 10.1093/neuonc/noq082
   Yang W, 2018, CANCER LETT, V415, P164, DOI 10.1016/j.canlet.2017.12.005
   Yang W, 2016, ONCOTARGET, V7, P41505, DOI 10.18632/oncotarget.9214
   Yang W, 2014, EXP CELL RES, V326, P22, DOI 10.1016/j.yexcr.2014.05.022
   Zhu KC, 1999, ONCOGENE, V18, P7740, DOI 10.1038/sj.onc.1203235
NR 34
TC 80
Z9 84
U1 0
U2 17
PU NATURE PUBLISHING GROUP
PI LONDON
PA MACMILLAN BUILDING, 4 CRINAN ST, LONDON N1 9XW, ENGLAND
SN 0950-9232
EI 1476-5594
J9 ONCOGENE
JI Oncogene
PD JAN 15
PY 2020
VL 39
IS 5
BP 1098
EP 1111
DI 10.1038/s41388-019-1045-6
PG 14
WC Biochemistry & Molecular Biology; Oncology; Cell Biology; Genetics & Heredity
SC Biochemistry & Molecular Biology; Oncology; Cell Biology; Genetics & Heredity
GA KI2VY
UT WOS:000511209700011
PM 31591480
DA 2025-02-17
ER

PT J
AU Richard, SA
AF Richard, Seidu A.
TI Explicating the Pivotal Pathogenic, Diagnostic, and Therapeutic Biomarker Potentials of Myeloid-Derived Suppressor Cells in Glioblastoma
SO DISEASE MARKERS
LA English
DT Review
ID regulatory t-cells; tumor-growth; immune suppression; immunosuppressive activity; glioma microenvironment; inflammatory monocytes; macrophage phenotype; cancer; expression; expansion
AB Glioblastoma (GBM) is a malignant and aggressive central nervous tumor that originates from astrocytes. These pathogenic astrocytes divide rapidly and are sustained by enormous network of blood vessels via which they receive requisite nutrients. It well proven that GBM microenvironment is extremely infiltrated by myeloid-derived suppressor cells (MDSCs). MDSCs are a heterogeneous cluster of immature myeloid progenitors. They are key mediates in immune suppression as well as sustenance glioma growth, invasion, vascularization, and upsurge of regulatory T cells via different molecules. MDSCs are often elevated in the peripheral blood of patients with GBM. MDSCs in the peripheral blood as well as those infiltrating the GBM microenvironment correlated with poor prognosis. Also, an upsurge in circulating MDSCs in the peripheral blood of patients with GBM was observed compared to benign and grade I/II glioma patients. GBM patients with good prognosis presented with reduced MDSCs as well as augmented dendritic cells. Almost all chemotherapeutic medication for GBM has shown no obvious improvement in overall survival in patients. Nevertheless, low-dose chemotherapies were capable of suppressing the levels of MDSCs in GBM as well as multiple tumor models with metastatic to the brain. Thus, MDSCs are potential diagnostic as well as therapeutic biomarkers for GBM patients.
C1 [Richard, Seidu A.] Princefield Univ, Dept Med, POB MA 128, Ho, Ghana.
RP Richard, SA (通讯作者)，Princefield Univ, Dept Med, POB MA 128, Ho, Ghana.
EM gbepoo@gmail.com
CR Achyut BR, 2017, SCI REP-UK, V7, P0, DOI 10.1038/s41598-017-14079-4
   Alban TJ, 2020, FRONT IMMUNOL, V11, P0, DOI 10.3389/fimmu.2020.01191
   Alban TJ, 2018, JCI INSIGHT, V3, P0, DOI 10.1172/jci.insight.122264
   Arcuri C, 2017, FRONT BIOSCI-LANDMRK, V22, P268, DOI 10.2741/4486
   Badie B, 2000, NEUROSURGERY, V46, P957, DOI 10.1097/00006123-200004000-00035
   Beury DW, 2014, J LEUKOCYTE BIOL, V96, P1109, DOI 10.1189/jlb.3A0414-210R
   Borda JT, 2008, AM J PATHOL, V172, P725, DOI 10.2353/ajpath.2008.070848
   Borden EC, 2007, NAT REV DRUG DISCOV, V6, P975, DOI 10.1038/nrd2422
   Borden EC, 2019, NAT REV DRUG DISCOV, V18, P219, DOI 10.1038/s41573-018-0011-2
   Brandenburg S, 2017, IMMUNOL RES, V65, P757, DOI 10.1007/s12026-017-8915-1
   Chae M, 2015, NEURO-ONCOLOGY, V17, P978, DOI 10.1093/neuonc/nou343
   Chang AL, 2016, CANCER RES, V76, P5671, DOI 10.1158/0008-5472.CAN-16-0144
   Condamine T, 2011, TRENDS IMMUNOL, V32, P19, DOI 10.1016/j.it.2010.10.002
   Crane CA, 2014, P NATL ACAD SCI USA, V111, P12823, DOI 10.1073/pnas.1413933111
   Crane CA, 2012, NEURO-ONCOLOGY, V14, P584, DOI 10.1093/neuonc/nos014
   Darmanis S, 2017, CELL REP, V21, P1399, DOI 10.1016/j.celrep.2017.10.030
   de Lafaille MAC, 2009, IMMUNITY, V30, P626, DOI 10.1016/j.immuni.2009.05.002
   Dietrich Jorg, 2011, EXPERT REV CLIN PHARMACOL, V4, P233, DOI 10.1586/ecp.11.1
   Ding AS, 2019, FRONT IMMUNOL, V10, P0, DOI 10.3389/fimmu.2019.01715
   Domenis R, 2017, PLOS ONE, V12, P0, DOI 10.1371/journal.pone.0169932
   Domingues P, 2016, BRAIN BEHAV IMMUN, V53, P1, DOI 10.1016/j.bbi.2015.07.019
   Dubinski D, 2016, NEURO-ONCOLOGY, V18, P807, DOI 10.1093/neuonc/nov280
   Feng X, 2015, ONCOTARGET, V6, P15077, DOI 10.18632/oncotarget.3730
   Flores RR, 2017, AGING CELL, V16, P480, DOI 10.1111/acel.12571
   Flores-Toro JA, 2020, P NATL ACAD SCI USA, V117, P1129, DOI 10.1073/pnas.1910856117
   Fujita M, 2011, CANCER RES, V71, P2664, DOI 10.1158/0008-5472.CAN-10-3055
   Gabrilovich DI, 2009, NAT REV IMMUNOL, V9, P162, DOI 10.1038/nri2506
   Gabrusiewicz K, 2017, TRANSL. IMMUNOTHER. BRAIN TUMORS, V0, PP63, DOI 10.1016/B978-0-12-802420-1.00004-1
   Gabrusiewicz K, 2016, JCI INSIGHT, V1, P0, DOI 10.1172/jci.insight.85841
   Gallina G, 2006, J CLIN INVEST, V116, P2777, DOI 10.1172/JCI28828
   Garcia-Diaz A, 2017, CELL REP, V19, P1189, DOI 10.1016/j.celrep.2017.04.031
   Gielen PR, 2016, NEURO-ONCOLOGY, V18, P1253, DOI 10.1093/neuonc/now034
   Gielen PR, 2015, J NEUROPATH EXP NEUR, V74, P390, DOI 10.1097/NEN.0000000000000183
   Glass R, 2014, ACTA NEUROPATHOL, V128, P347, DOI 10.1007/s00401-014-1274-2
   Guo XF, 2018, ONCOGENE, V37, P4239, DOI 10.1038/s41388-018-0261-9
   Guo XF, 2016, ONCOTARGET, V7, P80521, DOI 10.18632/oncotarget.11825
   Guo X, 2015, ONCOTARGET, V6, P41620, DOI 10.18632/oncotarget.5871
   Gustafson MP, 2010, NEURO-ONCOLOGY, V12, P631, DOI 10.1093/neuonc/noq001
   Han S, 2014, INT J BIOCHEM CELL B, V57, P63, DOI 10.1016/j.biocel.2014.10.005
   Hanson EM, 2009, J IMMUNOL, V183, P937, DOI 10.4049/jimmunol.0804253
   Herrlinger U, 2019, LANCET, V393, P678, DOI 10.1016/S0140-6736(18)31791-4
   Highfill SL, 2014, SCI TRANSL MED, V6, P0, DOI 10.1126/scitranslmed.3007974
   Ho IAW, 2017, BIOMED RES INT-UK, V2017, P0, DOI 10.1155/2017/9634172
   Hoechst B, 2009, HEPATOLOGY, V50, P799, DOI 10.1002/hep.23054
   Huang B, 2006, CANCER RES, V66, P1123, DOI 10.1158/0008-5472.CAN-05-1299
   Huang B, 2007, CANCER LETT, V252, P86, DOI 10.1016/j.canlet.2006.12.012
   Hussain SF, 2006, NEURO-ONCOLOGY, V8, P261, DOI 10.1215/15228517-2006-008
   Jacobs DI, 2018, J NEURO-ONCOL, V136, P33, DOI 10.1007/s11060-017-2622-6
   Jacobs JFM, 2010, J NEUROIMMUNOL, V225, P195, DOI 10.1016/j.jneuroim.2010.05.020
   Jacobs JFM, 2009, NEURO-ONCOLOGY, V11, P394, DOI 10.1215/15228517-2008-104
   Ji XY, 2018, GLIOMA, V1, P2, DOI 10.4103/glioma.glioma_2_17
   Jia WT, 2010, J NEUROIMMUNOL, V223, P20, DOI 10.1016/j.jneuroim.2010.03.011
   Kadl A, 2010, CIRC RES, V107, P737, DOI 10.1161/CIRCRESAHA.109.215715
   Kamran N, 2017, MOL THER, V25, P232, DOI 10.1016/j.ymthe.2016.10.003
   Khaled YS, 2013, IMMUNOL CELL BIOL, V91, P493, DOI 10.1038/icb.2013.29
   KITANO S, 2012, J CLIN ONCOL S, V30, P0, DOI 10.1200/jco.2012.30.15_suppl.2518
   Kohanbash G, 2013, CANCER RES, V73, P6413, DOI 10.1158/0008-5472.CAN-12-4124
   Komohara Y, 2008, J PATHOL, V216, P15, DOI 10.1002/path.2370
   Kumar R, 2017, PLOS ONE, V12, P0, DOI 10.1371/journal.pone.0179012
   Kumar V, 2016, TRENDS IMMUNOL, V37, P208, DOI 10.1016/j.it.2016.01.004
   Larkin J, 2015, NEW ENGL J MED, V373, P23, DOI 10.1056/NEJMoa1504030
   Lee-Chang C, 2019, CANCER IMMUNOL RES, V7, P1928, DOI 10.1158/2326-6066.CIR-19-0240
   Leffers N, 2009, CANCER IMMUNOL IMMUN, V58, P449, DOI 10.1007/s00262-008-0583-5
   Li LM, 2014, J IMMUNOL, V192, P1034, DOI 10.4049/jimmunol.1301309
   Li L, 2016, CANCER RES, V76, P1770, DOI 10.1158/0008-5472.CAN-15-1625
   Li LS, 2009, BRIT J PHARMACOL, V158, P679, DOI 10.1111/j.1476-5381.2009.00423.x
   Li Y, 2006, BLOOD, V108, P2275, DOI 10.1182/blood-2006-02-005827
   Lindau D, 2012, IMMUNOLOGY, V137, P589, DOI 10.1111/imm.12036
   Marvel D, 2015, J CLIN INVEST, V125, P3356, DOI 10.1172/JCI80005
   Mirghorbani M, 2013, EXPERT REV NEUROTHER, V13, P1395, DOI 10.1586/14737175.2013.857603
   Mittelbronn M, 2011, ACTA NEUROPATHOL, V122, P353, DOI 10.1007/s00401-011-0858-3
   Montero AJ, 2012, J IMMUNOTHER, V35, P107, DOI 10.1097/CJI.0b013e318242169f
   Monu NR, 2012, IMMUNOL INVEST, V41, P595, DOI 10.3109/08820139.2012.673191
   Moyes KW, 2018, ONCOIMMUNOLOGY, V7, P0, DOI 10.1080/2162402X.2018.1507668
   Müller A, 2015, INT J CANCER, V137, P278, DOI 10.1002/ijc.29379
   Müller S, 2017, GENOME BIOL, V18, P0, DOI 10.1186/s13059-017-1362-4
   Munaut C, 2002, NEUROPATH APPL NEURO, V28, P452, DOI 10.1046/j.1365-2990.2002.00416.x
   Najjar YG, 2013, FRONT ONCOL, V3, P0, DOI 10.3389/fonc.2013.00049
   Nars MS, 2013, INT J CANCER, V132, P2471, DOI 10.1002/ijc.27801
   Nduom EK, 2016, NEURO-ONCOLOGY, V18, P195, DOI 10.1093/neuonc/nov172
   Noman MZ, 2015, CANCER RES, V75, P3771, DOI 10.1158/0008-5472.CAN-15-0405
   Ostrand-Rosenberg S, 2009, J IMMUNOL, V182, P4499, DOI 10.4049/jimmunol.0802740
   Otvos B, 2016, STEM CELLS, V34, P2026, DOI 10.1002/stem.2393
   Parney IF, 2009, J NEUROSURG, V110, P572, DOI 10.3171/2008.7.JNS08475
   Peereboom DM, 2019, JCI INSIGHT, V4, P0, DOI 10.1172/jci.insight.130748
   Pinton L, 2020, J NANOBIOTECHNOL, V18, P0, DOI 10.1186/s12951-020-00589-3
   Pituch KC, 2018, MOL THER, V26, P986, DOI 10.1016/j.ymthe.2018.02.001
   Qian JW, 2018, J NEUROINFLAMM, V15, P0, DOI 10.1186/s12974-018-1330-2
   Rajewsky K, 1996, NATURE, V381, P751, DOI 10.1038/381751a0
   Ranjan A, 2017, ONCOTARGET, V8, P47632, DOI 10.18632/oncotarget.17425
   Ranjan A, 2017, ONCOTARGET, V8, P32960, DOI 10.18632/oncotarget.16515
   Ranjan A, 2016, CANCER RES, V76, P877, DOI 10.1158/0008-5472.CAN-15-1233
   Raposo G, 2013, J CELL BIOL, V200, P373, DOI 10.1083/jcb.201211138
   Raychaudhuri B, 2015, J NEURO-ONCOL, V122, P293, DOI 10.1007/s11060-015-1720-6
   Raychaudhuri B, 2011, NEURO-ONCOLOGY, V13, P591, DOI 10.1093/neuonc/nor042
   Rodrigues JC, 2010, NEURO-ONCOLOGY, V12, P351, DOI 10.1093/neuonc/nop023
   Rodríguez PC, 2008, IMMUNOL REV, V222, P180, DOI 10.1111/j.1600-065X.2008.00608.x
   Schaer DJ, 2007, ANTIOXID REDOX SIGN, V9, P991, DOI 10.1089/ars.2007.1576
   Seifert M, 2016, LEUKEMIA, V30, P2283, DOI 10.1038/leu.2016.226
   Sica A, 2008, SEMIN CANCER BIOL, V18, P349, DOI 10.1016/j.semcancer.2008.03.004
   Simpson KD, 2012, J IMMUNOL, V189, P5533, DOI 10.4049/jimmunol.1201161
   Sippel TR, 2011, CLIN CANCER RES, V17, P6992, DOI 10.1158/1078-0432.CCR-11-1107
   Skog J, 2008, NAT CELL BIOL, V10, P1470, DOI 10.1038/ncb1800
   Soler DC, 2017, J NEURO-ONCOL, V134, P189, DOI 10.1007/s11060-017-2508-7
   Sousa S, 2015, BREAST CANCER RES, V17, P0, DOI 10.1186/s13058-015-0621-0
   Stupp R, 2009, LANCET ONCOL, V10, P459, DOI 10.1016/S1470-2045(09)70025-7
   van der Vos KE, 2016, NEURO-ONCOLOGY, V18, P58, DOI 10.1093/neuonc/nov244
   Varga G, 2008, J LEUKOCYTE BIOL, V84, P644, DOI 10.1189/jlb.1107768
   Vella G, 2018, IMMUNITY, V49, P592, DOI 10.1016/j.immuni.2018.10.006
   Venteicher AS, 2017, SCIENCE, V355, P0, DOI 10.1126/science.aai8478
   Vincent J, 2010, CANCER RES, V70, P3052, DOI 10.1158/0008-5472.CAN-09-3690
   Waigel S, 2016, GENOM DATA, V7, P240, DOI 10.1016/j.gdata.2015.12.025
   Wang J, 2017, ONCOTARGET, V8, P17050, DOI 10.18632/oncotarget.14991
   Whiteside TL, 2013, BIOCHEM SOC T, V41, P245, DOI 10.1042/BST20120265
   Winner M, 2008, CANCER RES, V68, P7253, DOI 10.1158/0008-5472.CAN-07-6227
   Won WJ, 2019, CELL STRESS, V3, P47, DOI 10.15698/cst2019.02.176
   Wu A, 2010, NEURO-ONCOLOGY, V12, P1113, DOI 10.1093/neuonc/noq082
   Wu LY, 2011, AM J PATHOL, V179, P2131, DOI 10.1016/j.ajpath.2011.06.028
   Xue H, 2016, ONCOTARGET, V7, P4785, DOI 10.18632/oncotarget.6735
   Xue S, 2017, J HEMATOL ONCOL, V10, P0, DOI 10.1186/s13045-017-0455-6
   Yang L, 2004, CANCER CELL, V6, P409, DOI 10.1016/j.ccr.2004.08.031
   Ye ZP, 2014, PLOS ONE, V9, P0, DOI 10.1371/journal.pone.0105350
   Yen BLJ, 2013, STEM CELL REP, V1, P139, DOI 10.1016/j.stemcr.2013.06.006
   Yu JP, 2014, J IMMUNOL, V193, P2574, DOI 10.4049/jimmunol.1400833
   Zhu XM, 2011, J NEURO-ONCOL, V104, P83, DOI 10.1007/s11060-010-0473-5
   Zong H, 2012, EXPERT REV MOL DIAGN, V12, P383, DOI 10.1586/ERM.12.30
NR 126
TC 13
Z9 13
U1 0
U2 2
PU HINDAWI LTD
PI LONDON
PA ADAM HOUSE, 3RD FLR, 1 FITZROY SQ, LONDON, W1T 5HF, ENGLAND
SN 0278-0240
EI 1875-8630
J9 DIS MARKERS
JI Dis. Markers
PD NOV 4
PY 2020
VL 2020
IS 
BP 
EP 
DI 10.1155/2020/8844313
PG 13
WC Biotechnology & Applied Microbiology; Genetics & Heredity; Medicine, Research & Experimental; Pathology
SC Biotechnology & Applied Microbiology; Genetics & Heredity; Research & Experimental Medicine; Pathology
GA OZ0MQ
UT WOS:000594631000001
PM 33204365
DA 2025-02-17
ER

PT J
AU Kang, XH
   Zheng, YY
   Hong, WD
   Chen, XX
   Li, HT
   Huang, BJ
   Huang, ZY
   Tang, HL
   Geng, WJ
AF Kang, Xianhui
   Zheng, Yiyang
   Hong, Wandong
   Chen, Xixi
   Li, Huiting
   Huang, Baojun
   Huang, Zhenyang
   Tang, Hongli
   Geng, Wujun
TI Recent Advances in Immune Cell Therapy for Glioblastoma
SO FRONTIERS IN IMMUNOLOGY
LA English
DT Review
DE glioblastoma; immunotherapy; immune cell; advances; mechanism
ID glioma-cells; dendritic cells; stem-cells; immunotherapy; exosm; rindopepimut; temozolomide; activation; migration; delivery
AB Glioblastoma (GBM) is the most malignant form of astrocytoma with short survival and a high recurrence rate and remains a global problem. Currently, surgery, chemotherapy, radiotherapy, and other comprehensive treatments are the main treatment modalities, but patients still have a poor prognosis mainly due to the infiltrative growth of GBM and the protective effect of the blood-brain barrier on tumor cells. Therefore, immunotherapy is expected to be a good option for GBM. In the immune system, different cells play varying roles in the treatment of GBM, so understanding the roles played by various immune cells in treating GBM and considering how to combine these effects to maximize the efficacy of these cells is important for the selection of comprehensive and optimal treatment plans and improving GBM prognosis. Therefore, this study reviews the latest research progress on the role of various types of immune cells in the treatment of GBM.
C1 [Kang, Xianhui; Tang, Hongli; Geng, Wujun] Wenzhou Med Univ, Affiliated Hosp 1, Dept Anesthesiol, Wenzhou, Peoples R China.
   [Kang, Xianhui] Zhejiang Univ, Affiliated Hosp 1, Dept Anesthesiol, Hangzhou, Peoples R China.
   [Zheng, Yiyang; Chen, Xixi; Li, Huiting; Huang, Baojun; Huang, Zhenyang] Wenzhou Med Univ, Sch Clin Med 1, Wenzhou, Peoples R China.
   [Hong, Wandong] Wenzhou Med Univ, Affiliated Hosp 1, Dept Gastroenterol & Hepatol, Wenzhou, Peoples R China.
C3 Wenzhou Medical University; Zhejiang University; Wenzhou Medical University; Wenzhou Medical University
RP Tang, HL; Geng, WJ (通讯作者)，Wenzhou Med Univ, Affiliated Hosp 1, Dept Anesthesiol, Wenzhou, Peoples R China.
EM tanghongliok@126.com; gengwujun@126.com
FU National Natural Science Foundation of China [81774109, 81973620]; Natural Science Foundation of Zhejiang Province [Y19H310028]; Wenzhou Science and Technology Project [ZY2019015]; Zhejiang Public Welfare Technology Research Plan [LGD20H290002]
CR Abbott RC, 2020, INT J MOL SCI, V21, P0, DOI 10.3390/ijms21020515
   Akasaki Y, 2016, CANCER IMMUNOL IMMUN, V65, P1499, DOI 10.1007/s00262-016-1905-7
   Alexander BM, 2017, J CLIN ONCOL, V35, P2402, DOI 10.1200/JCO.2017.73.0119
   An ZY, 2019, CANCER RES, V79, P5681, DOI 10.1158/0008-5472.CAN-19-2800
   Attarha S, 2017, CELL SIGNAL, V37, P81, DOI 10.1016/j.cellsig.2017.06.004
   Bagley SJ, 2018, NEURO-ONCOLOGY, V20, P1429, DOI 10.1093/neuonc/noy032
   Barile L, 2017, PHARMACOL THERAPEUT, V174, P63, DOI 10.1016/j.pharmthera.2017.02.020
   Brennan CW, 2013, CELL, V155, P462, DOI 10.1016/j.cell.2013.09.034
   Brown CE, 2016, NEW ENGL J MED, V375, P2561, DOI 10.1056/NEJMoa1610497
   Brown NF, 2018, BRIT J CANCER, V119, P1171, DOI 10.1038/s41416-018-0258-8
   Burger MC, 2019, FRONT IMMUNOL, V10, P0, DOI 10.3389/fimmu.2019.02683
   Chai C, 2018, CNS NEUROSCI THER, V24, P369, DOI 10.1111/cns.12785
   Chaichana KL, 2009, J NEUROSURG, V111, P282, DOI 10.3171/2009.2.JNS081132
   Chang LS, 2019, ENDOCR REV, V40, P17, DOI 10.1210/er.2018-00006
   Chen CC, 2016, CELL MOL BIOENG, V9, P509, DOI 10.1007/s12195-016-0458-3
   Choi BD, 2019, NAT BIOTECHNOL, V37, P1049, DOI 10.1038/s41587-019-0192-1
   Cui X, 2018, BIOMATERIALS, V161, P164, DOI 10.1016/j.biomaterials.2018.01.053
   Dominguez-Valentin M, 2016, CANCER RES, V76, P5326, DOI 10.1158/0008-5472.CAN-16-1162
   Du Four S, 2016, CANCER IMMUNOL IMMUN, V65, P727, DOI 10.1007/s00262-016-1836-3
   Dusoswa SA, 2019, J EXTRACELL VESICLES, V8, P0, DOI 10.1080/20013078.2019.1648995
   Eiraku Y, 2018, CLIN EXP IMMUNOL, V194, P54, DOI 10.1111/cei.13185
   Elsamadicy AA, 2017, EXPERT OPIN BIOL TH, V17, P507, DOI 10.1080/14712598.2017.1299705
   Farber SH, 2017, EXPERT OPIN DRUG SAF, V16, P277, DOI 10.1080/14740338.2017.1273898
   Filley AC, 2018, FRONT ONCOL, V8, P0, DOI 10.3389/fonc.2018.00453
   Finocchiaro G, 2016, CANCER IMMUNOL IMMUN, V65, P101, DOI 10.1007/s00262-015-1754-9
   Golán I, 2018, CANCERS, V10, P0, DOI 10.3390/cancers10120522
   Guo JX, 2019, FRONT BIOSCI-LANDMRK, V24, P1158, DOI 10.2741/4772
   Han JF, 2015, SCI REP-UK, V5, P0, DOI 10.1038/srep11483
   Herting CJ, 2019, BRAIN, V142, P3834, DOI 10.1093/brain/awz331
   Hori T, 2019, J CLIN NEUROSCI, V68, P281, DOI 10.1016/j.jocn.2019.07.020
   Huang K, 2018, THERANOSTICS, V8, P1540, DOI 10.7150/thno.22952
   Inogés S, 2017, J TRANSL MED, V15, P0, DOI 10.1186/s12967-017-1202-z
   Jackson CM, 2019, NAT IMMUNOL, V20, P1100, DOI 10.1038/s41590-019-0433-y
   Kong DS, 2017, ONCOTARGET, V8, P7003, DOI 10.18632/oncotarget.12273
   Kong ZR, 2018, HUM VACC IMMUNOTHER, V14, P255, DOI 10.1080/21645515.2017.1388481
   Kozlowska AK, 2016, CANCER IMMUNOL IMMUN, V65, P1085, DOI 10.1007/s00262-016-1866-x
   Kucharzewska P, 2013, P NATL ACAD SCI USA, V110, P7312, DOI 10.1073/pnas.1220998110
   Lee SW, 2015, BMC PUBLIC HEALTH, V15, P0, DOI 10.1186/s12889-015-1730-5
   Li Y, 2018, CELL STEM CELL, V23, P181, DOI 10.1016/j.stem.2018.06.002
   Liau LM, 2018, J TRANSL MED, V16, P0, DOI 10.1186/s12967-018-1507-6
   Lim M, 2018, NAT REV CLIN ONCOL, V15, P422, DOI 10.1038/s41571-018-0003-5
   Liu HY, 2017, CANCER LETT, V411, P182, DOI 10.1016/j.canlet.2017.09.022
   Luoto S, 2018, CANCER RES, V78, P5574, DOI 10.1158/0008-5472.CAN-17-3714
   Monfared H, 2019, FRONT ONCOL, V9, P0, DOI 10.3389/fonc.2019.00782
   Murakami T, 2018, ANTICANCER RES, V38, P5049, DOI 10.21873/anticanres.12824
   Nava S, 2015, STEM CELL TRANSL MED, V4, P1164, DOI 10.5966/sctm.2015-0091
   Navarro AG, 2014, J IMMUNOL, V193, P6192, DOI 10.4049/jimmunol.1400859
   Parolini I, 2009, J BIOL CHEM, V284, P34211, DOI 10.1074/jbc.M109.041152
   Pellegatta S, 2018, ONCOIMMUNOLOGY, V7, P0, DOI 10.1080/2162402X.2017.1412901
   Pôlajeva J, 2011, PLOS ONE, V6, P0, DOI 10.1371/journal.pone.0025222
   Roy A, 2017, ONCOTARGET, V8, P24815, DOI 10.18632/oncotarget.15820
   Schuessler A, 2014, CANCER RES, V74, P3466, DOI 10.1158/0008-5472.CAN-14-0296
   Shevtsov M, 2019, FRONT IMMUNOL, V10, P0, DOI 10.3389/fimmu.2019.00454
   Shi Y, 2017, NAT COMMUN, V8, P0, DOI 10.1038/ncomms15080
   Shoae-Hassani A, 2017, J IMMUNOTHER, V40, P265, DOI 10.1097/CJI.0000000000000179
   Skog J, 2008, NAT CELL BIOL, V10, P1470, DOI 10.1038/ncb1800
   Smith C, 2020, J CLIN INVEST, V130, P6041, DOI 10.1172/JCI138649
   Srivastava S, 2015, TRENDS IMMUNOL, V36, P494, DOI 10.1016/j.it.2015.06.004
   SUN G, 2020, AGING-US, V12, P0, DOI 10.18632/aging.102648
   Tao WW, 2020, NAT COMMUN, V11, P0, DOI 10.1038/s41467-020-16827-z
   Treps L, 2017, J EXTRACELL VESICLES, V6, P0, DOI 10.1080/20013078.2017.1359479
   Ursu R, 2017, EUR J CANCER, V73, P30, DOI 10.1016/j.ejca.2016.12.003
   Watson DC, 2016, BIOMATERIALS, V105, P195, DOI 10.1016/j.biomaterials.2016.07.003
   Wei J, 2019, J CLIN INVEST, V129, P137, DOI 10.1172/JCI121266
   Weller M, 2017, LANCET ONCOL, V18, P1373, DOI 10.1016/S1470-2045(17)30517-X
   Wen PY, 2019, CLIN CANCER RES, V25, P5799, DOI 10.1158/1078-0432.CCR-19-0261
   Wheeler LA, 2016, NEURO-ONCOLOGY, V18, P1137, DOI 10.1093/neuonc/now002
   Wilcox JA, 2018, WORLD NEUROSURG, V116, P518, DOI 10.1016/j.wneu.2018.04.020
   Yurtsever A, 2013, HUM CELL, V26, P105, DOI 10.1007/s13577-013-0065-8
   Yvon ES, 2017, CYTOTHERAPY, V19, P408, DOI 10.1016/j.jcyt.2016.12.005
   Zhang CC, 2016, JNCI-J NATL CANCER I, V108, P0, DOI 10.1093/jnci/djv375
   Zhu L, 2017, THERANOSTICS, V7, P2732, DOI 10.7150/thno.18752
NR 72
TC 14
Z9 14
U1 6
U2 29
PU FRONTIERS MEDIA SA
PI LAUSANNE
PA AVENUE DU TRIBUNAL FEDERAL 34, LAUSANNE, CH-1015, SWITZERLAND
SN 1664-3224
EI 
J9 FRONT IMMUNOL
JI Front. Immunol.
PD OCT 21
PY 2020
VL 11
IS 
BP 
EP 
DI 10.3389/fimmu.2020.544563
PG 9
WC Immunology
SC Immunology
GA OK2OU
UT WOS:000584491000001
PM 33193310
DA 2025-02-17
ER

PT J
AU Mendez, F
   Kadiyala, P
   Nunez, FJ
   Carney, S
   Nunez, FM
   Gauss, JC
   Ravindran, R
   Pawar, S
   Edwards, M
   Garcia-Fabiani, MB
   Haase, S
   Lowenstein, PR
   Castro, MG
AF Mendez, Flor
   Kadiyala, Padma
   Nunez, Felipe J.
   Carney, Stephen
   Nunez, Fernando M.
   Gauss, Jessica C.
   Ravindran, Ramya
   Pawar, Sheeba
   Edwards, Marta
   Garcia-Fabiani, Maria Belen
   Haase, Santiago
   Lowenstein, Pedro R.
   Castro, Maria G.
TI Therapeutic Efficacy of Immune Stimulatory Thymidine Kinase and fms-like Tyrosine Kinase 3 Ligand (TK/Flt3L) Gene Therapy in a Mouse Model of High-Grade Brainstem Glioma
SO CLINICAL CANCER RESEARCH
LA English
DT Article
ID intrinsic pontine gliomas; central-nervous-system; pediatric high-grade; cell infiltration; acvr1 mutations; dendritic cells; diffuse; survival; murine; microenvironment
AB Purpose: Diffuse intrinsic pontine glioma (DIPG) bears a dismal prognosis. A genetically engineered brainstem glioma model harboring the recurrent DIPG mutation, Activin A receptor type I (ACVR1)-G328V (mACVR1), was developed for testing an immune-stimulatory gene therapy. Experimental Design: We utilized the Sleeping Beauty transposase system to generate an endogenous mouse model of mACVR1 brainstem glioma. Histology was used to characterize and validate the model. We performed RNA-sequencing analysis on neurospheres harboring mACVR1. mACVR1 neurospheres were implanted into the pons of immune-competent mice to test the therapeutic efficacy and toxicity of immune-stimulatory gene therapy using adenoviruses expressing thymidine kinase (TK) and fms-like tyrosine kinase 3 ligand(Flt3L). mACVR1 neurospheres expressing the surrogate tumor antigen ovalbumin were generated to investigate whether TK/Flt3L treatment induces the recruitment of tumor antigen-specific T cells. Results: Histologic analysis of mACVR1 tumors indicates that they are localized in the brainstem and have increased downstream signaling of bone morphogenetic pathway as demonstrated by increased phospho-smad1/5 and Id1 levels. Transcriptome analysis of mACVR1 neurosphere identified an increase in the TGF beta signaling pathway and the regulation of cell differentiation. Adenoviral delivery of TK/Flt3L in mice bearing brainstem gliomas resulted in antitumor immunity, recruitment of antitumor-specific T cells, and increased median survival (MS). Conclusions: This study provides insights into the phenotype and function of the tumor immune microenvironment in a mouse model of brainstem glioma harboring mACVR1. Immune-stimulatory gene therapy targeting the hosts' antitumor immune response inhibits tumor progression and increases MS of mice bearing mACVR1 tumors.
C1 [Mendez, Flor; Kadiyala, Padma; Nunez, Felipe J.; Carney, Stephen; Nunez, Fernando M.; Gauss, Jessica C.; Ravindran, Ramya; Pawar, Sheeba; Garcia-Fabiani, Maria Belen; Haase, Santiago; Lowenstein, Pedro R.; Castro, Maria G.] Univ Michigan, Dept Cell & Dev Biol, Med Sch, Ann Arbor, MI 48109 USA.
   [Kadiyala, Padma; Nunez, Felipe J.; Carney, Stephen; Nunez, Fernando M.; Gauss, Jessica C.; Ravindran, Ramya; Pawar, Sheeba; Edwards, Marta; Garcia-Fabiani, Maria Belen; Haase, Santiago; Lowenstein, Pedro R.; Castro, Maria G.] Univ Michigan, Dept Neurosurg, Med Sch, Ann Arbor, MI 48109 USA.
C3 University of Michigan System; University of Michigan; University of Michigan System; University of Michigan
RP Castro, MG (通讯作者)，Univ Michigan, Med Sch, Ann Arbor, MI 48109 USA.
EM mariacas@umich.edu
FU NIH/National Institute of Neurological Disorders AMP; Stroke (NIH/NINDS) [R37-NS094804, R01-NS105556, R21NS107894]; NIH/NINDS [R01-NS076991, R01NS082311, R01-NS096756, F31NS103500]; NIH/NIBIB [R01-EB022563]; Department of Neurosurgery; Leah's Happy Hearts Foundation; ChadThough Foundation; Pediatric Brain Tumor Foundation; Smiles for Sophie Forever Foundation; RNA Biomedicine grant [F046166]; Rackham Pre-doctoral Fellowship; NIH/NCI [T32-CA009676]; American Brain Tumor Association Basic Research Fellowship "in Memory of Bruce and Brian Jackson"; National Cancer Institute [T32CA009676] Funding Source: NIH RePORTER; National Institute of General Medical Sciences [R25GM086262] Funding Source: NIH RePORTER; National Institute of Neurological Disorders and Stroke [R01NS105556, R37NS094804] Funding Source: NIH RePORTER
CR Alexander TC, 2018, RADIAT RES, V189, P605, DOI 10.1667/RR14847.1
   Ali S, 2005, CANCER RES, V65, P7194, DOI 10.1158/0008-5472.CAN-04-3434
   Anderson JL, 2017, NEURO-ONCOLOGY, V19, P1068, DOI 10.1093/neuonc/now299
   Berghoff AS, 2015, NEURO-ONCOLOGY, V17, P1064, DOI 10.1093/neuonc/nou307
   Bledsoe JC, 2015, J PEDIAT NEUROPSYCHO, V2, P3, DOI 10.1007/S40817-015-0008-2
   Bloch O, 2013, CLIN CANCER RES, V19, P3165, DOI 10.1158/1078-0432.CCR-12-3314
   Buczkowicz P, 2014, NAT GENET, V46, P451, DOI 10.1038/ng.2936
   Calinescu AA, 2017, CLIN CANCER RES, V23, P1250, DOI 10.1158/1078-0432.CCR-15-2888
   Calinescu AA, 2015, JOVE-J VIS EXP, V0, P0, DOI DOI 10.3791/52443
   Candolfi M, 2009, CLIN CANCER RES, V15, P4401, DOI 10.1158/1078-0432.CCR-09-0155
   Caretti V, 2014, ACTA NEUROPATHOL, V127, P897, DOI 10.1007/s00401-014-1272-4
   Carvalho D, 2019, COMMUN BIOL, V2, P0, DOI 10.1038/s42003-019-0420-8
   Castro MG, 2014, EXPERT OPIN BIOL TH, V14, P1241, DOI 10.1517/14712598.2014.915307
   Chaikuad A, 2012, J BIOL CHEM, V287, P36990, DOI 10.1074/jbc.M112.365932
   Cohen KJ, 2017, NEURO-ONCOLOGY, V19, P1025, DOI 10.1093/neuonc/nox021
   Curtin JF, 2006, J IMMUNOL, V176, P3566, DOI 10.4049/jimmunol.176.6.3566
   Curtin JF, 2009, PLOS MED, V6, P83, DOI 10.1371/journal.pmed.1000010
   Dutoit V, 2016, FRONT ONCOL, V6, P0, DOI 10.3389/fonc.2016.00256
   Fontebasso AM, 2014, NAT GENET, V46, P462, DOI 10.1038/ng.2950
   Foster JB, 2019, NEURO-ONCOLOGY, V21, P1226, DOI 10.1093/neuonc/noz077
   Frazier JL, 2009, J NEUROSURG-PEDIATR, V3, P259, DOI 10.3171/2008.11.PEDS08281
   Hargrove D, 2006, LANCET ONCOL, V7, P241, DOI 10.1016/S1470-2045(06)70615-5
   Hashizume R, 2012, J NEURO-ONCOL, V110, P305, DOI 10.1007/s11060-012-0973-6
   Ho WJ, 2018, J IMMUNOTHER CANCER, V6, P0, DOI 10.1186/s40425-018-0395-x
   Hodi FS, 2010, NEW ENGL J MED, V363, P711, DOI 10.1056/NEJMoa1003466
   Hoeman CM, 2019, NAT COMMUN, V10, P0, DOI 10.1038/s41467-019-08823-9
   Izsvák Z, 2004, MOL THER, V9, P147, DOI 10.1016/j.ymthe.2003.11.009
   Jackson S, 2013, J NEURO-ONCOL, V114, P339, DOI 10.1007/s11060-013-1189-0
   Jones C, 2014, NAT REV CANCER, V14, P651, DOI 10.1038/nrc3811
   Kamran N, 2018, IMMUNOTHERAPY-UK, V10, P317, DOI 10.2217/imt-2017-0122
   Kamran N, 2017, MOL THER, V25, P232, DOI 10.1016/j.ymthe.2016.10.003
   Kantoff PW, 2010, NEW ENGL J MED, V363, P411, DOI 10.1056/NEJMoa1001294
   King GD, 2008, NEURO-ONCOLOGY, V10, P19, DOI 10.1215/15228517-2007-045
   Koschmann C, 2016, SCI TRANSL MED, V8, P0, DOI 10.1126/scitranslmed.aac8228
   Krysko DV, 2012, NAT REV CANCER, V12, P860, DOI 10.1038/nrc3380
   Lieberman NAP, 2019, NEURO-ONCOLOGY, V21, P83, DOI 10.1093/neuonc/noy145
   Lin GL, 2018, ACTA NEUROPATHOL COM, V6, P0, DOI 10.1186/s40478-018-0553-x
   Lohr J, 2011, CLIN CANCER RES, V17, P4296, DOI 10.1158/1078-0432.CCR-10-2557
   Louis DN, 2016, ACTA NEUROPATHOL, V131, P803, DOI 10.1007/s00401-016-1545-1
   Louveau A, 2015, NATURE, V523, P337, DOI 10.1038/nature14432
   Lowenstein PR, 2019, J CLIN ONCOL, V37, P0, DOI 10.1200/JCO.2019.37.15_suppl.2019
   Mackay A, 2017, CANCER CELL, V32, P520, DOI 10.1016/j.ccell.2017.08.017
   Martínez-Vélez N, 2019, NAT COMMUN, V10, P0, DOI 10.1038/s41467-019-10043-0
   Matyszak MK, 1996, NEUROSCIENCE, V74, P599, DOI 10.1016/0306-4522(96)00160-1
   Miyazono K, 2010, J BIOCHEM, V147, P35, DOI 10.1093/jb/mvp148
   MOOLTEN FL, 1986, CANCER RES, V46, P5276
   Motzer RJ, 2015, NEW ENGL J MED, V373, P1803, DOI 10.1056/NEJMoa1510665
   Muhammad AKMG, 2009, CLIN CANCER RES, V15, P6113, DOI 10.1158/1078-0432.CCR-09-1087
   Nikbakht H, 2016, NAT COMMUN, V7, P0, DOI 10.1038/ncomms11185
   Núñez FJ, 2019, SCI TRANSL MED, V11, P0, DOI 10.1126/scitranslmed.aaq1427
   Núñez FJ, 2019, JOVE-J VIS EXP, V0, P0, DOI DOI 10.3791/58931
   Panditharatna E, 2018, CLIN CANCER RES, V24, P5850, DOI 10.1158/1078-0432.CCR-18-1345
   Paugh BS, 2010, J CLIN ONCOL, V28, P3061, DOI 10.1200/JCO.2009.26.7252
   Perry VH, 1998, J NEUROIMMUNOL, V90, P113
   Pike LRG, 2019, INT J RADIAT ONCOL, V103, P142, DOI 10.1016/j.ijrobp.2018.09.010
   Raychaudhuri B, 2015, J NEURO-ONCOL, V122, P293, DOI 10.1007/s11060-015-1720-6
   Reck M, 2016, NEW ENGL J MED, V375, P1823, DOI 10.1056/NEJMoa1606774
   Rutledge WC, 2013, CLIN CANCER RES, V19, P4951, DOI 10.1158/1078-0432.CCR-13-0551
   Schroeder KM, 2014, PEDIATR RES, V75, P205, DOI 10.1038/pr.2013.194
   Schuelke MR, 2019, J IMMUNOTHER CANCER, V7, P0, DOI 10.1186/s40425-019-0673-2
   Tang DL, 2012, IMMUNOL REV, V249, P158, DOI 10.1111/j.1600-065X.2012.01146.x
   Taylor KR, 2014, CANCER RES, V74, P4565, DOI 10.1158/0008-5472.CAN-14-1298
   Taylor KR, 2014, NAT GENET, V46, P457, DOI 10.1038/ng.2925
   Tejada S, 2018, FRONT ONCOL, V8, P0, DOI 10.3389/fonc.2018.00061
   van Zanten SEMV, 2017, J NEURO-ONCOL, V132, P255, DOI 10.1007/s11060-016-2363-y
   Wang SS, 2019, TRENDS IMMUNOL, V40, P748, DOI 10.1016/j.it.2019.05.009
   Wiesner SM, 2009, CANCER RES, V69, P431, DOI 10.1158/0008-5472.CAN-08-1800
   Wilson EH, 2010, J CLIN INVEST, V120, P1368, DOI 10.1172/JCI41911
   Wolchok JD, 2017, NEW ENGL J MED, V377, P1345, DOI 10.1056/NEJMoa1709684
   Wu A, 2010, NEURO-ONCOLOGY, V12, P1113, DOI 10.1093/neuonc/noq082
   Wu G, 2014, NAT GENET, V46, P444, DOI 10.1038/ng.2938
   Yang J, 2010, P NATL ACAD SCI USA, V107, P4716, DOI 10.1073/pnas.0911587107
NR 72
TC 15
Z9 15
U1 0
U2 6
PU AMER ASSOC CANCER RESEARCH
PI PHILADELPHIA
PA 615 CHESTNUT ST, 17TH FLOOR, PHILADELPHIA, PA 19106-4404 USA
SN 1078-0432
EI 1557-3265
J9 CLIN CANCER RES
JI Clin. Cancer Res.
PD AUG 1
PY 2020
VL 26
IS 15
BP 4080
EP 4092
DI 10.1158/1078-0432.CCR-19-3714
PG 13
WC Oncology
SC Oncology
GA QH0IQ
UT WOS:000617962200021
PM 32332014
DA 2025-02-17
ER

PT J
AU Zheng, ZN
   Zhang, JX
   Jiang, JZ
   He, Y
   Zhang, WY
   Mo, XP
   Kang, XJ
   Xu, Q
   Wang, B
   Huang, YZ
AF Zheng, Zening
   Zhang, Jiaxin
   Jiang, Jizong
   He, Yang
   Zhang, Wenyuan
   Mo, Xiaopeng
   Kang, Xuejia
   Xu, Qin
   Wang, Bing
   Huang, Yongzhuo
TI Remodeling tumor immune microenvironment (TIME) for glioma therapy using multi-targeting liposomal codelivery
SO JOURNAL FOR IMMUNOTHERAPY OF CANCER
LA English
DT Article
DE tumor microenvironment; macrophages; brain neoplasms; immunotherapy
ID nonneuronal cholinergic system; acetylcholine-receptors; cancer; autophagy; brain; pathway; glioblastoma; macrophages; disulfiram; metabolism
AB Background Glioblastoma (GBM) treatment is undermined by the suppressive tumor immune microenvironment (TIME). Seek for effective methods for brain TIME modulation is a pressing need. However, there are two major challenges against achieving the goal: first, to screen the effective drugs with TIME-remodeling functions and, second, to develop a brain targeting system for delivering the drugs. Methods In this study, an alpha 7 nicotinic acetylcholine receptors (nAChRs)-binding peptide(D)CDX was used to modify the codelivery liposomes to achieve a 'three-birds-one-stone' delivery strategy, that is, multi-targeting the glioma vessel endothelium, glioma cells, and tumor-associated macrophages that all overexpressed alpha 7 nAChRs. A brain-targeted liposomal honokiol and disulfiram/copper codelivery system (CDX-LIPO) was developed for combination therapy via regulating mTOR (mammalian target of rapamycin) pathway for remodeling tumor metabolism and TIME. Honokiol can yield a synergistic effect with disulfiram/copper for anti-GBM. Results It was demonstrated that CDX-LIPO remarkably triggered tumor cell autophagy and induced immunogenic cell death, and meanwhile, activated the tumor-infiltrating macrophage and dendritic cells, and primed T and NK (natural killer) cells, resulting in antitumor immunity and tumor regression. Moreover, CDX-LIPO promoted M1-macrophage polarization and facilitated mTOR-mediated reprogramming of glucose metabolism in glioma. Conclusion This study developed a potential combinatory therapeutic strategy by regulation of TIME and a 'three-birds-one-stone'-like glioma-targeting drug delivery system.
C1 [Zheng, Zening; Xu, Qin] Guangzhou Univ Chinese Med, Artemisinin Res Ctr, Guangzhou, Peoples R China.
   [Zheng, Zening; Zhang, Jiaxin; Jiang, Jizong; He, Yang; Zhang, Wenyuan; Mo, Xiaopeng; Kang, Xuejia; Wang, Bing; Huang, Yongzhuo] Chinese Acad Sci, Shanghai Inst Mat Med, State Key Lab Drug Res, Shanghai, Peoples R China.
   [Zhang, Jiaxin] Shanghai Univ Tradit Chinese Med, Sch Pharm, Shanghai, Peoples R China.
   [Huang, Yongzhuo] NMPA Key Lab Qual Res & Evaluat PharmaceuticalExc, Shanghai, Peoples R China.
   [Huang, Yongzhuo] ChineseAcad Sci, Zhongshan Branch, Inst Drug Res & Dev, Zhongshan, Peoples R China.
C3 Guangzhou University of Chinese Medicine; Chinese Academy of Sciences; Shanghai Institute of Materia Medica, CAS; Shanghai University of Traditional Chinese Medicine; Chinese Academy of Sciences
RP Xu, Q (通讯作者)，Guangzhou Univ Chinese Med, Artemisinin Res Ctr, Guangzhou, Peoples R China.; Huang, YZ (通讯作者)，Chinese Acad Sci, Shanghai Inst Mat Med, State Key Lab Drug Res, Shanghai, Peoples R China.; Huang, YZ (通讯作者)，NMPA Key Lab Qual Res & Evaluat PharmaceuticalExc, Shanghai, Peoples R China.; Huang, YZ (通讯作者)，ChineseAcad Sci, Zhongshan Branch, Inst Drug Res & Dev, Zhongshan, Peoples R China.
EM xuqin@gzucm.edu.cn; yzhuang@simm.ac.cn
FU NFSC [81925035, 81673382, 81521005]; Strategic Priority Research Program of CAS [XDA12050307]; National Special Project for Significant New Drugs Development [2018Zx09711002-010-002]; Shanghai SciTech Innovation Initiative [19431903100, 18430740800]; Fudan-SIMM Joint Research Fund [FU-SIMM20174009]
CR Absinta M, 2017, ELIFE, V6, P0, DOI 10.7554/eLife.29738
   Agnihotri S, 2016, NEURO-ONCOLOGY, V18, P160, DOI 10.1093/neuonc/nov125
   Backes CS, 2018, J BIOL CHEM, V293, P16348, DOI 10.1074/jbc.RA118.004549
   BRAUN DP, 1984, NEUROSURGERY, V15, P29, DOI 10.1227/00006123-198407000-00007
   Cairns RA, 2011, COLD SH Q B, V76, P299, DOI 10.1101/sqb.2011.76.012856
   Chen W, 2012, CANCER RES, V72, P1363, DOI 10.1158/0008-5472.CAN-11-2684
   Conciatori F, 2018, INT J MOL SCI, V19, P0, DOI 10.3390/ijms19082453
   Crane C, 2009, J IMMUNOTHER, V32, P585, DOI 10.1097/CJI.0b013e3181a8efe6
   Gieryng A, 2017, SCI REP-UK, V7, P0, DOI 10.1038/s41598-017-17752-w
   Gieryng A, 2017, LAB INVEST, V97, P498, DOI 10.1038/labinvest.2017.19
   Gotti C, 2004, PROG NEUROBIOL, V74, P363, DOI 10.1016/j.pneurobio.2004.09.006
   Graeber MB, 2002, GLIA, V40, P252, DOI 10.1002/glia.10147
   Hambardzumyan D, 2016, NAT NEUROSCI, V19, P20, DOI 10.1038/nn.4185
   Hirschhaeuser F, 2011, CANCER RES, V71, P6921, DOI 10.1158/0008-5472.CAN-11-1457
   Hogg RC, 2003, REV PHYSIOL BIOCH P, V147, P1, DOI 10.1007/s10254-003-0005-1
   Huang JY, 2019, J NEURO-ONCOL, V142, P537, DOI 10.1007/s11060-019-03125-y
   Jakola Asgeir Store, 2018, F1000RES, V7, P1797, DOI 10.12688/f1000research.16786.1
   Jiang P, 2014, PROTEIN CELL, V5, P592, DOI 10.1007/s13238-014-0082-8
   Kang R, 2011, CELL DEATH DIFFER, V18, P571, DOI 10.1038/cdd.2010.191
   Kawashima K, 2015, INT IMMUNOPHARMACOL, V29, P127, DOI 10.1016/j.intimp.2015.04.015
   Klionsky DJ, 2003, DEV CELL, V5, P539, DOI 10.1016/S1534-5807(03)00296-X
   Krneta T, 2017, J LEUKOCYTE BIOL, V101, P285, DOI 10.1189/jlb.3A1215-552R
   Linke M, 2017, FEBS LETT, V591, P3089, DOI 10.1002/1873-3468.12711
   Louveau A, 2015, NATURE, V523, P337, DOI 10.1038/nature14432
   Lun XQ, 2016, CLIN CANCER RES, V22, P3860, DOI 10.1158/1078-0432.CCR-15-1798
   Mangani D, 2017, BIOCHEM PHARMACOL, V130, P1, DOI 10.1016/j.bcp.2016.12.011
   Marais A, 2014, NAT IMMUNOL, V15, P749, DOI 10.1038/ni.2936
   Miki H, 2012, INT J ONCOL, V40, P1020, DOI 10.3892/ijo.2012.1325
   Mo XP, 2018, J CONTROL RELEASE, V287, P12, DOI 10.1016/j.jconrel.2018.08.012
   Monette A, 2016, BIOMATERIALS, V75, P237, DOI 10.1016/j.biomaterials.2015.10.021
   Mossmann D, 2018, NAT REV CANCER, V18, P744, DOI 10.1038/s41568-018-0074-8
   Nees F, 2015, NEUROPHARMACOLOGY, V96, P289, DOI 10.1016/j.neuropharm.2014.10.021
   Network The Cancer Genome Atlas Research, 2013, NATURE, V494, P506, DOI 10.1038/nature11903
   Ostrom QT, 2017, NEURO-ONCOLOGY, V19, PV1, DOI 10.1093/neuonc/nox158
   Paquette M, 2018, CANCERS, V10, P0, DOI 10.3390/cancers10010018
   Ponnurangam S, 2013, MOL CANCER THER, V12, P598, DOI 10.1158/1535-7163.MCT-12-0907
   Raychaudhuri B, 2011, NEURO-ONCOLOGY, V13, P591, DOI 10.1093/neuonc/nor042
   Reardona DA, 2017, NEURO-ONCOLOGY, V19, P21, DOI 10.1093/neuonc/nox036.071
   Skrott Z, 2017, NATURE, V552, P194, DOI 10.1038/nature25016
   Tanida Isei, 2008, V445, V0, PP77, DOI 10.1007/978-1-59745-157-4_4
   Thorburn J, 2009, CELL DEATH DIFFER, V16, P175, DOI 10.1038/cdd.2008.143
   Ward PS, 2012, CANCER CELL, V21, P297, DOI 10.1016/j.ccr.2012.02.014
   Wei XL, 2015, ANGEW CHEM INT EDIT, V54, P3023, DOI 10.1002/anie.201411226
   Wessler I, 2008, BRIT J PHARMACOL, V154, P1558, DOI 10.1038/bjp.2008.185
   Xu QR, 2017, MOL CANCER, V16, P0, DOI 10.1186/s12943-017-0748-y
   Zhao PF, 2018, CHEM SCI, V9, P2674, DOI 10.1039/c7sc04853j
   Zhao PF, 2017, ADV FUNCT MATER, V27, P0, DOI 10.1002/adfm.201700403
   Zhu LN, 2014, NAT COMMUN, V5, P0, DOI 10.1038/ncomms5696
NR 48
TC 93
Z9 95
U1 7
U2 104
PU BMJ PUBLISHING GROUP
PI LONDON
PA BRITISH MED ASSOC HOUSE, TAVISTOCK SQUARE, LONDON WC1H 9JR, ENGLAND
SN 
EI 2051-1426
J9 J IMMUNOTHER CANCER
JI J. Immunother. Cancer
PD JUN 15
PY 2020
VL 8
IS 2
BP 
EP 
DI 10.1136/jitc-2019-000207
PG 16
WC Oncology; Immunology
SC Oncology; Immunology
GA NH0EI
UT WOS:000564352500006
PM 32817393
DA 2025-02-17
ER

PT J
AU Farrell, C
   Shi, WY
   Bodman, A
   Olson, JJ
AF Farrell, Christopher
   Shi, Wenyin
   Bodman, Alexa
   Olson, Jeffrey J.
TI Congress of neurological surgeons systematic review and evidence-based guidelines update on the role of emerging developments in the management of newly diagnosed glioblastoma
SO JOURNAL OF NEURO-ONCOLOGY
LA English
DT Review
DE Glioblastoma; Imaging; Neuropathology; Surgery; Radiation therapy; Chemotherapy; Targeted therapy; Immunotherapy
ID phase-i trial; mgmt promoter methylation; high-grade glioma; hypofractionated radiation-therapy; intensity-modulated radiotherapy; fluorescence-guided surgery; enzastaurin plus temozolomide; dendritic cell vaccination; progression-free survival; gross total resection
AB Target population These recommendations apply to adult patients with newly diagnosed or suspected glioblastoma. Imaging Question What imaging modalities are in development that may be able to provide improvements in diagnosis, and therapeutic guidance for individuals with newly diagnosed glioblastoma? Recommendation Level III: It is suggested that techniques utilizing magnetic resonance imaging for diffusion weighted imaging, and to measure cerebral blood and magnetic spectroscopic resonance imaging of N-acetyl aspartate, choline and the choline to N-acetyl aspartate index to assist in diagnosis and treatment planning in patients with newly diagnosed or suspected glioblastoma. Surgery Question What new surgical techniques can be used to provide improved tumor definition and resectability to yield better tumor control and prognosis for individuals with newly diagnosed glioblastoma? Recommendations Level II: The use of 5-aminolevulinic acid is recommended to improve extent of tumor resection in patients with newly diagnosed glioblastoma. Level II: The use of 5-aminolevulinic acid is recommended to improve median survival and 2 year survival in newly diagnosed glioblastoma patients with clinical characteristics suggesting poor prognosis. Level III: It is suggested that, when available, patients be enrolled in properly designed clinical trials assessing the value of diffusion tensor imaging in improving the safety of patients with newly diagnosed glioblastoma undergoing surgery. Neuropathology Question What new pathology techniques and measurement of biomarkers in tumor tissue can be used to provide improved diagnostic ability, and determination of therapeutic responsiveness and prognosis for patients with newly diagnosed glioblastomas? Recommendations Level II: Assessment of tumor MGMT promoter methylation status is recommended as a significant predictor of a longer progression free survival and overall survival in patients with newly diagnosed with glioblastoma. Level II: Measurement of tumor expression of neuron-glia-2, neurofilament protein, glutamine synthetase and phosphorylated STAT3 is recommended as a predictor of overall survival in patients with newly diagnosed with glioblastoma. Level III: Assessment of tumor IDH1 mutation status is suggested as a predictor of longer progression free survival and overall survival in patients with newly diagnosed with glioblastoma. Level III: Evaluation of tumor expression of Phosphorylated Mitogen-Activated Protein Kinase protein, EGFR protein, and Insulin-like Growth Factor-Binding Protein-3 is suggested as a predictor of overall survival in patients with newly diagnosed with glioblastoma. Radiation Question What radiation therapy techniques are in development that may be used to provide improved tumor control and prognosis for individuals with newly diagnosed glioblastomas? Recommendations Level III: It is suggested that patients with newly diagnosed glioblastoma undergo pretreatment radio-labeled amino acid tracer positron emission tomography to assess areas at risk for tumor recurrence to assist in radiation treatment planning. Level III: It is suggested that, when available, patients be with newly diagnosed glioblastomas be enrolled in properly designed clinical trials of radiation dose escalation, altered fractionation, or new radiation delivery techniques. Chemotherapy Question What emerging chemotherapeutic agents or techniques are available to provide better tumor control and prognosis for patients with newly diagnosed glioblastomas? Recommendation Level III: As no emerging chemotherapeutic agents or techniques were identified in this review that improved tumor control and prognosis it is suggested that, when available, patients with newly diagnosed glioblastomas be enrolled in properly designed clinical trials of chemotherapy. Molecular and targeted therapy Question What new targeted therapy agents are available to provide better tumor control and prognosis for individuals with newly diagnosed glioblastomas? Recommendation Level III: As no new molecular and targeted therapies have clearly provided better tumor control and prognosis it is suggested that, when available, patients with newly diagnosed glioblastomas be enrolled in properly designed clinical trials of molecular and targeted therapies Immunotherapy Question What emerging immunotherapeutic agents or techniques are available to provide better tumor control and prognosis for patients with newly diagnosed glioblastomas? Recommendation Level III: As no immunotherapeutic agents have clearly provided better tumor control and prognosis it is suggested that, when available, patients with newly diagnosed glioblastomas be enrolled in properly designed clinical trials of immunologically-based therapies. Novel therapies Question What novel therapies or techniques are in development to provide better tumor control and prognosis for individuals with newly diagnosed glioblastomas? Recommendations Level II: The use of tumor-treating fields is recommended for patients with newly diagnosed glioblastoma who have undergone surgical debulking and completed concurrent chemoradiation without progression of disease at the time of tumor-treating field therapy initiation. Level II: It is suggested that, when available, enrollment in properly designed studies of vector containing herpes simplex thymidine kinase gene and prodrug therapies be considered in patients with newly diagnosed glioblastoma.
C1 [Farrell, Christopher] Thomas Jefferson Univ, Dept Neurosurg, Philadelphia, PA 19107 USA.
   [Shi, Wenyin] Thomas Jefferson Univ, Dept Radiat Oncol, Philadelphia, PA 19107 USA.
   [Bodman, Alexa] Austin Brain & Spine, Austin, TX USA.
   [Olson, Jeffrey J.] Emory Univ, Sch Med, Dept Neurosurg, Atlanta, GA 30322 USA.
C3 Thomas Jefferson University; Thomas Jefferson University; Emory University
RP Olson, JJ (通讯作者)，Emory Univ, Sch Med, Dept Neurosurg, Atlanta, GA 30322 USA.
EM jolson@emory.edu
FU AANS/CNS Joint Tumor Section Executive Committee
CR Adair JE, 2014, J CLIN INVEST, V124, P4082, DOI 10.1172/JCI76739
   Aggarwal A, 2017, J CLIN DIAGN RES, V11, PTC05, DOI 10.7860/JCDR/2017/24982.9984
   Akgoz A, 2014, J NEURO-ONCOL, V119, P111, DOI 10.1007/s11060-014-1454-x
   Aldave G, 2013, NEUROSURGERY, V72, P915, DOI 10.1227/NEU.0b013e31828c3974
   Alexander BM, 2013, J NEURO-ONCOL, V111, P33, DOI 10.1007/s11060-012-0987-0
   Ali AN, 2018, J NEURO-ONCOL, V137, P39, DOI 10.1007/s11060-017-2558-x
   Allen BK, 2015, J CELL BIOCHEM, V116, P351, DOI 10.1002/jcb.24990
   Alonso-Basanta M, 2014, J NEURO-ONCOL, V116, P365, DOI 10.1007/s11060-013-1303-3
   Amelot A, 2017, NEUROSURGERY, V80, P793, DOI 10.1093/neuros/nyw186
   Ammirati M, 2014, J CLIN NEUROSCI, V21, P633, DOI 10.1016/j.jocn.2013.09.005
   Appin CL, 2015, ADV ANAT PATHOL, V22, P50, DOI 10.1097/PAP.0000000000000048
   Badiyan SN, 2014, INT J RADIAT ONCOL, V90, P877, DOI 10.1016/j.ijrobp.2014.07.014
   Baek HJ, 2012, RADIOLOGY, V264, P834, DOI 10.1148/radiol.12112120
   Bag AK, 2014, J NEURO-ONCOL, V120, P361, DOI 10.1007/s11060-014-1560-9
   Bakas S, 2017, CLIN CANCER RES, V23, P4724, DOI 10.1158/1078-0432.CCR-16-1871
   Banerjee C, 2015, BRIT J NEUROSURG, V29, P192, DOI 10.3109/02688697.2014.996527
   Batchelor TT, 2013, P NATL ACAD SCI USA, V110, P19059, DOI 10.1073/pnas.1318022110
   Beauchesne P, 2010, NEURO-ONCOLOGY, V12, P595, DOI 10.1093/neuonc/noq008
   Beier CP, 2009, BMC CANCER, V9, P0, DOI 10.1186/1471-2407-9-308
   Beig N, 2018, SCI REP-UK, V8, P0, DOI 10.1038/s41598-017-18310-0
   Bette S, 2017, RADIOLOGY, V283, P499, DOI 10.1148/radiol.2016152832
   Bhandari M, 2017, J CLIN DIAGN RES, V11, P0, DOI 10.7860/JCDR/2017/27611.9945
   Binder ZA, 2018, CANCER CELL, V34, P163, DOI 10.1016/j.ccell.2018.06.006
   Bloch O, 2017, CLIN CANCER RES, V23, P3575, DOI 10.1158/1078-0432.CCR-16-1369
   Blomstergren A, 2019, ACTA RADIOL, V60, P516, DOI 10.1177/0284185118786060
   Blumenthal DT, 2015, INT J CLIN ONCOL, V20, P650, DOI 10.1007/s10147-014-0769-0
   Bolcaen J, 2017, NUCL MED COMMUN, V38, P242, DOI 10.1097/MNM.0000000000000638
   Boonyawan K, 2017, ONCOTARGET, V8, P90488, DOI 10.18632/oncotarget.21799
   Brandes AA, 2010, EUR J CANCER, V46, P348, DOI 10.1016/j.ejca.2009.10.029
   Brem S, 2005, NEURO-ONCOLOGY, V7, P246, DOI 10.1215/S1152851704000869
   Brown PD, 2008, J CLIN ONCOL, V26, P5603, DOI 10.1200/JCO.2008.18.0612
   Buchroithner J, 2018, CANCERS, V10, P0, DOI 10.3390/cancers10100372
   Buckner JC, 2006, J CLIN ONCOL, V24, P3871, DOI 10.1200/JCO.2005.04.6979
   Burth S, 2016, NEURO-ONCOLOGY, V18, P1673, DOI 10.1093/neuonc/now122
   Butowski N, 2011, NEURO-ONCOLOGY, V13, P1331, DOI 10.1093/neuonc/nor130
   Butowski N, 2010, NEURO-ONCOLOGY, V12, P608, DOI 10.1093/neuonc/nop070
   Butowski N, 2009, J NEURO-ONCOL, V91, P175, DOI 10.1007/s11060-008-9693-3
   Carico C, 2012, PLOS ONE, V7, P0, DOI 10.1371/journal.pone.0033684
   Cesarini V, 2017, ONCOTARGET, V8, P13223, DOI 10.18632/oncotarget.14656
   Chaddad A, 2016, MED BIOL ENG COMPUT, V54, P1707, DOI 10.1007/s11517-016-1461-5
   Chang CN, 2011, J CLIN NEUROSCI, V18, P1048, DOI 10.1016/j.jocn.2010.11.034
   Chen AM, 2007, INT J RADIAT ONCOL, V69, P825, DOI 10.1016/j.ijrobp.2007.03.061
   Chen CH, 2011, INT J RADIAT ONCOL, V81, P1066, DOI 10.1016/j.ijrobp.2010.07.021
   Chin L, 2008, NATURE, V455, P1061, DOI 10.1038/nature07385
   Chinnaiyan P, 2018, NEURO-ONCOLOGY, V20, P666, DOI 10.1093/neuonc/nox209
   Chinnaiyan P, 2013, INT J RADIAT ONCOL, V86, P880, DOI 10.1016/j.ijrobp.2013.04.036
   Chinot OL, 2014, NEW ENGL J MED, V370, P709, DOI 10.1056/NEJMoa1308345
   Chiocca EA, 2011, J CLIN ONCOL, V29, P3611, DOI 10.1200/JCO.2011.35.5222
   Choi YS, 2017, AM J NEURORADIOL, V38, P1528, DOI 10.3174/ajnr.A5265
   Choi YS, 2016, RADIOLOGY, V281, P175, DOI 10.1148/radiol.2016151913
   Ciammella P, 2013, RADIAT ONCOL, V8, P0, DOI 10.1186/1748-717X-8-222
   Coburger J, 2018, WORLD NEUROSURG, V110, PE389, DOI 10.1016/j.wneu.2017.11.015
   Colavolpe C, 2012, J NEURO-ONCOL, V107, P527, DOI 10.1007/s11060-011-0771-6
   Colman H, 2010, NEURO-ONCOLOGY, V12, P49, DOI 10.1093/neuonc/nop007
   CURRAN WJ, 1993, J NATL CANCER I, V85, P704, DOI 10.1093/jnci/85.9.704
   Darmon I, 2017, J CANCER, V8, P1417, DOI 10.7150/jca.18339
   Dehkordi ANV, 2017, NMR BIOMED, V30, P0, DOI 10.1002/nbm.3739
   Deike K, 2016, J NEURO-ONCOL, V126, P463, DOI 10.1007/s11060-015-1982-z
   Della Puppa A, 2017, J NEURO-ONCOL, V131, P331, DOI 10.1007/s11060-016-2301-z
   Deviers A, 2014, INT J RADIAT ONCOL, V90, P385, DOI 10.1016/j.ijrobp.2014.06.009
   Drappatz J, 2009, INT J RADIAT ONCOL, V73, P222, DOI 10.1016/j.ijrobp.2008.03.046
   Ducassou A, 2013, EUR J CANCER, V49, P2161, DOI 10.1016/j.ejca.2013.02.033
   Ducray F, 2010, MOL CANCER, V9, P0, DOI 10.1186/1476-4598-9-234
   Duma CM, 2016, J NEUROSURG, V125, P40, DOI 10.3171/2016.7.GKS161460
   Ellingson BM, 2013, NEURO-ONCOLOGY, V15, P382, DOI 10.1093/neuonc/nos314
   Ellingson BM, 2012, NEURO-ONCOLOGY, V14, P333, DOI 10.1093/neuonc/nor220
   Esquenazi Y, 2017, NEUROSURGERY, V81, P275, DOI 10.1093/neuros/nyw174
   Essock-Burns E, 2011, NEURO-ONCOLOGY, V13, P119, DOI 10.1093/neuonc/noq143
   Etcheverry A, 2010, BMC GENOMICS, V11, P0, DOI 10.1186/1471-2164-11-701
   Evans SM, 2016, J NEURO-ONCOL, V127, P391, DOI 10.1007/s11060-015-2051-3
   Fadul CE, 2008, J NEURO-ONCOL, V90, P229, DOI 10.1007/s11060-008-9655-9
   Fadul CE, 2011, J IMMUNOTHER, V34, P382, DOI 10.1097/CJI.0b013e318215e300
   Fariselli L, 2017, TUMORI, V103, P457, DOI 10.5301/tj.5000672
   Farray D, 2006, INVEST NEW DRUG, V24, P177, DOI 10.1007/s10637-005-2464-5
   Felsberg J, 2009, CLIN CANCER RES, V15, P6683, DOI 10.1158/1078-0432.CCR-08-2801
   Galanis E, 2018, NEURO-ONCOLOGY, V20, P546, DOI 10.1093/neuonc/nox161
   Gerstner ER, 2009, NEUROLOGY, V73, P1509, DOI 10.1212/WNL.0b013e3181bf9907
   Gerstner ER, 2016, CLIN CANCER RES, V22, P5079, DOI 10.1158/1078-0432.CCR-15-2529
   Gerstner ER, 2011, J NEURO-ONCOL, V103, P325, DOI 10.1007/s11060-010-0390-7
   Gilbert MR, 2014, NEW ENGL J MED, V370, P699, DOI 10.1056/NEJMoa1308573
   Gilbert MR, 2010, NEURO-ONCOLOGY, V12, P1167, DOI 10.1093/neuonc/noq100
   Gramatzki D, 2017, NEUROLOGY, V88, P1422, DOI 10.1212/WNL.0000000000003809
   Grossman SA, 2009, J CLIN ONCOL, V27, P4155, DOI 10.1200/JCO.2008.21.6895
   Gupta T, 2012, J NEURO-ONCOL, V109, P195, DOI 10.1007/s11060-012-0887-3
   Gurrieri L, 2018, FUTURE ONCOL, V14, P699, DOI 10.2217/fon-2017-0437
   Hainsworth John D, 2012, CLIN ADV HEMATOL ONCOL, V10, P240
   Hainsworth JD, 2010, CANCER-AM CANCER SOC, V116, P3663, DOI 10.1002/cncr.25275
   Hartmann C, 2010, ACTA NEUROPATHOL, V120, P707, DOI 10.1007/s00401-010-0781-z
   Hatakeyama T, 2008, EUR J NUCL MED MOL I, V35, P2009, DOI 10.1007/s00259-008-0847-5
   Henker C, 2017, J NEURO-ONCOL, V135, P391, DOI 10.1007/s11060-017-2587-5
   Herrlinger U, 2006, J CLIN ONCOL, V24, P4412, DOI 10.1200/JCO.2006.06.9104
   Huang JY, 2018, J NEURO-ONCOL, V138, P105, DOI 10.1007/s11060-018-2775-y
   Huber T, 2016, WORLD NEUROSURG, V95, P525, DOI 10.1016/j.wneu.2016.08.055
   Ingrisch M, 2017, INVEST RADIOL, V52, P360, DOI 10.1097/RLI.0000000000000349
   Inogés S, 2017, J TRANSL MED, V15, P0, DOI 10.1186/s12967-017-1202-z
   Ishikawa E, 2014, J NEUROSURG, V121, P543, DOI 10.3171/2014.5.JNS132392
   Jajamovich GH, 2016, J NEURO-ONCOL, V129, P289, DOI 10.1007/s11060-016-2174-1
   Jenkinson MD, 2010, J NEURO-ONCOL, V99, P103, DOI 10.1007/s11060-010-0113-0
   Ji N, 2018, JCI INSIGHT, V3, P0, DOI 10.1172/jci.insight.99145
   Jiang SS, 2018, EUR RADIOL, V28, P2115, DOI 10.1007/s00330-017-5182-4
   Juan-Albarracín J, 2018, RADIOLOGY, V287, P944, DOI 10.1148/radiol.2017170845
   Kageji T, 2014, J MED INVESTIG, V61, P254, DOI 10.2152/jmi.61.254
   Kanemoto M, 2014, BMC CANCER, V14, P0, DOI 10.1186/1471-2407-14-641
   Karim Khaled Abdel, 2012, CHINESEGERMAN J CLIN, V11, P168, DOI 10.1007/S10330-011-0928-Y
   Kesari S, 2008, NEURO-ONCOLOGY, V10, P300, DOI 10.1215/15228517-2008-005
   Khasraw M, 2016, J NEURO-ONCOL, V128, P163, DOI 10.1007/s11060-016-2094-0
   Kim JH, 2014, PLOS ONE, V9, P0, DOI 10.1371/journal.pone.0113587
   Kim Y, 2018, NEURORADIOLOGY, V60, P1297, DOI 10.1007/s00234-018-2091-4
   Kondo M, 2018, J NEURORADIOLOGY, V45, P236, DOI 10.1016/j.neurad.2017.11.011
   Kong Doo-Sik, 2018, ONCOTARGET, V9, P6336, DOI 10.18632/oncotarget.23975
   Kong DS, 2017, ONCOTARGET, V8, P7003, DOI 10.18632/oncotarget.12273
   Krauze AV, 2015, INT J RADIAT ONCOL, V92, P986, DOI 10.1016/j.ijrobp.2015.04.038
   Krishnan AP, 2017, AM J NEURORADIOL, V38, P882, DOI 10.3174/ajnr.A5099
   Kuan CT, 2006, CLIN CANCER RES, V12, P1970, DOI 10.1158/1078-0432.CCR-05-2797
   Kubicek GJ, 2009, INT J RADIAT ONCOL, V74, P433, DOI 10.1016/j.ijrobp.2008.08.050
   Lalezari S, 2013, NEURO-ONCOLOGY, V15, P370, DOI 10.1093/neuonc/nos308
   Laprie A, 2008, INT J RADIAT ONCOL, V70, P773, DOI 10.1016/j.ijrobp.2007.10.039
   Lasocki A, 2018, J CLIN NEUROSCI, V47, P168, DOI 10.1016/j.jocn.2017.09.007
   Lee B, 2018, AM J NEURORADIOL, V7, P5573
   Lee D, 2013, J SURG ONCOL, V107, P646, DOI 10.1002/jso.23249
   Lee EQ, 2012, CLIN CANCER RES, V18, P6032, DOI 10.1158/1078-0432.CCR-12-1841
   Lee IH, 2009, INT J RADIAT ONCOL, V73, P479, DOI 10.1016/j.ijrobp.2008.04.050
   Lee JYK, 2016, NEUROSURGERY, V79, P856, DOI 10.1227/NEU.0000000000001450
   Leu S, 2018, WORLD NEUROSURG, V115, PE448, DOI 10.1016/j.wneu.2018.04.067
   Li LN, 2010, J NEUROSURG, V113, P192, DOI 10.3171/2010.2.JNS091211
   Li Y, 2013, NEURO-ONCOLOGY, V15, P607, DOI 10.1093/neuonc/nos334
   Liau LM, 2018, J TRANSL MED, V16, P0, DOI 10.1186/s12967-018-1507-6
   Lin GS, 2014, MED ONCOL, V31, P0, DOI 10.1007/s12032-014-0924-5
   Liu TT, 2016, NEURO-ONCOLOGY, V71, P0
   Lu SS, 2017, J COMPUT ASSIST TOMO, V41, P898, DOI 10.1097/RCT.0000000000000622
   Lustig R, 2008, NEURO-ONCOLOGY, V10, P1004, DOI 10.1215/15228517-2008-070
   Mallick S, 2018, J NEURO-ONCOL, V140, P75, DOI 10.1007/s11060-018-2932-3
   Manterola L, 2014, NEURO-ONCOLOGY, V16, P520, DOI 10.1093/neuonc/not218
   Mason WP, 2012, INVEST NEW DRUG, V30, P2344, DOI 10.1007/s10637-011-9775-5
   McDonald KL, 2013, EUR J CANCER, V49, P360, DOI 10.1016/j.ejca.2012.08.012
   Mikkelsen T, 2007, INVEST NEW DRUG, V25, P259, DOI 10.1007/s10637-006-9023-6
   Mikkelsen VE, 2018, WORLD NEUROSURG, V109, PE50, DOI 10.1016/j.wneu.2017.09.102
   Missios S, 2015, NEUROSURG FOCUS, V38, P0, DOI 10.3171/2014.12.FOCUS14762
   Mistry AM, 2017, J NEURO-ONCOL, V132, P341, DOI 10.1007/s11060-017-2374-3
   Molitoris JK, 2017, J NEURO-ONCOL, V134, P331, DOI 10.1007/s11060-017-2529-2
   Monjazeb AM, 2012, INT J RADIAT ONCOL, V82, P743, DOI 10.1016/j.ijrobp.2010.10.018
   Motomura K, 2012, CANCER SCI, V103, P1871, DOI 10.1111/j.1349-7006.2012.02377.x
   Motomura K, 2011, CANCER-AM CANCER SOC, V117, P1721, DOI 10.1002/cncr.25637
   Muller A, 2016, CANC MED, V6, P89
   Muragaki Y, 2013, J NEUROSURG, V119, P845, DOI 10.3171/2013.7.JNS13415
   Muragaki Y, 2011, J NEUROSURG, V115, P248, DOI 10.3171/2011.4.JNS10377
   Nabors LB, 2015, NEURO-ONCOLOGY, V17, P708, DOI 10.1093/neuonc/nou356
   Nabors LB, 2012, CANCER-AM CANCER SOC, V118, P5601, DOI 10.1002/cncr.27585
   Nabors LB, 2010, ARCH NEUROL-CHICAGO, V67, P313, DOI 10.1001/archneurol.2010.16
   Nakagawa M, 2018, EUR J RADIOL, V108, P147, DOI 10.1016/j.ejrad.2018.09.017
   Natsumeda M, 2018, NEUROSURG REV, V41, P641, DOI 10.1007/s10143-017-0908-y
   Navarria P, 2018, RADIOTHER ONCOL, V127, P108, DOI 10.1016/j.radonc.2017.12.006
   Navarria P, 2017, ONCOTARGET, V8, P67696, DOI 10.18632/oncotarget.18809
   Neira JA, 2017, J NEUROSURG, V127, P111, DOI 10.3171/2016.7.JNS16232
   Nghiemphu PL, 2011, INT J RADIAT ONCOL, V81, P1422, DOI 10.1016/j.ijrobp.2010.07.1997
   Nguyen HN, 2017, NEURO-ONCOLOGY, V19, P394, DOI 10.1093/neuonc/now189
   Niyazi M, 2012, RADIOTHER ONCOL, V104, P78, DOI 10.1016/j.radonc.2012.04.022
   Ohka F, 2011, PLOS ONE, V6, P0, DOI 10.1371/journal.pone.0023332
   Olson JJ, 2020, J NEURO-ONCOL, V150, P87, DOI 10.1007/s11060-020-03593-7
   Paech D, 2017, RADIOLOGY, V285, P914, DOI 10.1148/radiol.2017162351
   Pallud J, 2012, J NEUROSURG, V117, P476, DOI 10.3171/2012.5.JNS111670
   Patel SJ, 2005, NEUROSURGERY, V56, P1243, DOI 10.1227/01.NEU.0000159649.71890.30
   Patil CG, 2013, NEURO-ONCOLOGY, V15, P104, DOI 10.1093/neuonc/nos272
   Pelloski CE, 2006, CLIN CANCER RES, V12, P3935, DOI 10.1158/1078-0432.CCR-05-2202
   Pérez-Beteta J, 2018, RADIOLOGY, V288, P218, DOI 10.1148/radiol.2018171051
   Pérez-Beteta J, 2017, EUR RADIOL, V27, P1096, DOI 10.1007/s00330-016-4453-9
   Phuphanich S, 2008, NEURO-ONCOLOGY, V10, P617, DOI 10.1215/15228517-2008-013
   Phuphanich S, 2013, CANCER IMMUNOL IMMUN, V62, P125, DOI 10.1007/s00262-012-1319-0
   Picart T, 2017, NEUROCHIRURGIE, V63, P189, DOI 10.1016/j.neuchi.2016.12.005
   Pichlmeier U, 2008, NEURO-ONCOLOGY, V10, P1025, DOI 10.1215/15228517-2008-052
   Poulsen SH, 2017, EUR J NUCL MED MOL I, V44, P373, DOI 10.1007/s00259-016-3494-2
   Preusser M, 2015, NAT REV NEUROL, V11, P504, DOI 10.1038/nrneurol.2015.139
   Price SJ, 2017, RADIOLOGY, V283, P215, DOI 10.1148/radiol.2016152679
   Prins RM, 2011, CLIN CANCER RES, V17, P1603, DOI 10.1158/1078-0432.CCR-10-2563
   Ramos TC, 2006, CANCER BIOL THER, V5, P375
   Randolph DM, 2016, CLIN NEUROL NEUROSUR, V151, P73, DOI 10.1016/j.clineuro.2016.10.012
   Reardon DA, 2007, EXPERT REV ANTICANC, V7, P675, DOI 10.1586/14737140.7.5.675
   Reardon DA, 2006, J NUCL MED, V47, P912
   Reardon DA, 2017, NEURO-ONCOLOGY, V19, P965, DOI 10.1093/neuonc/now257
   Reddy K, 2014, J MED IMAG RADIAT ON, V58, P714, DOI 10.1111/1754-9485.12185
   Reddy K, 2012, INT J RADIAT ONCOL, V84, P655, DOI 10.1016/j.ijrobp.2012.01.035
   Reyes-Botero G, 2018, ONCOLOGIST, V23, P524, DOI 10.1634/theoncologist.2017-0689
   Reynés G, 2013, PLOS ONE, V8, P0, DOI 10.1371/journal.pone.0069034
   Rivera AL, 2010, NEURO-ONCOLOGY, V12, P116, DOI 10.1093/neuonc/nop020
   Romano FJ, 2018, J CELL BIOCHEM, V119, P4867, DOI 10.1002/jcb.26699
   Rosati A, 2013, NEURO-ONCOLOGY, V15, P618, DOI 10.1093/neuonc/nos338
   Rosenfeld MR, 2014, AUTOPHAGY, V10, P1359, DOI 10.4161/auto.28984
   Roux A, 2017, J NEURO-ONCOL, V135, P83, DOI 10.1007/s11060-017-2551-4
   Rozumenko A, 2018, NEUROSURG REV, V41, P1045, DOI 10.1007/s10143-018-0948-y
   Salmaggi A, 2013, J NEUROSURG, V118, P821, DOI 10.3171/2012.12.JNS111893
   Sampson JH, 2009, MOL CANCER THER, V8, P2773, DOI 10.1158/1535-7163.MCT-09-0124
   Santosh V, 2010, CANCER EPIDEM BIOMAR, V19, P1399, DOI 10.1158/1055-9965.EPI-09-1213
   Sarkaria JN, 2011, INT J RADIAT ONCOL, V81, P468, DOI 10.1016/j.ijrobp.2010.05.064
   Sarkaria JN, 2010, CLIN CANCER RES, V16, P5573, DOI 10.1158/1078-0432.CCR-10-1453
   Schuster J, 2015, NEURO-ONCOLOGY, V17, P854, DOI 10.1093/neuonc/nou348
   Scoccianti S, 2018, RADIOL MED, V123, P48, DOI 10.1007/s11547-017-0806-y
   Sheu T, 2019, ADV RADIAT ONCOL, V4, P50, DOI 10.1016/j.adro.2018.09.010
   Shim H, 2014, AM J ROENTGENOL, V203, PW158, DOI 10.2214/AJR.14.12518
   Shu C, 2018, CANCER MED-US, V7, P3704, DOI 10.1002/cam4.1666
   Skardelly M, 2017, ONCOLOGIST, V22, P570, DOI 10.1634/theoncologist.2016-0347
   Soike MH, 2018, NEURORADIOLOGY, V60, P1043, DOI 10.1007/s00234-018-2060-y
   Sonabend AM, 2017, NEUROSURGERY, V80, P590, DOI 10.1227/NEU.0000000000001374
   Srividya MR, 2010, J CLIN PATHOL, V63, P687, DOI 10.1136/jcp.2009.074898
   Srividya MR, 2011, NEUROPATHOLOGY, V31, P376, DOI 10.1111/j.1440-1789.2010.01178.x
   Stummer W, 2006, LANCET ONCOL, V7, P392, DOI 10.1016/S1470-2045(06)70665-9
   Stupp R, 2005, NEW ENGL J MED, V352, P987, DOI 10.1056/NEJMoa043330
   Stupp R, 2017, JAMA-J AM MED ASSOC, V318, P2306, DOI 10.1001/jama.2017.18718
   Stupp R, 2015, JAMA-J AM MED ASSOC, V314, P2535, DOI 10.1001/jama.2015.16669
   Stupp R, 2014, LANCET ONCOL, V15, P1100, DOI 10.1016/S1470-2045(14)70379-1
   Stupp R, 2010, J CLIN ONCOL, V28, P2712, DOI 10.1200/JCO.2009.26.6650
   Stylli SS, 2005, J CLIN NEUROSCI, V12, P389, DOI 10.1016/j.jocn.2005.01.006
   Sunwoo L, 2013, J MAGN RESON IMAGING, V37, P351, DOI 10.1002/jmri.23838
   Svendsen A, 2011, ACTA NEUROPATHOL, V122, P495, DOI 10.1007/s00401-011-0867-2
   Tanaka S, 2014, J NEUROSURG, V121, P818, DOI 10.3171/2014.6.JNS132535
   Tateishi K, 2014, AM J NEURORADIOL, V35, P278, DOI 10.3174/ajnr.A3679
   Solomon MT, 2014, CANCER BIOL THER, V15, P504, DOI 10.4161/cbt.28021
   Thon N, 2017, J NEUROL, V264, P350, DOI 10.1007/s00415-016-8355-1
   Toyonaga T, 2017, EUR J NUCL MED MOL I, V44, P611, DOI 10.1007/s00259-016-3541-z
   Tsien C, 2009, INT J RADIAT ONCOL, V73, P699, DOI 10.1016/j.ijrobp.2008.05.034
   Tsien CI, 2012, CLIN CANCER RES, V18, P273, DOI 10.1158/1078-0432.CCR-11-2073
   Tuettenberg J, 2005, J CANCER RES CLIN, V131, P31, DOI 10.1007/s00432-004-0620-5
   Urbschat S, 2017, MOL CYTOGENET, V10, P0, DOI 10.1186/s13039-017-0317-5
   Ursu R, 2017, EUR J CANCER, V73, P30, DOI 10.1016/j.ejca.2016.12.003
   Vasaikar S, 2018, BMC CANCER, V18, P0, DOI 10.1186/s12885-018-4012-7
   Villavicencio AT, 2009, NEUROSURG REV, V32, P417, DOI 10.1007/s10143-009-0212-6
   Wakabayashi T, 2018, J NEURO-ONCOL, V138, P627, DOI 10.1007/s11060-018-2831-7
   Wakabayashi T, 2011, J NEURO-ONCOL, V104, P573, DOI 10.1007/s11060-011-0529-1
   Wang TJC, 2016, PRACT RADIAT ONCOL, V6, P306, DOI 10.1016/j.prro.2015.12.001
   Wang W, 2016, ONCOTARGET, V7, P69991, DOI 10.18632/oncotarget.11726
   Watanabe T, 2005, INT J CANCER, V113, P581, DOI 10.1002/ijc.20625
   Waters JD, 2013, J NEURO-ONCOL, V113, P467, DOI 10.1007/s11060-013-1139-x
   Weller M, 2017, LANCET ONCOL, V18, P1373, DOI 10.1016/S1470-2045(17)30517-X
   Weller M, 2009, J CLIN ONCOL, V27, P5743, DOI 10.1200/JCO.2009.23.0805
   Westphal M, 2013, LANCET ONCOL, V14, P823, DOI 10.1016/S1470-2045(13)70274-2
   Wick W, 2016, CLIN CANCER RES, V22, P4797, DOI 10.1158/1078-0432.CCR-15-3153
   Wick W, 2016, NEURO-ONCOLOGY, V18, P303, DOI 10.1093/neuonc/now012
   Wick W, 2013, NEURO-ONCOLOGY, V15, P1405, DOI 10.1093/neuonc/not100
   Wiestler B, 2016, SCI REP-UK, V6, P0, DOI 10.1038/srep35142
   Wirsching HG, 2018, ANN ONCOL, V29, P1423, DOI 10.1093/annonc/mdy120
   Wrensch M, 2006, CANCER RES, V66, P4531, DOI 10.1158/0008-5472.CAN-05-4032
   Xi YB, 2018, J MAGN RESON IMAGING, V47, P1380, DOI 10.1002/jmri.25860
   Yamamoto Y, 2008, MOL IMAGING BIOL, V10, P281, DOI 10.1007/s11307-008-0152-5
   Yoneda T, 2018, PHOTOMED LASER SURG, V36, P266, DOI 10.1089/pho.2017.4384
   Young RJ, 2013, AM J NEURORADIOL, V34, P2271, DOI 10.3174/ajnr.A3604
   Yu A, 2017, J NEURO-ONCOL, V134, P357, DOI 10.1007/s11060-017-2533-6
   Yuan GQ, 2017, J NEURO-ONCOL, V133, P193, DOI 10.1007/s11060-017-2433-9
   Zaw TM, 2014, J NEURO-ONCOL, V116, P601, DOI 10.1007/s11060-013-1344-7
   Zhang JF, 2016, HUM PATHOL, V52, P136, DOI 10.1016/j.humpath.2016.01.013
   Zhou M, 2017, J MAGN RESON IMAGING, V46, P115, DOI 10.1002/jmri.25497
   Zhu FP, 2012, NEUROSURGERY, V71, P1170, DOI 10.1227/NEU.0b013e318271bc61
NR 250
TC 11
Z9 11
U1 1
U2 10
PU SPRINGER
PI NEW YORK
PA ONE NEW YORK PLAZA, SUITE 4600, NEW YORK, NY, UNITED STATES
SN 0167-594X
EI 1573-7373
J9 J NEURO-ONCOL
JI J. Neuro-Oncol.
PD NOV 15
PY 2020
VL 150
IS 2
BP 269
EP 359
DI 10.1007/s11060-020-03607-4
PG 91
WC Oncology; Clinical Neurology
SC Oncology; Neurosciences & Neurology
GA OT6DA
UT WOS:000590933600008
PM 33215345
DA 2025-02-17
ER

PT J
AU Sheng, YJ
   Jiang, QQ
   Dong, XC
   Liu, JC
   Liu, L
   Wang, HY
   Wang, LP
   Li, HR
   Yang, XJ
   Dong, J
AF Sheng, Yujing
   Jiang, Qianqian
   Dong, Xuchen
   Liu, Jiachi
   Liu, Liang
   Wang, Haiyang
   Wang, Liping
   Li, Haoran
   Yang, Xuejun
   Dong, Jun
TI 3-Bromopyruvate inhibits the malignant phenotype of malignantly transformed macrophages and dendritic cells induced by glioma stem cells in the glioma microenvironment via miR-449a/MCT1
SO BIOMEDICINE & PHARMACOTHERAPY
LA English
DT Article
DE 3-BrPA; Glioma microenvironment; Macrophages; Dendritic cells; MCT1
ID monocarboxylate transporter 1; carcinoma; cancer; invasion
AB Bromopyruvate (3-BrPA) is a glycolysis inhibitor that has been reported to have a strong anti-tumour effect in many human tumours. Several studies have reported that 3-BrPA could inhibit glioma progression; however, its role on the interstitial cells in the glioma microenvironment has not been investigated. In previous studies, we found that in the glioma microenvironment, glioma stem cells can induce the malignant transformation of macrophages and dendritic cells. In this study, we focused on the effects of 3-BrPA on malignantly transformed macrophages and dendritic cells. First, we found that 3-BrPA inhibited the proliferation of malignantly transformed macrophages and dendritic cells in a dose-dependent and time-dependent manner. Further study indicated that 3-BrPA significantly decreased extracellular lactate and inhibited the clone formation, migration and invasion of malignantly transformed macrophages and dendritic cells. Using an online database and a series of experiments, we demonstrated that 3-BrPA inhibits the malignant progression of malignantly transformed macrophages and dendritic cells via the miR-449a/MCT1 axis. These findings built experimental basis for new approach against glioma.
C1 [Sheng, Yujing; Jiang, Qianqian; Dong, Xuchen; Liu, Jiachi; Liu, Liang; Wang, Haiyang; Wang, Liping; Li, Haoran; Dong, Jun] Soochow Univ, Dept Neurosurg, Affiliated Hosp 2, 1055 Sanxiang Rd, Suzhou 215004, Peoples R China.
   [Yang, Xuejun] Tianjin Med Univ, Dept Neurosurg, Gen Hosp, 154 Anshan Rd, Tianjin 300052, Peoples R China.
C3 Soochow University - China; Tianjin Medical University
RP Dong, J (通讯作者)，Soochow Univ, Dept Neurosurg, Affiliated Hosp 2, 1055 Sanxiang Rd, Suzhou 215004, Peoples R China.
EM dongjun@suda.edu.cn
FU National Natural Science Foundation of China [81472739]; Clinical Special Disease Diagnosis and Treatment Technology in Suzhou [LCZX201807]
CR Afonso J, 2019, CELL ONCOL, V42, P303, DOI 10.1007/s13402-019-00426-2
   Aspatwar A, 2019, FEBS OPEN BIO, V9, P1204, DOI 10.1002/2211-5463.12647
   Chen H, 2018, AM J CANCER RES, V8, P291
   Chen TC, 2017, CANCER LETT, V400, P161, DOI 10.1016/j.canlet.2017.04.015
   Chen X, 2019, ONCOL REP, V41, P2529, DOI 10.3892/or.2019.6992
   Chiasserini D, 2017, J PROTEOMICS, V152, P329, DOI 10.1016/j.jprot.2016.11.013
   Cho EJ, 2019, J BIOENERG BIOMEMBR, V51, P121, DOI 10.1007/s10863-019-09788-6
   Fei XF, 2018, BMC IMMUNOL, V19, P0, DOI 10.1186/s12865-018-0246-z
   Gabrusiewicz K, 2018, ONCOIMMUNOLOGY, V7, P0, DOI 10.1080/2162402X.2017.1412909
   Geschwind JFH, 2002, CANCER RES, V62, P3909
   Guan X, 2019, AAPS J, V21, P0, DOI 10.1208/s12248-018-0279-5
   Guo C, 2019, CANCER CELL INT, V19, P0, DOI 10.1186/s12935-019-0889-8
   Ishiguro Y, 2018, INT J PHARMACEUT, V551, P97, DOI 10.1016/j.ijpharm.2018.08.039
   Ishikawa D, 2019, ANTICANCER RES, V39, P2855, DOI 10.21873/anticanres.13414
   Konstantakou EG, 2015, MOL CANCER, V14, P0, DOI 10.1186/s12943-015-0399-9
   Lang LM, 2019, J ANIM PHYSIOL AN N, V103, P1251, DOI 10.1111/jpn.13100
   Li Qi-Xiang, 2017, NAN FANG YI KE DA XUE XUE BAO, V37, P588
   Liu L, 2019, CELL DEATH DIS, V10, P0, DOI 10.1038/s41419-019-1698-7
   Liu L, 2018, J CELL PHYSIOL, V233, P6822, DOI 10.1002/jcp.26432
   Liu L, 2017, AM J CANCER RES, V7, P857
   Liu Z, 2015, AM J CANCER RES, V5, P2673
   Ma LX, 2019, J CANCER RES THER, V15, P358, DOI 10.4103/jcrt.JCRT_360_17
   Medin T, 2019, BEHAV BRAIN RES, V360, P279, DOI 10.1016/j.bbr.2018.12.023
   Meng HN, 2019, ONCOTARGETS THER, V12, P3829, DOI 10.2147/OTT.S190282
   Miller JJ, 2019, NEURO-ONCOLOGY, V21, P669, DOI 10.1093/neuonc/noz016
   Pan W, 2019, EUR REV MED PHARMACO, V23, P3719, DOI 10.26355/eurrev_201905_17797
   Peng G, 2019, EXP THER MED, V18, P769, DOI 10.3892/etm.2019.7583
   Pichla M, 2019, LIFE SCI, V227, P212, DOI 10.1016/j.lfs.2019.03.066
   Tang ZJ, 2012, J BIOENERG BIOMEMBR, V44, P117, DOI 10.1007/s10863-012-9420-9
   Walker EV, 2019, NEURO-ONCOLOGY, V21, P360, DOI 10.1093/neuonc/noy195
   Wang AD, 2015, MOL MED REP, V11, P2435, DOI 10.3892/mmr.2014.3032
   Wang J, 2019, J CELL PHYSIOL, V234, P10877, DOI 10.1002/jcp.27946
   Wang SM, 2019, J NEUROINFLAMM, V16, P0, DOI 10.1186/s12974-019-1535-z
   Wang TA, 2016, ONCOL REP, V35, P1287, DOI 10.3892/or.2015.4511
   Wu AY, 2019, EXP CELL RES, V382, P0, DOI 10.1016/j.yexcr.2019.06.013
   Wu DH, 2018, CELL PHYSIOL BIOCHEM, V50, P924, DOI 10.1159/000494477
   Xie T, 2019, J CANCER RES CLIN, V145, P321, DOI 10.1007/s00432-018-2786-2
   Xu TY, 2019, AM J TRANSL RES, V11, P1605
   Yadav S, 2019, FRONT PHARMACOL, V10, P0, DOI 10.3389/fphar.2019.00728
   Yadav S, 2017, CHEM-BIOL INTERACT, V270, P73, DOI 10.1016/j.cbi.2017.04.015
   Yamada M, 2018, J DERMATOL SCI, V92, P134, DOI 10.1016/j.jdermsci.2018.08.009
   Yoo JJ, 2019, INT J MOL SCI, V20, P0, DOI 10.3390/ijms20061292
   Zhao YD, 2017, ONCOTARGET, V8, P104418, DOI 10.18632/oncotarget.22301
   Zhou H G, 2019, ZHONGHUA ZHONG LIU ZA ZHI, V41, P208, DOI 10.3760/cma.j.issn.0253-3766.2019.03.010
   Zhu Ling, 2019, ASIAN PAC J CANCER PREV, V20, P2195, DOI 10.31557/APJCP.2019.20.7.2195
   Zhu S, 2019, INT J CANCER, V144, P2867, DOI 10.1002/ijc.32008
   Zou X, 2015, ONCOL REP, V34, P1895, DOI 10.3892/or.2015.4147
NR 47
TC 24
Z9 28
U1 0
U2 18
PU ELSEVIER FRANCE-EDITIONS SCIENTIFIQUES MEDICALES ELSEVIER
PI ISSY-LES-MOULINEAUX
PA 65 RUE CAMILLE DESMOULINS, CS50083, 92442 ISSY-LES-MOULINEAUX, FRANCE
SN 0753-3322
EI 1950-6007
J9 BIOMED PHARMACOTHER
JI Biomed. Pharmacother.
PD JAN 15
PY 2020
VL 121
IS 
BP 
EP 
DI 10.1016/j.biopha.2019.109610
PG 7
WC Medicine, Research & Experimental; Pharmacology & Pharmacy
SC Research & Experimental Medicine; Pharmacology & Pharmacy
GA JT1GJ
UT WOS:000500746200072
PM 31710894
DA 2025-02-17
ER

PT J
AU Briand, J
   Garnier, D
   Nadaradjane, A
   Clément-Colmou, K
   Potiron, V
   Supiot, S
   Bougras-Cartron, G
   Frenel, JS
   Heymann, D
   Vallette, FM
   Cartron, PF
AF Briand, Josephine
   Garnier, Delphine
   Nadaradjane, Arulraj
   Clement-Colmou, Karen
   Potiron, Vincent
   Supiot, Stephane
   Bougras-Cartron, Gwenola
   Frenel, Jean-Sebastien
   Heymann, Dominique
   Vallette, Francois M.
   Cartron, Pierre-Francois
TI Radiotherapy-induced overexpression of exosomal miRNA-378a-3p in cancer cells limits natural killer cells cytotoxicity
SO EPIGENOMICS
LA English
DT Article
DE DNA methylation; exosomal miRNA; glioblastoma; granzyme B; immune response; miR-378; NK cells; radiotherapy; resistance; TET2
ID dendritic cells; nk cells; expression; micrornas; radiation; mirnas; identification; mechanisms; generation; gzmb
AB Aim: We here hypothesized that tumor-derived exosomal miRNA (TexomiR) released from irradiated tumors may play a role in the tumor cells escape to natural killer (NK) cells. Materials & methods: Our study included the use of different cancer cell lines, blood biopsies of xenograph mice model and patients treated with radiotherapy. Results: The irradiation of cancer cells promotes the TET2-mediated demethylation of miR-378 promoter, miR-378a-3p overexpression and its loading in exosomes, inducing the decrease of granzyme-B (GZMB) secretion by NK cells. An inverse correlation between TexomiR-378a-3p and GZMB was observed in murine and human blood samples. Conclusion: Our work identifies TexomiR-378a-3p as a molecular signature associated with the loss of NK cells cytotoxicity via the decrease of GZMB expression upon radiotherapy.
C1 [Briand, Josephine; Garnier, Delphine; Nadaradjane, Arulraj; Clement-Colmou, Karen; Potiron, Vincent; Supiot, Stephane; Bougras-Cartron, Gwenola; Frenel, Jean-Sebastien; Heymann, Dominique; Vallette, Francois M.; Cartron, Pierre-Francois] Univ Nantes, CRCINA, INSERM, Nantes 44000, France.
   [Briand, Josephine; Garnier, Delphine; Nadaradjane, Arulraj; Clement-Colmou, Karen; Potiron, Vincent; Supiot, Stephane; Bougras-Cartron, Gwenola; Frenel, Jean-Sebastien; Heymann, Dominique; Vallette, Francois M.; Cartron, Pierre-Francois] Inst Cancerol Ouest, LaBCT, St Herblain 44800, France.
   [Nadaradjane, Arulraj; Bougras-Cartron, Gwenola; Cartron, Pierre-Francois] Reseau NET, Canceropole Grand Oues, Nantes 44000, France.
   [Briand, Josephine; Nadaradjane, Arulraj; Potiron, Vincent; Bougras-Cartron, Gwenola; Cartron, Pierre-Francois] EpiSAVMEN Consortium Reg Pays Loire, Nantes 44000, France.
   [Vallette, Francois M.; Cartron, Pierre-Francois] Univ Nantes, LabEX IGO, Nantes 44000, France.
C3 Nantes Universite; Institut National de la Sante et de la Recherche Medicale (Inserm); UNICANCER; Institut de Cancerologie de l'Ouest (ICO); Nantes Universite
RP Cartron, PF (通讯作者)，Univ Nantes, CRCINA, INSERM, Nantes 44000, France.; Cartron, PF (通讯作者)，Inst Cancerol Ouest, LaBCT, St Herblain 44800, France.; Cartron, PF (通讯作者)，Reseau NET, Canceropole Grand Oues, Nantes 44000, France.; Cartron, PF (通讯作者)，EpiSAVMEN Consortium Reg Pays Loire, Nantes 44000, France.; Cartron, PF (通讯作者)，Univ Nantes, LabEX IGO, Nantes 44000, France.
EM pierre-francois.cartron@inserm.fr
FU Ligue Nationale Contre le Cancer; Comite InterRegional Grand Ouest; departement de Loire Atlantique; d'Ille et Vilaine, Vendee et Cote d'Armor; Canceropole Grand-Ouest (ExomiR)
CR Al-Mayah A, 2015, MUTAT RES-FUND MOL M, V772, P38, DOI 10.1016/j.mrfmmm.2014.12.007
   Ansell Stephen M, 2013, AM SOC CLIN ONCOL EDUC BOOK, V0, P0, DOI DOI 10.1200/EdBook_AM.2013.33.e91
   Arscott WT, 2013, TRANSL ONCOL, V6, P638, DOI 10.1593/tlo.13640
   Bach DH, 2017, INT J CANCER, V141, P220, DOI 10.1002/ijc.30669
   Bagheri HS, 2018, LASER MED SCI, V33, P1131, DOI 10.1007/s10103-018-2495-8
   Barros FM, 2018, FRONT IMMUNOL, V9, P0, DOI 10.3389/fimmu.2018.00730
   Chaudhry MA, 2013, J RADIAT RES, V54, P808, DOI 10.1093/jrr/rrt014
   Chen X, 2012, PROTEIN CELL, V3, P28, DOI 10.1007/s13238-012-2003-z
   Cheng JJ, 2013, CELL REP, V5, P471, DOI 10.1016/j.celrep.2013.08.050
   Czochor JR, 2014, ANTIOXID REDOX SIGN, V21, P293, DOI 10.1089/ars.2013.5718
   Ding GP, 2015, ONCOTARGET, V6, P29877, DOI 10.18632/oncotarget.4924
   Essandoh K, 2015, BBA-MOL BASIS DIS, V1852, P2362, DOI 10.1016/j.bbadis.2015.08.010
   Eulalio A, 2008, NAT STRUCT MOL BIOL, V15, P346, DOI 10.1038/nsmb.1405
   Guilhamon P, 2013, NAT COMMUN, V4, P0, DOI 10.1038/ncomms3166
   Jabbari N, 2020, LASER MED SCI, V35, P531, DOI 10.1007/s10103-019-02880-8
   John-Aryankalayil M, 2012, RADIAT RES, V178, P105, DOI 10.1667/RR2703.1
   Kanlikilicer P, 2018, EBIOMEDICINE, V38, P100, DOI 10.1016/j.ebiom.2018.11.004
   Kim TD, 2011, BLOOD, V118, P5476, DOI 10.1182/blood-2011-04-347526
   Kmiecik J, 2014, J NEURO-ONCOL, V116, P1, DOI 10.1007/s11060-013-1265-5
   Kobayashi M, 2018, J OVARIAN RES, V11, P0, DOI 10.1186/s13048-018-0458-0
   Kosaka N, 2010, J BIOL CHEM, V285, P17442, DOI 10.1074/jbc.M110.107821
   Lee SJ, 2015, BMC CANCER, V15, P0, DOI 10.1186/s12885-015-2034-y
   Lehmann BD, 2008, CANCER RES, V68, P7864, DOI 10.1158/0008-5472.CAN-07-6538
   Liu SY, 2016, CELL MOL IMMUNOL, V13, P700, DOI 10.1038/cmi.2015.52
   Malla B, 2018, J TRANSL MED, V16, P0, DOI 10.1186/s12967-018-1592-6
   Montecalvo A, 2012, BLOOD, V119, P756, DOI 10.1182/blood-2011-02-338004
   Ni J, 2019, FRONT ONCOL, V9, P0, DOI 10.3389/fonc.2019.00869
   Okamoto T, 2013, MOL MED REP, V7, P359, DOI 10.3892/mmr.2012.1189
   Pan ZQ, 2016, J NEUROSCI, V36, P2769, DOI 10.1523/JNEUROSCI.3474-15.2016
   Pasero C, 2015, ONCOTARGET, V6, P14360, DOI 10.18632/oncotarget.3965
   Rezaie J, 2018, CELL TISSUE RES, V374, P555, DOI 10.1007/s00441-018-2895-x
   Simone NL, 2009, PLOS ONE, V4, P0, DOI 10.1371/journal.pone.0006377
   Suzuki T, 2017, EPIGENET CHROMATIN, V10, P0, DOI 10.1186/s13072-017-0169-6
   Thind A, 2016, J EXTRACELL VESICLES, V5, P0, DOI 10.3402/jev.v5.31292
   Uppendahl LD, 2018, FRONT IMMUNOL, V8, P0, DOI 10.3389/fimmu.2017.01825
   Wang P, 2012, J IMMUNOL, V189, P211, DOI 10.4049/jimmunol.1200609
   Wang XF, 2018, CANCER RES, V78, P4586, DOI 10.1158/0008-5472.CAN-17-3841
   Wang YP, 2015, MOL CELL, V57, P662, DOI 10.1016/j.molcel.2014.12.023
   Yin Y, 2014, CELL RES, V24, P1164, DOI 10.1038/cr.2014.121
   Yuwen D, 2018, CANCER EPIDEM BIOMAR, V28, P163
   Zhang CC, 2016, JNCI-J NATL CANCER I, V108, P0, DOI 10.1093/jnci/djv375
   Zhou M, 2014, CELL IMMUNOL, V292, P65, DOI 10.1016/j.cellimm.2014.09.004
NR 43
TC 38
Z9 40
U1 0
U2 4
PU FUTURE MEDICINE LTD
PI LONDON
PA UNITEC HOUSE, 3RD FLOOR, 2 ALBERT PLACE, FINCHLEY CENTRAL, LONDON, N3 1QB, ENGLAND
SN 1750-1911
EI 1750-192X
J9 EPIGENOMICS-UK
JI Epigenomics
PD MAR 15
PY 2020
VL 12
IS 5
BP 397
EP 408
DI 10.2217/epi-2019-0193
PG 12
WC Genetics & Heredity
SC Genetics & Heredity
GA LL9PW
UT WOS:000531888300003
PM 32267172
DA 2025-02-17
ER

PT J
AU Saeed, M
   Xu, ZA
   De Geest, BG
   Xu, HX
   Yu, HJ
AF Saeed, Madiha
   Xu, Zhiai
   De Geest, Bruno G.
   Xu, Huixiong
   Yu, Haijun
TI Molecular Imaging for Cancer Immunotherapy: Seeing Is Believing
SO BIOCONJUGATE CHEMISTRY
LA English
DT Review
ID immune checkpoint blockade; t-cells; in-vivo; dendritic cells; antibody; nanoparticles; pet; anti-pd-1; tracking; glioblastoma
AB The importance of the immune system in cancer therapy has been reaffirmed by the success of the immune checkpoint blockade. The complex tumor microenvironment and its interaction with the immune system, however, remain mysteries. Molecular imaging may shed light on fundamental aspects of the immune response to elucidate the mechanism of cancer immunotherapy. In this review, we discuss various imaging approaches that offer in-depth insight into the tumor microenvironment, checkpoint blockade therapy, and T cell-mediated antitumor immune responses. Recent advances in the molecular imaging modalities, including magnetic resonance imaging (MRI), positron electron tomography (PET), and optical imaging (e.g., fluorescence and intravital imaging) for in situ tracking of the immune response, are discussed. It is envisaged that the integration of imaging with immunotherapy may broaden our understanding to predict a particular antitumor immune response.
C1 [Saeed, Madiha; Yu, Haijun] Chinese Acad Sci, State Key Lab Drug Res, Shanghai 201203, Peoples R China.
   [Saeed, Madiha; Yu, Haijun] Chinese Acad Sci, Shanghai Inst Mat Med, Ctr Pharmaceut, Shanghai 201203, Peoples R China.
   [Xu, Zhiai] East China Normal Univ, Sch Chem & Mol Engn, Shanghai 200241, Peoples R China.
   [De Geest, Bruno G.] Univ Ghent, Dept Pharmaceut, B-9000 Ghent, Belgium.
   [De Geest, Bruno G.] Univ Ghent, CRIG, B-9000 Ghent, Belgium.
   [Xu, Huixiong] Tongji Univ, Shanghai Peoples Hosp 10, Ultrasound Res & Educ Inst, Sch Med,Canc Ctr,Dept Med Ultrasound, Shanghai 200072, Peoples R China.
C3 Chinese Academy of Sciences; Chinese Academy of Sciences; Shanghai Institute of Materia Medica, CAS; East China Normal University; Ghent University; Ghent University; Tongji University
RP Yu, HJ (通讯作者)，Chinese Acad Sci, State Key Lab Drug Res, Shanghai 201203, Peoples R China.; Yu, HJ (通讯作者)，Chinese Acad Sci, Shanghai Inst Mat Med, Ctr Pharmaceut, Shanghai 201203, Peoples R China.
EM hjyu@simm.ac.cn
FU National Natural Science Foundation of China [31622025, 51873228, 31671024, 81671695, 81725008]; CAS President's International Fellowship Initiative Program [2019PB0023]; Shanghai Municipal Health Commission [2019LJ21]; Science and Technology Commission of Shanghai Municipality [19441903200]; Open Research Fund of State Key Laboratory of Polymer Physics and Chemistry, Changchun Institute of Applied Chemistry, Chinese Academy of Sciences [2019-027]
CR Alam IS, 2018, J CLIN INVEST, V128, P2569, DOI 10.1172/JCI98509
   Ansell SM, 2015, NEW ENGL J MED, V372, P311, DOI 10.1056/NEJMoa1411087
   Antonios JP, 2017, P NATL ACAD SCI USA, V114, P10220, DOI 10.1073/pnas.1706689114
   Arlauckas SP, 2017, SCI TRANSL MED, V9, P0, DOI 10.1126/scitranslmed.aal3604
   Barry KC, 2018, NAT MED, V24, P1178, DOI 10.1038/s41591-018-0085-8
   Bauer CA, 2014, J CLIN INVEST, V124, P2425, DOI 10.1172/JCI66375
   Bensch F, 2018, NAT MED, V24, P1852, DOI 10.1038/s41591-018-0255-8
   Boissonnas A, 2013, NEOPLASIA, V15, P85, DOI 10.1593/neo.121572
   Boissonnas A, 2010, IMMUNITY, V32, P266, DOI 10.1016/j.immuni.2009.11.015
   Bougherara H, 2015, FRONT IMMUNOL, V6, P0, DOI 10.3389/fimmu.2015.00500
   Boulch M, 2019, TRENDS IMMUNOL, V40, P1022, DOI 10.1016/j.it.2019.09.002
   Boussiotis VA, 2016, NEW ENGL J MED, V375, P1767, DOI 10.1056/NEJMra1514296
   Brahmer JR, 2018, J CLIN ONCOL, V36, P1714, DOI 10.1200/JCO.2017.77.6385
   Brindle K, 2008, NAT REV CANCER, V8, P94, DOI 10.1038/nrc2289
   Chatterjee S, 2016, ONCOTARGET, V7, P10215, DOI 10.18632/oncotarget.7143
   Chen DS, 2017, NATURE, V541, P321, DOI 10.1038/nature21349
   Chiang CS, 2018, NAT NANOTECHNOL, V13, P746, DOI 10.1038/s41565-018-0146-7
   Crespo J, 2013, CURR OPIN IMMUNOL, V25, P214, DOI 10.1016/j.coi.2012.12.003
   de Vries EGE, 2019, NAT REV CLIN ONCOL, V16, P241, DOI 10.1038/s41571-018-0123-y
   de Vries IJM, 2005, NAT BIOTECHNOL, V23, P1407, DOI 10.1038/nbt1154
   De Vrieze J, 2019, ANGEW CHEM INT EDIT, V58, P15390, DOI 10.1002/anie.201905687
   DeNardo DG, 2019, NAT REV IMMUNOL, V19, P369, DOI 10.1038/s41577-019-0127-6
   Di Gialleonardo V, 2012, J NUCL MED, V53, P679, DOI 10.2967/jnumed.111.091306
   Dong HD, 2002, NAT MED, V8, P793, DOI 10.1038/nm730
   Dong X, 2019, BIOMATERIALS, V209, P111, DOI 10.1016/j.biomaterials.2019.04.024
   Dunn GP, 2004, ANNU REV IMMUNOL, V22, P329, DOI 10.1146/annurev.immunol.22.012703.104803
   Eigentler TK, 2016, CANCER TREAT REV, V45, P7, DOI 10.1016/j.ctrv.2016.02.003
   England CG, 2018, EUR J NUCL MED MOL I, V45, P110, DOI 10.1007/s00259-017-3803-4
   Feng B, 2020, ADV FUNCT MATER, V30, P0, DOI 10.1002/adfm.201906605
   Feng B, 2019, ADV MATER, V31, P0, DOI 10.1002/adma.201902960
   Fesnak AD, 2016, NAT REV CANCER, V16, P566, DOI 10.1038/nrc.2016.97
   Gambhir SS, 2002, NAT REV CANCER, V2, P683, DOI 10.1038/nrc882
   Gao A, 2020, NANO LETT, V20, P353, DOI 10.1021/acs.nanolett.9b04012
   Gao A, 2019, ACTA PHARMACOL SIN, V40, P1129, DOI 10.1038/s41401-019-0281-1
   Garris CS, 2018, IMMUNITY, V49, P1148, DOI 10.1016/j.immuni.2018.09.024
   Gui P, 2018, CANCER IMMUNOL RES, V6, P1337, DOI 10.1158/2326-6066.CIR-17-0746
   Hao XX, 2018, ADV MATER, V30, P0, DOI 10.1002/adma.201804437
   Hegde PS, 2016, CLIN CANCER RES, V22, P1865, DOI 10.1158/1078-0432.CCR-15-1507
   Herbst RS, 2014, NATURE, V515, P563, DOI 10.1038/nature14011
   Hettich M, 2016, THERANOSTICS, V6, P1629, DOI 10.7150/thno.15253
   Huang AC, 2017, NATURE, V545, P60, DOI 10.1038/nature22079
   Huang YH, 2018, NAT REV IMMUNOL, V18, P195, DOI 10.1038/nri.2017.145
   Jang JE, 2017, CELL REP, V20, P558, DOI 10.1016/j.celrep.2017.06.062
   Kircher MF, 2003, CANCER RES, V63, P6838
   Kulkarni A, 2016, P NATL ACAD SCI USA, V113, PE2104, DOI 10.1073/pnas.1603455113
   Kunjachan S, 2015, CHEM REV, V115, P10907, DOI 10.1021/cr500314d
   Larimer BM, 2017, CANCER RES, V77, P2318, DOI 10.1158/0008-5472.CAN-16-3346
   Lehmann S, 2016, CLIN CANCER RES, V22, P4417, DOI 10.1158/1078-0432.CCR-15-2622
   Lesniak WG, 2016, BIOCONJUGATE CHEM, V27, P2103, DOI 10.1021/acs.bioconjchem.6b00348
   Li AN, 2016, CANCER BIOTHER RADIO, V31, P317, DOI 10.1089/cbr.2016.2061
   Liu G, 2011, MOL BIOSYST, V7, P993, DOI 10.1039/c0mb00198h
   Liu L, 2012, NANOMED-NANOTECHNOL, V8, P1345, DOI 10.1016/j.nano.2012.02.017
   Liu ZY, 2014, THERANOSTICS, V4, P990, DOI 10.7150/thno.9268
   Mayer AT, 2018, J NUCL MED, V59, P1174, DOI 10.2967/jnumed.116.185967
   McGranahan N, 2016, SCIENCE, V351, P1463, DOI 10.1126/science.aaf1490
   Mellor AL, 2004, NAT REV IMMUNOL, V4, P762, DOI 10.1038/nri1457
   Michonneau D, 2016, IMMUNITY, V44, P143, DOI 10.1016/j.immuni.2015.12.008
   Milo I, 2018, SCI IMMUNOL, V3, P0, DOI 10.1126/sciimmunol.aat1435
   Mulazzani M, 2019, P NATL ACAD SCI USA, V116, P24275, DOI 10.1073/pnas.1903854116
   Munn DH, 2016, CURR OPIN IMMUNOL, V39, P1, DOI 10.1016/j.coi.2015.10.009
   Naidoo J, 2015, ANN ONCOL, V26, P2375, DOI 10.1093/annonc/mdv383
   Nuhn L, 2018, ADV MATER, V30, P0, DOI 10.1002/adma.201803397
   Pardoll DM, 2012, NAT REV CANCER, V12, P252, DOI 10.1038/nrc3239
   Penet MF, 2010, FUTURE MED CHEM, V2, P975, DOI 10.4155/FMC.10.25
   Peranzoni E, 2018, P NATL ACAD SCI USA, V115, PE4041, DOI 10.1073/pnas.1720948115
   Qi SH, 2016, ELIFE, V5, P0, DOI 10.7554/eLife.14756
   Qin L, 2017, NEURORADIOLOGY, V59, P135, DOI 10.1007/s00234-016-1769-8
   Radu CG, 2008, NAT MED, V14, P783, DOI 10.1038/nm1724
   Rafiq S, 2018, NAT BIOTECHNOL, V36, P847, DOI 10.1038/nbt.4195
   Riley RS, 2019, NAT REV DRUG DISCOV, V18, P175, DOI 10.1038/s41573-018-0006-z
   Rosenberg JE, 2016, LANCET, V387, P1909, DOI 10.1016/S0140-6736(16)00561-4
   Rytelewski M, 2019, J IMMUNOTHER CANCER, V7, P0, DOI 10.1186/s40425-019-0543-y
   Saeed M, 2019, THERANOSTICS, V9, P7981, DOI 10.7150/thno.37568
   Saeed M, 2019, J MATER CHEM B, V7, P210, DOI 10.1039/c8tb02704h
   Saeed M, 2018, J MATER CHEM B, V6, P3800, DOI 10.1039/c8tb00745d
   Saeed M, 2018, BIOMATER SCI-UK, V6, P708, DOI 10.1039/c7bm00999b
   Sagiv-Barfi I, 2018, SCI TRANSL MED, V10, P0, DOI 10.1126/scitranslmed.aan4488
   Schreiber RD, 2011, SCIENCE, V331, P1565, DOI 10.1126/science.1203486
   Shapovalova M, 2018, MOL IMAGING, V17, P0, DOI 10.1177/1536012118794816
   Sharma P, 2015, SCIENCE, V348, P56, DOI 10.1126/science.aaa8172
   Spranger S, 2013, SCI TRANSL MED, V5, P0, DOI 10.1126/scitranslmed.3006504
   Topalian SL, 2015, CANCER CELL, V27, P450, DOI 10.1016/j.ccell.2015.03.001
   Topalian SL, 2012, CURR OPIN IMMUNOL, V24, P207, DOI 10.1016/j.coi.2011.12.009
   Turk M, 2018, CELLS-BASEL, V7, P0, DOI 10.3390/cells7070069
[truncated: 497,209 more chars]
