# Supplementary material for: Research progress on the role of dendritic cells in glioma during 1992-2024: a bibliometric analysis
Source: Front Immunol. 2025 Jun 20;16:1510549. doi: 10.3389/fimmu.2025.1510549 (PMC12226567; doi:10.3389/fimmu.2025.1510549)
Supplement: Supplementary file 1 [file DataSheet1.zip › download2021u114.txt]

PT J
AU Skachkova, OV
   Gorbach, OI
   Khranovska, NM
   Glavatskyi, OY
   Khmelnytskyi, HV
   Shuba, IM
   Shevelov, MM
   Zemskova, OV
AF Skachkova, O., V
   Gorbach, O., I
   Khranovska, N. M.
   Glavatskyi, O. Ya
   Khmelnytskyi, H., V
   Shuba, I. M.
   Shevelov, M. M.
   Zemskova, O., V
TI IMMUNE MONITORING OF DENDRITIC CELL-BASED CANCER VACCINE IN GLIOBLASTOMA PATIENTS
SO WORLD OF MEDICINE AND BIOLOGY
LA English
DT Article
DE oncology; immunotherapy; dendritic cells; immunological criteria
AB The purpose of the study was to define the most informative immunological criteria for assessing the immunotherapy efficacy applying dendritic cell-based cancer vaccine in glioblastoma patients. Dendritic cell-based cancer vaccine immunotherapy does not affect significantly the count of the major populations of peripheral blood cells (T-, B- and NK-cells). The most significant changes in dendritic cell-based cancer vaccine glioblastoma patients were evident in subpopulations of CD3(+)HLA(+)- and CD38(+)-activated lymphocytes as well as suppressor cells (MDSC and Tau-reg (CD4(+)25(+)127(low))). According to ROC analysis the sufficient sensitivity and specificity were estimated for 3 biomarkers, namely the relative count of activated CD38(+)- and CD3(+)HLA(+)lymphocytes and Tau-reg cells. The threshold levels for the counts of these cells have been determined. The obtained results allow recommending these indices as the immunological criteria for assessing the efficacy of dendritic cell-based cancer vaccine in the treatment of glioblastoma.
C1 [Skachkova, O., V; Gorbach, O., I; Khranovska, N. M.] Natl Canc Inst, Kiev, Ukraine.
   [Glavatskyi, O. Ya; Khmelnytskyi, H., V; Shuba, I. M.; Shevelov, M. M.; Zemskova, O., V] NAMS Ukraine, State Inst Romodanov Neurosurg Inst, Kiev, Ukraine.
C3 Ministry of Health of Ukraine; National Cancer Institute; Romodanov Neurosurgery Institute; National Academy of Medical Sciences of Ukraine
RP Zemskova, OV (通讯作者)，NAMS Ukraine, State Inst Romodanov Neurosurg Inst, Kiev, Ukraine.
EM oxzemskova@gmail.com
FU research project "To study the efficacy of the adjuvant immunotherapeutic and radiotherapeutic technologies in complex treatment of malignant glial brain tumors" [0019U103900]
CR Alban TJ, 2018, JCI INSIGHT, V3, P0, DOI 10.1172/jci.insight.122264
   Erhart F, 2018, ACTA NEUROPATHOL COM, V6, P0, DOI 10.1186/s40478-018-0621-2
   Fedorenko ZP, 2019, RAK UKRAYINI, V0, P0
   Ferrara R, 2018, J THORAC DIS, V10, PS1564, DOI 10.21037/jtd.2018.01.131
   Hu-Lieskovan S, 2020, J IMMUNOTHER CANCER, V8, P0, DOI 10.1136/jitc-2020-000705
   Jan CI, 2018, FRONT IMMUNOL, V9, P0, DOI 10.3389/fimmu.2018.00727
   Mohme M, 2018, CLIN CANCER RES, V24, P4187, DOI 10.1158/1078-0432.CCR-17-2617
   Mostafa H, 2016, J HEMATOL ONCOL, V9, P0, DOI 10.1186/s13045-016-0272-3
   Srivastava S, 2019, CANCERS, V11, P0, DOI 10.3390/cancers11040537
   Tcyganov E, 2018, CURR OPIN IMMUNOL, V51, P76, DOI 10.1016/j.coi.2018.03.009
   Weenink B, 2020, CANCERS, V12, P0, DOI 10.3390/cancers12030751
NR 11
TC 0
Z9 1
U1 0
U2 5
PU SCIENTIFIC SOC ANATOMISTS HISTOLOGISTS & EMBRYOLOGISTS UKRAINE
PI POLTAVA
PA VUL SHEVCHENKA 23, POLTAVA, 36024, UKRAINE
SN 2079-8334
EI 
J9 WORLD MED BIOL
JI World Med. Biol.
PD JUN 15
PY 2021
VL 77
IS 3
BP 152
EP 157
DI 10.26724/2079-8334-2021-3-77-152-157
PG 6
WC Medicine, Research & Experimental
SC Research & Experimental Medicine
GA UY6XD
UT WOS:000701663400030
DA 2025-02-17
ER

PT J
AU Platten, M
   Friedrich, M
   Wainwright, DA
   Panitz, V
   Opitz, CA
AF Platten, Michael
   Friedrich, Mirco
   Wainwright, Derek A.
   Panitz, Verena
   Opitz, Christiane A.
TI Tryptophan metabolism in brain tumors-IDO and beyond
SO CURRENT OPINION IN IMMUNOLOGY
LA English
DT Review
ID aryl-hydrocarbon receptor; t-cells; antitumor-activity; immune checkpoint; malignant glioma; dendritic cells; differentiation; inhibition; kynurenine; gcn2
AB Metabolism of the essential amino acid tryptophan is a key metabolic pathway that restricts antitumor immunity and is a drug development target for cancer immunotherapy. Tryptophan metabolism is active in brain tumors including gliomas and promotes a malignant phenotype and contributes to the immunosuppressive tumor microenvironment. In recent years, improved understanding of the regulation and downstream function of tryptophan metabolism has been significantly expanded beyond the initial in vitro observation that the enzyme indoleamine-2,3-dioxygenase 1 (IDO1) promotes the depletion of intracellular tryptophan. Here, we revisit the specific roles of tryptophan metabolites in regulating brain functioning and neuronal integrity as well as in the context of brain tumors. This review summarizes recent developments in identifying key regulators, as well as the cellular and molecular effects of tryptophan metabolism with a particular focus on potential therapeutic targets in glioma
C1 [Platten, Michael; Friedrich, Mirco] Heidelberg Univ, Dept Neurol, Med Fac Mannheim, MCTN, Heidelberg, Germany.
   [Platten, Michael; Friedrich, Mirco] German Canc Res Ctr, DKTK CCU Neuroimmunol & Brain Tumor Immunol, Heidelberg, Germany.
   [Wainwright, Derek A.] Northwestern Univ, Feinberg Sch Med, Dept Neurol Surg Med, Div Hematol Oncol & Microbiol Immunol, Chicago, IL USA.
   [Panitz, Verena; Opitz, Christiane A.] German Canc Res Ctr, DKTK Brain Canc Metab Grp, Heidelberg, Germany.
   [Panitz, Verena; Opitz, Christiane A.] Univ Heidelberg Hosp, Dept Neurol, Heidelberg, Germany.
   [Panitz, Verena; Opitz, Christiane A.] Univ Heidelberg Hosp, Natl Ctr Tumor Dis, Heidelberg, Germany.
C3 Ruprecht Karls University Heidelberg; Helmholtz Association; German Cancer Research Center (DKFZ); Northwestern University; Feinberg School of Medicine; Helmholtz Association; German Cancer Research Center (DKFZ); Ruprecht Karls University Heidelberg; Helmholtz Association; German Cancer Research Center (DKFZ); Ruprecht Karls University Heidelberg; National Center for Tumor Diseases
RP Platten, M (通讯作者)，Heidelberg Univ, Dept Neurol, Med Fac Mannheim, MCTN, Heidelberg, Germany.; Platten, M (通讯作者)，German Canc Res Ctr, DKTK CCU Neuroimmunol & Brain Tumor Immunol, Heidelberg, Germany.; Opitz, CA (通讯作者)，German Canc Res Ctr, DKTK Brain Canc Metab Grp, Heidelberg, Germany.; Opitz, CA (通讯作者)，Univ Heidelberg Hosp, Dept Neurol, Heidelberg, Germany.; Opitz, CA (通讯作者)，Univ Heidelberg Hosp, Natl Ctr Tumor Dis, Heidelberg, Germany.
EM m.platten@dkfz.de; c.opitz@dkfz.de
FU German Cancer Aid [70113515]; Deutsche Forschungsgemeinschaft (DFG, German Research Foundation) [404521405, SFB 1389, 406052676, PL-315/5-1]; National Institutes of Health (NIH) [P50 CA221747, R01 NS097851, K02 AG068617, 2136]; Gail Boyter Magness (GBM) Foundation; Grace Giving Foundation; Stephen Coffman Charitable Trust; 5 for the Fight organization; DKFZ Clinician Scientist Program; Dieter Morszeck Foundation; Heidelberg Biosciences International Graduate School (HBIGS); German Academic Exchange Service (DAAD); Excellence Initiative of the German Council of Science and Humanities; German Research Foundation (DFG)
CR Adam I, 2018, ONCOIMMUNOLOGY, V7, P0, DOI 10.1080/2162402X.2018.1486353
   Adams S, 2014, PLOS ONE, V9, P0, DOI 10.1371/journal.pone.0112945
   Apetoh L, 2010, NAT IMMUNOL, V11, P854, DOI 10.1038/ni.1912
   Bartok O, 2020, NATURE, V0, P0, DOI DOI 10.1038/s41586-020-03054-1
   Campesato LF, 2020, NAT COMMUN, V11, P0, DOI 10.1038/s41467-020-17750-z
   Caragher SP, 2018, NEURO-ONCOLOGY, V20, P1014, DOI 10.1093/neuonc/nox210
   Cervenka I, 2017, SCIENCE, V357, P0, DOI 10.1126/science.aaf9794
   Ehrlich AK, 2018, TOXICOL SCI, V161, P310, DOI 10.1093/toxsci/kfx215
   Esser C, 2015, PHARMACOL REV, V67, P259, DOI 10.1124/pr.114.009001
   Martí-Massó JF, 2013, J MOL MED, V91, P1399, DOI 10.1007/s00109-013-1075-4
   FOSTER AC, 1984, NEUROSCI LETT, V48, P273, DOI 10.1016/0304-3940(84)90050-8
   FUKUI S, 1991, J NEUROCHEM, V56, P2007, DOI 10.1111/j.1471-4159.1991.tb03460.x
   Fukuyama K, 2018, BRIT J PHARMACOL, V175, P4253, DOI 10.1111/bph.14491
   Gandhi R, 2010, NAT IMMUNOL, V11, P846, DOI 10.1038/ni.1915
   Goudot C, 2017, IMMUNITY, V47, P582, DOI 10.1016/j.immuni.2017.08.016
   Gramatzki D, 2009, ONCOGENE, V28, P2593, DOI 10.1038/onc.2009.104
   Greene LI, 2019, MOL CANCER RES, V17, P131, DOI 10.1158/1541-7786.MCR-18-0362
   Guastellal AR, 2018, J NEURO-ONCOL, V139, P239, DOI 10.1007/s11060-018-2869-6
   Hao SY, 2019, J NEURO-ONCOL, V144, P11, DOI 10.1007/s11060-019-03198-9
   Herrera-Rios D, 2020, FRONT IMMUNOL, V11, P0, DOI 10.3389/fimmu.2020.00120
   Jane EP, 2020, MOL CANCER RES, V18, P1004, DOI 10.1158/1541-7786.MCR-19-0669
   John F, 2021, BRAIN IMAGING BEHAV, V15, P974, DOI 10.1007/s11682-020-00305-7
   John F, 2019, NEURO-ONCOLOGY, V21, P264, DOI 10.1093/neuonc/noy169
   Kudo T, 2020, FRONT IMMUNOL, V11, P0, DOI 10.3389/fimmu.2020.00657
   Ladomersky E, 2020, CLIN CANCER RES, V26, P5232, DOI 10.1158/1078-0432.CCR-19-3874
   Ladomersky E, 2018, CLIN CANCER RES, V24, P2559, DOI 10.1158/1078-0432.CCR-17-3573
   Le Naour J, 2020, ONCOIMMUNOLOGY, V9, P0, DOI 10.1080/2162402X.2020.1777625
   Li HX, 2019, NAT COMMUN, V10, P0, DOI 10.1038/s41467-019-12361-9
   Litzenburger UM, 2014, ONCOTARGET, V5, P1038, DOI 10.18632/oncotarget.1637
   Liu YY, 2018, CANCER CELL, V33, P480, DOI 10.1016/j.ccell.2018.02.005
   Liu YY, 2017, NAT COMMUN, V8, P0, DOI 10.1038/ncomms15207
   Long GV, 2019, LANCET ONCOL, V20, P1083, DOI 10.1016/S1470-2045(19)30274-8
   Lowe MM, 2014, PLOS ONE, V9, P0, DOI 10.1371/journal.pone.0087877
   Lukas RV, 2019, J NEURO-ONCOL, V141, P111, DOI 10.1007/s11060-018-03013-x
   MacKinnon A, 2020, J IMMUNOTHER CANCER, V8, PA423, DOI 10.1136/jitc-2020-SITC2020.0705
   Martin-McGill KJ, 2018, COCHRANE DB SYST REV, V0, P0, DOI DOI 10.1002/14651858.CD001903.pub4
   Marx W, 2021, MOL PSYCHIATR, V26, P4158, DOI 10.1038/s41380-020-00951-9
   Metidji A, 2018, IMMUNITY, V49, P353, DOI 10.1016/j.immuni.2018.07.010
   Mezrich JD, 2010, J IMMUNOL, V185, P3190, DOI 10.4049/jimmunol.0903670
   Mohapatra SR, 2021, FRONT IMMUNOL, V12, P0, DOI 10.3389/fimmu.2021.590532
   Mohapatra SR, 2019, FRONT IMMUNOL, V10, P0, DOI 10.3389/fimmu.2019.02762
   Mondanelli G, 2020, CURR OPIN IMMUNOL, V70, P1
   Mondanelli G, 2020, P NATL ACAD SCI USA, V117, P3848, DOI 10.1073/pnas.1918215117
   Muller AJ, 2019, SEMIN IMMUNOPATHOL, V41, P41, DOI 10.1007/s00281-018-0702-0
   Munn DH, 2005, IMMUNITY, V22, P633, DOI 10.1016/j.immuni.2005.03.013
   Naing A, 2020, J IMMUNOTHER CANCER, V8, P0
   Ochs K, 2016, J NEUROCHEM, V136, P1142, DOI 10.1111/jnc.13503
   Opitz CA, 2020, BRIT J CANCER, V122, P30, DOI 10.1038/s41416-019-0664-6
   Opitz CA, 2011, NATURE, V478, P197, DOI 10.1038/nature10491
   Ott M, 2015, GLIA, V63, P78, DOI 10.1002/glia.22734
   Otto-Meyer S, 2020, BRAIN BEHAV IMMUN-HL, V2, P0, DOI 10.1016/j.bbih.2019.100025
   Otto-Meyer S, 2019, CURR OPIN BEHAV SCI, V28, P44, DOI 10.1016/j.cobeha.2019.01.009
   Pilotte L, 2012, P NATL ACAD SCI USA, V109, P2497, DOI 10.1073/pnas.1113873109
   Piper CJM, 2019, CELL REP, V29, P1878, DOI 10.1016/j.celrep.2019.10.018
   Platten M, 2019, NAT REV DRUG DISCOV, V18, P379, DOI 10.1038/s41573-019-0016-5
   Prasad Singh N, 2020, INT J MOL SCI, V0, P21
   Quintana FJ, 2008, NATURE, V453, P65, DOI 10.1038/nature06880
   Quintana FJ, 2010, P NATL ACAD SCI USA, V107, P20768, DOI 10.1073/pnas.1009201107
   Rashidi A, 2020, CANCER IMMUNOL IMMUN, V69, P81, DOI 10.1007/s00262-019-02441-6
   Reardon DA, 2020, INVEST NEW DRUG, V38, P1784, DOI 10.1007/s10637-020-00950-1
   Roh M, 2020, CURR OPIN PHARMACOL, V53, P66, DOI 10.1016/j.coph.2020.07.001
   Rosell FI, 2011, J BIOL CHEM, V286, P29273, DOI 10.1074/jbc.M111.262139
   Rothhammer V, 2019, NAT REV IMMUNOL, V19, P184, DOI 10.1038/s41577-019-0125-8
   Sadik A, 2020, CELL, V182, P1252, DOI 10.1016/j.cell.2020.07.038
   Sahm F, 2013, CANCER RES, V73, P3225, DOI 10.1158/0008-5472.CAN-12-3831
   Sampson JH, 2020, NAT REV CANCER, V20, P12, DOI 10.1038/s41568-019-0224-7
   Savitz J, 2020, MOL PSYCHIATR, V25, P131, DOI 10.1038/s41380-019-0414-4
   Schramme F, 2020, CANCER IMMUNOL RES, V8, P32, DOI 10.1158/2326-6066.CIR-19-0041
   Schulte KW, 2017, STRUCTURE, V25, P1025, DOI 10.1016/j.str.2017.05.008
   SCHWARCZ R, 1987, POL J PHARMACOL PHAR, V39, P485
   Shin JH, 2013, P NATL ACAD SCI USA, V110, P12391, DOI 10.1073/pnas.1302856110
   Sonner JK, 2016, ONCOIMMUNOLOGY, V5, P0, DOI 10.1080/2162402X.2016.1240858
   Takenaka MC, 2019, NAT NEUROSCI, V22, P729, DOI 10.1038/s41593-019-0370-y
   Vaidyanathan B, 2017, J EXP MED, V214, P197, DOI 10.1084/jem.20160789
   Van De Velde LA, 2016, CELL REP, V17, P2247, DOI 10.1016/j.celrep.2016.10.079
   VEZZANI A, 1991, ADV EXP MED BIOL, V294, P691
   Villa M, 2017, EMBO J, V36, P116, DOI 10.15252/embj.201695027
   Wagage S, 2014, J IMMUNOL, V192, P1661, DOI 10.4049/jimmunol.1300497
   Wang YT, 2010, NAT MED, V16, P279, DOI 10.1038/nm.2092
   Winters M, 2019, EUR J MED CHEM, V162, P455, DOI 10.1016/j.ejmech.2018.11.010
   Zarnowska I, 2019, SEIZURE-EUR J EPILEP, V69, P265, DOI 10.1016/j.seizure.2019.05.006
NR 81
TC 28
Z9 30
U1 1
U2 24
PU CURRENT BIOLOGY LTD
PI LONDON
PA 84 THEOBALDS RD, LONDON WC1X 8RR, ENGLAND
SN 0952-7915
EI 1879-0372
J9 CURR OPIN IMMUNOL
JI Curr. Opin. Immunol.
PD JUN 15
PY 2021
VL 70
IS 
BP 57
EP 66
DI 10.1016/j.coi.2021.03.005
PG 10
WC Immunology
SC Immunology
GA UA1NH
UT WOS:000684932100010
PM 33813026
DA 2025-02-17
ER

PT J
AU Fakhoury, KR
   Ney, DE
   Ormond, DR
   Rusthoven, CG
AF Fakhoury, Kareem R.
   Ney, Douglas E.
   Ormond, D. Ryan
   Rusthoven, Chad G.
TI Immunotherapy and radiation for high-grade glioma: a narrative review
SO TRANSLATIONAL CANCER RESEARCH
LA English
DT Review
DE Glioblastoma (GBM); vaccine; adoptive transfer; immune checkpoint inhibitor (ICI); radiotherapy
ID newly-diagnosed glioblastoma; chimeric antigen receptor; growth-factor receptor; progression-free survival; long-term survival; dendritic cell vaccination; randomized phase-iii; fixed tumor vaccine; transferred t-cells; recurrent glioblastoma
AB Glioblastoma and other high-grade gliomas (HGGs) are the most common and deadly primary brain tumors. Due to recent advances in immunotherapy and improved clinical outcomes in other disease sites, the study of immunotherapy in HGG has increased significantly. Herein, we summarize and evaluate existing evidence and ongoing clinical trials investigating the use of immunotherapy in the treatment of HGG, including therapeutic vaccination, immune checkpoint inhibition, adoptive lymphocyte transfer, and combinatorial approaches utilizing radiation and multiple modalities of immunotherapy. Special attention is given to the mechanisms by which radiation may improve immunogenicity in HGG, why this motivates the study of radiation in combination with immunotherapy, and how to determine optimal dosing and scheduling of radiation. Though larger randomized controlled trials have not consistently shown improvements in clinical outcomes, this area of research is still in its early stages and a number of important lessons can be taken away from the studies that have been completed to date. Many studies found a subset of patients who experienced durable responses, and analysis of their immune cells and tumor cells can be used to identify biomarkers that predict therapeutic response, as well as additional glioma-specific targets that can enhance therapeutic efficacy in a challenging tumor type.
C1 [Fakhoury, Kareem R.; Rusthoven, Chad G.] Univ Colorado, Anschutz Med Ctr, Dept Radiat Oncol, Aurora, CO USA.
   [Ney, Douglas E.] Univ Colorado, Anschutz Med Ctr, Dept Neurol, Aurora, CO USA.
   [Ney, Douglas E.; Ormond, D. Ryan] Univ Colorado, Anschutz Med Ctr, Dept Neurosurg, Aurora, CO USA.
C3 University of Colorado System; University of Colorado Anschutz Medical Campus; University of Colorado System; University of Colorado Anschutz Medical Campus; University of Colorado System; University of Colorado Anschutz Medical Campus
RP Fakhoury, KR (通讯作者)，1665 Aurora Court,Suite 1032 MS F706, Aurora, CO 80045 USA.
EM kareem.fakhoury@cuanschutz.edu
CR Agashe VR, 2000, SEMIN CELL DEV BIOL, V11, P15, DOI 10.1006/scdb.1999.0347
   Ahmed N, 2017, JAMA ONCOL, V3, P1094, DOI 10.1001/jamaoncol.2017.0184
   Anguille S, 2014, LANCET ONCOL, V15, PE257, DOI 10.1016/S1470-2045(13)70585-0
   Ansell SM, 2015, NEW ENGL J MED, V372, P311, DOI 10.1056/NEJMoa1411087
   Antonios JP, 2016, JCI INSIGHT, V1, P0, DOI 10.1172/jci.insight.87059
   Apetoh L, 2007, NAT MED, V13, P1050, DOI 10.1038/nm1622
   Asea A, 2000, NAT MED, V6, P435, DOI 10.1038/74697
   Aspelund A, 2015, J EXP MED, V212, P991, DOI 10.1084/jem.20142290
   Bagley S, 2019, NEURO-ONCOLOGY, V21, P221
   Balss J, 2008, ACTA NEUROPATHOL, V116, P597, DOI 10.1007/s00401-008-0455-2
   Bardella C, 2016, CANCER CELL, V30, P578, DOI 10.1016/j.ccell.2016.08.017
   Batich KA, 2017, CLIN CANCER RES, V23, P1898, DOI 10.1158/1078-0432.CCR-16-2057
   Belcaid Z, 2014, PLOS ONE, V9, P0, DOI 10.1371/journal.pone.0101764
   Bielamowicz K, 2013, FRONT ONCOL, V3, P0, DOI 10.3389/fonc.2013.00275
   Binder DC, 2016, ONCOIMMUNOLOGY, V5, P0, DOI 10.1080/2162402X.2015.1082027
   Bloch O, 2015, J CLIN ONCOL, V33, P0, DOI 10.1200/jco.2015.33.15_suppl.2011
   Bloch O, 2014, NEURO-ONCOLOGY, V16, P274, DOI 10.1093/neuonc/not203
   Blumenthal DT, 2016, J NEURO-ONCOL, V129, P453, DOI 10.1007/s11060-016-2190-1
   Bota Daniela A, 2018, CNS ONCOL, V7, PCNS22, DOI 10.2217/cns-2018-0009
   Bouffet E, 2016, J CLIN ONCOL, V34, P2206, DOI 10.1200/JCO.2016.66.6552
   Brahm CG, 2020, CANCERS, V12, P0, DOI 10.3390/cancers12030586
   Brandes AA, 2004, NEUROLOGY, V63, P1281, DOI 10.1212/01.WNL.0000140495.33615.CA
   Brown CE, 2016, NEW ENGL J MED, V375, P2561, DOI 10.1056/NEJMoa1610497
   Brown CE, 2015, CLIN CANCER RES, V21, P4062, DOI 10.1158/1078-0432.CCR-15-0428
   Brzezianska E, 2006, MUTAT RES-FUND MOL M, V599, P26, DOI 10.1016/j.mrfmmm.2005.12.013
   Buchroithner J, 2018, CANCERS, V10, P0, DOI 10.3390/cancers10100372
   Butowski N, 2010, NEUROSURG CLIN N AM, V21, P53, DOI 10.1016/j.nec.2009.08.007
   CANCILLA PA, 1983, J NEUROPATH EXP NEUR, V42, P191, DOI 10.1097/00005072-198303000-00008
   Carter T, 2016, CLIN ONCOL-UK, V28, P622, DOI 10.1016/j.clon.2016.04.042
   Chamberlain MC, 2017, J NEURO-ONCOL, V133, P561, DOI 10.1007/s11060-017-2466-0
   Chang CN, 2011, J CLIN NEUROSCI, V18, P1048, DOI 10.1016/j.jocn.2010.11.034
   Cho DY, 2012, WORLD NEUROSURG, V77, P736, DOI 10.1016/j.wneu.2011.08.020
   Cloughesy T, 2019, NEURO-ONCOLOGY, V21, P284
   Cloughesy TF, 2019, NAT MED, V25, P477, DOI 10.1038/s41591-018-0337-7
   Cloughesy TF, 2018, NEURO-ONCOLOGY, V20, P1383, DOI 10.1093/neuonc/noy075
   Cobbs CS, 2002, CANCER RES, V62, P3347
   Colli LM, 2016, CANCER RES, V76, P3767, DOI 10.1158/0008-5472.CAN-16-0170
   Crane CA, 2013, CLIN CANCER RES, V19, P205, DOI 10.1158/1078-0432.CCR-11-3358
   De Groot JF, 2018, J CLIN ONCOL, V36, P0, DOI 10.1200/JCO.2018.36.15_suppl.TPS2071
   Debinski W, 1999, CLIN CANCER RES, V5, P985
   Demaria S, 2004, INT J RADIAT ONCOL, V58, P862, DOI 10.1016/j.ijrobp.2003.09.012
   Deng LF, 2014, IMMUNITY, V41, P843, DOI 10.1016/j.immuni.2014.10.019
   Desjardins A, 2018, NEW ENGL J MED, V379, P150, DOI 10.1056/NEJMoa1716435
   Dovedi SJ, 2017, CLIN CANCER RES, V23, P5514, DOI 10.1158/1078-0432.CCR-16-1673
   Draube A, 2011, PLOS ONE, V6, P0, DOI 10.1371/journal.pone.0018801
   Dutoit V, 2012, BRAIN, V135, P1042, DOI 10.1093/brain/aws042
   Eckert A, 2007, BRAIN PATHOL, V17, P146, DOI 10.1111/j.1750-3639.2007.00049.x
   FABRY Z, 1994, IMMUNOL TODAY, V15, P218, DOI 10.1016/0167-5699(94)90247-X
   Fenstermaker RA, 2016, CANCER IMMUNOL IMMUN, V65, P1339, DOI 10.1007/s00262-016-1890-x
   Fichtner-Feigl S, 2006, NAT MED, V12, P99, DOI 10.1038/nm1332
   Field CS, 2018, ONCOIMMUNOLOGY, V7, P0, DOI 10.1080/2162402X.2017.1376154
   Filatenkov A, 2015, CLIN CANCER RES, V21, P3727, DOI 10.1158/1078-0432.CCR-14-2824
   Fonteneau JF, 2002, CURR OPIN IMMUNOL, V14, P471, DOI 10.1016/S0952-7915(02)00358-8
   Friedman HS, 2009, J CLIN ONCOL, V27, P4733, DOI 10.1200/JCO.2008.19.8721
   Galea I, 2007, J EXP MED, V204, P2023, DOI 10.1084/jem.20070064
   Garber ST, 2016, NEURO-ONCOLOGY, V18, P1357, DOI 10.1093/neuonc/now132
   Goff SL, 2019, J IMMUNOTHER, V42, P126, DOI 10.1097/CJI.0000000000000260
   Grada Z, 2013, MOL THER-NUCL ACIDS, V2, P0, DOI 10.1038/mtna.2013.32
   Graner MW, 2005, NEURO-ONCOLOGY, V7, P260, DOI 10.1215/S1152851704001188
   Grossman SA, 2011, CLIN CANCER RES, V17, P5473, DOI 10.1158/1078-0432.CCR-11-0774
   Gubin MM, 2014, NATURE, V515, P577, DOI 10.1038/nature13988
   HARLINGBERG C, 1989, J NEUROIMMUNOL, V25, P185, DOI 10.1016/0165-5728(89)90136-7
   Haslund C, 2016, NEURO-ONCOLOGY, V18, P6
   Hegde M, 2013, MOL THER, V21, P2087, DOI 10.1038/mt.2013.185
   Heimberger AB, 2005, CLIN CANCER RES, V11, P1462, DOI 10.1158/1078-0432.CCR-04-1737
   Hellmann Matthew D, 2018, N ENGL J MED, V378, P2093, DOI 10.1056/NEJMoa1801946
   Herbst RS, 2014, NATURE, V515, P563, DOI 10.1038/nature14011
   Hilf N, 2019, NATURE, V565, P240, DOI 10.1038/s41586-018-0810-y
   Hodges TR, 2017, NEURO-ONCOLOGY, V19, P1047, DOI 10.1093/neuonc/nox026
   Hodi FS, 2010, NEW ENGL J MED, V363, P711, DOI 10.1056/NEJMoa1003466
   Horn L, 2018, NEW ENGL J MED, V379, P2220, DOI 10.1056/NEJMoa1809064
   HUMPHREY PA, 1990, P NATL ACAD SCI USA, V87, P4207, DOI 10.1073/pnas.87.11.4207
   Inogés S, 2017, J TRANSL MED, V15, P0, DOI 10.1186/s12967-017-1202-z
   Ishikawa E, 2014, J NEUROSURG, V121, P543, DOI 10.3171/2014.5.JNS132392
   Jacques FH, 2019, J CLIN ONCOL, V37, P0, DOI 10.1200/JCO.2019.37.15_suppl.e13571
   Jarboe JS, 2007, CANCER RES, V67, P7983, DOI 10.1158/0008-5472.CAN-07-1493
   Jemal A, 2010, CA-CANCER J CLIN, V60, P277, DOI 10.3322/caac.20073
   John LB, 2013, CLIN CANCER RES, V19, P5636, DOI 10.1158/1078-0432.CCR-13-0458
   Johnson LA, 2009, BLOOD, V114, P535, DOI 10.1182/blood-2009-03-211714
   June CH, 2018, SCIENCE, V359, P1361, DOI 10.1126/science.aar6711
   Kim JE, 2017, CLIN CANCER RES, V23, P124, DOI 10.1158/1078-0432.CCR-15-1535
   Krex D, 2007, BRAIN, V130, P2596, DOI 10.1093/brain/awm204
   Lang FF, 2018, J CLIN ONCOL, V36, P1419, DOI 10.1200/JCO.2017.75.8219
   Leach DR, 1996, SCIENCE, V271, P1734, DOI 10.1126/science.271.5256.1734
   Liao W, 2011, CURR OPIN IMMUNOL, V23, P598, DOI 10.1016/j.coi.2011.08.003
   Liau LM, 2018, J TRANSL MED, V16, P0, DOI 10.1186/s12967-018-1507-6
   Lim M, 2019, J CLIN ONCOL, V37, P0, DOI 10.1200/JCO.2019.37.15_suppl.2017
   Liu G, 2004, CANCER RES, V64, P4980, DOI 10.1158/0008-5472.CAN-03-3504
   Louveau A, 2018, NAT NEUROSCI, V21, P1380, DOI 10.1038/s41593-018-0227-9
   LOWE J, 1989, J PATHOL, V159, P143, DOI 10.1002/path.1711590209
   Lukas RV, 2018, J NEURO-ONCOL, V140, P317, DOI 10.1007/s11060-018-2955-9
   Mantica M, 2018, J NEURO-ONCOL, V139, P625, DOI 10.1007/s11060-018-2907-4
   McGranahan N, 2016, SCIENCE, V351, P1463, DOI 10.1126/science.aaf1490
   Migliorini D, 2019, NEURO-ONCOLOGY, V21, P923, DOI 10.1093/neuonc/noz040
   Minagawa K, 2015, PHARMACEUTICALS, V8, P230, DOI 10.3390/ph8020230
   MOLE RH, 1953, BRIT J RADIOL, V26, P234, DOI 10.1259/0007-1285-26-305-234
   Motzer RJ, 2018, NEW ENGL J MED, V378, P1277, DOI 10.1056/NEJMoa1712126
   Motzer RJ, 2015, NEW ENGL J MED, V373, P1803, DOI 10.1056/NEJMoa1510665
   Muragaki Y, 2011, J NEUROSURG, V115, P248, DOI 10.3171/2011.4.JNS10377
   Murphy JB, 1923, J EXP MED, V38, P183, DOI 10.1084/jem.38.2.183
   Narita Y, 2019, NEURO-ONCOLOGY, V21, P348, DOI 10.1093/neuonc/noy200
   Nduom EK, 2015, NEURO-ONCOLOGY, V17, P9, DOI 10.1093/neuonc/nov151
   Nishikawa M, 2008, INT J PHARM, V354, P23, DOI 10.1016/j.ijpharm.2007.09.030
   ORourke DM, 2017, SCI TRANSL MED, V9, P0, DOI 10.1126/scitranslmed.aaa0984
   Oh T, 2015, CURR NEUROL NEUROSCI, V15, P0, DOI 10.1007/s11910-014-0508-y
   Ohkuri T, 2014, CANCER IMMUNOL RES, V2, P1199, DOI 10.1158/2326-6066.CIR-14-0099
   Okada H, 2015, CLIN CANCER RES, V21, P286, DOI 10.1158/1078-0432.CCR-14-1790
   Okada H, 2011, J CLIN ONCOL, V29, P330, DOI 10.1200/JCO.2010.30.7744
   Omuro A, 2018, NEURO-ONCOLOGY, V20, P674, DOI 10.1093/neuonc/nox208
   Panjwani NN, 2002, J IMMUNOL, V168, P2997, DOI 10.4049/jimmunol.168.6.2997
   Park JK, 2010, J CLIN ONCOL, V28, P3838, DOI 10.1200/JCO.2010.30.0582
   Park TS, 2011, TRENDS BIOTECHNOL, V29, P550, DOI 10.1016/j.tibtech.2011.04.009
   Phuphanich S, 2013, CANCER IMMUNOL IMMUN, V62, P125, DOI 10.1007/s00262-012-1319-0
   Platten M, 2018, J CLIN ONCOL, V36, P0, DOI 10.1200/JCO.2018.36.15_suppl.2001
   Postow MA, 2012, NEW ENGL J MED, V366, P925, DOI 10.1056/NEJMoa1112824
   Pouessel D, 2018, J CLIN ONCOL, V36, P0, DOI 10.1200/JCO.2018.36.15_suppl.2046
   Prins RM, 2013, J IMMUNOTHER, V36, P152, DOI 10.1097/CJI.0b013e3182811ae4
   Quant EC, 2009, NEURO-ONCOLOGY, V11, P550, DOI 10.1215/15228517-2009-006
   Rampling R, 2016, CLIN CANCER RES, V22, P4776, DOI 10.1158/1078-0432.CCR-16-0506
   Reap EA, 2018, CANCER RES, V78, P256, DOI 10.1158/0008-5472.CAN-17-0469
   Reardon D, 2017, NEURO ONCOL, V19, Pvi28, DOI 10.1093/NEUONC/NOX168.108
   Reardon D, 2018, NEURO-ONCOLOGY, V20, P6
   Reardon DA, 2020, CLIN CANCER RES, V26, P1586, DOI 10.1158/1078-0432.CCR-18-1140
   Reardon DA, 2018, J CLIN ONCOL, V36, P0, DOI 10.1200/JCO.2018.36.15_suppl.2006
   Reardon DA, 2016, NEURO-ONCOLOGY, V18, P25
   Reardona DA, 2017, NEURO-ONCOLOGY, V19, P21, DOI 10.1093/neuonc/nox036.071
   Reck M, 2016, NEW ENGL J MED, V375, P1823, DOI 10.1056/NEJMoa1606774
   Reits EA, 2006, J EXP MED, V203, P1259, DOI 10.1084/jem.20052494
   Reznik E, 2018, AM J CLIN ONCOL-CANC, V41, P197, DOI 10.1097/COC.0000000000000406
   Rizvi NA, 2015, SCIENCE, V348, P124, DOI 10.1126/science.aaa1348
   Robert C, 2015, NEW ENGL J MED, V372, P2521, DOI 10.1056/NEJMoa1503093
   Robert C, 2015, NEW ENGL J MED, V372, P320, DOI 10.1056/NEJMoa1412082
   Rosenberg SA, 2015, SCIENCE, V348, P62, DOI 10.1126/science.aaa4967
   Rudnick JD, 2020, J CLIN NEUROSCI, V74, P187, DOI 10.1016/j.jocn.2020.03.006
   Sahebjam S, 2017, NEURO-ONCOLOGY, V19, P30
   Sahebjam S, 2017, J CLIN ONCOL, V35, P0, DOI 10.1200/JCO.2017.35.15_suppl.TPS2084
   Sampson JH, 2011, NEURO-ONCOLOGY, V13, P324, DOI 10.1093/neuonc/noq157
   Sampson JH, 2010, J CLIN ONCOL, V28, P4722, DOI 10.1200/JCO.2010.28.6963
   Sampson JH, 2009, MOL CANCER THER, V8, P2773, DOI 10.1158/1535-7163.MCT-09-0124
   Savage CD, 2012, FRONT IMMUNOL, V3, P0, DOI 10.3389/fimmu.2012.00288
   Schalper KA, 2019, NAT MED, V25, P470, DOI 10.1038/s41591-018-0339-5
   Schuessler A, 2014, CANCER RES, V74, P3466, DOI 10.1158/0008-5472.CAN-14-0296
   Schumacher T, 2014, NATURE, V512, P324, DOI 10.1038/nature13387
   Schuster J, 2015, NEURO-ONCOLOGY, V17, P854, DOI 10.1093/neuonc/nou348
   Sloan A E, 2000, NEUROSURG FOCUS, V9, P0
   Snyder A, 2014, NEW ENGL J MED, V371, P2189, DOI 10.1056/NEJMoa1406498
   Srinivasan VM, 2017, NEUROTHERAPEUTICS, V14, P345, DOI 10.1007/s13311-017-0522-2
   Stamell EF, 2013, INT J RADIAT ONCOL, V85, P293, DOI 10.1016/j.ijrobp.2012.03.017
   Stupp R, 2005, NEW ENGL J MED, V352, P987, DOI 10.1056/NEJMoa043330
   Stupp R, 2017, JAMA-J AM MED ASSOC, V318, P2306, DOI 10.1001/jama.2017.18718
   Stupp R, 2012, EUR J CANCER, V48, P2192, DOI 10.1016/j.ejca.2012.04.011
   Stupp R, 2009, LANCET ONCOL, V10, P459, DOI 10.1016/S1470-2045(09)70025-7
   Taal W, 2014, LANCET ONCOL, V15, P943, DOI 10.1016/S1470-2045(14)70314-6
   Tanaka S, 2013, NAT REV CLIN ONCOL, V10, P14, DOI 10.1038/nrclinonc.2012.204
   Terasaki M, 2011, J CLIN ONCOL, V29, P337, DOI 10.1200/JCO.2010.29.7499
   THEELE DP, 1993, GLIA, V7, P5, DOI 10.1002/glia.440070104
   Töpfer K, 2011, J BIOMED BIOTECHNOL, V0, P0, DOI DOI 10.1155/2011/918471
   Tsao MN, 2005, INT J RADIAT ONCOL, V63, P47, DOI 10.1016/j.ijrobp.2005.05.024
   ULVESTAD E, 1994, J LEUKOCYTE BIOL, V56, P732, DOI 10.1002/jlb.56.6.732
   Vanpouille-Box C, 2017, NAT COMMUN, V8, P0, DOI 10.1038/ncomms15618
   Vik-Mo EO, 2013, CANCER IMMUNOL IMMUN, V62, P1499, DOI 10.1007/s00262-013-1453-3
   Weller M, 2017, LANCET ONCOL, V18, P1373, DOI 10.1016/S1470-2045(17)30517-X
   Wen PY, 2019, CLIN CANCER RES, V25, P5799, DOI 10.1158/1078-0432.CCR-19-0261
   Wick W, 2010, J CLIN ONCOL, V28, P1168, DOI 10.1200/JCO.2009.23.2595
   Wimmers F, 2016, ONCOIMMUNOLOGY, V5, P0, DOI 10.1080/2162402X.2015.1067745
   Wolburg H, 2009, CELL TISSUE RES, V335, P75, DOI 10.1007/s00441-008-0658-9
   Wolchok JD, 2017, NEW ENGL J MED, V377, P1345, DOI 10.1056/NEJMoa1709684
   WONG AJ, 1992, P NATL ACAD SCI USA, V89, P2965, DOI 10.1073/pnas.89.7.2965
   YAMADA S, 1991, AM J PHYSIOL, V261, PH1197, DOI 10.1152/ajpheart.1991.261.4.H1197
   Yan H, 2009, NEW ENGL J MED, V360, P765, DOI 10.1056/NEJMoa0808710
   Yao Y, 2018, CANCER IMMUNOL IMMUN, V67, P1777, DOI 10.1007/s00262-018-2232-y
   Yin YB, 2018, MOL THER-ONCOLYTICS, V11, P20, DOI 10.1016/j.omto.2018.08.002
   Zeng J, 2013, INT J RADIAT ONCOL, V86, P343, DOI 10.1016/j.ijrobp.2012.12.025
   Zhai LJ, 2015, J NEURO-ONCOL, V123, P395, DOI 10.1007/s11060-014-1687-8
   Zhang B, 2007, J EXP MED, V204, P49, DOI 10.1084/jem.20062056
   Zhu XM, 2007, J TRANSL MED, V5, P0, DOI 10.1186/1479-5876-5-10
NR 177
TC 8
Z9 9
U1 0
U2 5
PU AME PUBLISHING COMPANY
PI SHATIN
PA FLAT-RM C 16F, KINGS WING PLAZA 1, NO 3 KWAN ST, SHATIN, HONG KONG 00000, PEOPLES R CHINA
SN 2218-676X
EI 2219-6803
J9 TRANSL CANCER RES
JI Transl. Cancer Res.
PD MAY 15
PY 2021
VL 10
IS 5
BP 2537
EP 2570
DI 10.21037/tcr-20-1933
PG 34
WC Oncology
SC Oncology
GA SL1RG
UT WOS:000656696500053
PM 35116570
DA 2025-02-17
ER

PT J
AU Zhang, BW
   Xu, C
   Liu, JF
   Yang, JS
   Gao, QL
   Ye, F
AF Zhang, Baiwei
   Xu, Cheng
   Liu, Junfeng
   Yang, Jinsheng
   Gao, Qinglei
   Ye, Fei
TI Nidogen-1 expression is associated with overall survival and temozolomide sensitivity in low-grade glioma patients
SO AGING-US
LA English
DT Article
DE NID1; glioma; basement membrane; apoptosis; temozolomide
AB We investigated the prognostic significance of nidogen-1 (NID1) in glioma. Oncomine, GEPIA, UALCAN, CCGA database analyses showed that NID1 transcript levels were significantly upregulated in multiple cancer types, including gliomas. Quantitative RT-PCR analyses confirmed that NID1 expression was significantly upregulated in glioma tissues compared to paired adjacent normal brain tissue samples (n=9). NID1 silencing enhanced in vitro apoptosis and the temozolomide sensitivity of U251 and U87-MG glioma cells. Protein-protein interaction network analysis using the STRING and GeneMANIA databases showed that NID1 interacts with several extracellular matrix proteins. TIMER database analysis showed that NID1 expression in low-grade gliomas was associated with tumor infiltration of B cells, CD4(+) and CD8(+) T cells, macrophages, neutrophils, and dendritic cells. Kaplan-Meier survival curve analysis showed that low-grade gliomas patients with high NID1 expression were associated with shorter overall survival. However, NID1 expression was not associated with overall survival in glioblastoma multiforme patients. These findings demonstrate that NID1 expression in glioma tissues is associated with overall survival of low-grade glioma patients and temozolomide sensitivity. NID1 is thus a potential prognostic biomarker and therapeutic target in low-grade glioma patients.
C1 [Zhang, Baiwei; Liu, Junfeng; Ye, Fei] Huazhong Univ Sci & Technol, Tongji Med Coll, Tongji Hosp, Dept Neurosurg, Wuhan, Peoples R China.
   [Xu, Cheng; Gao, Qinglei] Huazhong Univ Sci & Technol, Tongji Med Coll, Tongji Hosp, Canc Biol Res Ctr,Key Lab,Minist Educ, Wuhan, Peoples R China.
   [Xu, Cheng; Gao, Qinglei] Huazhong Univ Sci & Technol, Tongji Med Coll, Dept Gynecol & Obstet, Tongji Hosp, Wuhan, Peoples R China.
   [Yang, Jinsheng] Henan Univ Sci & Technol, Affiliated Hosp 1, Dept Neurosurg, Luoyang, Peoples R China.
C3 Huazhong University of Science & Technology; Huazhong University of Science & Technology; Huazhong University of Science & Technology; Henan University of Science & Technology
RP Ye, F (通讯作者)，Huazhong Univ Sci & Technol, Tongji Med Coll, Tongji Hosp, Dept Neurosurg, Wuhan, Peoples R China.
EM feiye@tjh.tjmu.edu.cn
FU Natural Science Foundation of Hubei Province [2019CFB453]
CR AUMAILLEY M, 1993, KIDNEY INT, V43, P7, DOI 10.1038/ki.1993.3
   Barkovich AJ, 2009, BRAIN, V132, P3199, DOI 10.1093/brain/awp247
   Bedard PL, 2020, LANCET, V395, P1078, DOI 10.1016/S0140-6736(20)30164-1
   Brat DJ, 2015, NEW ENGL J MED, V372, P2481, DOI 10.1056/NEJMoa1402121
   Chandrashekar DS, 2017, NEOPLASIA, V19, P649, DOI 10.1016/j.neo.2017.05.002
   Chen R, 2017, NEUROTHERAPEUTICS, V14, P284, DOI 10.1007/s13311-017-0519-x
   CHUNG AE, 1993, KIDNEY INT, V43, P13, DOI 10.1038/ki.1993.4
   Costell M, 1999, J CELL BIOL, V147, P1109, DOI 10.1083/jcb.147.5.1109
   Dai C, 2003, CANCER J, V9, P72, DOI 10.1097/00130404-200303000-00002
   Darbro BW, 2013, HUM MUTAT, V34, P1075, DOI 10.1002/humu.22351
   Diamandis P, 2018, NEUROL CLIN, V36, P439, DOI 10.1016/j.ncl.2018.04.003
   DURKIN ME, 1988, J CELL BIOL, V107, P2749, DOI 10.1083/jcb.107.6.2749
   DZIADEK M, 1989, AM J ANAT, V184, P298, DOI 10.1002/aja.1001840405
   DZIADEK M, 1995, EXPERIENTIA, V51, P901, DOI 10.1007/BF01921740
   Eble JA, 2019, CLIN EXP METASTAS, V36, P171, DOI 10.1007/s10585-019-09966-1
   EKBLOM P, 1994, DEVELOPMENT, V120, P2003
   Ferrer VP, 2018, GLIA, V66, P1542, DOI 10.1002/glia.23309
   FOX JW, 1991, EMBO J, V10, P3137, DOI 10.1002/j.1460-2075.1991.tb04875.x
   Franz M, 2018, NUCLEIC ACIDS RES, V46, PW60, DOI 10.1093/nar/gky311
   French PJ, 2005, CANCER RES, V65, P11335, DOI 10.1158/0008-5472.CAN-05-1886
   Fukumoto S, 2005, CONNECT TISSUE RES, V46, P220, DOI 10.1080/03008200500344017
   Furnari FB, 2007, GENE DEV, V21, P2683, DOI 10.1101/gad.1596707
   Goldman MJ, 2020, NAT BIOTECHNOL, V38, P675, DOI 10.1038/s41587-020-0546-8
   Halfter W, 2002, J NEUROSCI, V22, P6029
   Halfter W, 2015, FEBS J, V282, P4466, DOI 10.1111/febs.13495
   Hennet T, 2019, CURR OPIN STRUC BIOL, V56, P131, DOI 10.1016/j.sbi.2019.01.015
   Ho IAW, 2009, STEM CELLS, V27, P1366, DOI 10.1002/stem.50
   HOGAN BLM, 1982, J CELL BIOL, V95, P197, DOI 10.1083/jcb.95.1.197
   Hohenester E, 2019, ESSAYS BIOCHEM, V63, P285, DOI 10.1042/EBC20180075
   Hohenester E, 2013, CELL ADHES MIGR, V7, P56, DOI 10.4161/cam.21831
   Hopf M, 1999, EUR J BIOCHEM, V259, P917, DOI 10.1046/j.1432-1327.1999.00127.x
   Ishihara J, 2018, NAT COMMUN, V9, P0, DOI 10.1038/s41467-018-04525-w
   Khoshnoodi J, 2008, MICROSC RES TECHNIQ, V71, P357, DOI 10.1002/jemt.20564
   Knupp C, 2005, ADV PROTEIN CHEM, V70, P375, DOI 10.1016/S0065-3233(05)70011-5
   Konrad L, 2000, EUR J CELL BIOL, V79, P112, DOI 10.1078/S0171-9335(04)70013-8
   Lapointe S, 2018, LANCET, V392, P432, DOI 10.1016/S0140-6736(18)30990-5
   Le Rhun E, 2019, CANCER TREAT REV, V80, P0, DOI 10.1016/j.ctrv.2019.101896
   Lettau I, 2010, J NEUROPATH EXP NEUR, V69, P215, DOI 10.1097/NEN.0b013e3181ce9f67
   Li TW, 2017, CANCER RES, V77, PE108, DOI 10.1158/0008-5472.CAN-17-0307
   Ma SQ, 2015, PAK J PHARM SCI, V28, P1059
   MANN K, 1989, EMBO J, V8, P65, DOI 10.1002/j.1460-2075.1989.tb03349.x
   Mao XW, 2020, ADV SCI, V7, P0, DOI 10.1002/advs.202002157
   MAYER U, 1995, EUR J BIOCHEM, V227, P681, DOI 10.1111/j.1432-1033.1995.tb20188.x
   Mayer U, 1998, ANN NY ACAD SCI, V857, P130, DOI 10.1111/j.1749-6632.1998.tb10113.x
   McNiven V, 2019, AM J MED GENET A, V179, P837, DOI 10.1002/ajmg.a.61095
   Murat A, 2008, J CLIN ONCOL, V26, P3015, DOI 10.1200/JCO.2007.15.7164
   Nabors LB, 2017, J NATL COMPR CANC NE, V15, P1331, DOI 10.6004/jnccn.2017.0166
   Öhlund D, 2009, BRIT J CANCER, V101, P91, DOI 10.1038/sj.bjc.6605107
   PAULSSON M, 1992, CRIT REV BIOCHEM MOL, V27, P93
   PAULSSON M, 1986, EUR J BIOCHEM, V156, P467, DOI 10.1111/j.1432-1033.1986.tb09605.x
   Pedrola N, 2015, CLIN EXP METASTAS, V32, P467, DOI 10.1007/s10585-015-9720-7
   Pickup MW, 2014, EMBO REP, V15, P1243, DOI 10.15252/embr.201439246
   Pozzi A, 2017, MATRIX BIOL, V57-58, P1, DOI 10.1016/j.matbio.2016.12.009
   Ramachandran RK, 2017, PLOS ONE, V12, P0, DOI 10.1371/journal.pone.0172234
   Rascher G, 2002, ACTA NEUROPATHOL, V104, P85, DOI 10.1007/s00401-002-0524-x
   Rhodes DR, 2004, NEOPLASIA, V6, P1, DOI 10.1016/S1476-5586(04)80047-2
   Salmivirta K, 2002, EXP CELL RES, V279, P188, DOI 10.1006/excr.2002.5611
   Sekiguchi R, 2018, CURR TOP DEV BIOL, V130, P143, DOI 10.1016/bs.ctdb.2018.02.005
   Sjöstedt E, 2020, SCIENCE, V367, P1090, DOI 10.1126/science.aay5947
   Stieber V W, 2001, CURR TREAT OPTIONS ONCOL, V2, P495, DOI 10.1007/s11864-001-0071-z
   Sun LX, 2006, CANCER CELL, V9, P287, DOI 10.1016/j.ccr.2006.03.003
   Szklarczyk D, 2019, NUCLEIC ACIDS RES, V47, PD607, DOI 10.1093/nar/gky1131
   Szklarczyk D, 2017, NUCLEIC ACIDS RES, V45, PD362, DOI 10.1093/nar/gkw937
   Tang ZF, 2017, NUCLEIC ACIDS RES, V45, PW98, DOI 10.1093/nar/gkx247
   Thul PJ, 2017, SCIENCE, V356, P0, DOI 10.1126/science.aal3321
   TIMPL R, 1994, MATRIX BIOL, V14, P275, DOI 10.1016/0945-053X(94)90192-9
   TIMPL R, 1983, EUR J BIOCHEM, V137, P455, DOI 10.1111/j.1432-1033.1983.tb07849.x
   Timpl R, 1996, CURR OPIN CELL BIOL, V8, P618, DOI 10.1016/S0955-0674(96)80102-5
   Titz B, 2004, CELL MOL LIFE SCI, V61, P1826, DOI 10.1007/s00018-004-4105-0
   Tysnes BB, 1996, INT J CANCER, V67, P777, DOI 10.1002/(SICI)1097-0215(19960917)67:6<777::AID-IJC5>3.0.CO;2-O
   Uhlen M, 2017, SCIENCE, V357, P660, DOI 10.1126/science.aan2507
   Uhlen M, 2015, SCIENCE, V347, P0, DOI 10.1126/science.1260419
   VanMeter TE, 2001, J NEURO-ONCOL, V53, P213, DOI 10.1023/A:1012280925031
   Vasudevan A, 2010, HIPPOCAMPUS, V20, P608, DOI 10.1002/hipo.20660
   Willumsen N, 2017, NEOPLASIA, V19, P271, DOI 10.1016/j.neo.2017.01.008
   Wu YX, 2019, BIOL CHEM, V400, P565, DOI 10.1515/hsz-2018-0317
   Xie H, 2011, MED ONCOL, V28, PS433, DOI 10.1007/s12032-010-9660-7
   Yurchenco PD, 2018, MATRIX BIOL, V71-72, P174, DOI 10.1016/j.matbio.2017.11.009
   Yurchenco PD, 2011, CSH PERSPECT BIOL, V3, P0, DOI 10.1101/cshperspect.a004911
   Zhao Z, 2020, BIORXIV, V0, P0, DOI DOI 10.1101/2020.01.20.911982
   Zhou Y, 2017, ONCOTARGET, V8, P33110, DOI 10.18632/oncotarget.16145
   Zhou YY, 2019, NAT COMMUN, V10, P0, DOI 10.1038/s41467-019-09234-6
NR 82
TC 16
Z9 16
U1 1
U2 11
PU IMPACT JOURNALS LLC
PI ORCHARD PARK
PA 6666 E QUAKER ST, STE 1, ORCHARD PARK, NY 14127 USA
SN 1945-4589
EI 
J9 AGING-US
JI Aging-US
PD MAR 9
PY 2021
VL 13
IS 6
BP 9085
EP 9107
DI 
PG 23
WC Cell Biology; Geriatrics & Gerontology
SC Cell Biology; Geriatrics & Gerontology
GA RG7AG
UT WOS:000635686000008
PM 33735110
DA 2025-02-17
ER

PT J
AU Sunil, V
   Mozhi, A
   Zhan, WB
   Teoh, JH
   Wang, CH
AF Sunil, Vishnu
   Mozhi, Anbu
   Zhan, Wenbo
   Teoh, Jia Heng
   Wang, Chi-Hwa
TI Convection enhanced delivery of light responsive antigen capturing oxygen generators for chemo-phototherapy triggered adaptive immunity
SO BIOMATERIALS
LA English
DT Article
DE Light-responsive; Antigen-capturing; In-situ oxygen generation; 3D printing; Hypoxia; Adaptive immunity
ID tumor-associated macrophages; immunogenic cell-death; drug-delivery; dendritic cells; photodynamic therapy; t-cells; cancer; nanoparticles; hypoxia; resistance
AB In recent years, combination therapy has emerged as the cornerstone of clinical practice in treating glioblastoma multiforme. However, their ability to trigger and leverage the body's adaptive immunity has rarely been studied. Tumour heterogeneity, the presence of the blood-brain barrier, and an immunosuppressive tumor microenvironment play a crucial role in the 90% local tumor recurrence post-treatment. Herein, we report an improved combination therapy approach capable of stimulating an immune response that utilizes Light responsive antigencapturing oxygen generators (LAGs). The engineered LAGs loaded with a non-genotoxic molecule, Nutlin-3a, and a photosensitizer, Protoporphyrin IX, can release the payload on-demand when exposed to light of a specific wavelength. The in-situ oxygen generation capability of LAGs enables tumor oxygenation enhancement, thereby alleviating the tumor hypoxia and enhancing the efficacy of chemo-photodynamic therapy. Furthermore, by modulating the surface properties of LAGs, we demonstrated that the tumor-derived protein antigens released can be captured and retained in-situ, which improves antigen uptake and presentation by the antigen-presenting cells. Dual drug-loaded LAGs (DD-LAGs) upregulated the expression of cell surface CD83 maturation and CD86 costimulatory markers on monocyte-derived-dendritic cells, suggesting intrinsic immune adjuvancy. In the presence of 3D printed hypoxic U87 spheroids (h-U87), DD-LAGs induced cancer cell death, upregulated IL-1 beta, and downregulated IL-10 resulting in CD3+, helper CD4+, and cytotoxic CD8+ proliferation. Finally, we have investigated convection-enhanced delivery as a potential route of administration for DD-LAGs. Our work presents a novel strategy to induce tumor cell death both during and post-treatment, thereby reducing the possibility of recurrence.
C1 [Sunil, Vishnu; Mozhi, Anbu; Teoh, Jia Heng; Wang, Chi-Hwa] Natl Univ Singapore, Dept Chem & Biomol Engn, 4 Engn Dr 4, Singapore 117585, Singapore.
   [Zhan, Wenbo] Univ Aberdeen, Kings Coll, Sch Engn, Aberdeen AB24 3UE, Scotland.
C3 National University of Singapore; University of Aberdeen
RP Wang, CH (通讯作者)，Natl Univ Singapore, Dept Chem & Biomol Engn, 4 Engn Dr 4, Singapore 117585, Singapore.
EM chewch@nus.edu.sg
FU National Additive Manufacturing Innovation Cluster @ the National University of Singapore; National University of Singapore Research Scholarship
CR Al Habyan S, 2018, ONCOGENE, V37, P5127, DOI 10.1038/s41388-018-0317-x
   Alifieris C, 2015, PHARMACOL THERAPEUT, V152, P63, DOI 10.1016/j.pharmthera.2015.05.005
   Aller SG, 2009, SCIENCE, V323, P1718, DOI 10.1126/science.1168750
   Allhenn D, 2012, INT J PHARMACEUT, V436, P299, DOI 10.1016/j.ijpharm.2012.06.025
   Barreto Jason N, 2014, J PHARM PRACT, V27, P440, DOI 10.1177/0897190014546108
   Ben-Sasson SZ, 2009, P NATL ACAD SCI USA, V106, P7119, DOI 10.1073/pnas.0902745106
   Bloch O, 2013, CLIN CANCER RES, V19, P3165, DOI 10.1158/1078-0432.CCR-12-3314
   Chanmee T, 2014, CANCERS, V6, P1670, DOI 10.3390/cancers6031670
   Cheng YH, 2015, NAT COMMUN, V6, P0, DOI 10.1038/ncomms9785
   de Pillis LG, 2006, J THEOR BIOL, V238, P841, DOI 10.1016/j.jtbi.2005.06.037
   DeFrancesco L, 2014, CAR-T CELL THERAPY SEEKS STRATEGIES TO HARNESS CYTOKINE STORM, V0, P0
   Fan WP, 2015, ADV MATER, V27, P4155, DOI 10.1002/adma.201405141
   Galluzzi L, 2017, NAT REV IMMUNOL, V17, P97, DOI 10.1038/nri.2016.107
   Gao F, 2004, CELL RES, V14, P81, DOI 10.1038/sj.cr.7290206
   Gasparini C, 2012, HUM IMMUNOL, V73, P342, DOI 10.1016/j.humimm.2012.01.018
   Golubovskaya V, 2017, CANCERS, V9, P0, DOI 10.3390/cancers9110150
   Gong H, 2016, NANO LETT, V16, P2512, DOI 10.1021/acs.nanolett.6b00068
   Green DR, 2009, NAT REV IMMUNOL, V9, P353, DOI 10.1038/nri2545
   Guo G, 2017, CANCER RES, V77, P2292, DOI 10.1158/0008-5472.CAN-16-2832
   Guo G, 2015, J IMMUNOTHER CANCER, V3, P0, DOI 10.1186/s40425-015-0053-5
   Harada H, 2011, J RADIAT RES, V52, P545, DOI 10.1269/jrr.11056
   Henze AT, 2016, J CLIN INVEST, V126, P3672, DOI 10.1172/JCI84427
   Huang CC, 2016, J AM CHEM SOC, V138, P5222, DOI 10.1021/jacs.6b01784
   Kadiyala P, 2019, ACS NANO, V13, P1365, DOI 10.1021/acsnano.8b06842
   KERR JFR, 1972, BRIT J CANCER, V26, P239, DOI 10.1038/bjc.1972.33
   Kim SJ, 2004, IMMUNITY, V21, P643, DOI 10.1016/j.immuni.2004.09.009
   Kumari S, 2010, CELL RES, V20, P256, DOI 10.1038/cr.2010.19
   Laengle J, 2018, THERANOSTICS, V8, P3198, DOI 10.7150/thno.24699
   Li XS, 2018, ANGEW CHEM INT EDIT, V57, P11522, DOI 10.1002/anie.201805138
   Lim S, 2019, THERANOSTICS, V9, P7906, DOI 10.7150/thno.38425
   Liu C, 2015, INTEGR BIOL-UK, V7, P1044, DOI 10.1039/c5ib00088b
   Liu DC, 2019, NANO LETT, V19, P6964, DOI 10.1021/acs.nanolett.9b02306
   LUMSDEN AJ, 1992, ANTICANCER RES, V12, P1725
   Mallick S, 2016, J EGYPT NATL CANCER, V28, P199, DOI 10.1016/j.jnci.2016.07.001
   Mardor Y, 2001, CANCER RES, V61, P4971
   Min YZ, 2017, NAT NANOTECHNOL, V12, P877, DOI 10.1038/nnano.2017.113
   Moore TL, 2015, CHEM SOC REV, V44, P6287, DOI 10.1039/c4cs00487f
   Moreno-Pérez S, 2016, METHOD ENZYMOL, V571, P55, DOI 10.1016/bs.mie.2016.02.016
   Mozhi A, 2020, J CONTROL RELEASE, V323, P502, DOI 10.1016/j.jconrel.2020.05.005
   Nakano O, 2001, CANCER RES, V61, P5132
   Nonaka T, 2010, ANTICANCER RES, V30, P2113
   Noy R, 2014, IMMUNITY, V41, P49, DOI 10.1016/j.immuni.2014.06.010
   OGarra A, 2008, IMMUNOL REV, V223, P114, DOI 10.1111/j.1600-065X.2008.00635.x
   Obeid M, 2007, NAT MED, V13, P54, DOI 10.1038/nm1523
   Pardoll DM, 2012, NAT REV CANCER, V12, P252, DOI 10.1038/nrc3239
   Riffle S, 2017, J EXP CLIN CANC RES, V36, P0, DOI 10.1186/s13046-017-0570-9
   Rovere P, 1999, J LEUKOCYTE BIOL, V66, P345, DOI 10.1002/jlb.66.2.345
   Sampson JH, 2011, NEURO-ONCOLOGY, V13, P324, DOI 10.1093/neuonc/noq157
   Schöttler S, 2016, NAT NANOTECHNOL, V11, P372, DOI 10.1038/NNANO.2015.330
   Schumacher K, 2001, CANCER RES, V61, P3932
   Schumacher TN, 2015, SCIENCE, V348, P69, DOI 10.1126/science.aaa4971
   Seo MJ, 2011, MOL IMMUNOL, V48, P1744, DOI 10.1016/j.molimm.2011.04.018
   Shahbazi MA, 2014, BIOMATERIALS, V35, P9224, DOI 10.1016/j.biomaterials.2014.07.050
   SHAHINIAN A, 1993, SCIENCE, V261, P609, DOI 10.1126/science.7688139
   Shen LY, 2017, THERANOSTICS, V7, P4537, DOI 10.7150/thno.19546
   Slatter TL, 2016, ONCOIMMUNOLOGY, V5, P0
   Song GS, 2016, ADV MATER, V28, P2716, DOI 10.1002/adma.201504617
   Song XJ, 2018, NANO LETT, V18, P6360, DOI 10.1021/acs.nanolett.8b02720
   Steinman RM, 2000, J EXP MED, V191, P411, DOI 10.1084/jem.191.3.411
   Thomas S, 2012, CANCER RES, V72, P5600, DOI 10.1158/0008-5472.CAN-11-3666
   Topalian SL, 2012, NEW ENGL J MED, V366, P2443, DOI 10.1056/NEJMoa1200690
   Tredan O, 2007, J NATL CANCER I, V99, P1441, DOI 10.1093/jnci/djm135
   van Woensel Matthias, 2013, CANCERS (BASEL), V5, P1020, DOI 10.3390/cancers5031020
   Vaupel P, 2001, MED ONCOL, V18, P243, DOI 10.1385/MO:18:4:243
   Vaupel P, 2004, SEMIN RADIAT ONCOL, V14, P198, DOI 10.1016/j.semradonc.2004.04.008
   Villalonga-Planells R, 2011, PLOS ONE, V6, P0, DOI 10.1371/journal.pone.0018588
   Voronov E, 2013, FRONT IMMUNOL, V4, P0, DOI 10.3389/fimmu.2013.00177
   Wages NA, 2018, J IMMUNOTHER CANCER, V6, P0, DOI 10.1186/s40425-018-0389-8
   Wang B, 2012, ACTA BIOCH BIOPH SIN, V44, P685, DOI 10.1093/abbs/gms053
   Wang PP, 2002, ADV DRUG DELIVER REV, V54, P987, DOI 10.1016/S0169-409X(02)00054-6
   Wang SS, 2015, BIOMACROMOLECULES, V16, P2693, DOI 10.1021/acs.biomac.5b00571
   WIJERMANS PW, 1993, EUR J HAEMATOL, V50, P292
   Wilhelm C, 2002, LANGMUIR, V18, P8148, DOI 10.1021/la0257337
   Wilhelm S, 2016, NAT REV MATER, V1, P0, DOI 10.1038/natrevmats.2016.14
   Xia CY, 2019, THERANOSTICS, V9, P337, DOI 10.7150/thno.29026
   Yi F, 2018, TRENDS MOL MED, V24, P642, DOI 10.1016/j.molmed.2018.05.004
   Yin D, 2013, CANCER GENE THER, V20, P336, DOI 10.1038/cgt.2013.25
   Zhan WB, 2018, J CONTROL RELEASE, V285, P212, DOI 10.1016/j.jconrel.2018.07.006
   Zhan WB, 2018, J CONTROL RELEASE, V271, P74, DOI 10.1016/j.jconrel.2017.12.020
   Zhan WB, 2014, PROTEIN PEPTIDE LETT, V21, P1146, DOI 10.2174/0929866521666140807115629
   Zhang KR, 2014, J CONTROL RELEASE, V183, P77, DOI 10.1016/j.jconrel.2014.03.026
   Zhang L, 2003, NEW ENGL J MED, V348, P203, DOI 10.1056/NEJMoa020177
   Zhang R, 2017, BIOMATERIALS, V138, P13, DOI 10.1016/j.biomaterials.2017.05.025
   Zhao CY, 2016, NANOSCALE, V8, P10832, DOI 10.1039/c6nr02174c
   Zheng DW, 2016, ACS NANO, V10, P8715, DOI 10.1021/acsnano.6b04156
   Zheng J, 2012, BRAZ J MED BIOL RES, V45, P510, DOI 10.1590/S0100-879X2012007500061
   Zitvogel L, 2013, IMMUNITY, V39, P74, DOI 10.1016/j.immuni.2013.06.014
   Zitvogel L, 2011, NAT REV CLIN ONCOL, V8, P151, DOI 10.1038/nrclinonc.2010.223
NR 88
TC 13
Z9 14
U1 3
U2 47
PU ELSEVIER SCI LTD
PI OXFORD
PA THE BOULEVARD, LANGFORD LANE, KIDLINGTON, OXFORD OX5 1GB, OXON, ENGLAND
SN 0142-9612
EI 1878-5905
J9 BIOMATERIALS
JI Biomaterials
PD AUG 15
PY 2021
VL 275
IS 
BP 
EP 
DI 10.1016/j.biomaterials.2021.120974
EA JUN 2021
PG 17
WC Engineering, Biomedical; Materials Science, Biomaterials
SC Engineering; Materials Science
GA TV4CU
UT WOS:000681670600003
PM 34166911
DA 2025-02-17
ER

PT J
AU Andersen, BM
   Akl, CF
   Wheeler, MA
   Chiocca, EA
   Reardon, DA
   Quintana, FJ
AF Andersen, Brian M.
   Akl, Camilo Faust
   Wheeler, Michael A.
   Chiocca, E. Antonio
   Reardon, David A.
   Quintana, Francisco J.
TI Glial and myeloid heterogeneity in the brain tumour microenvironment
SO NATURE REVIEWS CANCER
LA English
DT Review
ID regulatory t-cells; endothelial growth-factor; astrocyte activation; pd-l1 expression; dendritic cells; rna-seq; intratumoral heterogeneity; therapeutic resistance; reactive astrocytes; glioblastoma cells
AB This review discusses the immunosuppressive and tumour-promoting properties of microglia, monocyte-derived macrophage and astrocyte subsets in the brain tumour microenvironment, identifying new therapeutic opportunities for primary brain tumours and brain metastases. Brain cancers carry bleak prognoses, with therapeutic advances helping only a minority of patients over the past decade. The brain tumour microenvironment (TME) is highly immunosuppressive and differs from that of other malignancies as a result of the glial, neural and immune cell populations that constitute it. Until recently, the study of the brain TME was limited by the lack of methods to de-convolute this complex system at the single-cell level. However, novel technical approaches have begun to reveal the immunosuppressive and tumour-promoting properties of distinct glial and myeloid cell populations in the TME, identifying new therapeutic opportunities. Here, we discuss the immune modulatory functions of microglia, monocyte-derived macrophages and astrocytes in brain metastases and glioma, highlighting their disease-associated heterogeneity and drawing from the insights gained by studying these malignancies and other neurological disorders. Lastly, we consider potential approaches for the therapeutic modulation of the brain TME.
C1 [Andersen, Brian M.; Akl, Camilo Faust; Wheeler, Michael A.; Quintana, Francisco J.] Harvard Med Sch, Ann Romney Ctr Neurol Dis, Brigham & Womens Hosp, Boston, MA 02115 USA.
   [Andersen, Brian M.; Reardon, David A.] Harvard Med Sch, Ctr Neuro Oncol, Dana Farber Canc Inst, Boston, MA 02115 USA.
   [Chiocca, E. Antonio] Brigham & Womens Hosp, Dept Neurosurg, 75 Francis St, Boston, MA 02115 USA.
   [Wheeler, Michael A.; Quintana, Francisco J.] Broad Inst MIT & Harvard, Cambridge, MA 02142 USA.
C3 Harvard University; Harvard Medical School; Harvard University Medical Affiliates; Brigham & Women's Hospital; Harvard University; Harvard University Medical Affiliates; Dana-Farber Cancer Institute; Harvard Medical School; Harvard University; Harvard University Medical Affiliates; Brigham & Women's Hospital; Harvard University; Massachusetts Institute of Technology (MIT); Broad Institute
RP Quintana, FJ (通讯作者)，Harvard Med Sch, Ann Romney Ctr Neurol Dis, Brigham & Womens Hosp, Boston, MA 02115 USA.; Quintana, FJ (通讯作者)，Broad Inst MIT & Harvard, Cambridge, MA 02142 USA.
EM fquintana@rics.bwh.harvard.edu
FU NIH [1K99NS114111, F32NS101790, NS102807, ES02530, ES029136, AI126880, AI149699, K12CA090354]; NMSS [RG4111A1, JF2161-A-5]; International Progressive MS Alliance [PA-1604-08459]; Jennifer Oppenheimer Cancer Research Initiative; Dana-Farber Cancer Institute [T32CA207201]; Program in Interdisciplinary Neuroscience at BWH; Women's Brain Initiative at BWH; DoD [WB1XWIH2010017]; Ben and Catherine Ivy Foundation; German Academic Exchange Service (DAAD);  [R01NS110942];  [P01CA163205];  [P01CA069246];  [P01CA236749];  [PO1CA236749]; National Cancer Institute [P01CA069246] Funding Source: NIH RePORTER; National Institute of Allergy and Infectious Diseases [R01AI126880] Funding Source: NIH RePORTER; National Institute of Neurological Disorders and Stroke [K99NS114111] Funding Source: NIH RePORTER
CR Abels ER, 2020, SCI REP-UK, V10, P0, DOI 10.1038/s41598-020-66728-w
   Ahmed FS, 2020, CLIN CANCER RES, V26, P5456, DOI 10.1158/1078-0432.CCR-20-1303
   Akashi K, 2000, NATURE, V404, P193, DOI 10.1038/35004599
   Akkari L, 2020, SCI TRANSL MED, V12, P0, DOI 10.1126/scitranslmed.aaw7843
   Alvarez-Breckenridge CA, 2012, NAT MED, V18, P1827, DOI 10.1038/nm.3013
   Amankulor NM, 2017, GENE DEV, V31, P774, DOI 10.1101/gad.294991.116
   Antunes ARP, 2021, NAT NEUROSCI, V24, P595, DOI 10.1038/s41593-020-00789-y
   Apetoh L, 2010, NAT IMMUNOL, V11, P854, DOI 10.1038/ni.1912
   Aslan K, 2020, NAT COMMUN, V11, P0, DOI 10.1038/s41467-020-14642-0
   Ayata P, 2018, NAT NEUROSCI, V21, P1049, DOI 10.1038/s41593-018-0192-3
   Bailey SL, 2007, NAT IMMUNOL, V8, P172, DOI 10.1038/ni1430
   Bardehle S, 2013, NAT NEUROSCI, V16, P580, DOI 10.1038/nn.3371
   Barletta KE, 2012, ARTERIOSCL THROM VAS, V32, P856, DOI 10.1161/ATVBAHA.111.226845
   Batiuk MY, 2020, NAT COMMUN, V11, P0, DOI 10.1038/s41467-019-14198-8
   Bayraktar OA, 2020, NAT NEUROSCI, V23, P500, DOI 10.1038/s41593-020-0602-1
   Ben Haim L, 2015, J NEUROSCI, V35, P2817, DOI 10.1523/JNEUROSCI.3516-14.2015
   Ben-David U, 2017, NAT GENET, V49, P1567, DOI 10.1038/ng.3967
   Benbenishty A, 2019, PLOS BIOL, V17, P0, DOI 10.1371/journal.pbio.2006859
   Berghoff AS, 2016, J NEURO-ONCOL, V130, P19, DOI 10.1007/s11060-016-2216-8
   Bloch O, 2013, CLIN CANCER RES, V19, P3165, DOI 10.1158/1078-0432.CCR-12-3314
   Böttcher C, 2019, NAT NEUROSCI, V22, P78, DOI 10.1038/s41593-018-0290-2
   Bowman RL, 2016, CELL REP, V17, P2445, DOI 10.1016/j.celrep.2016.10.052
   Brenk M, 2009, J IMMUNOL, V183, P145, DOI 10.4049/jimmunol.0803277
   Broekman ML, 2018, NAT REV NEUROL, V14, P482, DOI 10.1038/s41582-018-0025-8
   Butowski N, 2016, NEURO-ONCOLOGY, V18, P557, DOI 10.1093/neuonc/nov245
   Butte MJ, 2007, IMMUNITY, V27, P111, DOI 10.1016/j.immuni.2007.05.016
   Capper D, 2018, NATURE, V555, P469, DOI 10.1038/nature26000
   Castriconi R, 2009, J IMMUNOL, V182, P3530, DOI 10.4049/jimmunol.0802845
   Chai H, 2017, NEURON, V95, P531, DOI 10.1016/j.neuron.2017.06.029
   Chao CC, 2019, CELL, V179, P1483, DOI 10.1016/j.cell.2019.11.016
   Chen Q, 2016, NATURE, V533, P493, DOI 10.1038/nature18268
   Chen Q, 2019, INT J CANCER, V145, P517, DOI 10.1002/ijc.32102
   Chen ZH, 2017, CANCER RES, V77, P2266, DOI 10.1158/0008-5472.CAN-16-2310
   Choudhury GR, 2014, BRAIN RES, V1551, P45, DOI 10.1016/j.brainres.2014.01.013
   Clark IC, 2021, SCIENCE, V372, P360, DOI 10.1126/science.abf1230
   Cloughesy TF, 2019, NAT MED, V25, P477, DOI 10.1038/s41591-018-0337-7
   Contreras-Zárate MJ, 2019, ONCOGENE, V38, P4685, DOI 10.1038/s41388-019-0756-z
   Jordao MJC, 2019, SCIENCE, V363, P365, DOI 10.1126/science.aat7554
   Darmanis S, 2017, CELL REP, V21, P1399, DOI 10.1016/j.celrep.2017.10.030
   De Boeck A, 2020, NAT COMMUN, V11, P0, DOI 10.1038/s41467-020-18569-4
   Duffy CP, 1998, EUR J CANCER, V34, P1250, DOI 10.1016/S0959-8049(98)00045-8
   Dusoswa SA, 2020, P NATL ACAD SCI USA, V117, P3693, DOI 10.1073/pnas.1907921117
   El Andaloussi A, 2006, GLIA, V54, P526, DOI 10.1002/glia.20401
   Elmore MRP, 2014, NEURON, V82, P380, DOI 10.1016/j.neuron.2014.02.040
   Ene CI, 2020, NEURO-ONCOLOGY, V22, P639, DOI 10.1093/neuonc/noz226
   Eng CHL, 2019, NATURE, V568, P235, DOI 10.1038/s41586-019-1049-y
   Eyler CE, 2020, GENOME BIOL, V21, P0, DOI 10.1186/s13059-020-02085-1
   Faget J, 2012, CANCER RES, V72, P6130, DOI 10.1158/0008-5472.CAN-12-2409
   Fares Jawad, 2019, SURG NEUROL INT, V10, P43, DOI 10.25259/SNI-97-2019
   Farmer WT, 2017, FRONT CELL NEUROSCI, V11, P0, DOI 10.3389/fncel.2017.00300
   Farmer WT, 2016, SCIENCE, V351, P849, DOI 10.1126/science.aab3103
   Fecci PE, 2006, CANCER RES, V66, P3294, DOI 10.1158/0008-5472.CAN-05-3773
   Fernandez AM, 2012, MOL PSYCHIATR, V17, P705, DOI 10.1038/mp.2011.128
   Flippot R, 2019, J CLIN ONCOL, V37, P2008, DOI 10.1200/JCO.18.02218
   Fossati G, 1999, ACTA NEUROPATHOL, V98, P349, DOI 10.1007/s004010051093
   Friebel E, 2020, CELL, V181, P1626, DOI 10.1016/j.cell.2020.04.055
   Friese MA, 2004, CANCER RES, V64, P7596, DOI 10.1158/0008-5472.CAN-04-1627
   Frik J, 2018, EMBO REP, V19, P0, DOI 10.15252/embr.201745294
   Fujita M, 2011, CANCER RES, V71, P2664, DOI 10.1158/0008-5472.CAN-10-3055
   Gabriely G, 2020, SEMIN CANCER BIOL, V64, P13, DOI 10.1016/j.semcancer.2019.05.014
   Gabrusiewicz K, 2017, TRANSL. IMMUNOTHER. BRAIN TUMORS, V0, PP63, DOI 10.1016/B978-0-12-802420-1.00004-1
   Gabrusiewicz K, 2016, JCI INSIGHT, V1, P0, DOI 10.1172/jci.insight.85841
   Geirsdottir L, 2019, CELL, V179, P1609, DOI 10.1016/j.cell.2019.11.010
   Gelfand MV, 2014, ELIFE, V3, P0, DOI 10.7554/eLife.03720
   Gholamin S, 2017, SCI TRANSL MED, V9, P0, DOI 10.1126/scitranslmed.aaf2968
   Gibson EM, 2019, CELL, V176, P43, DOI 10.1016/j.cell.2018.10.049
   Gieryng A, 2017, SCI REP-UK, V7, P0, DOI 10.1038/s41598-017-17752-w
   Ginhoux F, 2010, SCIENCE, V330, P841, DOI 10.1126/science.1194637
   Glinka Y, 2008, J LEUKOCYTE BIOL, V84, P302, DOI 10.1189/jlb.0208090
   Glodde N, 2017, IMMUNITY, V47, P789, DOI 10.1016/j.immuni.2017.09.012
   Goldberg SB, 2016, LANCET ONCOL, V17, P976, DOI 10.1016/S1470-2045(16)30053-5
   Gosselin D, 2017, SCIENCE, V356, P0, DOI 10.1126/science.aal3222
   Gosselin D, 2014, CELL, V159, P1327, DOI 10.1016/j.cell.2014.11.023
   Goswami S, 2020, NAT MED, V26, P39, DOI 10.1038/s41591-019-0694-x
   Gowda P, 2018, MOL CELL BIOL, V38, P0, DOI 10.1128/MCB.00001-18
   Grassivaro F, 2020, J NEUROSCI, V40, P784, DOI 10.1523/JNEUROSCI.1523-19.2019
   Gril B, 2018, NAT COMMUN, V9, P0, DOI 10.1038/s41467-018-05030-w
   Gril B, 2013, AM J PATHOL, V182, P2368, DOI 10.1016/j.ajpath.2013.02.043
   Guilhamon P, 2021, ELIFE, V10, P0, DOI 10.7554/eLife.64090
   Gularyan SK, 2020, MOL CELL PROTEOMICS, V19, P960, DOI 10.1074/mcp.RA120.001986
   Guldner IH, 2020, CELL, V183, P1234, DOI 10.1016/j.cell.2020.09.064
   Habib N, 2020, NAT NEUROSCI, V23, P701, DOI 10.1038/s41593-020-0624-8
   Hambardzumyan D, 2016, NAT NEUROSCI, V19, P20, DOI 10.1038/nn.4185
   Hammond TR, 2019, IMMUNITY, V50, P253, DOI 10.1016/j.immuni.2018.11.004
   Hara T, 2021, CANCER CELL, V39, P779, DOI 10.1016/j.ccell.2021.05.002
   Hasel P, 2017, NAT COMMUN, V8, P0, DOI 10.1038/ncomms15132
   Heiland DH, 2019, NAT COMMUN, V10, P0, DOI 10.1038/s41467-019-10493-6
   Herrmann JE, 2008, J NEUROSCI, V28, P7231, DOI 10.1523/JNEUROSCI.1709-08.2008
   Hickman SE, 2013, NAT NEUROSCI, V16, P1896, DOI 10.1038/nn.3554
   Hoeffel G, 2015, IMMUNITY, V42, P665, DOI 10.1016/j.immuni.2015.03.011
   Holtzhausen A, 2019, CANCER IMMUNOL RES, V7, P1672, DOI 10.1158/2326-6066.CIR-19-0008
   Hu F, 2015, NEURO-ONCOLOGY, V17, P200, DOI 10.1093/neuonc/nou324
   Huang YM, 2020, J NEUROSCI, V40, P6428, DOI 10.1523/JNEUROSCI.0666-20.2020
   Huang YB, 2018, NAT NEUROSCI, V21, P530, DOI 10.1038/s41593-018-0090-8
   Hung MH, 2014, PLOS ONE, V9, P0, DOI 10.1371/journal.pone.0089389
   Huntington ND, 2020, NAT REV CANCER, V20, P437, DOI 10.1038/s41568-020-0272-z
   Hussain SF, 2007, CANCER RES, V67, P9630, DOI 10.1158/0008-5472.CAN-07-1243
   Hutter G, 2019, P NATL ACAD SCI USA, V116, P997, DOI 10.1073/pnas.1721434116
   Ito M, 2019, NATURE, V565, P246, DOI 10.1038/s41586-018-0824-5
   Kano S, 2019, SCI SIGNAL, V12, P0, DOI 10.1126/scisignal.aar2124
   Katzenelenbogen Y, 2020, CELL, V182, P872, DOI 10.1016/j.cell.2020.06.032
   Kennedy DW, 1997, BLOOD, V90, P986, DOI 10.1182/blood.V90.3.986.986_986_993
   Keren L, 2018, CELL, V174, P1373, DOI 10.1016/j.cell.2018.08.039
   Keren-Shaul H, 2017, CELL, V169, P1276, DOI 10.1016/j.cell.2017.05.018
   Khalsa JK, 2020, NAT COMMUN, V11, P0, DOI 10.1038/s41467-020-17704-5
   Kim JK, 2014, CANCER LETT, V353, P194, DOI 10.1016/j.canlet.2014.07.034
   Klemm F, 2020, CELL, V181, P1643, DOI 10.1016/j.cell.2020.05.007
   Kohanbash G, 2013, CANCER RES, V73, P6413, DOI 10.1158/0008-5472.CAN-12-4124
   Kong LY, 2009, CANCER IMMUNOL IMMUN, V58, P1023, DOI 10.1007/s00262-008-0618-y
   Kopatz J, 2013, GLIA, V61, P1122, DOI 10.1002/glia.22501
   Krasemann S, 2017, IMMUNITY, V47, P566, DOI 10.1016/j.immuni.2017.08.008
   Krupinski J, 1997, STROKE, V28, P564, DOI 10.1161/01.STR.28.3.564
   Kwok D, 2020, J NEURO-ONCOL, V147, P281, DOI 10.1007/s11060-020-03450-7
   Ladomersky E, 2018, CLIN CANCER RES, V24, P2559, DOI 10.1158/1078-0432.CCR-17-3573
   Lamano JB, 2019, CLIN CANCER RES, V25, P3643, DOI 10.1158/1078-0432.CCR-18-2402
   Lanjakornsiripan D, 2018, NAT COMMUN, V9, P0, DOI 10.1038/s41467-018-03940-3
   Lavin Y, 2014, CELL, V159, P1312, DOI 10.1016/j.cell.2014.11.018
   Lawson DA, 2018, NAT CELL BIOL, V20, P1349, DOI 10.1038/s41556-018-0236-7
   Leclerc M, 2019, NAT COMMUN, V10, P0, DOI 10.1038/s41467-019-11280-z
   Lecoultre M, 2020, J IMMUNOTHER CANCER, V8, P0, DOI 10.1136/jitc-2020-001408
   Li QY, 2019, NEURON, V101, P207, DOI 10.1016/j.neuron.2018.12.006
   Li YH, 2020, NAT COMMUN, V11, P0, DOI 10.1038/s41467-020-17382-3
   Li Z, 2016, INT J BIOCHEM CELL B, V81, P1, DOI 10.1016/j.biocel.2016.09.013
   Liddelow SA, 2017, NATURE, V541, P481, DOI 10.1038/nature21029
   Lin CCJ, 2017, NAT NEUROSCI, V20, P396, DOI 10.1038/nn.4493
   Linnerbauer M, 2020, NEURON, V108, P608, DOI 10.1016/j.neuron.2020.08.012
   Liu YT, 2020, CLIN CANCER RES, V26, P970, DOI 10.1158/1078-0432.CCR-19-1040
   Loeffler S, 2005, INT J CANCER, V115, P202, DOI 10.1002/ijc.20871
   Long GV, 2018, LANCET ONCOL, V19, P672, DOI 10.1016/S1470-2045(18)30139-6
   Maas SLN, 2020, J NEUROINFLAMM, V17, P0, DOI 10.1186/s12974-020-01797-2
   Maire CL, 2020, J CLIN INVEST, V130, P5257, DOI 10.1172/JCI138760
   Majed HH, 2006, J NEUROSCI, V26, P1730, DOI 10.1523/JNEUROSCI.0702-05.2006
   Marschallinger J, 2020, NAT NEUROSCI, V23, P194, DOI 10.1038/s41593-019-0566-1
   Martín R, 2015, SCIENCE, V349, P730, DOI 10.1126/science.aaa7945
   Mascanfroni ID, 2015, NAT MED, V21, P638, DOI 10.1038/nm.3868
   Masmudi-Martín M, 2021, ADV DRUG DELIVER REV, V169, P79, DOI 10.1016/j.addr.2020.12.002
   Masuda T, 2019, NATURE, V568, PE4, DOI 10.1038/s41586-019-0924-x
   Mathewson ND, 2021, CELL, V184, P1281, DOI 10.1016/j.cell.2021.01.022
   Mayer A, 2020, CANCERS, V12, P0, DOI 10.3390/cancers12123753
   Mayo L, 2016, BRAIN, V139, P1939, DOI 10.1093/brain/aww113
   Mayo L, 2014, NAT MED, V20, P1147, DOI 10.1038/nm.3681
   McLaughlin J, 2016, JAMA ONCOL, V2, P46, DOI 10.1001/jamaoncol.2015.3638
   Mega A, 2020, GLIA, V68, P316, DOI 10.1002/glia.23718
   Mercurio L, 2016, J EXP CLIN CANC RES, V35, P0, DOI 10.1186/s13046-016-0326-y
   Mildner A, 2007, NAT NEUROSCI, V10, P1544, DOI 10.1038/nn2015
   Miyai M, 2017, J NEURO-ONCOL, V135, P423, DOI 10.1007/s11060-017-2626-2
   Miyauchi JT, 2016, ONCOTARGET, V7, P9801, DOI 10.18632/oncotarget.6877
   Miyauchi JT, 2018, CANCER RES, V78, P685, DOI 10.1158/0008-5472.CAN-17-1435
   Molofsky AV, 2014, NATURE, V509, P189, DOI 10.1038/nature13161
   Morel L, 2017, J NEUROSCI, V37, P8706, DOI 10.1523/JNEUROSCI.3956-16.2017
   Morton JJ, 2016, CANCER RES, V76, P6153, DOI 10.1158/0008-5472.CAN-16-1260
   Movahedi K, 2010, CANCER RES, V70, P5728, DOI 10.1158/0008-5472.CAN-09-4672
   Müller S, 2017, GENOME BIOL, V18, P0, DOI 10.1186/s13059-017-1362-4
   Neftel C, 2019, CELL, V178, P835, DOI 10.1016/j.cell.2019.06.024
   Nissen JC, 2013, J NEUROCHEM, V127, P394, DOI 10.1111/jnc.12404
   Norazit A, 2011, NEUROSCIENCE, V192, P652, DOI 10.1016/j.neuroscience.2011.06.035
   Norris CM, 2005, J NEUROSCI, V25, P4649, DOI 10.1523/JNEUROSCI.0365-05.2005
   ORourke DM, 2017, SCI TRANSL MED, V9, P0, DOI 10.1126/scitranslmed.aaa0984
   Ochocka N, 2021, NAT COMMUN, V12, P0, DOI 10.1038/s41467-021-21407-w
   Oh SA, 2020, NAT CANCER, V1, P681, DOI 10.1038/s43018-020-0075-x
   Okada S, 2006, NAT MED, V12, P829, DOI 10.1038/nm1425
   Okolie O, 2016, NEURO-ONCOLOGY, V18, P1622, DOI 10.1093/neuonc/now117
   Opitz CA, 2011, NATURE, V478, P197, DOI 10.1038/nature10491
   Orozco JIJ, 2018, NAT COMMUN, V9, P0, DOI 10.1038/s41467-018-06715-y
   Osswald M, 2015, NATURE, V528, P93, DOI 10.1038/nature16071
   Osuka S, 2017, J CLIN INVEST, V127, P415, DOI 10.1172/JCI89587
   Ott M, 2020, JCI INSIGHT, V5, P0, DOI 10.1172/jci.insight.134386
   Paik PK, 2015, CANCER DISCOV, V5, P610, DOI 10.1158/2159-8290.CD-14-1129
   Pasqualini C, 2020, NEURON, V108, P1025, DOI 10.1016/j.neuron.2020.09.018
   Patel AP, 2014, SCIENCE, V344, P1396, DOI 10.1126/science.1254257
   Perdiguero EG, 2015, NATURE, V518, P547, DOI 10.1038/nature13989
   PHILLIPS JP, 1982, BRIT J CANCER, V45, P61, DOI 10.1038/bjc.1982.8
   Pires-Afonso Y, 2020, INT J MOL SCI, V21, P0, DOI 10.3390/ijms21030689
   Poon Candice C, 2019, ONCOTARGET, V10, P3129, DOI 10.18632/oncotarget.26863
   Priego N, 2018, NAT MED, V24, P1024, DOI 10.1038/s41591-018-0044-4
   Prima V, 2017, P NATL ACAD SCI USA, V114, P1117, DOI 10.1073/pnas.1612920114
   Prinz M, 2019, CELL, V179, P292, DOI 10.1016/j.cell.2019.08.053
   Pyonteck SM, 2013, NAT MED, V19, P1264, DOI 10.1038/nm.3337
   Qian JW, 2018, J NEUROINFLAMM, V15, P0, DOI 10.1186/s12974-018-1330-2
   Qiao S, 2019, J NEUROINFLAMM, V16, P0, DOI 10.1186/s12974-018-1389-9
   Qin HW, 2008, J IMMUNOL, V181, P3167, DOI 10.4049/jimmunol.181.5.3167
   Quail DF, 2017, CANCER CELL, V31, P326, DOI 10.1016/j.ccell.2017.02.009
   Quail DF, 2016, SCIENCE, V352, P0, DOI 10.1126/science.aad3018
   Raychaudhuri B, 2015, J NEURO-ONCOL, V122, P293, DOI 10.1007/s11060-015-1720-6
   Reardon DA, 2020, JAMA ONCOL, V6, P1003, DOI 10.1001/jamaoncol.2020.1024
   Reardon DA, 2020, INVEST NEW DRUG, V38, P1784, DOI 10.1007/s10637-020-00950-1
   Rodriguez PC, 2004, CANCER RES, V64, P5839, DOI 10.1158/0008-5472.CAN-04-0465
   Rodriques SG, 2019, SCIENCE, V363, P1463, DOI 10.1126/science.aaw1219
   Rothhammer V, 2019, NAT REV IMMUNOL, V19, P184, DOI 10.1038/s41577-019-0125-8
   Rothhammer V, 2018, NATURE, V557, P724, DOI 10.1038/s41586-018-0119-x
   Rothhammer V, 2017, P NATL ACAD SCI USA, V114, P2012, DOI 10.1073/pnas.1615413114
   Rothhammer V, 2016, NAT MED, V22, P586, DOI 10.1038/nm.4106
   Ruffell B, 2014, CANCER CELL, V26, P623, DOI 10.1016/j.ccell.2014.09.006
   Rusnakova V, 2013, PLOS ONE, V8, P0, DOI 10.1371/journal.pone.0069734
   Sadahiro H, 2018, CANCER RES, V78, P3002, DOI 10.1158/0008-5472.CAN-17-2433
   Sadik A, 2020, CELL, V182, P1252, DOI 10.1016/j.cell.2020.07.038
   Saelens W, 2019, NAT BIOTECHNOL, V37, P547, DOI 10.1038/s41587-019-0071-9
   Safaiyan S, 2021, NEURON, V109, P0, DOI 10.1016/j.neuron.2021.01.027
   Saijo K, 2009, CELL, V137, P47, DOI 10.1016/j.cell.2009.01.038
   Sankowski R, 2019, NAT NEUROSCI, V22, P2098, DOI 10.1038/s41593-019-0532-y
   Sanmarco LM, 2021, NATURE, V590, P473, DOI 10.1038/s41586-020-03116-4
   Saunders A, 2018, CELL, V174, P1015, DOI 10.1016/j.cell.2018.07.028
   Schalper KA, 2019, NAT MED, V25, P470, DOI 10.1038/s41591-018-0339-5
   Schirmer L, 2019, NATURE, V573, P75, DOI 10.1038/s41586-019-1404-z
   Schulz M, 2020, ISCIENCE, V23, P0, DOI 10.1016/j.isci.2020.101178
   Shemer A, 2018, NAT COMMUN, V9, P0, DOI 10.1038/s41467-018-07548-5
   Sin WC, 2016, ONCOGENE, V35, P1504, DOI 10.1038/onc.2015.210
   Sofroniew MV, 2010, ACTA NEUROPATHOL, V119, P7, DOI 10.1007/s00401-009-0619-8
   Sorensen MD, 2018, NEUROPATH APPL NEURO, V44, P185, DOI 10.1111/nan.12428
   Stuart T, 2019, CELL, V177, P1888, DOI 10.1016/j.cell.2019.05.031
   Svensson V, 2018, NAT PROTOC, V13, P599, DOI 10.1038/nprot.2017.149
   Szulzewsky F, 2015, PLOS ONE, V10, P0, DOI 10.1371/journal.pone.0116644
   Takenaka MC, 2019, NAT NEUROSCI, V22, P729, DOI 10.1038/s41593-019-0370-y
   Takenaka MC, 2016, TRENDS IMMUNOL, V37, P427, DOI 10.1016/j.it.2016.04.009
   Tanay A, 2017, NATURE, V541, P331, DOI 10.1038/nature21350
   Tawbi HA, 2018, NEW ENGL J MED, V379, P722, DOI 10.1056/NEJMoa1805453
   Thies KA, 2021, CANCER RES, V81, P606, DOI 10.1158/0008-5472.CAN-19-3731
   Thomas RP, 2019, CLIN CANCER RES, V25, P6948, DOI 10.1158/1078-0432.CCR-19-1421
   Triller P, 2020, INT J MOL SCI, V21, P0, DOI 10.3390/ijms21082959
   Tsai HH, 2012, SCIENCE, V337, P358, DOI 10.1126/science.1222381
   Tsai RK, 2008, J CELL BIOL, V180, P989, DOI 10.1083/jcb.200708043
   Turiello R, 2020, J IMMUNOTHER CANCER, V8, P0, DOI 10.1136/jitc-2020-001689
   Uhl M, 2004, CANCER RES, V64, P7954, DOI 10.1158/0008-5472.CAN-04-1013
   Valiente M, 2020, CANCER RES, V80, P4314, DOI 10.1158/0008-5472.CAN-20-0291
   Valiente M, 2014, CELL, V156, P1002, DOI 10.1016/j.cell.2014.01.040
   Venteicher AS, 2017, SCIENCE, V355, P0, DOI 10.1126/science.aai8478
   Verkhratsky A, 2018, PHYSIOL REV, V98, P239, DOI 10.1152/physrev.00042.2016
   Vinnakota K, 2013, NEURO-ONCOLOGY, V15, P1457, DOI 10.1093/neuonc/not115
   von Roemeling CA, 2020, NAT COMMUN, V11, P0, DOI 10.1038/s41467-020-15129-8
   Wainwright DA, 2012, CLIN CANCER RES, V18, P6110, DOI 10.1158/1078-0432.CCR-12-2130
   Wang QH, 2017, CANCER CELL, V32, P42, DOI 10.1016/j.ccell.2017.12.012
   Wang X, 2018, SCIENCE, V361, P0, DOI 10.1126/science.aat5691
   Wang X, 2019, EMBO J, V38, P0, DOI 10.15252/embj.2018100947
   Wang X, 2013, ACTA NEUROPATHOL, V126, P711, DOI 10.1007/s00401-013-1183-9
   Watkins S, 2014, NAT COMMUN, V5, P0, DOI 10.1038/ncomms5196
   Wculek SK, 2020, NAT REV IMMUNOL, V20, P7, DOI 10.1038/s41577-019-0210-z
   Wendeln AC, 2018, NATURE, V556, P332, DOI 10.1038/s41586-018-0023-4
   Wenger A, 2019, NEURO-ONCOLOGY, V21, P616, DOI 10.1093/neuonc/noz011
   Wheeler MA, 2020, NATURE, V578, P593, DOI 10.1038/s41586-020-1999-0
   Wheeler MA, 2019, CELL, V176, P581, DOI 10.1016/j.cell.2018.12.012
   Wilton DK, 2019, ANNU REV NEUROSCI, V42, P107, DOI 10.1146/annurev-neuro-070918-050306
   Wu J, 2018, NEURO-ONCOLOGY, V20, P92, DOI 10.1093/neuonc/nox111
   Wurm J, 2019, CANCERS, V11, P0, DOI 10.3390/cancers11101437
   Yan D, 2017, ONCOGENE, V36, P6049, DOI 10.1038/onc.2017.261
   Yan J, 2019, NAT COMMUN, V10, P0, DOI 10.1038/s41467-018-08271-x
   Yao PS, 2014, BIOCHEM BIOPH RES CO, V450, P295, DOI 10.1016/j.bbrc.2014.05.120
   Yee PP, 2020, NAT COMMUN, V11, P0, DOI 10.1038/s41467-020-19193-y
   Yeste A, 2016, SCI SIGNAL, V9, P0, DOI 10.1126/scisignal.aad0612
   Zeisel A, 2015, SCIENCE, V347, P1138, DOI 10.1126/science.aaa1934
   Zhai LJ, 2017, CLIN CANCER RES, V23, P6650, DOI 10.1158/1078-0432.CCR-17-0120
   Zhang J, 2020, BRIEF BIOINFORM, V21, P1080, DOI 10.1093/bib/bbz040
   Zhang L, 2020, SCI TRANSL MED, V12, P0, DOI 10.1126/scitranslmed.aaz5387
   Zhang M, 2016, PLOS ONE, V11, P0, DOI 10.1371/journal.pone.0153550
   Zhou YY, 2020, NAT MED, V26, P131, DOI 10.1038/s41591-019-0695-9
   Zhu XM, 2011, J NEURO-ONCOL, V104, P83, DOI 10.1007/s11060-010-0473-5
   Zhu XM, 2010, CANCER IMMUNOL IMMUN, V59, P1401, DOI 10.1007/s00262-010-0876-3
NR 256
TC 112
Z9 119
U1 23
U2 114
PU NATURE PORTFOLIO
PI BERLIN
PA HEIDELBERGER PLATZ 3, BERLIN, 14197, GERMANY
SN 1474-175X
EI 1474-1768
J9 NAT REV CANCER
JI Nat. Rev. Cancer
PD DEC 15
PY 2021
VL 21
IS 12
BP 786
EP 802
DI 10.1038/s41568-021-00397-3
EA SEP 2021
PG 17
WC Oncology
SC Oncology
GA XC2WS
UT WOS:000701648100001
PM 34584243
DA 2025-02-17
ER

PT J
AU He, CS
   Li, L
   Wang, LL
   Meng, WR
   Hao, YY
   Zhu, GQ
AF He, Chuanshi
   Li, Ling
   Wang, Linlin
   Meng, Wanrong
   Hao, Yaying
   Zhu, Guiquan
TI Exosome-mediated cellular crosstalk within the tumor microenvironment upon irradiation
SO CANCER BIOLOGY & MEDICINE
LA English
DT Review
DE Radiotherapy; tumor microenvironment; exosome; irradiation; extracellular vesicle
ID ionizing-radiation affects; neck-cancer-cells; extracellular vesicles; pancreatic-cancer; dendritic cells; messenger-rnas; serum; glioblastoma; secretion; radiotherapy
AB Radiotherapy is one of the most effective treatment methods for various solid tumors. Bidirectional signal transduction between cancer cells and stromal cells within the irradiated microenvironment is important in cancer development and treatment responsiveness. Exosomes, initially considered as "garbage bins" for unwanted from cells, are now understood to perform a variety of functions in interactions within the tumor microenvironment. Exosome-mediated regulation processes are rebuilt under the irradiation stimuli, because the exosome production, uptake, and contents are markedly modified by irradiation. In turn, irradiation-modified exosomes may modulate the cell response to irradiation through feedback regulation. Here, we review current knowledge and discuss the roles of exosome-mediated interactions between cells under radiotherapy conditions.
C1 [He, Chuanshi; Li, Ling; Wang, Linlin; Meng, Wanrong; Hao, Yaying] Univ Elect Sci & Technol China, Sichuan Canc Hosp, Sichuan Key Lab Radiat Oncol,Sch Med, Dept Stomatol, Chengdu 610041, Peoples R China.
   [Zhu, Guiquan] Sichuan Univ, State Key Lab Oral Dis, Natl Clin Res Ctr Oral Dis, West China Hosp Stomatol,Dept Head & Neck Oncol, Chengdu 610041, Peoples R China.
C3 University of Electronic Science & Technology of China; Sichuan University
RP Zhu, GQ (通讯作者)，Sichuan Univ, State Key Lab Oral Dis, Natl Clin Res Ctr Oral Dis, West China Hosp Stomatol,Dept Head & Neck Oncol, Chengdu 610041, Peoples R China.
EM zhugq@scu.edu.cn
FU National Natural Science Foundation of China [81672690, 81772900, 81872196, 81972541]; Department of Science and Technology of Sichuan Province [2020ZYD033]
CR Abou-El-Ardat K, 2017, NEURO-ONCOLOGY, V19, P546, DOI 10.1093/neuonc/now231
   Abramowicz A, 2019, J RADIAT RES, V60, P289, DOI 10.1093/jrr/rrz001
   Agarwal K, 2015, LANGMUIR, V31, P5440, DOI 10.1021/acs.langmuir.5b00095
   Al-Mayah A, 2015, MUTAT RES-FUND MOL M, V772, P38, DOI 10.1016/j.mrfmmm.2014.12.007
   Al-Mayah AHJ, 2017, RADIAT RES, V187, P98, DOI 10.1667/RR14201.1
   Al-Mayah AHJ, 2012, RADIAT RES, V177, P539, DOI 10.1667/RR2868.1
   An MR, 2017, J PROTEOME RES, V16, P1763, DOI 10.1021/acs.jproteome.7b00024
   Ariyoshi K, 2019, SCI REP-UK, V9, P0, DOI 10.1038/s41598-019-45669-z
   Armstrong JPK, 2018, ADV DRUG DELIVER REV, V130, P12, DOI 10.1016/j.addr.2018.06.017
   Arscott WT, 2013, TRANSL ONCOL, V6, P638, DOI 10.1593/tlo.13640
   Bagheri HS, 2018, LASER MED SCI, V33, P1131, DOI 10.1007/s10103-018-2495-8
   Bao LL, 2018, ONCOGENE, V37, P2873, DOI 10.1038/s41388-018-0183-6
   Bellingham SA, 2012, NUCLEIC ACIDS RES, V40, P10937, DOI 10.1093/nar/gks832
   Bhide SA, 2010, BMC MED, V8, P0, DOI 10.1186/1741-7015-8-25
   Bjornetro T, 2017, CANCER RES, V77, P0, DOI 10.1158/1538-7445.AM2017-4514
   Boelens MC, 2014, CELL, V159, P499, DOI 10.1016/j.cell.2014.09.051
   Bowers JS, 2015, CLIN CANCER RES, V21, P2546, DOI 10.1158/1078-0432.CCR-14-2294
   Brix N, 2017, IMMUNOL REV, V280, P249, DOI 10.1111/imr.12573
   Carmeliet P, 2000, NATURE, V407, P249, DOI 10.1038/35025220
   Cheng Q, 2018, J AM CHEM SOC, V140, P16413, DOI 10.1021/jacs.8b10047
   Chevalier F, 2015, MUTAT RES-REV MUTAT, V763, P280, DOI 10.1016/j.mrrev.2014.11.008
   Chiba M, 2018, SCI REP-UK, V8, P0, DOI 10.1038/s41598-018-30446-1
   Choi DS, 2015, MASS SPECTROM REV, V34, P474, DOI 10.1002/mas.21420
   Dai XJ, 2019, INT J ONCOL, V54, P261, DOI 10.3892/ijo.2018.4621
   Farias VD, 2018, MOL CANCER, V17, P0, DOI 10.1186/s12943-018-0867-0
   Diamond JM, 2018, CANCER IMMUNOL RES, V6, P910, DOI 10.1158/2326-6066.CIR-17-0581
   Dinh TKT, 2016, RADIAT ONCOL, V11, P0, DOI 10.1186/s13014-016-0636-4
   Fais S, 2013, ONCOIMMUNOLOGY, V2, P0, DOI 10.4161/onci.22337
   FOLKMAN J, 1971, NEW ENGL J MED, V285, P1182
   Gunaydin G, 2015, ONCOIMMUNOLOGY, V4, P0, DOI 10.1080/2162402X.2015.1034918
   HARDING C, 1984, EUR J CELL BIOL, V35, P256
   Harris DA, 2015, PLOS ONE, V10, P0, DOI 10.1371/journal.pone.0117495
   Hazawa M, 2014, BIOCHEM BIOPH RES CO, V446, P1165, DOI 10.1016/j.bbrc.2014.03.067
   He CJ, 2018, THERANOSTICS, V8, P237, DOI 10.7150/thno.21945
   Holzner S, 2016, ONCOL REP, V36, P3065, DOI 10.3892/or.2016.5114
   Hoshino A, 2015, NATURE, V527, P329, DOI 10.1038/nature15756
   Hurwitz MD, 2010, RADIOTHER ONCOL, V95, P350, DOI 10.1016/j.radonc.2010.03.024
   Jella KK, 2014, RADIAT RES, V181, P138, DOI 10.1667/RR13337.1
   Jelonek K, 2015, ACTA BIOCHIM POL, V62, P265, DOI 10.18388/abp.2015_970
   Jiang H, 2015, MOL MED REP, V11, P4657, DOI 10.3892/mmr.2015.3312
   Jin XC, 2017, CLIN CANCER RES, V23, P5311, DOI 10.1158/1078-0432.CCR-17-0577
   JOHNSTONE RM, 1987, J BIOL CHEM, V262, P9412
   Kalluri R, 2020, SCIENCE, V367, P640, DOI 10.1126/science.aau6977
   Keerthikumar S, 2016, J MOL BIOL, V428, P688, DOI 10.1016/j.jmb.2015.09.019
   Kibria G, 2018, MOL PHARMACEUT, V15, P3625, DOI 10.1021/acs.molpharmaceut.8b00277
   Kowal J, 2014, CURR OPIN CELL BIOL, V29, P116, DOI 10.1016/j.ceb.2014.05.004
   Kulkarni S, 2016, INT J RADIAT ONCOL, V96, P566, DOI 10.1016/j.ijrobp.2016.06.008
   Kunkler IH, 2014, ANN ONCOL, V25, P2134, DOI 10.1093/annonc/mdu104
   Le M, 2017, PLOS ONE, V12, P0, DOI 10.1371/journal.pone.0173685
   Lehmann BD, 2008, CANCER RES, V68, P7864, DOI 10.1158/0008-5472.CAN-07-6538
   Lespagnol A, 2008, CELL DEATH DIFFER, V15, P1723, DOI 10.1038/cdd.2008.104
   Li GX, 2018, J CANCER, V9, P4049, DOI 10.7150/jca.25370
   Li SL, 2018, NUCLEIC ACIDS RES, V46, PD106, DOI 10.1093/nar/gkx891
   Li WH, 2017, MOL CANCER, V16, P0, DOI 10.1186/s12943-017-0706-8
   Liao KM, 2019, BIOCHEM BIOPH RES CO, V509, P617, DOI 10.1016/j.bbrc.2018.12.136
   Liu T, 2019, NUCLEIC ACIDS RES, V47, PD89, DOI 10.1093/nar/gky985
   Lundholm M, 2014, PLOS ONE, V9, P0, DOI 10.1371/journal.pone.0108925
   Luo AP, 2019, ONCOGENE, V38, P4990, DOI 10.1038/s41388-019-0771-0
   Maji S, 2017, MOL CANCER RES, V15, P93, DOI 10.1158/1541-7786.MCR-16-0163
   Malla B, 2018, J TRANSL MED, V16, P0, DOI 10.1186/s12967-018-1592-6
   Mallegol J, 2007, GASTROENTEROLOGY, V132, P1866, DOI 10.1053/j.gastro.2007.02.043
   Mathieu M, 2019, NAT CELL BIOL, V21, P9, DOI 10.1038/s41556-018-0250-9
   Min H, 2018, PATHOL ONCOL RES, V24, P11, DOI 10.1007/s12253-016-0185-z
   Mitchell PJ, 2009, J TRANSL MED, V7, P0, DOI 10.1186/1479-5876-7-4
   Mo LJ, 2018, BRIT J CANCER, V119, P492, DOI 10.1038/s41416-018-0192-9
   Mutschelknaus L, 2017, SCI REP-UK, V7, P0, DOI 10.1038/s41598-017-12403-6
   Mutschelknaus L, 2016, PLOS ONE, V11, P0, DOI 10.1371/journal.pone.0152213
   Nedaeinia R, 2017, CANCER GENE THER, V24, P48, DOI 10.1038/cgt.2016.77
   Orzan F, 2017, STEM CELLS, V35, P2218, DOI 10.1002/stem.2703
   PAN BT, 1985, J CELL BIOL, V101, P942, DOI 10.1083/jcb.101.3.942
   Pitt JM, 2016, J CLIN INVEST, V126, P1224, DOI 10.1172/JCI81137
   Raposo G, 1996, J EXP MED, V183, P1161, DOI 10.1084/jem.183.3.1161
   Raposo G, 2013, J CELL BIOL, V200, P373, DOI 10.1083/jcb.201211138
   Ruivo CF, 2017, CANCER RES, V77, P6480, DOI 10.1158/0008-5472.CAN-17-0994
   Santonocito M, 2014, FERTIL STERIL, V102, P1751, DOI 10.1016/j.fertnstert.2014.08.005
   Schaue D, 2015, NAT REV CLIN ONCOL, V12, P527, DOI 10.1038/nrclinonc.2015.120
   Schnitzer JK, 2010, VACCINE, V28, P5785, DOI 10.1016/j.vaccine.2010.06.077
   Siegel R, 2014, CA-CANCER J CLIN, V64, P29, DOI 10.3322/caac.21772
   Tan SK, 2018, MOL CANCER, V17, P0, DOI 10.1186/s12943-018-0822-0
   Théry C, 2002, NAT REV IMMUNOL, V2, P569, DOI 10.1038/nri855
   Théry C, 2018, J EXTRACELL VESICLES, V7, P0, DOI 10.1080/20013078.2018.1535750
   Trajkovic K, 2008, SCIENCE, V319, P1244, DOI 10.1126/science.1153124
   Valadi H, 2007, NAT CELL BIOL, V9, P654, DOI 10.1038/ncb1596
   van Niel G, 2018, NAT REV MOL CELL BIO, V19, P213, DOI 10.1038/nrm.2017.125
   Ventimiglia LN, 2016, FRONT CELL DEV BIOL, V4, P0, DOI 10.3389/fcell.2016.00084
   Vermeer PD, 2019, CANCER RES, V79, P3529, DOI 10.1158/0008-5472.CAN-18-3995
   Vicencio JM, 2015, J AM COLL CARDIOL, V65, P1525, DOI 10.1016/j.jacc.2015.02.026
   Wen S, 2016, LEUKEMIA, V30, P2221, DOI 10.1038/leu.2016.107
   Williams C, 2014, CELL RES, V24, P766, DOI 10.1038/cr.2014.44
   Wu H, 2018, MOL PHARMACEUT, V15, P1892, DOI 10.1021/acs.molpharmaceut.8b00059
   Wubbolts R, 2003, J BIOL CHEM, V278, P10963, DOI 10.1074/jbc.M207550200
   Xu HZ, 2018, EPIGENOMICS-UK, V10, P187, DOI 10.2217/epi-2017-0109
   Xu S, 2015, RNA BIOL, V12, P1355, DOI 10.1080/15476286.2015.1100795
   Xu SG, 2019, STEM CELL TRANSL MED, V8, P344, DOI 10.1002/sctm.18-0038
   Yentrapalli R, 2017, INT J RADIAT BIOL, V93, P569, DOI 10.1080/09553002.2017.1294772
   Yu Q, 2018, J BIOMED NANOTECHNOL, V14, P168, DOI 10.1166/jbn.2018.2503
   Yu X, 2006, CANCER RES, V66, P4795, DOI 10.1158/0008-5472.CAN-05-4579
   Zhang C, 2018, CANCER BIOMARK, V21, P651, DOI 10.3233/CBM-170727
   Zhang Y, 2019, J DENT RES, V98, P225, DOI 10.1177/0022034518804531
   Zheng Y, 2017, PEER J, V5, P3627
   Zhu LY, 2018, FRONT IMMUNOL, V9, P0, DOI 10.3389/fimmu.2018.00824
   Zitvogel L, 1998, NAT MED, V4, P594, DOI 10.1038/nm0598-594
   Zuo R, 2019, STEM CELL RES THER, V10, P0, DOI 10.1186/s13287-018-1121-9
NR 103
TC 28
Z9 30
U1 5
U2 46
PU CHINA ANTI-CANCER ASSOC
PI TIANJIN
PA TIANJIN MEDICAL UNIV, CANCER INST & HOSPITAL  TI-YUAN-BEI, HUANHU XI LU, HEXIQU, TIANJIN, 300060, PEOPLES R CHINA
SN 2095-3941
EI 
J9 CANCER BIOL MED
JI Cancer Biol. Med.
PD FEB 15
PY 2021
VL 18
IS 1
BP 21
EP 33
DI 10.20892/j.issn.2095-3941.2020.0150
PG 13
WC Oncology; Medicine, Research & Experimental
SC Oncology; Research & Experimental Medicine
GA QE5UT
UT WOS:000616273100002
PM 33628582
DA 2025-02-17
ER

PT J
AU Bello, C
   Heinisch, PP
   Mihalj, M
   Carrel, T
   Luedi, MM
AF Bello, Corina
   Heinisch, Paul Philipp
   Mihalj, Maks
   Carrel, Thierry
   Luedi, Markus M.
TI Indoleamine-2,3-Dioxygenase as a Perioperative Marker of the Immune System
SO FRONTIERS IN PHYSIOLOGY
LA English
DT Review
DE immune system; cardiac surgery; indoleamine-2; 3-dioxygenase; tryptophan; immunosuppression
ID indoleamine 2,3-dioxygenase expression; dendritic cells; stress-response; allograft-rejection; epidural analgesia; interferon-gamma; severe sepsis; ido activity; ahr ligands; t-cells
AB Indoleamine-2,3-dioxygenase (IDO) is the "rate-limiting" enzyme in the kynurenine (Kyn) pathway of the tryptophan (Trp) catabolism. By its immune-modulatory effect, IDO initiates changes to the physiologically balanced immune state and plays a key role in the pathogenesis of various diseases, as well as in the perioperative setting during surgery. In autoimmune processes, highly malignant cancers such as glioblastoma or organ transplantation, IDO's involvement has been studied extensively. However, in severe systemic infections, as present in sepsis, it is not yet completely understood. Hereafter, in this narrative review, we present the current knowledge of IDO's implication on such complex immune-related processes. Moreover, we address the role of IDO as a predictive biomarker as well as a therapeutic target for immune-mediated diseases. Finally, we discuss IDO in the setting of surgical trauma-induced stress and highlight its promising use as a biomarker in the pre-operative setting for all disciplines involved in the decision-making process and treatment of patients undergoing surgery.
C1 [Bello, Corina] Spital Grabs, Dept Anaesthesiol, Grabs, Switzerland.
   [Bello, Corina; Heinisch, Paul Philipp; Luedi, Markus M.] Univ Bern, Bern Univ Hosp, Dept Anaesthesiol & Pain Med, Inselspital, Bern, Switzerland.
   [Heinisch, Paul Philipp] Tech Univ, German Heart Ctr Munich, Dept Congenital & Pediat Heart Surg, Munich, Germany.
   [Mihalj, Maks] Bern Univ Hosp, Inselspital, Dept Cardiovasc Surg, Bern, Switzerland.
   [Carrel, Thierry] Univ Hosp Zurich, Dept Cardiovasc Surg, Zurich, Switzerland.
C3 University of Bern; University Hospital of Bern; Technical University of Munich; German Heart Centre Munich; University of Bern; University Hospital of Bern; University of Zurich; University Zurich Hospital
RP Luedi, MM (通讯作者)，Univ Bern, Bern Univ Hosp, Dept Anaesthesiol & Pain Med, Inselspital, Bern, Switzerland.
EM Markus.Luedi2@insel.ch
CR AANTAA R, 1993, ACTA ANAESTH SCAND, V37, P433, DOI 10.1111/j.1399-6576.1993.tb03743.x
   Abbas AK, 2019, BASIC IMMUNOLOGY: FUNCTIONS AND DISORDERS OF THE IMMUNE SYSTEM, V0, P0
   Abd Elrazek E, 1999, ANAESTHESIA, V54, P1104, DOI 10.1046/j.1365-2044.1999.01031.x
   Abuelezz SA, 2017, J NEUROIMMUNE PHARM, V12, P277, DOI 10.1007/s11481-016-9712-7
   Adam I, 2018, ONCOIMMUNOLOGY, V7, P0, DOI 10.1080/2162402X.2018.1486353
   Agudelo LZ, 2014, CELL, V159, P33, DOI 10.1016/j.cell.2014.07.051
   Ahn S, 2021, CLIN NUTR, V40, P3668, DOI 10.1016/j.clnu.2021.05.008
   Albini E, 2017, J CELL MOL MED, V21, P165, DOI 10.1111/jcmm.12954
   Anquetil F, 2018, DIABETES, V67, P1858, DOI 10.2337/db17-1281
   Baban B, 2013, EXP MOL PATHOL, V94, P343, DOI 10.1016/j.yexmp.2012.11.004
   Barnes NA, 2009, J IMMUNOL, V183, P5768, DOI 10.4049/jimmunol.0803480
   Bartok O, 2020, NATURE, V0, P0, DOI DOI 10.1038/s41586-020-03054-1
   Bianco NR, 2009, ARTHRITIS RHEUM-US, V60, P380, DOI 10.1002/art.24229
   Blumenthal A, 2012, PLOS ONE, V7, P0, DOI 10.1371/journal.pone.0037314
   Brandacher G, 2007, KIDNEY INT, V71, P60, DOI 10.1038/sj.ki.5002023
   Bulloch K, 2008, J COMP NEUROL, V508, P687, DOI 10.1002/cne.21668
   Busbee PB, 2013, NUTR REV, V71, P353, DOI 10.1111/nure.12024
   Chen AQ, 2021, FRONT CARDIOVASC MED, V8, P0, DOI 10.3389/fcvm.2021.691548
   Desborough JP, 2000, BRIT J ANAESTH, V85, P109, DOI 10.1093/bja/85.1.109
   Ehrlich AK, 2018, TOXICOL SCI, V161, P310, DOI 10.1093/toxsci/kfx215
   Eleftheriadis T, 2021, MOL MED REP, V23, P0, DOI 10.3892/mmr.2021.12111
   ENGQUIST A, 1977, ACTA ANAESTH SCAND, V21, P330, DOI 10.1111/j.1399-6576.1977.tb01227.x
   Fontenot JD, 2003, NAT IMMUNOL, V4, P330, DOI 10.1038/ni904
   Gassanov N, 2014, J AM SOC NEPHROL, V25, P216, DOI 10.1681/ASN.2013070708
   Goudot C, 2017, IMMUNITY, V47, P582, DOI 10.1016/j.immuni.2017.08.016
   Gramatzki D, 2009, ONCOGENE, V28, P2593, DOI 10.1038/onc.2009.104
   HALL GM, 1985, ANN ROY COLL SURG, V67, P25
   Hornyák L, 2018, FRONT IMMUNOL, V9, P0, DOI 10.3389/fimmu.2018.00151
   Hoshi M, 2014, INFECT IMMUN, V82, P4487, DOI 10.1128/IAI.02113-14
   Jeong YI, 2009, J BIOL CHEM, V284, P3700, DOI 10.1074/jbc.M807328200
   Kak Gunjan, 2018, BIOMOLECULAR CONCEPTS, V9, P64, DOI 10.1515/bmc-2018-0007
   Kiank C, 2010, PLOS ONE, V5, P0, DOI 10.1371/journal.pone.0011825
   Kim J, 2021, ADV WOUND CARE, V10, P357, DOI 10.1089/wound.2020.1215
   Kirmeier E, 2019, LANCET RESP MED, V7, P129, DOI 10.1016/S2213-2600(18)30294-7
   Ladomersky E, 2018, CLIN CANCER RES, V24, P2559, DOI 10.1158/1078-0432.CCR-17-3573
   Leon J, 2004, LIFE SCI, V75, P765, DOI 10.1016/j.lfs.2004.03.003
   Litzenburger UM, 2014, ONCOTARGET, V5, P1038, DOI 10.18632/oncotarget.1637
   Liu WL, 2014, J VIROL, V88, P6660, DOI 10.1128/JVI.03678-13
   Liu YY, 2018, CANCER CELL, V33, P480, DOI 10.1016/j.ccell.2018.02.005
   Loick HM, 1999, ANESTH ANALG, V88, P701, DOI 10.1097/00000539-199904000-00001
   Lord JM, 2014, LANCET, V384, P1455, DOI 10.1016/S0140-6736(14)60687-5
   Lowes DA, 2011, BRIT J ANAESTH, V107, P193, DOI 10.1093/bja/aer149
   Mandarano M, 2020, FRONT IMMUNOL, V11, P0, DOI 10.3389/fimmu.2020.00839
   Mantel PY, 2006, J IMMUNOL, V176, P3593, DOI 10.4049/jimmunol.176.6.3593
   Mao RC, 2011, J VIROL, V85, P1048, DOI 10.1128/JVI.01998-10
   Marttila S, 2011, IMMUN AGEING, V8, P0, DOI 10.1186/1742-4933-8-9
   Mbongue JC, 2015, VACCINES-BASEL, V3, P703, DOI 10.3390/vaccines3030703
   Meireson A, 2020, FRONT IMMUNOL, V11, P0, DOI 10.3389/fimmu.2020.531491
   Minniti G, 2009, ANTICANCER RES, V29, P5171
   Moon YW, 2015, J IMMUNOTHER CANCER, V3, P0, DOI 10.1186/s40425-015-0094-9
   Moreno ACR, 2018, FRONT IMMUNOL, V9, P0, DOI 10.3389/fimmu.2018.01914
   Munn DH, 2013, TRENDS IMMUNOL, V34, P137, DOI 10.1016/j.it.2012.10.001
   Nazzal D, 2014, CELL DEATH DIS, V5, P0, DOI 10.1038/cddis.2014.377
   Opitz CA, 2011, NATURE, V478, P197, DOI 10.1038/nature10491
   Pallotta MT, 2011, NAT IMMUNOL, V12, P870, DOI 10.1038/ni.2077
   Pantouris G, 2014, AMINO ACIDS, V46, P2155, DOI 10.1007/s00726-014-1766-3
   Piper CJM, 2019, CELL REP, V29, P1878, DOI 10.1016/j.celrep.2019.10.018
   Planès R, 2013, PLOS ONE, V8, P0, DOI 10.1371/journal.pone.0074551
   Prendergast GC, 2018, INT REV CEL MOL BIO, V336, P175, DOI 10.1016/bs.ircmb.2017.07.004
   Rabbani MAG, 2017, VIROLOGY, V503, P46, DOI 10.1016/j.virol.2017.01.007
   Raeven P, 2018, THERANOSTICS, V8, P3348, DOI 10.7150/thno.23453
   Rashidi A, 2020, CANCER IMMUNOL IMMUN, V69, P81, DOI 10.1007/s00262-019-02441-6
   Rosell FI, 2011, J BIOL CHEM, V286, P29273, DOI 10.1074/jbc.M111.262139
   Sadik A, 2020, CELL, V182, P1252, DOI 10.1016/j.cell.2020.07.038
   Sage LK, 2014, VIRAL IMMUNOL, V27, P112, DOI 10.1089/vim.2013.0105
   Schefold JC, 2016, RESUSCITATION, V107, P107, DOI 10.1016/j.resuscitation.2016.07.239
   Schefold JC, 2010, SCAND J INFECT DIS, V42, P164, DOI 10.3109/00365540903405768
   Schmidt A, 2012, FRONT IMMUNOL, V3, P0, DOI 10.3389/fimmu.2012.00051
   Schmidt SV, 2014, FRONT IMMUNOL, V5, P0, DOI 10.3389/fimmu.2014.00384
   Schulz S, 2015, CLIN EXP IMMUNOL, V180, P484, DOI 10.1111/cei.12586
   Sheeran P, 1997, BRIT J ANAESTH, V78, P201, DOI 10.1093/bja/78.2.201
   Shin JH, 2013, P NATL ACAD SCI USA, V110, P12391, DOI 10.1073/pnas.1302856110
   Singh NP, 2020, INT J MOL SCI, V21, P0, DOI 10.3390/ijms21217849
   Sun X, 2012, J CLIN IMMUNOL, V32, P837, DOI 10.1007/s10875-012-9681-4
   Takada K, 2020, J CANCER RES CLIN, V146, P2639, DOI 10.1007/s00432-020-03250-6
   Takenaka MC, 2019, NAT NEUROSCI, V22, P729, DOI 10.1038/s41593-019-0370-y
   Tattevin P, 2010, J INFECT DIS, V201, P956, DOI 10.1086/650996
   TAYLOR MW, 1991, FASEB J, V5, P2516, DOI 10.1096/fasebj.5.11.1907934
   Théate I, 2015, CANCER IMMUNOL RES, V3, P161, DOI 10.1158/2326-6066.CIR-14-0137
   Wang Xin, 2018, ZHONGGUO DANG DAI ER KE ZA ZHI, V20, P28
   Watanabe N, 2005, NATURE, V436, P1181, DOI 10.1038/nature03886
   Xie FT, 2015, TRANSPL IMMUNOL, V33, P69, DOI 10.1016/j.trim.2015.05.003
   Yoshio S, 2016, HEPATOLOGY, V63, P83, DOI 10.1002/hep.28282
   Zhai LJ, 2018, CELL MOL IMMUNOL, V15, P447, DOI 10.1038/cmi.2017.143
   Zhai LJ, 2017, BRAIN BEHAV IMMUN, V62, P24, DOI 10.1016/j.bbi.2017.01.022
NR 85
TC 15
Z9 16
U1 0
U2 7
PU FRONTIERS MEDIA SA
PI LAUSANNE
PA AVENUE DU TRIBUNAL FEDERAL 34, LAUSANNE, CH-1015, SWITZERLAND
SN 1664-042X
EI 
J9 FRONT PHYSIOL
JI Front. Physiol.
PD NOV 8
PY 2021
VL 12
IS 
BP 
EP 
DI 10.3389/fphys.2021.766511
PG 10
WC Physiology
SC Physiology
GA XA6RR
UT WOS:000720771800001
PM 34819875
DA 2025-02-17
ER

PT J
AU Brettschneider, EES
   Terabe, M
AF Brettschneider, Emily E. S.
   Terabe, Masaki
TI The Role of NKT Cells in Glioblastoma
SO CELLS
LA English
DT Review
DE glioblastoma; natural killer T cell (NKT); lipid antigen; brain tumor; tumor immunity; glioma
ID killer-t-cells; experimental autoimmune encephalomyelitis; multiple-sclerosis; suppressor-cells; dendritic cells; alpha-galactosylceramide; tumor immunosurveillance; differential expression; adaptive immunity; peripheral-blood
AB Glioblastoma is an aggressive and deadly cancer, but to date, immunotherapies have failed to make significant strides in improving prognoses for glioblastoma patients. One of the current challenges to developing immunological interventions for glioblastoma is our incomplete understanding of the numerous immunoregulatory mechanisms at play in the glioblastoma tumor microenvironment. We propose that Natural Killer T (NKT) cells, which are unconventional T lymphocytes that recognize lipid antigens presented by CD1d molecules, may play a key immunoregulatory role in glioblastoma. For example, evidence suggests that the activation of type I NKT cells can facilitate anti-glioblastoma immune responses. On the other hand, type II NKT cells are known to play an immunosuppressive role in other cancers, as well as to cross-regulate type I NKT cell activity, although their specific role in glioblastoma remains largely unclear. This review provides a summary of our current understanding of NKT cells in the immunoregulation of glioblastoma as well as highlights the involvement of NKT cells in other cancers and central nervous system diseases.
C1 [Brettschneider, Emily E. S.; Terabe, Masaki] NCI, Neurooncol Branch, Ctr Canc Res, NIH, Bethesda, MD 20892 USA.
   [Brettschneider, Emily E. S.] Univ Oxford, Ludwig Inst Canc Res, Nuffield Dept Med, Oxford OX3 7DQ, England.
C3 National Institutes of Health (NIH) - USA; NIH National Cancer Institute (NCI); Ludwig Institute for Cancer Research; University of Oxford
RP Terabe, M (通讯作者)，NCI, Neurooncol Branch, Ctr Canc Res, NIH, Bethesda, MD 20892 USA.
EM emily.steffke@ludwig.ox.ac.uk; terabe@mail.nih.gov
FU Intramural Research Program of the NIH, National Cancer Institute, the Center for Cancer Research; Marshall Scholarship from the Marshall Aid Commemoration Commission; NIH-Oxford-Cambridge-Scholars Program
CR Aldape K, 2019, NAT REV CLIN ONCOL, V16, P509, DOI 10.1038/s41571-019-0177-5
   Ambrosino E, 2007, J IMMUNOL, V179, P5126, DOI 10.4049/jimmunol.179.8.5126
   Anderson BL, 2013, MOLECULES, V18, P15662, DOI 10.3390/molecules181215662
   Araki M, 2003, INT IMMUNOL, V15, P279, DOI 10.1093/intimm/dxg029
   Ariga T, 2008, NEUROSIGNALS, V16, P226, DOI 10.1159/000111565
   Aspelund A, 2015, J EXP MED, V212, P991, DOI 10.1084/jem.20142290
   Baranek T, 2020, CELL REP, V32, P0, DOI 10.1016/j.celrep.2020.108116
   Bellone M, 2010, PLOS ONE, V5, P0, DOI 10.1371/journal.pone.0008646
   BENDELAC A, 1995, SCIENCE, V268, P863, DOI 10.1126/science.7538697
   Bertaut A, 2016, ONCOTARGET, V7, P70948, DOI 10.18632/oncotarget.10898
   Bianchini E, 2017, IMMUNOL LETT, V183, P1, DOI 10.1016/j.imlet.2017.01.009
   Bjordahl RL, 2012, PLOS ONE, V7, P0, DOI 10.1371/journal.pone.0042635
   Blomqvist M, 2009, EUR J IMMUNOL, V39, P1726, DOI 10.1002/eji.200839001
   Borg NA, 2007, NATURE, V448, P44, DOI 10.1038/nature05907
   Brown NF, 2018, BRIT J CANCER, V119, P1171, DOI 10.1038/s41416-018-0258-8
   Chang DH, 2008, BLOOD, V112, P1308, DOI 10.1182/blood-2008-04-149831
   Chang PP, 2012, NAT IMMUNOL, V13, P35, DOI 10.1038/ni.2166
   Chang YJ, 2016, ORG LETT, V18, P808, DOI 10.1021/acs.orglett.6b00090
   Chen ZH, 2017, CANCER RES, V77, P2266, DOI 10.1158/0008-5472.CAN-16-2310
   Cox D, 2009, PLOS ONE, V4, P0, DOI 10.1371/journal.pone.0005325
   Crane AT, 2020, PLOS ONE, V15, P0, DOI 10.1371/journal.pone.0232858
   Cronk James C, 2013, F1000PRIME REP, V5, P53, DOI 10.12703/P5-53
   Crough T, 2004, BRIT J CANCER, V91, P1880, DOI 10.1038/sj.bjc.6602218
   Crowe NY, 2005, J EXP MED, V202, P1279, DOI 10.1084/jem.20050953
   Crowe NY, 2002, J EXP MED, V196, P119, DOI 10.1084/jem.20020092
   Daubon T, 2020, FRONT IMMUNOL, V11, P0, DOI 10.3389/fimmu.2020.585616
   Davalos D, 2005, NAT NEUROSCI, V8, P752, DOI 10.1038/nn1472
   Davies DC, 2002, J ANAT, V200, P639, DOI 10.1046/j.1469-7580.2002.00065.x
   De Biasi S, 2016, FRONT IMMUNOL, V7, P0, DOI 10.3389/fimmu.2016.00555
   De Santo C, 2008, J CLIN INVEST, V118, P4036, DOI 10.1172/JCI36264
   De Santo C, 2010, NAT IMMUNOL, V11, P1039, DOI 10.1038/ni.1942
   Démoulins T, 2003, IMMUNOL LETT, V90, P223, DOI 10.1016/j.imlet.2003.09.014
   Denney L, 2012, J IMMUNOL, V189, P551, DOI 10.4049/jimmunol.1103608
   Dhodapkar KM, 2004, INT J CANCER, V109, P893, DOI 10.1002/ijc.20050
   Dhodapkar MV, 2003, J EXP MED, V197, P1667, DOI 10.1084/jem.20021650
   Dubinski D, 2016, NEURO-ONCOLOGY, V18, P807, DOI 10.1093/neuonc/nov280
   Exley MA, 2001, J IMMUNOL, V167, P5531, DOI 10.4049/jimmunol.167.10.5531
   Fabris D, 2017, BIOCHIMIE, V137, P56, DOI 10.1016/j.biochi.2017.03.001
   Fecci PE, 2006, CANCER RES, V66, P3294, DOI 10.1158/0008-5472.CAN-05-3773
   Fecci PE, 2006, CLIN CANCER RES, V12, P4294, DOI 10.1158/1078-0432.CCR-06-0053
   Fichtner-Feigl S, 2008, CANCER RES, V68, P3467, DOI 10.1158/0008-5472.CAN-07-5301
   Fox LM, 2009, PLOS BIOL, V7, P0, DOI 10.1371/journal.pbio.1000228
   Frederico SC, 2021, FRONT ONCOL, V11, P0, DOI 10.3389/fonc.2021.672508
   Fujii SI, 2007, IMMUNOL REV, V220, P183, DOI 10.1111/j.1600-065X.2007.00561.x
   Fujii SI, 2004, J EXP MED, V199, P1607, DOI 10.1084/jem.20040317
   Furlan R, 2003, EUR J IMMUNOL, V33, P1830, DOI 10.1002/eji.200323885
   Gabrilovich DI, 2009, NAT REV IMMUNOL, V9, P162, DOI 10.1038/nri2506
   Gausling R, 2001, CLIN IMMUNOL, V98, P11, DOI 10.1006/clim.2000.4942
   Gebremeskel S, 2015, ONCOIMMUNOLOGY, V4, P0, DOI 10.1080/2162402X.2014.995562
   Giaccone G, 2002, CLIN CANCER RES, V8, P3702
   Gieryng A, 2017, LAB INVEST, V97, P498, DOI 10.1038/labinvest.2017.19
   Giussani P, 2012, CANCER INVEST, V30, P27, DOI 10.3109/07357907.2011.629379
   Godfrey DI, 2015, NAT IMMUNOL, V16, P1114, DOI 10.1038/ni.3298
   Godfrey DI, 2004, NAT REV IMMUNOL, V4, P231, DOI 10.1038/nri1309
   Gumperz JE, 2002, J EXP MED, V195, P625, DOI 10.1084/jem.20011786
   Halder RC, 2007, J CLIN INVEST, V117, P2302, DOI 10.1172/JCI31602
   Hanahan D, 2011, CELL, V144, P646, DOI 10.1016/j.cell.2011.02.013
   Hara A, 2021, CANCER IMMUNOL IMMUN, V70, P1239, DOI 10.1007/s00262-020-02742-1
   Hermans IF, 2003, J IMMUNOL, V171, P5140, DOI 10.4049/jimmunol.171.10.5140
   Horinaka A, 2016, CANCER SCI, V107, P207, DOI 10.1111/cas.12866
   Hu JM, 2021, SCI ADV, V7, P0, DOI 10.1126/sciadv.abc2511
   Hu XT, 2020, CELL RES, V30, P229, DOI 10.1038/s41422-020-0287-8
   Hunn MK, 2012, CLIN CANCER RES, V18, P6446, DOI 10.1158/1078-0432.CCR-12-0704
   Hussain G, 2019, LIPIDS HEALTH DIS, V18, P0, DOI 10.1186/s12944-019-0965-z
   Hussain SF, 2006, NEURO-ONCOLOGY, V8, P261, DOI 10.1215/15228517-2006-008
   Iliff JJ, 2012, SCI TRANSL MED, V4, P0, DOI 10.1126/scitranslmed.3003748
   Illés Z, 2000, J IMMUNOL, V164, P4375, DOI 10.4049/jimmunol.164.8.4375
   Ishikawa E, 2005, INT J CANCER, V117, P265, DOI 10.1002/ijc.21197
   Iwasawa T, 2018, INT J ONCOL, V52, P1255, DOI 10.3892/ijo.2018.4266
   Izhak L, 2013, ONCOIMMUNOLOGY, V2, P0, DOI 10.4161/onci.24211
   Izhak L, 2013, CANCER RES, V73, P1514, DOI 10.1158/0008-5472.CAN-12-2567
   Jahng A, 2004, J EXP MED, V199, P947, DOI 10.1084/jem.20031389
   Jahng AW, 2001, J EXP MED, V194, P1789, DOI 10.1084/jem.194.12.1789
   Jung E, 2019, NAT NEUROSCI, V22, P1951, DOI 10.1038/s41593-019-0540-y
   Kawano T, 1998, P NATL ACAD SCI USA, V95, P5690, DOI 10.1073/pnas.95.10.5690
   King IL, 2012, NAT IMMUNOL, V13, P44, DOI 10.1038/ni.2172
   Kipnis J, 2018, NAT REV IMMUNOL, V18, P83, DOI 10.1038/nri.2017.152
   Kipnis J, 2016, SCIENCE, V353, P766, DOI 10.1126/science.aag2638
   Ko HJ, 2009, J IMMUNOL, V182, P1818, DOI 10.4049/jimmunol.0802430
   Kojo S, 2005, J IMMUNOL, V175, P3648, DOI 10.4049/jimmunol.175.6.3648
   Korn T, 2017, NAT REV IMMUNOL, V17, P179, DOI 10.1038/nri.2016.144
   Learn CA, 2006, CLIN CANCER RES, V12, P7306, DOI 10.1158/1078-0432.CCR-06-1727
   Lee JH, 2018, NATURE, V560, P243, DOI 10.1038/s41586-018-0389-3
   Lee JM, 2012, INT J CANCER, V131, P741, DOI 10.1002/ijc.26411
   Lee PT, 2002, J EXP MED, V195, P637, DOI 10.1084/jem.20011908
   Lee YJ, 2015, IMMUNITY, V43, P566, DOI 10.1016/j.immuni.2015.06.025
   Lee YJ, 2013, NAT IMMUNOL, V14, P1146, DOI 10.1038/ni.2731
   Li QY, 2018, NAT REV IMMUNOL, V18, P225, DOI 10.1038/nri.2017.125
   Liang J, 2014, CLIN CANCER RES, V20, P187, DOI 10.1158/1078-0432.CCR-13-1279
   Liu DF, 2013, CLIN IMMUNOL, V149, P55, DOI 10.1016/j.clim.2013.06.005
   Liu HY, 2018, ONCOTARGET, V9, P2887, DOI 10.18632/oncotarget.23208
   Lohr J, 2011, CLIN CANCER RES, V17, P4296, DOI 10.1158/1078-0432.CCR-10-2557
   Louveau A, 2015, NATURE, V523, P337, DOI 10.1038/nature14432
   Louyeau A, 2015, TRENDS IMMUNOL, V36, P569, DOI 10.1016/j.it.2015.08.006
   Lukas RV, 2019, ONCOLOGY-NY, V33, P91
   Lynch L, 2015, NAT IMMUNOL, V16, P85, DOI 10.1038/ni.3047
   Lyon JG, 2017, ADV DRUG DELIVER REV, V114, P19, DOI 10.1016/j.addr.2017.06.006
   Maricic I, 2014, J IMMUNOL, V193, P1035, DOI 10.4049/jimmunol.1302898
   Mars LT, 2014, PLOS ONE, V9, P0, DOI 10.1371/journal.pone.0087717
   Mars LT, 2002, J IMMUNOL, V168, P6007, DOI 10.4049/jimmunol.168.12.6007
   Mason M, 2017, J NEURO-ONCOL, V132, P463, DOI 10.1007/s11060-017-2395-y
   Matsuda JL, 2003, P NATL ACAD SCI USA, V100, P8395, DOI 10.1073/pnas.1332805100
   Melum E, 2019, NAT IMMUNOL, V20, P1644, DOI 10.1038/s41590-019-0504-0
   Miyamoto K, 2001, NATURE, V413, P531, DOI 10.1038/35097097
   Molinaro AM, 2019, NAT REV NEUROL, V15, P405, DOI 10.1038/s41582-019-0220-2
   Moreira-Teixeira L, 2012, J IMMUNOL, V188, P624, DOI 10.4049/jimmunol.1102281
   Motohashi S, 2011, CLIN IMMUNOL, V140, P167, DOI 10.1016/j.clim.2011.01.009
   NAKAMURA O, 1991, ACTA NEUROCHIR, V109, P34, DOI 10.1007/BF01405694
   Nieda M, 2004, BLOOD, V103, P383, DOI 10.1182/blood-2003-04-1155
   Norris GT, 2019, J EXP MED, V216, P60, DOI 10.1084/jem.20180199
   OKeeffe J, 2008, J NEUROL SCI, V275, P22, DOI 10.1016/j.jns.2008.07.007
   Ohkawa Y, 2015, J BIOL CHEM, V290, P16043, DOI 10.1074/jbc.M114.635755
   Okai M, 2002, VOX SANG, V83, P250, DOI 10.1046/j.1423-0410.2002.00217.x
   Owens T, 2008, J NEUROPATH EXP NEUR, V67, P1113, DOI 10.1097/NEN.0b013e31818f9ca8
   Pál E, 2001, J IMMUNOL, V166, P662, DOI 10.4049/jimmunol.166.1.662
   Parekh Vrajesh V, 2013, J IMMUNOL, V190, P1948, DOI 10.4049/jimmunol.1201718
   Park JM, 2005, INT J CANCER, V114, P80, DOI 10.1002/ijc.20669
   Patel AP, 2014, SCIENCE, V344, P1396, DOI 10.1126/science.1254257
   Paul S, 2019, J IMMUNOTHER CANCER, V7, P0, DOI 10.1186/s40425-019-0697-7
   Pernber Z, 2007, BBA-MOL CELL BIOL L, V1771, P202, DOI 10.1016/j.bbalip.2006.12.007
   Podbielska M, 2018, J NEUROL SCI, V385, P198, DOI 10.1016/j.jns.2017.12.022
   Quail DF, 2017, CANCER CELL, V31, P326, DOI 10.1016/j.ccell.2017.02.009
   Radjavi A, 2014, MOL PSYCHIATR, V19, P531, DOI 10.1038/mp.2013.79
   Ratnam NM, 2019, NEURO-ONCOLOGY, V21, P37, DOI 10.1093/neuonc/noy084
   Renukaradhya GJ, 2008, BLOOD, V111, P5637, DOI 10.1182/blood-2007-05-092866
   Robinson SA, 2020, ORG BIOMOL CHEM, V18, P2739, DOI 10.1039/d0ob00223b
   Rodriguez PC, 2004, CANCER RES, V64, P5839, DOI 10.1158/0008-5472.CAN-04-0465
   Roesch S, 2018, INT J MOL SCI, V19, P0, DOI 10.3390/ijms19020436
   Roth TL, 2014, NATURE, V505, P223, DOI 10.1038/nature12808
   Rustenhoven J, 2021, CELL, V184, P1000, DOI 10.1016/j.cell.2020.12.040
   Sa G, 2009, CANCER RES, V69, P3095, DOI 10.1158/0008-5472.CAN-08-3776
   Sag D, 2014, J CLIN INVEST, V124, P3725, DOI 10.1172/JCI72308
   Sampson JH, 2020, NAT REV CANCER, V20, P12, DOI 10.1038/s41568-019-0224-7
   Schartner JM, 2005, GLIA, V51, P279, DOI 10.1002/glia.20201
   Schmieg J, 2003, J EXP MED, V198, P1631, DOI 10.1084/jem.20031192
   Sedic M, 2019, ANTICANCER RES, V39, P41, DOI 10.21873/anticanres.13078
   Shimizu K, 2007, J IMMUNOL, V178, P2853, DOI 10.4049/jimmunol.178.5.2853
   Singh AK, 2001, J EXP MED, V194, P1801, DOI 10.1084/jem.194.12.1801
   Smolders J, 2018, NAT COMMUN, V9, P0, DOI 10.1038/s41467-018-07053-9
   Smyth MJ, 2000, J EXP MED, V191, P661, DOI 10.1084/jem.191.4.661
   Song E, 2020, NATURE, V577, P689, DOI 10.1038/s41586-019-1912-x
   Steinbach K, 2016, J EXP MED, V213, P1571, DOI 10.1084/jem.20151916
   Stupp R, 2005, NEW ENGL J MED, V352, P987, DOI 10.1056/NEJMoa043330
   Tachibana T, 2005, CLIN CANCER RES, V11, P7322, DOI 10.1158/1078-0432.CCR-05-0877
   Tang B, 2014, J BIOL CHEM, V289, P34595, DOI 10.1074/jbc.M114.614503
   Teige A, 2004, J IMMUNOL, V172, P186, DOI 10.4049/jimmunol.172.1.186
   Terabe M, 2004, CURR OPIN IMMUNOL, V16, P157, DOI 10.1016/j.coi.2004.01.010
   Terabe M, 2003, J EXP MED, V198, P1741, DOI 10.1084/jem.20022227
   Terabe M, 2000, NAT IMMUNOL, V1, P515, DOI 10.1038/82771
   Terabe M, 2007, TRENDS IMMUNOL, V28, P491, DOI 10.1016/j.it.2007.05.008
   Terabe M, 2018, FRONT IMMUNOL, V9, P0, DOI 10.3389/fimmu.2018.01838
   Terabe M, 2014, CANCER IMMUNOL IMMUN, V63, P199, DOI 10.1007/s00262-013-1509-4
   Terabe M, 2008, ADV CANCER RES, V101, P277, DOI 10.1016/S0065-230X(08)00408-9
   Urban SL, 2020, NAT IMMUNOL, V21, P938, DOI 10.1038/s41590-020-0711-8
   van der Vliet HJJ, 2008, J IMMUNOL, V180, P7287, DOI 10.4049/jimmunol.180.11.7287
   van der Vliet HJJ, 2001, CLIN IMMUNOL, V100, P144, DOI 10.1006/clim.2001.5060
   Van Kaer L, 2015, IMMUNOLOGY, V146, P1, DOI 10.1111/imm.12485
   Venkatesh HS, 2019, NATURE, V573, P539, DOI 10.1038/s41586-019-1563-y
   Vidal K, 1996, SEMIN IMMUNOL, V8, P117, DOI 10.1006/smim.1996.0014
   Wakim LM, 2012, J IMMUNOL, V189, P3462, DOI 10.4049/jimmunol.1201305
   Wang Y, 2019, FRONT IMMUNOL, V10, P0, DOI 10.3389/fimmu.2019.00352
   Wang Y, 2018, FRONT IMMUNOL, V8, P0, DOI 10.3389/fimmu.2017.01945
   Waziri A, 2008, J IMMUNOL, V180, P7673, DOI 10.4049/jimmunol.180.11.7673
   Webb TJ, 2012, CANCER RES, V72, P3744, DOI 10.1158/0008-5472.CAN-11-2695
   Wei J, 2013, CLIN DEV IMMUNOL, V0, P0, DOI DOI 10.1155/2013/285246
   Wen PY, 2020, NEURO-ONCOLOGY, V22, P1073, DOI 10.1093/neuonc/noaa106
   Wilson EH, 2010, J CLIN INVEST, V120, P1368, DOI 10.1172/JCI41911
   Wingender G, 2012, GASTROENTEROLOGY, V143, P418, DOI 10.1053/j.gastro.2012.04.017
   Wingender G, 2012, J IMMUNOL, V188, P3000, DOI 10.4049/jimmunol.1101273
   Wintterle S, 2003, CANCER RES, V63, P7462
   Won WJ, 2019, CELL STRESS, V3, P47, DOI 10.15698/cst2019.02.176
   Woroniecka K, 2018, CLIN CANCER RES, V24, P4175, DOI 10.1158/1078-0432.CCR-17-1846
   Woroniecka KI, 2018, CLIN CANCER RES, V24, P3792, DOI 10.1158/1078-0432.CCR-18-0047
   Wu DX, 2017, IMMUNOBIOLOGY, V222, P440, DOI 10.1016/j.imbio.2016.08.005
   Wu DY, 2003, J EXP MED, V198, P173, DOI 10.1084/jem.20030446
   Wu SY, 2017, FRONT BIOSCI-LANDMRK, V22, P1805
   Wu TN, 2011, P NATL ACAD SCI USA, V108, P17275, DOI 10.1073/pnas.1114255108
   Yanagisawa K, 2002, J IMMUNOL, V168, P6494, DOI 10.4049/jimmunol.168.12.6494
   Yang WH, 2011, INVEST OPHTH VIS SCI, V52, P3094, DOI 10.1167/iovs.10-7067
   Yee PP, 2020, NAT COMMUN, V11, P0, DOI 10.1038/s41467-020-19193-y
   Yeh SC, 2016, P NATL ACAD SCI USA, V113, P5592, DOI 10.1073/pnas.1604721113
   Yu KOA, 2005, P NATL ACAD SCI USA, V102, P3383, DOI 10.1073/pnas.0407488102
   Yue SC, 2005, P NATL ACAD SCI USA, V102, P11811, DOI 10.1073/pnas.0503366102
   Zajonc DM, 2007, CURR TOP MICROBIOL, V314, P27
   Zajonc DM, 2005, J EXP MED, V202, P1517, DOI 10.1084/jem.20051625
   Zengeler KE, 2021, NAT REV IMMUNOL, V21, P454, DOI 10.1038/s41577-020-00487-7
   Zhou L, 2020, FRONT CELL DEV BIOL, V8, P0, DOI 10.3389/fcell.2020.00384
NR 187
TC 9
Z9 12
U1 1
U2 8
PU MDPI
PI BASEL
PA ST ALBAN-ANLAGE 66, CH-4052 BASEL, SWITZERLAND
SN 
EI 2073-4409
J9 CELLS-BASEL
JI Cells
PD JUL 15
PY 2021
VL 10
IS 7
BP 
EP 
DI 10.3390/cells10071641
PG 23
WC Cell Biology
SC Cell Biology
GA TO4GX
UT WOS:000676873400001
PM 34208864
DA 2025-02-17
ER

PT J
AU Karlsson, J
   Luly, KM
   Tzeng, SY
   Green, JJ
AF Karlsson, Johan
   Luly, Kathryn M.
   Tzeng, Stephany Y.
   Green, Jordan J.
TI Nanoparticle designs for delivery of nucleic acid therapeutics as brain cancer therapies
SO ADVANCED DRUG DELIVERY REVIEWS
LA English
DT Review
DE Nanoparticles; Biomaterials; Gene delivery; RNA delivery; BBB crossing; Targeted delivery; Glioblastoma; Intracellular delivery
ID mesenchymal stem-cells; biodegradable polymeric nanoparticles; convection-enhanced delivery; targeted gene delivery; central-nervous-system; messenger-rna; glioblastoma-multiforme; endosomal escape; dendritic cells; t-cells
AB Glioblastoma (GBM) is an aggressive central nervous system cancer with a dismal prognosis. The standard of care involves surgical resection followed by radiotherapy and chemotherapy, but five-year survival is only 5.6% despite these measures. Novel therapeutic approaches, such as immunotherapies, targeted therapies, and gene therapies, have been explored to attempt to extend survival for patients. Nanoparticles have been receiving increasing attention as promising vehicles for non-viral nucleic acid delivery in the context of GBM, though delivery is often limited by low blood-brain barrier permeability, particle instability, and low trafficking to target brain structures and cells. In this review, nanoparticle design considerations and new advances to overcome nucleic acid delivery challenges to treat brain cancer are summarized and discussed. (c) 2021 Elsevier B.V. All rights reserved.
C1 [Karlsson, Johan; Luly, Kathryn M.; Tzeng, Stephany Y.; Green, Jordan J.] Johns Hopkins Univ, Sch Med, Dept Biomed Engn, Inst NanoBioTechnol, Baltimore, MD 21231 USA.
   [Green, Jordan J.] Johns Hopkins Univ, Sch Med, Translat Tissue Engn Ctr, Baltimore, MD 21205 USA.
   [Green, Jordan J.] Johns Hopkins Univ, Sch Med, Bloomberg Kimmel Inst Canc Immunotherapy, Baltimore, MD 21231 USA.
   [Green, Jordan J.] Johns Hopkins Univ, Sch Med, Dept Ophthalmol Oncol Neurosurg, Baltimore, MD 21231 USA.
   [Green, Jordan J.] Johns Hopkins Univ, Sch Med, Dept Mat Sci & Engn, Baltimore, MD 21231 USA.
   [Green, Jordan J.] Johns Hopkins Univ, Sch Med, Dept Chem & Biomol Engn, Baltimore, MD 21231 USA.
C3 Johns Hopkins University; Johns Hopkins University; Johns Hopkins University; Johns Hopkins University; Johns Hopkins University; Johns Hopkins University
RP Karlsson, J; Green, JJ (通讯作者)，Johns Hopkins Univ, Sch Med, Dept Biomed Engn, Inst NanoBioTechnol, Baltimore, MD 21231 USA.
EM jkarlss1@jhu.edu; green@jhu.edu
FU NIH [R01CA228133, R37CA246699, P41EB028239]; Bloomberg-Kimmel Institute for Cancer Immunotherapy
CR Abbott NJ, 2006, NAT REV NEUROSCI, V7, P41, DOI 10.1038/nrn1824
   Abedi-Gaballu F, 2018, APPL MATER TODAY, V12, P177, DOI 10.1016/j.apmt.2018.05.002
   Abels ER, 2019, CELL REP, V28, P3105, DOI 10.1016/j.celrep.2019.08.036
   Aboody KS, 2000, P NATL ACAD SCI USA, V97, P12846, DOI 10.1073/pnas.97.23.12846
   Amit D, 2012, INT J CLIN EXP MED, V5, P124
   An ZY, 2018, ONCOGENE, V37, P1561, DOI 10.1038/s41388-017-0045-7
   Anraku Y, 2017, NAT COMMUN, V8, P0, DOI 10.1038/s41467-017-00952-3
   Bae Y, 2017, J PHARM SCI-US, V106, P1618, DOI 10.1016/j.xphs.2017.01.034
   Bae Y, 2016, INT J PHARMACEUT, V515, P186, DOI 10.1016/j.ijpharm.2016.09.083
   Banks WA, 2016, NAT REV DRUG DISCOV, V15, P275, DOI 10.1038/nrd.2015.21
   Ben-Akiva E, 2020, SCI ADV, V6, P0, DOI 10.1126/sciadv.aay9035
   Bielamowicz K, 2018, NEURO-ONCOLOGY, V20, P506, DOI 10.1093/neuonc/nox182
   Billingsley MM, 2020, NANO LETT, V20, P1578, DOI 10.1021/acs.nanolett.9b04246
   Bloch O, 2012, J NEUROSURG, V117, P1032, DOI 10.3171/2012.9.JNS12504
   Bowman RL, 2014, IMMUNOTHERAPY-UK, V6, P663, DOI 10.2217/IMT.14.48
   BREM H, 1995, LANCET, V345, P1008, DOI 10.1016/S0140-6736(95)90755-6
   Brown CE, 2016, NEW ENGL J MED, V375, P2561, DOI 10.1056/NEJMoa1610497
   Cabral H, 2018, CHEM REV, V118, P6844, DOI 10.1021/acs.chemrev.8b00199
   Cai LL, 2020, ADV FUNCT MATER, V30, P0, DOI 10.1002/adfm.201909999
   Caruso HG, 2019, J NEURO-ONCOL, V145, P429, DOI 10.1007/s11060-019-03311-y
   Chen JR, 2016, MEDICINE, V95, P0, DOI 10.1097/MD.0000000000002583
   Chen Y, 2012, ADV DRUG DELIVER REV, V64, P640, DOI 10.1016/j.addr.2011.11.010
   Cheng D, 2012, BIOMATERIALS, V33, P1170, DOI 10.1016/j.biomaterials.2011.10.057
   Cheng XW, 2016, ADV DRUG DELIVER REV, V99, P129, DOI 10.1016/j.addr.2016.01.022
   Chinot OL, 2014, NEW ENGL J MED, V370, P709, DOI 10.1056/NEJMoa1308345
   Choi CHJ, 2013, P NATL ACAD SCI USA, V110, P7625, DOI 10.1073/pnas.1305804110
   Cohen ZR, 2015, ACS NANO, V9, P1581, DOI 10.1021/nn506248s
   Cohen-Inbar O, 2016, J CLIN NEUROSCI, V33, P52, DOI 10.1016/j.jocn.2016.04.012
   Costa PM, 2013, MOL THER-NUCL ACIDS, V2, P0, DOI 10.1038/mtna.2013.30
   Cox A, 2018, ACS NANO, V12, P7292, DOI 10.1021/acsnano.8b03500
   Cuoco JA, 2018, WORLD NEUROSURG, V120, P302, DOI 10.1016/j.wneu.2018.08.202
   Daniels RA, 2005, CELL RES, V15, P430, DOI 10.1038/sj.cr.7290311
   Davis ME, 2010, NATURE, V464, P1067, DOI 10.1038/nature08956
   Deshane J, 2003, J BIOL CHEM, V278, P4135, DOI 10.1074/jbc.M205662200
   Desjardins A, 2018, NEW ENGL J MED, V379, P150, DOI 10.1056/NEJMoa1716435
   Do ASMS, 2020, MOL THER-ONCOLYTICS, V18, P295, DOI 10.1016/j.omto.2020.06.019
   Dominska M, 2010, J CELL SCI, V123, P1183, DOI 10.1242/jcs.066399
   Ehtesham M, 2002, CANCER RES, V62, P5657
   Field AC, 2013, PLOS ONE, V8, P0, DOI 10.1371/journal.pone.0068201
   Fillat C, 2003, CURRENT GENE THERAPY, V3, P13, DOI 10.2174/1566523033347426
   Fleming AB, 2002, CLIN PHARMACOKINET, V41, P403, DOI 10.2165/00003088-200241060-00002
   Friedmann-Morvinski Dinorah, 2014, CRITICAL REVIEWS IN ONCOGENESIS, V19, P327
   Gao XH, 2021, ADV MATER, V33, P0, DOI 10.1002/adma.202006116
   Gilbert MR, 2014, NEW ENGL J MED, V370, P699, DOI 10.1056/NEJMoa1308573
   Grayson ACR, 2003, NAT MATER, V2, P767, DOI 10.1038/nmat998
   Grisendi G, 2015, STEM CELLS, V33, P859, DOI 10.1002/stem.1903
   Guerrero-Cázares H, 2014, ACS NANO, V8, P5141, DOI 10.1021/nn501197v
   Gujrati M, 2014, MOL PHARMACEUT, V11, P2734, DOI 10.1021/mp400787s
   Guo DS, 2010, EXPERT OPIN BIOL TH, V10, P927, DOI 10.1517/14712598.2010.481667
   Hatakeyama H, 2013, BIOL PHARM BULL, V36, P892, DOI 10.1248/bpb.b13-00059
   Hayward SL, 2016, ONCOTARGET, V7, P34158, DOI 10.18632/oncotarget.8926
   Hennink WE, 2012, ADV DRUG DELIVER REV, V64, P223, DOI 10.1016/j.addr.2012.09.009
   Hervé F, 2008, AAPS J, V10, P455, DOI 10.1208/s12248-008-9055-2
   Hoshyar N, 2016, NANOMEDICINE-UK, V11, P673, DOI 10.2217/nnm.16.5
   Huang RQ, 2011, BIOMATERIALS, V32, P2399, DOI 10.1016/j.biomaterials.2010.11.079
   Hussain SF, 2006, NEURO-ONCOLOGY, V8, P261, DOI 10.1215/15228517-2006-008
   Jahangiri A, 2017, J NEUROSURG, V126, P191, DOI 10.3171/2016.1.JNS151591
   Jena L, 2020, DRUG DELIV TRANSL RE, V10, P304, DOI 10.1007/s13346-019-00679-2
   Jensen SA, 2013, SCI TRANSL MED, V5, P0, DOI 10.1126/scitranslmed.3006839
   Jiang SY, 2010, ADV MATER, V22, P920, DOI 10.1002/adma.200901407
   Jiang X, 2016, P NATL ACAD SCI USA, V113, P13857, DOI 10.1073/pnas.1615396113
   Jin J, 2011, BIOCONJUGATE CHEM, V22, P2568, DOI 10.1021/bc200406n
   Jung JJ, 2010, ANGEW CHEM INT EDIT, V49, P103, DOI 10.1002/anie.200905126
   Kadiyala P, 2019, ACS NANO, V13, P1365, DOI 10.1021/acsnano.8b06842
   Kamran N, 2016, EXPERT OPIN BIOL TH, V16, P1245, DOI 10.1080/14712598.2016.1212012
   Kanazawa T, 2014, MOL PHARMACEUT, V11, P1471, DOI 10.1021/mp400644e
   Kannan RM, 2014, J INTERN MED, V276, P579, DOI 10.1111/joim.12280
   Karlsson J, 2021, ADV FUNCT MATER, V31, P0, DOI 10.1002/adfm.202009768
   Karlsson J, 2019, NANOSCALE, V11, P20045, DOI 10.1039/c9nr04795f
   Karlsson J, 2018, ANNU REV CHEM BIOMOL, V9, P105, DOI 10.1146/annurev-chembioeng-060817-084055
   Keskin DB, 2019, NATURE, V565, P234, DOI 10.1038/s41586-018-0792-9
   Khan AR, 2017, J CONTROL RELEASE, V268, P364, DOI 10.1016/j.jconrel.2017.09.001
   Kievit FM, 2010, ACS NANO, V4, P4587, DOI 10.1021/nn1008512
   Kim C, 2011, MOL PHARMACEUT, V8, P1955, DOI 10.1021/mp100460h
   Kim J, 2020, ACS BIOMATER SCI ENG, V6, P2943, DOI 10.1021/acsbiomaterials.0c00116
   Kim JW, 2018, INT J PHARMACEUT, V544, P39, DOI 10.1016/j.ijpharm.2018.04.015
   Kim SS, 2014, ACS NANO, V8, P5494, DOI 10.1021/nn5014484
   Kitange GJ, 2009, NEURO-ONCOLOGY, V11, P281, DOI 10.1215/15228517-2008-090
   Kozielski KL, 2019, BIOMATERIALS, V209, P79, DOI 10.1016/j.biomaterials.2019.04.020
   Kozielski KL, 2014, ACS NANO, V8, P3232, DOI 10.1021/nn500704t
   Ku SH, 2016, ADV DRUG DELIVER REV, V104, P16, DOI 10.1016/j.addr.2015.10.015
   Kumthekar P, 2021, SCI TRANSL MED, V13, P0, DOI 10.1126/scitranslmed.abb3945
   Lam FC, 2018, NAT COMMUN, V9, P0, DOI 10.1038/s41467-018-04315-4
   Lawrence YR, 2010, INT J RADIAT ONCOL, V76, PS20, DOI 10.1016/j.ijrobp.2009.02.091
   Le Rhun E, 2019, CANCER TREAT REV, V80, P0, DOI 10.1016/j.ctrv.2019.101896
   Lee C, 2012, STEM CELLS, V30, P1064, DOI 10.1002/stem.1081
   Lei Y, 2013, J GENE MED, V15, P291, DOI 10.1002/jgm.2726
   Li M, 2019, STEM CELL RES THER, V10, P0, DOI 10.1186/s13287-019-1194-0
   Li SD, 2010, J CONTROL RELEASE, V145, P178, DOI 10.1016/j.jconrel.2010.03.016
   Li Y, 2020, FRONT ONCOL, V10, P0, DOI 10.3389/fonc.2020.01117
   Liang B, 2008, BIOCHEM BIOPH RES CO, V367, P874, DOI 10.1016/j.bbrc.2008.01.024
   Liu YJ, 2020, NANO LETT, V20, P1637, DOI 10.1021/acs.nanolett.9b04683
   Lochhead JJ, 2012, ADV DRUG DELIVER REV, V64, P614, DOI 10.1016/j.addr.2011.11.002
   Lopez-Bertoni H, 2018, NANO LETT, V18, P4086, DOI 10.1021/acs.nanolett.8b00390
   Louis DN, 2016, ACTA NEUROPATHOL, V131, P803, DOI 10.1007/s00401-016-1545-1
   Louveau A, 2015, NATURE, V523, P337, DOI 10.1038/nature14432
   Lu W, 2006, CANCER RES, V66, P11878, DOI 10.1158/0008-5472.CAN-06-2354
   Malik YS, 2018, ACTA BIOMATER, V80, P144, DOI 10.1016/j.actbio.2018.09.015
   Malla WA, 2020, FRONT CELL DEV BIOL, V8, P0, DOI 10.3389/fcell.2020.00524
   Mangraviti A, 2016, BIOMATERIALS, V100, P53, DOI 10.1016/j.biomaterials.2016.05.025
   Mangraviti A, 2015, ACS NANO, V9, P1236, DOI 10.1021/nn504905q
   Manikandan C, 2020, CANCER GENE THER, V27, P270, DOI 10.1038/s41417-019-0124-8
   Markov OO, 2012, J CONTROL RELEASE, V160, P200, DOI 10.1016/j.jconrel.2011.11.034
   Martens TF, 2014, NANO TODAY, V9, P344, DOI 10.1016/j.nantod.2014.04.011
   McFerrin MB, 2006, NEURON GLIA BIOL, V2, P39, DOI 10.1017/S1740925X06000044
   Meka RR, 2019, NANOSCALE, V11, P7931, DOI 10.1039/c8nr10293g
   Melamed JR, 2018, MOL PHARMACEUT, V15, P5135, DOI 10.1021/acs.molpharmaceut.8b00707
   Melamed JR, 2018, MOL THER-NUCL ACIDS, V12, P207, DOI 10.1016/j.omtn.2018.05.008
   Mendes LP, 2017, MOLECULES, V22, P0, DOI 10.3390/molecules22091401
   Meo SA, 2021, EUR REV MED PHARMACO, V25, P1663, DOI 10.26355/eurrev_202102_24877
   Mi P, 2020, ADV MATER, V32, P0, DOI 10.1002/adma.201902604
   Min HS, 2020, ANGEW CHEM INT EDIT, V59, P8173, DOI 10.1002/anie.201914751
   Mitchell MJ, 2021, NAT REV DRUG DISCOV, V20, P101, DOI 10.1038/s41573-020-0090-8
   Mozhei O, 2020, CANCERS, V12, P0, DOI 10.3390/cancers12123724
   Nagy A, 2019, PATHOL ONCOL RES, V25, P21, DOI 10.1007/s12253-017-0311-6
   OReilly RK, 2006, CHEM SOC REV, V35, P1068, DOI 10.1039/b514858h
   ORourke DM, 2017, SCI TRANSL MED, V9, P0, DOI 10.1126/scitranslmed.aaa0984
   Olden BR, 2018, J CONTROL RELEASE, V282, P140, DOI 10.1016/j.jconrel.2018.02.043
   Osorio Joseph A, 2014, CNS ONCOL, V3, P359, DOI 10.2217/cns.14.36
   Ostrom QT, 2018, NEURO-ONCOLOGY, V20, P1, DOI 10.1093/neuonc/noy131
   Parayath NN, 2020, NAT COMMUN, V11, P0, DOI 10.1038/s41467-020-19486-2
   Pardridge WM, 2007, DRUG DISCOV TODAY, V12, P54, DOI 10.1016/j.drudis.2006.10.013
   Pardridge William M, 2005, NEURORX, V2, P3
   PARDRIDGE WM, 1993, J CLIN INVEST, V92, P2224, DOI 10.1172/JCI116825
   Parker N, 2005, ANAL BIOCHEM, V338, P284, DOI 10.1016/j.ab.2004.12.026
   Parodi A, 2013, NAT NANOTECHNOL, V8, P61, DOI 10.1038/nnano.2012.212
   Patel MA, 2014, CANCERS, V6, P1953, DOI 10.3390/cancers6041953
   Penumarthi A, 2017, J NANOPART RES, V19, P0, DOI 10.1007/s11051-017-3902-y
   Preusser M, 2015, NAT REV NEUROL, V11, P504, DOI 10.1038/nrneurol.2015.139
   Preusser M, 2011, ANN NEUROL, V70, P9, DOI 10.1002/ana.22425
   Qiao CM, 2018, ADV MATER, V30, P0, DOI 10.1002/adma.201705054
   Rainov NG, 2000, HUM GENE THER, V11, P2389, DOI 10.1089/104303400750038499
   Reap EA, 2018, CANCER RES, V78, P256, DOI 10.1158/0008-5472.CAN-17-0469
   Reardon DA, 2014, NEURO-ONCOLOGY, V16, P1441, DOI 10.1093/neuonc/nou212
   Rideau E, 2018, CHEM SOC REV, V47, P0, DOI 10.1039/c8cs00162f
   Riley RS, 2019, NAT REV DRUG DISCOV, V18, P175, DOI 10.1038/s41573-018-0006-z
   Rizzuti M, 2015, DRUG DISCOV TODAY, V20, P76, DOI 10.1016/j.drudis.2014.09.017
   Rodriguez PL, 2013, SCIENCE, V339, P971, DOI 10.1126/science.1229568
   Routkevitch D, 2020, ACS BIOMATER SCI ENG, V6, P3411, DOI 10.1021/acsbiomaterials.0c00271
   Ruan SB, 2021, ADV SCI, V8, P0, DOI 10.1002/advs.202004025
   Rui Y, 2019, SCI ADV, V5, P0, DOI 10.1126/sciadv.aay3255
   Saka M, 2010, J NEUROSURG, V113, P270, DOI 10.3171/2009.9.JNS09708
   Sampson JH, 2010, J CLIN ONCOL, V28, P4722, DOI 10.1200/JCO.2010.28.6963
   Sasportas LS, 2009, P NATL ACAD SCI USA, V106, P4822, DOI 10.1073/pnas.0806647106
   Schafer FQ, 2001, FREE RADICAL BIO MED, V30, P1191, DOI 10.1016/S0891-5849(01)00480-4
   Sercombe L, 2015, FRONT PHARMACOL, V6, P0, DOI 10.3389/fphar.2015.00286
   Shete HK, 2014, J NANOSCI NANOTECHNO, V14, P460, DOI 10.1166/jnn.2014.9082
   Singh P, 2020, MOL PHARMACEUT, V17, P4040, DOI 10.1021/acs.molpharmaceut.0c00709
   Smith TT, 2017, NAT NANOTECHNOL, V12, P813, DOI 10.1038/NNANO.2017.57
   Sonawane ND, 2003, J BIOL CHEM, V278, P44826, DOI 10.1074/jbc.M308643200
   Sousa C, 2017, FRONT IMMUNOL, V8, P0, DOI 10.3389/fimmu.2017.00198
   Srinivas R, 2010, J MED CHEM, V53, P1387, DOI 10.1021/jm901295s
   Stephen ZR, 2014, ACS NANO, V8, P10383, DOI 10.1021/nn503735w
   Stupp R, 2005, NEW ENGL J MED, V352, P987, DOI 10.1056/NEJMoa043330
   Stupp R, 2017, JAMA-J AM MED ASSOC, V318, P2306, DOI 10.1001/jama.2017.18718
   Suk JS, 2016, ADV DRUG DELIVER REV, V99, P28, DOI 10.1016/j.addr.2015.09.012
   Tan AC, 2020, CA-CANCER J CLIN, V70, P299, DOI 10.3322/caac.21613
   Taylor OG, 2019, FRONT ONCOL, V9, P0, DOI 10.3389/fonc.2019.00963
   Tzeng SY, 2018, CURR OPIN BIOMED ENG, V7, P42, DOI 10.1016/j.cobme.2018.09.005
   Tzeng SY, 2016, BIOENG TRANSL MED, V1, P149, DOI 10.1002/btm2.10019
   Tzeng SY, 2013, ADV HEALTHC MATER, V2, P468, DOI 10.1002/adhm.201200257
   Tzeng SY, 2011, BIOMATERIALS, V32, P5402, DOI 10.1016/j.biomaterials.2011.04.016
   Ubiali F, 2007, INT IMMUNOL, V19, P1063, DOI 10.1093/intimm/dxm079
   van der Vos KE, 2016, NEURO-ONCOLOGY, V18, P58, DOI 10.1093/neuonc/nov244
   Van Woensel M, 2017, SCI REP-UK, V7, P0, DOI 10.1038/s41598-017-17327-9
   Van Woensel M, 2016, J CONTROL RELEASE, V227, P71, DOI 10.1016/j.jconrel.2016.02.032
   Vangala V, 2020, MOL PHARMACEUT, V17, P1859, DOI 10.1021/acs.molpharmaceut.9b01271
   Vaughan HJ, 2020, ADV MATER, V32, P0, DOI 10.1002/adma.201901081
   Vik-Mo EO, 2013, CANCER IMMUNOL IMMUN, V62, P1499, DOI 10.1007/s00262-013-1453-3
   Vilalta M, 2008, STEM CELLS DEV, V17, P993, DOI 10.1089/scd.2007.0201
   Wang DR, 2020, SCI TRANSL MED, V12, P0, DOI 10.1126/scitranslmed.aaw2672
   Wang J, 2014, BIOCONJUGATE CHEM, V25, P414, DOI 10.1021/bc400552t
   Wang J, 2013, INT J PHARMACEUT, V458, P48, DOI 10.1016/j.ijpharm.2013.10.017
   Wang K, 2021, ADV FUNCT MATER, V31, P0, DOI 10.1002/adfm.202007166
   Westphal M, 2003, NEURO-ONCOLOGY, V5, P79, DOI 10.1215/15228517-5-2-79
   Whitehead KA, 2009, NAT REV DRUG DISCOV, V8, P129, DOI 10.1038/nrd2742
   Wilson MH, 2007, MOL THER, V15, P139, DOI 10.1038/sj.mt.6300028
   Wollmann G, 2012, CANCER J, V18, P69, DOI 10.1097/PPO.0b013e31824671c9
   Yoshida T, 2012, PATHOL INT, V62, P463, DOI 10.1111/j.1440-1827.2012.02823.x
   Young RM, 2015, ANN TRANSL MED, V3, P0, DOI 10.3978/j.issn.2305-5839.2015.05.10
   Yu D, 2017, P NATL ACAD SCI USA, V114, PE6147, DOI 10.1073/pnas.1701911114
   Yuan XP, 2006, CANCER RES, V66, P2630, DOI 10.1158/0008-5472.CAN-05-1682
   Zhan CY, 2012, CHEM-ASIAN J, V7, P91, DOI 10.1002/asia.201100570
   Zhang F, 2019, NAT COMMUN, V10, P0, DOI 10.1038/s41467-019-11911-5
   Zheng M, 2019, ADV MATER, V31, P0, DOI 10.1002/adma.201903277
   Zheng M, 2018, TRENDS BIOTECHNOL, V36, P562, DOI 10.1016/j.tibtech.2018.01.006
   Zhu HF, 2020, PATHOL ONCOL RES, V26, P2135, DOI 10.1007/s12253-019-00759-1
   Zhu XK, 2015, ONCOTARGET, V6, P171, DOI 10.18632/oncotarget.2767
   Zou Y, 2020, ADV MATER, V32, P0, DOI 10.1002/adma.202000416
NR 189
TC 39
Z9 40
U1 6
U2 64
PU ELSEVIER
PI AMSTERDAM
PA RADARWEG 29, 1043 NX AMSTERDAM, NETHERLANDS
SN 0169-409X
EI 1872-8294
J9 ADV DRUG DELIVER REV
JI Adv. Drug Deliv. Rev.
PD DEC 15
PY 2021
VL 179
IS 
BP 
EP 
DI 10.1016/j.addr.2021.113999
EA NOV 2021
PG 21
WC Pharmacology & Pharmacy
SC Pharmacology & Pharmacy
GA WY5EP
UT WOS:000719301500003
PM 34715258
DA 2025-02-17
ER

PT J
AU Ross, JL
   Vega, JV
   Plant, A
   MacDonald, TJ
   Becher, OJ
   Hambardzumyan, D
AF Ross, James L.
   Vega, Jose Velazquez
   Plant, Ashley
   MacDonald, Tobey J.
   Becher, Oren J.
   Hambardzumyan, Dolores
TI Tumour immune landscape of paediatric high-grade gliomas
SO BRAIN
LA English
DT Review
DE paediatric glioma; diffuse intrinsic pontine glioma; tumour associated macrophage; inflammation; histone
ID malignant gliomas; dendritic cells; brain-stem; pontine glioma; glioblastoma; management; children; reveals; temozolomide; inhibition
AB Over the past decade, remarkable progress has been made towards elucidating the origin and genomic landscape of childhood high-grade brain tumours. It has become evident that paediatric high-grade gliomas differ from those in adults with respect to multiple defining aspects including: DNA copy number, gene expression profiles, tumour locations within the CNS and genetic alterations such as somatic histone mutations. Despite these advances, clinical trials for children with gliomas have historically been based on ineffective adult regimens that fail to take into consideration the fundamental biological differences between the two. Additionally, although our knowledge of the intrinsic cellular mechanisms driving tumour progression has considerably expanded, little is known about the dynamic tumour immune microenvironment in paediatric high-grade gliomas. In this review, we explore the genetic and epigenetic landscape of these gliomas and how this drives the creation of specific tumour subgroups with meaningful survival outcomes. Further, we provide a comprehensive analysis of the paediatric high-grade glioma tumour immune microenvironment and discuss emerging therapeutic efforts aimed at exploiting the immune functions of these tumours.
C1 [Ross, James L.] Emory Univ, Emory Vaccine Ctr, Dept Microbiol & Immunol, Sch Med, Atlanta, GA 30322 USA.
   [Vega, Jose Velazquez] Emory Univ, Sch Med, Dept Pathol & Lab Med, Atlanta, GA 30322 USA.
   [Plant, Ashley; Becher, Oren J.] Ann & Robert H Lurie Childrens Hosp Chicago, Div Hematol Oncol & Stem Cell Transplant, Chicago, IL 60611 USA.
   [MacDonald, Tobey J.] Emory Univ, Aflac Canc & Blood Disorders Ctr, Dept Pediat, Childrens Healthcare Atlanta,Sch Med, Atlanta, GA 30322 USA.
   [Hambardzumyan, Dolores] Mt Sinai Icahn Sch Med, Tisch Canc Inst, Dept Oncol Sci, New York, NY 10029 USA.
   [Hambardzumyan, Dolores] Mt Sinai Icahn Sch Med, Dept Neurosurg, New York, NY 10029 USA.
C3 Emory University; Emory University; Ann & Robert H. Lurie Children's Hospital of Chicago; Children's Healthcare of Atlanta (CHOA); Emory University; Icahn School of Medicine at Mount Sinai; Icahn School of Medicine at Mount Sinai
RP Hambardzumyan, D (通讯作者)，1425 Madison Ave,15th Floor,Room 15-20B, New York, NY 10029 USA.; Ross, JL (通讯作者)，1510 Clifton Rd,Room G-211, Atlanta, GA 30322 USA.
EM james.ross@emory.edu; dolares.hambardzumyan@mssm.com
FU National Cancer Institute [F31CA232531]; Cancer Research Instute; National Institutes of Health [NS106554]
CR Ahmed N, 2017, JAMA ONCOL, V3, P1094, DOI 10.1001/jamaoncol.2017.0184
   Ardon H, 2010, PEDIATR BLOOD CANCER, V54, P519, DOI 10.1002/pbc.22319
   Aziz-Bose R, 2019, CURR OPIN ONCOL, V31, P522, DOI 10.1097/CCO.0000000000000577
   Bailey CP, 2020, NEURO-ONCOLOGY, V22, P1302, DOI 10.1093/neuonc/noaa058
   Bender S, 2013, CANCER CELL, V24, P660, DOI 10.1016/j.ccr.2013.10.006
   Benitez-Ribas D, 2018, FRONT ONCOL, V8, P0, DOI 10.3389/fonc.2018.00127
   Bernstock JD, 2020, HUM GENE THER, V31, P1132, DOI 10.1089/hum.2020.101
   Bouffet E, 2016, J CLIN ONCOL, V34, P2206, DOI 10.1200/JCO.2016.66.6552
   Braunstein S, 2017, J NEURO-ONCOL, V134, P541, DOI 10.1007/s11060-017-2393-0
   Brown NF, 2018, BRIT J CANCER, V119, P1171, DOI 10.1038/s41416-018-0258-8
   Buczkowicz P, 2014, NAT GENET, V46, P451, DOI 10.1038/ng.2936
   Butowski N, 2009, J NEURO-ONCOL, V91, P175, DOI 10.1007/s11060-008-9693-3
   Butowski N, 2009, J NEURO-ONCOL, V91, P183, DOI 10.1007/s11060-008-9705-3
   Caretti V, 2014, ACTA NEUROPATHOL, V127, P897, DOI 10.1007/s00401-014-1272-4
   Caruso DA, 2005, CANCER-AM CANCER SOC, V103, P1280, DOI 10.1002/cncr.20911
   Chen ZH, 2020, GLIA, V68, P2148, DOI 10.1002/glia.23883
   Chen ZH, 2017, CANCER RES, V77, P2266, DOI 10.1158/0008-5472.CAN-16-2310
   Chheda ZS, 2018, J EXP MED, V215, P141, DOI 10.1084/jem.20171046
   Cockle JV, 2017, MOL THER-ONCOLYTICS, V5, P75, DOI 10.1016/j.omto.2017.04.002
   Cohen KJ, 2017, NEURO-ONCOLOGY, V19, P1025, DOI 10.1093/neuonc/nox021
   Cohen KJ, 2011, NEURO-ONCOLOGY, V13, P317, DOI 10.1093/neuonc/noq191
   Cordero FJ, 2017, MOL CANCER RES, V15, P1243, DOI 10.1158/1541-7786.MCR-16-0389
   Curtin JF, 2006, J IMMUNOL, V176, P3566, DOI 10.4049/jimmunol.176.6.3566
   De Haas AH, 2008, GLIA, V56, P888, DOI 10.1002/glia.20663
   De Vleeschouwer S, 2008, CLIN CANCER RES, V14, P3098, DOI 10.1158/1078-0432.CCR-07-4875
   Desjardins A, 2018, NEW ENGL J MED, V379, P150, DOI 10.1056/NEJMoa1716435
   Diwanji TP, 2017, ADOLESC HEALTH MED T, V8, P99, DOI 10.2147/AHMT.S53391
   Doorn KJ, 2015, FRONT CELL NEUROSCI, V9, P0, DOI 10.3389/fncel.2015.00084
   Dorfer C, 2021, ACTA NEUROCHIR, V163, P2025, DOI 10.1007/s00701-020-04589-y
   Ebrahimi A, 2016, ACTA NEUROPATHOL COM, V4, P0, DOI 10.1186/s40478-016-0331-6
   Faria CMC, 2011, J NEUROSURG-PEDIATR, V8, P119, DOI 10.3171/2011.5.PEDS1140
   Filbin MG, 2018, SCIENCE, V360, P331, DOI 10.1126/science.aao4750
   Finlay JL, 1999, CHILD NERV SYST, V15, P786, DOI 10.1007/s003810050471
   Fischer U, 2005, ONCOGENE, V24, P1231, DOI 10.1038/sj.onc.1208290
   Foster JB, 2019, NEURO-ONCOLOGY, V21, P1226, DOI 10.1093/neuonc/noz077
   Friedman GK, 2018, SCI REP-UK, V8, P0, DOI 10.1038/s41598-018-32353-x
   Garcia-Fabiani MB, 2020, METHOD ENZYMOL, V632, P369, DOI 10.1016/bs.mie.2019.05.023
   Geletneky K, 2010, NEURO-ONCOLOGY, V12, P804, DOI 10.1093/neuonc/noq023
   Ginhoux F, 2010, SCIENCE, V330, P841, DOI 10.1126/science.1194637
   Goldberg AD, 2010, CELL, V140, P678, DOI 10.1016/j.cell.2010.01.003
   Grabert K, 2016, NAT NEUROSCI, V19, P504, DOI 10.1038/nn.4222
   Grabovska Y, 2020, NAT COMMUN, V11, P0, DOI 10.1038/s41467-020-18070-y
   Griesinger AM, 2013, J IMMUNOL, V191, P4880, DOI 10.4049/jimmunol.1301966
   Guerra-García P, 2020, PEDIATR BLOOD CANCER, V67, P0, DOI 10.1002/pbc.28011
   Guerrini-Rousseau L, 2019, NEURO-ONCOL ADV, V1, P0, DOI 10.1093/noajnl/vdz033
   Hartman LLR, 2014, J PEDIAT HEMATOL ONC, V36, P451, DOI 10.1097/MPH.0000000000000047
   Hegi ME, 2005, NEW ENGL J MED, V352, P997, DOI 10.1056/NEJMoa043331
   Herting CJ, 2019, BRAIN, V142, P3834, DOI 10.1093/brain/awz331
   Herz J, 2017, IMMUNITY, V46, P943, DOI 10.1016/j.immuni.2017.06.007
   Hilf N, 2019, NATURE, V565, P240, DOI 10.1038/s41586-018-0810-y
   Hoeman CM, 2019, NAT COMMUN, V10, P0, DOI 10.1038/s41467-019-08823-9
   Jakacki RI, 2016, NEURO-ONCOLOGY, V18, P1442, DOI 10.1093/neuonc/now038
   Jha P, 2019, NEUROPATHOLOGY, V39, P413, DOI 10.1111/neup.12594
   Jiang H, 2014, PLOS ONE, V9, P0, DOI 10.1371/journal.pone.0097407
   Johanns TM, 2016, CANCER DISCOV, V6, P1230, DOI 10.1158/2159-8290.CD-16-0575
   Jones C, 2014, NAT REV CANCER, V14, P651, DOI 10.1038/nrc3811
   Jones C, 2017, NEURO-ONCOLOGY, V19, P153, DOI 10.1093/neuonc/now101
   Josupeit R, 2016, VIRUSES-BASEL, V8, P0, DOI 10.3390/v8050138
   Juratli TA, 2018, PHARMACOL THERAPEUT, V182, P70, DOI 10.1016/j.pharmthera.2017.08.006
   Kaffes I, 2019, ONCOIMMUNOLOGY, V8, P0, DOI 10.1080/2162402X.2019.1655360
   Keskin DB, 2019, NATURE, V565, P234, DOI 10.1038/s41586-018-0792-9
   Kiprianova I, 2011, CLIN CANCER RES, V17, P5333, DOI 10.1158/1078-0432.CCR-10-3124
   Korin B, 2017, NAT NEUROSCI, V20, P1300, DOI 10.1038/nn.4610
   Korshunov A, 2015, ACTA NEUROPATHOL, V129, P669, DOI 10.1007/s00401-015-1405-4
   Koschmann C, 2016, ONCOTARGET, V7, P65696, DOI 10.18632/oncotarget.11602
   Kyritsis AP, 2010, NEURO-ONCOLOGY, V12, P104, DOI 10.1093/neuonc/nop011
   Lang FF, 2018, J CLIN ONCOL, V36, P1419, DOI 10.1200/JCO.2017.75.8219
   Larson JD, 2019, CANCER CELL, V35, P140, DOI 10.1016/j.ccell.2018.11.015
   Lasky JL, 2013, ANTICANCER RES, V33, P2047
   Lewis PW, 2013, SCIENCE, V340, P857, DOI 10.1126/science.1232245
   Lieberman NAP, 2019, NEURO-ONCOLOGY, V21, P83, DOI 10.1093/neuonc/noy145
   Lin GL, 2018, ACTA NEUROPATHOL COM, V6, P0, DOI 10.1186/s40478-018-0553-x
   Liu XY, 2014, CSH PERSPECT BIOL, V6, P0, DOI 10.1101/cshperspect.a018689
   Liu ZG, 2013, NEURO-ONCOLOGY, V15, P1173, DOI 10.1093/neuonc/not065
   Louis DN, 2016, ACTA NEUROPATHOL, V131, P803, DOI 10.1007/s00401-016-1545-1
   Lukas RV, 2019, ONCOLOGY-NY, V33, P91
   Mackay A, 2018, CANCER CELL, V33, P829, DOI 10.1016/j.ccell.2018.04.004
   Mackay A, 2017, CANCER CELL, V32, P520, DOI 10.1016/j.ccell.2017.08.017
   Majzner RG, 2019, CLIN CANCER RES, V25, P2560, DOI 10.1158/1078-0432.CCR-18-0432
   Margueron R, 2011, NATURE, V469, P343, DOI 10.1038/nature09784
   Martínez-Vélez N, 2019, NAT COMMUN, V10, P0, DOI 10.1038/s41467-019-10043-0
   Martinez-Velez N, 2019, ACTA NEUROPATHOL COM, V7, P0, DOI 10.1186/s40478-019-0714-6
   Mendez F, 2020, CLIN CANCER RES, V26, P4080, DOI 10.1158/1078-0432.CCR-19-3714
   Mosaab A, 2020, SCI REP-UK, V10, P0, DOI 10.1038/s41598-020-65272-x
   Mount CW, 2018, NAT MED, V24, P572, DOI 10.1038/s41591-018-0006-x
   Mueller S, 2020, J CLIN INVEST, V130, P6325, DOI 10.1172/JCI140378
   Nazha B, 2020, FRONT ONCOL, V10, P0, DOI 10.3389/fonc.2020.01000
   Ochs K, 2017, ONCOIMMUNOLOGY, V6, P0, DOI 10.1080/2162402X.2017.1328340
   Ostrom Quinn T, 2019, NEURO ONCOL, V21, Pv1, DOI 10.1093/neuonc/noz150
   Ostrom QT, 2014, NEURO-ONCOLOGY, V16, P1, DOI 10.1093/neuonc/nou223
   Pathania M, 2017, CANCER CELL, V32, P684, DOI 10.1016/j.ccell.2017.09.014
   Patil N, 2021, NEURO-ONCOLOGY, V23, P990, DOI 10.1093/neuonc/noaa295
   Patterson JD, 2020, FRONT ONCOL, V10, P0, DOI 10.3389/fonc.2020.01582
   Paugh BS, 2011, J CLIN ONCOL, V29, P3999, DOI 10.1200/JCO.2011.35.5677
   Paugh BS, 2010, J CLIN ONCOL, V28, P3061, DOI 10.1200/JCO.2009.26.7252
   Plant AS, 2018, J NEURO-ONCOL, V137, P269, DOI 10.1007/s11060-017-2737-9
   Pollack IF, 2006, J CLIN ONCOL, V24, P3431, DOI 10.1200/JCO.2006.05.7265
   Pollack IF, 2014, J CLIN ONCOL, V32, P2050, DOI 10.1200/JCO.2013.54.0526
   Robinson MH, 2020, J IMMUNOTHER CANCER, V8, P0, DOI 10.1136/jitc-2020-001066
   Rong Y, 2006, J NEUROPATH EXP NEUR, V65, P529, DOI 10.1097/00005072-200606000-00001
   Ross JL, 2017, SCI REP-UK, V7, P0, DOI 10.1038/s41598-017-15849-w
   Ross JL, 2021, BRAIN, V144, P53, DOI 10.1093/brain/awaa382
   Salazar AM, 1996, NEUROSURGERY, V38, P1096, DOI 10.1097/00006123-199606000-00006
   Sarthy JF, 2020, ELIFE, V9, P0, DOI 10.7554/elife.61090
   Schwartzentruber J, 2012, NATURE, V482, P226, DOI 10.1038/nature10833
   Shemer A, 2015, SEMIN IMMUNOPATHOL, V37, P613, DOI 10.1007/s00281-015-0519-z
   Shum T, 2017, CANCER DISCOV, V7, P1238, DOI 10.1158/2159-8290.CD-17-0538
   Silvin A, 2018, GLIA, V66, P2045, DOI 10.1002/glia.23458
   Solomon DA, 2016, BRAIN PATHOL, V26, P569, DOI 10.1111/bpa.12336
   Stucklin ASG, 2019, NAT COMMUN, V10, P0, DOI 10.1038/s41467-019-12187-5
   Sturm D, 2012, CANCER CELL, V22, P425, DOI 10.1016/j.ccr.2012.08.024
   Subashi E, 2016, J NEURO-ONCOL, V126, P243, DOI 10.1007/s11060-015-1969-9
   Tang X, 2019, MOL THER-ONCOLYTICS, V14, P279, DOI 10.1016/j.omto.2019.07.002
   Tasic B, 2016, NAT NEUROSCI, V19, P335, DOI 10.1038/nn.4216
   Tejada S, 2018, FRONT ONCOL, V8, P0, DOI 10.3389/fonc.2018.00061
   Tejada S, 2018, NEUROSURGERY, V83, P1050, DOI 10.1093/neuros/nyx507
   Thewissen K, 2014, MULT SCLER J, V20, P548, DOI 10.1177/1352458513505352
   Vanan MI, 2014, NEURO-ONCOL PRACT, V1, P145, DOI 10.1093/nop/npu022
   Vinci M, 2018, NAT MED, V24, P1204, DOI 10.1038/s41591-018-0086-7
   Wang LM, 2018, HUM PATHOL, V78, P89, DOI 10.1016/j.humpath.2018.04.015
   Wang SS, 2019, TRENDS IMMUNOL, V40, P748, DOI 10.1016/j.it.2019.05.009
   Wu G, 2014, NAT GENET, V46, P444, DOI 10.1038/ng.2938
   Wu G, 2012, NAT GENET, V44, P251, DOI 10.1038/ng.1102
   Yang T, 2013, WORLD NEUROSURG, V79, P537, DOI 10.1016/j.wneu.2012.09.015
   Yona S, 2013, IMMUNITY, V38, P79, DOI 10.1016/j.immuni.2012.12.001
   Yu LT, 2011, NEURO-ONCOLOGY, V13, P14, DOI 10.1093/neuonc/noq148
   Zhu XM, 2010, CANCER IMMUNOL IMMUN, V59, P1401, DOI 10.1007/s00262-010-0876-3
NR 127
TC 26
Z9 28
U1 1
U2 6
PU OXFORD UNIV PRESS
PI OXFORD
PA GREAT CLARENDON ST, OXFORD OX2 6DP, ENGLAND
SN 0006-8950
EI 1460-2156
J9 BRAIN
JI Brain
PD SEP 15
PY 2021
VL 144
IS 
BP 2594
EP 2609
DI 10.1093/brain/awab155
EA APR 2021
PG 16
WC Clinical Neurology; Neurosciences
SC Neurosciences & Neurology
GA XT6VH
UT WOS:000733722200021
PM 33856022
DA 2025-02-17
ER

PT J
AU De Leo, A
   Ugolini, A
   Veglia, F
AF De Leo, Alessandra
   Ugolini, Alessio
   Veglia, Filippo
TI Myeloid Cells in Glioblastoma Microenvironment
SO CELLS
LA English
DT Review
DE myeloid cells; tumor-associated macrophages; microglia; neutrophils; dendritic cells; myeloid-derived suppressor cells; glioma; brain cancers; glioblastoma
AB Glioblastoma (GBM) is the most aggressive, malignant primary brain tumor in adults. GBM is notoriously resistant to immunotherapy mainly due to its unique immune microenvironment. High dimensional data analysis reveals the extensive heterogeneity of immune components making up the GBM microenvironment. Myeloid cells are the most predominant contributors to the GBM microenvironment; these cells are critical regulators of immune and therapeutic responses to GBM. Here, we will review the most recent advances on the characteristics and functions of different populations of myeloid cells in GBM, including bone marrow-derived macrophages, microglia, myeloid-derived suppressor cells, dendritic cells, and neutrophils. Epigenetic, metabolic, and phenotypic peculiarities of microglia and bone marrow-derived macrophages will also be assessed. The final goal of this review will be to provide new insights into novel therapeutic approaches for specific targeting of myeloid cells to improve the efficacy of current treatments in GBM patients.
C1 [De Leo, Alessandra; Ugolini, Alessio; Veglia, Filippo] H Lee Moffitt Canc Ctr & Res Inst, Dept Immunooncol, Tampa, FL 33612 USA.
   [Ugolini, Alessio] Sapienza Univ Rome, Dept Expt Med, I-00185 Rome, Italy.
C3 H Lee Moffitt Cancer Center & Research Institute; Sapienza University Rome
RP Veglia, F (通讯作者)，H Lee Moffitt Canc Ctr & Res Inst, Dept Immunooncol, Tampa, FL 33612 USA.
EM alessandra.deleo@moffitt.org; alessio.ugolini@moffitt.org; filippo.veglia@moffitt.org
CR Akasaki Y, 2004, J IMMUNOL, V173, P4352, DOI 10.4049/jimmunol.173.7.4352
   Akkari L, 2020, SCI TRANSL MED, V12, P0, DOI 10.1126/scitranslmed.aaw7843
   Alban TJ, 2020, FRONT IMMUNOL, V11, P0, DOI 10.3389/fimmu.2020.01191
   Alban TJ, 2018, JCI INSIGHT, V3, P0, DOI 10.1172/jci.insight.122264
   Aldape K, 2019, NAT REV CLIN ONCOL, V16, P509, DOI 10.1038/s41571-019-0177-5
   Alshetaiwi H, 2020, SCI IMMUNOL, V5, P0, DOI 10.1126/sciimmunol.aay6017
   Amankulor NM, 2017, GENE DEV, V31, P774, DOI 10.1101/gad.294991.116
   Antunes ARP, 2020, ELIFE, V9, P0, DOI 10.7554/eLife.52176
   Bader JE, 2020, MOL CELL, V78, P1019, DOI 10.1016/j.molcel.2020.05.034
   Bambury RM, 2013, J NEURO-ONCOL, V114, P149, DOI 10.1007/s11060-013-1164-9
   Batich KA, 2020, CLIN CANCER RES, V26, P5297, DOI 10.1158/1078-0432.CCR-20-1082
   Batich KA, 2017, CLIN CANCER RES, V23, P1898, DOI 10.1158/1078-0432.CCR-16-2057
   Bauer M, 2012, PLOS ONE, V7, P0, DOI 10.1371/journal.pone.0039956
   Bayik D, 2020, CANCER DISCOV, V10, P1210, DOI 10.1158/2159-8290.CD-19-1355
   Bennett ML, 2016, P NATL ACAD SCI USA, V113, PE1738, DOI 10.1073/pnas.1525528113
   Bonifaz LC, 2004, J EXP MED, V199, P815, DOI 10.1084/jem.20032220
   Boroughs LK, 2015, NAT CELL BIOL, V17, P351, DOI 10.1038/ncb3124
   Bouzier-Sore AK, 2013, FRONT CELL NEUROSCI, V7, P0, DOI 10.3389/fncel.2013.00179
   Bowman RL, 2016, CELL REP, V17, P2445, DOI 10.1016/j.celrep.2016.10.052
   Brat DJ, 2015, NEW ENGL J MED, V372, P2481, DOI 10.1056/NEJMoa1402121
   Broz ML, 2014, CANCER CELL, V26, P638, DOI 10.1016/j.ccell.2014.09.007
   Butowski N, 2016, NEURO-ONCOLOGY, V18, P557, DOI 10.1093/neuonc/nov245
   Cassetta L, 2020, CURR BIOL, V30, PR246, DOI 10.1016/j.cub.2020.01.031
   Cassetta L, 2018, NAT REV DRUG DISCOV, V17, P887, DOI 10.1038/nrd.2018.169
   Chai EQ, 2019, CANCER MANAG RES, V11, P7307, DOI 10.2147/CMAR.S210545
   Chanmee T, 2014, CANCERS, V6, P1670, DOI 10.3390/cancers6031670
   Chen XB, 2014, CANCER RES, V74, P7285, DOI 10.1158/0008-5472.CAN-14-1240
   Chen ZH, 2017, CANCER RES, V77, P2266, DOI 10.1158/0008-5472.CAN-16-2310
   Chio CC, 2001, BRIT J CANCER, V85, P1185, DOI 10.1054/bjoc.2001.2055
   Chongsathidkiet P, 2018, NAT MED, V24, P1459, DOI 10.1038/s41591-018-0135-2
   Colegio OR, 2014, NATURE, V513, P559, DOI 10.1038/nature13490
   Condamine T, 2016, SCI IMMUNOL, V1, P0, DOI 10.1126/sciimmunol.aaf8943
   Coniglio SJ, 2012, MOL MED, V18, P519, DOI 10.2119/molmed.2011.00217
   Corzo CA, 2010, J EXP MED, V207, P2439, DOI 10.1084/jem.20100587
   Cristescu R, 2018, SCIENCE, V362, P197, DOI 10.1126/science.aar3593
   DAgostino PM, 2012, ACTA NEUROPATHOL, V124, P599, DOI 10.1007/s00401-012-1018-0
   De Boeck A, 2020, NAT COMMUN, V11, P0, DOI 10.1038/s41467-020-18569-4
   DeNardo DG, 2019, NAT REV IMMUNOL, V19, P369, DOI 10.1038/s41577-019-0127-6
   Diaz-Garcia CM, 2017, CELL METAB, V26, P361, DOI 10.1016/j.cmet.2017.06.021
   Dubinski D, 2016, NEURO-ONCOLOGY, V18, P807, DOI 10.1093/neuonc/nov280
   Fadul CE, 2011, NEURO-ONCOLOGY, V13, P393, DOI 10.1093/neuonc/noq204
   Flores CT, 2018, NAT COMMUN, V9, P0, DOI 10.1038/s41467-018-06182-5
   Fogg DK, 2006, SCIENCE, V311, P83, DOI 10.1126/science.1117729
   FORD AL, 1995, J IMMUNOL, V154, P4309
   Franklin RA, 2014, SCIENCE, V344, P921, DOI 10.1126/science.1252510
   Friebel E, 2020, CELL, V181, P1626, DOI 10.1016/j.cell.2020.04.055
   Gabrilovich DI, 2012, NAT REV IMMUNOL, V12, P253, DOI 10.1038/nri3175
   Gabrusiewicz K, 2017, TRANSL. IMMUNOTHER. BRAIN TUMORS, V0, PP63, DOI 10.1016/B978-0-12-802420-1.00004-1
   Garzon-Muvdi Tomas, 2018, ONCOTARGET, V9, P20681, DOI 10.18632/oncotarget.25061
   Genard G, 2017, FRONT IMMUNOL, V8, P0, DOI 10.3389/fimmu.2017.00828
   Gentles AJ, 2015, NAT MED, V21, P938, DOI 10.1038/nm.3909
   Gielen PR, 2016, NEURO-ONCOLOGY, V18, P1253, DOI 10.1093/neuonc/now034
   Gielen PR, 2015, J NEUROPATH EXP NEUR, V74, P390, DOI 10.1097/NEN.0000000000000183
   Ginhoux F, 2016, IMMUNITY, V44, P439, DOI 10.1016/j.immuni.2016.02.024
   Gosselin D, 2014, CELL, V159, P1327, DOI 10.1016/j.cell.2014.11.023
   Goswami S, 2020, NAT MED, V26, P39, DOI 10.1038/s41591-019-0694-x
   Hambardzumyan D, 2016, NAT NEUROSCI, V19, P20, DOI 10.1038/nn.4185
   Hammerich L, 2019, NAT MED, V25, P814, DOI 10.1038/s41591-019-0410-x
   Hor WS, 2003, J LEUKOCYTE BIOL, V73, P363, DOI 10.1189/jlb.0702375
   Huang B, 2006, CANCER RES, V66, P1123, DOI 10.1158/0008-5472.CAN-05-1299
   Huang YH, 2018, NAT REV IMMUNOL, V18, P195, DOI 10.1038/nri.2017.145
   Hudson AL, 2018, FRONT ONCOL, V8, P0, DOI 10.3389/fonc.2018.00314
   Hussain SF, 2006, NEURO-ONCOLOGY, V8, P261, DOI 10.1215/15228517-2006-008
   Iwatsuki K, 2000, NEUROL RES, V22, P465
   Jain P, 2010, J IMMUNOL, V184, P7196, DOI 10.4049/jimmunol.0901404
   Karachi A, 2018, NEURO-ONCOLOGY, V20, P1566, DOI 10.1093/neuonc/noy072
   Khasraw M, 2020, CLIN CANCER RES, V26, P5287, DOI 10.1158/1078-0432.CCR-20-1135
   Kioi M, 2010, J CLIN INVEST, V120, P694, DOI 10.1172/JCI40283
   Klemm F, 2020, CELL, V181, P1643, DOI 10.1016/j.cell.2020.05.007
   Komohara Y, 2008, J PATHOL, V216, P15, DOI 10.1002/path.2370
   Korzhevskii DE, 2016, NEUROSCI BEHAV PHYSI, V46, P284, DOI 10.1007/S11055-016-0231-Z
   Kumar V, 2016, IMMUNITY, V44, P303, DOI 10.1016/j.immuni.2016.01.014
   Ng LG, 2019, NAT REV IMMUNOL, V19, P255, DOI 10.1038/s41577-019-0141-8
   Lan J, 2018, INT J RADIAT ONCOL, V101, P74, DOI 10.1016/j.ijrobp.2018.01.071
   Li HQ, 2009, J IMMUNOL, V182, P240, DOI 10.4049/jimmunol.182.1.240
   Liang J, 2014, CLIN CANCER RES, V20, P187, DOI 10.1158/1078-0432.CCR-13-1279
   Lu-Emerson C, 2013, NEURO-ONCOLOGY, V15, P1079, DOI 10.1093/neuonc/not082
   Ma JL, 2010, BMC CANCER, V10, P0, DOI 10.1186/1471-2407-10-112
   Majety M, 2018, FEBS J, V285, P763, DOI 10.1111/febs.14277
   Maleszewska M, 2021, GLIA, V69, P109, DOI 10.1002/glia.23887
   Manda-Handzlik A, 2019, CELLS-BASEL, V8, P0, DOI 10.3390/cells8121477
   Markovic DS, 2005, J NEUROPATH EXP NEUR, V64, P754, DOI 10.1097/01.jnen.0000178445.33972.a9
   Martinez-Lage M, 2019, ACTA NEUROPATHOL COM, V7, P0, DOI 10.1186/s40478-019-0803-6
   Mason M, 2017, J NEURO-ONCOL, V132, P463, DOI 10.1007/s11060-017-2395-y
   Massara M, 2017, FRONT IMMUNOL, V8, P0, DOI 10.3389/fimmu.2017.01349
   Mastio J, 2019, J EXP MED, V216, P2150, DOI 10.1084/jem.20181952
   Merad M, 2013, ANNU REV IMMUNOL, V31, P563, DOI 10.1146/annurev-immunol-020711-074950
   Mi YJ, 2020, FRONT IMMUNOL, V11, P0, DOI 10.3389/fimmu.2020.00737
   Miao XL, 2018, ONCOL RES, V26, P173, DOI 10.3727/096504017X14841698396865
   Miller SD, 2007, ANN NY ACAD SCI, V1103, P179, DOI 10.1196/annals.1394.023
   Mishalian I, 2013, CANCER IMMUNOL IMMUN, V62, P1745, DOI 10.1007/s00262-013-1476-9
   Mitchell DA, 2015, NATURE, V519, P366, DOI 10.1038/nature14320
   Müller A, 2015, INT J CANCER, V137, P278, DOI 10.1002/ijc.29379
   Müller S, 2017, GENOME BIOL, V18, P0, DOI 10.1186/s13059-017-1362-4
   Noman MZ, 2014, J EXP MED, V211, P781, DOI 10.1084/jem.20131916
   Ohri CM, 2009, EUR RESPIR J, V33, P118, DOI 10.1183/09031936.00065708
   Ohri CM, 2010, BMC CANCER, V10, P0, DOI 10.1186/1471-2407-10-323
   Omuro A, 2013, JAMA-J AM MED ASSOC, V310, P1842, DOI 10.1001/jama.2013.280319
   Ostrand-Rosenberg S, 2019, FRONT ONCOL, V9, P0, DOI 10.3389/fonc.2019.00215
   Otvos B, 2016, STEM CELLS, V34, P2026, DOI 10.1002/stem.2393
   Peereboom DM, 2019, JCI INSIGHT, V4, P0, DOI 10.1172/jci.insight.130748
   Pelletier M, 2010, BLOOD, V115, P335, DOI 10.1182/blood-2009-04-216085
   Pinton L, 2019, J IMMUNOTHER CANCER, V7, P0, DOI 10.1186/s40425-019-0536-x
   Platten M, 2003, ANN NEUROL, V54, P388, DOI 10.1002/ana.10679
   Poon Candice C, 2019, ONCOTARGET, V10, P3129, DOI 10.18632/oncotarget.26863
   Pyonteck SM, 2013, NAT MED, V19, P1264, DOI 10.1038/nm.3337
   Quail DF, 2016, SCIENCE, V352, P0, DOI 10.1126/science.aad3018
   Raber PL, 2014, INT J CANCER, V134, P2853, DOI 10.1002/ijc.28622
   Rahbar A, 2016, ONCOIMMUNOLOGY, V5, P0, DOI 10.1080/2162402X.2015.1075693
   Koshkaki HR, 2020, J PERS MED, V10, P0, DOI 10.3390/jpm10030112
   Ramadan AM, 2018, JCI INSIGHT, V3, P0, DOI 10.1172/jci.insight.99208
   Ransohoff RM, 2012, NAT REV IMMUNOL, V12, P623, DOI 10.1038/nri3265
   Raychaudhuri B, 2015, J NEURO-ONCOL, V122, P293, DOI 10.1007/s11060-015-1720-6
   Raychaudhuri B, 2011, NEURO-ONCOLOGY, V13, P591, DOI 10.1093/neuonc/nor042
   Rodríguez-Prados JC, 2010, J IMMUNOL, V185, P605, DOI 10.4049/jimmunol.0901698
   Sa JK, 2020, GENOME BIOL, V21, P0, DOI 10.1186/s13059-020-02140-x
   Sagiv JY, 2015, CELL REP, V10, P562, DOI 10.1016/j.celrep.2014.12.039
   Salmon H, 2016, IMMUNITY, V44, P924, DOI 10.1016/j.immuni.2016.03.012
   Sampson JH, 2020, NAT REV CANCER, V20, P12, DOI 10.1038/s41568-019-0224-7
   Sampson JH, 2011, NEURO-ONCOLOGY, V13, P324, DOI 10.1093/neuonc/noq157
   Sánchez-Paulete AR, 2016, CANCER DISCOV, V6, P71, DOI 10.1158/2159-8290.CD-15-0510
   Sanchez-Perez LA, 2013, PLOS ONE, V8, P0, DOI 10.1371/journal.pone.0059082
   Satoh J, 2016, NEUROPATHOLOGY, V36, P39, DOI 10.1111/neup.12235
   Schernberg A, 2018, CLIN TRANSL RAD ONCO, V10, P47, DOI 10.1016/j.ctro.2018.04.002
   Segura E, 2013, ONCOIMMUNOLOGY, V2, P0, DOI 10.4161/onci.23851
   Seifert L, 2016, GASTROENTEROLOGY, V150, P1659, DOI 10.1053/j.gastro.2016.02.070
   Shand FHW, 2014, P NATL ACAD SCI USA, V111, P7771, DOI 10.1073/pnas.1402914111
   Sippel TR, 2011, CLIN CANCER RES, V17, P6992, DOI 10.1158/1078-0432.CCR-11-1107
   Sousa C, 2017, FRONT IMMUNOL, V8, P0, DOI 10.3389/fimmu.2017.00198
   Spranger S, 2017, CANCER CELL, V31, P711, DOI 10.1016/j.ccell.2017.04.003
   Srivastava S, 2019, CANCERS, V11, P0, DOI 10.3390/cancers11040537
   Strauss L, 2015, CANCER CELL, V28, P253, DOI 10.1016/j.ccell.2015.07.006
   Stupp R, 2017, JAMA-J AM MED ASSOC, V318, P2306, DOI 10.1001/jama.2017.18718
   Szulzewsky F, 2015, PLOS ONE, V10, P0, DOI 10.1371/journal.pone.0116644
   Tabatabai G, 2006, BRAIN, V129, P2426, DOI 10.1093/brain/awl173
   Takenaka MC, 2019, NAT NEUROSCI, V22, P729, DOI 10.1038/s41593-019-0370-y
   Tomaszewski W, 2019, CLIN CANCER RES, V25, P4202, DOI 10.1158/1078-0432.CCR-18-1627
   Ugolini A, 2020, JCI INSIGHT, V5, P0, DOI 10.1172/jci.insight.138581
   Umemura N, 2008, J LEUKOCYTE BIOL, V83, P1136, DOI 10.1189/jlb.0907611
   Veglia F, 2019, NATURE, V569, P73, DOI 10.1038/s41586-019-1118-2
   Veglia F, 2018, NAT IMMUNOL, V19, P108, DOI 10.1038/s41590-017-0022-x
   Veglia F, 2017, NAT COMMUN, V8, P0, DOI 10.1038/s41467-017-02186-9
   Veglia F, 2017, CURR OPIN IMMUNOL, V45, P43, DOI 10.1016/j.coi.2017.01.002
   Verhaak RGW, 2010, CANCER CELL, V17, P98, DOI 10.1016/j.ccr.2009.12.020
   von Roemeling CA, 2020, NAT COMMUN, V11, P0, DOI 10.1038/s41467-020-15129-8
   Walters MJ, 2014, BRIT J CANCER, V110, P1179, DOI 10.1038/bjc.2013.830
   Wang JL, 2017, EXP CELL RES, V360, P66, DOI 10.1016/j.yexcr.2017.07.031
   Wang SC, 2012, LAB INVEST, V92, P151, DOI 10.1038/labinvest.2011.128
   Wculek SK, 2020, NAT REV IMMUNOL, V20, P7, DOI 10.1038/s41577-019-0210-z
   Wei HF, 2009, CLIN CANCER RES, V15, P4612, DOI 10.1158/1078-0432.CCR-08-3321
   Wei J, 2019, J CLIN INVEST, V129, P137, DOI 10.1172/JCI121266
   Wu CY, 2019, NANOMED-NANOTECHNOL, V16, P126, DOI 10.1016/j.nano.2018.11.015
   Wyss MT, 2011, J NEUROSCI, V31, P7477, DOI 10.1523/JNEUROSCI.0415-11.2011
   Yan J, 2019, NAT COMMUN, V10, P0, DOI 10.1038/s41467-019-08770-5
   Ye XZ, 2012, J IMMUNOL, V189, P444, DOI 10.4049/jimmunol.1103248
   Ye ZP, 2014, PLOS ONE, V9, P0, DOI 10.1371/journal.pone.0105350
   Yee PP, 2020, NAT COMMUN, V11, P0, DOI 10.1038/s41467-020-19193-y
   Zadora P, 2015, NEUROL NEUROCHIR POL, V49, P41, DOI 10.1016/j.pjnns.2014.12.006
   Zhang F, 2019, NAT COMMUN, V10, P0, DOI 10.1038/s41467-019-11911-5
   Zhang P, 2019, P NATL ACAD SCI USA, V116, P23714, DOI 10.1073/pnas.1906346116
   Zhang QW, 2012, PLOS ONE, V7, P0, DOI 10.1371/journal.pone.0050946
   Zhang YJ, 2018, MOL CELL, V71, P201, DOI 10.1016/j.molcel.2018.06.023
   Zhu HY, 2017, ONCOTARGET, V8, P12145, DOI 10.18632/oncotarget.14553
   Zhu XM, 2011, J NEURO-ONCOL, V104, P83, DOI 10.1007/s11060-010-0473-5
   Zilionis R, 2019, IMMUNITY, V50, P1317, DOI 10.1016/j.immuni.2019.03.009
NR 165
TC 99
Z9 101
U1 3
U2 58
PU MDPI
PI BASEL
PA ST ALBAN-ANLAGE 66, CH-4052 BASEL, SWITZERLAND
SN 
EI 2073-4409
J9 CELLS-BASEL
JI Cells
PD JAN 15
PY 2021
VL 10
IS 1
BP 
EP 
DI 10.3390/cells10010018
PG 20
WC Cell Biology
SC Cell Biology
GA PV4VK
UT WOS:000609987000001
PM 33374253
DA 2025-02-17
ER

PT J
AU Datsi, A
   Sorg, RV
AF Datsi, Angeliki
   Sorg, Ruediger V.
TI Dendritic Cell Vaccination of Glioblastoma: Road to Success or Dead End
SO FRONTIERS IN IMMUNOLOGY
LA English
DT Review
DE dendritic cells; vaccination; immunotherapy; glioblastoma; review (article); glioma; brain tumor
ID regulatory t-cells; central-nervous-system; tumor-infiltrating lymphocytes; colony-stimulating factor; newly-diagnosed glioblastoma; enhances antitumor immunity; recurrent malignant glioma; suppressor-cells; macrophage polarization; transcription factor
AB Glioblastomas (GBM) are the most frequent and aggressive malignant primary brain tumor and remains a therapeutic challenge: even after multimodal therapy, median survival of patients is only 15 months. Dendritic cell vaccination (DCV) is an active immunotherapy that aims at inducing an antitumoral immune response. Numerous DCV trials have been performed, vaccinating hundreds of GBM patients and confirming feasibility and safety. Many of these studies reported induction of an antitumoral immune response and indicated improved survival after DCV. However, two controlled randomized trials failed to detect a survival benefit. This raises the question of whether the promising concept of DCV may not hold true or whether we are not yet realizing the full potential of this therapeutic approach. Here, we discuss the results of recent vaccination trials, relevant parameters of the vaccines themselves and of their application, and possible synergies between DCV and other therapeutic approaches targeting the immunosuppressive microenvironment of GBM.
C1 [Datsi, Angeliki; Sorg, Ruediger V.] Heinrich Heine Univ Hosp, Inst Transplantat Diagnost & Cell Therapeut, Fac Med, Dusseldorf, Germany.
C3 Heinrich Heine University Dusseldorf; Heinrich Heine University Dusseldorf Hospital
RP Sorg, RV (通讯作者)，Heinrich Heine Univ Hosp, Inst Transplantat Diagnost & Cell Therapeut, Fac Med, Dusseldorf, Germany.
EM ruediger.sorg@med.uni-duesseldorf.de
CR Abad C, 2014, J LEUKOCYTE BIOL, V95, P357, DOI 10.1189/jlb.1012531
   Akagawa KS, 2006, RESPIROLOGY, V11, PS32, DOI 10.1111/j.1440-1843.2006.00805.x
   Akasaki Y, 2016, CANCER IMMUNOL IMMUN, V65, P1499, DOI 10.1007/s00262-016-1905-7
   Akiyama Y, 2012, BMC CANCER, V12, P0, DOI 10.1186/1471-2407-12-623
   Alban TJ, 2020, FRONT IMMUNOL, V11, P0, DOI 10.3389/fimmu.2020.01191
   Allan RS, 2006, IMMUNITY, V25, P153, DOI 10.1016/j.immuni.2006.04.017
   Ambade A, 2016, ONCOIMMUNOLOGY, V5, P0, DOI 10.1080/2162402X.2016.1221557
   Ambarus CA, 2012, PLOS ONE, V7, P0, DOI 10.1371/journal.pone.0035994
   Anderson CF, 2002, J LEUKOCYTE BIOL, V72, P101
   Antonios JP, 2016, JCI INSIGHT, V1, P0, DOI 10.1172/jci.insight.87059
   Aoki H, 2001, CANCER IMMUNOL IMMUN, V50, P463, DOI 10.1007/s002620100220
   Ardon H, 2012, CANCER IMMUNOL IMMUN, V61, P2033, DOI 10.1007/s00262-012-1261-1
   Ardon H, 2010, J NEURO-ONCOL, V99, P261, DOI 10.1007/s11060-010-0131-y
   Ardon H, 2010, PEDIATR BLOOD CANCER, V54, P519, DOI 10.1002/pbc.22319
   Asavaroengchai W, 2002, P NATL ACAD SCI USA, V99, P931, DOI 10.1073/pnas.022634999
   Asseman C, 1999, J EXP MED, V190, P995, DOI 10.1084/jem.190.7.995
   Atif M, 2020, FRONT IMMUNOL, V11, P0, DOI 10.3389/fimmu.2020.02005
   Azambuja JH, 2020, CANCER IMMUNOL IMMUN, V69, P1801, DOI 10.1007/s00262-020-02569-w
   Banissi C, 2009, CANCER IMMUNOL IMMUN, V58, P1627, DOI 10.1007/s00262-009-0671-1
   Bashir S, 2016, INFLAMM RES, V65, P1, DOI 10.1007/s00011-015-0874-1
   Batich KA, 2020, CLIN CANCER RES, V26, P5297, DOI 10.1158/1078-0432.CCR-20-1082
   Batich KA, 2017, CLIN CANCER RES, V23, P1898, DOI 10.1158/1078-0432.CCR-16-2057
   Berghoff AS, 2015, NEURO-ONCOLOGY, V17, P1064, DOI 10.1093/neuonc/nou307
   Blumenthal DT, 2016, J NEURO-ONCOL, V129, P453, DOI 10.1007/s11060-016-2190-1
   Bol KF, 2019, J IMMUNOTHER CANCER, V7, P0, DOI 10.1186/s40425-019-0580-6
   Bopp T, 2007, J EXP MED, V204, P1303, DOI 10.1084/jem.20062129
   Borsellino G, 2007, BLOOD, V110, P1225, DOI 10.1182/blood-2006-12-064527
   Bowman RL, 2016, CELL REP, V17, P2445, DOI 10.1016/j.celrep.2016.10.052
   Bronte V, 1999, J IMMUNOL, V162, P5728
   Bruno A, 2019, FRONT IMMUNOL, V10, P0, DOI 10.3389/fimmu.2019.00771
   Buchroithner J, 2018, CANCERS, V10, P0, DOI 10.3390/cancers10100372
   Cabeza-Cabrerizo M, 2021, ANNU REV IMMUNOL, V39, P131, DOI 10.1146/annurev-immunol-061020-053707
   Calzascia T, 2005, IMMUNITY, V22, P175, DOI 10.1016/j.immuni.2004.12.008
   Cannarile MA, 2017, J IMMUNOTHER CANCER, V5, P0, DOI 10.1186/s40425-017-0257-y
   Caruso DA, 2004, NEURO-ONCOLOGY, V6, P236, DOI 10.1215/S1152851703000668
   da Fonseca ACC, 2013, CLIN DEV IMMUNOL, V0, P0, DOI DOI 10.1155/2013/264124
   Casanova-Acebes M, 2021, NATURE, V595, P578, DOI 10.1038/s41586-021-03651-8
   Caux C, 2000, SPRINGER SEMIN IMMUN, V22, P345, DOI 10.1007/s002810000053
   Cendrowicz E, 2021, CANCERS, V13, P0, DOI 10.3390/cancers13081946
   Chamberlain MC, 2017, J NEURO-ONCOL, V133, P561, DOI 10.1007/s11060-017-2466-0
   Chang AL, 2016, CANCER RES, V76, P5671, DOI 10.1158/0008-5472.CAN-16-0144
   Chang CN, 2011, J CLIN NEUROSCI, V18, P1048, DOI 10.1016/j.jocn.2010.11.034
   Charles NA, 2012, GLIA, V60, P502, DOI 10.1002/glia.21264
   Chaudhry A, 2009, SCIENCE, V326, P986, DOI 10.1126/science.1172702
   Chen M, 2006, SCIENCE, V311, P1160, DOI 10.1126/science.1122545
   Chen YB, 2019, J BIOMED SCI, V26, P0, DOI 10.1186/s12929-019-0568-z
   Chen ZH, 2018, FRONT IMMUNOL, V9, P0, DOI 10.3389/fimmu.2018.01004
   Chen ZH, 2017, CANCER RES, V77, P2266, DOI 10.1158/0008-5472.CAN-16-2310
   Cho DY, 2012, WORLD NEUROSURG, V77, P736, DOI 10.1016/j.wneu.2011.08.020
   Choi J, 2018, NEUROIMMUNOL NEUROIN, V5, P42, DOI 10.20517/2347-8659.2018.47
   Choi SH, 2017, CLIN CANCER RES, V23, P7047, DOI 10.1158/1078-0432.CCR-17-0077
   Ciesielski MJ, 2008, CANCER IMMUNOL IMMUN, V57, P1827, DOI 10.1007/s00262-008-0510-9
   Ciesielski MJ, 2006, CANCER IMMUNOL IMMUN, V55, P1491, DOI 10.1007/s00262-006-0138-6
   Cloughesy TF, 2019, NAT MED, V25, P477, DOI 10.1038/s41591-018-0337-7
   Cobbs CS, 2002, CANCER RES, V62, P3347
   Collier JL, 2021, NAT IMMUNOL, V22, P809, DOI 10.1038/s41590-021-00949-7
   Collison LW, 2007, NATURE, V450, P566, DOI 10.1038/nature06306
   Condamine T, 2016, SCI IMMUNOL, V1, P0, DOI 10.1126/sciimmunol.aaf8943
   Da Silva EC, 2021, CANCERS, V13, P0, DOI 10.3390/cancers13081795
   Curiel TJ, 2004, NAT MED, V10, P942, DOI 10.1038/nm1093
   Curtin JF, 2008, PLOS ONE, V3, P0, DOI 10.1371/journal.pone.0001983
   DAgostino PM, 2012, ACTA NEUROPATHOL, V124, P599, DOI 10.1007/s00401-012-1018-0
   Dammeijer F, 2017, CANCER IMMUNOL RES, V5, P535, DOI 10.1158/2326-6066.CIR-16-0309
   De Cicco P, 2020, FRONT IMMUNOL, V11, P0, DOI 10.3389/fimmu.2020.01680
   de Groot J, 2020, NEURO-ONCOLOGY, V22, P539, DOI 10.1093/neuonc/noz185
   De Vleeschouwer S, 2005, CANCER IMMUNOL IMMUN, V54, P372, DOI 10.1007/s00262-004-0615-8
   De Vleeschouwer S, 2004, J NEUROSURG, V100, P492, DOI 10.3171/ped.2004.100.5.0492
   De Vleeschouwer S, 2008, CLIN CANCER RES, V14, P3098, DOI 10.1158/1078-0432.CCR-07-4875
   de Vries IJM, 2003, CANCER RES, V63, P12
   de Vries IJM, 2003, CLIN CANCER RES, V9, P5091
   de Vrij J, 2015, INT J CANCER, V137, P1630, DOI 10.1002/ijc.29521
   Deaglio S, 2007, J EXP MED, V204, P1257, DOI 10.1084/jem.20062512
   Dees S, 2021, EUR J IMMUNOL, V51, P280, DOI 10.1002/eji.202048992
   Dejaegher J, 2017, INT J CANCER, V141, P1891, DOI 10.1002/ijc.30877
   DESBAILLETS I, 1994, INT J CANCER, V58, P240, DOI 10.1002/ijc.2910580216
   Dettling S, 2018, CLIN CANCER RES, V24, P2951, DOI 10.1158/1078-0432.CCR-17-1839
   Dhodapkar MV, 1999, J CLIN INVEST, V104, P173, DOI 10.1172/JCI6909
   Dhodapkar MV, 2001, J EXP MED, V193, P233, DOI 10.1084/jem.193.2.233
   DiDomenico J, 2018, ONCOIMMUNOLOGY, V7, P0, DOI 10.1080/2162402X.2018.1448329
   Valle RD, 2012, WORLD J CLIN ONCOL, V3, P142, DOI 10.5306/wjco.v3.i11.142
   Dockrell DH, 1998, J CLIN INVEST, V101, P2394, DOI 10.1172/JCI1171
   Driessens G, 2008, CANCER IMMUNOL IMMUN, V57, P1745, DOI 10.1007/s00262-008-0500-y
   Dubinski D, 2016, NEURO-ONCOLOGY, V18, P807, DOI 10.1093/neuonc/nov280
   Dudek AM, 2013, FRONT IMMUNOL, V4, P0, DOI 10.3389/fimmu.2013.00438
   Dutoit V, 2020, FRONT ONCOL, V10, P0, DOI 10.3389/fonc.2020.00089
   Dutoit V, 2012, BRAIN, V135, P1042, DOI 10.1093/brain/aws042
   Eggert AAO, 2003, IMMUNOL LETT, V89, P17, DOI 10.1016/S0165-2478(03)00105-6
   Eggert AAO, 1999, CANCER RES, V59, P3340
   El Andaloussi A, 2006, NEURO-ONCOLOGY, V8, P234, DOI 10.1215/15228517-2006-006
   El Andaloussi A, 2006, GLIA, V54, P526, DOI 10.1002/glia.20401
   El Andaloussi A, 2006, J NEUROSURG, V105, P430, DOI 10.3171/jns.2006.105.3.430
   Engler JR, 2012, PLOS ONE, V7, P0, DOI 10.1371/journal.pone.0043339
   Eoli M, 2019, NEURO-ONCOL ADV, V1, P0, DOI 10.1093/noajnl/vdz022
   Erhart F, 2019, CYTOTHERAPY, V21, P643, DOI 10.1016/j.jcyt.2019.03.002
   Erhart F, 2018, ACTA NEUROPATHOL COM, V6, P0, DOI 10.1186/s40478-018-0621-2
   Fadul CE, 2011, J IMMUNOTHER, V34, P382, DOI 10.1097/CJI.0b013e318215e300
   Fallarino F, 2003, NAT IMMUNOL, V4, P1206, DOI 10.1038/ni1003
   Farber DL, 2014, NAT REV IMMUNOL, V14, P24, DOI 10.1038/nri3567
   Fecci PE, 2006, CANCER RES, V66, P3294, DOI 10.1158/0008-5472.CAN-05-3773
   Fecci PE, 2007, CLIN CANCER RES, V13, P2158, DOI 10.1158/1078-0432.CCR-06-2070
   Fecci PE, 2006, CLIN CANCER RES, V12, P4294, DOI 10.1158/1078-0432.CCR-06-0053
   Felzmann T, 2005, CANCER IMMUNOL IMMUN, V54, P769, DOI 10.1007/s00262-004-0637-2
   Ferrante CJ, 2012, ADV WOUND CARE, V1, P10, DOI 10.1089/wound.2011.0307
   Filley AC, 2017, ONCOTARGET, V8, P91779, DOI 10.18632/oncotarget.21586
   Finocchiaro G, 2017, DISCOV MED, V23, P113
   Finocchiaro G, 2016, CANCER IMMUNOL IMMUN, V65, P101, DOI 10.1007/s00262-015-1754-9
   Fisher JP, 2021, BIOMEDICINES, V9, P0, DOI 10.3390/biomedicines9030324
   Förster R, 2008, NAT REV IMMUNOL, V8, P362, DOI 10.1038/nri2297
   Fong B, 2012, PLOS ONE, V7, P0, DOI 10.1371/journal.pone.0032614
   Fontenot JD, 2003, NAT IMMUNOL, V4, P330, DOI 10.1038/ni904
   Fujimura T, 2012, ONCOIMMUNOLOGY, V1, P1433, DOI 10.4161/onci.21176
   Fujita M, 2009, CANCER RES, V69, P1587, DOI 10.1158/0008-5472.CAN-08-2915
   Gabrilovich DI, 2007, CANCER RES, V67, P425, DOI 10.1158/0008-5472.CAN-06-3037
   Gabrilovich DI, 2017, CANCER IMMUNOL RES, V5, P3, DOI 10.1158/2326-6066.CIR-16-0297
   Gabrilovich DI, 2012, NAT REV IMMUNOL, V12, P253, DOI 10.1038/nri3175
   Gabrilovich DI, 2009, NAT REV IMMUNOL, V9, P162, DOI 10.1038/nri2506
   Gabrusiewicz K, 2011, PLOS ONE, V6, P0, DOI 10.1371/journal.pone.0023902
   Galea I, 2007, J EXP MED, V204, P2023, DOI 10.1084/jem.20070064
   Galstyan A, 2019, NAT COMMUN, V10, P0, DOI 10.1038/s41467-019-11719-3
   Gao XD, 2021, FRONT IMMUNOL, V11, P0, DOI 10.3389/fimmu.2020.585214
   Garber ST, 2016, NEURO-ONCOLOGY, V18, P1357, DOI 10.1093/neuonc/now132
   Garg AD, 2016, SCI TRANSL MED, V8, P0, DOI 10.1126/scitranslmed.aae0105
   Garg S, 2003, NAT IMMUNOL, V4, P907, DOI 10.1038/ni962
   Gianchecchi E, 2018, FRONT IMMUNOL, V9, P0, DOI 10.3389/fimmu.2018.02374
   Gielen PR, 2016, NEURO-ONCOLOGY, V18, P1253, DOI 10.1093/neuonc/now034
   Gielen PR, 2015, J NEUROPATH EXP NEUR, V74, P390, DOI 10.1097/NEN.0000000000000183
   Giles AJ, 2018, J IMMUNOTHER CANCER, V6, P0, DOI 10.1186/s40425-018-0371-5
   Ginhoux F, 2015, CSH PERSPECT BIOL, V7, P0, DOI 10.1101/cshperspect.a020537
   Goerdt S, 1999, IMMUNITY, V10, P137, DOI 10.1016/S1074-7613(00)80014-X
   Gondek DC, 2005, J IMMUNOL, V174, P1783, DOI 10.4049/jimmunol.174.4.1783
   Goods BA, 2017, PLOS ONE, V12, P0, DOI 10.1371/journal.pone.0181538
   Granucci F, 2009, CELL CYCLE, V8, P3816, DOI 10.4161/cc.8.23.9998
   Grauer O, 2007, J NEURO-ONCOL, V82, P151, DOI 10.1007/s11060-006-9274-2
   Grauer OM, 2008, J IMMUNOL, V181, P6720, DOI 10.4049/jimmunol.181.10.6720
   Grauer OM, 2008, INT J CANCER, V122, P1794, DOI 10.1002/ijc.23284
   Grauer OM, 2007, INT J CANCER, V121, P95, DOI 10.1002/ijc.22607
   Grossman WJ, 2004, IMMUNITY, V21, P589, DOI 10.1016/j.immuni.2004.09.002
   Gumrukcu S, 2021, AM J CASE REP, V22, P0, DOI 10.12659/AJCR.931030
   Haist M, 2021, CANCERS, V13, P0, DOI 10.3390/cancers13020210
   Hambardzumyan D, 2016, NAT NEUROSCI, V19, P20, DOI 10.1038/nn.4185
   Hamilton TA, 2014, FRONT IMMUNOL, V5, P0, DOI 10.3389/fimmu.2014.00554
   Han YY, 2020, AM J CANCER RES, V10, P727
   Hanson EM, 2009, J IMMUNOL, V183, P937, DOI 10.4049/jimmunol.0804253
   Hashimoto M, 2018, ANNU REV MED, V69, P301, DOI 10.1146/annurev-med-012017-043208
   Hatterer E, 2006, BLOOD, V107, P806, DOI 10.1182/blood-2005-01-0154
   Hatterer E, 2008, PLOS ONE, V3, P0, DOI 10.1371/journal.pone.0003321
   Hegi ME, 2005, NEW ENGL J MED, V352, P997, DOI 10.1056/NEJMoa043331
   Heimberger AB, 2000, J NEUROIMMUNOL, V103, P16, DOI 10.1016/S0165-5728(99)00172-1
   Heimberger AB, 2008, CLIN CANCER RES, V14, P5166, DOI 10.1158/1078-0432.CCR-08-0320
   Heimberger AB, 2008, NEURO-ONCOLOGY, V10, P98, DOI 10.1215/15228517-2007-046
   Herrlinger U, 2019, LANCET, V393, P678, DOI 10.1016/S0140-6736(18)31791-4
   Hodges TR, 2017, NEURO-ONCOLOGY, V19, P1047, DOI 10.1093/neuonc/nox026
   Hori S, 2003, SCIENCE, V299, P1057, DOI 10.1126/science.1079490
   Hsu FJ, 1996, NAT MED, V2, P52, DOI 10.1038/nm0196-52
   Hu Y, 2016, J EXP CLIN CANC RES, V35, P0, DOI 10.1186/s13046-015-0281-z
   Huang CT, 2004, IMMUNITY, V21, P503, DOI 10.1016/j.immuni.2004.08.010
   Hung AL, 2018, ONCOIMMUNOLOGY, V7, P0, DOI 10.1080/2162402X.2018.1466769
   Hunn MK, 2015, J NEURO-ONCOL, V121, P319, DOI 10.1007/s11060-014-1635-7
   Iclozan C, 2013, CANCER IMMUNOL IMMUN, V62, P909, DOI 10.1007/s00262-013-1396-8
   Inaba T, 2003, P NATL ACAD SCI USA, V100, P2736, DOI 10.1073/pnas.0435410100
   Ingulli E, 1997, J EXP MED, V185, P2133, DOI 10.1084/jem.185.12.2133
   Inogés S, 2017, J TRANSL MED, V15, P0, DOI 10.1186/s12967-017-1202-z
   Ito T, 2008, IMMUNITY, V28, P870, DOI 10.1016/j.immuni.2008.03.018
   Iwami K, 2012, CYTOTHERAPY, V14, P733, DOI 10.3109/14653249.2012.666633
   Jacobs JFM, 2010, J NEUROIMMUNOL, V225, P195, DOI 10.1016/j.jneuroim.2010.05.020
   Jahan N, 2018, NEURO-ONCOLOGY, V20, P44, DOI 10.1093/neuonc/nox125
   Jan CI, 2018, FRONT IMMUNOL, V9, P0, DOI 10.3389/fimmu.2018.00727
   Jetten N, 2014, ANGIOGENESIS, V17, P109, DOI 10.1007/s10456-013-9381-6
   Jie X, 2012, CELL BIOCHEM BIOPHYS, V62, P91, DOI 10.1007/s12013-011-9265-6
   Joller N, 2014, IMMUNITY, V40, P569, DOI 10.1016/j.immuni.2014.02.012
   Jonuleit H, 1997, EUR J IMMUNOL, V27, P3135, DOI 10.1002/eji.1830271209
   Jordan JT, 2008, CANCER IMMUNOL IMMUN, V57, P123, DOI 10.1007/s00262-007-0336-x
   Jouanneau E, 2006, CANCER IMMUNOL IMMUN, V55, P254, DOI 10.1007/s00262-005-0040-7
   Jürgens B, 2009, BLOOD, V114, P3235, DOI 10.1182/blood-2008-12-195073
   Kaffes I, 2019, ONCOIMMUNOLOGY, V8, P0, DOI 10.1080/2162402X.2019.1655360
   Kamath AT, 2002, BLOOD, V100, P1734, DOI 10.1182/blood.V100.5.1734.h81702001734_1734_1741
   Kantoff PW, 2010, NEW ENGL J MED, V363, P411, DOI 10.1056/NEJMoa1001294
   Karman J, 2004, IMMUNOL LETT, V92, P107, DOI 10.1016/j.imlet.2003.10.017
   Kennedy BC, 2009, BMC IMMUNOL, V10, P0, DOI 10.1186/1471-2172-10-11
   Kesarwani P, 2018, CLIN CANCER RES, V24, P3632, DOI 10.1158/1078-0432.CCR-18-0041
   Keskin DB, 2019, NATURE, V565, P234, DOI 10.1038/s41586-018-0792-9
   Khan Jamal A, 2006, J ZHEJIANG UNIV SCI B, V7, P114, DOI 10.1631/jzus.2006.B0114
   Khattri R, 2003, NAT IMMUNOL, V4, P337, DOI 10.1038/ni909
   Kikuchi T, 2001, CANCER IMMUNOL IMMUN, V50, P337, DOI 10.1007/s002620100205
   Kikuchi T, 2004, J IMMUNOTHER, V27, P452, DOI 10.1097/00002371-200411000-00005
   Kim CH, 2007, IMMUNOLOGY, V122, P615, DOI 10.1111/j.1365-2567.2007.02680.x
   Kim TG, 2010, CLIN VACCINE IMMUNOL, V17, P143, DOI 10.1128/CVI.00292-09
   Kobie JJ, 2006, J IMMUNOL, V177, P6780, DOI 10.4049/jimmunol.177.10.6780
   Koch MA, 2009, NAT IMMUNOL, V10, P595, DOI 10.1038/ni.1731
   Kodumudi KN, 2010, CLIN CANCER RES, V16, P4583, DOI 10.1158/1078-0432.CCR-10-0733
   Komohara Y, 2016, ADV DRUG DELIVER REV, V99, P180, DOI 10.1016/j.addr.2015.11.009
   Kosaka A, 2014, CANCER IMMUNOL IMMUN, V63, P847, DOI 10.1007/s00262-014-1561-8
   Krzyszczyk P, 2018, FRONT PHYSIOL, V9, P0, DOI 10.3389/fphys.2018.00419
   Ladomersky E, 2019, FRONT PHARMACOL, V10, P0, DOI 10.3389/fphar.2019.00200
   Landry AP, 2020, SCI REP-UK, V10, P0, DOI 10.1038/s41598-020-76657-3
   Lasky JL, 2013, ANTICANCER RES, V33, P2047
   Leblond MM, 2016, ONCOIMMUNOLOGY, V5, P0, DOI 10.1080/2162402X.2015.1056442
   Lee CR, 2016, CELL REP, V17, P3219, DOI 10.1016/j.celrep.2016.11.062
   Legler DF, 2006, J IMMUNOL, V176, P966, DOI 10.4049/jimmunol.176.2.966
   Lesterhuis WJ, 2011, CLIN CANCER RES, V17, P5725, DOI 10.1158/1078-0432.CCR-11-1261
   Li JH, 2017, MED SCI MONITOR, V23, P3593, DOI 10.12659/MSM.903098
   Liang BT, 2008, J IMMUNOL, V180, P5916, DOI 10.4049/jimmunol.180.9.5916
   Liau L M, 2000, NEUROSURG FOCUS, V9, P0
   Liau LM, 2018, J TRANSL MED, V16, P0, DOI 10.1186/s12967-018-1507-6
   Liau LM, 2005, CLIN CANCER RES, V11, P5515, DOI 10.1158/1078-0432.CCR-05-0464
   Liau LM, 1999, J NEUROSURG, V90, P1115, DOI 10.3171/jns.1999.90.6.1115
   Liguori M, 2016, ONCOTARGET, V7, P41662, DOI 10.18632/oncotarget.9340
   Liu JL, 2011, PLOS ONE, V6, P0, DOI 10.1371/journal.pone.0019495
   Liu QF, 2011, INT J CANCER, V129, P2662, DOI 10.1002/ijc.25921
   Liu SS, 2019, ONCOIMMUNOLOGY, V8, P0, DOI 10.1080/2162402X.2019.1601478
   Liu WH, 2006, J EXP MED, V203, P1701, DOI 10.1084/jem.20060772
   Lohr J, 2011, CLIN CANCER RES, V17, P4296, DOI 10.1158/1078-0432.CCR-10-2557
   Lolmede K, 2009, J LEUKOCYTE BIOL, V85, P779, DOI 10.1189/jlb.0908579
   Louis DN, 2021, NEURO-ONCOLOGY, V23, P1231, DOI 10.1093/neuonc/noab106
   Lowther DE, 2016, JCI INSIGHT, V1, P0, DOI 10.1172/jci.insight.85935
   Lukas RV, 2018, J NEURO-ONCOL, V140, P317, DOI 10.1007/s11060-018-2955-9
   Luo XH, 2018, IMMUNOLOGY, V155, P294, DOI 10.1111/imm.12991
   Mac Keon S, 2015, FRONT IMMUNOL, V6, P0, DOI 10.3389/fimmu.2015.00243
   MACATONIA SE, 1987, J EXP MED, V166, P1654, DOI 10.1084/jem.166.6.1654
   Maes W, 2013, CLIN DEV IMMUNOL, V0, P0, DOI DOI 10.1155/2013/952469
   Maes W, 2009, NEURO-ONCOLOGY, V11, P529, DOI 10.1215/15228517-2009-004
   Maier B, 2020, NATURE, V580, P257, DOI 10.1038/s41586-020-2134-y
   Mandruzzato S, 2016, CANCER IMMUNOL IMMUN, V65, P161, DOI 10.1007/s00262-015-1782-5
   Mantovani A, 2004, TRENDS IMMUNOL, V25, P677, DOI 10.1016/j.it.2004.09.015
   Marin-Acevedo JA, 2019, MAYO CLIN PROC, V94, P1321, DOI 10.1016/j.mayocp.2019.03.012
   Masson F, 2007, J IMMUNOL, V179, P845, DOI 10.4049/jimmunol.179.2.845
   Mellor AL, 2004, NAT REV IMMUNOL, V4, P762, DOI 10.1038/nri1457
   Mezrich JD, 2010, J IMMUNOL, V185, P3190, DOI 10.4049/jimmunol.0903670
   Michels T, 2012, J IMMUNOTOXICOL, V9, P292, DOI 10.3109/1547691X.2011.642418
   Mills CD, 2000, J IMMUNOL, V164, P6166, DOI 10.4049/jimmunol.164.12.6166
   Mills CD, 2014, J INNATE IMMUN, V6, P716, DOI 10.1159/000364945
   Mirza N, 2006, CANCER RES, V66, P9299, DOI 10.1158/0008-5472.CAN-06-1690
   Mitchell DA, 2008, NEURO-ONCOLOGY, V10, P10, DOI 10.1215/15228517-2007-035
   Mitchell DA, 2015, CANCER IMMUNOL RES, V3, P320, DOI 10.1158/2326-6066.CIR-14-0100
   Mitchell DA, 2015, NATURE, V519, P366, DOI 10.1038/nature14320
   Mitchell DA, 2011, BLOOD, V118, P3003, DOI 10.1182/blood-2011-02-334565
   Mitsuya K, 2020, ANTICANCER RES, V40, P6473, DOI 10.21873/anticanres.14669
   Miyara M, 2015, P NATL ACAD SCI USA, V112, P7225, DOI 10.1073/pnas.1508224112
   Mohme M, 2018, CLIN CANCER RES, V24, P4187, DOI 10.1158/1078-0432.CCR-17-2617
   Morse MA, 1999, CANCER RES, V59, P56
   Mosser DM, 2003, J LEUKOCYTE BIOL, V73, P209, DOI 10.1189/jlb.0602325
   Mueller SN, 2013, ANNU REV IMMUNOL, V31, P137, DOI 10.1146/annurev-immunol-032712-095954
   Nagaraj S, 2007, NAT MED, V13, P828, DOI 10.1038/nm1609
   Nakamura K, 2001, J EXP MED, V194, P629, DOI 10.1084/jem.194.5.629
   Nduom EK, 2016, NEURO-ONCOLOGY, V18, P195, DOI 10.1093/neuonc/nov172
   Neller MA, 2008, SEMIN IMMUNOL, V20, P286, DOI 10.1016/j.smim.2008.09.006
   Ni HT, 2001, J NEURO-ONCOL, V51, P1, DOI 10.1023/A:1006452726391
   Nishie A, 1999, CLIN CANCER RES, V5, P1107
   Nishimura T, 1999, J EXP MED, V190, P617, DOI 10.1084/jem.190.5.617
   O I, 2002, ANTICANCER RES, V22, P613
   Obermajer N, 2011, CANCER RES, V71, P7463, DOI 10.1158/0008-5472.CAN-11-2449
   Okada H, 2011, J CLIN ONCOL, V29, P330, DOI 10.1200/JCO.2010.30.7744
   Okada H, 2007, J TRANSL MED, V5, P0, DOI 10.1186/1479-5876-5-67
   Olin MR, 2014, J IMMUNOTHER CANCER, V2, P0, DOI 10.1186/2051-1426-2-4
   Onishi Y, 2008, P NATL ACAD SCI USA, V105, P10113, DOI 10.1073/pnas.0711106105
   Ostrom QT, 2014, NEURO-ONCOLOGY, V16, P896, DOI 10.1093/neuonc/nou087
   Otvos B, 2016, STEM CELLS, V34, P2026, DOI 10.1002/stem.2393
   Pandiyan P, 2007, NAT IMMUNOL, V8, P1353, DOI 10.1038/ni1536
   Park J, 2019, CLIN CANCER RES, V25, P2549, DOI 10.1158/1078-0432.CCR-18-2564
   Park SD, 2007, VACCINE, V25, P3485, DOI 10.1016/j.vaccine.2006.12.060
   Pearson JRD, 2020, FRONT IMMUNOL, V11, P0, DOI 10.3389/fimmu.2020.582106
   Peereboom DM, 2019, JCI INSIGHT, V4, P0, DOI 10.1172/jci.insight.130748
   Pellegatta S, 2006, NEUROL RES, V28, P527, DOI 10.1179/016164106X116809
   Pellegatta S, 2006, CANCER RES, V66, P10247, DOI 10.1158/0008-5472.CAN-06-2048
   Pellegatta S, 2018, ONCOIMMUNOLOGY, V7, P0, DOI 10.1080/2162402X.2017.1412901
   Pellegatta S, 2013, ONCOIMMUNOLOGY, V2, P0, DOI 10.4161/onci.23401
   Pellegatta S, 2010, NEURO-ONCOLOGY, V12, P377, DOI 10.1093/neuonc/nop024
   Pereira MB, 2018, ONCOIMMUNOLOGY, V7, P0, DOI 10.1080/2162402X.2018.1431083
   Philip M, 2022, NAT REV IMMUNOL, V22, P209, DOI 10.1038/s41577-021-00574-3
   Phuphanich S, 2013, CANCER IMMUNOL IMMUN, V62, P125, DOI 10.1007/s00262-012-1319-0
   Poirier MD, 2009, J ONCOL, V2009, P0, DOI 10.1155/2009/963037
   Popovic PJ, 2007, J NUTR, V137, P1681S, DOI 10.1093/jn/137.6.1681S
   Prins RM, 2003, CANCER RES, V63, P8487
   Prins RM, 2013, J IMMUNOTHER, V36, P152, DOI 10.1097/CJI.0b013e3182811ae4
   Prins RM, 2011, CLIN CANCER RES, V17, P1603, DOI 10.1158/1078-0432.CCR-10-2563
   Qiao J, 2015, ONCOIMMUNOLOGY, V4, P0, DOI 10.1080/2162402X.2015.1022302
   Qu P, 2016, CANCER LETT, V380, P253, DOI 10.1016/j.canlet.2015.10.022
   Qureshi OS, 2011, SCIENCE, V332, P600, DOI 10.1126/science.1202947
   Raber PL, 2014, INT J CANCER, V134, P2853, DOI 10.1002/ijc.28622
   Raychaudhuri B, 2011, NEURO-ONCOLOGY, V13, P591, DOI 10.1093/neuonc/nor042
   Reiss SN, 2017, J IMMUNOTHER CANCER, V5, P0, DOI 10.1186/s40425-017-0302-x
   Ren X, 2007, CELL DEATH DIFFER, V14, P2076, DOI 10.1038/sj.cdd.4402220
   Richardson LG, 2020, ONCOIMMUNOLOGY, V9, P0, DOI 10.1080/2162402X.2020.1806662
   Riva M, 2021, NEUROSURGERY, V88, PE205, DOI 10.1093/neuros/nyaa421
   Riva M, 2023, J NEUROSURG SCI, V67, P55, DOI 10.23736/S0390-5616.20.05060-2
   Roesch S, 2018, INT J MOL SCI, V19, P0, DOI 10.3390/ijms19020436
   Romani N, 1996, J IMMUNOL METHODS, V196, P137, DOI 10.1016/0022-1759(96)00078-6
   Ruedl C, 2000, J IMMUNOL, V165, P4910, DOI 10.4049/jimmunol.165.9.4910
   RUFFINI PA, 1993, CANCER IMMUNOL IMMUN, V36, P409, DOI 10.1007/BF01742258
   Rutkowski S, 2004, BRIT J CANCER, V91, P1656, DOI 10.1038/sj.bjc.6602195
   Saha D, 2017, CANCER CELL, V32, P253, DOI 10.1016/j.ccell.2017.07.006
   Saikali S, 2007, J NEURO-ONCOL, V81, P139, DOI 10.1007/s11060-006-9220-3
   Sakaguchi S, 2020, ANNU REV IMMUNOL, V38, P541, DOI 10.1146/annurev-immunol-042718-041717
   Sakai K, 2015, J NEUROSURG, V123, P989, DOI 10.3171/2015.1.JNS141554
   Sallusto F, 2004, ANNU REV IMMUNOL, V22, P745, DOI 10.1146/annurev.immunol.22.012703.104702
   Sallusto F, 1998, EUR J IMMUNOL, V28, P2760, DOI 10.1002/(SICI)1521-4141(199809)28:09<2760::AID-IMMU2760>3.0.CO;2-N
   SALLUSTO F, 1994, J EXP MED, V179, P1109, DOI 10.1084/jem.179.4.1109
   Sampson JH, 2011, NEURO-ONCOLOGY, V13, P324, DOI 10.1093/neuonc/noq157
   Sampson JH, 2010, J CLIN ONCOL, V28, P4722, DOI 10.1200/JCO.2010.28.6963
   Sampson JH, 2009, MOL CANCER THER, V8, P2773, DOI 10.1158/1535-7163.MCT-09-0124
   Sanchez-Perez LA, 2013, PLOS ONE, V8, P0, DOI 10.1371/journal.pone.0059082
   Savage PA, 2020, ANNU REV IMMUNOL, V38, P421, DOI 10.1146/annurev-immunol-100219-020937
   Sayour EJ, 2015, CANCER IMMUNOL IMMUN, V64, P419, DOI 10.1007/s00262-014-1651-7
   Schalper KA, 2019, NAT MED, V25, P470, DOI 10.1038/s41591-018-0339-5
   Schmidt A, 2016, IMMUNOL CELL BIOL, V94, P747, DOI 10.1038/icb.2016.34
   Schnell A, 2020, CELL RES, V30, P285, DOI 10.1038/s41422-020-0277-x
   Sek K, 2018, INT J MOL SCI, V19, P0, DOI 10.3390/ijms19123837
   Sevenich L, 2018, FRONT IMMUNOL, V9, P0, DOI 10.3389/fimmu.2018.00697
   Shang B, 2015, SCI REP-UK, V5, P0, DOI 10.1038/srep15179
   Shapouri-Moghaddam A, 2018, J CELL PHYSIOL, V233, P6425, DOI 10.1002/jcp.26429
   Shevyrev D, 2020, FRONT IMMUNOL, V10, P0, DOI 10.3389/fimmu.2019.03100
   Siddiqui I, 2019, IMMUNITY, V50, P195, DOI 10.1016/j.immuni.2018.12.021
   Small EJ, 2006, J CLIN ONCOL, V24, P3089, DOI 10.1200/JCO.2005.04.5252
   Sorg RV, 2003, J IMMUNOTHER, V26, P374, DOI 10.1097/00002371-200307000-00010
   Spiller KL, 2014, BIOMATERIALS, V35, P4477, DOI 10.1016/j.biomaterials.2014.02.012
   Sprooten J, 2019, ONCOIMMUNOLOGY, V8, P0, DOI 10.1080/2162402X.2019.1638212
   Steel CD, 2009, VIROLOGY, V387, P117, DOI 10.1016/j.virol.2009.01.032
   STEIN M, 1992, J EXP MED, V176, P287, DOI 10.1084/jem.176.1.287
   Stewart TJ, 2011, CANCER METAST REV, V30, P125, DOI 10.1007/s10555-011-9280-5
   Stranges PB, 2007, IMMUNITY, V26, P629, DOI 10.1016/j.immuni.2007.03.016
   Stummer W, 2006, LANCET ONCOL, V7, P392, DOI 10.1016/S1470-2045(06)70665-9
   Stupp R, 2005, NEW ENGL J MED, V352, P987, DOI 10.1056/NEJMoa043330
   Stupp R, 2017, JAMA-J AM MED ASSOC, V318, P2306, DOI 10.1001/jama.2017.18718
   Stupp R, 2009, LANCET ONCOL, V10, P459, DOI 10.1016/S1470-2045(09)70025-7
   Sugiura D, 2019, SCIENCE, V364, P558, DOI 10.1126/science.aav7062
   Szabo SJ, 2000, CELL, V100, P655, DOI 10.1016/S0092-8674(00)80702-3
   Talmadge JE, 2013, NAT REV CANCER, V13, P739, DOI 10.1038/nrc3581
   Thang NNT, 2010, CANCER RES, V70, P4829, DOI 10.1158/0008-5472.CAN-09-3074
   Thomas AA, 2015, NEURO-ONCOLOGY, V17, P801, DOI 10.1093/neuonc/nou363
   Trabanelli S, 2015, J IMMUNOL RES, V2015, P0, DOI 10.1155/2015/253191
   USFood and Drug Administration, 2021, PROVENGE SIP T, V0, P0
   van den Bossche WBL, 2018, NEURO-ONCOLOGY, V20, P1494, DOI 10.1093/neuonc/noy082
   Vandenberk L, 2016, ONCOIMMUNOLOGY, V5, P0, DOI 10.1080/2162402X.2015.1083669
   Verdijk P, 2009, CLIN CANCER RES, V15, P2531, DOI 10.1158/1078-0432.CCR-08-2729
   Verhaak RGW, 2010, CANCER CELL, V17, P98, DOI 10.1016/j.ccr.2009.12.020
   Verreck FAW, 2004, P NATL ACAD SCI USA, V101, P4560, DOI 10.1073/pnas.0400983101
   Vignali DAA, 2008, NAT REV IMMUNOL, V8, P523, DOI 10.1038/nri2343
   Vik-Mo EO, 2013, CANCER IMMUNOL IMMUN, V62, P1499, DOI 10.1007/s00262-013-1453-3
   Wainwright DA, 2014, CLIN CANCER RES, V20, P5290, DOI 10.1158/1078-0432.CCR-14-0514
   Walker DG, 2008, J CLIN NEUROSCI, V15, P114, DOI 10.1016/j.jocn.2007.08.007
   Wang J, 2007, EUR J IMMUNOL, V37, P129, DOI 10.1002/eji.200636435
   Wang QT, 2020, CANCER IMMUNOL IMMUN, V69, P1375, DOI 10.1007/s00262-020-02496-w
   Wang QH, 2017, CANCER CELL, V32, P42, DOI 10.1016/j.ccell.2017.12.012
   Wang XF, 2014, CELL IMMUNOL, V289, P42, DOI 10.1016/j.cellimm.2014.02.005
   Wang YY, 2020, J HEMATOL ONCOL, V13, P0, DOI 10.1186/s13045-020-00939-6
   Wculek SK, 2020, NAT REV IMMUNOL, V20, P7, DOI 10.1038/s41577-019-0210-z
   Wei SC, 2018, CANCER DISCOV, V8, P1069, DOI 10.1158/2159-8290.CD-18-0367
   Wen PY, 2019, CLIN CANCER RES, V25, P5799, DOI 10.1158/1078-0432.CCR-19-0261
   Wheeler CJ, 2008, CANCER RES, V68, P5955, DOI 10.1158/0008-5472.CAN-07-5973
   Wheeler CJ, 2004, CLIN CANCER RES, V10, P5316, DOI 10.1158/1078-0432.CCR-04-0497
   Wheeler CJ, 2003, J IMMUNOL, V171, P4927, DOI 10.4049/jimmunol.171.9.4927
   Wherry EJ, 2011, NAT IMMUNOL, V12, P492, DOI 10.1038/ni.2035
   Wilson EH, 2010, J CLIN INVEST, V120, P1368, DOI 10.1172/JCI41911
   Wu JJ, 2015, ONCOIMMUNOLOGY, V4, P0, DOI 10.1080/2162402X.2015.1005521
   Yamanaka R, 2005, J NEURO-ONCOL, V72, P107, DOI 10.1007/s11060-004-3550-9
   Yamanaka R, 2003, BRIT J CANCER, V89, P1172, DOI 10.1038/sj.bjc.6601268
   Yamanaka R, 2005, CLIN CANCER RES, V11, P4160, DOI 10.1158/1078-0432.CCR-05-0120
   Yang L, 2017, J HEMATOL ONCOL, V10, P0, DOI 10.1186/s13045-017-0430-2
   Yao Y, 2018, CANCER IMMUNOL IMMUN, V67, P1777, DOI 10.1007/s00262-018-2232-y
   Yin XY, 2021, ANNU REV IMMUNOL, V39, P759, DOI 10.1146/annurev-immunol-101819-025146
   Young JS, 2019, WORLD NEUROSURG, V124, P397, DOI 10.1016/j.wneu.2018.12.222
   Yu GT, 2016, ONCOIMMUNOLOGY, V5, P0, DOI 10.1080/2162402X.2016.1151594
   Yu JS, 2001, CANCER RES, V61, P842
   Yu JS, 2004, CANCER RES, V64, P4973, DOI 10.1158/0008-5472.CAN-03-3505
   Yu N, 2012, INFLAMMATION, V35, P1773, DOI 10.1007/s10753-012-9496-8
   Yu X, 2009, NAT IMMUNOL, V10, P48, DOI 10.1038/ni.1674
   Yue Y, 2017, INT J CARDIOL, V245, P228, DOI 10.1016/j.ijcard.2017.07.085
   Zhang JG, 2008, J NEURO-ONCOL, V88, P65, DOI 10.1007/s11060-008-9534-4
   Zhao P, 2015, CELL MOL IMMUNOL, V12, P692, DOI 10.1038/cmi.2014.108
   Zheng Y, 2009, NATURE, V458, P351, DOI 10.1038/nature07674
   ZHOU LJ, 1995, J IMMUNOL, V154, P3821
   Zhu S, 2019, INT J CANCER, V144, P2867, DOI 10.1002/ijc.32008
   Zhu XM, 2005, J NEURO-ONCOL, V74, P9, DOI 10.1007/s11060-004-3339-x
NR 373
TC 55
Z9 56
U1 1
U2 15
PU FRONTIERS MEDIA SA
PI LAUSANNE
PA AVENUE DU TRIBUNAL FEDERAL 34, LAUSANNE, CH-1015, SWITZERLAND
SN 1664-3224
EI 
J9 FRONT IMMUNOL
JI Front. Immunol.
PD NOV 2
PY 2021
VL 12
IS 
BP 
EP 
DI 10.3389/fimmu.2021.770390
PG 28
WC Immunology
SC Immunology
GA WZ0BM
UT WOS:000719640000001
PM 34795675
DA 2025-02-17
ER

PT J
AU Alghamri, MS
   McClellan, BL
   Hartlage, MS
   Haase, S
   Faisal, SM
   Thalla, R
   Dabaja, A
   Banerjee, K
   Carney, SV
   Mujeeb, AA
   Olin, MR
   Moon, JJ
   Schwendeman, A
   Lowenstein, PR
   Castro, MG
AF Alghamri, Mahmoud S.
   McClellan, Brandon L.
   Hartlage, Margaret S.
   Haase, Santiago
   Faisal, Syed Mohd
   Thalla, Rohit
   Dabaja, Ali
   Banerjee, Kaushik
   Carney, Stephen V.
   Mujeeb, Anzar A.
   Olin, Michael R.
   Moon, James J.
   Schwendeman, Anna
   Lowenstein, Pedro R.
   Castro, Maria G.
TI Targeting Neuroinflammation in Brain Cancer: Uncovering Mechanisms, Pharmacological Targets, and Neuropharmaceutical Developments
SO FRONTIERS IN PHARMACOLOGY
LA English
DT Review
DE immunosuppression; inflammation; tumor microenvironment; glioma; immunotherapy
ID regulatory t-cells; newly-diagnosed glioblastoma; infiltrating immune cells; oxide synthase inhibitors; tumor-suppressor pten; long-term survival; bone-marrow rescue; dendritic cells; cd200 expression; gene-therapy
AB Gliomas are one of the most lethal types of cancers accounting for similar to 80% of all central nervous system (CNS) primary malignancies. Among gliomas, glioblastomas (GBM) are the most aggressive, characterized by a median patient survival of fewer than 15 months. Recent molecular characterization studies uncovered the genetic signatures and methylation status of gliomas and correlate these with clinical prognosis. The most relevant molecular characteristics for the new glioma classification are IDH mutation, chromosome 1p/19q deletion, histone mutations, and other genetic parameters such as ATRX loss, TP53, and TERT mutations, as well as DNA methylation levels. Similar to other solid tumors, glioma progression is impacted by the complex interactions between the tumor cells and immune cells within the tumor microenvironment. The immune system's response to cancer can impact the glioma's survival, proliferation, and invasiveness. Salient characteristics of gliomas include enhanced vascularization, stimulation of a hypoxic tumor microenvironment, increased oxidative stress, and an immune suppressive milieu. These processes promote the neuro-inflammatory tumor microenvironment which can lead to the loss of blood-brain barrier (BBB) integrity. The consequences of a compromised BBB are deleteriously exposing the brain to potentially harmful concentrations of substances from the peripheral circulation, adversely affecting neuronal signaling, and abnormal immune cell infiltration; all of which can lead to disruption of brain homeostasis. In this review, we first describe the unique features of inflammation in CNS tumors. We then discuss the mechanisms of tumor-initiating neuro-inflammatory microenvironment and its impact on tumor invasion and progression. Finally, we also discuss potential pharmacological interventions that can be used to target neuro-inflammation in gliomas.
C1 [Alghamri, Mahmoud S.; McClellan, Brandon L.; Hartlage, Margaret S.; Haase, Santiago; Faisal, Syed Mohd; Thalla, Rohit; Dabaja, Ali; Banerjee, Kaushik; Carney, Stephen V.; Mujeeb, Anzar A.; Lowenstein, Pedro R.; Castro, Maria G.] Univ Michigan, Med Sch, Dept Neurosurg, Ann Arbor, MI 48109 USA.
   [Alghamri, Mahmoud S.; McClellan, Brandon L.; Hartlage, Margaret S.; Haase, Santiago; Faisal, Syed Mohd; Thalla, Rohit; Dabaja, Ali; Banerjee, Kaushik; Carney, Stephen V.; Mujeeb, Anzar A.; Lowenstein, Pedro R.; Castro, Maria G.] Univ Michigan, Med Sch, Dept Cell & Dev Biol, Ann Arbor, MI 48109 USA.
   [Olin, Michael R.] Univ Minnesota, Dept Pediat, Minneapolis, MN 55455 USA.
   [Olin, Michael R.] Univ Minnesota, Masonic Canc Ctr, Minneapolis, MN USA.
   [Moon, James J.; Schwendeman, Anna] Univ Michigan, Dept Pharmaceut Sci, Ann Arbor, MI 48109 USA.
   [Moon, James J.; Schwendeman, Anna] Univ Michigan, Biointerfaces Inst, Ann Arbor, MI 48109 USA.
   [Moon, James J.] Univ Michigan, Dept Biomed Engn, Ann Arbor, MI 48109 USA.
   [Lowenstein, Pedro R.; Castro, Maria G.] Univ Michigan, Med Sch, Rogel Canc Ctr, Ann Arbor, MI 48109 USA.
   [Lowenstein, Pedro R.; Castro, Maria G.] Univ Michigan, Biosci Initiat Brain Canc, Ann Arbor, MI 48109 USA.
C3 University of Michigan System; University of Michigan; University of Michigan System; University of Michigan; University of Minnesota System; University of Minnesota Twin Cities; University of Minnesota System; University of Minnesota Twin Cities; University of Michigan System; University of Michigan; University of Michigan System; University of Michigan; University of Michigan System; University of Michigan; University of Michigan System; University of Michigan; University of Michigan System; University of Michigan
RP Castro, MG (通讯作者)，Univ Michigan, Med Sch, Dept Neurosurg, Ann Arbor, MI 48109 USA.; Castro, MG (通讯作者)，Univ Michigan, Med Sch, Dept Cell & Dev Biol, Ann Arbor, MI 48109 USA.; Castro, MG (通讯作者)，Univ Michigan, Med Sch, Rogel Canc Ctr, Ann Arbor, MI 48109 USA.; Castro, MG (通讯作者)，Univ Michigan, Biosci Initiat Brain Canc, Ann Arbor, MI 48109 USA.
EM mariacas@umich.edu
FU National Institutes of Health/National Institute of Neurological Disorders and Stroke (NIH/NINDS) [R21-NS091555, R37NS094804, R01NS074387, R01NS076991, R01NS082311, R01NS096756]; Rogel Cancer Center Scholar Award; Forbes Senior Research Scholar Award; National institutes of Health/National Institute of Biomedical Imaging and Bioengineering (NIH/NIBIB) [R01-EB022563]; University of Michigan M-Cube; Department of Neurosurgery; University of Michigan Rogel Comprehensive Cancer Center; Pediatric Brain Tumor Foundation (BTF); Leah's Happy Hearts Foundation; The Chad Tough Foundation (Ian's Friends Foundation (IFF)); Biosciences Initiative in Brain Cancer; NIH/NCI [T32-CA009676]
CR Abbott NJ, 2006, NAT REV NEUROSCI, V7, P41, DOI 10.1038/nrn1824
   Adler I, 2010, ALEXION REPORTS RESU, V0, P0
   Ahmed N, 2017, JAMA ONCOL, V3, P1094, DOI 10.1001/jamaoncol.2017.0184
   Akasaki Y, 2004, J IMMUNOL, V173, P4352, DOI 10.4049/jimmunol.173.7.4352
   Akasaki Y, 2016, CANCER IMMUNOL IMMUN, V65, P1499, DOI 10.1007/s00262-016-1905-7
   Akhavan D, 2019, IMMUNOL REV, V290, P60, DOI 10.1111/imr.12773
   Akhurst RJ, 2012, NAT REV DRUG DISCOV, V11, P790, DOI 10.1038/nrd3810
   Ali S, 2005, CANCER RES, V65, P7194, DOI 10.1158/0008-5472.CAN-04-3434
   Allavena P, 2008, CRIT REV ONCOL HEMAT, V66, P1, DOI 10.1016/j.critrevonc.2007.07.004
   Altshuler DB, 2020, EXPERT OPIN BIOL TH, V20, P305, DOI 10.1080/14712598.2020.1713085
   Alvarez JI, 2011, SCIENCE, V334, P1727, DOI 10.1126/science.1206936
   ANEL A, 1994, EUR J IMMUNOL, V24, P2469, DOI 10.1002/eji.1830241032
   Anguille S, 2014, LANCET ONCOL, V15, PE257, DOI 10.1016/S1470-2045(13)70585-0
   Antonios JP, 2016, JCI INSIGHT, V1, P0, DOI 10.1172/jci.insight.87059
   Asad AS, 2017, EXPERT OPIN BIOL TH, V17, P945, DOI 10.1080/14712598.2017.1338684
   Atkins MB, 1997, CLIN CANCER RES, V3, P409
   Bailly C, 2020, LIFE SCI, V246, P0, DOI 10.1016/j.lfs.2020.117403
   Batich KA, 2017, CLIN CANCER RES, V23, P1898, DOI 10.1158/1078-0432.CCR-16-2057
   Becher OJ, 2008, CANCER RES, V68, P2241, DOI 10.1158/0008-5472.CAN-07-6350
   Belderbos RA, 2019, MOL THER-ONCOLYTICS, V13, P67, DOI 10.1016/j.omto.2019.03.007
   Belykh E, 2020, FRONT ONCOL, V10, P0, DOI 10.3389/fonc.2020.00739
   Bender AM, 2010, CANCER RES, V70, P3557, DOI 10.1158/0008-5472.CAN-09-4674
   Bergers G, 2003, NAT REV CANCER, V3, P401, DOI 10.1038/nrc1093
   Bianchi G, 2014, CELL DEATH DIS, V5, P0, DOI 10.1038/cddis.2014.109
   Bloch O, 2014, NEURO-ONCOLOGY, V16, P274, DOI 10.1093/neuonc/not203
   Bonavia R, 2003, TOXICOL LETT, V139, P181, DOI 10.1016/S0378-4274(02)00432-0
   Bouffet E, 1997, EUR J CANCER, V33, P91, DOI 10.1016/S0959-8049(96)00369-3
   Bouffet E, 2016, J CLIN ONCOL, V34, P2206, DOI 10.1200/JCO.2016.66.6552
   Brandao M, 2019, GLIA, V67, P779, DOI 10.1002/glia.23520
   Brandes AA, 2001, CANCER INVEST, V19, P41, DOI 10.1081/CNV-100000084
   Brandes AA, 2008, J CLIN ONCOL, V26, P2192, DOI 10.1200/JCO.2007.14.8163
   Brown CE, 2016, NEW ENGL J MED, V375, P2561, DOI 10.1056/NEJMoa1610497
   Brown NF, 2018, BRIT J CANCER, V119, P1171, DOI 10.1038/s41416-018-0258-8
   Brown TJ, 2016, JAMA ONCOL, V2, P1460, DOI 10.1001/jamaoncol.2016.1373
   Bryukhovetskiy IS, 2016, MOL MED REP, V14, P4511, DOI 10.3892/mmr.2016.5852
   Butowski N, 2016, NEURO-ONCOLOGY, V18, P557, DOI 10.1093/neuonc/nov245
   Candolfi M, 2012, NEOPLASIA, V14, P757, DOI 10.1593/neo.12794
   Candolfi M, 2009, CLIN CANCER RES, V15, P4401, DOI 10.1158/1078-0432.CCR-09-0155
   Cao ZF, 2013, BBA-REV CANCER, V1836, P273, DOI 10.1016/j.bbcan.2013.08.001
   Carvajal-Hausdorf DE, 2019, CLIN CANCER RES, V25, P3054, DOI 10.1158/1078-0432.CCR-18-2599
   da Fonseca ACC, 2013, CLIN DEV IMMUNOL, V0, P0, DOI DOI 10.1155/2013/264124
   Castro MG, 2014, EXPERT OPIN BIOL TH, V14, P1241, DOI 10.1517/14712598.2014.915307
   Ceccarelli M, 2016, CELL, V164, P550, DOI 10.1016/j.cell.2015.12.028
   Chang AL, 2016, CANCER RES, V76, P5671, DOI 10.1158/0008-5472.CAN-16-0144
   Chen R, 2019, NEOPLASIA, V21, P52, DOI 10.1016/j.neo.2018.11.007
   Chen WL, 2015, MED ONCOL, V32, P0, DOI 10.1007/s12032-015-0487-0
   Chen ZH, 2018, FRONT IMMUNOL, V9, P0, DOI 10.3389/fimmu.2018.01004
   Chheda ZS, 2018, J EXP MED, V215, P141, DOI 10.1084/jem.20171046
   Chiocca EA, 2019, SCI TRANSL MED, V11, P0, DOI 10.1126/scitranslmed.aaw5680
   Clement V, 2007, CURR BIOL, V17, P165, DOI 10.1016/j.cub.2006.11.033
   Cloughesy TF, 2020, JAMA ONCOL, V6, P1939, DOI 10.1001/jamaoncol.2020.3161
   Cloughesy TF, 2018, NEURO-ONCOLOGY, V20, P1383, DOI 10.1093/neuonc/noy075
   Colman H, 2018, J CLIN ONCOL, V36, P0, DOI 10.1200/JCO.2018.36.15_suppl.2015
   Copland DA, 2007, AM J PATHOL, V171, P580, DOI 10.2353/ajpath.2007.070272
   Cordani M, 2020, BIOMOLECULES, V10, P0, DOI 10.3390/biom10030361
   Crane CA, 2012, NEURO-ONCOLOGY, V14, P584, DOI 10.1093/neuonc/nos014
   Curtin JF, 2009, PLOS MED, V6, P83, DOI 10.1371/journal.pmed.1000010
   Da Ros M, 2018, INT J MOL SCI, V19, P0, DOI 10.3390/ijms19102879
   Damiani D, 2015, ONCOTARGET, V6, P30212, DOI 10.18632/oncotarget.4901
   De Boeck A, 2020, NAT COMMUN, V11, P0, DOI 10.1038/s41467-020-18569-4
   de Saint Basile G, 2010, NAT REV IMMUNOL, V10, P568, DOI 10.1038/nri2803
   Debinski W, 1999, INT J ONCOL, V15, P481
   DeVries HE, 1997, PHARMACOL REV, V49, P143
   Dokic I, 2012, GLIA, V60, P1785, DOI 10.1002/glia.22397
   Domingues P, 2016, BRAIN BEHAV IMMUN, V53, P1, DOI 10.1016/j.bbi.2015.07.019
   Dranoff G, 2004, NAT REV CANCER, V4, P11, DOI 10.1038/nrc1252
   Dubois LG, 2014, FRONT CELL NEUROSCI, V8, P0, DOI 10.3389/fncel.2014.00418
   Dunn-Pirio AM, 2017, CANCER-AM CANCER SOC, V123, P734, DOI 10.1002/cncr.30371
   Eagles ME, 2018, THER CLIN RISK MANAG, V14, P1299, DOI 10.2147/TCRM.S135865
   Eckert F, 2018, FRONT IMMUNOL, V9, P0, DOI 10.3389/fimmu.2018.03018
   Egan G, 2016, BONE MARROW TRANSPL, V51, P542, DOI 10.1038/bmt.2015.313
   El Andaloussi A, 2006, NEURO-ONCOLOGY, V8, P234, DOI 10.1215/15228517-2006-006
   Erickson MA, 2012, NEUROIMMUNOMODULAT, V19, P121, DOI 10.1159/000330247
   Fahey JM, 2019, CANCERS, V11, P0, DOI 10.3390/cancers11020231
   Farhood B, 2019, J CELL PHYSIOL, V234, P8509, DOI 10.1002/jcp.27782
   Fedorov R, 2003, J BIOL CHEM, V278, P45818, DOI 10.1074/jbc.M306030200
   Ferris RL, 2016, NEW ENGL J MED, V375, P1856, DOI 10.1056/NEJMoa1602252
   Ferris RL, 2010, J CLIN ONCOL, V28, P4390, DOI 10.1200/JCO.2009.27.6360
   Finlay JL, 2008, PEDIATR BLOOD CANCER, V51, P806, DOI 10.1002/pbc.21732
   Flores C, 2015, ONCOIMMUNOLOGY, V4, P0, DOI 10.4161/2162402X.2014.994374
   Galdiero MR, 2013, IMMUNOBIOLOGY, V218, P1402, DOI 10.1016/j.imbio.2013.06.003
   Galea I, 2007, TRENDS IMMUNOL, V28, P12, DOI 10.1016/j.it.2006.11.004
   Garcia-Fabiani MB, 2020, EXPERT OPIN INV DRUG, V29, P659, DOI 10.1080/13543784.2020.1768528
   Ghosh S, 2010, NEUROCHEM INT, V56, P194, DOI 10.1016/j.neuint.2009.10.003
   Gibellini L, 2020, FRONT IMMUNOL, V11, P0, DOI 10.3389/fimmu.2020.00490
   Gieryng A, 2017, LAB INVEST, V97, P498, DOI 10.1038/labinvest.2017.19
   Gohil SH, 2021, NAT REV CLIN ONCOL, V18, P244, DOI 10.1038/s41571-020-00449-x
   Gomez GG, 2006, GENE THER MOL BIOL, V10A, P133
   Gorczynski R, 2004, J IMMUNOL, V172, P7744, DOI 10.4049/jimmunol.172.12.7744
   Gorczynski RM, 2013, BREAST CANCER RES TR, V142, P271, DOI 10.1007/s10549-013-2735-3
   Gorczynski RM, 2011, BREAST CANCER RES TR, V130, P49, DOI 10.1007/s10549-010-1259-3
   Gorczynski RM, 2000, J IMMUNOL, V165, P4854, DOI 10.4049/jimmunol.165.9.4854
   Grabowski MM, 2021, J NEURO-ONCOL, V151, P3, DOI 10.1007/s11060-020-03483-y
   Guan XD, 2018, MOL NEUROBIOL, V55, P6927, DOI 10.1007/s12035-018-0880-8
   Gutmann DH, 2019, NEURON, V104, P442, DOI 10.1016/j.neuron.2019.08.028
   Haase S, 2020, INT J MOL SCI, V21, P0, DOI 10.3390/ijms21249654
   Hambardzumyan D, 2016, NAT NEUROSCI, V19, P20, DOI 10.1038/nn.4185
   Hao CH, 2002, ACTA NEUROPATHOL, V103, P171
   Harshyne LA, 2016, NEURO-ONCOLOGY, V18, P206, DOI 10.1093/neuonc/nov107
   Hartmann FJ, 2019, CELL REP, V28, P819, DOI 10.1016/j.celrep.2019.06.049
   Hassin D, 2011, IMMUNOLOGY, V133, P190, DOI 10.1111/j.1365-2567.2011.03426.x
   Heiland DH, 2019, NAT COMMUN, V10, P0, DOI 10.1038/s41467-019-10493-6
   Heithoff BP, 2021, GLIA, V69, P436, DOI 10.1002/glia.23908
   Held-Feindt J, 2010, EXP CELL RES, V316, P1553, DOI 10.1016/j.yexcr.2010.02.018
   Heufler C, 1996, EUR J IMMUNOL, V26, P659, DOI 10.1002/eji.1830260323
   Hollingsworth RE, 2019, NPJ VACCINES, V4, P0, DOI 10.1038/s41541-019-0103-y
   Horng S, 2017, J CLIN INVEST, V127, P3136, DOI 10.1172/JCI91301
   Hou B, 2008, IMMUNITY, V29, P272, DOI 10.1016/j.immuni.2008.05.016
   Hsieh JC, 2005, EXP REV NEUROTHER, V5, P33, DOI 10.1586/14737175.5.6.S33
   Huettner C, 1997, ANTICANCER RES, V17, P3217
   Hunn MK, 2015, J NEURO-ONCOL, V121, P319, DOI 10.1007/s11060-014-1635-7
   Hussain SF, 2007, CANCER RES, V67, P9630, DOI 10.1158/0008-5472.CAN-07-1243
   Hussain SP, 2004, CANCER RES, V64, P2350, DOI 10.1158/0008-5472.CAN-2287-2
   Iwami K, 2011, NEUROSURG REV, V34, P253, DOI 10.1007/s10143-011-0320-y
   Jahani-Asl A, 2013, CURR MOL MED, V13, P1241, DOI 10.2174/1566524011313080002
   Joffre OP, 2012, NAT REV IMMUNOL, V12, P557, DOI 10.1038/nri3254
   Johanns TM, 2017, CANCER J, V23, P125, DOI 10.1097/PPO.0000000000000247
   Jones SC, 2010, J IMMUNOL, V185, P6783, DOI 10.4049/jimmunol.0901296
   Joseph JV, 2013, BIOCHEM PHARMACOL, V85, P478, DOI 10.1016/j.bcp.2012.11.005
   Kachikwu EL, 2011, INT J RADIAT ONCOL, V81, P1128, DOI 10.1016/j.ijrobp.2010.09.034
   Kadiyala P, 2021, J CLIN INVEST, V131, P0, DOI 10.1172/JCI139542
   Kamran N, 2018, IMMUNOTHERAPY-UK, V10, P317, DOI 10.2217/imt-2017-0122
   Kamran N, 2017, MOL THER, V25, P232, DOI 10.1016/j.ymthe.2016.10.003
   Kang R, 2013, CLIN CANCER RES, V19, P4046, DOI 10.1158/1078-0432.CCR-13-0495
   Kim HJ, 2007, J ALLERGY CLIN IMMUN, V119, P1225, DOI 10.1016/j.jaci.2007.01.016
   Kim JE, 2017, CLIN CANCER RES, V23, P124, DOI 10.1158/1078-0432.CCR-15-1535
   Kim JK, 2014, CANCER LETT, V353, P194, DOI 10.1016/j.canlet.2014.07.034
   Kmiecik J, 2014, J NEURO-ONCOL, V116, P1, DOI 10.1007/s11060-013-1265-5
   Kmiecik J, 2013, J NEUROIMMUNOL, V264, P71, DOI 10.1016/j.jneuroim.2013.08.013
   Könnecke H, 2013, CLIN DEV IMMUNOL, V0, P0, DOI DOI 10.1155/2013/914104
   Komada M, 2012, CONGENIT ANOM, V52, P72, DOI 10.1111/j.1741-4520.2012.00368.x
   Kore RA, 2014, BIOCHEM BIOPH RES CO, V453, P326, DOI 10.1016/j.bbrc.2014.09.068
   Koschmann C, 2016, SCI TRANSL MED, V8, P0, DOI 10.1126/scitranslmed.aac8228
   Koyama S, 2016, NAT COMMUN, V7, P0, DOI 10.1038/ncomms10501
   Kreiter S, 2015, NATURE, V520, P692, DOI 10.1038/nature14426
   Kretz-Rommel A, 2007, J IMMUNOL, V178, P5595, DOI 10.4049/jimmunol.178.9.5595
   Kuai R, 2017, NAT MATER, V16, P489, DOI 10.1038/NMAT4822
   Kunwar S, 2003, ACT NEUR S, V88, P105
   Kurtulus S, 2015, J CLIN INVEST, V125, P4053, DOI 10.1172/JCI81187
   Kwon J, 2004, P NATL ACAD SCI USA, V101, P16419, DOI 10.1073/pnas.0407396101
   Lee KL, 2021, CANCER IMMUNOL IMMUN, V70, P875, DOI 10.1007/s00262-020-02729-y
   Lee SR, 2002, J BIOL CHEM, V277, P20336, DOI 10.1074/jbc.M111899200
   Leonard JP, 1997, BLOOD, V90, P2541
   Li GQ, 2013, SEMIN CANCER BIOL, V23, P380, DOI 10.1016/j.semcancer.2013.08.002
   Lim M, 2018, NAT REV CLIN ONCOL, V15, P422, DOI 10.1038/s41571-018-0003-5
   Louis DN, 2016, ACTA NEUROPATHOL, V131, P803, DOI 10.1007/s00401-016-1545-1
   Lowenstein PR, 2019, J CLIN ONCOL, V37, P0, DOI 10.1200/JCO.2019.37.15_suppl.2019
   Lowenstein PR, 2009, CURR OPIN MOL THER, V11, P481
   Maccallini C, 2020, CHEMMEDCHEM, V15, P339, DOI 10.1002/cmdc.201900580
   Macedo GS, 2012, PLOS ONE, V7, P0, DOI 10.1371/journal.pone.0047010
   Markovic DS, 2009, P NATL ACAD SCI USA, V106, P12530, DOI 10.1073/pnas.0804273106
   Mathewson ND, 2021, CELL, V184, P1281, DOI 10.1016/j.cell.2021.01.022
   MEDAWAR PB, 1948, BRIT J EXP PATHOL, V29, P58
   Mi YJ, 2020, FRONT IMMUNOL, V11, P0, DOI 10.3389/fimmu.2020.00737
   Migliorini D, 2018, CLIN CANCER RES, V24, P535, DOI 10.1158/1078-0432.CCR-17-2871
   Miklja Z, 2019, NEURO-ONCOLOGY, V21, P968, DOI 10.1093/neuonc/noz022
   Miller EW, 2007, NAT CHEM BIOL, V3, P263, DOI 10.1038/nchembio871
   Mineharu Y, 2012, NEUROTHERAPEUTICS, V9, P827, DOI 10.1007/s13311-012-0144-7
   Mineharu Y, 2011, CLIN CANCER RES, V17, P4705, DOI 10.1158/1078-0432.CCR-11-0915
   Mitchell D, 2019, TRANSL CANCER RES, V8, PS577, DOI 10.21037/tcr.2019.05.24
   Mitchell DA, 2015, NATURE, V519, P366, DOI 10.1038/nature14320
   Miyazaki T, 2020, CANCERS, V12, P0, DOI 10.3390/cancers12071960
   Moertel CL, 2014, J IMMUNOTHER CANCER, V2, P0, DOI 10.1186/s40425-014-0046-9
   Mohme M, 2020, FRONT IMMUNOL, V11, P0, DOI 10.3389/fimmu.2020.00205
   Molinaro AM, 2019, NAT REV NEUROL, V15, P405, DOI 10.1038/s41582-019-0220-2
   Moore KW, 2001, ANNU REV IMMUNOL, V19, P683, DOI 10.1146/annurev.immunol.19.1.683
   Mu LY, 2017, FRONT IMMUNOL, V8, P0, DOI 10.3389/fimmu.2017.01451
   Murat A, 2009, PLOS ONE, V4, P0, DOI 10.1371/journal.pone.0005947
   Murphy JB, 1923, J EXP MED, V38, P183, DOI 10.1084/jem.38.2.183
   Najafabadi AH, 2020, NANO LETT, V20, P7783, DOI 10.1021/acs.nanolett.0c03414
   Noushmehr H, 2010, CANCER CELL, V17, P510, DOI 10.1016/j.ccr.2010.03.017
   OBrien ER, 2013, FRONT CELL NEUROSCI, V7, P0, DOI 10.3389/fncel.2013.00040
   Okada M, 2009, INT J ONCOL, V34, P1621, DOI 10.3892/ijo_00000292
   Okura Hidehiro, 2014, MOL CELL THER, V2, P21
   Olin MR, 2019, CANCERS, V11, P0, DOI 10.3390/cancers11020137
   Palucka K, 1999, J CLIN IMMUNOL, V19, P12, DOI 10.1023/A:1020558317162
   Panov A, 2014, BIOMED RES INT-UK, V2014, P0, DOI 10.1155/2014/472459
   Penas-Prado M, 2015, NEURO-ONCOLOGY, V17, P266, DOI 10.1093/neuonc/nou155
   Perng P, 2015, FRONT ONCOL, V5, P0, DOI 10.3389/fonc.2015.00153
   Peters KB, 2019, J CLIN ONCOL, V37, P0, DOI 10.1200/JCO.2019.37.15_suppl.e13526
   Phuphanich S, 2013, CANCER IMMUNOL IMMUN, V62, P125, DOI 10.1007/s00262-012-1319-0
   Placone AL, 2016, TUMOR BIOL, V37, P61, DOI 10.1007/s13277-015-4242-0
   Platten M, 2021, NATURE, V592, P463, DOI 10.1038/s41586-021-03363-z
   Platten M, 2018, NEURO-ONCOLOGY, V20, P8
   Platten M, 2018, CURR TREAT OPTION NE, V20, P0, DOI 10.1007/s11940-018-0498-1
   Priego N, 2018, NAT MED, V24, P1024, DOI 10.1038/s41591-018-0044-4
   Pyonteck SM, 2013, NAT MED, V19, P1264, DOI 10.1038/nm.3337
   Qian Y, 2005, ONCOGENE, V24, P3154, DOI 10.1038/sj.onc.1208525
   Rahbar A, 2016, ONCOIMMUNOLOGY, V5, P0, DOI 10.1080/2162402X.2015.1075693
   Raninga PV, 2020, INT J CANCER, V146, P123, DOI 10.1002/ijc.32410
   Rath BH, 2013, PLOS ONE, V8, P0, DOI 10.1371/journal.pone.0054752
   Razavi SM, 2016, FRONT SURG, V3, P0, DOI 10.3389/fsurg.2016.00011
   Reardon DA, 2020, CLIN CANCER RES, V26, P1586, DOI 10.1158/1078-0432.CCR-18-1140
   Reardon DA, 2015, DISCOV MED, V19, P471
   Redza-Dutordoir M, 2016, BBA-MOL CELL RES, V1863, P2977, DOI 10.1016/j.bbamcr.2016.09.012
   Roesch S, 2018, INT J MOL SCI, V19, P0, DOI 10.3390/ijms19020436
   Roth P, 2010, CLIN CANCER RES, V16, P3851, DOI 10.1158/1078-0432.CCR-10-0705
   Russo CDello, 2018, NEUROIMMUNOL. NEUROINFLAMMATION, V5, P36, DOI 10.20517/2347-8659.2018.42
   Rygiel TP, 2012, ONCOGENE, V31, P2979, DOI 10.1038/onc.2011.477
   Saetta AA, 2011, VIRCHOWS ARCH, V458, P749, DOI 10.1007/s00428-011-1074-1
   Salazar-Ramiro A, 2016, FRONT IMMUNOL, V7, P0, DOI 10.3389/fimmu.2016.00156
   Sankowski R, 2019, NAT NEUROSCI, V22, P2098, DOI 10.1038/s41593-019-0532-y
   Schadendorf D, 2006, ANN ONCOL, V17, P563, DOI 10.1093/annonc/mdj138
   Schalper KA, 2019, NAT MED, V25, P470, DOI 10.1038/s41591-018-0339-5
   Scheetz L, 2020, CLIN CANCER RES, V26, P4369, DOI 10.1158/1078-0432.CCR-20-0341
   Schetters STT, 2018, FRONT IMMUNOL, V8, P0, DOI 10.3389/fimmu.2017.01905
   Schoenborn JR, 2007, ADV IMMUNOL, V96, P41, DOI 10.1016/S0065-2776(07)96002-2
   Schumacher TN, 2015, SCIENCE, V348, P69, DOI 10.1126/science.aaa4971
   Schwartzbaum JA, 2006, NAT CLIN PRACT NEURO, V2, P494, DOI 10.1038/ncpneuro0289
   Seike T, 2011, CLIN EXP METASTAS, V28, P13, DOI 10.1007/s10585-010-9354-8
   Sethi G, 2008, FRONT BIOSCI-LANDMRK, V13, P5094, DOI 10.2741/3066
   Sonar SA, 2018, J LEUKOCYTE BIOL, V103, P839, DOI 10.1002/JLB.1RU1117-428R
   Soroceanu L, 2001, GLIA, V33, P107, DOI 10.1002/1098-1136(200102)33:2<107::AID-GLIA1010>3.0.CO;2-4
   Southan GJ, 1996, BRIT J PHARMACOL, V117, P619, DOI 10.1111/j.1476-5381.1996.tb15236.x
   Spranger S, 2018, ANNU REV CANC BIOL, V2, P213, DOI 10.1146/annurev-cancerbio-030617-050606
   Srivastava S, 2019, CANCERS, V11, P0, DOI 10.3390/cancers11040537
   Sturm D, 2012, CANCER CELL, V22, P425, DOI 10.1016/j.ccr.2012.08.024
   Su Z, 2003, CANCER RES, V63, P2127
   Takahashi M, 2014, CANCER GENE THER, V21, P405, DOI 10.1038/cgt.2014.38
   Tay RE, 2021, CANCER GENE THER, V28, P5, DOI 10.1038/s41417-020-0183-x
   Thomas RP, 2019, CLIN CANCER RES, V25, P6948, DOI 10.1158/1078-0432.CCR-19-1421
   Tsai CS, 2007, INT J RADIAT ONCOL, V68, P499, DOI 10.1016/j.ijrobp.2007.01.041
   van den Bent MJ, 2010, CLIN CANCER RES, V16, P1597, DOI 10.1158/1078-0432.CCR-09-2902
   VAN MEIR EG, 1995, GLIA, V15, P264, DOI 10.1002/glia.440150308
   Varatharaj A, 2017, BRAIN BEHAV IMMUN, V60, P1, DOI 10.1016/j.bbi.2016.03.010
   Ventosa M, 2020, CASTRO MG G CSF SECR, V2020, P0, DOI 10.1101/2020.07.22.215954
   Verhaak RGW, 2010, CANCER CELL, V17, P98, DOI 10.1016/j.ccr.2009.12.020
   Verschuere T, 2011, EXPERT REV NEUROTHER, V11, P533, DOI 10.1586/ern.11.40
   Vik-Mo EO, 2013, CANCER IMMUNOL IMMUN, V62, P1499, DOI 10.1007/s00262-013-1453-3
   Voskoboinik I, 2006, NAT REV IMMUNOL, V6, P940, DOI 10.1038/nri1983
   Wainwright DA, 2012, CLIN CANCER RES, V18, P6110, DOI 10.1158/1078-0432.CCR-12-2130
   Wang H, 2019, NAT COMMUN, V10, P0, DOI 10.1038/s41467-019-11661-4
   Wang JY, 2020, FRONT ONCOL, V10, P0, DOI 10.3389/fonc.2020.00059
   Wang X, 2019, J EXP CLIN CANC RES, V38, P0, DOI 10.1186/s13046-019-1085-3
   Weiss T, 2020, SCI TRANSL MED, V12, P0, DOI 10.1126/scitranslmed.abb2311
   Weller M, 2017, LANCET ONCOL, V18, P1373, DOI 10.1016/S1470-2045(17)30517-X
   Weng MS, 2018, J EXP CLIN CANC RES, V37, P0, DOI 10.1186/s13046-018-0728-0
   Wesseling P, 2018, NEUROPATH APPL NEURO, V44, P139, DOI 10.1111/nan.12432
   Wolburg H, 2012, MOL ASPECTS MED, V33, P579, DOI 10.1016/j.mam.2012.02.003
   Wong KK, 2012, CANCER RES, V72, P4931, DOI 10.1158/0008-5472.CAN-12-1390
   Woo SR, 2012, CANCER RES, V72, P917, DOI 10.1158/0008-5472.CAN-11-1620
   Woroniecka K, 2018, CLIN CANCER RES, V24, P4175, DOI 10.1158/1078-0432.CCR-17-1846
   Wright GJ, 2000, IMMUNITY, V13, P233, DOI 10.1016/S1074-7613(00)00023-6
   Wright GJ, 2003, J IMMUNOL, V171, P3034, DOI 10.4049/jimmunol.171.6.3034
   Xie S, 2020, ANN TRANSL MED, V8, P0, DOI 10.21037/atm-20-7194
   Xiong ZM, 2020, CLIN CANCER RES, V26, P232, DOI 10.1158/1078-0432.CCR-19-2234
   Xiong ZM, 2016, IMMUNOTHERAPY-UK, V8, P1059, DOI 10.2217/imt-2016-0033
   Yadav M, 2014, NATURE, V515, P572, DOI 10.1038/nature14001
   Yang I, 2010, J CLIN NEUROSCI, V17, P1381, DOI 10.1016/j.jocn.2010.03.031
   Yang N, 2014, J TRANSL MED, V12, P0, DOI 10.1186/s12967-014-0278-y
   Zamanian JL, 2012, J NEUROSCI, V32, P6391, DOI 10.1523/JNEUROSCI.6221-11.2012
   Zhai HY, 2011, GLIA, V59, P472, DOI 10.1002/glia.21117
   Zhang J, 2012, CARCINOGENESIS, V33, P312, DOI 10.1093/carcin/bgr289
   Zhu VF, 2012, CANCER LETT, V316, P139, DOI 10.1016/j.canlet.2011.11.001
NR 254
TC 47
Z9 48
U1 0
U2 14
PU FRONTIERS MEDIA SA
PI LAUSANNE
PA AVENUE DU TRIBUNAL FEDERAL 34, LAUSANNE, CH-1015, SWITZERLAND
SN 
EI 1663-9812
J9 FRONT PHARMACOL
JI Front. Pharmacol.
PD MAY 18
PY 2021
VL 12
IS 
BP 
EP 
DI 10.3389/fphar.2021.680021
PG 20
WC Pharmacology & Pharmacy
SC Pharmacology & Pharmacy
GA SK5ZZ
UT WOS:000656295100001
PM 34084145
DA 2025-02-17
ER

PT J
AU Olsen, HE
   Lynn, GM
   Valdes, PA
   Lopez, CDC
   Ishizuka, AS
   Arnaout, O
   Bi, WL
   Peruzzi, PP
   Chiocca, EA
   Friedman, GK
   Bernstock, JD
AF Olsen, Hannah E.
   Lynn, Geoffrey M.
   Valdes, Pablo A.
   Lopez, Christian D. Cerecedo
   Ishizuka, Andrew S.
   Arnaout, Omar
   Bi, W. Linda
   Peruzzi, Pier Paolo
   Chiocca, E. Antonio
   Friedman, Gregory K.
   Bernstock, Joshua D.
TI Therapeutic cancer vaccines for pediatric malignancies: advances, challenges, and emerging technologies
SO NEURO-ONCOLOGY ADVANCES
LA English
DT Article
DE checkpoint inhibitors; experimental therapeutics; immunotherapy; | pediatric cancer; vaccination
ID dendritic cell vaccination; wt1 peptide vaccination; phase-i trial; high-grade gliomas; tumor-antigens; high-risk; t-cells; immune-responses; mass-spectrometry; survival analysis
AB Though outcomes for pediatric cancer patients have significantly improved over the past several decades, too many children still experience poor outcomes and survivors suffer lifelong, debilitating late effects after conventional chemotherapy, radiation, and surgical treatment. Consequently, there has been a renewed focus on developing novel targeted therapies to improve survival outcomes. Cancer vaccines are a promising type of immunotherapy that leverage the immune system to mediate targeted, tumor-specific killing through recognition of tumor antigens, thereby minimizing off-target toxicity. As such, cancer vaccines are orthogonal to conventional cancer treatments and can therefore be used alone or in combination with other therapeutic modalities to maximize efficacy. To date, cancer vaccination has remained largely understudied in the pediatric population. In this review, we discuss the different types of tumor antigens and vaccine technologies (dendritic cells, peptides, nucleic acids, and viral vectors) evaluated in clinical trials, with a focus on those used in children. We conclude with perspectives on how advances in combination therapies, tumor antigen (eg, neoantigen) selection, and vaccine platform optimization can be translated into clinical practice to improve outcomes for children with cancer.
C1 [Olsen, Hannah E.; Valdes, Pablo A.; Lopez, Christian D. Cerecedo; Arnaout, Omar; Bi, W. Linda; Peruzzi, Pier Paolo; Chiocca, E. Antonio; Bernstock, Joshua D.] Harvard Med Sch, Brigham & Womens Hosp, Dept Neurosurg, Boston, MA 02115 USA.
   [Lynn, Geoffrey M.; Ishizuka, Andrew S.; Bernstock, Joshua D.] Avidea Technol Inc, Baltimore, MD USA.
   [Valdes, Pablo A.; Bernstock, Joshua D.] Harvard Med Sch, Dept Neurosurg, Boston Childrens Hosp, Boston, MA 02115 USA.
   [Friedman, Gregory K.] Univ Alabama Birmingham, Dept Pediat, Div Pediat Hematol & Oncol, Birmingham, AL USA.
   [Friedman, Gregory K.] Univ Alabama Birmingham, Dept Neurosurg, Birmingham, AL USA.
C3 Harvard University; Harvard University Medical Affiliates; Brigham & Women's Hospital; Harvard Medical School; Harvard University; Harvard Medical School; Harvard University Medical Affiliates; Boston Children's Hospital; University of Alabama System; University of Alabama Birmingham; University of Alabama System; University of Alabama Birmingham
RP Bernstock, JD (通讯作者)，Harvard Med Sch, Dept Neurosurg, Brigham & Womens Hosp, Boston Childrens Hosp, Hale Bldg,60 Fenwood Rd, Boston, MA 02115 USA.
EM jbernstock@bwh.harvard.edu
FU Andrew McDonough B+ Foundation; Hyundai Hope on Wheels; Rally Foundation for Childhood Cancer Research
CR Abdelaziz MO, 2019, FRONT IMMUNOL, V10, P0, DOI 10.3389/fimmu.2019.01776
   Abelin JG, 2017, IMMUNITY, V46, P315, DOI 10.1016/j.immuni.2017.02.007
   Adhikaree J, 2020, CELLS-BASEL, V9, P0, DOI 10.3390/cells9020263
   Akazawa Y, 2019, CANCER SCI, V110, P3650, DOI 10.1111/cas.14206
   Andtbacka RHI, 2016, ANN SURG ONCOL, V23, P4169, DOI 10.1245/s10434-016-5286-0
   Ardon H, 2010, PEDIATR BLOOD CANCER, V54, P519, DOI 10.1002/pbc.22319
   Aurisicchio L, 2012, EXPERT OPIN BIOL TH, V12, P1043, DOI 10.1517/14712598.2012.689279
   Baharom F, 2021, NAT IMMUNOL, V22, P41, DOI 10.1038/s41590-020-00810-3
   Bai Y, 2015, J HUAZHONG U SCI-MED, V35, P689, DOI 10.1007/s11596-015-1491-5
   Banchereau J, 2005, NAT REV IMMUNOL, V5, P296, DOI 10.1038/nri1592
   Benitez-Ribas D, 2018, FRONT ONCOL, V8, P0, DOI 10.3389/fonc.2018.00127
   Bezu L, 2018, ONCOIMMUNOLOGY, V7, P0, DOI 10.1080/2162402X.2018.1511506
   Bhattacharya D, 2020, J NEURO-ONCOL, V150, P77, DOI 10.1007/s11060-020-03535-3
   Boudousquié C, 2020, VACCINES-BASEL, V8, P0, DOI 10.3390/vaccines8010025
   Brito LA, 2014, J CONTROL RELEASE, V190, P563, DOI 10.1016/j.jconrel.2014.06.027
   Buchan S, 2005, J IMMUNOL, V174, P6292, DOI 10.4049/jimmunol.174.10.6292
   Camisaschi C, 2018, BMC CANCER, V18, P0, DOI 10.1186/s12885-018-4910-8
   Carli M, 2004, J CLIN ONCOL, V22, P4787, DOI 10.1200/JCO.2004.04.083
   Carreno BM, 2015, SCIENCE, V348, P803, DOI 10.1126/science.aaa3828
   Caruso DA, 2004, NEURO-ONCOLOGY, V6, P236, DOI 10.1215/S1152851703000668
   Castle JC, 2012, CANCER RES, V72, P1081, DOI 10.1158/0008-5472.CAN-11-3722
   Chang MT, 2016, NAT BIOTECHNOL, V34, P155, DOI 10.1038/nbt.3391
   Chen DS, 2017, NATURE, V541, P321, DOI 10.1038/nature21349
   Chen DS, 2013, IMMUNITY, V39, P1, DOI 10.1016/j.immuni.2013.07.012
   Cheung NKV, 2002, CANCER IMMUNOL IMMUN, V51, P557, DOI 10.1007/s00262-002-0321-3
   Chiocca EA, 2019, NEURO-ONCOLOGY, V21, P14, DOI 10.1093/neuonc/noy170
   Cobbs CS, 2002, CANCER RES, V62, P3347
   Coffman RL, 2010, IMMUNITY, V33, P492, DOI 10.1016/j.immuni.2010.10.002
   Cohen KJ, 2011, NEURO-ONCOLOGY, V13, P317, DOI 10.1093/neuonc/noq191
   Comber Joseph D, 2014, THER ADV VACCINES, V2, P77, DOI 10.1177/2051013614525375
   Crotty E, 2020, EXPERT REV NEUROTHER, V21, P1
   Cui ZR, 2003, CRIT REV THER DRUG, V20, P103, DOI 10.1615/CritRevTherDrugCarrierSyst.v20.i23.10
   Dagher R, 2002, MED PEDIATR ONCOL, V38, P158, DOI 10.1002/mpo.1303
   Deering RP, 2014, EXPERT OPIN DRUG DEL, V11, P885, DOI 10.1517/17425247.2014.901308
   Diller L, 2009, J CLIN ONCOL, V27, P2339, DOI 10.1200/JCO.2008.21.1953
   Dohnal AM, 2007, CYTOTHERAPY, V9, P755, DOI 10.1080/14653240701589221
   Draper SJ, 2010, NAT REV MICROBIOL, V8, P62, DOI 10.1038/nrmicro2240
   Dubensky TW, 2010, SEMIN IMMUNOL, V22, P155, DOI 10.1016/j.smim.2010.04.007
   Filmus J, 2001, GLYCOBIOLOGY, V11, P19R, DOI 10.1093/glycob/11.3.19R
   Foster JB, 2019, NEURO-ONCOLOGY, V21, P1226, DOI 10.1093/neuonc/noz077
   Gajjar A, 2014, CLIN CANCER RES, V20, P5630, DOI 10.1158/1078-0432.CCR-14-0833
   Gatti-Mays ME, 2017, HUM VACC IMMUNOTHER, V13, P2561, DOI 10.1080/21645515.2017.1364322
   Geiger JD, 2001, CANCER RES, V61, P8513
   Greenland JR, 2007, VACCINE, V25, P3731, DOI 10.1016/j.vaccine.2007.01.120
   Gröbner SN, 2018, NATURE, V555, P321, DOI 10.1038/nature25480
   Guerra-García P, 2020, PEDIATR BLOOD CANCER, V67, P0, DOI 10.1002/pbc.28011
   Gulley JL, 2019, J CLIN ONCOL, V37, P1051, DOI 10.1200/JCO.18.02031
   Guo CQ, 2013, ADV CANCER RES, V119, P421, DOI 10.1016/B978-0-12-407190-2.00007-1
   Guo ZS, 2019, J IMMUNOTHER CANCER, V7, P0, DOI 10.1186/s40425-018-0495-7
   Hailemichael Y, 2013, ONCOIMMUNOLOGY, V2, P0, DOI 10.4161/onci.24743
   Hashii Y, 2012, LEUKEMIA, V26, P530, DOI 10.1038/leu.2011.226
   Hashii Y, 2010, PEDIATR BLOOD CANCER, V55, P352, DOI 10.1002/pbc.22522
   Herold MJ, 2006, CELL MOL LIFE SCI, V63, P60, DOI 10.1007/s00018-005-5390-y
   Himoudi N, 2012, CLIN TRANSL ONCOL, V14, P271, DOI 10.1007/s12094-012-0795-1
   Hirabayashi K, 2018, ANTICANCER RES, V38, P2227, DOI 10.21873/anticanres.12465
   Hollingsworth RE, 2019, NPJ VACCINES, V4, P0, DOI 10.1038/s41541-019-0103-y
   Hu Z, 2018, NAT REV IMMUNOL, V18, P168, DOI 10.1038/nri.2017.131
   Iampietro MJ, 2018, J VIROL, V92, P0, DOI 10.1128/JVI.00159-18
   Ilyas S, 2015, J IMMUNOL, V195, P5117, DOI 10.4049/jimmunol.1501657
   Jakacki RI, 2016, NEURO-ONCOLOGY, V18, P1442, DOI 10.1093/neuonc/now038
   Jemal A, 2017, JNCI-J NATL CANCER I, V109, P0, DOI 10.1093/jnci/djx030
   Jones C, 2017, NEURO-ONCOLOGY, V19, P153, DOI 10.1093/neuonc/now101
   Kalinski P, 2013, EXPERT REV VACCINES, V12, P285, DOI 10.1586/erv.13.22
   Kantoff PW, 2010, NEW ENGL J MED, V363, P411, DOI 10.1056/NEJMoa1001294
   Kantoff PW, 2010, J CLIN ONCOL, V28, P1099, DOI 10.1200/JCO.2009.25.0597
   Karajannis M, 2008, J CELL PHYSIOL, V217, P584, DOI 10.1002/jcp.21544
   Keskin DB, 2019, NATURE, V565, P234, DOI 10.1038/s41586-018-0792-9
   Kieran MW, 2019, NEURO-ONCOLOGY, V21, P537, DOI 10.1093/neuonc/noy202
   Kinoshita Y, 2015, EUR J PEDIATR SURG, V25, P138, DOI 10.1055/s-0034-1393961
   Koske I, 2019, INT J CANCER, V145, P1958, DOI 10.1002/ijc.32325
   Kranz LM, 2016, NATURE, V534, P396, DOI 10.1038/nature18300
   Kreiter S, 2012, ONCOIMMUNOLOGY, V1, P768, DOI 10.4161/onci.19727
   Krishnadas DK, 2015, CANCER IMMUNOL IMMUN, V64, P1251, DOI 10.1007/s00262-015-1731-3
   Kuai R, 2017, NAT MATER, V16, P489, DOI 10.1038/NMAT4822
   Kushner BH, 2014, CLIN CANCER RES, V20, P1375, DOI 10.1158/1078-0432.CCR-13-1012
   Kwok D, 2020, J NEURO-ONCOL, V147, P281, DOI 10.1007/s11060-020-03450-7
   Larocca C, 2011, CANCER J, V17, P359, DOI 10.1097/PPO.0b013e3182325e63
   Lasky JL, 2013, ANTICANCER RES, V33, P2047
   Le DT, 2013, J IMMUNOTHER, V36, P382, DOI 10.1097/CJI.0b013e31829fb7a2
   Lundegaard C, 2012, EXPERT REV VACCINES, V11, P43, DOI 10.1586/ERV.11.160
   Lynn GM, 2020, NAT BIOTECHNOL, V38, P320, DOI 10.1038/s41587-019-0390-x
   Lynn GM, 2019, CANCER LETT, V459, P192, DOI 10.1016/j.canlet.2019.114427
   Lynn GM, 2015, NAT BIOTECHNOL, V33, P1201, DOI 10.1038/nbt.3371
   Mackall CL, 2008, CLIN CANCER RES, V14, P4850, DOI 10.1158/1078-0432.CCR-07-4065
   Madan RA, 2012, LANCET ONCOL, V13, P501, DOI 10.1016/S1470-2045(12)70006-2
   Manikandan C, 2020, CANCER GENE THER, V27, P270, DOI 10.1038/s41417-019-0124-8
   McGranahan N, 2016, SCIENCE, V351, P1463, DOI 10.1126/science.aaf1490
   Melief CJM, 2008, NAT REV CANCER, V8, P351, DOI 10.1038/nrc2373
   Melief CJM, 2018, NAT MATER, V17, P482, DOI 10.1038/s41563-018-0085-6
   Merchant MS, 2016, CLIN CANCER RES, V22, P3182, DOI 10.1158/1078-0432.CCR-15-2550
   Middleton G, 2014, LANCET ONCOL, V15, P829, DOI 10.1016/S1470-2045(14)70236-0
   Mitchell P, 2015, ANN ONCOL, V26, P1134, DOI 10.1093/annonc/mdv104
   Morgan RA, 2010, MOL THER, V18, P843, DOI 10.1038/mt.2010.24
   Mougel A, 2019, FRONT IMMUNOL, V10, P0, DOI 10.3389/fimmu.2019.00467
   Mueller S, 2020, J CLIN INVEST, V130, P6325, DOI 10.1172/JCI140378
   Neelapu SS, 2017, NEW ENGL J MED, V377, P2531, DOI 10.1056/NEJMoa1707447
   Ochs K, 2017, ONCOIMMUNOLOGY, V6, P0, DOI 10.1080/2162402X.2017.1328340
   Ott PA, 2017, NATURE, V547, P217, DOI 10.1038/nature22991
   Palucka K, 2013, IMMUNITY, V39, P38, DOI 10.1016/j.immuni.2013.07.004
   Pappo AS, 1999, J CLIN ONCOL, V17, P3487, DOI 10.1200/JCO.1999.17.11.3487
   Pardi N, 2018, NAT REV DRUG DISCOV, V17, P261, DOI 10.1038/nrd.2017.243
   Parkhurst MR, 2011, MOL THER, V19, P620, DOI 10.1038/mt.2010.272
   Paugh BS, 2010, J CLIN ONCOL, V28, P3061, DOI 10.1200/JCO.2009.26.7252
   Paulussen M, 1998, ANN ONCOL, V9, P275, DOI 10.1023/A:1008208511815
   Paz-Ares L, 2018, NEW ENGL J MED, V379, P2040, DOI 10.1056/NEJMoa1810865
   Pedersen SR, 2013, J IMMUNOL, V191, P3955, DOI 10.4049/jimmunol.1300555
   Perez CR, 2019, NAT COMMUN, V10, P0, DOI 10.1038/s41467-019-13368-y
   Pitter KL, 2016, BRAIN, V139, P1458, DOI 10.1093/brain/aww046
   Plotkin SA, 2010, CLIN VACCINE IMMUNOL, V17, P1055, DOI 10.1128/CVI.00131-10
   Pol JG, 2020, J IMMUNOTHER CANCER, V8, P0, DOI 10.1136/jitc-2020-000981
   Pol JG, 2014, MOL THER, V22, P420, DOI 10.1038/mt.2013.249
   Pollack IF, 2016, NEURO-ONCOLOGY, V18, P1157, DOI 10.1093/neuonc/now026
   Pollack IF, 2014, J CLIN ONCOL, V32, P2050, DOI 10.1200/JCO.2013.54.0526
   Prow NA, 2018, EXPERT REV VACCINES, V17, P925, DOI 10.1080/14760584.2018.1522255
   Pulendran B, 2011, NAT IMMUNOL, V12, P509, DOI 10.1038/ni.2039
   Quoix E, 2011, LANCET ONCOL, V12, P1125, DOI 10.1016/S1470-2045(11)70259-5
   Ribas A, 2011, CLIN CANCER RES, V17, P2987, DOI 10.1158/1078-0432.CCR-10-3272
   Ring EK, 2017, CLIN CANCER RES, V23, P342, DOI 10.1158/1078-0432.CCR-16-1829
   Rini BI, 2016, LANCET ONCOL, V17, P1599, DOI 10.1016/S1470-2045(16)30408-9
   Roudko V, 2020, CELL, V183, P1634, DOI 10.1016/j.cell.2020.11.004
   Rutkowski S, 2004, BRIT J CANCER, V91, P1656, DOI 10.1038/sj.bjc.6602195
   Sabado RL, 2017, CELL RES, V27, P74, DOI 10.1038/cr.2016.157
   Sabbatini P, 2012, CLIN CANCER RES, V18, P6497, DOI 10.1158/1078-0432.CCR-12-2189
   Sahin U, 2018, SCIENCE, V359, P1355, DOI 10.1126/science.aar7112
   Sahin U, 2017, NATURE, V547, P222, DOI 10.1038/nature23003
   Saito S, 2015, CYTOTHERAPY, V17, P330, DOI 10.1016/j.jcyt.2014.10.003
   Sampson JH, 2020, NAT REV CANCER, V20, P12, DOI 10.1038/s41568-019-0224-7
   Sampson JH, 2015, NEURO-ONCOLOGY, V17, P15, DOI 10.1093/neuonc/nov159
   Sawada A, 2016, PEDIATR BLOOD CANCER, V63, P234, DOI 10.1002/pbc.25792
   Schneble E, 2016, METHODS MOL BIOL, V1403, P797, DOI 10.1007/978-1-4939-3387-7_46
   Sensi M, 2006, CLIN CANCER RES, V12, P5023, DOI 10.1158/1078-0432.CCR-05-2682
   Shah NN, 2016, BIOL BLOOD MARROW TR, V22, P2149, DOI 10.1016/j.bbmt.2016.08.028
   Shah NJ, 2020, NAT BIOMED ENG, V4, P40, DOI 10.1038/s41551-019-0503-3
   Slingluff CL, 2011, CANCER J, V17, P343, DOI 10.1097/PPO.0b013e318233e5b2
   Smith MA, 2010, J CLIN ONCOL, V28, P2625, DOI 10.1200/JCO.2009.27.0421
   Steinman RM, 2008, IMMUNITY, V29, P319, DOI 10.1016/j.immuni.2008.08.001
   Suminoe A, 2009, PEDIATR TRANSPLANT, V13, P746, DOI 10.1111/j.1399-3046.2008.01066.x
   Tardón MC, 2019, CURR OPIN PHARMACOL, V47, P20, DOI 10.1016/j.coph.2019.01.007
   Thust SC, 2018, J MAGN RESON IMAGING, V48, P571, DOI 10.1002/jmri.26171
   Tiptiri-Kourpeti A, 2016, PHARMACOL THERAPEUT, V165, P32, DOI 10.1016/j.pharmthera.2016.05.004
   Totsch SK, 2019, ONCOGENE, V38, P6159, DOI 10.1038/s41388-019-0870-y
   Tran E, 2016, NEW ENGL J MED, V375, P2255, DOI 10.1056/NEJMoa1609279
   Tran E, 2015, SCIENCE, V350, P1387, DOI 10.1126/science.aad1253
   Tran E, 2014, SCIENCE, V344, P641, DOI 10.1126/science.1251102
   Tsuchiya N, 2018, ONCOIMMUNOLOGY, V7, P0, DOI 10.1080/2162402X.2017.1377872
   Turner CD, 2009, J CHILD NEUROL, V24, P1455, DOI 10.1177/0883073809341709
   Tuyaerts S, 2007, CANCER IMMUNOL IMMUN, V56, P1513, DOI 10.1007/s00262-007-0334-z
   TWYCROSS R, 1994, DRUG SAFETY, V11, P163, DOI 10.2165/00002018-199411030-00003
   Vermaelen K, 2019, FRONT IMMUNOL, V10, P0, DOI 10.3389/fimmu.2019.00008
   Wang SS, 2019, TRENDS IMMUNOL, V40, P748, DOI 10.1016/j.it.2019.05.009
   Ward JP, 2016, ADV IMMUNOL, V130, P25, DOI 10.1016/bs.ai.2016.01.001
   Welters MJ, 2016, SCI TRANSL MED, V8, P0, DOI 10.1126/scitranslmed.aad8307
   Wong ET, 2015, BRIT J CANCER, V113, P232, DOI 10.1038/bjc.2015.238
   Murphy Sherry L, 2018, NCHS DATA BRIEF, V0, P1
   Yadav M, 2014, NATURE, V515, P572, DOI 10.1038/nature14001
   Yan JL, 2017, J NEUROSURG, V126, P234, DOI 10.3171/2016.1.JNS152153
   Zamora AE, 2018, J IMMUNOL, V200, P392, DOI 10.4049/jimmunol.1701413
   Zhang HM, 2018, J CANCER, V9, P1773, DOI 10.7150/jca.24577
   Zitvogel L, 2013, IMMUNITY, V39, P74, DOI 10.1016/j.immuni.2013.06.014
NR 159
TC 15
Z9 15
U1 0
U2 2
PU OXFORD UNIV PRESS
PI OXFORD
PA GREAT CLARENDON ST, OXFORD OX2 6DP, ENGLAND
SN 
EI 2632-2498
J9 NEURO-ONCOL ADV
JI Neuro-Oncol. Adv.
PD JAN-DEC 15
PY 2021
VL 3
IS 1
BP 
EP 
DI 10.1093/noajnl/vdab027
PG 14
WC Oncology; Clinical Neurology
SC Oncology; Neurosciences & Neurology
GA VL6YW
UT WOS:000905125400051
PM 33860227
DA 2025-02-17
ER

PT J
AU Nava, S
   Lisini, D
   Frigerio, S
   Bersano, A
AF Nava, Sara
   Lisini, Daniela
   Frigerio, Simona
   Bersano, Anna
TI Dendritic Cells and Cancer Immunotherapy: The Adjuvant Effect
SO INTERNATIONAL JOURNAL OF MOLECULAR SCIENCES
LA English
DT Review
DE dendritic cells; immunotherapy; cancer; adjuvant therapy
ID induced killer-cells; regulatory t-cells; phase-iii trial; metastatic melanoma patients; sipuleucel-t; tumor-cells; radiation-therapy; immune-responses; glioblastoma-multiforme; cellular immunotherapy
AB Dendritic cells (DCs) are immune specialized cells playing a critical role in promoting immune response against antigens, and may represent important targets for therapeutic interventions in cancer. DCs can be stimulated ex vivo with pro-inflammatory molecules and loaded with tumor-specific antigen(s). Protocols describing the specific details of DCs vaccination manufacturing vary widely, but regardless of the employed protocol, the DCs vaccination safety and its ability to induce antitumor responses is clearly established. Many years of studies have focused on the ability of DCs to provide overall survival benefits at least for a selection of cancer patients. Lessons learned from early trials lead to the hypothesis that, to improve the efficacy of DCs-based immunotherapy, this should be combined with other treatments. Thus, the vaccine's ultimate role may lie in the combinatorial approaches of DCs-based immunotherapy with chemotherapy and radiotherapy, more than in monotherapy. In this review, we address some key questions regarding the integration of DCs vaccination with multimodality therapy approaches for cancer treatment paradigms.
C1 [Nava, Sara; Lisini, Daniela; Frigerio, Simona; Bersano, Anna] Neurol Inst C Besta IRCCS Fdn, Cell Therapy Prod Unit, Neurol Unit, UCV, Via Celoria 11, I-20133 Milan, Italy.
RP Nava, S (通讯作者)，Neurol Inst C Besta IRCCS Fdn, Cell Therapy Prod Unit, Neurol Unit, UCV, Via Celoria 11, I-20133 Milan, Italy.
EM sara.nava@istituto-besta.it; daniela.lisini@istituto-besta.it; simona.frigerio@istituto-besta.it; anna.bersano@istituto-besta.it
FU Italian Ministry of Health
CR Aarts BM, 2019, INSIGHTS IMAGING, V10, P0, DOI 10.1186/s13244-019-0727-5
   Akutsu Y, 2007, INT J ONCOL, V31, P509
   Anguille S, 2014, LANCET ONCOL, V15, PE257, DOI 10.1016/S1470-2045(13)70585-0
   Appay V, 2008, NAT MED, V14, P623, DOI 10.1038/nm.f.1774
   Ardon H, 2012, CANCER IMMUNOL IMMUN, V61, P2033, DOI 10.1007/s00262-012-1261-1
   Ariyoshi K, 2014, RADIAT RES, V181, P302, DOI 10.1667/RR13466
   Bachy E, 2019, J CLIN ONCOL, V37, P2815, DOI 10.1200/JCO.19.01073
   Baur AS, 2013, BLOOD, V122, P2185, DOI 10.1182/blood-2012-09-456988
   Beer TM, 2011, CLIN CANCER RES, V17, P4558, DOI 10.1158/1078-0432.CCR-10-3223
   Bhattacharyya T, 2016, ANN TRANSL MED, V4, P0, DOI 10.3978/j.issn.2305-5839.2015.10.44
   Bol KF, 2016, CLIN CANCER RES, V22, P1897, DOI 10.1158/1078-0432.CCR-15-1399
   Bol KF, 2016, ONCOIMMUNOLOGY, V5, P0, DOI 10.1080/2162402X.2015.1057673
   Bol KF, 2016, CANCER IMMUNOL IMMUN, V65, P327, DOI 10.1007/s00262-016-1796-7
   Bonehill A, 2009, CLIN CANCER RES, V15, P3366, DOI 10.1158/1078-0432.CCR-08-2982
   Boon T, 2006, ANNU REV IMMUNOL, V24, P175, DOI 10.1146/annurev.immunol.24.021605.090733
   Boudewijns S, 2016, ONCOIMMUNOLOGY, V5, P0, DOI 10.1080/2162402X.2016.1201625
   Boudousquié C, 2020, VACCINES-BASEL, V8, P0, DOI 10.3390/vaccines8010025
   Boullart ACI, 2008, CANCER IMMUNOL IMMUN, V57, P1589, DOI 10.1007/s00262-008-0489-2
   Brix N, 2017, IMMUNOL REV, V280, P249, DOI 10.1111/imr.12573
   Bürdek M, 2010, J TRANSL MED, V8, P0, DOI 10.1186/1479-5876-8-90
   Camphausen K, 2003, CANCER RES, V63, P1990
   Cao ZA, 2002, BMC CANCER, V2, P0, DOI 10.1186/1471-2407-2-11
   Celluzzi CM, 1998, J IMMUNOL, V160, P3081
   Chakraborty M, 2004, CANCER RES, V64, P4328, DOI 10.1158/0008-5472.CAN-04-0073
   Chakraborty M, 2003, J IMMUNOL, V170, P6338, DOI 10.4049/jimmunol.170.12.6338
   Chen J, 2012, NATURE, V488, P522, DOI 10.1038/nature11287
   Chen R, 2014, INT IMMUNOPHARMACOL, V22, P451, DOI 10.1016/j.intimp.2014.07.019
   Chiang CLL, 2013, CLIN CANCER RES, V19, P4801, DOI 10.1158/1078-0432.CCR-13-1185
   Coley WB, 1893, AM J MED SCI, V105, P487, DOI 10.1097/00000441-189305000-00001
   Cox MC, 2020, CANCER IMMUNOL IMMUN, V69, P913, DOI 10.1007/s00262-020-02577-w
   de la Cruz-Merino L, 2014, FRONT IMMUNOL, V5, P0, DOI 10.3389/fimmu.2014.00102
   de Vries IJM, 2002, J IMMUNOTHER, V25, P429, DOI 10.1097/00002371-200209000-00007
   de Vries IJM, 2003, CANCER RES, V63, P12
   Demaria S, 2005, CLIN CANCER RES, V11, P728
   Demaria S, 2004, INT J RADIAT ONCOL, V58, P862, DOI 10.1016/j.ijrobp.2003.09.012
   Dewan MZ, 2009, CLIN CANCER RES, V15, P5379, DOI 10.1158/1078-0432.CCR-09-0265
   Dhodapkar KM, 2004, INT J CANCER, V109, P893, DOI 10.1002/ijc.20050
   Dhodapkar MV, 1999, J CLIN INVEST, V104, P173, DOI 10.1172/JCI6909
   Draube A, 2011, PLOS ONE, V6, P0, DOI 10.1371/journal.pone.0018801
   Ellebaek E, 2012, CANCER IMMUNOL IMMUN, V61, P1791, DOI 10.1007/s00262-012-1242-4
   Eoli M, 2019, NEURO-ONCOL ADV, V1, P0, DOI 10.1093/noajnl/vdz022
   Esfahani K, 2020, CURR ONCOL, V27, PS87, DOI 10.3747/co.27.5223
   Fekete N, 2012, PLOS ONE, V7, P0, DOI 10.1371/journal.pone.0043255
   Finn OJ, 2003, NAT REV IMMUNOL, V3, P630, DOI 10.1038/nri1150
   Finn OJ, 2008, NEW ENGL J MED, V358, P2704, DOI 10.1056/NEJMra072739
   Fong L, 2014, JNCI-J NATL CANCER I, V106, P0, DOI 10.1093/jnci/dju268
   Fritzell S, 2013, CANCER IMMUNOL IMMUN, V62, P1463, DOI 10.1007/s00262-013-1449-z
   Fuertes MB, 2011, J EXP MED, V208, P2005, DOI 10.1084/jem.20101159
   Galluzzi L, 2015, CANCER CELL, V28, P690, DOI 10.1016/j.ccell.2015.10.012
   Garnett CT, 2004, CANCER RES, V64, P7985, DOI 10.1158/0008-5472.CAN-04-1525
   Gerber SA, 2013, AM J PATHOL, V182, P2345, DOI 10.1016/j.ajpath.2013.02.041
   Gilboa E, 1999, IMMUNITY, V11, P263, DOI 10.1016/S1074-7613(00)80101-6
   Gough MJ, 2009, IMMUNOTHERAPY-UK, V1, P1025, DOI 10.2217/IMT.09.64
   Grauer OM, 2008, INT J CANCER, V122, P1794, DOI 10.1002/ijc.23284
   Gulley JL, 2011, CURR ONCOL, V18, P0
   Guo CQ, 2012, MOL CANCER THER, V11, P2331, DOI 10.1158/1535-7163.MCT-12-0164
   Hallahan D, 1996, CANCER RES, V56, P5150
   Hanahan D, 2011, CELL, V144, P646, DOI 10.1016/j.cell.2011.02.013
   Harada M, 2001, J IMMUNOTHER, V24, P323, DOI 10.1097/00002371-200107000-00008
   Harari A, 2020, NAT REV DRUG DISCOV, V19, P635, DOI 10.1038/s41573-020-0074-8
   Heimberger AB, 2008, NEURO-ONCOLOGY, V10, P98, DOI 10.1215/15228517-2007-046
   Higano CS, 2009, CANCER-AM CANCER SOC, V115, P3670, DOI 10.1002/cncr.24429
   Hoffmann TK, 2000, CANCER RES, V60, P3542
   Hornyák L, 2018, FRONT IMMUNOL, V9, P0, DOI 10.3389/fimmu.2018.00151
   Jacobs JFM, 2010, CLIN CANCER RES, V16, P5067, DOI 10.1158/1078-0432.CCR-10-1757
   Johnson BF, 2007, EXPERT OPIN BIOL TH, V7, P449, DOI 10.1517/14712598.7.4.449
   Jonuleit H, 1997, EUR J IMMUNOL, V27, P3135, DOI 10.1002/eji.1830271209
   Kantoff PW, 2010, NEW ENGL J MED, V363, P411, DOI 10.1056/NEJMoa1001294
   Kantoff PW, 2010, J CLIN ONCOL, V28, P1099, DOI 10.1200/JCO.2009.25.0597
   Karachi A, 2019, NEURO-ONCOLOGY, V21, P730, DOI 10.1093/neuonc/noz015
   KERR JFR, 1972, BRIT J CANCER, V26, P239, DOI 10.1038/bjc.1972.33
   Kim S, 2008, CLIN EXP IMMUNOL, V154, P365, DOI 10.1111/j.1365-2249.2008.03757.x
   Kimura H, 2015, CANCER IMMUNOL IMMUN, V64, P51, DOI 10.1007/s00262-014-1613-0
   Kuhn S, 2015, FRONT IMMUNOL, V6, P0, DOI 10.3389/fimmu.2015.00584
   Kuwabara M, 2003, J RADIAT RES, V44, P203, DOI 10.1269/jrr.44.203
   LAMPH WW, 1991, CANCER CELL-MON REV, V3, P183
   Lanitis E, 2015, CURR OPIN IMMUNOL, V33, P55, DOI 10.1016/j.coi.2015.01.011
   Laurell A, 2017, J IMMUNOTHER CANCER, V5, P0, DOI 10.1186/s40425-017-0255-0
   Lee YJ, 2009, BLOOD, V114, P589, DOI 10.1182/blood-2009-02-206870
   Leemhuis T, 2005, BIOL BLOOD MARROW TR, V11, P181, DOI 10.1016/j.bbmt.2004.11.019
   Lindau D, 2013, IMMUNOLOGY, V138, P105, DOI 10.1111/imm.12036
   Litterman AJ, 2013, ONCOIMMUNOLOGY, V2, P0, DOI 10.4161/onci.26294
   Litterman AJ, 2013, J IMMUNOL, V190, P6259, DOI 10.4049/jimmunol.1203539
   Liu HY, 2017, CANCER LETT, V411, P182, DOI 10.1016/j.canlet.2017.09.022
   Liu L, 2012, CLIN CANCER RES, V18, P1751, DOI 10.1158/1078-0432.CCR-11-2442
   Lövgren T, 2017, CANCER IMMUNOL IMMUN, V66, P1333, DOI 10.1007/s00262-017-2029-4
   Lugade AA, 2005, J IMMUNOL, V174, P7516, DOI 10.4049/jimmunol.174.12.7516
   Martin-Lluesma S, 2020, CURR OPIN BIOTECH, V65, P190, DOI 10.1016/j.copbio.2020.03.003
   Matera L, 2010, CANCER TREAT REV, V36, P131, DOI 10.1016/j.ctrv.2009.11.002
   Matsumura S, 2008, J IMMUNOL, V181, P3099, DOI 10.4049/jimmunol.181.5.3099
   Matsushita H, 2014, J IMMUNOTHER CANCER, V2, P0, DOI 10.1186/s40425-014-0030-4
   Maus MV, 2016, CLIN CANCER RES, V22, P1875, DOI 10.1158/1078-0432.CCR-15-1433
   McIlroy D, 2003, CANCER IMMUNOL IMMUN, V52, P583, DOI 10.1007/s00262-003-0414-7
   Mitchell DA, 2015, NATURE, V519, P366, DOI 10.1038/nature14320
   Morse MA, 2008, BLOOD, V112, P610, DOI 10.1182/blood-2008-01-135319
   Nava S, 2020, PHARMACEUTICS, V12, P0, DOI 10.3390/pharmaceutics12030215
   Nava S, 2012, PLOS ONE, V7, P0, DOI 10.1371/journal.pone.0052301
   Newcomb EW, 2006, CLIN CANCER RES, V12, P4730, DOI 10.1158/1078-0432.CCR-06-0593
   Ock CY, 2016, CLIN CANCER RES, V22, P2261, DOI 10.1158/1078-0432.CCR-15-2834
   Olioso P, 2009, HEMATOL ONCOL, V27, P130, DOI 10.1002/hon.886
   Palucka K, 2012, NAT REV CANCER, V12, P265, DOI 10.1038/nrc3258
   Palucka K, 2010, CANCER J, V16, P318, DOI 10.1097/PPO.0b013e3181eaca83
   Pantel K, 1996, CURR TOP MICROBIOL, V213, P1
   Parlato S, 2001, BLOOD, V98, P3022, DOI 10.1182/blood.V98.10.3022
   Parmiani G, 2007, J IMMUNOL, V178, P1975, DOI 10.4049/jimmunol.178.4.1975
   Patel MA, 2014, CANCERS, V6, P1953, DOI 10.3390/cancers6041953
   Pellegatta S, 2018, ONCOIMMUNOLOGY, V7, P0, DOI 10.1080/2162402X.2017.1412901
   Pen JJ, 2013, J IMMUNOL, V191, P1976, DOI 10.4049/jimmunol.1201008
   Prendergast GC, 2014, CANCER IMMUNOL IMMUN, V63, P721, DOI 10.1007/s00262-014-1549-4
   Prins RM, 2003, CANCER RES, V63, P8487
   Prue RL, 2015, J IMMUNOTHER, V38, P71, DOI 10.1097/CJI.0000000000000063
   Reits EA, 2006, J EXP MED, V203, P1259, DOI 10.1084/jem.20052494
   Ribas A, 2009, CLIN CANCER RES, V15, P6267, DOI 10.1158/1078-0432.CCR-09-1254
   Rosen EM, 1999, CANCER INVEST, V17, P56
   Rosenberg SA, 2015, SCIENCE, V348, P62, DOI 10.1126/science.aaa4967
   Sabado RL, 2017, CELL RES, V27, P74, DOI 10.1038/cr.2016.157
   Sabat R, 2010, CYTOKINE GROWTH F R, V21, P331, DOI 10.1016/j.cytogfr.2010.09.002
   Sadeghzadeh M, 2020, LIFE SCI, V254, P0, DOI 10.1016/j.lfs.2020.117580
   SALLUSTO F, 1994, J EXP MED, V179, P1109, DOI 10.1084/jem.179.4.1109
   Sampson JH, 2011, NEURO-ONCOLOGY, V13, P324, DOI 10.1093/neuonc/noq157
   Santini SM, 2000, J EXP MED, V191, P1777, DOI 10.1084/jem.191.10.1777
   Santos PM, 2018, J IMMUNOL, V200, P443, DOI 10.4049/jimmunol.1701024
   Sauter B, 2000, J EXP MED, V191, P423, DOI 10.1084/jem.191.3.423
   Schadendorf D, 2006, ANN ONCOL, V17, P563, DOI 10.1093/annonc/mdj138
   Schellhammer PF, 2013, UROLOGY, V81, P1297, DOI 10.1016/j.urology.2013.01.061
   Schlom J, 2012, JNCI-J NATL CANCER I, V104, P599, DOI 10.1093/jnci/djs033
   Schreibelt G, 2016, CLIN CANCER RES, V22, P2155, DOI 10.1158/1078-0432.CCR-15-2205
   Schuster SJ, 2009, J CLIN ONCOL, V27, P0
   Schwartzentruber DJ, 2009, J CLIN ONCOL, V27, P0
   Sharabi AB, 2015, LANCET ONCOL, V16, PE498, DOI 10.1016/S1470-2045(15)00007-8
   Sharabi AB, 2015, CANCER IMMUNOL RES, V3, P345, DOI 10.1158/2326-6066.CIR-14-0196
   Shimizu K, 1999, P NATL ACAD SCI USA, V96, P2268, DOI 10.1073/pnas.96.5.2268
   Small EJ, 2006, J CLIN ONCOL, V24, P3089, DOI 10.1200/JCO.2005.04.5252
   Srivastava S, 2019, CANCERS, V11, P0, DOI 10.3390/cancers11040537
   STEINMAN RM, 1973, J EXP MED, V137, P1142, DOI 10.1084/jem.137.5.1142
   STONE HB, 1979, JNCI-J NATL CANCER I, V63, P1229
   Strome SE, 2002, CANCER RES, V62, P1884
   Stupp R, 2005, NEW ENGL J MED, V352, P987, DOI 10.1056/NEJMoa043330
   Stupp R, 2009, LANCET ONCOL, V10, P459, DOI 10.1016/S1470-2045(09)70025-7
   Sutherland SIM, 2021, FRONT IMMUNOL, V12, P0, DOI 10.3389/fimmu.2021.641307
   Tatsuta K, 2009, GENE THER, V16, P240, DOI 10.1038/gt.2008.161
   Teitz-Tennenbaum S, 2003, CANCER RES, V63, P8466
   Teitz-Tennenbaum S, 2008, J IMMUNOTHER, V31, P345, DOI 10.1097/CJI.0b013e318163628c
   Teitz-Tennenbaum S, 2009, J IMMUNOTHER, V32, P602, DOI 10.1097/CJI.0b013e3181a95165
   Tel J, 2013, CANCER RES, V73, P1063, DOI 10.1158/0008-5472.CAN-12-2583
   Ueno H, 2010, IMMUNOL REV, V234, P199, DOI 10.1111/j.0105-2896.2009.00884.x
   van der Sluijs JV, 2021, CANCER IMMUNOL IMMUN, V70, P3167, DOI 10.1007/s00262-021-02899-3
   van Gulijk M, 2018, FRONT IMMUNOL, V9, P0, DOI 10.3389/fimmu.2018.02759
   van Willigen WW, 2018, FRONT IMMUNOL, V9, P0, DOI 10.3389/fimmu.2018.02265
   Wada S, 2013, J TRANSL MED, V11, P0, DOI 10.1186/1479-5876-11-89
   Wan S, 2012, PLOS ONE, V7, P0, DOI 10.1371/journal.pone.0032542
   Wang S, 2015, INT IMMUNOPHARMACOL, V28, P22, DOI 10.1016/j.intimp.2015.05.021
   Wculek SK, 2020, NAT REV IMMUNOL, V20, P7, DOI 10.1038/s41577-019-0210-z
   Weng DS, 2013, J IMMUNOL, V191, P755, DOI 10.4049/jimmunol.1203286
   Wesolowski R, 2013, J IMMUNOTHER CANCER, V1, P0, DOI 10.1186/2051-1426-1-10
   Wheeler CJ, 2004, CLIN CANCER RES, V10, P5316, DOI 10.1158/1078-0432.CCR-04-0497
   Wiendl H, 2002, J IMMUNOL, V168, P4772, DOI 10.4049/jimmunol.168.9.4772
   Wilgenhof S, 2015, CANCER IMMUNOL IMMUN, V64, P381, DOI 10.1007/s00262-014-1642-8
   Wimmers F, 2014, FRONT IMMUNOL, V5, P0, DOI 10.3389/fimmu.2014.00165
   Yanagisawa R, 2018, ANTICANCER RES, V38, P2217, DOI 10.21873/anticanres.12464
   Yang L, 2010, CURR MOL MED, V10, P374, DOI 10.2174/156652410791317039
   Zagzag D, 2005, LAB INVEST, V85, P328, DOI 10.1038/labinvest.3700233
   Zhang LP, 2016, RADIAT ONCOL, V11, P0, DOI 10.1186/s13014-016-0635-5
   Zhao M, 2014, EXP THER MED, V7, P1403, DOI 10.3892/etm.2014.1574
   Zhou YL, 2002, J IMMUNOTHER, V25, P289, DOI 10.1097/00002371-200207000-00001
   Zitvogel L, 2008, J CLIN INVEST, V118, P1991, DOI 10.1172/JCI35180
NR 166
TC 27
Z9 27
U1 2
U2 21
PU MDPI
PI BASEL
PA ST ALBAN-ANLAGE 66, CH-4052 BASEL, SWITZERLAND
SN 
EI 1422-0067
J9 INT J MOL SCI
JI Int. J. Mol. Sci.
PD NOV 15
PY 2021
VL 22
IS 22
BP 
EP 
DI 10.3390/ijms222212339
PG 21
WC Biochemistry & Molecular Biology; Chemistry, Multidisciplinary
SC Biochemistry & Molecular Biology; Chemistry
GA XE9VM
UT WOS:000723729300001
PM 34830221
DA 2025-02-17
ER

PT J
AU Zuiderwijk-Sick, EA
   van der Putten, C
   Timmerman, R
   Veth, J
   Pasini, EM
   van Straalen, L
   van der Valk, P
   Amor, S
   Bajramovic, JJ
AF Zuiderwijk-Sick, Ella A.
   van der Putten, Celine
   Timmerman, Raissa
   Veth, Jennifer
   Pasini, Erica M.
   van Straalen, Linda
   van der Valk, Paul
   Amor, Sandra
   Bajramovic, Jeffrey J.
TI Exposure of Microglia to Interleukin-4 Represses NF-κB-Dependent Transcription of Toll-Like Receptor-Induced Cytokines
SO FRONTIERS IN IMMUNOLOGY
LA English
DT Article
DE macrophages; microglia; glioma; innate immunity; toll-like receptor; alternative activation
ID dendritic cell-differentiation; tumor-associated macrophages; alternative activation; adult microglia; growth-factor; ifn-gamma; il-4; stat6; glioblastoma; expression
AB Interleukin (IL)-4 is a cytokine that affects both adaptive and innate immune responses. In the central nervous system, microglia express IL-4 receptors and it has been described that IL-4-exposed microglia acquire anti-inflammatory properties. We here demonstrate that IL-4 exposure induces changes in the cell surface protein expression profile of primary rhesus macaque microglia and enhances their potential to induce proliferation of T cells with a regulatory signature. Moreover, we show that Toll like receptor (TLR)-induced cytokine production is broadly impaired in IL-4-exposed microglia at the transcriptional level. IL-4 type 2 receptor-mediated signaling is shown to be crucial for the inhibition of microglial innate immune responses. TLR-induced nuclear translocalization of NF-kappa B appeared intact, and we found no evidence for epigenetic modulation of target genes. By contrast, nuclear extracts from IL-4-exposed microglia contained significantly less NF-kappa B capable of binding to its DNA consensus site. Further identification of the molecular mechanisms that underlie the inhibition of TLR-induced responses in IL-4-exposed microglia may aid the design of strategies that aim to modulate innate immune responses in the brain, for example in gliomas.
C1 [Zuiderwijk-Sick, Ella A.; van der Putten, Celine; Timmerman, Raissa; Veth, Jennifer; van Straalen, Linda] Biomed Primate Res Ctr, Alternat Unit, Rijswijk, Netherlands.
   [Pasini, Erica M.; Bajramovic, Jeffrey J.] Biomed Primate Res Ctr, Dept Parasitol, Rijswijk, Netherlands.
   [van der Valk, Paul; Amor, Sandra] Vrije Univ VU Med Ctr, Dept Pathol, Amsterdam, Netherlands.
C3 Vrije Universiteit Amsterdam; VU UNIVERSITY MEDICAL CENTER
RP Bajramovic, JJ (通讯作者)，Biomed Primate Res Ctr, Dept Parasitol, Rijswijk, Netherlands.
EM bajramovic@bprc.nl
CR Abbas N, 2002, J NEUROIMMUNOL, V126, P50, DOI 10.1016/S0165-5728(02)00050-4
   Aloisi F, 2001, GLIA, V36, P165, DOI 10.1002/glia.1106
   Aloisi F, 2000, IMMUNOL TODAY, V21, P141, DOI 10.1016/S0167-5699(99)01512-1
   Brodie C, 1998, J NEUROIMMUNOL, V81, P20, DOI 10.1016/S0165-5728(97)00154-9
   Butovsky O, 2005, MOL CELL NEUROSCI, V29, P381, DOI 10.1016/j.mcn.2005.03.005
   Carpentier A, 2006, NEURO-ONCOLOGY, V8, P60, DOI 10.1215/S1522851705000475
   Carpentier A, 2010, NEURO-ONCOLOGY, V12, P401, DOI 10.1093/neuonc/nop047
   CHAO CC, 1995, J LEUKOCYTE BIOL, V58, P65, DOI 10.1002/jlb.58.1.65
   Chapuis F, 1997, EUR J IMMUNOL, V27, P431, DOI 10.1002/eji.1830270213
   Charles NA, 2011, GLIA, V59, P1169, DOI 10.1002/glia.21136
   Chen LF, 2002, EMBO J, V21, P6539, DOI 10.1093/emboj/cdf660
   Curran CS, 2011, J IMMUNOL, V187, P1254, DOI 10.4049/jimmunol.1001965
   Czimmerer Z, 2018, IMMUNITY, V48, P75, DOI 10.1016/j.immuni.2017.12.010
   Daniel B, 2018, NUCLEIC ACIDS RES, V46, P4425, DOI 10.1093/nar/gky157
   Davalos D, 2005, NAT NEUROSCI, V8, P752, DOI 10.1038/nn1472
   Denisenko E, 2017, EPIGENET CHROMATIN, V10, P0, DOI 10.1186/s13072-017-0158-9
   Durafourt BA, 2012, GLIA, V60, P717, DOI 10.1002/glia.22298
   Ginhoux F, 2010, SCIENCE, V330, P841, DOI 10.1126/science.1194637
   Gocheva V, 2010, GENE DEV, V24, P241, DOI 10.1101/gad.1874010
   Gordon S, 2003, NAT REV IMMUNOL, V3, P23, DOI 10.1038/nri978
   Gordon S, 2010, IMMUNITY, V32, P593, DOI 10.1016/j.immuni.2010.05.007
   Hagemann T, 2009, BLOOD, V113, P3139, DOI 10.1182/blood-2008-12-172825
   Hulshof S, 2002, GLIA, V38, P24, DOI 10.1002/glia.10050
   Hussain SF, 2006, NEURO-ONCOLOGY, V8, P261, DOI 10.1215/15228517-2006-008
   Ishii M, 2009, BLOOD, V114, P3244, DOI 10.1182/blood-2009-04-217620
   Kiernan R, 2003, J BIOL CHEM, V278, P2758, DOI 10.1074/jbc.M209572200
   Kohanbash G, 2013, CANCER RES, V73, P6413, DOI 10.1158/0008-5472.CAN-12-4124
   Lambert C, 2008, J IMMUNOL, V181, P8288, DOI 10.4049/jimmunol.181.12.8288
   Liao XD, 2011, J CLIN INVEST, V121, P2736, DOI 10.1172/JCI45444
   López-Bravo M, 2013, J ALLERGY CLIN IMMUN, V132, P1409, DOI 10.1016/j.jaci.2013.08.039
   Mantovani A, 2010, CURR OPIN IMMUNOL, V22, P231, DOI 10.1016/j.coi.2010.01.009
   Molina-Holgado E, 2001, EUR J NEUROSCI, V13, P493, DOI 10.1046/j.0953-816x.2000.01412.x
   Nelms K, 1999, ANNU REV IMMUNOL, V17, P701, DOI 10.1146/annurev.immunol.17.1.701
   Nolan Y, 2005, J BIOL CHEM, V280, P9354, DOI 10.1074/jbc.M412170200
   Oakes SA, 1996, IMMUNITY, V5, P605, DOI 10.1016/S1074-7613(00)80274-5
   Oeckinghaus A, 2011, NAT IMMUNOL, V12, P695, DOI 10.1038/ni.2065
   Ohmori Y, 1998, J BIOL CHEM, V273, P29202, DOI 10.1074/jbc.273.44.29202
   Park KW, 2005, J NEUROSCI RES, V81, P397, DOI 10.1002/jnr.20483
   Pfaffl MW, 2001, NUCLEIC ACIDS RES, V29, P0, DOI 10.1093/nar/29.9.e45
   Ponomarev ED, 2007, J NEUROSCI, V27, P10714, DOI 10.1523/JNEUROSCI.1922-07.2007
   Reber L, 2009, PLOS ONE, V4, P0, DOI 10.1371/journal.pone.0004393
   Revoltella RP, 2012, CYTOKINE, V57, P347, DOI 10.1016/j.cyto.2011.11.016
   Ruan Zhenchao, 2011, FRONT BIOSCI (ELITE ED), V3, P33, DOI 10.2741/e217
   Santambrogio L, 2001, P NATL ACAD SCI USA, V98, P6295, DOI 10.1073/pnas.111152498
   Scheurer ME, 2008, CLIN CANCER RES, V14, P6640, DOI 10.1158/1078-0432.CCR-07-4681
   Schwartzbaum J, 2005, CANCER RES, V65, P6459, DOI 10.1158/0008-5472.CAN-04-3728
   Shen CH, 1998, MOL CELL BIOL, V18, P3395, DOI 10.1128/MCB.18.6.3395
   Sica A, 2000, J IMMUNOL, V164, P762, DOI 10.4049/jimmunol.164.2.762
   Szczepanik AM, 2001, J NEUROIMMUNOL, V113, P49, DOI 10.1016/S0165-5728(00)00404-5
   Takeda K, 1996, NATURE, V380, P627, DOI 10.1038/380627a0
   Tapping RI, 1997, J BIOL CHEM, V272, P23157, DOI 10.1074/jbc.272.37.23157
   Veremeyko T, 2019, FRONT CELL NEUROSCI, V13, P0, DOI 10.3389/fncel.2019.00453
   Wang HW, 2010, CELL CYCLE, V9, P4824, DOI 10.4161/cc.9.24.14322
   Wang MJ, 2010, J NEUROINFLAMM, V7, P0, DOI 10.1186/1742-2094-7-99
   Yang I, 2010, J CLIN NEUROSCI, V17, P6, DOI 10.1016/j.jocn.2009.05.006
   Yildirim-Buharalioglu G, 2017, FRONT IMMUNOL, V8, P0, DOI 10.3389/fimmu.2017.00092
   Zuiderwijk-Sick EA, 2007, GLIA, V55, P1589, DOI 10.1002/glia.20572
NR 57
TC 10
Z9 10
U1 1
U2 9
PU FRONTIERS MEDIA SA
PI LAUSANNE
PA AVENUE DU TRIBUNAL FEDERAL 34, LAUSANNE, CH-1015, SWITZERLAND
SN 1664-3224
EI 
J9 FRONT IMMUNOL
JI Front. Immunol.
PD NOV 22
PY 2021
VL 12
IS 
BP 
EP 
DI 10.3389/fimmu.2021.771453
PG 11
WC Immunology
SC Immunology
GA XJ1JQ
UT WOS:000726553800001
PM 34880868
DA 2025-02-17
ER

PT J
AU Ye, WR
   Liu, ZX
   Liu, FK
   Luo, C
AF Ye, Wenrui
   Liu, Zhixiong
   Liu, Fangkun
   Luo, Cong
TI Heme Oxygenase-1 Predicts Risk Stratification and Immunotherapy Efficacy in Lower Grade Gliomas
SO FRONTIERS IN CELL AND DEVELOPMENTAL BIOLOGY
LA English
DT Article
DE glioma; heme oxygenase-1; prognosis; risk signature; single-cell sequencing
ID expression; cells; ho-1; chemotherapy; macrophages; astrocytoma; resistance; cancer
AB Background: Gliomas are the most common tumors in human brains with unpleasing outcomes. Heme oxygenase-1 (HMOX1, HO-1) was a potential target for human cancers. However, their relationship remains incompletely discussed.Methods: We employed a total of 952 lower grade glioma (LGG) patients from TCGA and CGGA databases, and 29 samples in our hospital for subsequent analyses. Expression, mutational, survival, and immune profiles of HMOX1 were comprehensively evaluated. We constructed a risk signature using the LASSO Cox regression model, and further generated a nomogram model to predict survival of LGG patients. Single-cell transcriptomic sequencing data were also employed to investigated the role of HMOX1 in cancer cells.Results: We found that HMOX1 was overexpressed and was related to poorer survival in gliomas. HMOX1-related genes (HRGs) were involved in immune-related pathways. Patients in the high-risk group exhibited significantly poorer overall survival. The risk score was positively correlated with the abundance of resting memory CD4+ T cells, M1, M2 macrophages, and activated dendritic cells. Additionally, immunotherapy showed potent efficacy in low-risk group. And patients with lower HMOX1 expression were predicted to have better response to immunotherapies, suggesting that immunotherapies combined with HMOX1 inhibition may execute good responses. Moreover, significant correlations were found between HMOX1 expression and single-cell functional states including angiogenesis, hypoxia, and metastasis. Finally, we constructed a nomogram which could predict 1-, 3-, and 5-year survival in LGG patients.Conclusion: HMOX1 is involved in immune infiltration and predicts poor survival in patients with lower grade glioma. Importantly, HMOX1 were related to oncological functional states including angiogenesis, hypoxia, and metastasis. A nomogram integrated with the risk signature was obtained to robustly predict glioma patient outcomes, with the potential to guide clinical decision-making.
C1 [Ye, Wenrui; Liu, Zhixiong; Liu, Fangkun] Cent South Univ CSU, Xiangya Hosp, Dept Neurosurg, Changsha, Peoples R China.
   [Liu, Zhixiong] Cent South Univ CSU, Xiangya Hosp, Natl Clin Res Ctr Geriatr Disorders, Changsha, Peoples R China.
   [Luo, Cong] Cent South Univ CSU, Xiangya Hosp, Dept Urol, Changsha, Peoples R China.
C3 Central South University; Central South University; Central South University
RP Liu, FK (通讯作者)，Cent South Univ CSU, Xiangya Hosp, Dept Neurosurg, Changsha, Peoples R China.; Luo, C (通讯作者)，Cent South Univ CSU, Xiangya Hosp, Dept Urol, Changsha, Peoples R China.
EM liufangkun@csu.edu.cn; 2204150121@csu.edu.cn
CR Alaoui-Jamali MA, 2009, CANCER RES, V69, P8017, DOI 10.1158/0008-5472.CAN-09-0419
   Brat DJ, 2015, NEW ENGL J MED, V372, P2481, DOI 10.1056/NEJMoa1402121
   Cairncross G, 2013, J CLIN ONCOL, V31, P337, DOI 10.1200/JCO.2012.43.2674
   Chen BB, 2018, METHODS MOL BIOL, V1711, P243, DOI 10.1007/978-1-4939-7493-1_12
   Chiang SK, 2019, INT J MOL SCI, V20, P0, DOI 10.3390/ijms20010039
   Colin S, 2014, IMMUNOL REV, V262, P153, DOI 10.1111/imr.12218
   Darmanis S, 2017, CELL REP, V21, P1399, DOI 10.1016/j.celrep.2017.10.030
   Degese MS, 2012, LUNG CANCER, V77, P168, DOI 10.1016/j.lungcan.2012.02.016
   Di Stefano AL, 2015, CLIN CANCER RES, V21, P3307, DOI 10.1158/1078-0432.CCR-14-2199
   Friedman J, 2020, LASSO ELASTIC NET RE, V0, P0
   Gandini NA, 2014, TUMOR BIOL, V35, P2803, DOI 10.1007/s13277-013-1373-z
   Jiang P, 2018, NAT MED, V24, P1550, DOI 10.1038/s41591-018-0136-1
   Kong Y, 2020, FRONT IMMUNOL, V11, P0, DOI 10.3389/fimmu.2020.01281
   Kumar R, 2006, ONCOL REP, V15, P1513
   Lan AH, 2021, BMC CANCER, V21, P0, DOI 10.1186/s12885-021-08163-2
   Li TW, 2017, CANCER RES, V77, PE108, DOI 10.1158/0008-5472.CAN-17-0307
   Lin PH, 2013, ONCOGENE, V32, P2325, DOI 10.1038/onc.2012.244
   Lu JJ, 2021, BMC CANCER, V21, P0, DOI 10.1186/s12885-021-08456-6
   Maines MD, 1996, UROLOGY, V47, P727, DOI 10.1016/S0090-4295(96)00010-6
   Martinez Fernando O, 2014, F1000PRIME REP, V6, P13, DOI 10.12703/P6-13
   Mayerhofer M, 2008, BLOOD, V111, P2200, DOI 10.1182/blood-2006-11-055723
   Mills CD, 2000, J IMMUNOL, V164, P6166, DOI 10.4049/jimmunol.164.12.6166
   Mills CD, 2016, CANCER RES, V76, P513, DOI 10.1158/0008-5472.CAN-15-1737
   Miyata Y, 2014, TRANSL RES, V164, P468, DOI 10.1016/j.trsl.2014.06.010
   Nduom EK, 2015, NEURO-ONCOLOGY, V17, P9, DOI 10.1093/neuonc/nov151
   Nitti M, 2017, ANTIOXIDANTS-BASEL, V6, P0, DOI 10.3390/antiox6020029
   Noh SJ, 2013, BMC CANCER, V13, P0, DOI 10.1186/1471-2407-13-516
   Phillips AC, 2016, MOL CANCER THER, V15, P661, DOI 10.1158/1535-7163.MCT-15-0901
   Pittalà V, 2013, CURR MED CHEM, V20, P3711, DOI 10.2174/0929867311320300003
   Prescher N, 2021, FREE RADICAL BIO MED, V167, P81, DOI 10.1016/j.freeradbiomed.2021.02.038
   Robinson GW, 2014, BMC CANCER, V14, P0, DOI 10.1186/1471-2407-14-258
   Ruffell B, 2015, CANCER CELL, V27, P462, DOI 10.1016/j.ccell.2015.02.015
   Salerno L, 2013, BIOORGAN MED CHEM, V21, P5145, DOI 10.1016/j.bmc.2013.06.040
   Sanai N, 2005, NEW ENGL J MED, V353, P811, DOI 10.1056/NEJMra043666
   Setti M, 2013, JNCI-J NATL CANCER I, V105, P1644, DOI 10.1093/jnci/djt278
   Siliciano JM, 2015, J INFECT DIS, V212, P1345, DOI 10.1093/infdis/jiv219
   Su J, 2019, FRONT GENET, V10, P0, DOI 10.3389/fgene.2019.01143
   Suzuki H, 2015, NAT GENET, V47, P458, DOI 10.1038/ng.3273
   Tan YQ, 2020, FRONT IMMUNOL, V11, P0, DOI 10.3389/fimmu.2020.606164
   Tran NL, 2006, CANCER RES, V66, P9535, DOI 10.1158/0008-5472.CAN-06-0418
   van den Bent MJ, 2013, J CLIN ONCOL, V31, P344, DOI 10.1200/JCO.2012.43.2229
   Wang LX, 2019, J LEUKOCYTE BIOL, V106, P345, DOI 10.1002/JLB.3RU1018-378RR
   Wang L, 2012, J EXP CLIN CANC RES, V31, P0, DOI 10.1186/1756-9966-31-44
   Wang QH, 2017, CANCER CELL, V32, P42, DOI 10.1016/j.ccell.2017.12.012
   Was H, 2006, AM J PATHOL, V169, P2181, DOI 10.2353/ajpath.2006.051365
   Wei JR, 2020, CLIN TRANSL MED, V10, P0, DOI 10.1002/ctm2.51
   Wick W, 2012, LANCET ONCOL, V13, P707, DOI 10.1016/S1470-2045(12)70164-X
   Yan H, 2009, NEW ENGL J MED, V360, P765, DOI 10.1056/NEJMoa0808710
   Yang B, 2020, J CELL MOL MED, V24, P12873, DOI 10.1111/jcmm.15923
   Yin HZ, 2014, BMC CANCER, V14, P0, DOI 10.1186/1471-2407-14-436
   Yin YJ, 2012, EXP BIOL MED, V237, P362, DOI 10.1258/ebm.2011.011193
   Yuan HT, 2019, NUCLEIC ACIDS RES, V47, PD900, DOI 10.1093/nar/gky939
   Zhang MW, 2020, FRONT GENET, V11, P0, DOI 10.3389/fgene.2020.00441
   Zhang N, 2021, FRONT IMMUNOL, V12, P0, DOI 10.3389/fimmu.2021.691811
   Zhang N, 2021, FRONT IMMUNOL, V12, P0, DOI 10.3389/fimmu.2021.656541
   Zhang Y, 2021, AGING-US, V13, P15459, DOI 10.18632/aging.203103
NR 56
TC 5
Z9 5
U1 3
U2 14
PU FRONTIERS MEDIA SA
PI LAUSANNE
PA AVENUE DU TRIBUNAL FEDERAL 34, LAUSANNE, CH-1015, SWITZERLAND
SN 2296-634X
EI 
J9 FRONT CELL DEV BIOL
JI Front. Cell. Dev. Biol.
PD NOV 9
PY 2021
VL 9
IS 
BP 
EP 
DI 10.3389/fcell.2021.760800
PG 19
WC Cell Biology; Developmental Biology
SC Cell Biology; Developmental Biology
GA XL1GJ
UT WOS:000727899600001
PM 34858984
DA 2025-02-17
ER

PT J
AU Wang, JJ
   Wang, H
   Zhu, BL
   Wang, X
   Qian, YH
   Xie, L
   Wang, WJ
   Zhu, J
   Chen, XY
   Wang, JM
   Ding, ZL
AF Wang, Jing-Jing
   Wang, Han
   Zhu, Bao-Long
   Wang, Xiang
   Qian, Yong-Hong
   Xie, Lei
   Wang, Wen-Jie
   Zhu, Jie
   Chen, Xing-Yu
   Wang, Jing-Mei
   Ding, Zhi-Liang
TI Development of a prognostic model of glioma based on immune-related genes
SO ONCOLOGY LETTERS
LA English
DT Article
DE glioma; The Cancer Genome Atlas; GSE43378; immune-related gene; prognostic model; immune cells
ID dendritic cells; cancer; expression; tumors; microenvironment; immunotherapy; glioblastoma; macrophage; survival; system
AB Glioma is the most common type of primary brain cancer, and the prognosis of most patients with glioma, and particularly that of patients with glioblastoma, is poor. Tumor immunity serves an important role in the development of glioma. However, immunotherapy for glioma has not been completely successful, and thus, comprehensive examination of the immune-related genes (IRGs) of glioma is required. In the present study, differentially expressed genes (DEGs) and differentially expressed IRGs (DEIRGs) were identified using the edgeR package. Kyoto Encyclopedia of Genes and Genomes (KEGG) pathway analysis was used for functional enrichment analysis of DEIRGs. Survival-associated IRGs were selected via univariate Cox regression analysis. A The Cancer Genome Atlas prognostic model and GSE43378 validation model were established using lasso-penalized Cox regression analysis. Based on the median risk score value, patients were divided into high-risk and low-risk groups for clinical analysis. Receiver operating characteristic curve and nomogram analyses were used to assess the accuracy of the models. Reverse transcription-quantitative PCR was performed to measure the expression levels of relevant genes, such as cyclin-dependent kinase 4 (CDK4), interleukin 24 (IL24), NADPH oxidase 4 (NOX4), bone morphogenetic protein 2 (BMP2) and baculoviral IAP repeat containing 5 (BIRC5). A total of 3,238 DEGs, including 1,950 upregulated and 1,288 downregulated DEGs, and 97 DEIRGs, including 60 upregulated and 37 downregulated DEIRGs, were identified. 'Neuroactive ligand-receptor interaction' and 'Cytokine-cytokine receptor interaction' were the most significantly enriched pathways according to KEGG pathway analysis. A prognostic model and a validation prognostic model were created for glioma, including 15 survival-associated IRGs (FCER1G, NOX4, TRIM5, SOCS1, APOBEC3C, BIRC5, VIM, TNC, BMP2, CMTM3, IL24, JAG1, CALCRL, HNF4G and CDK4). Furthermore, multivariate Cox regression analysis results suggested that age, high WHO Grade by histopathology, wild type isocitrate dehydrogenase 1 and high risk score were independently associated with poor overall survival. The infiltration of B cells, CD8(+) T cells, dendritic cells, macrophages and neutrophils was positively associated with the prognostic risk score. In the present study, several clinically significant survival-associated IRGs were identified, and a prognosis evaluation model of glioma was established.
C1 [Wang, Jing-Jing; Zhu, Bao-Long; Wang, Xiang; Xie, Lei] Taizhou Hosp Tradit Chinese Med, Dept Oncol, Taizhou 225300, Jiangsu, Peoples R China.
   [Wang, Han] Jining Canc Hosp, Dept Oncol, Jining 272000, Shandong, Peoples R China.
   [Qian, Yong-Hong] Taizhou Hosp Tradit Chinese Med, Dept Radio Oncol, Taizhou 225300, Jiangsu, Peoples R China.
   [Wang, Wen-Jie] Nanjing Med Univ, Affiliated Suzhou Hosp, Dept Radio Oncol, Suzhou 215001, Jiangsu, Peoples R China.
   [Zhu, Jie] Changzhou Tradit Chinese Med Hosp, Dept Oncol, Changzhou 213003, Jiangsu, Peoples R China.
   [Chen, Xing-Yu] Taizhou Fourth Peoples Hosp, Dept Gen Surg, Taizhou 225300, Jiangsu, Peoples R China.
   [Wang, Jing-Mei] Zhejiang Univ, Affiliated Hosp 1, Dept Geriatr, Hangzhou 310002, Zhejiang, Peoples R China.
   [Ding, Zhi-Liang] Nanjing Med Univ, Affiliated Suzhou Hosp, Dept Neurosurg, 26 Daoqian, Suzhou 215001, Jiangsu, Peoples R China.
C3 Nanjing Medical University; Zhejiang University; Nanjing Medical University
RP Ding, ZL (通讯作者)，Nanjing Med Univ, Affiliated Suzhou Hosp, Dept Neurosurg, 26 Daoqian, Suzhou 215001, Jiangsu, Peoples R China.
EM cxy442941186@163.com
FU Science and Education for Health Foundation of Suzhou for Youth [kjxw2018030, kjxw2018032]; Science and Technology Project Foundation of Suzhou [SS201651]; Education Research Project Foundation of Nanjing Medical University [FZS-ZD-201701]
CR Abediankenari Saeid, 2013, ACTA MED IRAN, V51, P284
   AHREN B, 1986, DIABETOLOGIA, V29, P827, DOI 10.1007/BF00870137
   Amankulor NM, 2017, GENE DEV, V31, P774, DOI 10.1101/gad.294991.116
   Bhattacharya S, 2014, IMMUNOL RES, V58, P234, DOI 10.1007/s12026-014-8516-1
   Borisov KE, 2015, ARKHIV PATOLOGII, V77, P54, DOI 10.17116/patol201577654-63
   BULLARD DE, 1986, SEMIN ONCOL, V13, P94
   Chen XZ, 2013, NEUROL SCI, V34, P1139, DOI 10.1007/s10072-012-1198-3
   Choi J, 2018, HISTOL HISTOPATHOL, V33, P133, DOI 10.14670/HH-11-916
   Chowdhury FA, 2018, BIOMED RES INT, V2018, P0, DOI 10.1155/2018/4010629
   Daniel PM, 2016, CELL DEATH DIS, V7, P0, DOI 10.1038/cddis.2016.393
   Dean JL, 2012, CELL CYCLE, V11, P2756, DOI 10.4161/cc.21195
   DeWitt JC, 2017, CURR OPIN NEUROL, V30, P643, DOI 10.1097/WCO.0000000000000490
   Feagan BG, 2019, INFLAMM BOWEL DIS, V25, P1028, DOI 10.1093/ibd/izy323
   Finocchiaro G, 2011, CURR OPIN NEUROL, V24, P641, DOI 10.1097/WCO.0b013e32834cbb17
   Fu HD, 2019, MED SCI MONITOR, V25, P2583, DOI 10.12659/MSM.913895
   Gardner A, 2016, TRENDS IMMUNOL, V37, P855, DOI 10.1016/j.it.2016.09.006
   Giraldo NA, 2014, CURR OPIN IMMUNOL, V27, P8, DOI 10.1016/j.coi.2014.01.001
   Gressot LV, 2017, ONCOTARGET, V8, P12695, DOI 10.18632/oncotarget.8657
   Han SJ, 2012, NEUROSURG CLIN N AM, V23, P357, DOI 10.1016/j.nec.2012.05.001
   HOLLINGER DM, 1952, BIOCHEM J, V52, P659, DOI 10.1042/bj0520659
   Hussain M, 2016, MED HYPOTHESES, V86, P56, DOI 10.1016/j.mehy.2015.11.031
   Ivliev AE, 2010, CANCER RES, V70, P10060, DOI 10.1158/0008-5472.CAN-10-2465
   Kang JH, 2015, EXPERT OPIN INV DRUG, V24, P1361, DOI 10.1517/13543784.2015.1048332
   Kawaguchi A, 2013, CANCER SCI, V104, P1205, DOI 10.1111/cas.12214
   Kim R, 2007, IMMUNOLOGY, V121, P1, DOI 10.1111/j.1365-2567.2007.02587.x
   Lee S, 2015, J VASC INTERV RADIOL, V26, P1787, DOI 10.1016/j.jvir.2015.08.013
   Li M, 2018, SEMIN NEPHROL, V38, P455, DOI 10.1016/j.semnephrol.2018.05.015
   Li YS, 2014, OXID MED CELL LONGEV, V2014, P0, DOI 10.1155/2014/581732
   Liang W, 2016, CANCER IMMUNOL RES, V4, P83, DOI 10.1158/2326-6066.CIR-15-0313
   Liu JF, 2018, CANCER RES, V78, P0, DOI 10.1158/1538-7445.AM2018-3287
   Livak KJ, 2001, METHODS, V25, P402, DOI 10.1006/meth.2001.1262
   Lv P, 2019, J CELL BIOCHEM, V120, P321, DOI 10.1002/jcb.27364
   Ma YF, 2016, MOL IMMUNOL, V75, P11, DOI 10.1016/j.molimm.2016.05.010
   Macklaim JM, 2013, MICROBIOME, V1, P0, DOI 10.1186/2049-2618-1-12
   Magistroni R, 2015, KIDNEY INT, V88, P974, DOI 10.1038/ki.2015.252
   Mantovani A, 2017, NAT REV CLIN ONCOL, V14, P399, DOI 10.1038/nrclinonc.2016.217
   Massara M, 2017, FRONT IMMUNOL, V8, P0, DOI 10.3389/fimmu.2017.01349
   Nagakawa H, 2012, CELL IMMUNOL, V275, P90, DOI 10.1016/j.cellimm.2012.02.010
   Nijaguna MB, 2015, PLOS ONE, V10, P0, DOI 10.1371/journal.pone.0137524
   Ocana A, 2017, MOL CANCER, V16, P0, DOI 10.1186/s12943-017-0707-7
   Ostrom QT, 2018, NEURO-ONCOLOGY, V20, P1, DOI 10.1093/neuonc/noy131
   Pal J, 2018, CLIN CANCER RES, V24, P1448, DOI 10.1158/1078-0432.CCR-17-1901
   Reon BJ, 2016, PLOS MED, V13, P0, DOI 10.1371/journal.pmed.1002192
   Sang W, 2016, IMMUNOL LETT, V172, P1, DOI 10.1016/j.imlet.2015.11.001
   Scime A, 2008, J CELL PHYSIOL, V214, P568, DOI 10.1002/jcp.21243
   Seifert M, 2016, LEUKEMIA, V30, P2283, DOI 10.1038/leu.2016.226
   SHANNON K, 1990, CLIN PEDIATR, V29, P25, DOI 10.1177/000992289002900103
   Silber J, 2008, BMC MED, V6, P0, DOI 10.1186/1741-7015-6-14
   Steinman RM, 2007, NATURE, V449, P419, DOI 10.1038/nature06175
   Szöcs K, 2002, ARTERIOSCL THROM VAS, V22, P21, DOI 10.1161/hq0102.102189
   Tong LQ, 2018, ONCOL REP, V40, P463, DOI 10.3892/or.2018.6425
   Venur VA, 2015, CANCER TREAT RES, V163, P103, DOI 10.1007/978-3-319-12048-5_7
   WALKER AE, 1985, NEUROLOGY, V35, P219, DOI 10.1212/WNL.35.2.219
   Wang JZ, 2016, INT IMMUNOPHARMACOL, V36, P73, DOI 10.1016/j.intimp.2016.04.018
   WINFIELD JB, 1971, CELL IMMUNOL, V2, P690, DOI 10.1016/0008-8749(71)90015-3
   Yang XS, 2014, TUMOR BIOL, V35, P11091, DOI 10.1007/s13277-014-2424-9
   Yin J, 2017, J IMMUNOL RES, V2017, P0, DOI 10.1155/2017/5150678
   Zeelen C, 2018, Q J NUCL MED MOL IM, V62, P56, DOI 10.23736/S1824-4785.17.03052-7
   Zhang H, 2016, TUMOR BIOL, V37, P15665, DOI 10.1007/s13277-016-5318-1
   Zhang JF, 2018, NATURE, V553, P91, DOI 10.1038/nature25015
   Zhao H, 2018, FEBS OPEN BIO, V8, P829, DOI 10.1002/2211-5463.12417
   Zhou AD, 2016, NAT CELL BIOL, V18, P954, DOI 10.1038/ncb3396
   Zhou LQ, 2018, MOL MED REP, V18, P4185, DOI 10.3892/mmr.2018.9411
NR 63
TC 16
Z9 18
U1 0
U2 12
PU SPANDIDOS PUBL LTD
PI ATHENS
PA POB 18179, ATHENS, 116 10, GREECE
SN 1792-1074
EI 1792-1082
J9 ONCOL LETT
JI Oncol. Lett.
PD FEB 15
PY 2021
VL 21
IS 2
BP 
EP 
DI 10.3892/ol.2020.12377
PG 14
WC Oncology
SC Oncology
GA PI4RL
UT WOS:000601079600001
PM 33376548
DA 2025-02-17
ER

PT J
AU He, C
   Ding, HY
   Chen, J
   Ding, YA
   Yang, R
   Hu, CM
   An, YL
   Liu, DF
   Liu, PD
   Tang, QS
   Zhang, ZY
AF He, Chen
   Ding, Huiyan
   Chen, Jing
   Ding, Yinan
   Yang, Rui
   Hu, Chunmei
   An, Yanli
   Liu, Dongfang
   Liu, Peidang
   Tang, Qiusha
   Zhang, Zhiyuan
TI Immunogenic Cell Death Induced by Chemoradiotherapy of Novel pH-Sensitive Cargo-Loaded Polymersomes in Glioblastoma
SO INTERNATIONAL JOURNAL OF NANOMEDICINE
LA English
DT Article
DE immunogenic cell death; ICD; glioblastoma; radiotherapy; polymersomes; nanodrug delivery system
ID gold nanoparticles; calreticulin exposure; cancer; therapy; mechanisms; radiotherapy; delivery; enhance
AB Background: Inducing the immunogenic cell death of tumour cells can mediate the occurrence of antitumour immune responses and make the therapeutic effect more significant. Therefore, the development of treatments that can induce ICD to destroy tumour cells most effectively is promising. Previously, a new type of pH-sensitive polymersome was designed for the treatment of glioblastoma which represents a promising nanoplatform for future translational research in glioblastoma therapy. In this study, the aim of this work was to analyse whether chemoradiotherapy of the novel pH-sensitive cargo-loaded polymersomes can induce ICD. Methods: Cell death in U87-MG and G422 cells was induced by Au-DOX@PO-ANG, and cell death was analysed by CCK-8 and flow cytometry. The release of CRT was determined by using laser scanning confocal microscopy and flow cytometry. ELISA kits were used to detect the release of HMGB1 and ATP. The dying cancer cells treated with different treatments were cocultured with bone-marrow-derived dendritic cells (BMDCs), and then flow cytometry was used to determine the maturation rate of BMDCs (CD11c+CD86+CD80 +) to analyse the in vitro immunogenicity. Tumour vaccination experiments were used to evaluate the ability of Au-DOX@PO-ANG to induce ICD in vivo. Results: We determined the optimal treatment strategy to evaluate the ability of chemotherapy combined with radiotherapy to induce ICD and dying cancer cells induced by AuDOX@PO-ANG+RT could induce calreticulin eversion to the cell membrane, promote the release of HMGB1 and ATP, and induce the maturation of BMDCs. Using dying cancer cells induced by Au-DOX@PO-ANG+RT, we demonstrate the efficient vaccination potential of ICD in vivo. Conclusion: These results identify Au-DOX@PO-ANG as a novel immunogenic cell death inducer in vitro and in vivo that could be effectively combined with RT in cancer therapy.
C1 [He, Chen; Ding, Huiyan; Chen, Jing; Ding, Yinan; An, Yanli; Liu, Dongfang; Liu, Peidang; Tang, Qiusha] Southeast Univ, Med Sch, 87 Dingjiaqiao Rd, Nanjing, Peoples R China.
   [Yang, Rui] Nanjing Med Univ, Res Inst Reprod Hlth & Genet Dis, Affiliated Wuxi Matern & Child Hlth Care Hosp, Wuxi, Jiangsu, Peoples R China.
   [Hu, Chunmei] Southeast Univ, Dept TB, Affiliated Hosp 2, Hosp Nanjing 2, Nanjing, Peoples R China.
   [Zhang, Zhiyuan] Nanjing Univ, Nanjing Jinling Hosp, Dept Neurosurg, Nanjing, Peoples R China.
C3 Southeast University - China; Nanjing Medical University; Southeast University - China; Nanjing University
RP Tang, QS (通讯作者)，Southeast Univ, Med Sch, 87 Dingjiaqiao Rd, Nanjing, Peoples R China.; Zhang, ZY (通讯作者)，Nanjing Univ, Nanjing Jinling Hosp, Dept Neurosurg, Nanjing, Peoples R China.
EM panyixi-tqs@163.com; zzy8896@163.com
FU high-level talents (333 Project) of Jiangsu Province [BRA2019024]; National Natural Science Foundation of China [81771980, 81602728, 81571789]; Key Project Foundation of Jiangsu Health and Health Committee [H2018114]; Social Development Project of the Key Research and Development Plan of Jiangsu Province [BE2018606]; China Postdoctoral Science Foundation [2018M630605]; Youth Talent's Project of Jiangsu Province [QNRC2016164]; Provincial Foundation of Jiangsu Province [20171148]
CR Alphandéry E, 2020, CANCERS, V12, P0, DOI 10.3390/cancers12010242
   Alphandéry E, 2019, J NANOBIOTECHNOL, V17, P0, DOI 10.1186/s12951-019-0555-2
   Alphandéry E, 2018, FRONT PHARMACOL, V9, P0, DOI 10.3389/fphar.2018.00879
   Alphandéry E, 2017, ACS APPL MATER INTER, V9, P36561, DOI 10.1021/acsami.7b09720
   Amaravadi RK, 2007, CLIN CANCER RES, V13, P7271, DOI 10.1158/1078-0432.CCR-07-1595
   Apetoh L, 2007, NAT MED, V13, P1050, DOI 10.1038/nm1622
   Byun DJ, 2017, NAT REV ENDOCRINOL, V13, P195, DOI 10.1038/nrendo.2016.205
   Casares N, 2005, J EXP MED, V202, P1691, DOI 10.1084/jem.20050915
   Chithrani DB, 2010, RADIAT RES, V173, P719, DOI 10.1667/RR1984.1
   Daraee H, 2016, ARTIF CELL NANOMED B, V44, P410, DOI 10.3109/21691401.2014.955107
   Dong XH, 2020, ACS NANO, V14, P5400, DOI 10.1021/acsnano.9b08962
   Du B, 2020, CANCER LETT, V470, P170, DOI 10.1016/j.canlet.2019.11.025
   Formenti SC, 2009, LANCET ONCOL, V10, P718, DOI 10.1016/S1470-2045(09)70082-8
   Galluzzi L, 2017, NAT REV IMMUNOL, V17, P97, DOI 10.1038/nri.2016.107
   Gardai SJ, 2005, CELL, V123, P321, DOI 10.1016/j.cell.2005.08.032
   Garg AD, 2016, CELL DEATH DIS, V7, P0, DOI 10.1038/cddis.2015.411
   Garg AD, 2012, ONCOIMMUNOLOGY, V1, P786, DOI 10.4161/onci.19750
   Garg AD, 2012, CANCER IMMUNOL IMMUN, V61, P215, DOI 10.1007/s00262-011-1184-2
   Hainfeld JF, 2010, PHYS MED BIOL, V55, P3045, DOI 10.1088/0031-9155/55/11/004
   Hainfeld JF, 2004, PHYS MED BIOL, V49, PN309, DOI 10.1088/0031-9155/49/18/N03
   Hamdous Y, 2017, J NANOBIOTECHNOL, V15, P0, DOI 10.1186/s12951-017-0293-2
   He CL, 2016, ADV DRUG DELIVER REV, V98, P64, DOI 10.1016/j.addr.2015.10.021
   He C, 2021, J NANOBIOTECHNOL, V19, P0, DOI 10.1186/s12951-020-00751-x
   He CB, 2016, NAT COMMUN, V7, P0, DOI 10.1038/ncomms12499
   Her S, 2017, ADV DRUG DELIVER REV, V109, P84, DOI 10.1016/j.addr.2015.12.012
   Janic B, 2021, CANCER BIOL THER, V22, P124, DOI 10.1080/15384047.2020.1861923
   Kanamala M, 2016, BIOMATERIALS, V85, P152, DOI 10.1016/j.biomaterials.2016.01.061
   Kepp O, 2009, CURR OPIN ONCOL, V21, P71, DOI 10.1097/CCO.0b013e32831bc375
   Kroemer G, 2013, ANNU REV IMMUNOL, V31, P51, DOI 10.1146/annurev-immunol-032712-100008
   Krysko DV, 2012, NAT REV CANCER, V12, P860, DOI 10.1038/nrc3380
   Lapointe S, 2018, LANCET, V392, P432, DOI 10.1016/S0140-6736(18)30990-5
   Li JJ, 2020, ANGEW CHEM INT EDIT, V59, P13526, DOI 10.1002/anie.202004180
   Lu YC, 2015, BIOMED RES INT, V2015, P0, DOI 10.1155/2015/526524
   Mandawala C, 2017, J MATER CHEM B, V5, P7644, DOI 10.1039/c6tb03248f
   Obeid M, 2007, NAT MED, V13, P54, DOI 10.1038/nm1523
   Orive G, 2010, BBA-REV CANCER, V1806, P96, DOI 10.1016/j.bbcan.2010.04.001
   Panaretakis T, 2009, EMBO J, V28, P578, DOI 10.1038/emboj.2009.1
   Pitt JM, 2017, ADV EXP MED BIOL, V1036, P65, DOI 10.1007/978-3-319-67577-0_5
   Rodríguez-Ruiz ME, 2018, TRENDS IMMUNOL, V39, P644, DOI 10.1016/j.it.2018.06.001
   Stewart TJ, 2008, ONCOGENE, V27, P5894, DOI 10.1038/onc.2008.268
   Sukkurwala AQ, 2014, ONCOIMMUNOLOGY, V3, P0, DOI 10.4161/onci.28473
   Tanaka S, 2013, NAT REV CLIN ONCOL, V10, P14, DOI 10.1038/nrclinonc.2012.204
   Tesniere A, 2010, ONCOGENE, V29, P482, DOI 10.1038/onc.2009.356
   Xie JN, 2019, ADV MATER, V31, P0, DOI 10.1002/adma.201802244
   Yamazaki T, 2014, CELL DEATH DIFFER, V21, P69, DOI 10.1038/cdd.2013.72
   Zhou JY, 2019, J CELL MOL MED, V23, P4854, DOI 10.1111/jcmm.14356
NR 46
TC 16
Z9 16
U1 3
U2 44
PU DOVE MEDICAL PRESS LTD
PI ALBANY
PA PO BOX 300-008, ALBANY, AUCKLAND 0752, NEW ZEALAND
SN 1178-2013
EI 
J9 INT J NANOMED
JI Int. J. Nanomed.
PD JUN 15
PY 2021
VL 16
IS 
BP 7123
EP 7135
DI 10.2147/IJN.S333197
PG 13
WC Nanoscience & Nanotechnology; Pharmacology & Pharmacy
SC Science & Technology - Other Topics; Pharmacology & Pharmacy
GA WM5UO
UT WOS:000711150400001
PM 34712045
DA 2025-02-17
ER

PT J
AU Zhu, H
   Hu, XY
   Gu, LJ
   Jian, ZH
   Li, LQ
   Hu, SP
   Qiu, S
   Xiong, XX
AF Zhu, Hua
   Hu, Xinyao
   Gu, Lijuan
   Jian, Zhihong
   Li, Liqin
   Hu, Siping
   Qiu, Sheng
   Xiong, Xiaoxing
TI TUBA1C is a Prognostic Marker in Low-grade Glioma and Correlates with Immune Cell Infiltration in the Tumor Microenvironment
SO FRONTIERS IN GENETICS
LA English
DT Article
DE LGG; TUBA1C; prognosis; tumor microenvironment; tumor immune cell infiltration
ID central-nervous-system; alpha-tubulin; expression; cancer
AB TUBA1C, a microtubule component, contributes to the development of several cancers. Our purpose was to study the expression of TUBA1C, its potential prognostic value, and its effects on the infiltration of immune cells of low-grade glioma (LGG). Through applying multiple bioinformatics analyses, we extracted and analyzed datasets from TCGA, TIMER, GTEx, GEPIA, and HPA to investigate the potential oncogenic mechanisms of TUBA1C, including the correlation between TUBA1C and prognosis, immune-checkpoints, tumor microenvironment (TME), and infiltration of immune cells in LGG. GO functional annotations and KEGG pathway analyses were further applied to investigate the potential action of TUBA1C in LGG. We revealed that the mRNA levels of TUBA1C were increased in LGG tumor tissues than in normal tissues. Additionally, TUBA1C was up-regulated in the grade III of LGG than in grade II. Moreover, we found that TUBA1C may be an independent prognostic factor of LGG, and high TUBA1C expression correlated to a poor prognosis of LGG. TUBA1C expression was positively associated with the infiltration of B cells, CD8 T+ cells, CD4(+) T cells, macrophages, dendritic cells, and neutrophils. TUBA1C was also verified to be co-expressed with immune-related genes and immune-checkpoints. GO and KEGG pathway analyses indicated that TUBA1C may potentially regulate the pathogenesis of LGG through immune-related pathways, including chemokine pathway; JAK-STAT pathway; natural killer cell mediated cytotoxicity; T cell receptor pathway; leukocyte migration; negative regulation of immune system process; regulation of lymphocyte activation; T cell activation and other pathways. In conclusion, TUBA1C expression is increased in LGG and high TUAB1C expression is related to a poor prognosis. TUBA1C may influence tumor development by regulating the tumor-infiltrating cells in the TME. TUBA1C may be a potential target for immunotherapy.
C1 [Zhu, Hua; Li, Liqin; Qiu, Sheng; Xiong, Xiaoxing] Zhejiang Univ, Huzhou Cent Hosp, Affiliated Huzhou Hosp, Dept Neurosurg,Sch Med, Huzhou, Peoples R China.
   [Zhu, Hua; Jian, Zhihong; Xiong, Xiaoxing] Wuhan Univ, Renmin Hosp, Dept Neurosurg, Wuhan, Peoples R China.
   [Hu, Xinyao] Wuhan Univ, Renmin Hosp, Canc Ctr, Wuhan, Peoples R China.
   [Gu, Lijuan] Wuhan Univ, Renmin Hosp, Cent Lab, Wuhan, Peoples R China.
   [Hu, Siping] Zhejiang Univ, Huzhou Cent Hosp, Affiliated Huzhou Hosp, Dept Anesthesiol,Sch Med, Huzhou, Peoples R China.
C3 Huzhou University; Zhejiang University; Wuhan University; Wuhan University; Wuhan University; Zhejiang University; Huzhou University
RP Qiu, S; Xiong, XX (通讯作者)，Zhejiang Univ, Huzhou Cent Hosp, Affiliated Huzhou Hosp, Dept Neurosurg,Sch Med, Huzhou, Peoples R China.; Xiong, XX (通讯作者)，Wuhan Univ, Renmin Hosp, Dept Neurosurg, Wuhan, Peoples R China.
EM qius2001@126.com; xiaoxingxiong@whu.edu.cn
FU National Natural Science Foundation of China [81870939, 81771283, 82071339]; Natural Science Foundation of Hubei Province, China [2019CFB498]
CR Albande MAH, 2020, FRONT ONCOL, V10, P0, DOI 10.3389/fonc.2020.00049
   Barzon L, 2006, CANCER GENE THER, V13, P539, DOI 10.1038/sj.cgt.7700930
   Bian TT, 2021, CANCER CELL INT, V21, P0, DOI 10.1186/s12935-021-01849-4
   Bodakuntla S, 2019, TRENDS CELL BIOL, V29, P804, DOI 10.1016/j.tcb.2019.07.004
   Boggs AE, 2015, CANCER RES, V75, P203, DOI 10.1158/0008-5472.CAN-13-3563
   Deng Z, 2019, J NEURORESTORATOLOGY, V7, P143, DOI 10.26599/JNR.2019.9040015
   Gajewski TF, 2013, NAT IMMUNOL, V14, P1014, DOI 10.1038/ni.2703
   Hu XY, 2021, FRONT ONCOL, V11, P0, DOI 10.3389/fonc.2021.696705
   Jiang P, 2018, NAT MED, V24, P1550, DOI 10.1038/s41591-018-0136-1
   Jordan MA, 2004, NAT REV CANCER, V4, P253, DOI 10.1038/nrc1317
   Kim ND, 2010, BIOORGAN MED CHEM, V18, P7092, DOI 10.1016/j.bmc.2010.07.072
   Le Rhun E, 2019, CANCER TREAT REV, V80, P0, DOI 10.1016/j.ctrv.2019.101896
   Li H, 2017, PATHOL RES PRACT, V213, P327, DOI 10.1016/j.prp.2017.01.015
   Li WQ, 2019, ONCOL REP, V42, P2788, DOI 10.3892/or.2019.7333
   Li Y, 2010, CANCER GENET CYTOGEN, V198, P97, DOI 10.1016/j.cancergencyto.2010.01.003
   Lim M, 2018, NAT REV CLIN ONCOL, V15, P422, DOI 10.1038/s41571-018-0003-5
   Lonsdale J, 2013, NAT GENET, V45, P580, DOI 10.1038/ng.2653
   Louis DN, 2016, ACTA NEUROPATHOL, V131, P803, DOI 10.1007/s00401-016-1545-1
   Ostrom QT, 2013, NEURO-ONCOLOGY, V15, P1, DOI 10.1093/neuonc/not151
   Tan AC, 2017, CURR ONCOL REP, V19, P0, DOI 10.1007/s11912-017-0586-5
   Tang ZF, 2017, NUCLEIC ACIDS RES, V45, PW98, DOI 10.1093/nar/gkx247
   Tsai HP, 2014, NEUROL RES, V36, P746, DOI 10.1179/1743132813Y.0000000310
   Wang CCN, 2019, J CLIN MED, V8, P0, DOI 10.3390/jcm8081160
   Wang J, 2017, ONCOTARGET, V8, P96215, DOI 10.18632/oncotarget.21894
   Wang XY, 2020, J NEURORESTORATOLOGY, V8, P172, DOI 10.26599/JNR.2020.9040018
   Wu T, 2017, CANCER LETT, V387, P61, DOI 10.1016/j.canlet.2016.01.043
   Xiong YF, 2018, CANCER MED-US, V7, P4496, DOI 10.1002/cam4.1745
   Zhang MW, 2020, FRONT GENET, V11, P0, DOI 10.3389/fgene.2020.00363
   Zhang YZ, 2016, MOLECULES, V21, P0, DOI 10.3390/molecules21030374
NR 29
TC 43
Z9 45
U1 1
U2 22
PU FRONTIERS MEDIA SA
PI LAUSANNE
PA AVENUE DU TRIBUNAL FEDERAL 34, LAUSANNE, CH-1015, SWITZERLAND
SN 
EI 1664-8021
J9 FRONT GENET
JI Front. Genet.
PD OCT 14
PY 2021
VL 12
IS 
BP 
EP 
DI 10.3389/fgene.2021.759953
PG 11
WC Genetics & Heredity
SC Genetics & Heredity
GA WX8ST
UT WOS:000718860100001
PM 34721547
DA 2025-02-17
ER

PT J
AU Ostrom, QT
   Edelson, J
   Byun, J
   Han, Y
   Kinnersley, B
   Melin, B
   Houlston, RS
   Monje, M
   Walsh, KM
   Amos, CI
   Bondy, ML
AF Ostrom, Quinn T.
   Edelson, Jacob
   Byun, Jinyoung
   Han, Younghun
   Kinnersley, Ben
   Melin, Beatrice
   Houlston, Richard S.
   Monje, Michelle
   Walsh, Kyle M.
   Amos, Christopher, I
   Bondy, Melissa L.
TI Partitioned glioma heritability shows subtype-specific enrichment in immune cells
SO NEURO-ONCOLOGY
LA English
DT Article
DE allergies; autoimmune disease; genetic architecture; glioma; heritability
ID genome-wide association; missing heritability; genetic architecture; allergic conditions; risk; expression; susceptibility; epidemiology; variants; history
AB Background. Epidemiological studies of adult glioma have identified genetic syndromes and 25 heritable risk loci that modify individual risk for glioma, as well increased risk in association with exposure to ionizing radiation and decreased risk in association with allergies. In this analysis, we assess whether there is a shared genome-wide genetic architecture between glioma and atopic/autoimmune diseases. Methods. Using summary statistics from a glioma genome-wide association studies (GWAS) meta-analysis, we identified significant enrichment for risk variants associated with gene expression changes in immune cell populations. We also estimated genetic correlations between glioma and autoimmune, atopic, and hematologic traits using linkage disequilibrium score regression (LDSC), which leverages genome-wide single-nucleotide polymorphism (SNP) associations and patterns of linkage disequilibrium. Results. Nominally significant negative correlations were observed for glioblastoma (GB) and primary biliary cirrhosis (r(g) = -0.26, P= .0228), and for non-GB gliomas and celiac disease (r(g) = -0.32, P= .0109). Our analyses implicate dendritic cells (GB p(HM) = 0.0306 and non-GB p(HM) = 0.0186) in mediating both GB and non-GB genetic predisposition, with GB-specific associations identified in natural killer (NK) cells (p(HM) = 0.0201) and stem cells (p(HM) = 0.0265). Conclusions. This analysis identifies putative new associations between glioma and autoimmune conditions with genomic architecture that is inversely correlated with that of glioma and that T cells, NK cells, and myeloid cells are involved in mediating glioma predisposition.This provides further evidence that increased activation of the acquired immune system may modify individual susceptibility to glioma.
C1 [Ostrom, Quinn T.; Byun, Jinyoung; Han, Younghun; Amos, Christopher, I; Bondy, Melissa L.] Baylor Coll Med, Dan L Duncan Comprehens Canc Ctr, Dept Med, Sect Epidemiol & Populat Sci, Houston, TX 77030 USA.
   [Edelson, Jacob; Byun, Jinyoung; Han, Younghun; Amos, Christopher, I] Baylor Coll Med, Duncan Comprehens Canc Ctr, Inst Clin & Translat Res, Houston, TX 77030 USA.
   [Edelson, Jacob] Stanford Univ, Ctr Biomed Informat Res, Sch Med, Stanford, CA 94305 USA.
   [Kinnersley, Ben; Houlston, Richard S.] Inst Canc Res, Div Genet & Epidemiol, London, England.
   [Melin, Beatrice] Umea Univ, Dept Radiat Sci Oncol, Umea, Sweden.
   [Monje, Michelle] Stanford Univ, Dept Neurol, Sch Med, Stanford, CA 94305 USA.
   [Monje, Michelle] Stanford Univ, Dept Neurosurg, Sch Med, Stanford, CA 94305 USA.
   [Monje, Michelle] Stanford Univ, Dept Pediat, Sch Med, Stanford, CA 94305 USA.
   [Monje, Michelle] Stanford Univ, Dept Pathol, Sch Med, Stanford, CA 94305 USA.
   [Walsh, Kyle M.] Duke Univ, Duke Canc Inst, Med Ctr, Durham, NC USA.
   [Walsh, Kyle M.] Duke Univ, Dept Neurosurg, Sch Med, Durham, NC USA.
   [Bondy, Melissa L.] Stanford Univ, Dept Epidemiol & Populat Hlth, Sch Med, Redwood Bldg,MC 5405,259 Campus Dr,T150A, Stanford, CA 94305 USA.
C3 Baylor College of Medicine; Baylor College of Medicine; Stanford University; University of London; Institute of Cancer Research - UK; Royal Marsden NHS Foundation Trust; Umea University; Stanford University; Stanford University; Stanford University; Stanford University; Duke University; Duke University; Stanford University
RP Bondy, ML (通讯作者)，Stanford Univ, Dept Epidemiol & Populat Hlth, Sch Med, Redwood Bldg,MC 5405,259 Campus Dr,T150A, Stanford, CA 94305 USA.
EM mbondy@stanford.edu
FU Cancer Prevention and Research Institute of Texas (CPRIT) [RP160097T]; Sontag Foundation; NIH, Bethesda, MD [R01CA139020]; McNair Medical Institute; Population Sciences Biorepository at Baylor College of Medicine [P30CA125123]; CPRIT [RR170048]
CR Abbott L, 2018, NEALE LAB UK BIOBANK, V0, P0
   Ahola-Olli AV, 2017, AM J HUM GENET, V100, P40, DOI 10.1016/j.ajhg.2016.11.007
   Alban TJ, 2018, JCI INSIGHT, V3, P0, DOI 10.1172/jci.insight.122264
   Amirian ES, 2016, CANCER EPIDEM BIOMAR, V25, P282, DOI 10.1158/1055-9965.EPI-15-0847
   Bentham J, 2015, NAT GENET, V47, P1457, DOI 10.1038/ng.3434
   Bien SA, 2019, BRIT J CANCER, V120, P1087, DOI 10.1038/s41416-019-0475-9
   Brat DJ, 2015, NEW ENGL J MED, V372, P2481, DOI 10.1056/NEJMoa1402121
   Brenner AV, 2002, INT J CANCER, V99, P252, DOI 10.1002/ijc.10320
   Bulik-Sullivan BK, 2015, NAT GENET, V47, P291, DOI 10.1038/ng.3211
   Chesmore K, 2018, HUM GENET, V137, P39, DOI 10.1007/s00439-017-1854-z
   Chongsathidkiet P, 2018, NAT MED, V24, P1459, DOI 10.1038/s41591-018-0135-2
   Cordell HJ, 2015, NAT COMMUN, V6, P0, DOI 10.1038/ncomms9019
   Disney-Hogg L, 2018, BMC MED, V16, P0, DOI 10.1186/s12916-018-1027-5
   Dubois PCA, 2010, NAT GENET, V42, P295, DOI 10.1038/ng.543
   Eckel-Passow JE, 2020, NEURO-ONCOLOGY, V22, P1602, DOI 10.1093/neuonc/noaa117
   Feng ES, 2019, J NEUROINFLAMM, V16, P0, DOI 10.1186/s12974-019-1418-3
   Ferreira MAR, 2019, AM J HUM GENET, V104, P665, DOI 10.1016/j.ajhg.2019.02.022
   Finucane HK, 2018, NAT GENET, V50, P621, DOI 10.1038/s41588-018-0081-4
   Finucane HK, 2015, NAT GENET, V47, P1228, DOI 10.1038/ng.3404
   Gamazon ER, 2018, NAT GENET, V50, P956, DOI 10.1038/s41588-018-0154-4
   Gieryng A, 2017, LAB INVEST, V97, P498, DOI 10.1038/labinvest.2017.19
   Golán I, 2018, CANCERS, V10, P0, DOI 10.3390/cancers10120522
   Gracie DJ, 2018, GASTROENTEROLOGY, V154, P1635, DOI 10.1053/j.gastro.2018.01.027
   Heng TSP, 2008, NAT IMMUNOL, V9, P1091, DOI 10.1038/ni1008-1091
   Johansen C, 2017, BRIT J CANCER, V116, P841, DOI 10.1038/bjc.2017.46
   Jostins L, 2012, NATURE, V491, P119, DOI 10.1038/nature11582
   Kinnersley B, 2015, SCI REP-UK, V5, P0, DOI 10.1038/srep17267
   Kumar SK, 2016, P NATL ACAD SCI USA, V113, PE61, DOI 10.1073/pnas.1520109113
   Lee JJ, 2018, GENET EPIDEMIOL, V42, P783, DOI 10.1002/gepi.22161
   Lee SH, 2011, AM J HUM GENET, V88, P294, DOI 10.1016/j.ajhg.2011.02.002
   Li X, 2018, CLIN CHIM ACTA, V476, P178, DOI 10.1016/j.cca.2017.11.022
   Liang RF, 2017, MED SCI MONITOR, V23, P3217, DOI 10.12659/MSM.905204
   Lim M, 2018, NAT REV CLIN ONCOL, V15, P422, DOI 10.1038/s41571-018-0003-5
   Lleo A, 2008, WORLD J GASTROENTERO, V14, P3328, DOI 10.3748/wjg.14.3328
   Loh PR, 2018, NAT GENET, V50, P906, DOI 10.1038/s41588-018-0144-6
   Ma QQ, 2018, FRONT IMMUNOL, V9, P0, DOI 10.3389/fimmu.2018.02924
   Manolio TA, 2009, NATURE, V461, P747, DOI 10.1038/nature08494
   Melin BS, 2017, NAT GENET, V49, P789, DOI 10.1038/ng.3823
   Ostrom QT, 2018, NEURO-ONCOLOGY, V20, P1, DOI 10.1093/neuonc/noy131
   Ostrom QT, 2014, NEURO-ONCOLOGY, V16, P896, DOI 10.1093/neuonc/nou087
   Parzanese Ilaria, 2017, WORLD J GASTROINTEST PATHOPHYSIOL, V8, P27, DOI 10.4291/wjgp.v8.i2.27
   Roederer M, 2015, CELL, V161, P387, DOI 10.1016/j.cell.2015.02.046
   Routy B, 2018, SCIENCE, V359, P91, DOI 10.1126/science.aan3706
   Safaeian M, 2013, CANCER CAUSE CONTROL, V24, P1885, DOI 10.1007/s10552-013-0244-7
   Sawcer S, 2011, NATURE, V476, P214, DOI 10.1038/nature10251
   Schleinitz N, 2010, IMMUNOLOGY, V131, P451, DOI 10.1111/j.1365-2567.2010.03360.x
   Schwartzbaum J, 2003, INT J CANCER, V106, P423, DOI 10.1002/ijc.11230
   Seliger C, 2016, NEURO-ONCOLOGY, V18, P340, DOI 10.1093/neuonc/nov100
   Selmi C, 2012, J AUTOIMMUN, V39, P249, DOI 10.1016/j.jaut.2012.07.011
   Wang QH, 2017, CANCER CELL, V32, P42, DOI 10.1016/j.ccell.2017.12.012
   Wiencke JK, 2017, CLIN EPIGENETICS, V9, P0, DOI 10.1186/s13148-017-0316-8
   Wilson DJ, 2019, P NATL ACAD SCI USA, V116, P1195, DOI 10.1073/pnas.1814092116
   Wilson DJ, 2019, HARMONICMEANP: HARMONIC MEAN P-VALUES AND MODEL AVERAGING BY MEAN MAXIMUM LIKELIHOOD, V0, P0
   Wrensch M, 1997, AM J EPIDEMIOL, V145, P581
   Wu YH, 2018, CANCER EPIDEM BIOMAR, V27, P75, DOI 10.1158/1055-9965.epi-17-0516
   Zhang CA, 2017, J NEURO-ONCOL, V135, P237, DOI 10.1007/s11060-017-2569-7
   Zhao HY, 2014, TUMOR BIOL, V35, P3875, DOI 10.1007/s13277-013-1514-4
NR 57
TC 10
Z9 10
U1 0
U2 2
PU OXFORD UNIV PRESS INC
PI CARY
PA JOURNALS DEPT, 2001 EVANS RD, CARY, NC 27513 USA
SN 1522-8517
EI 1523-5866
J9 NEURO-ONCOLOGY
JI Neuro-Oncology
PD AUG 15
PY 2021
VL 23
IS 8
BP 1304
EP 1314
DI 10.1093/neuonc/noab072
EA MAR 2021
PG 11
WC Oncology; Clinical Neurology
SC Oncology; Neurosciences & Neurology
GA UA6CO
UT WOS:000685248000014
PM 33743008
DA 2025-02-17
ER

PT J
AU Liu, J
   Li, GL
AF Liu, Jia
   Li, Guilin
TI Identification and validation of a risk signature based on extracellular matrix-related genes in gliomas
SO MEDICINE
LA English
DT Article
DE extracellular matrix; gliomas; GSEA; immune cell infiltration; prognosis; risk
ID prognostic impact; breast-cancer; expression; cells; tissue; progression; metastasis; invasion; subtypes
AB Gliomas have the highest incidence among primary brain tumors, and the extracellular matrix (ECM) plays a vital role in tumor progression. We constructed a risk signature using ECM-related genes to predict the prognosis of patients with gliomas. mRNA and clinical data from glioma patients were downloaded from The Cancer Genome Atlas (TCGA), Genotype-Tissue Expression (GTEx) and Chinese Glioma Genome Atlas (CGGA) databases. Differentially expressed ECM-related genes were screened, and a risk signature was built using least absolute shrinkage and selection operator (LASSO) Cox regression. Cell type identification by estimating relative subsets of RNA transcripts (CIBERSORT) was used to assess immune infiltration in different risk groups. Gene set enrichment analysis (GSEA) was performed to explore the molecular mechanisms of the genes employed in the risk score. Differentially expressed ECM-related genes were identified, and their associated regulatory mechanisms were predicted via analysis of protein-protein interaction (PPI), transcription factor (TF) regulatory and TF coexpression networks. The established risk signature considered 17 ECM-related genes. The prognosis of the high-risk group was significantly worse than that of the low-risk group. We used the CGGA database to validate the signature. CIBERSORT indicated that the levels of naive B cells, activated memory CD4 T cells, regulatory T cells, gamma delta T cells, activated NK cells, monocytes, activated dendritic cells and activated mast cells were higher in the high-risk group. The levels of plasma cells, CD8 T cells, naive CD4 T cells, resting memory CD4 T cells, M0 macrophages, M1 macrophages, resting mast cells, and neutrophils were lower in the high-risk group. Ultimately, GSEA showed that the terms intestinal immune network for IgA production, primary immunodeficiency, and ECM receptor interaction were the top 3 terms enriched in the high-risk group. The terms Wnt signaling pathway, ErbB signaling pathway, mTOR signaling pathway, and calcium signaling pathway were enriched in the low-risk group. We built a risk signature to predict glioma prognosis using ECM-related genes. By evaluating immune infiltration and biofunctions, we gained a further understanding of this risk signature. This risk signature could be an effective tool for predicting glioma prognosis. This study did not require ethical approval. We will disseminate our findings by publishing results in a peer-reviewed journal.
C1 [Liu, Jia; Li, Guilin] Nanchang Univ, Med Sch, Queen Mary Sch, Nanchang, Jiangxi, Peoples R China.
C3 Nanchang University
RP Li, GL (通讯作者)，Nanchang Univ, Med Sch, Dept Physiol, 461 Bayi Rd, Nanchang 330006, Jiangxi, Peoples R China.
EM liguilin@ncu.edu.cn
FU National Natural Science Foundation of China [81860217, 81560219, 81200853]; Key Research and Development Program of Jiangxi Province, China [20192BBH80017]; Natural Science Foundation of Jiangxi Province, China [20171BAB205025]
CR Aibaidula A, 2017, NEURO-ONCOLOGY, V19, P1327, DOI 10.1093/neuonc/nox078
   Alexiou GA, 2013, ACTA NEUROL BELG, V113, P7, DOI 10.1007/s13760-012-0097-y
   Buckner JC, 2007, MAYO CLIN PROC, V82, P1271, DOI 10.4065/82.10.1271
   Caldarella A, 2016, CANCER-AM CANCER SOC, V122, P3740, DOI 10.1002/cncr.30341
   Chang HY, 2005, P NATL ACAD SCI USA, V102, P3738, DOI 10.1073/pnas.0409462102
   Chang HY, 2004, PLOS BIOL, V2, P206, DOI 10.1371/journal.pbio.0020007
   Eble JA, 2019, CLIN EXP METASTAS, V36, P171, DOI 10.1007/s10585-019-09966-1
   Elfgen C, 2019, J CANCER RES CLIN, V145, P2051, DOI 10.1007/s00432-019-02968-2
   Eslami A, 2015, BRIT J CANCER, V112, P338, DOI 10.1038/bjc.2014.590
   Fan MJ, 2020, CANCER LETT, V477, P144, DOI 10.1016/j.canlet.2020.02.021
   Ferrer VP, 2018, GLIA, V66, P1542, DOI 10.1002/glia.23309
   Frantz C, 2010, J CELL SCI, V123, P4195, DOI 10.1242/jcs.023820
   Gilkes DM, 2014, NAT REV CANCER, V14, P430, DOI 10.1038/nrc3726
   Grabowski MM, 2021, J NEURO-ONCOL, V151, P3, DOI 10.1007/s11060-020-03483-y
   Heimberger AB, 2008, CLIN CANCER RES, V14, P5166, DOI 10.1158/1078-0432.CCR-08-0320
   Huff WX, 2019, INT J MOL SCI, V20, P0, DOI 10.3390/ijms20112810
   Hynes RO, 2009, SCIENCE, V326, P1216, DOI 10.1126/science.1176009
   Jemal A, 2007, CA-CANCER J CLIN, V57, P43, DOI 10.3322/canjclin.57.1.43
   Ji XW, 2020, FRONT NEUROSCI-SWITZ, V14, P0, DOI 10.3389/fnins.2020.00822
   Jiang WS, 2020, EUR REV MED PHARMACO, V24, P4846, DOI 10.26355/eurrev_202005_21173
   Liu ZX, 2020, J INT MED RES, V48, P0, DOI 10.1177/0300060520947883
   Lu PF, 2012, J CELL BIOL, V196, P395, DOI 10.1083/jcb.201102147
   Luo YX, 2019, FRONT GENET, V10, P0, DOI 10.3389/fgene.2019.01187
   Mammoto T, 2010, DEVELOPMENT, V137, P1407, DOI 10.1242/dev.024166
   Mei SL, 2017, CANCER RES, V77, PE19, DOI 10.1158/0008-5472.CAN-17-0327
   Mu LY, 2017, FRONT IMMUNOL, V8, P0, DOI 10.3389/fimmu.2017.01451
   Naba A, 2012, MOL CELL PROTEOMICS, V11, P0, DOI 10.1074/mcp.M111.014647
   Nan Y, 2018, HUM GENE THER CL DEV, V29, P156, DOI 10.1089/humc.2018.133
   Newman AM, 2015, NAT METHODS, V12, P453, DOI 10.1038/NMETH.3337
   Ostrom QT, 2018, JAMA ONCOL, V4, P1254, DOI 10.1001/jamaoncol.2018.1789
   Ostrom QT, 2016, NEURO-ONCOLOGY, V18, P1, DOI 10.1093/neuonc/nov297
   Ostrom QT, 2014, NEURO-ONCOLOGY, V16, P1, DOI 10.1093/neuonc/nou223
   Pickup MW, 2014, EMBO REP, V15, P1243, DOI 10.15252/embr.201439246
   Quail DF, 2013, NAT MED, V19, P1423, DOI 10.1038/nm.3394
   Ritchie ME, 2015, NUCLEIC ACIDS RES, V43, P0, DOI 10.1093/nar/gkv007
   Roufas C, 2018, FRONT ONCOL, V8, P0, DOI 10.3389/fonc.2018.00027
   Rudà R, 2017, NEURO-ONCOLOGY, V19, P143, DOI 10.1093/neuonc/now275
   Sala M, 2020, FRONT ONCOL, V10, P0, DOI 10.3389/fonc.2020.01620
   Shimizu T, 2016, BRAIN TUMOR PATHOL, V33, P97, DOI 10.1007/s10014-016-0261-9
   Sun JK, 2020, ONCOL REP, V44, P2108, DOI 10.3892/or.2020.7741
   Ulrich TA, 2009, CANCER RES, V69, P4167, DOI 10.1158/0008-5472.CAN-08-4859
   Vollmann-Zwerenz A, 2020, INT J MOL SCI, V21, P0, DOI 10.3390/ijms21061932
   Walker C, 2018, INT J MOL SCI, V19, P0, DOI 10.3390/ijms19103028
   Wesseling P, 2018, NEUROPATH APPL NEURO, V44, P139, DOI 10.1111/nan.12432
   Wu CF, 2010, BRIT J CANCER, V103, P852, DOI 10.1038/sj.bjc.6605835
   Wu TH, 2012, J SURG ONCOL, V105, P85, DOI 10.1002/jso.22060
   Wu XC, 2020, ONCOTARGETS THER, V13, P7531, DOI 10.2147/OTT.S257050
   Ye LL, 2019, FRONT IMMUNOL, V10, P0, DOI 10.3389/fimmu.2019.02368
   Yousef EM, 2014, BMC CANCER, V14, P0, DOI 10.1186/1471-2407-14-609
   Zhan SJ, 2018, MOL MED REP, V17, P6705, DOI 10.3892/mmr.2018.8678
   Zhang LY, 2019, ONCOTARGETS THER, V12, P7005, DOI 10.2147/OTT.S200191
   Zhang Q, 2020, ONCOL REP, V44, P1875, DOI 10.3892/or.2020.7770
   Zhang YY, 2020, DIS MARKERS, V2020, P0, DOI 10.1155/2020/8831466
   Zhong QY, 2019, BMC CANCER, V19, P0, DOI 10.1186/s12885-019-6324-7
   Zhou WJL, 2020, SCI REP-UK, V10, P0, DOI 10.1038/s41598-020-72886-8
   Zhou ZY, 2020, ONCOL LETT, V20, P2225, DOI 10.3892/ol.2020.11791
NR 56
TC 5
Z9 5
U1 0
U2 2
PU LIPPINCOTT WILLIAMS & WILKINS
PI PHILADELPHIA
PA TWO COMMERCE SQ, 2001 MARKET ST, PHILADELPHIA, PA 19103 USA
SN 0025-7974
EI 1536-5964
J9 MEDICINE
JI Medicine (Baltimore)
PD APR 23
PY 2021
VL 100
IS 16
BP 
EP 
DI 10.1097/MD.0000000000025603
PG 10
WC Medicine, General & Internal
SC General & Internal Medicine
GA SO6OH
UT WOS:000659089900073
PM 33879726
DA 2025-02-17
ER

PT J
AU Chen, AX
   Gartrell, RD
   Zhao, JF
   Upadhyayula, PS
   Zhao, WT
   Yuan, JZ
   Minns, HE
   Dovas, A
   Bruce, JN
   Lasorella, A
   Iavarone, A
   Canoll, P
   Sims, PA
   Rabadan, R
AF Chen, Andrew X.
   Gartrell, Robyn D.
   Zhao, Junfei
   Upadhyayula, Pavan S.
   Zhao, Wenting
   Yuan, Jinzhou
   Minns, Hanna E.
   Dovas, Athanassios
   Bruce, Jeffrey N.
   Lasorella, Anna
   Iavarone, Antonio
   Canoll, Peter
   Sims, Peter A.
   Rabadan, Raul
TI Single-cell characterization of macrophages in glioblastoma reveals MARCO as a mesenchymal pro-tumor marker
SO GENOME MEDICINE
LA English
DT Article
DE Glioblastoma; Single-cell RNA-seq; Cancer immunotherapy; Macrophages
ID collagenous structure; genomic analysis; dendritic cells; receptor; expression; adenocarcinoma; activation; landscape; microglia; ontogeny
AB Background Macrophages are the most common infiltrating immune cells in gliomas and play a wide variety of pro-tumor and anti-tumor roles. However, the different subpopulations of macrophages and their effects on the tumor microenvironment remain poorly understood. Methods We combined new and previously published single-cell RNA-seq data from 98,015 single cells from a total of 66 gliomas to profile 19,331 individual macrophages. Results Unsupervised clustering revealed a pro-tumor subpopulation of bone marrow-derived macrophages characterized by the scavenger receptor MARCO, which is almost exclusively found in IDH1-wild-type glioblastomas. Previous studies have implicated MARCO as an unfavorable marker in melanoma and non-small cell lung cancer; here, we find that bulk MARCO expression is associated with worse prognosis and mesenchymal subtype. Furthermore, MARCO expression is significantly altered over the course of treatment with anti-PD1 checkpoint inhibitors in a response-dependent manner, which we validate with immunofluorescence imaging. Conclusions These findings illustrate a novel macrophage subpopulation that drives tumor progression in glioblastomas and suggest potential therapeutic targets to prevent their recruitment.
C1 [Chen, Andrew X.; Zhao, Junfei; Zhao, Wenting; Yuan, Jinzhou; Sims, Peter A.; Rabadan, Raul] Columbia Univ, Irving Med Ctr, Dept Syst Biol, New York, NY 10027 USA.
   [Chen, Andrew X.; Zhao, Junfei; Rabadan, Raul] Columbia Univ, Irving Med Ctr, Program Math Genom, New York, NY 10027 USA.
   [Gartrell, Robyn D.; Minns, Hanna E.; Lasorella, Anna] Columbia Univ, Dept Pediat, Irving Med Ctr, New York, NY 10027 USA.
   [Zhao, Junfei; Rabadan, Raul] Columbia Univ, Irving Med Ctr, Dept Biomed Informat, New York, NY USA.
   [Upadhyayula, Pavan S.; Bruce, Jeffrey N.] Columbia Univ, Irving Med Ctr, Dept Neurol Surg, New York, NY USA.
   [Dovas, Athanassios; Lasorella, Anna; Iavarone, Antonio; Canoll, Peter] Columbia Univ, Dept Pathol & Cell Biol, Irving Med Ctr, New York, NY USA.
   [Lasorella, Anna; Iavarone, Antonio] Columbia Univ, Irving Med Ctr, Inst Canc Genet, New York, NY USA.
   [Iavarone, Antonio] Columbia Univ, Dept Neurol, Irving Med Ctr, New York, NY USA.
   [Sims, Peter A.] Columbia Univ, Dept Biochem & Mol Biophys, Irving Med Ctr, New York, NY USA.
C3 Columbia University; NewYork-Presbyterian Hospital; NewYork-Presbyterian Hospital; Columbia University; Columbia University; NewYork-Presbyterian Hospital; NewYork-Presbyterian Hospital; Columbia University; Columbia University; NewYork-Presbyterian Hospital; NewYork-Presbyterian Hospital; Columbia University; Columbia University; NewYork-Presbyterian Hospital; NewYork-Presbyterian Hospital; Columbia University; Columbia University; NewYork-Presbyterian Hospital
RP Rabadan, R (通讯作者)，Columbia Univ, Irving Med Ctr, Dept Syst Biol, New York, NY 10027 USA.; Rabadan, R (通讯作者)，Columbia Univ, Irving Med Ctr, Program Math Genom, New York, NY 10027 USA.
EM rr2579@cumc.columbia.edu
FU NIH [R01 CA185486, R01 CA179044, R01 NS103473, U54 CA193313, U54 CA209997, KL2TR001874]; NSF/SU2C/V-Foundation Ideas Lab Multidisciplinary Team [PHY-1545805]; Medical Scientist Training Program [T32GM007367]; Swim Across America; Hyundai Hope on Wheels Hope Scholar Award; 2018 Stand Up To Cancer Phillip A. Sharp Innovation in Collaboration Awards; National Institute of General Medical Sciences [T32GM007367] Funding Source: NIH RePORTER
CR Arredouani MS, 2014, ONCOIMMUNOLOGY, V3, P0, DOI 10.4161/21624011.2014.955709
   Arredouani MS, 2005, J IMMUNOL, V175, P6058, DOI 10.4049/jimmunol.175.9.6058
   Behnan J, 2019, BRAIN, V142, P847, DOI 10.1093/brain/awz044
   Bowman RL, 2016, CELL REP, V17, P2445, DOI 10.1016/j.celrep.2016.10.052
   Brat DJ, 2015, NEW ENGL J MED, V372, P2481, DOI 10.1056/NEJMoa1402121
   Brennan CW, 2014, CELL, V157, P753, DOI 10.1016/j.cell.2014.04.004
   Cannarile MA, 2017, J IMMUNOTHER CANCER, V5, P0, DOI 10.1186/s40425-017-0257-y
   Cassetta L, 2018, NAT REV DRUG DISCOV, V17, P887, DOI 10.1038/nrd.2018.169
   Chávez-Galán L, 2015, FRONT IMMUNOL, V6, P0, DOI 10.3389/fimmu.2015.00263
   Chen ZH, 2017, CANCER RES, V77, P2266, DOI 10.1158/0008-5472.CAN-16-2310
   Cloughesy TF, 2019, NAT MED, V25, P477, DOI 10.1038/s41591-018-0337-7
   Darmanis S, 2017, CELL REP, V21, P1399, DOI 10.1016/j.celrep.2017.10.030
   Díaz A, 2019, ARIEL-REV FILOS, V0, P61
   Dutoit V, 2016, FRONT ONCOL, V6, P0, DOI 10.3389/fonc.2016.00256
   Fang QJ, 2021, STARCH-STARKE, V73, P0, DOI 10.1002/star.202000016
   Filley AC, 2017, ONCOTARGET, V8, P91779, DOI 10.18632/oncotarget.21586
   Gao DC, 2012, CANCER RES, V72, P4883, DOI 10.1158/0008-5472.CAN-12-1223
   Gartrell RD, 2018, CANCER IMMUNOL RES, V6, P481, DOI 10.1158/2326-6066.CIR-17-0360
   Georgoudaki AM, 2016, CELL REP, V15, P2000, DOI 10.1016/j.celrep.2016.04.084
   Gilbert MR, 2014, NEW ENGL J MED, V370, P699, DOI 10.1056/NEJMoa1308573
   Granucci F, 2003, BLOOD, V102, P2940, DOI 10.1182/blood-2002-12-3651
   Griffiths JA, 2018, NAT COMMUN, V9, P0, DOI 10.1038/s41467-018-05083-x
   Hambardzumyan D, 2016, NAT NEUROSCI, V19, P20, DOI 10.1038/nn.4185
   Han JF, 2015, AM J CANCER RES, V5, P945
   Jing J, 2013, J IMMUNOL, V190, P6360, DOI 10.4049/jimmunol.1202942
   La Fleur L, 2018, INT J CANCER, V143, P1741, DOI 10.1002/ijc.31545
   Lavin Y, 2017, CELL, V169, P750, DOI 10.1016/j.cell.2017.04.014
   Leblond MM, 2016, ONCOIMMUNOLOGY, V5, P0, DOI 10.1080/2162402X.2015.1056442
   Lee JK, 2017, NAT GENET, V49, P594, DOI 10.1038/ng.3806
   Lundgren S, 2017, J TRANSL MED, V15, P0, DOI 10.1186/s12967-017-1256-y
   Matsushita N, 2010, CANCER IMMUNOL IMMUN, V59, P875, DOI 10.1007/s00262-009-0813-5
   McInnes L, 2018, J OPEN SOURCE SOFTWA, V3, P861, DOI 10.21105/JOSS.00861
   Milne SA, 2005, NEUROSCI LETT, V383, P58, DOI 10.1016/j.neulet.2005.03.065
   Mootha VK, 2003, NAT GENET, V34, P267, DOI 10.1038/ng1180
   Müller S, 2017, GENOME BIOL, V18, P0, DOI 10.1186/s13059-017-1362-4
   Neftel C, 2019, CELL, V178, P835, DOI 10.1016/j.cell.2019.06.024
   Newman AM, 2015, NAT METHODS, V12, P453, DOI 10.1038/NMETH.3337
   Patel AP, 2014, SCIENCE, V344, P1396, DOI 10.1126/science.1254257
   Poon CC, 2017, BRAIN, V140, P1548, DOI 10.1093/brain/aww355
   Puchalski RB, 2018, SCIENCE, V360, P660, DOI 10.1126/science.aaf2666
   Ribas A, 2018, SCIENCE, V359, P1350, DOI 10.1126/science.aar4060
   Rivera LB, 2013, CANCER CELL, V24, P687, DOI 10.1016/j.ccr.2013.11.014
   Russo CDello, 2018, NEUROIMMUNOL. NEUROINFLAMMATION, V5, P36, DOI 10.20517/2347-8659.2018.42
   Saha D, 2017, CANCER CELL, V32, P253, DOI 10.1016/j.ccell.2017.07.006
   Subramanian A, 2005, P NATL ACAD SCI USA, V102, P15545, DOI 10.1073/pnas.0506580102
   Szabo PA, 2019, NAT COMMUN, V10, P0, DOI 10.1038/s41467-019-12464-3
   Tirosh I, 2016, NATURE, V539, P309, DOI 10.1038/nature20123
   Venteicher AS, 2017, SCIENCE, V355, P0, DOI 10.1126/science.aai8478
   Verhaak RGW, 2010, CANCER CELL, V17, P98, DOI 10.1016/j.ccr.2009.12.020
   Wang JG, 2016, NAT GENET, V48, P768, DOI 10.1038/ng.3590
   Wolf FA, 2018, GENOME BIOL, V19, P0, DOI 10.1186/s13059-017-1382-0
   Yang M, 2019, TOXICOL LETT, V301, P64, DOI 10.1016/j.toxlet.2018.10.031
   Yuan JZ, 2018, GENOME MED, V10, P0, DOI 10.1186/s13073-018-0567-9
   Zhao J, 2019, NAT MED, V25, P462, DOI 10.1038/s41591-019-0349-y
NR 60
TC 66
Z9 70
U1 1
U2 20
PU BMC
PI LONDON
PA CAMPUS, 4 CRINAN ST, LONDON N1 9XW, ENGLAND
SN 1756-994X
EI 
J9 GENOME MED
JI Genome Med.
PD MAY 19
PY 2021
VL 13
IS 1
BP 
EP 
DI 10.1186/s13073-021-00906-x
PG 13
WC Genetics & Heredity
SC Genetics & Heredity
GA SE6ZV
UT WOS:000652221300001
PM 34011400
DA 2025-02-17
ER

PT J
AU Van Gool, SW
   Makalowski, J
   Fiore, S
   Sprenger, T
   Prix, L
   Schirrmacher, V
   Stuecker, W
AF Van Gool, Stefaan W.
   Makalowski, Jennifer
   Fiore, Simon
   Sprenger, Tobias
   Prix, Lothar
   Schirrmacher, Volker
   Stuecker, Wilfried
TI Randomized Controlled Immunotherapy Clinical Trials for GBM Challenged
SO CANCERS
LA English
DT Review
DE GBM; newcastle disease virus; modulated electrohyperthermia; dendritic cell vaccination; clinical trial; individualized multimodal immunotherapy
ID dendritic cell vaccination; newly-diagnosed glioblastoma; acute lymphoblastic-leukemia; recurrent malignant glioma; central-nervous-system; long-term survival; high-grade gliomas; cytotoxic t-cells; phase-i trial; tumor-lysate
AB Simple Summary: Although multiple meta-analyses on active specific immunotherapy treatment for glioblastoma multiforme (GBM) have demonstrated a significant prolongation of overall survival, no single research group has succeeded in demonstrating the efficacy of this type of treatment in a prospective, double-blind, placebo-controlled, randomized clinical trial. In this paper, we explain how the complexity of the tumor biology and tumor-host interactions make proper stratification of a control group impossible. The individualized characteristics of advanced therapy medicinal products for immunotherapy contribute to heterogeneity within an experimental group. The dynamics of each tumor and in each patient aggravate comparative stable patient groups. Finally, combinations of immunotherapy strategies should be integrated with first-line treatment. We illustrate the complexity of a combined first-line treatment with individualized multimodal immunotherapy in a group of 70 adults with GBM and demonstrate that the integration of immunogenic cell death treatment within maintenance chemotherapy followed by dendritic cell vaccines and maintenance immunotherapy might provide a step towards improving the overall survival rate of GBM patients. Immunotherapies represent a promising strategy for glioblastoma multiforme (GBM) treatment. Different immunotherapies include the use of checkpoint inhibitors, adoptive cell therapies such as chimeric antigen receptor (CAR) T cells, and vaccines such as dendritic cell vaccines. Antibodies have also been used as toxin or radioactive particle delivery vehicles to eliminate target cells in the treatment of GBM. Oncolytic viral therapy and other immunogenic cell death-inducing treatments bridge the antitumor strategy with immunization and installation of immune control over the disease. These strategies should be included in the standard treatment protocol for GBM. Some immunotherapies are individualized in terms of the medicinal product, the immune target, and the immune tumor-host contact. Current individualized immunotherapy strategies focus on combinations of approaches. Standardization appears to be impossible in the face of complex controlled trial designs. To define appropriate control groups, stratification according to the Recursive Partitioning Analysis classification, MGMT promotor methylation, epigenetic GBM sub-typing, tumor microenvironment, systemic immune functioning before and after radiochemotherapy, and the need for/type of symptom-relieving drugs is required. Moreover, maintenance of a fixed treatment protocol for a dynamic, deadly cancer disease in a permanently changing tumor-host immune context might be inappropriate. This complexity is illustrated using our own data on individualized multimodal immunotherapies for GBM. Individualized medicines, including multimodal immunotherapies, are a rational and optimal yet also flexible approach to induce long-term tumor control. However, innovative methods are needed to assess the efficacy of complex individualized treatments and implement them more quickly into the general health system.
C1 [Van Gool, Stefaan W.; Makalowski, Jennifer; Fiore, Simon; Sprenger, Tobias; Schirrmacher, Volker; Stuecker, Wilfried] Immun Onkol Zentrum Koln, Hohenstaufenring 30-32, D-50674 Cologne, Germany.
   [Prix, Lothar] Biofocus, Berghauser Str 295, D-45659 Recklinghausen, Germany.
C3 University of Cologne
RP Van Gool, SW (通讯作者)，Immun Onkol Zentrum Koln, Hohenstaufenring 30-32, D-50674 Cologne, Germany.
EM vangool@iozk.de; makalowski@iozk.de; fiore@iozk.de; tobias@sprenger-praxis.de; l.prix@ladr.de; v.schirrmacher@web.de; stuecker@iozk.de
CR Adhikaree J, 2020, CELLS-BASEL, V9, P0, DOI 10.3390/cells9020263
   Aguiar P, 2018, MEHODS BIOSTATISTICS, V0, P0, DOI DOI 10.1007/978-3-319-71324-3_16
   Akasaki Y, 2016, CANCER IMMUNOL IMMUN, V65, P1499, DOI 10.1007/s00262-016-1905-7
   Akiyama Y, 2012, BMC CANCER, V12, P0, DOI 10.1186/1471-2407-12-623
   Aldape K, 2019, NAT REV CLIN ONCOL, V16, P509, DOI 10.1038/s41571-019-0177-5
   Ameratunga Malaka, 2018, ONCOTARGET, V9, P22802, DOI 10.18632/oncotarget.24896
   Unknown -, 1948, BR MED J, V2, P769
   Antonopoulos M, 2019, ANTICANCER RES, V39, P2043, DOI 10.21873/anticanres.13315
   Aquino D, 2017, J IMMUNOL RES, V2017, P0, DOI 10.1155/2017/5813951
   Ardon H, 2010, J IMMUNOL METHODS, V352, P169, DOI 10.1016/j.jim.2009.10.007
   Ardon H, 2012, CANCER IMMUNOL IMMUN, V61, P2033, DOI 10.1007/s00262-012-1261-1
   Ardon H, 2010, J NEURO-ONCOL, V99, P261, DOI 10.1007/s11060-010-0131-y
   Ardon H, 2010, PEDIATR BLOOD CANCER, V54, P519, DOI 10.1002/pbc.22319
   Bark JM, 2020, BRIT J CANCER, V122, P295, DOI 10.1038/s41416-019-0603-6
   Belmans J, 2017, SCI REP-UK, V7, P0, DOI 10.1038/s41598-017-12584-0
   Benitez-Ribas D, 2018, FRONT ONCOL, V8, P0, DOI 10.3389/fonc.2018.00127
   Berendsen S, 2019, PLOS ONE, V14, P0, DOI 10.1371/journal.pone.0222717
   Bertram MY, 2016, B WORLD HEALTH ORGAN, V94, P925, DOI 10.2471/BLT.15.164418
   Blank CU, 2016, SCIENCE, V352, P658, DOI 10.1126/science.aaf2834
   Blumen H, 2016, AM HEALTH DRUG BENEF, V9, P23
   Bouffet E, 2016, J CLIN ONCOL, V34, P2206, DOI 10.1200/JCO.2016.66.6552
   Brown CE, 2015, CLIN CANCER RES, V21, P4062, DOI 10.1158/1078-0432.CCR-15-0428
   Buchroithner J, 2018, CANCERS, V10, P0, DOI 10.3390/cancers10100372
   Burnet NG, 2005, BRIT J CANCER, V92, P241, DOI 10.1038/sj.bjc.6602321
   Cao JX, 2014, PLOS ONE, V9, P0, DOI 10.1371/journal.pone.0107173
   Caruso DA, 2004, NEURO-ONCOLOGY, V6, P236, DOI 10.1215/S1152851703000668
   Chang CN, 2011, J CLIN NEUROSCI, V18, P1048, DOI 10.1016/j.jocn.2010.11.034
   Chen CT, 2018, HEALTH SERV RES, V53, P2118, DOI 10.1111/1475-6773.12745
   Chen R, 2016, CURR TREAT OPTION ON, V17, P0, DOI 10.1007/s11864-016-0418-0
   Cho DY, 2012, WORLD NEUROSURG, V77, P736, DOI 10.1016/j.wneu.2011.08.020
   Cihoric N, 2017, RADIAT ONCOL, V12, P0, DOI 10.1186/s13014-016-0740-5
   Creutzig U, 2013, KLIN PADIATR, V225, PS79, DOI 10.1055/s-0033-1337968
   De Vleeschouwer S, 2005, CHILD NERV SYST, V21, P7, DOI 10.1007/s00381-004-0994-3
   De Vleeschouwer S, 2005, CANCER IMMUNOL IMMUN, V54, P372, DOI 10.1007/s00262-004-0615-8
   De Vleeschouwer S, 2004, J NEUROSURG, V100, P492, DOI 10.3171/ped.2004.100.5.0492
   De Vleeschouwer S, 2008, CLIN CANCER RES, V14, P3098, DOI 10.1158/1078-0432.CCR-07-4875
   De Vleeschouwer S, 2007, J NEURO-ONCOL, V84, P131, DOI 10.1007/s11060-007-9362-y
   De Vleeschouwer S, 2012, CANCER IMMUNOL IMMUN, V61, P2105, DOI 10.1007/s00262-012-1271-z
   Dejaegher J, 2020, NEUROONCOL, V0, P0, DOI DOI 10.1093/neuonc/noaa247
   Dejaegher J, 2017, LOCAL SYSTEMIC IMMUN, V0, P0
   Valle RD, 2012, WORLD J CLIN ONCOL, V3, P142, DOI 10.5306/wjco.v3.i11.142
   Dix AR, 1999, J NEUROIMMUNOL, V100, P216, DOI 10.1016/S0165-5728(99)00203-9
   dos Santos MA, 2015, J NEURO-ONCOL, V123, P307, DOI 10.1007/s11060-015-1802-5
   Dutoit V, 2020, FRONT ONCOL, V10, P0, DOI 10.3389/fonc.2020.00089
   Eagles ME, 2018, THER CLIN RISK MANAG, V14, P1299, DOI 10.2147/TCRM.S135865
   Elens I, 2012, NEURO-ONCOLOGY, V14, P61
   Erhart F, 2018, ACTA NEUROPATHOL COM, V6, P0, DOI 10.1186/s40478-018-0621-2
   Eyrich M, 2014, CYTOTHERAPY, V16, P946, DOI 10.1016/j.jcyt.2014.02.017
   Fadul CE, 2011, J IMMUNOTHER, V34, P382, DOI 10.1097/CJI.0b013e318215e300
   Fadul CE, 2011, NEURO-ONCOLOGY, V13, P393, DOI 10.1093/neuonc/noq204
   Fiegl H, 2005, CANCER RES, V65, P1141, DOI 10.1158/0008-5472.CAN-04-2438
   Fong B, 2012, PLOS ONE, V7, P0, DOI 10.1371/journal.pone.0032614
   Friesen C, 2014, CELL CYCLE, V13, P1560, DOI 10.4161/cc.28493
   Galluzzi L, 2018, CELL DEATH DIFFER, V25, P486, DOI 10.1038/s41418-017-0012-4
   Garg AD, 2016, SCI TRANSL MED, V8, P0, DOI 10.1126/scitranslmed.aae0105
   Golinelli G, 2020, CANCER GENE THER, V27, P558, DOI 10.1038/s41417-018-0062-x
   Grabowski MM, 2021, J NEURO-ONCOL, V151, P3, DOI 10.1007/s11060-020-03483-y
   Gzell C, 2017, CLIN ONCOL-UK, V29, P15, DOI 10.1016/j.clon.2016.09.015
   Halabi S, 2019, TXB CLIN TRIALS ONCO, V0, P0
   Hallaert G, 2020, ACTA ONCOL, V59, P1474, DOI 10.1080/0284186X.2020.1794032
   Hardell Lennart, 2013, PATHOPHYSIOLOGY, V20, P85, DOI 10.1016/j.pathophys.2012.11.001
   Hegi ME, 2005, NEW ENGL J MED, V352, P997, DOI 10.1056/NEJMoa043331
   Huang J, 2017, FRONT PHARMACOL, V8, P0, DOI 10.3389/fphar.2017.00242
   Hunn MK, 2015, J NEURO-ONCOL, V121, P319, DOI 10.1007/s11060-014-1635-7
   Inogés S, 2017, J TRANSL MED, V15, P0, DOI 10.1186/s12967-017-1202-z
   Ishikawa E, 2014, J NEUROSURG, V121, P543, DOI 10.3171/2014.5.JNS132392
   Iwami K, 2012, CYTOTHERAPY, V14, P733, DOI 10.3109/14653249.2012.666633
   Izycka-Swieszewska E, 2018, BIOMED RES INT, V2018, P0, DOI 10.1155/2018/4596812
   Jain KK, 2018, FRONT ONCOL, V8, P0, DOI 10.3389/fonc.2018.00419
   Jan CI, 2018, FRONT IMMUNOL, V9, P0, DOI 10.3389/fimmu.2018.00727
   Jaspan T, 2016, AM J NEURORADIOL, V37, P1581, DOI 10.3174/ajnr.A4782
   Jie X, 2012, CELL BIOCHEM BIOPHYS, V62, P91, DOI 10.1007/s12013-011-9265-6
   Johanns TM, 2019, ONCOIMMUNOLOGY, V8, P0, DOI 10.1080/2162402X.2018.1561106
   Jones DS, 2015, LANCET, V385, P1502, DOI 10.1016/S0140-6736(15)60742-5
   Jönsson B, 2016, EUR J CANCER, V66, P162, DOI 10.1016/j.ejca.2016.06.022
   Jordan JT, 2008, CANCER IMMUNOL IMMUN, V57, P123, DOI 10.1007/s00262-007-0336-x
   Kast RE, 2014, ONCOTARGET, V5, P8052, DOI 10.18632/oncotarget.2408
   Khan Jamal A, 2006, J ZHEJIANG UNIV SCI B, V7, P114, DOI 10.1631/jzus.2006.B0114
   Kikuchi T, 2001, CANCER IMMUNOL IMMUN, V50, P337, DOI 10.1007/s002620100205
   Kikuchi T, 2004, J IMMUNOTHER, V27, P452, DOI 10.1097/00002371-200411000-00005
   Kmiecik J, 2013, J NEUROIMMUNOL, V264, P71, DOI 10.1016/j.jneuroim.2013.08.013
   Koks CA, 2015, INT J CANCER, V136, PE313, DOI 10.1002/ijc.29202
   Koks CAE, 2015, J CANCER, V6, P203, DOI 10.7150/jca.10640
   Ladomersky E, 2019, FRONT PHARMACOL, V10, P0, DOI 10.3389/fphar.2019.00200
   Lasky JL, 2013, ANTICANCER RES, V33, P2047
   Lavacchi D, 2020, CLIN DRUG INVEST, V40, P519, DOI 10.1007/s40261-020-00915-5
   Liau L M, 2000, NEUROSURG FOCUS, V9, P0
   Liau LM, 2018, J TRANSL MED, V16, P0, DOI 10.1186/s12967-018-1507-6
   Liau LM, 2005, CLIN CANCER RES, V11, P5515, DOI 10.1158/1078-0432.CCR-05-0464
   Lin S, 2020, INT J CLIN PHARM-NET, V42, P1175, DOI 10.1007/s11096-020-01076-3
   Lissoni P, 2017, J RES MED SCI, V22, P0, DOI 10.4103/jrms.JRMS_255_16
   Löning L, 2000, BLOOD, V95, P2770, DOI 10.1182/blood.V95.9.2770.009k16_2770_2775
   López-Valero I, 2018, BIOCHEM PHARMACOL, V157, P275, DOI 10.1016/j.bcp.2018.08.023
   Louis DN, 2016, ACTA NEUROPATHOL, V131, P803, DOI 10.1007/s00401-016-1545-1
   Lv L, 2020, INT IMMUNOPHARMACOL, V83, P0, DOI 10.1016/j.intimp.2020.106336
   MACDONALD DR, 1990, J CLIN ONCOL, V8, P1277, DOI 10.1200/JCO.1990.8.7.1277
   Maes W, 2009, J NEURO-ONCOL, V91, P127, DOI 10.1007/s11060-008-9691-5
   Maes W, 2011, CANCER IMMUNOL IMMUN, V60, P153, DOI 10.1007/s00262-010-0946-6
   Maes W, 2009, NEURO-ONCOLOGY, V11, P529, DOI 10.1215/15228517-2009-004
   Mitchell DA, 2015, NATURE, V519, P366, DOI 10.1038/nature14320
   Müller K, 2015, J NEURO-ONCOL, V124, P325, DOI 10.1007/s11060-015-1844-8
   NORTH RJ, 1984, CANCER IMMUNOL IMMUN, V16, P175
   ORourke DM, 2017, SCI TRANSL MED, V9, P0, DOI 10.1126/scitranslmed.aaa0984
   Okada H, 2015, LANCET ONCOL, V16, PE534, DOI 10.1016/S1470-2045(15)00088-1
   Okada H, 2011, J CLIN ONCOL, V29, P330, DOI 10.1200/JCO.2010.30.7744
   Okada H, 2007, J TRANSL MED, V5, P0, DOI 10.1186/1479-5876-5-67
   Pellegatta S, 2018, ONCOIMMUNOLOGY, V7, P0, DOI 10.1080/2162402X.2017.1412901
   Pellegatta S, 2013, ONCOIMMUNOLOGY, V2, P0, DOI 10.4161/onci.23401
   Phuphanich S, 2013, CANCER IMMUNOL IMMUN, V62, P125, DOI 10.1007/s00262-012-1319-0
   Pires-Afonso Y, 2020, INT J MOL SCI, V21, P0, DOI 10.3390/ijms21030689
   Pollack IF, 2016, J NEURO-ONCOL, V130, P517, DOI 10.1007/s11060-016-2245-3
   Prasad V, 2017, NAT REV CLIN ONCOL, V14, P381, DOI 10.1038/nrclinonc.2017.31
   Prins RM, 2008, NEW ENGL J MED, V359, P539, DOI 10.1056/NEJMc0804818
   Prins RM, 2013, J IMMUNOTHER, V36, P152, DOI 10.1097/CJI.0b013e3182811ae4
   Prins RM, 2011, CLIN CANCER RES, V17, P1603, DOI 10.1158/1078-0432.CCR-10-2563
   Qin K, 2012, J NEUROIMMUNOL, V242, P9, DOI 10.1016/j.jneuroim.2011.11.001
   Rammensee HG, 2013, EXPERT REV VACCINES, V12, P1211, DOI 10.1586/14760584.2013.836911
   Rouse C, 2016, NEURO-ONCOLOGY, V18, P70, DOI 10.1093/neuonc/nov249
   Roussakow SV, 2017, BMJ OPEN, V7, P0, DOI 10.1136/bmjopen-2017-017387
   Rudnick JD, 2020, J CLIN NEUROSCI, V74, P187, DOI 10.1016/j.jocn.2020.03.006
   Rutkowski S, 2004, BRIT J CANCER, V91, P1656, DOI 10.1038/sj.bjc.6602195
   Sahin U, 2017, NATURE, V547, P222, DOI 10.1038/nature23003
   Sakai K, 2017, INTERDISCIP NEUROSUR, V9, P24, DOI 10.1016/j.inat.2017.02.004
   Sakai K, 2015, J NEUROSURG, V123, P989, DOI 10.3171/2015.1.JNS141554
   Sampson JH, 2012, PLOS ONE, V7, P0, DOI 10.1371/journal.pone.0031046
   Sampson JH, 2010, J CLIN ONCOL, V28, P4722, DOI 10.1200/JCO.2010.28.6963
   Sampson JH, 2009, MOL CANCER THER, V8, P2773, DOI 10.1158/1535-7163.MCT-09-0124
   Santos JG, 2018, ONCOL LETT, V15, P1263, DOI 10.3892/ol.2017.7362
   Sathornsumetee S, 2008, ANN NY ACAD SCI, V1142, P108, DOI 10.1196/annals.1444.009
   Schirrmacher V, 2015, IMMUNOTHERAPY-UK, V7, P855, DOI 10.2217/imt.15.48
   Schirrmacher V, 2014, ONCOL LETT, V8, P2403, DOI 10.3892/ol.2014.2588
   Sharma M, 2019, CLIN EPIDEMIOL, V11, P35, DOI 10.2147/CLEP.S178723
   Sharma P, 2015, CELL, V161, P205, DOI 10.1016/j.cell.2015.03.030
   Sharma P, 2018, INT J MOL SCI, V19, P0, DOI 10.3390/ijms19113326
   Shikata S, 2006, ANN SURG, V244, P668, DOI 10.1097/01.sla.0000225356.04304.bc
   Siegel RL, 2020, CA-CANCER J CLIN, V70, P7, DOI 10.3322/caac.21590
   Sim Hao-Wen, 2018, CNS ONCOL, V7, P51, DOI 10.2217/cns-2017-0026
   Söderberg-Nauclér C, 2012, ONCOIMMUNOLOGY, V1, P739, DOI 10.4161/onci.19441
   Sorensen HT, 2006, HEPATOLOGY, V44, P1075, DOI 10.1002/hep.21404
   Stepanenko AA, 2018, CANCERS, V10, P0, DOI 10.3390/cancers10120492
   Stupp R, 2005, NEW ENGL J MED, V352, P987, DOI 10.1056/NEJMoa043330
   Stupp R, 2009, LANCET ONCOL, V10, P459, DOI 10.1016/S1470-2045(09)70025-7
   Sturm D, 2012, CANCER CELL, V22, P425, DOI 10.1016/j.ccr.2012.08.024
   Su JH, 2016, ONCOL RES, V24, P117, DOI 10.3727/096504016X14612603423511
   Suter RK, 2020, NEUROBIOL DIS, V145, P0, DOI 10.1016/j.nbd.2020.105060
   Thakkar JP, 2014, CANCER EPIDEM BIOMAR, V23, P1985, DOI 10.1158/1055-9965.EPI-14-0275
   Tomaszewski W, 2019, CLIN CANCER RES, V25, P4202, DOI 10.1158/1078-0432.CCR-18-1627
   Trentino K, 2016, BMC ANESTHESIOL, V16, P0, DOI 10.1186/s12871-016-0264-4
   Van Gool S, 2018, AUSTIN ONCOL. CASE REP, V3, P1010
   Van Gool SW, 2020, CHALLENGES AND SOLUTIONS OF ONCOLOGICAL HYPERTHERMIA, V0, P126
   Van Gool Stefaan W, 2020, MEDICINES (BASEL), V7, P0, DOI 10.3390/medicines7050029
   Van Gool SW, 2015, FRONT ONCOL, V5, P0, DOI 10.3389/fonc.2015.00098
   Vandenberk L, 2016, FRONT IMMUNOL, V6, P0, DOI 10.3389/fimmu.2015.00663
   Vandenberk L, 2016, ONCOIMMUNOLOGY, V5, P0, DOI 10.1080/2162402X.2015.1083669
   Vandenberk L, 2012, IMMUNOTHERAPY-UK, V4, P675, DOI 10.2217/IMT.12.64
   Vatu Bogdan Ionel, 2019, J IMMUNOASSAY IMMUNOCHEM, V40, P70, DOI 10.1080/15321819.2018.1551804
   Verhaak RGW, 2010, CANCER CELL, V17, P98, DOI 10.1016/j.ccr.2009.12.020
   Vik-Mo EO, 2013, CANCER IMMUNOL IMMUN, V62, P1499, DOI 10.1007/s00262-013-1453-3
   Vincent JL, 2010, CRIT CARE MED, V38, PS534, DOI 10.1097/CCM.0b013e3181f208ac
   Vivot A, 2017, ANN ONCOL, V28, P1111, DOI 10.1093/annonc/mdx053
   Walker DG, 2008, J CLIN NEUROSCI, V15, P114, DOI 10.1016/j.jocn.2007.08.007
   WALKER MD, 1978, J NEUROSURG, V49, P333, DOI 10.3171/jns.1978.49.3.0333
   WALKER MD, 1979, INT J RADIAT ONCOL, V5, P1725, DOI 10.1016/0360-3016(79)90553-4
   Wang B, 2013, NAT COMMUN, V4, P0, DOI 10.1038/ncomms3359
   Wang QT, 2020, CANCER IMMUNOL IMMUN, V69, P1375, DOI 10.1007/s00262-020-02496-w
   Wang X, 2019, J EXP CLIN CANC RES, V38, P0, DOI 10.1186/s13046-019-1085-3
   Wang X, 2014, CANCER INVEST, V32, P451, DOI 10.3109/07357907.2014.958234
   Wang ZH, 2020, FRONT CELL DEV BIOL, V8, P0, DOI 10.3389/fcell.2020.576996
   Wee CW, 2018, RADIOTHER ONCOL, V129, P347, DOI 10.1016/j.radonc.2018.09.001
   Wheeler CJ, 2008, CANCER RES, V68, P5955, DOI 10.1158/0008-5472.CAN-07-5973
   Wheeler CJ, 2004, CLIN CANCER RES, V10, P5316, DOI 10.1158/1078-0432.CCR-04-0497
   Wheeler CJ, 2003, J IMMUNOL, V171, P4927, DOI 10.4049/jimmunol.171.9.4927
   Yamanaka R, 2005, J NEURO-ONCOL, V72, P107, DOI 10.1007/s11060-004-3550-9
   Yamanaka R, 2003, BRIT J CANCER, V89, P1172, DOI 10.1038/sj.bjc.6601268
   Yamanaka R, 2005, CLIN CANCER RES, V11, P4160, DOI 10.1158/1078-0432.CCR-05-0120
   Yao Y, 2018, CANCER IMMUNOL IMMUN, V67, P1777, DOI 10.1007/s00262-018-2232-y
   Yu JS, 2001, CANCER RES, V61, P842
   Yu JS, 2004, CANCER RES, V64, P4973, DOI 10.1158/0008-5472.CAN-03-3505
   Zhang BT, 2019, CANCER MED-US, V8, P2897, DOI 10.1002/cam4.2192
   Zhu C, 2019, ONCOIMMUNOLOGY, V8, P0, DOI 10.1080/2162402X.2019.1621677
NR 180
TC 27
Z9 27
U1 3
U2 17
PU MDPI
PI BASEL
PA ST ALBAN-ANLAGE 66, CH-4052 BASEL, SWITZERLAND
SN 
EI 2072-6694
J9 CANCERS
JI Cancers
PD JAN 15
PY 2021
VL 13
IS 1
BP 
EP 
DI 10.3390/cancers13010032
PG 28
WC Oncology
SC Oncology
GA PP5ND
UT WOS:000605907900001
PM 33374196
DA 2025-02-17
ER

PT J
AU Xu, Y
   Zhang, HK
   Sun, Q
   Geng, RX
   Yuan, FE
   Liu, BH
   Chen, QX
AF Xu, Yang
   Zhang, Huikai
   Sun, Qian
   Geng, Rongxin
   Yuan, Fanen
   Liu, Baohui
   Chen, Qianxue
TI Immunomodulatory Effects of Tryptophan Metabolism in the Glioma Tumor Microenvironment
SO FRONTIERS IN IMMUNOLOGY
LA English
DT Review
DE glioma; tryptophan; metabolism; immunomodulation; tumor microenvironment
ID aryl-hydrocarbon receptor; amino-acid-metabolism; indoleamine 2,3-dioxygenase 1; regulatory t-cells; cancer suppression; gene-expression; dendritic cells; kynurenine; glioblastoma; macrophages
AB Gliomas are the most common primary malignant tumor in adults' central nervous system. While current research on glioma treatment is advancing rapidly, there is still no breakthrough in long-term treatment. Abnormalities in the immune regulatory mechanism in the tumor microenvironment are essential to tumor cell survival. The alteration of amino acid metabolism is considered a sign of tumor cells, significantly impacting tumor cells and immune regulation mechanisms in the tumor microenvironment. Despite the fact that the metabolism of tryptophan in tumors is currently discussed in the literature, we herein focused on reviewing the immune regulation of tryptophan metabolism in the tumor microenvironment of gliomas and analyzed possible immune targets. The objective is to identify potential targets for the treatment of glioma and improve the efficiency of immunotherapy.
C1 [Xu, Yang; Zhang, Huikai; Sun, Qian; Geng, Rongxin; Yuan, Fanen; Liu, Baohui; Chen, Qianxue] Wuhan Univ, Dept Neurosurg, Renmin Hosp, Wuhan, Peoples R China.
C3 Wuhan University
RP Liu, BH; Chen, QX (通讯作者)，Wuhan Univ, Dept Neurosurg, Renmin Hosp, Wuhan, Peoples R China.
EM bliu666@whu.edu.cn; chenqx666@whu.edu.cn
FU National Natural Science Foundation of China [82072764]
CR Agus A, 2018, CELL HOST MICROBE, V23, P716, DOI 10.1016/j.chom.2018.05.003
   Ahlstedt J, 2020, PLOS ONE, V15, P0, DOI 10.1371/journal.pone.0233617
   Ahmed KA, 2014, METABOLITES, V4, P740, DOI 10.3390/metabo4030740
   Al-Kharboosh Rawan, 2020, MAYO CLIN PROC INNOV QUAL OUTCOMES, V4, P443, DOI 10.1016/j.mayocpiqo.2020.04.006
   Aldape K, 2019, NAT REV CLIN ONCOL, V16, P509, DOI 10.1038/s41571-019-0177-5
   Apetoh L, 2010, NAT IMMUNOL, V11, P854, DOI 10.1038/ni.1912
   Cervenka I, 2017, SCIENCE, V357, P0, DOI 10.1126/science.aaf9794
   Chen XB, 2014, CANCER RES, V74, P7285, DOI 10.1158/0008-5472.CAN-14-1240
   Chongsathidkiet P, 2018, NAT MED, V24, P1459, DOI 10.1038/s41591-018-0135-2
   Commisso C, 2013, NATURE, V497, P633, DOI 10.1038/nature12138
   Coniglio SJ, 2012, MOL MED, V18, P519, DOI 10.2119/molmed.2011.00217
   De Leo A, 2021, CELLS-BASEL, V10, P0, DOI 10.3390/cells10010018
   DiNatale BC, 2010, TOXICOL SCI, V115, P89, DOI 10.1093/toxsci/kfq024
   Dong JS, 2000, MOL CELL, V6, P269, DOI 10.1016/S1097-2765(00)00028-9
   Du LS, 2020, SIGNAL TRANSDUCT TAR, V5, P0, DOI 10.1038/s41392-019-0103-4
   Ebner F, 2013, J IMMUNOL, V191, P5594, DOI 10.4049/jimmunol.1203331
   Fallarino F, 2003, NAT IMMUNOL, V4, P1206, DOI 10.1038/ni1003
   Fallarino F, 2006, J IMMUNOL, V176, P6752, DOI 10.4049/jimmunol.176.11.6752
   Fallarino I, 2002, CELL DEATH DIFFER, V9, P1069, DOI 10.1038/sj.cdd.4401073
   Feng X, 2015, ONCOTARGET, V6, P15077, DOI 10.18632/oncotarget.3730
   Franklin RA, 2014, SCIENCE, V344, P921, DOI 10.1126/science.1252510
   Gabriely G, 2017, TRENDS ENDOCRIN MET, V28, P428, DOI 10.1016/j.tem.2017.02.009
   Greene LI, 2019, MOL CANCER RES, V17, P131, DOI 10.1158/1541-7786.MCR-18-0362
   Griffin JL, 2007, FEBS J, V274, P1132, DOI 10.1111/j.1742-4658.2007.05676.x
   Guillemin GJ, 2005, GLIA, V49, P15, DOI 10.1002/glia.20090
   Hambardzumyan D, 2016, NAT NEUROSCI, V19, P20, DOI 10.1038/nn.4185
   Han S, 2016, ONCOL LETT, V12, P2924, DOI 10.3892/ol.2016.4944
   Huang YH, 2018, NAT REV IMMUNOL, V18, P195, DOI 10.1038/nri.2017.145
   Junttila MR, 2013, NATURE, V501, P346, DOI 10.1038/nature12626
   Kesarwani P, 2018, CLIN CANCER RES, V24, P3632, DOI 10.1158/1078-0432.CCR-18-0041
   Ku MC, 2013, ACTA NEUROPATHOL, V125, P609, DOI 10.1007/s00401-013-1079-8
   Le Floch N, 2011, AMINO ACIDS, V41, P1195, DOI 10.1007/s00726-010-0752-7
   Liu YQ, 2019, CANCER SCI, V110, P321, DOI 10.1111/cas.13878
   Liu YY, 2018, CANCER CELL, V33, P480, DOI 10.1016/j.ccell.2018.02.005
   Lu-Emerson C, 2013, NEURO-ONCOLOGY, V15, P1079, DOI 10.1093/neuonc/not082
   Martinez-Lage M, 2019, ACTA NEUROPATHOL COM, V7, P0, DOI 10.1186/s40478-019-0803-6
   Mascanfroni ID, 2015, NAT MED, V21, P638, DOI 10.1038/nm.3868
   Mayers JR, 2016, SCIENCE, V353, P1161, DOI 10.1126/science.aaf5171
   Mezrich JD, 2010, J IMMUNOL, V185, P3190, DOI 10.4049/jimmunol.0903670
   Mohapatra SR, 2019, FRONT IMMUNOL, V10, P0, DOI 10.3389/fimmu.2019.02762
   Molinier-Frenkel V, 2019, CELLS-BASEL, V8, P0, DOI 10.3390/cells8070757
   Mu CL, 2017, AMINO ACIDS, V49, P771, DOI 10.1007/s00726-017-2379-4
   Muller AJ, 2005, NAT MED, V11, P312, DOI 10.1038/nm1196
   Munn DH, 2016, TRENDS IMMUNOL, V37, P193, DOI 10.1016/j.it.2016.01.002
   Nguyen NT, 2010, P NATL ACAD SCI USA, V107, P19961, DOI 10.1073/pnas.1014465107
   Nirschl CJ, 2017, CELL, V170, P127, DOI 10.1016/j.cell.2017.06.016
   Okada M, 2009, INT J ONCOL, V34, P1621, DOI 10.3892/ijo_00000292
   Opitz CA, 2011, NATURE, V478, P197, DOI 10.1038/nature10491
   Ostrom QT, 2020, NEURO-ONCOLOGY, V22, P1, DOI 10.1093/neuonc/noaa200
   Ozawa Y, 2020, BIOCHEM BIOPH RES CO, V524, P723, DOI 10.1016/j.bbrc.2020.01.148
   Pilotte L, 2012, P NATL ACAD SCI USA, V109, P2497, DOI 10.1073/pnas.1113873109
   Pinton L, 2019, J IMMUNOTHER CANCER, V7, P0, DOI 10.1186/s40425-019-0536-x
   Platten M, 2003, ANN NEUROL, V54, P388, DOI 10.1002/ana.10679
   Platten Michael, 2012, CNS ONCOL, V1, P99, DOI 10.2217/cns.12.6
   Pyonteck SM, 2013, NAT MED, V19, P1264, DOI 10.1038/nm.3337
   Quail DF, 2017, CANCER CELL, V31, P326, DOI 10.1016/j.ccell.2017.02.009
   Quintana FJ, 2015, CELL DEATH DIFFER, V22, P215, DOI 10.1038/cdd.2014.125
   Quintana FJ, 2013, PHARMACOL REV, V65, P1148, DOI 10.1124/pr.113.007823
   Quintana FJ, 2010, P NATL ACAD SCI USA, V107, P20768, DOI 10.1073/pnas.1009201107
   Rashidi A, 2020, CANCER IMMUNOL IMMUN, V69, P81, DOI 10.1007/s00262-019-02441-6
   Reardon DA, 2020, INVEST NEW DRUG, V38, P1784, DOI 10.1007/s10637-020-00950-1
   Rodríguez-Prados JC, 2010, J IMMUNOL, V185, P605, DOI 10.4049/jimmunol.0901698
   Roesch S, 2018, INT J MOL SCI, V19, P0, DOI 10.3390/ijms19020436
   Sadik A, 2020, CELL, V182, P1252, DOI 10.1016/j.cell.2020.07.038
   Sampson JH, 2020, NAT REV CANCER, V20, P12, DOI 10.1038/s41568-019-0224-7
   Schreiber RD, 2011, SCIENCE, V331, P1565, DOI 10.1126/science.1203486
   Schwarcz R, 2017, NEUROPHARMACOLOGY, V112, P237, DOI 10.1016/j.neuropharm.2016.08.003
   Sivanand S, 2020, CANCER CELL, V37, P147, DOI 10.1016/j.ccell.2019.12.011
   Solito S, 2012, IMMUNOL INVEST, V41, P722, DOI 10.3109/08820139.2012.678023
   Stone TW, 2013, TRENDS PHARMACOL SCI, V34, P136, DOI 10.1016/j.tips.2012.09.006
   Stupp R, 2017, JAMA-J AM MED ASSOC, V318, P2306, DOI 10.1001/jama.2017.18718
   Sun SY, 2018, INT J IMMUNOPATH PH, V32, P0, DOI 10.1177/2058738418787991
   Takenaka MC, 2019, NAT NEUROSCI, V22, P729, DOI 10.1038/s41593-019-0370-y
   Théate I, 2015, CANCER IMMUNOL RES, V3, P161, DOI 10.1158/2326-6066.CIR-14-0137
   van der Goot AT, 2013, TRENDS MOL MED, V19, P336, DOI 10.1016/j.molmed.2013.02.007
   Vats D, 2006, CELL METAB, V4, P13, DOI 10.1016/j.cmet.2006.05.011
   Verhaak RGW, 2010, CANCER CELL, V17, P98, DOI 10.1016/j.ccr.2009.12.020
   Wang QH, 2018, CANCER CELL, V33, P152, DOI 10.1016/j.ccell.2017.12.012
   Wang QH, 2017, CANCER CELL, V32, P42, DOI 10.1016/j.ccell.2017.12.012
   Yeste A, 2016, SCI SIGNAL, V9, P0, DOI 10.1126/scisignal.aad0612
   Yu JP, 2013, J IMMUNOL, V190, P3783, DOI 10.4049/jimmunol.1201449
   Yu M, 2017, AMINO ACIDS, V49, P1587, DOI 10.1007/s00726-017-2451-0
   Zeitler L, 2021, ELIFE, V10, P0, DOI 10.7554/eLife.64806
   Zou WP, 2006, NAT REV IMMUNOL, V6, P295, DOI 10.1038/nri1806
NR 84
TC 12
Z9 14
U1 5
U2 41
PU FRONTIERS MEDIA SA
PI LAUSANNE
PA AVENUE DU TRIBUNAL FEDERAL 34, LAUSANNE, CH-1015, SWITZERLAND
SN 1664-3224
EI 
J9 FRONT IMMUNOL
JI Front. Immunol.
PD OCT 1
PY 2021
VL 12
IS 
BP 
EP 
DI 10.3389/fimmu.2021.730289
PG 9
WC Immunology
SC Immunology
GA WH5XQ
UT WOS:000707750600001
PM 34659216
DA 2025-02-17
ER

PT J
AU Turk, OM
   Woodall, RC
   Gutova, M
   Brown, CE
   Rockne, RC
   Munson, JM
AF Turk, Olivia M.
   Woodall, Ryan C.
   Gutova, Margarita
   Brown, Christine E.
   Rockne, Russell C.
   Munson, Jennifer M.
TI Delivery strategies for cell-based therapies in the brain: overcoming multiple barriers
SO DRUG DELIVERY AND TRANSLATIONAL RESEARCH
LA English
DT Article
DE Brain; Cancer; T cells; Drug delivery; Blood-brain barrier; Neural stem cells
ID convection-enhanced delivery; receptor t-cells; dendritic cells; focused ultrasound; sipuleucel-t; malignant glioma; drug-delivery; nk-92 cells; stem; tumors
AB Cell-based therapies to the brain are promising for the treatment of multiple brain disorders including neurodegeneration and cancers. In order to access the brain parenchyma, there are multiple physiological barriers that must be overcome depending on the route of delivery. Specifically, the blood-brain barrier has been a major difficulty in drug delivery for decades, and it still presents a challenge for the delivery of therapeutic cells. Other barriers, including the blood-cerebrospinal fluid barrier and lymphatic-brain barrier, are less explored, but may offer specific challenges or opportunities for therapeutic delivery. Here we discuss the barriers to the brain and the strategies currently in place to deliver cell-based therapies, including engineered T cells, dendritic cells, and stem cells, to treat diseases. With a particular focus on cancers, we also highlight the current ongoing clinical trials that use cell-based therapies to treat disease, many of which show promise at treating some of the deadliest illnesses.
C1 [Turk, Olivia M.; Munson, Jennifer M.] Virginia Polytech Inst & State Univ, Fralin Biomed Res Inst, Roanoke, VA 24016 USA.
   [Woodall, Ryan C.; Rockne, Russell C.] City Hope Natl Med Ctr, Div Math Oncol, Dept Computat & Quantitat Med, Duarte, CA USA.
   [Brown, Christine E.] City Hope Natl Med Ctr, Dept Hematol & Hematopoiet Cell Transplantat, Duarte, CA USA.
   [Brown, Christine E.] City Hope Natl Med Ctr, Dept Immunooncol, Duarte, CA USA.
   [Gutova, Margarita] City Hope Natl Med Ctr, Dept Stem Cell Biol & Regenerat Med, Duarte, CA USA.
C3 Virginia Polytechnic Institute & State University; City of Hope; City of Hope; City of Hope; City of Hope
RP Munson, JM (通讯作者)，Virginia Polytech Inst & State Univ, Fralin Biomed Res Inst, Roanoke, VA 24016 USA.
EM munsonj@vt.edu
FU National Cancer Institute [R37CA222563]; National Institute of Neurological Disorders and Stroke [R01NS115971]; National Institute of General Medical Sciences [R25GM066534]
CR Aboody KS, 2008, GENE THER, V15, P739, DOI 10.1038/gt.2008.41
   Aboody KS, 2013, SCI TRANSL MED, V5, P0, DOI 10.1126/scitranslmed.3005365
   Abramson JS, 2017, NEW ENGL J MED, V377, P783, DOI 10.1056/NEJMc1704610
   Aday S, 2016, TRENDS BIOTECHNOL, V34, P382, DOI 10.1016/j.tibtech.2016.01.001
   Akhavan D, 2019, IMMUNOL REV, V290, P60, DOI 10.1111/imr.12773
   Alkins R, 2016, NEURO-ONCOLOGY, V18, P974, DOI 10.1093/neuonc/nov318
   Alkins R, 2013, CANCER RES, V73, P1892, DOI 10.1158/0008-5472.CAN-12-2609
   Unknown -, 2005, EJC SUPPL, V3, P1, DOI 10.1016/S1359-6349(05)82004-X, 10.1016/S1359-6349(05)82004-X
   Arvanitis CD, 2018, P NATL ACAD SCI USA, V115, PE8717, DOI 10.1073/pnas.1807105115
   Askoxylakis V, 2016, JNCI-J NATL CANCER I, V108, P0, DOI 10.1093/jnci/djv313
   Atik AF, 2018, J CLIN NEUROSCI, V56, P163, DOI 10.1016/j.jocn.2018.06.005
   Bagó JR, 2016, METHODS, V99, P37, DOI 10.1016/j.ymeth.2015.08.013
   Barish ME, 2017, STEM CELL TRANSL MED, V6, P1522, DOI 10.1002/sctm.16-0397
   Barratt-Boyes SM, 2004, CYTOTHERAPY, V6, P105, DOI 10.1080/14653240410005258
   Barratt-Boyes SM, 2000, J IMMUNOL, V164, P2487, DOI 10.4049/jimmunol.164.5.2487
   Brady M, 2020, PHARMACEUTICS, V12, P0, DOI 10.3390/pharmaceutics12090895
   Brown CE, 2018, MOL THER, V26, P31, DOI 10.1016/j.ymthe.2017.10.002
   Burgess A, 2014, EXPERT OPIN DRUG DEL, V11, P711, DOI 10.1517/17425247.2014.897693
   Burgess A, 2011, PLOS ONE, V6, P0, DOI 10.1371/journal.pone.0027877
   Caversaccio M, 1996, INTRACRANIAL AND INTRALABYRINTHINE FLUIDS, V0, P123
   Chatterjee K, 2021, PHARMACEUTICS, V13, P0, DOI 10.3390/pharmaceutics13020212
   Chen YZ, 2021, BIOMED PHARMACOTHER, V139, P0, DOI 10.1016/j.biopha.2021.111605
   City of Hope Medical Center, 2017, PIL FEAS STUD OR 5 F, V0, P0
   Cohen-Pfeffer JL, 2017, PEDIATR NEUROL, V67, P23, DOI 10.1016/j.pediatrneurol.2016.10.022
   De Vleeschouwer S, 2004, J NEUROSURG, V100, P492, DOI 10.3171/ped.2004.100.5.0492
   De Vleeschouwer S, 2008, CLIN CANCER RES, V14, P3098, DOI 10.1158/1078-0432.CCR-07-4875
   de Vries IJM, 2003, CANCER RES, V63, P12
   Dendreon, 2017, AUT PAP LOAD DENDR C, V0, P0
   Deng ZT, 2019, J ONCOL, V2019, P0, DOI 10.1155/2019/2345203
   Dong XW, 2018, THERANOSTICS, V8, P1481, DOI 10.7150/thno.21254
   Donovan LK, 2020, NAT MED, V26, P720, DOI 10.1038/s41591-020-0827-2
   Eggert AAO, 1999, CANCER RES, V59, P3340
   Elenes Egleide Y, 2021, J ENG SCI MED DIAGN THER, V4, P011003, DOI 10.1115/1.4048935
   Fong L, 2001, J IMMUNOL, V166, P4254, DOI 10.4049/jimmunol.166.6.4254
   Ghersi-Egea JF, 2018, ACTA NEUROPATHOL, V135, P337, DOI 10.1007/s00401-018-1807-1
   GIULIANO AE, 1994, ANN SURG, V220, P391, DOI 10.1097/00000658-199409000-00015
   Goff SL, 2019, J IMMUNOTHER, V42, P126, DOI 10.1097/CJI.0000000000000260
   Guerra M, 2017, FLUIDS BARRIERS CNS, V14, P0, DOI 10.1186/s12987-017-0067-0
   Gutova M, 2019, FRONT ONCOL, V9, P0, DOI 10.3389/fonc.2019.00068
   Hingtgen S, 2013, J NEURO-ONCOL, V111, P153, DOI 10.1007/s11060-012-1008-z
   Hingtgen S, 2012, PLOS ONE, V7, P0, DOI 10.1371/journal.pone.0040234
   Hingtgen SD, 2010, STEM CELLS, V28, P832, DOI 10.1002/stem.313
   Hong JJ, 2010, CLIN CANCER RES, V16, P4892, DOI 10.1158/1078-0432.CCR-10-1507
   Hu XM, 2018, NAT REV NEUROL, V14, P559, DOI 10.1038/s41582-018-0028-5
   Ii WHF, 2015, J NAT SCI, V1, P23
   Jahangiri A, 2017, J NEUROSURG, V126, P191, DOI 10.3171/2016.1.JNS151591
   Jain RK, 2014, CANCER CELL, V26, P605, DOI 10.1016/j.ccell.2014.10.006
   JAIN RK, 1987, CANCER RES, V47, P3039
   Jarrett AM, 2020, J CLIN MED, V9, P0, DOI 10.3390/jcm9051314
   Kabraji S, 2018, CLIN CANCER RES, V24, P1795, DOI 10.1158/1078-0432.CCR-17-3351
   Kantoff PW, 2010, NEW ENGL J MED, V363, P411, DOI 10.1056/NEJMoa1001294
   Karman J, 2004, J IMMUNOL, V173, P2353, DOI 10.4049/jimmunol.173.4.2353
   Kauer TM, 2012, NAT NEUROSCI, V15, P197, DOI 10.1038/nn.3019
   Kim W, 2010, NEUROSURG CLIN N AM, V21, P139, DOI 10.1016/j.nec.2009.09.005
   Kingsmore KM, 2018, APL BIOENG, V2, P0, DOI 10.1063/1.5023503
   Kodack DP, 2017, SCI TRANSL MED, V9, P0, DOI 10.1126/scitranslmed.aal4682
   Komarova YA, 2017, CIRC RES, V120, P179, DOI 10.1161/CIRCRESAHA.116.306534
   Lécuyer MA, 2017, P NATL ACAD SCI USA, V114, PE524, DOI 10.1073/pnas.1614336114
   Lee DW, 2015, LANCET, V385, P517, DOI 10.1016/S0140-6736(14)61403-3
   Lenhart S, 2007, CHAPMAN & HALL/CRC MATHEMATICAL AND COMPUTATIONAL BIOLOGY, V0, P0
   Lesniak M, 2020, NEURAL STEM CELL ONC, V0, P0
   Li G, 2018, EXPERT OPIN DRUG DEL, V15, P163, DOI 10.1080/17425247.2018.1378642
   Liu EL, 2020, NEW ENGL J MED, V382, P545, DOI 10.1056/NEJMoa1910607
   Lockman PR, 2010, CLIN CANCER RES, V16, P5664, DOI 10.1158/1078-0432.CCR-10-1564
   Lu MH, 2021, FRONT AGING NEUROSCI, V13, P0, DOI 10.3389/fnagi.2021.650103
   M.D. Anderson Cancer Center, 2020, DOS ESC STUD PHAS 1, V0, P0
   Mehta AM, 2017, NEUROTHERAPEUTICS, V14, P358, DOI 10.1007/s13311-017-0520-4
   Morgan RA, 2010, MOL THER, V18, P843, DOI 10.1038/mt.2010.24
   Morrison PF, 1999, AM J PHYSIOL-REG I, V277, PR1218, DOI 10.1152/ajpregu.1999.277.4.R1218
   Nonaka M, 2020, BRIT J CANCER, V123, P1633, DOI 10.1038/s41416-020-01066-2
   Pehlivan SB, 2013, PHARM RES-DORDR, V30, P2499, DOI 10.1007/s11095-013-1156-7
   PersonGen BioTherapeutics (Suzhou) CoLtd, 2016, CLIN INV CHIM CD CLU, V0, P0
   Plosker GL, 2011, DRUGS, V71, P101, DOI 10.2165/11206840-000000000-00000
   Potts Matthew B, 2013, SURG NEUROL INT, V4, PS22, DOI 10.4103/2152-7806.109190
   Priceman SJ, 2018, CLIN CANCER RES, V24, P95, DOI 10.1158/1078-0432.CCR-17-2041
   Prostate Oncology Specialists Inc, 2017, PHAS 1 STUD SIP T LP, V0, P0
   Punganuru SR, 2020, CELLS-BASEL, V9, P0, DOI 10.3390/cells9071592
   Raghavan R, 2017, BIOMED PHYS ENG EXPR, V3, P0, DOI 10.1088/2057-1976/aa5a77
   Raghavan R, 2011, PHYS MED BIOL, V56, P6179, DOI 10.1088/0031-9155/56/19/003
   ReNeuron Limited, 2020, RAND PLAC CONTR STUD, V0, P0
   Research, 2019, RES C BE PROVENGE SI, V0, P0
   Richwine L, 2010, REUTERS 0429, V0, P0
   Rosenbluth KH, 2012, J MAGN RESON IMAGING, V36, P1339, DOI 10.1002/jmri.23771
   Rutkowski S, 2004, BRIT J CANCER, V91, P1656, DOI 10.1038/sj.bjc.6602195
   Safe Save Medical Cell Sciences & Technology CoLtd, 2020, AUT DENDR CELL TUM A, V0, P0
   Sahoo P, 2020, J R SOC INTERFACE, V17, P0, DOI 10.1098/rsif.2019.0734
   Semyachkina-Glushkovskaya O, 2018, INT J MOL SCI, V19, P0, DOI 10.3390/ijms19123818
   Shah K, 2005, ANN NEUROL, V57, P34, DOI 10.1002/ana.20306
   Shah K, 2008, J NEUROSCI, V28, P4406, DOI 10.1523/JNEUROSCI.0296-08.2008
   Shen WB, 2017, CELL TRANSPLANT, V26, P1235, DOI 10.1177/0963689717715824
   Si JC, 2006, CHINESE J PHYSIOL, V49, P258
   Silvestrini MT, 2013, STEREOT FUNCT NEUROS, V91, P92, DOI 10.1159/000343213
   Small EJ, 2006, J CLIN ONCOL, V24, P3089, DOI 10.1200/JCO.2005.04.5252
   Song E, 2020, NATURE, V577, P689, DOI 10.1038/s41586-019-1912-x
   Stine CA, 2019, FRONT ONCOL, V9, P0, DOI 10.3389/fonc.2019.00966
   Strominger I, 2018, FRONT IMMUNOL, V9, P0, DOI 10.3389/fimmu.2018.01066
   Suryadevara CM, 2018, ONCOIMMUNOLOGY, V7, P0, DOI 10.1080/2162402X.2018.1434464
   Tang XW, 2018, AM J CANCER RES, V8, P1083
   The Third Affiliated Hospital of Guangzhou Medical University, 2018, PIL STUD NKG2D LIG T, V0, P0
   Theruvath J, 2020, NAT MED, V26, P712, DOI 10.1038/s41591-020-0821-8
   Velliou, 2017, MODELLING OPTIMIZATI, V0, P0
   Vendel E, 2019, FLUIDS BARRIERS CNS, V16, P0, DOI 10.1186/s12987-019-0133-x
   Vik-Mo, 2019, OPEN LABEL RANDOMIZE, V0, P0
   Wang DR, 2020, SCI TRANSL MED, V12, P0, DOI 10.1126/scitranslmed.aaw2672
   Warren KE, 2018, FRONT ONCOL, V8, P0, DOI 10.3389/fonc.2018.00239
   Weist MR, 2018, J NUCL MED, V59, P1531, DOI 10.2967/jnumed.117.206714
   Wiatr M, 2019, J NEUROINFLAMM, V16, P0, DOI 10.1186/s12974-019-1626-x
   Woodall RT, 2019, PROC SPIE, V10948, P0, DOI 10.1117/12.2512867
   Wu H, 2001, IMMUNOSTIMULATORY COMPOSITION, V0, Patent No. [US6210662B1, 6210662]
   Xiao L, 2019, MOL THER, V27, P1114, DOI 10.1016/j.ymthe.2019.03.011
   Xie GZ, 2020, EBIOMEDICINE, V59, P0, DOI 10.1016/j.ebiom.2020.102975
   Yamanaka R, 2005, CLIN CANCER RES, V11, P4160, DOI 10.1158/1078-0432.CCR-05-0120
   Yu J, 2010, TRANSPORT STUDY NANO, V0, P0, DOI DOI 10.2118/131158-MS
   Zhan WB, 2019, DRUG DELIV, V26, P773, DOI 10.1080/10717544.2019.1639844
   Zhan WB, 2018, J CONTROL RELEASE, V271, P74, DOI 10.1016/j.jconrel.2017.12.020
   Zhang TT, 2015, SPE J, V20, P667, DOI 10.2118/166346-PA
NR 117
TC 7
Z9 7
U1 0
U2 9
PU SPRINGER HEIDELBERG
PI HEIDELBERG
PA TIERGARTENSTRASSE 17, D-69121 HEIDELBERG, GERMANY
SN 2190-393X
EI 2190-3948
J9 DRUG DELIV TRANSL RE
JI Drug Deliv. Transl. Res.
PD DEC 15
PY 2021
VL 11
IS 6
BP 2448
EP 2467
DI 10.1007/s13346-021-01079-1
EA OCT 2021
PG 20
WC Instruments & Instrumentation; Medicine, Research & Experimental; Pharmacology & Pharmacy
SC Instruments & Instrumentation; Research & Experimental Medicine; Pharmacology & Pharmacy
GA WR6UK
UT WOS:000712933700002
DA 2025-02-17
ER

PT J
AU Liu, XP
   Zhan, YB
   Xu, WX
   Liu, XY
   Geng, YW
   Liu, LX
   Da, JL
   Wang, JQ
   Zhang, XJ
   Jin, H
   Liu, ZS
   Guo, SL
   Zhang, B
   Li, Y
AF Liu, Xinpeng
   Zhan, Yuanbo
   Xu, Wenxia
   Liu, Xiaoyao
   Geng, Yawei
   Liu, Lixue
   Da, Junlong
   Wang, Jianqun
   Zhang, Xinjian
   Jin, Han
   Liu, Zhongshuang
   Guo, Shouli
   Zhang, Bin
   Li, Ying
TI Prognostic and immunological role of Fam20C in pan-cancer
SO BIOSCIENCE REPORTS
LA English
DT Article
ID tumor-infiltrating lymphocytes; osteosclerotic bone dysplasia; protein-phosphorylation; raine syndrome; immune cells; web server; expression; phosphoproteome; plasticity; siblings
AB Background: The family with sequence similarity 20-member C (Fam20C) kinase plays important roles in physiopathological process and is responsible for majority of the secreted phosphoproteome, including substrates associated with tumor cell migration. However, it remains unclear whether Fam20C plays a role in cancers. Here, we aimed to analyze the expression and prognostic value of Fam20C in pan-cancer and to gain insights into the association between Fam20C and immune infiltration. Methods: We analyzed Fam20C expression patterns and the associations between Fam20C expression levels and prognosis in pan-cancer via the ONCOMINE, TIMER (Tumor Immune Estimation Resource), PrognoScan, GEPIA (Gene Expression Profiling Interactive Analysis), and Kaplan-Meier Plotter databases. After that, GEPIA and TIMER databases were applied to investigate the relations between Fam20C expression and immune infiltration across different cancer types, especially BLCA (bladder urothelial carcinoma), LGG (brain lower grade glioma), and STAD (stomach adenocarcinoma). Results: Compared with adjacent normal tissues, Fam20C was widely expressed across many cancers. In general, Fam20C showed a detrimental role in pan-cancer, it was positively associated with poor survival of BLCA, LGG, and STAD patients. Specifically, based on TCGA (The Cancer Genome Atlas) database, a high expression level of Fam20C was associated with worse prognostic value in stages T2-T4 and stages N0-N2 in the cohort of STAD patients. Moreover, Fam20C expression had positive associations with immune infiltration, including CD4(+) T cells, macrophages, neutrophils, and dendritic cells, and other diverse immune cells in BLCA, LGG, and STAD. Conclusion: Fam20C may serve as a promising prognostic biomarker in pan-cancer and has positive associations with immune infiltrates.
C1 [Liu, Xinpeng; Zhan, Yuanbo; Xu, Wenxia; Liu, Xiaoyao; Geng, Yawei; Liu, Lixue; Da, Junlong; Wang, Jianqun; Zhang, Xinjian; Jin, Han; Liu, Zhongshuang; Zhang, Bin; Li, Ying] Harbin Med Univ, Affiliated Hosp 2, Inst Hard Tissue Dev & Regenerat, Harbin, Peoples R China.
   [Zhan, Yuanbo] Harbin Med Univ, Affiliated Hosp 2, Dept Periodontol & Oral Mucosa, Harbin, Peoples R China.
   [Guo, Shouli] Harbin Med Univ, Affiliated Hosp 2, Anim Expt Ctr, Harbin, Peoples R China.
   [Zhang, Bin] Heilongjiang Acad Med Sci, Harbin, Peoples R China.
C3 Harbin Medical University; Harbin Medical University; Harbin Medical University
RP Zhang, B; Li, Y (通讯作者)，Harbin Med Univ, Affiliated Hosp 2, Inst Hard Tissue Dev & Regenerat, Harbin, Peoples R China.; Zhang, B (通讯作者)，Heilongjiang Acad Med Sci, Harbin, Peoples R China.
EM zhangbin@hrbmu.edu.cn; liying@hrbmu.edu.cn
FU National Natural Science Foundation of China [81870736, 81801040, 81500816, 81570951]
CR ABEL U, 1984, METHOD INFORM MED, V23, P154
   Al-Saleh K, 2017, ONCOL LETT, V14, P337, DOI 10.3892/ol.2017.6144
   Aran D, 2015, NAT COMMUN, V6, P0, DOI 10.1038/ncomms9971
   Babinska A, 2000, AM J PHYSIOL-HEART C, V278, PH2008, DOI 10.1152/ajpheart.2000.278.6.H2008
   Bahl JMC, 2008, ANAL CHEM, V80, P6308, DOI 10.1021/ac800835y
   Baxter RC, 2014, NAT REV CANCER, V14, P329, DOI 10.1038/nrc3720
   Bellahcene A, 2008, NAT REV CANCER, V8, P212, DOI 10.1038/nrc2345
   Biswas SK, 2010, NAT IMMUNOL, V11, P889, DOI 10.1038/ni.1937
   Brabletz T, 2018, NAT REV CANCER, V18, P128, DOI 10.1038/nrc.2017.118
   Carrascal M, 2010, J PROTEOME RES, V9, P876, DOI 10.1021/pr900780s
   Chen F, 2015, BMC MED, V13, P0, DOI 10.1186/s12916-015-0278-7
   Cho YS, 2000, P NATL ACAD SCI USA, V97, P835, DOI 10.1073/pnas.97.2.835
   Day EK, 2016, CURR OPIN BIOTECH, V40, P185, DOI 10.1016/j.copbio.2016.06.005
   Dobbin KK, 2016, J IMMUNOTHER CANCER, V4, P0, DOI 10.1186/s40425-016-0179-0
   Erdag G, 2012, CANCER RES, V72, P1070, DOI 10.1158/0008-5472.CAN-11-3218
   Facciabene A, 2012, CANCER RES, V72, P2162, DOI 10.1158/0008-5472.CAN-11-3687
   Fradin M, 2011, CLIN GENET, V80, P177, DOI 10.1111/j.1399-0004.2010.01516.x
   Fujii S, 2002, NEUROSCIENCE, V113, P617, DOI 10.1016/S0306-4522(02)00190-2
   Gilkes DM, 2014, NAT REV CANCER, V14, P430, DOI 10.1038/nrc3726
   Gorczynski R, 2008, J IMMUNOL, V180, P5946, DOI 10.4049/jimmunol.180.9.5946
   Guo XC, 2017, GENE DEV, V31, P247, DOI 10.1101/gad.294348.116
   Hanahan D, 2011, CELL, V144, P646, DOI 10.1016/j.cell.2011.02.013
   Hendry S, 2017, ADV ANAT PATHOL, V24, P235, DOI 10.1097/PAP.0000000000000162
   Hou GX, 2017, PLOS ONE, V12, P0, DOI 10.1371/journal.pone.0174515
   Ishikawa HO, 2012, PLOS ONE, V7, P0, DOI 10.1371/journal.pone.0042988
   Jiao QL, 2018, MOL CANCER, V17, P0, DOI 10.1186/s12943-018-0801-5
   Keir ME, 2008, ANNU REV IMMUNOL, V26, P677, DOI 10.1146/annurev.immunol.26.021607.090331
   Kita T, 2004, CANCER LETT, V208, P187, DOI 10.1016/j.canlet.2004.02.018
   Ladányi A, 2015, PIGM CELL MELANOMA R, V28, P490, DOI 10.1111/pcmr.12371
   Lee N, 2016, PATHOLOGY, V48, P177, DOI 10.1016/j.pathol.2015.12.006
   Li B, 2016, GENOME BIOL, V17, P0, DOI 10.1186/s13059-016-1028-7
   Li HX, 2020, BIOSCIENCE REP, V40, P0, DOI 10.1042/BSR20194200
   Li TW, 2017, CANCER RES, V77, PE108, DOI 10.1158/0008-5472.CAN-17-0307
   MEEK DW, 1992, BIOCHEM J, V287, P1
   Miao N, 2019, INT J MOL MED, V43, P2103, DOI 10.3892/ijmm.2019.4126
   Mizuno H, 2009, BMC MED GENOMICS, V2, P0, DOI 10.1186/1755-8794-2-18
   Ogata Y, 2006, J PROTEOME RES, V5, P3318, DOI 10.1021/pr060344+
   Parks SK, 2017, J PHYSIOL-LONDON, V595, P2439, DOI 10.1113/JP273309
   Qin ZY, 2016, MOL BIOSYST, V12, P2108, DOI 10.1039/c6mb00111d
   Ravelli A, 2017, TUMOR BIOL, V39, P0, DOI 10.1177/1010428317695023
   Reim D, 2013, J CLIN ONCOL, V31, P263, DOI 10.1200/JCO.2012.44.4315
   Rhodes DR, 2007, NEOPLASIA, V9, P166, DOI 10.1593/neo.07112
   Rhodes DR, 2004, NEOPLASIA, V6, P1, DOI 10.1016/S1476-5586(04)80047-2
   Seidahmed MZ, 2015, AM J MED GENET A, V167, P2394, DOI 10.1002/ajmg.a.37159
   Simpson MA, 2007, AM J HUM GENET, V81, P906, DOI 10.1086/522240
   Sun Z, 2012, ANN SURG ONCOL, V19, P1918, DOI 10.1245/s10434-011-2206-1
   Tagliabracci VS, 2015, CELL, V161, P1619, DOI 10.1016/j.cell.2015.05.028
   Tagliabracci VS, 2012, SCIENCE, V336, P1150, DOI 10.1126/science.1217817
   Tang ZF, 2017, NUCLEIC ACIDS RES, V45, PW98, DOI 10.1093/nar/gkx247
   Tong M, 2015, ACS CHEM BIOL, V10, P190, DOI 10.1021/cb500870a
   Valiente M, 2014, CELL, V156, P1002, DOI 10.1016/j.cell.2014.01.040
   Wherry EJ, 2011, NAT IMMUNOL, V12, P492, DOI 10.1038/ni.2035
   Wouters MCA, 2018, CLIN CANCER RES, V24, P6125, DOI 10.1158/1078-0432.CCR-18-1481
   Yakubov LA, 1998, FEBS LETT, V431, P45, DOI 10.1016/S0014-5793(98)00721-2
   Yang PY, 2012, CANCER CELL, V22, P291, DOI 10.1016/j.ccr.2012.07.023
   Yu PC, 2018, MEDICINE, V97, P0, DOI 10.1097/MD.0000000000011387
   Zhou WD, 2009, J PROTEOME RES, V8, P5523, DOI 10.1021/pr900603n
NR 57
TC 24
Z9 26
U1 4
U2 12
PU PORTLAND PRESS LTD
PI LONDON
PA 5TH FLR, 90 HIGH HOLBORN, LONDON WC1V 6LJ, ENGLAND
SN 0144-8463
EI 1573-4935
J9 BIOSCIENCE REP
JI Biosci. Rep.
PD JAN 15
PY 2021
VL 41
IS 1
BP 
EP 
DI 10.1042/BSR20201920
PG 19
WC Biochemistry & Molecular Biology; Cell Biology
SC Biochemistry & Molecular Biology; Cell Biology
GA QX1ND
UT WOS:000629114800022
PM 33306121
DA 2025-02-17
ER

PT J
AU Lee, J
   Uy, BR
   Liau, LM
AF Lee, Justin
   Uy, Benjamin R.
   Liau, Linda M.
TI Brain Tumor Vaccines
SO NEUROSURGERY CLINICS OF NORTH AMERICA
LA English
DT Article
DE Brain tumor vaccines; Brain tumor immunotherapy; Dendritic cell vaccines; Peptide vaccines
ID growth-factor receptor; isocitrate dehydrogenase mutations; newly-diagnosed glioblastoma; peptide complex-96 hsppc-96; dendritic cell vaccines; shock-protein gp96; phase-ii trial; human cytomegalovirus; rindopepimut cdx-110; idh2 mutations
AB Vaccines are regarded as one of the most impactful medical advancements because they have had tremendous success reducing morbidity and mortality associated with many infectious diseases. Modern vaccination began with Dr Edward Jenner?s experiments to inoculate patients with cowpox?a mild, noncontagious disease?to prevent the far deadlier smallpox. Widespread vaccination led to the complete eradication of smallpox while continued technological advancement has resulted in the development of licensed vaccines for more than 30 diseases, which are estimated to save 2 to 3 million lives each year.1,2 Adaptive or acquired immunity is achieved ? Vaccines are capable of mounting a peripheral immune response that can penetrate the blood brain barrier for the treatment of brain tumors. ? Peptide vaccines against epithelial growth factor receptor variant III, survivin, various heat shock protein complexes, and personalized tumor antigens have been developed for the treatment of glioblastoma. ? Dendritic cell vaccines can be designed against a variety of targets including tumor lysate, known antigens, and messenger RNA to combat high-grade gliomas and have demonstrated robust immune responses.
C1 [Lee, Justin; Uy, Benjamin R.; Liau, Linda M.] Univ Calif Los Angeles, David Geffen Sch Med, UCLA Dept Neurosurg, 300 Stein Plaza Driveway Suite 420, Los Angeles, CA 90095 USA.
C3 University of California System; University of California Los Angeles; University of California Los Angeles Medical Center; David Geffen School of Medicine at UCLA
RP Liau, LM (通讯作者)，Univ Calif Los Angeles, David Geffen Sch Med, UCLA Dept Neurosurg, 300 Stein Plaza Driveway Suite 420, Los Angeles, CA 90095 USA.
EM LLIAU@mednet.ucla.edu
FU Eager Family Brain Tumor Research Fund; Heart of the Brain Foundation; National Institutes of Health (UCLA Brain Tumor SPORE grant) [P50 CA211015]
CR Ahluwalia M, 2018, NEURO-ONCOLOGY, V20, P10
   Alexandrov LB, 2013, NATURE, V500, P415, DOI 10.1038/nature12477
   Batich KA, 2020, CLIN CANCER RES, V26, P5297, DOI 10.1158/1078-0432.CCR-20-1082
   Batich KA, 2017, CLIN CANCER RES, V23, P1898, DOI 10.1158/1078-0432.CCR-16-2057
   Bijker MS, 2007, EXPERT REV VACCINES, V6, P591, DOI 10.1586/14760584.6.4.591
   Bloch O, 2017, NEURO-ONCOLOGY, V19, P29
   Bloch O, 2017, CLIN CANCER RES, V23, P3575, DOI 10.1158/1078-0432.CCR-16-1369
   Boussiotis VA, 2018, ONCOGENE, V37, P1121, DOI 10.1038/s41388-017-0024-z
   Cairns RA, 2013, CANCER DISCOV, V3, P730, DOI 10.1158/2159-8290.CD-13-0083
   Carson MJ, 1998, GLIA, V22, P72, DOI 10.1002/(SICI)1098-1136(199801)22:1<72::AID-GLIA7>3.0.CO;2-A
   Clem AS, 2011, J GLOB INFECT DIS, V3, P73, DOI 10.4103/0974-777X.77299
   Cobbs CS, 2002, CANCER RES, V62, P3347
   Crane CA, 2013, CLIN CANCER RES, V19, P205, DOI 10.1158/1078-0432.CCR-11-3358
   Das A, 2002, J CANCER RES CLIN, V128, P302, DOI 10.1007/s00432-002-0343-4
   Delany I, 2014, EMBO MOL MED, V6, P708, DOI 10.1002/emmm.201403876
   Eton O, 2010, J TRANSL MED, V8, P0, DOI 10.1186/1479-5876-8-9
   Farkona S, 2016, BMC MED, V14, P0, DOI 10.1186/s12916-016-0623-5
   Fenstermaker RA, 2016, CANCER IMMUNOL IMMUN, V65, P1339, DOI 10.1007/s00262-016-1890-x
   Figueroa ME, 2010, CANCER CELL, V18, P553, DOI 10.1016/j.ccr.2010.11.015
   Heimberger AB, 2005, CLIN CANCER RES, V11, P1462, DOI 10.1158/1078-0432.CCR-04-1737
   Hilf N, 2019, NATURE, V565, P240, DOI 10.1038/s41586-018-0810-y
   Huang J, 2019, FRONT ONCOL, V9, P0, DOI 10.3389/fonc.2019.00506
   HUMPHREY PA, 1991, BIOCHEM BIOPH RES CO, V178, P1413, DOI 10.1016/0006-291X(91)91051-D
   Ji N, 2018, JCI INSIGHT, V3, P0, DOI 10.1172/jci.insight.99145
   Jonasch E, 2008, BRIT J CANCER, V98, P1336, DOI 10.1038/sj.bjc.6604266
   June CH, 2018, SCIENCE, V359, P1361, DOI 10.1126/science.aar6711
   Kantoff PW, 2010, NEW ENGL J MED, V363, P411, DOI 10.1056/NEJMoa1001294
   Kennedy BC, 2013, J ONCOL, V2013, P0, DOI 10.1155/2013/486912
   Keskin DB, 2019, NATURE, V565, P234, DOI 10.1038/s41586-018-0792-9
   Le DT, 2012, CLIN CANCER RES, V18, P858, DOI 10.1158/1078-0432.CCR-11-2121
   Lei JY, 2020, NEW ENGL J MED, V383, P1340, DOI 10.1056/NEJMoa1917338
   Liau LM, 2018, J TRANSL MED, V16, P0, DOI 10.1186/s12967-018-1507-6
   Liau LM, 2005, CLIN CANCER RES, V11, P5515, DOI 10.1158/1078-0432.CCR-05-0464
   Malkki H, 2016, NAT REV NEUROL, V12, P0, DOI 10.1038/nrneurol.2016.175
   Mazzaferro V, 2003, CLIN CANCER RES, V9, P3235
   McNulty S, 2013, IMMUNOLOGY, V139, P407, DOI 10.1111/imm.12104
   Meireles LC, 2015, WORLD J HEPATOL, V7, P2127, DOI 10.4254/wjh.v7.i18.2127
   Melief CJ M, 2015, THERAPEUTIC CANC VAC, V0, P0, DOI DOI 10.1172/JCI80009
   Ménard S, 2000, J CELL PHYSIOL, V182, P150, DOI 10.1002/(SICI)1097-4652(200002)182:2<150::AID-JCP3>3.0.CO;2-E
   Mitchell DA, 2008, NEURO-ONCOLOGY, V10, P10, DOI 10.1215/15228517-2007-035
   Mitchell DA, 2015, NATURE, V519, P366, DOI 10.1038/nature14320
   Nduom EK, 2015, NEURO-ONCOLOGY, V17, P9, DOI 10.1093/neuonc/nov151
   Ochs K, 2017, ONCOIMMUNOLOGY, V6, P0, DOI 10.1080/2162402X.2017.1328340
   Ostrom QT, 2014, NEURO-ONCOLOGY, V16, P896, DOI 10.1093/neuonc/nou087
   Ott PA, 2013, CLIN CANCER RES, V19, P5300, DOI 10.1158/1078-0432.CCR-13-0143
   Peereboom DM, 2018, J CLIN ONCOL, V36, P0, DOI 10.1200/JCO.2018.36.15_suppl.2058
   Perez CR, 2019, NAT COMMUN, V10, P0, DOI 10.1038/s41467-019-13368-y
   Perez SA, 2010, CANCER-AM CANCER SOC, V116, P2071, DOI 10.1002/cncr.24988
   Phuphanich S, 2013, CANCER IMMUNOL IMMUN, V62, P125, DOI 10.1007/s00262-012-1319-0
   Prins RM, 2008, NEW ENGL J MED, V359, P539, DOI 10.1056/NEJMc0804818
   Pulendran B, 2011, NAT IMMUNOL, V12, P509, DOI 10.1038/ni.2039
   Riedel Stefan, 2005, PROC (BAYL UNIV MED CENT), V18, P21
   Sampson JH, 2020, NAT REV CANCER, V20, P12, DOI 10.1038/s41568-019-0224-7
   Sampson JH, 2009, MOL CANCER THER, V8, P2773, DOI 10.1158/1535-7163.MCT-09-0124
   Schlom J, 2012, JNCI-J NATL CANCER I, V104, P599, DOI 10.1093/jnci/djs033
   Schumacher T, 2014, NATURE, V512, P324, DOI 10.1038/nature13387
   Schuster J, 2015, NEURO-ONCOLOGY, V17, P854, DOI 10.1093/neuonc/nou348
   Schwartzentruber J, 2012, NATURE, V482, P226, DOI 10.1038/nature10833
   Snyder A, 2014, NEW ENGL J MED, V371, P2189, DOI 10.1056/NEJMoa1406498
   SUGAWA N, 1990, P NATL ACAD SCI USA, V87, P8602, DOI 10.1073/pnas.87.21.8602
   Testori A, 2008, J CLIN ONCOL, V26, P955, DOI 10.1200/JCO.2007.11.9941
   Van Gool SW, 2015, FRONT ONCOL, V5, P0, DOI 10.3389/fonc.2015.00098
   Vartak A, 2016, VACCINES-BASEL, V4, P0, DOI 10.3390/vaccines4020012
   Wen PY, 2019, CLIN CANCER RES, V25, P5799, DOI 10.1158/1078-0432.CCR-19-0261
   Wikstrand CJ, 1998, J NEUROVIROL, V4, P148, DOI 10.3109/13550289809114515
   WONG AJ, 1992, P NATL ACAD SCI USA, V89, P2965, DOI 10.1073/pnas.89.7.2965
   Woroniecka K, 2018, CLIN CANCER RES, V24, P4175, DOI 10.1158/1078-0432.CCR-17-1846
   Yamada A, 2013, CANCER SCI, V104, P15, DOI 10.1111/cas.12050
   Yan H, 2009, NEW ENGL J MED, V360, P765, DOI 10.1056/NEJMoa0808710
   Zussman BM, 2015, NEUROSURGERY, V76, PN17, DOI 10.1227/01.neu.0000465855.63458.0c
NR 70
TC 4
Z9 5
U1 9
U2 80
PU W B SAUNDERS CO-ELSEVIER INC
PI PHILADELPHIA
PA 1600 JOHN F KENNEDY BOULEVARD, STE 1800, PHILADELPHIA, PA 19103-2899 USA
SN 1042-3680
EI 1558-1349
J9 NEUROSURG CLIN N AM
JI Neurosurg. Clin. N. Am.
PD APR 15
PY 2021
VL 32
IS 2
BP 225
EP 234
DI 10.1016/j.nec.2021.01.003
EA MAR 2021
PG 10
WC Clinical Neurology; Surgery
SC Neurosciences & Neurology; Surgery
GA RE9ZF
UT WOS:000634507400008
PM 33781504
DA 2025-02-17
ER

PT J
AU Frederico, SC
   Hancock, JC
   Brettschneider, EES
   Ratnam, NM
   Gilbert, MR
   Terabe, M
AF Frederico, Stephen C.
   Hancock, John C.
   Brettschneider, Emily E. S.
   Ratnam, Nivedita M.
   Gilbert, Mark R.
   Terabe, Masaki
TI Making a Cold Tumor Hot: The Role of Vaccines in the Treatment of Glioblastoma
SO FRONTIERS IN ONCOLOGY
LA English
DT Review
DE glioblastoma; vaccine; dendritic cells; peptide; tumor antigen; neoantigen; T cells; heat shock protein
ID trial; immunotherapy; dna; vaccination; survival; surgery
AB The use of immunotherapies for the treatment of brain tumors is a topic that has garnered considerable excitement in recent years. Discoveries such as the presence of a glymphatic system and immune surveillance in the central nervous system (CNS) have shattered the theory of immune privilege and opened up the possibility of treating CNS malignancies with immunotherapies. However, despite many immunotherapy clinical trials aimed at treating glioblastoma (GBM), very few have demonstrated a significant survival benefit. Several factors for this have been identified, one of which is that GBMs are immunologically "cold," implying that the cancer does not induce a strong T cell response. It is postulated that this is why clinical trials using an immune checkpoint inhibitor alone have not demonstrated efficacy. While it is well established that anti-cancer T cell responses can be facilitated by the presentation of tumor-specific antigens to the immune system, treatment-related death of GBM cells and subsequent release of molecules have not been shown to be sufficient to evoke an anti-tumor immune response effective enough to have a significant impact. To overcome this limitation, vaccines can be used to introduce exogenous antigens at higher concentrations to the immune system to induce strong tumor antigen-specific T cell responses. In this review, we will describe vaccination strategies that are under investigation to treat GBM; categorizing them based on their target antigens, form of antigens, vehicles used, and pairing with specific adjuvants. We will review the concept of vaccine therapy in combination with immune checkpoint inhibitors, as it is hypothesized that this approach may be more effective in overcoming the immunosuppressive milieu of GBM. Clinical trial design and the need for incorporating robust immune monitoring into future studies will also be discussed here. We believe that the integration of evolving technologies of vaccine development, delivery, and immune monitoring will further enhance the role of these therapies and will likely remain an important area of investigation for future treatment strategies for GBM patients.
C1 [Frederico, Stephen C.; Hancock, John C.; Brettschneider, Emily E. S.; Ratnam, Nivedita M.; Gilbert, Mark R.; Terabe, Masaki] NCI, Neurooncol Branch, CCR, NIH, Bethesda, MD 20892 USA.
   [Brettschneider, Emily E. S.] Univ Oxford, Ludwig Inst Canc Res, Oxford, England.
C3 National Institutes of Health (NIH) - USA; NIH Center for Cancer Research (CCR); NIH National Cancer Institute (NCI); Ludwig Institute for Cancer Research; University of Oxford
RP Terabe, M (通讯作者)，NCI, Neurooncol Branch, CCR, NIH, Bethesda, MD 20892 USA.
EM terabe@mail.nih.gov
FU Intramural Research Program of the NIH, National Cancer Institute; Center for Cancer Research; Marshall Scholarship from the Marshall Aid Commemoration Commission; NIH-Oxford-Cambridge-Scholars Program
CR Abrams DA, 2015, J CLIN NEUROSCI, V22, P35, DOI 10.1016/j.jocn.2014.05.054
   Ahluwalia M, 2018, NEURO-ONCOLOGY, V20, P0, DOI 10.1093/neuonc/noy148.036
   Aldape K, 2019, NAT REV CLIN ONCOL, V16, P509, DOI 10.1038/s41571-019-0177-5
   Ampie L, 2015, J NEURO-ONCOL, V123, P441, DOI 10.1007/s11060-015-1837-7
   Unknown -, 1900, NEWLY DIAGNOSED GBM. AVAILABLE AT:, V0, P0
   Ansell SM, 2020, BLOOD ADV, V4, P1917, DOI 10.1182/bloodadvances.2019001079
   Ardon H, 2012, CANCER IMMUNOL IMMUN, V61, P2033, DOI 10.1007/s00262-012-1261-1
   Aucouturier Jerome, 2002, EXPERT REV VACCINES, V1, P111, DOI 10.1586/14760584.1.1.111
   Basu S, 2001, IMMUNITY, V14, P303, DOI 10.1016/S1074-7613(01)00111-X
   Batich KA, 2020, CLIN CANCER RES, V26, P5297, DOI 10.1158/1078-0432.CCR-20-1082
   Batich KA, 2017, CLIN CANCER RES, V23, P1898, DOI 10.1158/1078-0432.CCR-16-2057
   Binder RJ, 2004, P NATL ACAD SCI USA, V101, P6128, DOI 10.1073/pnas.0308180101
   Blachere NE, 1997, J EXP MED, V186, P1315, DOI 10.1084/jem.186.8.1315
   Bloch O, 2014, NEURO-ONCOLOGY, V16, P274, DOI 10.1093/neuonc/not203
   Bode C, 2011, EXPERT REV VACCINES, V10, P499, DOI 10.1586/ERV.10.174
   Buchbinder EI, 2016, AM J CLIN ONCOL-CANC, V39, P98, DOI 10.1097/COC.0000000000000239
   Buchroithner J, 2018, CANCERS, V10, P0, DOI 10.3390/cancers10100372
   Buerki RA, 2018, CLIN CANCER RES, V24, P5198, DOI 10.1158/1078-0432.CCR-17-2769
   Chiba Y, 2012, J NEUROSURG, V116, P835, DOI 10.3171/2011.12.JNS111255
   Chongsathidkiet P, 2018, NAT MED, V24, P1459, DOI 10.1038/s41591-018-0135-2
   Cloughesy TF, 2019, NAT MED, V25, P477, DOI 10.1038/s41591-018-0337-7
   Cuoco JA, 2018, WORLD NEUROSURG, V120, P302, DOI 10.1016/j.wneu.2018.08.202
   Dosset M, 2012, CLIN CANCER RES, V18, P6284, DOI 10.1158/1078-0432.CCR-12-0896
   Dunn GP, 2020, NEURO-ONCOLOGY, V22, P1425, DOI 10.1093/neuonc/noaa154
   Fadul CE, 2011, J IMMUNOTHER, V34, P382, DOI 10.1097/CJI.0b013e318215e300
   Felber BK, 2014, VACCINES-BASEL, V2, P354, DOI 10.3390/vaccines2020354
   Fenstermaker RA, 2016, CANCER IMMUNOL IMMUN, V65, P1339, DOI 10.1007/s00262-016-1890-x
   Filley AC, 2017, ONCOTARGET, V8, P91779, DOI 10.18632/oncotarget.21586
   Flingai S, 2013, FRONT IMMUNOL, V4, P0, DOI 10.3389/fimmu.2013.00354
   Frey B, 2012, CURR MED CHEM, V19, P1751, DOI 10.2174/092986712800099811
   Garg AD, 2017, TRENDS IMMUNOL, V38, P577, DOI 10.1016/j.it.2017.05.006
   Gholamin S, 2017, SCI TRANSL MED, V9, P0, DOI 10.1126/scitranslmed.aaf2968
   Gilbert MR, 2014, NEW ENGL J MED, V370, P699, DOI 10.1056/NEJMoa1308573
   Giles AJ, 2018, J IMMUNOTHER CANCER, V6, P0, DOI 10.1186/s40425-018-0371-5
   Graner MW, 2007, J NEUROSCI, V27, P11214, DOI 10.1523/JNEUROSCI.3588-07.2007
   GRIFFIN JD, 1990, INT J CELL CLONING, V8, P35, DOI 10.1002/stem.5530080705
   Heimbach JK, 2001, AM J PHYSIOL-CELL PH, V281, PC241, DOI 10.1152/ajpcell.2001.281.1.C241
   Hermisson M, 2000, NEUROLOGY, V54, P1357, DOI 10.1212/WNL.54.6.1357
   Herrada AA, 2012, HUM VACC IMMUNOTHER, V8, P1682, DOI 10.4161/hv.22345
   Hilf N, 2019, NATURE, V565, P240, DOI 10.1038/s41586-018-0810-y
   Hu XT, 2020, CELL RES, V30, P229, DOI 10.1038/s41422-020-0287-8
   Inogés S, 2017, J TRANSL MED, V15, P0, DOI 10.1186/s12967-017-1202-z
   Iorgulescu JB, 2021, CLIN CANCER RES, V27, P276, DOI 10.1158/1078-0432.CCR-20-2291
   Ishii N, 2010, ADV IMMUNOL, V105, P63, DOI 10.1016/S0065-2776(10)05003-0
   Iwami K, 2012, CYTOTHERAPY, V14, P733, DOI 10.3109/14653249.2012.666633
   Izumoto S, 2008, J NEUROSURG, V108, P963, DOI 10.3171/JNS/2008/108/5/0963
   Jahan N, 2018, NEURO-ONCOLOGY, V20, P44, DOI 10.1093/neuonc/nox125
   Jha S K, 2003, MED J ARMED FORCES INDIA, V59, P326, DOI 10.1016/S0377-1237(03)80147-8
   Ji N, 2018, JCI INSIGHT, V3, P0, DOI 10.1172/jci.insight.99145
   Kenter GG, 2009, NEW ENGL J MED, V361, P1838, DOI 10.1056/NEJMoa0810097
   Keskin DB, 2019, NATURE, V565, P234, DOI 10.1038/s41586-018-0792-9
   Khong H, 2016, J IMMUNOTHER CANCER, V4, P0, DOI 10.1186/s40425-016-0160-y
   Kong ZR, 2018, HUM VACC IMMUNOTHER, V14, P255, DOI 10.1080/21645515.2017.1388481
   Liau LM, 2018, J TRANSL MED, V16, P0, DOI 10.1186/s12967-018-1507-6
   Lim M, 2018, NAT REV CLIN ONCOL, V15, P422, DOI 10.1038/s41571-018-0003-5
   Lines JL, 2014, CANCER RES, V74, P1924, DOI 10.1158/0008-5472.CAN-13-1504
   Lopes A, 2019, J EXP CLIN CANC RES, V38, P0, DOI 10.1186/s13046-019-1154-7
   Louis DN, 2020, BRAIN PATHOL, V30, P844, DOI 10.1111/bpa.12832
   Louis DN, 2016, ACTA NEUROPATHOL, V131, P803, DOI 10.1007/s00401-016-1545-1
   Louveau A, 2018, NAT NEUROSCI, V21, P1380, DOI 10.1038/s41593-018-0227-9
   Louveau A, 2015, NATURE, V523, P337, DOI 10.1038/nature14432
   Lv L, 2020, INT IMMUNOPHARMACOL, V83, P0, DOI 10.1016/j.intimp.2020.106336
   Manieri NA, 2017, TRENDS IMMUNOL, V38, P20, DOI 10.1016/j.it.2016.10.002
   McGranahan T, 2019, CURR TREAT OPTION ON, V20, P0, DOI 10.1007/s11864-019-0619-4
   Medikonda R, 2021, J NEURO-ONCOL, V151, P41, DOI 10.1007/s11060-020-03448-1
   Meng SD, 2002, J IMMUNOL METHODS, V264, P29, DOI 10.1016/S0022-1759(02)00093-5
   Meng XY, 2017, MEDICINE, V96, P0, DOI 10.1097/MD.0000000000008280
   Migliorini D, 2019, NEURO-ONCOLOGY, V21, P923, DOI 10.1093/neuonc/noz040
   Mitchell DA, 2015, NATURE, V519, P366, DOI 10.1038/nature14320
   MOLE RH, 1953, BRIT J RADIOL, V26, P234, DOI 10.1259/0007-1285-26-305-234
   Molinaro AM, 2019, NAT REV NEUROL, V15, P405, DOI 10.1038/s41582-019-0220-2
   Nemunaitis J, 2005, EXPERT REV VACCINES, V4, P259, DOI 10.1586/14760584.4.3.259
   Oji Y, 2016, INT J CANCER, V139, P1391, DOI 10.1002/ijc.30182
   Ottaviano M, 2019, VIRCHOWS ARCH, V474, P421, DOI 10.1007/s00428-019-02538-4
   Pardi N, 2020, CURR OPIN IMMUNOL, V65, P14, DOI 10.1016/j.coi.2020.01.008
   Pardi N, 2018, NAT REV DRUG DISCOV, V17, P261, DOI 10.1038/nrd.2017.243
   Pellegatta S, 2018, ONCOIMMUNOLOGY, V7, P0, DOI 10.1080/2162402X.2017.1412901
   Peng YM, 2014, TRIALS, V15, P0, DOI 10.1186/1745-6215-15-165
   Platten M, 2018, J CLIN ONCOL, V36, P0, DOI 10.1200/JCO.2018.36.15_suppl.2001
   Pollack IF, 2014, J CLIN ONCOL, V32, P2050, DOI 10.1200/JCO.2013.54.0526
   Rahman M, 2020, NEURO-ONCOLOGY, V22, P1249, DOI 10.1093/neuonc/noaa116
   Rampling R, 2016, CLIN CANCER RES, V22, P4776, DOI 10.1158/1078-0432.CCR-16-0506
   Rashidian M, 2017, J EXP MED, V214, P2243, DOI 10.1084/jem.20161950
   Ratnam NM, 2021, NEURO-ONCOL ADV, V3, P0, DOI 10.1093/noajnl/vdaa161
   Ratnam NM, 2019, NEURO-ONCOLOGY, V21, P37, DOI 10.1093/neuonc/noy084
   Razavi SM, 2016, FRONT SURG, V3, P0, DOI 10.3389/fsurg.2016.00011
   Reardon D, 2019, CANCER RES, V79, P0, DOI 10.1158/1538-7445.AM2019-CT114
   Reardon DA, 2020, J CLIN ONCOL, V38, P0
   Reardon DA, 2020, JAMA ONCOL, V6, P1003, DOI 10.1001/jamaoncol.2020.1024
   Reardon DA, 2020, CLIN CANCER RES, V26, P1586, DOI 10.1158/1078-0432.CCR-18-1140
   Reardon DA, 2017, SEMIN IMMUNOPATHOL, V39, P225, DOI 10.1007/s00281-016-0616-7
   Reardon DA, 2016, CANCER IMMUNOL RES, V4, P124, DOI 10.1158/2326-6066.CIR-15-0151
   Richters MM, 2019, GENOME MED, V11, P0, DOI 10.1186/s13073-019-0666-2
   Rizzo Stefania, 2018, EUR RADIOL EXP, V2, P36, DOI 10.1186/s41747-018-0068-z
   Rudnick JD, 2017, J CLIN ONCOL, V35, P0, DOI 10.1200/JCO.2017.35.15_suppl.2059
   Sakai K, 2015, J NEUROSURG, V123, P989, DOI 10.3171/2015.1.JNS141554
   Sampson JH, 2020, NAT REV CANCER, V20, P12, DOI 10.1038/s41568-019-0224-7
   Sampson JH, 2009, MOL CANCER THER, V8, P2773, DOI 10.1158/1535-7163.MCT-09-0124
   Schumacher T, 2014, NATURE, V512, P324, DOI 10.1038/nature13387
   Song E, 2020, NATURE, V577, P689, DOI 10.1038/s41586-019-1912-x
   Srivastava S, 2019, CANCERS, V11, P0, DOI 10.3390/cancers11040537
   Stetler RA, 2010, PROG NEUROBIOL, V92, P184, DOI 10.1016/j.pneurobio.2010.05.002
   Vik-Mo EO, 2013, CANCER IMMUNOL IMMUN, V62, P1499, DOI 10.1007/s00262-013-1453-3
   Vrabec M, 2011, NEURORADIOLOGY, V53, P721, DOI 10.1007/s00234-010-0802-6
   Wakai A, 2013, COCHRANE DB SYST REV, V0, P0, DOI DOI 10.1002/14651858.CD001049.pub5
   Weller M, 2017, LANCET ONCOL, V18, P1373, DOI 10.1016/S1470-2045(17)30517-X
   Weller M, 2017, NAT REV NEUROL, V13, P363, DOI 10.1038/nrneurol.2017.64
   Wells DK, 2020, CELL, V183, P818, DOI 10.1016/j.cell.2020.09.015
   Wen PY, 2019, CLIN CANCER RES, V25, P5799, DOI 10.1158/1078-0432.CCR-19-0261
   Wheeler CJ, 2008, CANCER RES, V68, P5955, DOI 10.1158/0008-5472.CAN-07-5973
   Winograd EK, 2016, IMMUNOTHERAPY-UK, V8, P1293, DOI 10.2217/imt-2016-0059
   Zhang M, 2016, PLOS ONE, V11, P0, DOI 10.1371/journal.pone.0153550
   Zhang XY, 2018, CARCINOGENESIS, V39, P689, DOI 10.1093/carcin/bgy041
   Zhang Y, 2020, ONCOIMMUNOLOGY, V9, P0, DOI 10.1080/2162402X.2020.1749476
   Zwaveling S, 2002, J IMMUNOL, V169, P350, DOI 10.4049/jimmunol.169.1.350
NR 133
TC 59
Z9 61
U1 0
U2 13
PU FRONTIERS MEDIA SA
PI LAUSANNE
PA AVENUE DU TRIBUNAL FEDERAL 34, LAUSANNE, CH-1015, SWITZERLAND
SN 2234-943X
EI 
J9 FRONT ONCOL
JI Front. Oncol.
PD MAY 10
PY 2021
VL 11
IS 
BP 
EP 
DI 10.3389/fonc.2021.672508
PG 16
WC Oncology
SC Oncology
GA SF8AN
UT WOS:000652971700001
PM 34041034
DA 2025-02-17
ER

PT J
AU He, YK
   Ye, YF
   Tian, W
   Qiu, HD
AF He, Yikang
   Ye, Yangfan
   Tian, Wei
   Qiu, Huaide
TI A Novel lncRNA Panel Related to Ferroptosis, Tumor Progression, and Microenvironment is a Robust Prognostic Indicator for Glioma Patients
SO FRONTIERS IN CELL AND DEVELOPMENTAL BIOLOGY
LA English
DT Article
DE long non-coding RNAs; prognostic signature; glioma; the cancer genome atlas; chinese glioma genome atlas
ID long noncoding rna; immune-related lncrna; cancer; signature; subsets
AB Objective: To establish a lncRNA panel related to ferroptosis, tumor progression, and microenvironment for prognostic estimation in patients with glioma.Methods: LncRNAs associated with tumor progression and microenvironment were screened via the weighted gene co-expression network analysis (WGCNA). Overlapped lncRNAs highlighted in WGCNA, related to ferroptosis, and incorporated in Chinese Glioma Genome Atlas (CGGA) were identified as hub lncRNAs. With expression profiles of the hub lncRNA, we conducted the least absolute shrinkage and selection operator (LASSO) regression and built a ferroptosis-related lncRNA signature to separate glioma patients with distinct survival outcomes. The lncRNA signature was validated in TCGA, the CGGA_693, and CGGA_325 cohorts using Kaplan-Meier survival analysis and ROC curves. The ferroptosis-related lncRNA panel was validated with 15 glioma samples using quantitative real-time PCR (qRT-PCR). Multivariate Cox regression was performed, and a nomogram was mapped and validated. Immune infiltration correlated to the signature was explored using TIMER and CIBERSORT algorithms.Results: The present study identified 30 hub lncRNAs related to ferroptosis, tumor progression, and microenvironment. With the 30 hub lncRNAs, we developed a lncRNA signature with distinct stratification of survival chance in patients with glioma in two independent cohorts (HRs>1, p < 0.05). The lncRNA signature revealed a panel of 14 lncRNAs, i.e., APCDD1L-AS1, H19, LINC00205, LINC00346, LINC00475, LINC00484, LINC00601, LINC00664, LINC00886, LUCAT1, MIR155HG, NEAT1, PVT1, and SNHG18. These lncRNA expressions were validated in clinical specimens using qRT-PCR. Robust predictive accuracies of the signature were present across different datasets at multiple timepoints. With univariate and multivariate regressions, we demonstrated that the risk score based on the lncRNA signature is an independent prognostic indicator after clinical factors were adjusted. A nomogram was constructed with these prognostic factors, and it has demonstrated decent classification and accuracy. Additionally, the signature-based classification was observed to be correlated with multiple clinical characteristics and molecular subtypes. Further, extensive immune cells were upregulated in the high-risk group, such as CD8(+) T cell, neutrophil, macrophage, and myeloid dendritic cell, indicating increased immune infiltrations.Conclusion: We established a novel ferroptosis-related lncRNA signature that could effectively stratify the prognosis of glioma patients with adequate predictive performance.
C1 [He, Yikang] Southeast Univ, Zhongda Hosp, Sch Med, Dept Rehabil, Nanjing, Peoples R China.
   [Ye, Yangfan; Tian, Wei] Nanjing Med Univ, Affiliated Hosp 1, Dept Neurosurg, Nanjing, Peoples R China.
   [Tian, Wei] Nanjing Med Univ, Clin Med Coll 1, Nanjing, Peoples R China.
   [Qiu, Huaide] Nanjing Med Univ, Affiliated Hosp 1, Ctr Rehabil Med, Nanjing, Peoples R China.
C3 Southeast University - China; Nanjing Medical University; Nanjing Medical University; Nanjing Medical University
RP Tian, W (通讯作者)，Nanjing Med Univ, Affiliated Hosp 1, Dept Neurosurg, Nanjing, Peoples R China.; Tian, W (通讯作者)，Nanjing Med Univ, Clin Med Coll 1, Nanjing, Peoples R China.; Qiu, HD (通讯作者)，Nanjing Med Univ, Affiliated Hosp 1, Ctr Rehabil Med, Nanjing, Peoples R China.
EM a983314518@126.com; James55@njmu.edu.cn
FU Practice Innovation Program of Jiangsu Province [SJCX20_0478, SJCX20_0485]; Postgraduate Research
CR Arrigo AP, 2012, CURR MOL MED, V12, P1151, DOI 10.2174/156652412803306693
   Belavgeni A, 2019, P NATL ACAD SCI USA, V116, P22269, DOI 10.1073/pnas.1912700116
   Benjamini Y, 2006, BIOMETRIKA, V93, P491, DOI 10.1093/biomet/93.3.491
   Bhan A, 2017, CANCER RES, V77, P3965, DOI 10.1158/0008-5472.CAN-16-2634
   Carbone M, 2019, CANCER RES, V79, P5149, DOI 10.1158/0008-5472.CAN-19-2453
   Ceccarelli M, 2016, CELL, V164, P550, DOI 10.1016/j.cell.2015.12.028
   Chen Q, 2018, CLIN CANCER RES, V24, P684, DOI 10.1158/1078-0432.CCR-17-0605
   Chen R, 2017, NEUROTHERAPEUTICS, V14, P284, DOI 10.1007/s13311-017-0519-x
   Chen X, 2020, J CELL MOL MED, V24, P13010, DOI 10.1111/jcmm.15899
   Clark MB, 2012, GENOME RES, V22, P885, DOI 10.1101/gr.131037.111
   Claus EB, 2015, NEUROSURG FOCUS, V38, P0, DOI 10.3171/2014.10.FOCUS12367
   de Robles P, 2015, NEURO-ONCOLOGY, V17, P776, DOI 10.1093/neuonc/nou283
   Dixon SJ, 2012, CELL, V149, P1060, DOI 10.1016/j.cell.2012.03.042
   Eling Nils, 2015, ONCOSCIENCE, V2, P517
   Enz N, 2019, PHARMACOL THERAPEUT, V198, P135, DOI 10.1016/j.pharmthera.2019.02.015
   Fu C, 2018, NEUROTHERAPEUTICS, V15, P1139, DOI 10.1007/s13311-018-0649-9
   Gan BY, 2019, CANCER RES, V79, P1749, DOI 10.1158/0008-5472.CAN-19-0487
   Gao YS, 2018, ONCOL RES, V26, P307, DOI 10.3727/096504017X15088061795756
   Geng YB, 2020, EUR REV MED PHARMACO, V24, P9581, DOI 10.26355/eurrev_202009_23046
   He X, 2021, CELL MOL NEUROBIOL, V41, P1271, DOI 10.1007/s10571-020-00898-z
   Heagerty PJ, 2000, BIOMETRICS, V56, P337, DOI 10.1111/j.0006-341X.2000.00337.x
   Hong WF, 2020, MOL THER NUCL ACIDS, V22, P937, DOI 10.1016/j.omtn.2020.10.002
   Junttila MR, 2009, NAT REV CANCER, V9, P821, DOI 10.1038/nrc2728
   Kirby AJ, 2021, J NEUROL, V268, P3666, DOI 10.1007/s00415-020-09884-3
   Langfelder P, 2008, BMC BIOINFORMATICS, V9, P0, DOI 10.1186/1471-2105-9-559
   Lara-Velazquez M, 2017, BRAIN SCI, V7, P0, DOI 10.3390/brainsci7120166
   Li TW, 2020, NUCLEIC ACIDS RES, V48, PW509, DOI 10.1093/nar/gkaa407
   Liang C, 2019, ADV MATER, V31, P0, DOI 10.1002/adma.201904197
   Lim M, 2018, NAT REV CLIN ONCOL, V15, P422, DOI 10.1038/s41571-018-0003-5
   Liu HJ, 2020, FRONT CELL DEV BIOL, V8, P0, DOI 10.3389/fcell.2020.00538
   Louis DN, 2016, ACTA NEUROPATHOL, V131, P803, DOI 10.1007/s00401-016-1545-1
   Luan FK, 2019, FEBS OPEN BIO, V9, P653, DOI 10.1002/2211-5463.12601
   Meier L, 2008, J R STAT SOC B, V70, P53, DOI 10.1111/j.1467-9868.2007.00627.x
   Molinaro AM, 2019, NAT REV NEUROL, V15, P405, DOI 10.1038/s41582-019-0220-2
   Newman AM, 2015, NAT METHODS, V12, P453, DOI 10.1038/NMETH.3337
   Ostrom QT, 2014, NEURO-ONCOLOGY, V16, P896, DOI 10.1093/neuonc/nou087
   Qiu HD, 2020, FRONT GENET, V11, P0, DOI 10.3389/fgene.2020.00012
   Roig-Carles D, 2021, INT J MOL SCI, V22, P0, DOI 10.3390/ijms22179165
   Stockwell BR, 2019, CELL METAB, V30, P14, DOI 10.1016/j.cmet.2019.06.012
   Wang W, 2018, J NEURO-ONCOL, V136, P263, DOI 10.1007/s11060-017-2667-6
   Wen Patrick Y, 2017, CONTINUUM (MINNEAP MINN), V23, P1531, DOI 10.1212/CON.0000000000000536
   Wu WN, 2019, J EXP CLIN CANC RES, V38, P0, DOI 10.1186/s13046-019-1132-0
   Xia PF, 2021, CELL MOL NEUROBIOL, V41, P365, DOI 10.1007/s10571-020-00857-8
   Yu L, 2020, THER ADV MED ONCOL, V12, P0, DOI 10.1177/1758835920940936
   Yu MJ, 2021, J CELL MOL MED, V25, P463, DOI 10.1111/jcmm.16100
   Zheng JL, 2021, FRONT CELL DEV BIOL, V9, P0, DOI 10.3389/fcell.2021.675555
   Zheng R, 2016, INT J RADIAT ONCOL, V96, P877, DOI 10.1016/j.ijrobp.2016.07.036
   Zhou K, 2018, MOL CANCER, V17, P0, DOI 10.1186/s12943-018-0849-2
   Zhuo SH, 2020, FRONT ONCOL, V10, P0, DOI 10.3389/fonc.2020.590861
NR 49
TC 24
Z9 25
U1 0
U2 18
PU FRONTIERS MEDIA SA
PI LAUSANNE
PA AVENUE DU TRIBUNAL FEDERAL 34, LAUSANNE, CH-1015, SWITZERLAND
SN 2296-634X
EI 
J9 FRONT CELL DEV BIOL
JI Front. Cell. Dev. Biol.
PD DEC 7
PY 2021
VL 9
IS 
BP 
EP 
DI 10.3389/fcell.2021.788451
PG 11
WC Cell Biology; Developmental Biology
SC Cell Biology; Developmental Biology
GA XR5TA
UT WOS:000732289900001
PM 34950662
DA 2025-02-17
ER

PT J
AU Pan, XY
   Wang, ZP
   Liu, F
   Zou, FH
   Xie, QJ
   Guo, YZ
   Shen, L
AF Pan, Xuyan
   Wang, Zhaopeng
   Liu, Fang
   Zou, Feihui
   Xie, Qijun
   Guo, Yizhuo
   Shen, Liang
TI A novel tailored immune gene pairs signature for overall survival prediction in lower-grade gliomas
SO TRANSLATIONAL ONCOLOGY
LA English
DT Article
DE Lower-grade gliomas; Immune; Weighted gene co-expression network analysis; Nomogram; Prognosis
ID prognostic signature; validation
AB Lower-grade gliomas (LGGs) have a good prognosis with a wide range of overall survival (OS) outcomes. An accurate prognostic system can better predict survival time. An RNA-Sequencing (RNA-seq) prognostic signature showed a better predictive power than clinical predictor models. A signature constructed using gene pairs can transcend changes from biological heterogeneity, technical biases, and different measurement platforms. RNAseq coupled with corresponding clinical information were extracted from The Cancer Genome Atlas (TCGA) and the Chinese Glioma Genome Atlas (CGGA). Immune-related gene pairs (IRGPs) were used to establish a prognostic signature through univariate and multivariate Cox proportional hazards regression. Weighted gene co-expression network analysis (WGCNA) was used to evaluate module eigengenes correlating with immune cell infiltration and to construct gene co-expression networks. Samples in the training and testing cohorts were dichotomized into high- and low-risk groups. Risk score was identified as an independent predictor, and exhibited a closed relationship with prognosis. WGCNA presented a gene set that was positively correlated with age, WHO grade, isocitrate dehydrogenase (IDH) mutation status, 1p/19 codeletion, risk score, and immune cell infiltrations (CD4 T cells, B cells, dendritic cells, and macrophages). A nomogram comprising of age, WHO grade, 1p/19q codeletion, and three gene pairs (BIRC5|SSTR2, BMP2|TNFRSF12A, and NRG3|TGFB2) was established as a tool for predicting OS. The IPGPs signature, which is associated with immune cell infiltration, is a novel tailored tool for individual-level prediction.
C1 [Pan, Xuyan] Huzhou Univ, Affiliated Cent Hosp, Dept Neurosurg, Huzhou Cent Hosp, 1558 Third Ring North Rd, Huzhou 313000, Zhejiang, Peoples R China.
   [Wang, Zhaopeng; Liu, Fang; Zou, Feihui; Xie, Qijun; Guo, Yizhuo; Shen, Liang] Nanjing Med Univ, Dept Neurosurg, Affiliated Changzhou 2 Peoples Hosp, 68 Gehu Rd, Changzhou 213000, Jiangsu, Peoples R China.
C3 Huzhou University; Nanjing Medical University
RP Shen, L (通讯作者)，Nanjing Med Univ, Dept Neurosurg, Affiliated Changzhou 2 Peoples Hosp, 68 Gehu Rd, Changzhou 213000, Jiangsu, Peoples R China.
EM soochowneuro@163.com
FU Youth Science and Technology Project of Changzhou [QN202034]; Youth Program of Changzhou No. 2 People's Hospital [2020K001]
CR Chai EQ, 2019, CANCER MANAG RES, V11, P7307, DOI 10.2147/CMAR.S210545
   Chen WB, 2020, J IMMUNOL RES, V2020, P0, DOI 10.1155/2020/5494858
   Cheng W, 2016, NEUROLOGY, V86, P2226, DOI 10.1212/WNL.0000000000002770
   Chuntova P, 2019, FRONT IMMUNOL, V9, P0, DOI 10.3389/fimmu.2018.03062
   Deng XY, 2019, FRONT ONCOL, V9, P0, DOI 10.3389/fonc.2019.01310
   Franceschi E, 2019, FUTURE ONCOL, V15, P2595, DOI 10.2217/fon-2019-0093
   Gandaglia G, 2017, EUR UROL, V72, P632, DOI 10.1016/j.eururo.2017.03.049
   Han K, 2016, KOREAN J RADIOL, V17, P339, DOI 10.3348/kjr.2016.17.3.339
   Han S, 2014, BRIT J CANCER, V110, P2560, DOI 10.1038/bjc.2014.162
   Hung AL, 2018, ONCOIMMUNOLOGY, V7, P0, DOI 10.1080/2162402X.2018.1466769
   Jiang P, 2021, TRANSL ONCOL, V14, P0, DOI 10.1016/j.tranon.2020.100924
   Kiran M, 2019, MOL NEUROBIOL, V56, P4786, DOI 10.1007/s12035-018-1416-y
   Konishi T, 2019, SCI REP-UK, V9, P0, DOI 10.1038/s41598-019-55253-0
   Koyama S, 2016, NAT COMMUN, V7, P0, DOI 10.1038/ncomms10501
   Li BL, 2017, JAMA ONCOL, V3, P1529, DOI 10.1001/jamaoncol.2017.1609
   Li ZY, 2017, BMC BIOINFORMATICS, V18, P0, DOI 10.1186/s12859-017-1740-7
   Liu B, 2019, BIOMED PHARMACOTHER, V117, P0, DOI 10.1016/j.biopha.2019.109116
   Liu S, 2018, ONCOIMMUNOLOGY, V7, P0, DOI 10.1080/2162402X.2017.1382792
   Miao YR, 2020, ADV SCI, V7, P0, DOI 10.1002/advs.201902880
   Mortensen MB, 2019, J AM COLL CARDIOL, V74, P1, DOI 10.1016/j.jacc.2019.04.049
   Mu LY, 2017, FRONT IMMUNOL, V8, P0, DOI 10.3389/fimmu.2017.01451
   Mustafin Zakhar Sergeevich, 2017, BMC BIOINFORMATICS, V18, P1427, DOI 10.1186/s12859-016-1427-5
   Niemira M, 2020, CANCERS, V12, P0, DOI 10.3390/cancers12010037
   Parney IF, 2000, NEUROSURGERY, V46, P778, DOI 10.1097/00006123-200004000-00002
   Peng LR, 2019, CANCER MED-US, V8, P7161, DOI 10.1002/cam4.2583
   Pignatti F, 2002, J CLIN ONCOL, V20, P2076, DOI 10.1200/JCO.2002.08.121
   Qian ZH, 2018, J NEURO-ONCOL, V137, P127, DOI 10.1007/s11060-017-2704-5
   Qin S, 2019, MOL CANCER, V18, P0, DOI 10.1186/s12943-019-1091-2
   Reyes-González JM, 2020, CANCERS, V12, P0, DOI 10.3390/cancers12040880
   Sacko O, 2011, NEUROSURGERY, V68, P1192, DOI 10.1227/NEU.0b013e31820c02a3
   Schafer ST, 2019, NAT NEUROSCI, V22, P243, DOI 10.1038/s41593-018-0295-x
   Shaw EG, 2008, J NEUROSURG, V109, P835, DOI 10.3171/JNS/2008/109/11/0835
   Tu L, 2020, INT J CANCER, V147, P423, DOI 10.1002/ijc.32785
   Van Calster B, 2018, EUR UROL, V74, P796, DOI 10.1016/j.eururo.2018.08.038
   Wei J, 2019, J CLIN INVEST, V129, P137, DOI 10.1172/JCI121266
   Wesseling P, 2018, NEUROPATH APPL NEURO, V44, P139, DOI 10.1111/nan.12432
   Wu JP, 2019, ONCOIMMUNOLOGY, V8, P0, DOI 10.1080/2162402X.2019.1596715
   Xu J, 2022, CELL MOL NEUROBIOL, V42, P709, DOI 10.1007/s10571-020-00959-3
   Yang ZY, 2020, J CELL MOL MED, V24, P4510, DOI 10.1111/jcmm.15109
   Yepes S, 2016, GENOMICS, V108, P93, DOI 10.1016/j.ygeno.2016.07.002
   Zelitzki R, 2019, NEUROSURGERY, V85, PE470, DOI 10.1093/neuros/nyz007
   Zhang B, 2005, STAT APPL GENET MOL, V4, P0, DOI 10.2202/1544-6115.1128
   Zhang MH, 2019, FRONT ONCOL, V9, P0, DOI 10.3389/fonc.2019.01314
   Zhang MW, 2020, FRONT GENET, V11, P0, DOI 10.3389/fgene.2020.00363
   Zhang P, 2019, BMC BIOINFORMATICS, V20, P0, DOI 10.1186/s12859-019-3001-4
   Zhao YY, 2019, WORLD NEUROSURG, V130, PE605, DOI 10.1016/j.wneu.2019.06.169
   Zhou XH, 2020, FRONT GENET, V11, P0, DOI 10.3389/fgene.2020.569884
   Zou CY, 2019, ONCOTARGETS THER, V12, P4181, DOI 10.2147/OTT.S198762
NR 48
TC 2
Z9 2
U1 0
U2 2
PU ELSEVIER SCIENCE INC
PI NEW YORK
PA STE 800, 230 PARK AVE, NEW YORK, NY 10169 USA
SN 1936-5233
EI 
J9 TRANSL ONCOL
JI Transl. Oncol.
PD JUL 15
PY 2021
VL 14
IS 7
BP 
EP 
DI 10.1016/j.tranon.2021.101109
EA MAY 2021
PG 9
WC Oncology
SC Oncology
GA SU8MG
UT WOS:000663384600010
PM 33946034
DA 2025-02-17
ER

PT J
AU Lu, JJ
   Peng, YC
   Huang, RH
   Feng, ZJ
   Fan, YY
   Wang, HJ
   Zeng, ZR
   Ji, YX
   Wang, YZ
   Wang, ZT
AF Lu, Jiajie
   Peng, Yuecheng
   Huang, Rihong
   Feng, Zejia
   Fan, Yongyang
   Wang, Haojian
   Zeng, Zhaorong
   Ji, Yunxiang
   Wang, Yezhong
   Wang, Zhaotao
TI Elevated TYROBP expression predicts poor prognosis and high tumor immune infiltration in patients with low-grade glioma
SO BMC CANCER
LA English
DT Article
DE TYROBP; Prognosis; Immune infiltration; Low-grade glioma
ID primary brain; cutting edge; dap12; cancer; activation; bearing; protein; genes; cells
AB Background Tyrosine protein tyrosine kinase binding protein (TYROBP) binds non-covalently to activated receptors on the surface of various immune cells, and mediates signal transduction and cellular activation. It is dysregulated in various malignancies, although little is known regarding its role in low-grade glioma. The aim of this study is to explore the clinicopathological significance, prognostic value and immune signature of TYROBP expression in low-grade glioma (LGG). Methods The differentially expressed genes (DEGs) between glioma samples and normal tissues were identified from two GEO microarray datasets using the limma package. The DEGs overlapping across both datasets were functionally annotated by Gene Ontology (GO) and Kyoto Encyclopedia of Genes and Genomes (KEGG) analyses. STRING database was used to establish the protein-protein interaction (PPI) of the DEGs. The PPI network was visualized by Cytoscape and cytoHubba, and the core module and hub genes were identified. The expression profile of TYROBP and patient survival were validated in the Oncomine, GEPIA2 and CGGA databases. The correlation between TYROBP expression and the clinicopathologic characteristics were evaluated. Gene Set Enrichment Analysis (GSEA) and single-sample GSEA (ssGSEA) were performed by R based on the LGG data from TCGA. The TIMER2.0 database was used to determine the correlation between TYROBP expression and tumor immune infiltrating cells in the LGG patients. Univariate and multivariate Cox regression analyses were performed to determine the prognostic impact of clinicopathological factors via TCGA database. Results Sixty-two overlapping DEGs were identified in the 2 datasets, and were mainly enriched in the response to wounding, focal adhesion, GTPase activity and Parkinson disease pathways. TYROBP was identified through the PPI network and cytoHubba. TYROBP expression levels were significantly higher in the LGG tissues compared to the normal tissues, and was associated with worse prognosis and poor clinicopathological parameters. In addition, GSEA showed that TYROBP was positively correlated to neutrophil chemotaxis, macrophage activation, chemokine signaling pathway, JAK-STAT signaling pathway, and negatively associated with gamma aminobutyric acid signaling pathway, neurotransmitter transport, neuroactive ligand receptor intersection etc. TIMER2.0 and ssGSEA showed that TYROBP expression was significantly associated with the infiltration of neutrophils, macrophages, myeloid dendritic cells and monocytes. The infiltration of the M2 phenotype macrophages, cancer-associated fibroblasts and myeloid dendritic cells correlated to worse prognosis in LGG patients. Finally, multivariate analysis showed that elevated TYROBP expression is an independent risk factor for LGG. Conclusion TYROBP is dysregulated in LGG and correlates with immune infiltration. It is a potential therapeutic target and prognostic marker for LGG.
C1 [Lu, Jiajie; Peng, Yuecheng; Huang, Rihong; Feng, Zejia; Fan, Yongyang; Wang, Haojian; Zeng, Zhaorong; Ji, Yunxiang; Wang, Yezhong; Wang, Zhaotao] Guangzhou Med Univ, Affiliated Hosp 2, Inst Neurosci, Dept Neurosurg, Guangzhou 510260, Peoples R China.
C3 Guangzhou Medical University
RP Ji, YX; Wang, YZ; Wang, ZT (通讯作者)，Guangzhou Med Univ, Affiliated Hosp 2, Inst Neurosci, Dept Neurosurg, Guangzhou 510260, Peoples R China.
EM jyx520100@163.com; wangyezhong@gzhmu.edu.cn; wangzhaotao@gzhmu.edu.cn
FU National Natural Science Foundation of China [81901117]; Natural Science Foundation of Guangdong Province [2019A1515010926]; College Students' science and technology innovation project of Guangzhou Medical University [2020A024]
CR Bao ZS, 2014, GENOME RES, V24, P1765, DOI 10.1101/gr.165126.113
   Bindea G, 2013, IMMUNITY, V39, P782, DOI 10.1016/j.immuni.2013.10.003
   Blanchart A, 2017, ONCOGENE, V36, P777, DOI 10.1038/onc.2016.245
   Bouchon A, 2000, J IMMUNOL, V164, P4991, DOI 10.4049/jimmunol.164.10.4991
   Brat DJ, 2015, NEW ENGL J MED, V372, P2481, DOI 10.1056/NEJMoa1402121
   Cavaliere R, 2005, LANCET NEUROL, V4, P760, DOI 10.1016/S1474-4422(05)70222-2
   Chin CH, 2014, BMC SYST BIOL, V8, P0, DOI 10.1186/1752-0509-8-S4-S11
   Dietrich J, 2000, J IMMUNOL, V164, P9, DOI 10.4049/jimmunol.164.1.9
   Gravendeel LAM, 2009, CANCER RES, V69, P9065, DOI 10.1158/0008-5472.CAN-09-2307
   Hänzelmann S, 2013, BMC BIOINFORMATICS, V14, P0, DOI 10.1186/1471-2105-14-7
   Incekara F, 2019, WORLD NEUROSURG, V127, P617, DOI 10.1016/j.wneu.2019.04.092
   Jiang JJ, 2020, FRONT ONCOL, V10, P0, DOI 10.3389/fonc.2020.01765
   Kopatz J, 2013, GLIA, V61, P1122, DOI 10.1002/glia.22501
   Labrakakis C, 1998, EUR J NEUROSCI, V10, P231, DOI 10.1046/j.1460-9568.1998.00036.x
   Lanier LL, 2000, IMMUNOL TODAY, V21, P611, DOI 10.1016/S0167-5699(00)01745-X
   Lanier LL, 1998, IMMUNITY, V8, P693, DOI 10.1016/S1074-7613(00)80574-9
   Lanier LL, 1998, NATURE, V391, P703, DOI 10.1038/35642
   Lapointe S, 2018, LANCET, V392, P432, DOI 10.1016/S0140-6736(18)30990-5
   Li T, 2020, NUCLEIC ACIDS RES, V48, PW509, DOI 10.1093/nar/gkaa407
   Liu JF, 2018, CELL, V173, P400, DOI 10.1016/j.cell.2018.02.052
   Louis DN, 2007, ACTA NEUROPATHOL, V114, P97, DOI 10.1007/s00401-007-0243-4
   Moretta L, 2004, EMBO J, V23, P255, DOI 10.1038/sj.emboj.7600019
   Ostrom QT, 2013, NEURO-ONCOLOGY, V15, P1, DOI 10.1093/neuonc/not151
   Peng QS, 2013, SCI SIGNAL, V6, P0, DOI 10.1126/scisignal.2003801
   Reitman ZJ, 2019, NAT COMMUN, V10, P0, DOI 10.1038/s41467-019-11493-2
   Rhodes DR, 2007, NEOPLASIA, V9, P166, DOI 10.1593/neo.07112
   Ricard D, 2012, LANCET, V379, P1984, DOI 10.1016/S0140-6736(11)61346-9
   Shannon P, 2003, GENOME RES, V13, P2498, DOI 10.1101/gr.1239303
   Smits A, 2012, PLOS ONE, V7, P0, DOI 10.1371/journal.pone.0037041
   Spahn JH, 2015, J IMMUNOL, V194, P4039, DOI 10.4049/jimmunol.1401415
   Subramanian A, 2005, P NATL ACAD SCI USA, V102, P15545, DOI 10.1073/pnas.0506580102
   Subramanian A, 2007, BIOINFORMATICS, V23, P3251, DOI 10.1093/bioinformatics/btm369
   Synowitz M, 2001, EUR J NEUROSCI, V14, P1294, DOI 10.1046/j.0953-816x.2001.01764.x
   Szklarczyk D, 2019, NUCLEIC ACIDS RES, V47, PD607, DOI 10.1093/nar/gky1131
   Takaki R, 2006, IMMUNOL REV, V214, P118, DOI 10.1111/j.1600-065X.2006.00466.x
   Takamiya R, 2013, GLYCOBIOLOGY, V23, P178, DOI 10.1093/glycob/cws139
   Tang ZF, 2019, NUCLEIC ACIDS RES, V47, PW556, DOI 10.1093/nar/gkz430
   Tu YY, 2011, MED ONCOL, V28, P15, DOI 10.1007/s12032-010-9435-1
   Turnbull IR, 2007, NAT REV IMMUNOL, V7, P155, DOI 10.1038/nri2014
   van den Bent MJ, 2014, NEURO-ONCOLOGY, V16, P1570, DOI 10.1093/neuonc/nou297
   Wu P, 2020, FEBS OPEN BIO, V10, P2588, DOI 10.1002/2211-5463.12993
   Xue LP, 2019, ONCOL RES, V27, P557, DOI 10.3727/096504018X15264647024196
   Yu GC, 2012, OMICS, V16, P284, DOI 10.1089/omi.2011.0118
   Zhao Z, 2017, SCI DATA, V4, P0, DOI 10.1038/sdata.2017.24
   Zhou YY, 2019, NAT COMMUN, V10, P0, DOI 10.1038/s41467-019-09234-6
NR 45
TC 28
Z9 29
U1 0
U2 9
PU BMC
PI LONDON
PA CAMPUS, 4 CRINAN ST, LONDON N1 9XW, ENGLAND
SN 
EI 1471-2407
J9 BMC CANCER
JI BMC Cancer
PD JUN 23
PY 2021
VL 21
IS 1
BP 
EP 
DI 10.1186/s12885-021-08456-6
PG 14
WC Oncology
SC Oncology
GA TC4GE
UT WOS:000668598200003
PM 34162355
DA 2025-02-17
ER

PT J
AU Wu, WT
   Lin, WY
   Chen, YW
   Lin, CF
   Wang, HH
   Wu, SH
   Lee, YY
AF Wu, Wan-Tai
   Lin, Wen-Ying
   Chen, Yi-Wei
   Lin, Chun-Fu
   Wang, Hsin-Hui
   Wu, Szu-Hsien
   Lee, Yi-Yen
TI New Era of Immunotherapy in Pediatric Brain Tumors: Chimeric Antigen Receptor T-Cell Therapy
SO INTERNATIONAL JOURNAL OF MOLECULAR SCIENCES
LA English
DT Review
DE chimeric antigen receptor (CAR) T cells; gene modified-based cellular platform; immunotherapy; pediatric brain tumor
ID glioblastoma; medulloblastoma; regression; children; antibody
AB Immunotherapy, including chimeric antigen receptor (CAR) T-cell therapy, immune checkpoint inhibitors, cancer vaccines, and dendritic cell therapy, has been incorporated as a fifth modality of modern cancer care, along with surgery, radiation, chemotherapy, and target therapy. Among them, CAR T-cell therapy emerges as one of the most promising treatments. In 2017, the first two CAR T-cell drugs, tisagenlecleucel and axicabtagene ciloleucel for B-cell acute lymphoblastic leukemia (ALL) and diffuse large B-cell lymphoma (DLBCL), respectively, were approved by the Food and Drug Administration (FDA). In addition to the successful applications to hematological malignancies, CAR T-cell therapy has been investigated to potentially treat solid tumors, including pediatric brain tumor, which serves as the leading cause of cancer-associated death for children and adolescents. However, the employment of CAR T-cell therapy in pediatric brain tumors still faces multiple challenges, such as CAR T-cell transportation and expansion through the blood-brain barrier, and identification of the specific target antigen on the tumor surface and immunosuppressive tumor microenvironment. Nevertheless, encouraging outcomes in both clinical and preclinical trials are coming to light. In this article, we outline the current propitious progress and discuss the obstacles needed to be overcome in order to unveil a new era of treatment in pediatric brain tumors.
C1 [Wu, Wan-Tai; Chen, Yi-Wei; Lin, Chun-Fu; Lee, Yi-Yen] Natl Yang Ming Chiao Tung Univ, Sch Med, Taipei 112304, Taiwan.
   [Wu, Wan-Tai; Lee, Yi-Yen] Taipei Vet Gen Hosp, Neurol Inst, Dept Neurosurg, Div Pediat Neurosurg, 201,Sect 2,Shih Pai Rd, Taipei 112201, Taiwan.
   [Lin, Wen-Ying] Taipei Vet Gen Hosp, Dept Internal Med, Taipei 112201, Taiwan.
   [Chen, Yi-Wei] Taipei Vet Gen Hosp, Dept Oncol, Div Radiat Oncol, Taipei 112201, Taiwan.
   [Lin, Chun-Fu; Lee, Yi-Yen] Taipei Vet Gen Hosp, Neurol Inst, Dept Neurosurg, Taipei 112201, Taiwan.
   [Wang, Hsin-Hui] Taipei Vet Gen Hosp, Dept Pediat, Div Pediat Immunol & Nephrol, Taipei 112201, Taiwan.
   [Wang, Hsin-Hui] Natl Yang Ming Chiao Tung Univ, Sch Med, Fac Med, Dept Pediat, Taipei 112304, Taiwan.
   [Wang, Hsin-Hui] Natl Yang Ming Chiao Tung Univ, Sch Med, Inst Emergency & Crit Care Med, Taipei 112304, Taiwan.
   [Wu, Szu-Hsien] Taipei Vet Gen Hosp, Dept Plast & Reconstruct Surg, Taipei 112201, Taiwan.
   [Wu, Szu-Hsien] Natl Yang Ming Chiao Tung Univ, Sch Med, Dept Surg, Taipei 112304, Taiwan.
C3 National Yang Ming Chiao Tung University; Taipei Veterans General Hospital; Taipei Veterans General Hospital; Taipei Veterans General Hospital; Taipei Veterans General Hospital; Taipei Veterans General Hospital; National Yang Ming Chiao Tung University; National Yang Ming Chiao Tung University; Taipei Veterans General Hospital; National Yang Ming Chiao Tung University
RP Lee, YY (通讯作者)，Natl Yang Ming Chiao Tung Univ, Sch Med, Taipei 112304, Taiwan.; Lee, YY (通讯作者)，Taipei Vet Gen Hosp, Neurol Inst, Dept Neurosurg, Div Pediat Neurosurg, 201,Sect 2,Shih Pai Rd, Taipei 112201, Taiwan.; Lee, YY (通讯作者)，Taipei Vet Gen Hosp, Neurol Inst, Dept Neurosurg, Taipei 112201, Taiwan.
EM peter82102057@gmail.com; sincesnow@gmail.com; chenyw@vghtpe.gov.tw; cf_lin@vghtpe.gov.tw; hhwang@vghtpe.gov.tw; shwu3@vghtpe.gov.tw; yylee6@vghtpe.gov.tw
FU Taipei Veterans General Hospital [V108B-032, V109D49-002-MY2-1, V109D49-002-MY2-2]; Ministry of Science and Technology [MOST109-2635-B-075-001]
CR Ahmad A, 2020, INT J MOL SCI, V21, P0, DOI 10.3390/ijms21113906
   Ahmed N, 2007, CANCER RES, V67, P5957, DOI 10.1158/0008-5472.CAN-06-4309
   Ahmed N, 2017, JAMA ONCOL, V3, P1094, DOI 10.1001/jamaoncol.2017.0184
   Akhavan D, 2019, IMMUNOL REV, V290, P60, DOI 10.1111/imr.12773
   Anand S, 2016, BLOOD, V128, P0, DOI 10.1182/blood.V128.22.3395.3395
   Unknown -, 2018, J IMMUNOL RES, V0, P0
   Bhakta N, 2019, LANCET ONCOL, V20, PE42, DOI 10.1016/S1470-2045(18)30761-7
   Bhardwaj R, 2018, J TRANSL MED, V16, P0, DOI 10.1186/s12967-018-1746-6
   Bielamowicz K, 2018, NEURO-ONCOLOGY, V20, P506, DOI 10.1093/neuonc/nox182
   Bouchkouj N, 2019, CLIN CANCER RES, V25, P1702, DOI 10.1158/1078-0432.CCR-18-2743
   Brentjens RJ, 2007, CLIN CANCER RES, V13, P5426, DOI 10.1158/1078-0432.CCR-07-0674
   BRENTJENS RJ, 2011, J NEURO-ONCOL, V118, P4817, DOI 10.1182/BLOOD-2011-04-348540
   BROWN CE, 2016, ONCOGENE, V375, P2561, DOI 10.1056/NEJMOA1610497
   Brown CE, 2015, CLIN CANCER RES, V21, P4062, DOI 10.1158/1078-0432.CCR-15-0428
   CAO Y, 2012, NAT MED, V11, P143, DOI 10.1158/1535-7163.MCT-11-0519
   Chmielewski M, 2020, ADVANCES IN CELL AND GENE THERAPY, V3, P1
   Chmielewski M, 2015, EXPERT OPIN BIOL TH, V15, P1145, DOI 10.1517/14712598.2015.1046430
   Chulanetra M, 2020, AM J CANCER RES, V10, P674
   Chung S, 2018, MOL CANCER RES, V16, P55
   CIERI N, 2013, CANCER DISCOV, V121, P573, DOI 10.1182/BLOOD-2012-05-431718
   Dai HR, 2016, JNCI-J NATL CANCER I, V108, P0, DOI 10.1093/jnci/djv439
   Davis ME, 2016, CLIN J ONCOL NURS, V20, P2, DOI 10.1188/16.CJON.S1.2-8
   DeNunzio NJ, 2020, CANCERS, V12, P0, DOI 10.3390/cancers12061533
   DONNADIEU E, 2020, FRONT IMMUNOL, V108, P1067, DOI 10.1002/JLB.1MR0520-746R
   Donovan LK, 2020, NAT MED, V26, P720, DOI 10.1038/s41591-020-0827-2
   Feins S, 2019, AM J HEMATOL, V94, PS3, DOI 10.1002/ajh.25418
   Finney HM, 1998, J IMMUNOL, V161, P2791
   Firor AE, 2015, EXP BIOL MED, V240, P1087, DOI 10.1177/1535370215584936
   FUCA G, 2020, MOL THER-NUCL ACIDS, V26, P2444, DOI 10.1158/1078-0432.CCR-19-1835
   Gardner RA, 2017, BLOOD, V129, P3322, DOI 10.1182/blood-2017-02-769208
   GATTINONI L, 2011, BLOOD, V17, P1290, DOI 10.1038/NM.2446
   Ghorashian S, 2015, BRIT J HAEMATOL, V169, P463, DOI 10.1111/bjh.13340
   Gil Lidia, 2020, ACTA HAEMATOLOGICA POLONICA, V51, P6, DOI 10.2478/ahp-2020-0003
   Goff SL, 2019, J IMMUNOTHER, V42, P126, DOI 10.1097/CJI.0000000000000260
   GOLAN H, 2018, NAT MED, V11, P795, DOI 10.1016/J.STEMCR.2018.07.010
   GRADA Z, 2013, J LEUKOCYTE BIOL, V2, P0, DOI 10.1038/MTNA.2013.32
   Grigor EJM, 2019, TRANSFUS MED REV, V33, P98, DOI 10.1016/j.tmrv.2019.01.005
   HAY KA, 2017, NAT REV CLIN ONCOL, V130, P2295, DOI 10.1182/BLOOD-2017-06-793141
   Haydar D, 2021, NEURO-ONCOLOGY, V23, P999, DOI 10.1093/neuonc/noaa278
   Heczey A, 2017, MOL THER, V25, P2214, DOI 10.1016/j.ymthe.2017.05.012
   Hegde M, 2016, J CLIN INVEST, V126, P3036, DOI 10.1172/JCI83416
   Hegde M, 2013, MOL THER, V21, P2087, DOI 10.1038/mt.2013.185
   Holzinger A, 2017, CANCER IMMUNOL IMMUN, V66, P1505, DOI 10.1007/s00262-017-2045-4
   Hombach A, 2001, J IMMUNOL, V167, P6123, DOI 10.4049/jimmunol.167.11.6123
   Imai C, 2004, LEUKEMIA, V18, P676, DOI 10.1038/sj.leu.2403302
   JACKSON C, 2011, NAT REV CLIN ONCOL, V2011, P32413, DOI 10.1155/2011/732413
   John LB, 2013, CLIN CANCER RES, V19, P5636, DOI 10.1158/1078-0432.CCR-13-0458
   June CH, 2018, NEW ENGL J MED, V379, P64, DOI 10.1056/NEJMra1706169
   Kagoya Y, 2018, NAT MED, V24, P352, DOI 10.1038/nm.4478
   KATOH M, 2017, STEM CELL REP, V5, P462, DOI 10.21037/ATM.2017.09.11
   Katz SC, 2015, CLIN CANCER RES, V21, P3149, DOI 10.1158/1078-0432.CCR-14-1421
   L CA, 2020, THE J, V18, P1, DOI 10.1186/S12967-020-02598-0
   LAFFERTY KJ, 1975, AUST J EXP BIOL MED, V53, P27, DOI 10.1038/icb.1975.3
   Lee DW, 2019, BIOL BLOOD MARROW TR, V25, P625, DOI 10.1016/j.bbmt.2018.12.758
   Lee DW, 2015, LANCET, V385, P517, DOI 10.1016/S0140-6736(14)61403-3
   Lin WY, 2020, INT J MOL SCI, V21, P0, DOI 10.3390/ijms21228655
   LIN WY, 2020, CLIN CANCER RES, V83, P719, DOI 10.1097/JCMA.0000000000000358
   Loo D, 2012, CLIN CANCER RES, V18, P3834, DOI 10.1158/1078-0432.CCR-12-0715
   LOUIS CU, 2011, NAT MED, V118, P6050, DOI 10.1182/BLOOD-2011-05-354449
   MAHADEO KM, 2019, BIOL BLOOD MARROW TR, V16, P45, DOI 10.1038/S41571-018-0075-2
   MAJZNER RG, 2019, BLOOD, V25, P1341, DOI 10.1038/S41591-019-0564-6
   Majzner RG, 2019, CLIN CANCER RES, V25, P2560, DOI 10.1158/1078-0432.CCR-18-0432
   Maude SL, 2018, NEW ENGL J MED, V378, P439, DOI 10.1056/NEJMoa1709866
   Maude SL, 2014, NEW ENGL J MED, V371, P1507, DOI 10.1056/NEJMoa1407222
   Meister SW, 2020, INT J MOL SCI, V21, P0, DOI 10.3390/ijms21082999
   Merchant TE, 2020, SEMIN RADIAT ONCOL, V58, P66
   MESSERLI SM, 2017, ANN TRANSL MED, V15, P973, DOI 10.1158/1541-7786.MCR-16-0432
   Morgan RA, 2010, MOL THER, V18, P843, DOI 10.1038/mt.2010.24
   MOUNT CW, 2018, CANCER IMMUNOL RES, V24, P572, DOI 10.1038/S41591-018-0006-X
   Nazha B, 2020, FRONT ONCOL, V10, P0, DOI 10.3389/fonc.2020.01000
   NEELAPU SS, 2018, INT J BIOL SCI, V15, P47, DOI 10.1038/NRCLINONC.2017.148
   Nellan A, 2018, J IMMUNOTHER CANCER, V6, P0, DOI 10.1186/s40425-018-0340-z
   OLeary MC, 2019, CLIN CANCER RES, V25, P1142, DOI 10.1158/1078-0432.CCR-18-2035
   ORourke DM, 2017, SCI TRANSL MED, V9, P0, DOI 10.1126/scitranslmed.aaa0984
   Okamoto H, 2019, SCI REP-UK, V9, P0, DOI 10.1038/s41598-019-39018-3
   Orentas RJ, 2012, FRONT ONCOL, V2, P0, DOI 10.3389/fonc.2012.00003
   ORLO D, 2018, FRONT ONCOL, V78, P3337, DOI 10.1158/0008-5472.CAN-17-3140
   Patterson JD, 2020, FRONT ONCOL, V10, P0, DOI 10.3389/fonc.2020.01582
   POLLACK IF, 2014, MOL THER, V32, P2050
   PULE MA, 2008, PLOS ONE, V14, P1264, DOI 10.1038/NM.1882
   Quail DF, 2017, CANCER CELL, V31, P326, DOI 10.1016/j.ccell.2017.02.009
   Rathbun KM, 2019, ROTATOR CUFF SYNDROM, V0, P0
   Ravanpay Ali C, 2019, ONCOTARGET, V10, P7080, DOI 10.18632/oncotarget.27389
   Reilly KM, 2009, BRAIN PATHOL, V19, P121, DOI 10.1111/j.1750-3639.2008.00236.x
   RODRIGUEZGARCIA A, 2020, CLIN CANCER RES, V11, P1109, DOI 10.3389/FIMMU.2020.01109
   Rosenbaum L, 2017, NEW ENGL J MED, V377, P1313, DOI 10.1056/NEJMp1711886
   Sadelain M, 2003, NAT REV CANCER, V3, P35, DOI 10.1038/nrc971
   Sadelain M, 2013, CANCER DISCOV, V3, P388, DOI 10.1158/2159-8290.CD-12-0548
   SHAH NN, 2019, MOL CANCER THER, V16, P372, DOI 10.1038/S41571-019-0184-6
   SHIINA S, 2016, NEURO-ONCOLOGY, V4, P259, DOI 10.1158/2326-6066.CIR-15-0060
   Siegel RL, 2020, CA-CANCER J CLIN, V70, P7, DOI 10.3322/caac.21590
   Sotillo E, 2015, CANCER DISCOV, V5, P1282, DOI 10.1158/2159-8290.CD-15-1020
   Srivastava S, 2015, TRENDS IMMUNOL, V36, P494, DOI 10.1016/j.it.2015.06.004
   STRUVE N, 2020, J TRANSL MED, V39, P3041, DOI 10.1038/S41388-020-1208-5
   Theruvath J, 2020, NAT MED, V26, P712, DOI 10.1038/s41591-020-0821-8
   Thistlethwaite FC, 2017, CANCER IMMUNOL IMMUN, V66, P1425, DOI 10.1007/s00262-017-2034-7
   Tokarew N, 2019, BRIT J CANCER, V120, P26, DOI 10.1038/s41416-018-0325-1
   Tormoen GW, 2018, ADV RADIAT ONCOL, V3, P520, DOI 10.1016/j.adro.2018.08.018
[truncated: 861,545 more chars]
