# Supplementary material for: Research progress on the role of dendritic cells in glioma during 1992-2024: a bibliometric analysis
Source: Front Immunol. 2025 Jun 20;16:1510549. doi: 10.3389/fimmu.2025.1510549 (PMC12226567; doi:10.3389/fimmu.2025.1510549)
Supplement: Supplementary file 1 [file DataSheet1.zip › download2022u126.txt]

PT J
AU Winograd, E
   Germano, I
   Wen, PT
   Olson, JJ
   Ormond, DR
AF Winograd, Evan
   Germano, Isabelle
   Wen, Patrick
   Olson, Jeffrey J.
   Ormond, D. Ryan
TI Congress of neurological surgeons systematic review and evidence-based guidelines update on the role of targeted therapies and immunotherapies in the management of progressive glioblastoma
SO JOURNAL OF NEURO-ONCOLOGY
LA English
DT Review
DE Progressive glioblastoma; Guidelines update; Targeted therapy; Immunotherapy
ID phase-ii trial; single-agent bevacizumab; recurrent malignant gliomas; dendritic cell vaccination; optimal search strategy; plus lomustine; depatuxizumab mafodotin; every-3-week schedule; 13-cis-retinoic acid; radiation-therapy
AB The following questions and recommendations are pertinent to the following: Target population These recommendations apply to adults with progressive GBM who have undergone standard primary treatment with surgery and/or chemoradiation. Question 1 In adults with progressive glioblastoma is the use of bevacizumab as monotherapy superior to standard salvage cytotoxic chemotherapy as measured by progression free survival and overall survival? Recommendation Level III: Treatment with bevacizumab is suggested in the treatment of progressive GBM, as it provides improved disease control compared to historical controls as measured by best imaging response and progression free survival at 6 months, while not providing evidence for improvement in overall survival. Question 2 In adults with progressive glioblastoma is the use of bevacizumab as combination therapy with cytotoxic agents superior to standard salvage cytotoxic chemotherapy as measured by progression free survival and overall survival? Recommendation Level III: There is insufficient evidence to show benefit or harm of bevacizumab in combination with cytotoxic therapies in progressive glioblastoma due to a lack of evidence supporting a clearly defined benefit without significant toxicity. Question 3 In adults with progressive glioblastoma is the use of bevacizumab as a combination therapy with targeted agents superior to standard salvage cytotoxic chemotherapy as measured by progression free survival and overall survival? Recommendation There is insufficient evidence to support a recommendation regarding this question. Question 4 In adults with progressive glioblastoma is the use of targeted agents as monotherapy superior to standard salvage cytotoxic chemotherapy as measured by progression free survival and overall survival? Recommendation There is insufficient evidence to support a recommendation regarding this question. Question 5 In adults with progressive glioblastoma is the use of targeted agents in combination with cytotoxic therapies superior to standard salvage cytotoxic chemotherapy as measured by progression free survival and overall survival? Recommendation There is insufficient evidence to support a recommendation regarding this question. Question 6 In adults with progressive glioblastoma is the use of immunotherapy monotherapy superior to standard salvage cytotoxic chemotherapy as measured by progression free survival and overall survival? Recommendation There is insufficient evidence to support a recommendation regarding this question. Question 7 In adults with progressive glioblastoma is the use of immunotherapy in combination with targeted agents superior to standard salvage cytotoxic chemotherapy as measured by progression free survival and overall survival? Recommendation There is insufficient evidence to support a recommendation regarding this question. Question 8 In adults with progressive glioblastoma is the use of immunotherapy in combination with bevacizumab superior to standard salvage cytotoxic chemotherapy as measured by progression free survival and overall survival? Recommendation There is insufficient evidence to support a recommendation regarding this question.
C1 [Winograd, Evan; Ormond, D. Ryan] Univ Colorado, Sch Med, Dept Neurosurg, Aurora, CO 80045 USA.
   [Germano, Isabelle] Mt Sinai Hosp, Dept Neurosurg, New York, NY 10029 USA.
   [Wen, Patrick] Harvard Med Sch, Dana Farber Canc Inst, Ctr Neurooncol, Boston, MA 02115 USA.
   [Olson, Jeffrey J.] Emory Univ, Sch Med, Dept Neurosurg, Atlanta, GA 30322 USA.
   [Ormond, D. Ryan] Univ Colorado, Anschutz Med Campus, Dept Neurosurg, 12631 E 17th Ave,Mail Stop C307, Aurora, CO 80045 USA.
C3 University of Colorado System; University of Colorado Anschutz Medical Campus; Icahn School of Medicine at Mount Sinai; Harvard University; Harvard University Medical Affiliates; Dana-Farber Cancer Institute; Harvard Medical School; Emory University; University of Colorado System; University of Colorado Anschutz Medical Campus
RP Ormond, DR (通讯作者)，Univ Colorado, Sch Med, Dept Neurosurg, Aurora, CO 80045 USA.; Ormond, DR (通讯作者)，Univ Colorado, Anschutz Med Campus, Dept Neurosurg, 12631 E 17th Ave,Mail Stop C307, Aurora, CO 80045 USA.
EM David.ormond@cuanschutz.edu
FU Congress of Neurological Surgery; American Association of Neurological Surgeons; Congress of Neurological Surgeons
CR Ahmed N, 2017, JAMA ONCOL, V3, P1094, DOI 10.1001/jamaoncol.2017.0184
   Aiken R, 2017, ONCOTARGET, V8, P81501, DOI 10.18632/oncotarget.20662
   Akasaki Y, 2016, CANCER IMMUNOL IMMUN, V65, P1499, DOI 10.1007/s00262-016-1905-7
   Arakawa Y, 2013, NEUROL MED-CHIR, V53, P779, DOI 10.2176/nmc.oa2013-0211
   Badruddoja MA, 2017, CANCER CHEMOTH PHARM, V80, P715, DOI 10.1007/s00280-017-3405-7
   Balaña C, 2017, NEURO-ONCOL PRACT, V4, P15, DOI 10.1093/nop/npw004
   Batchelor TT, 2017, NEURO-ONCOLOGY, V19, P567, DOI 10.1093/neuonc/now185
   Batchelor TT, 2013, J CLIN ONCOL, V31, P3212, DOI 10.1200/JCO.2012.47.2464
   Bloch O, 2014, NEURO-ONCOLOGY, V16, P758, DOI 10.1093/neuonc/nou054
   Blumenthal DT, 2015, INT J CLIN ONCOL, V20, P650, DOI 10.1007/s10147-014-0769-0
   Bota Daniela A, 2018, CNS ONCOL, V7, PCNS22, DOI 10.2217/cns-2018-0009
   Brandes AA, 2019, ONCOLOGIST, V24, P521, DOI 10.1634/theoncologist.2018-0290
   Brandes AA, 2016, NEURO-ONCOLOGY, V18, P1304, DOI 10.1093/neuonc/now035
   Brandes AA, 2016, NEURO-ONCOLOGY, V18, P1146, DOI 10.1093/neuonc/now009
   Brenner A, 2018, NEURO-ONCOLOGY, V20, P1231, DOI 10.1093/neuonc/noy015
   Brown N, 2016, PLOS ONE, V11, P0, DOI 10.1371/journal.pone.0156369
   Butowski N, 2016, NEURO-ONCOLOGY, V18, P557, DOI 10.1093/neuonc/nov245
   Cai LB, 2013, CHINESE J CANCER RES, V25, P206, DOI 10.3978/j.issn.1000-9604.2013.03.10
   Carpentier A, 2006, NEURO-ONCOLOGY, V8, P60, DOI 10.1215/S1522851705000475
   Chamberlain MC, 2017, J NEURO-ONCOL, V133, P561, DOI 10.1007/s11060-017-2466-0
   Chang CN, 2011, J CLIN NEUROSCI, V18, P1048, DOI 10.1016/j.jocn.2010.11.034
   Clavreul A, 2010, J CLIN NEUROSCI, V17, P842, DOI 10.1016/j.jocn.2009.11.017
   Cloughesy TF, 2019, NAT MED, V25, P477, DOI 10.1038/s41591-018-0337-7
   Couldwell WT, 1996, CLIN CANCER RES, V2, P619
   DAlessandris QG, 2013, ACTA NEUROCHIR, V155, P33, DOI 10.1007/s00701-012-1536-5
   De Bonis P, 2013, CLIN NEUROL NEUROSUR, V115, P883, DOI 10.1016/j.clineuro.2012.08.030
   Desjardins A, 2018, NEW ENGL J MED, V379, P150, DOI 10.1056/NEJMoa1716435
   Di Cristofori A, 2013, ANTICANCER RES, V33, P3383
   Dillman RO, 2004, J IMMUNOTHER, V27, P398, DOI 10.1097/00002371-200409000-00009
   Duerinck J, 2018, J NEURO-ONCOL, V136, P115, DOI 10.1007/s11060-017-2629-z
   Fakhrai H, 2006, CANCER GENE THER, V13, P1052, DOI 10.1038/sj.cgt.7700975
   Fenstermaker RA, 2016, CANCER IMMUNOL IMMUN, V65, P1339, DOI 10.1007/s00262-016-1890-x
   Field KM, 2015, NEURO-ONCOLOGY, V17, P1504, DOI 10.1093/neuonc/nov104
   Flieger M, 2014, J NEURO-ONCOL, V117, P337, DOI 10.1007/s11060-014-1394-5
   Friedman HS, 2009, J CLIN ONCOL, V27, P4733, DOI 10.1200/JCO.2008.19.8721
   Gallego O, 2014, J NEURO-ONCOL, V116, P413, DOI 10.1007/s11060-013-1316-y
   Gan HK, 2018, NEURO-ONCOLOGY, V20, P838, DOI 10.1093/neuonc/nox202
   Gerstner ER, 2015, NEURO-ONCOLOGY, V17, P1386, DOI 10.1093/neuonc/nov085
   Gila MJ, 2012, ANTI-CANCER DRUG, V23, P659, DOI 10.1097/CAD.0b013e3283534d3e
   Gilbert MR, 2017, J NEURO-ONCOL, V131, P193, DOI 10.1007/s11060-016-2288-5
   Gilbert MR, 2012, J NEURO-ONCOL, V106, P147, DOI 10.1007/s11060-011-0650-1
   Graham CD, 2016, J NEUROPATH EXP NEUR, V75, P946, DOI 10.1093/jnen/nlw071
   Grisanti S, 2019, J NEUROSURG SCI, V63, P458, DOI 10.23736/S0390-5616.16.03874-1
   Hassler MR, 2014, SPRINGERPLUS, V3, P0, DOI 10.1186/2193-1801-3-111
   Hau P, 2007, OLIGONUCLEOTIDES, V17, P201, DOI 10.1089/oli.2006.0053
   Haynes RB, 2005, BMJ-BRIT MED J, V330, P1179, DOI 10.1136/bmj.38446.498542.8F
   Heiland DH, 2016, J NEURO-ONCOL, V126, P567, DOI 10.1007/s11060-015-2002-z
   Hunn MK, 2015, J NEURO-ONCOL, V121, P319, DOI 10.1007/s11060-014-1635-7
   Jaeckle KA, 2003, J CLIN ONCOL, V21, P2305, DOI 10.1200/JCO.2003.12.097
   Jakobsen JN, 2018, J NEURO-ONCOL, V137, P439, DOI 10.1007/s11060-017-2736-x
   Jia PF, 2015, NEUROL SCI, V36, P717, DOI 10.1007/s10072-014-2025-9
   Johansen MD, 2018, CANCER INVEST, V36, P512, DOI 10.1080/07357907.2018.1544639
   Kaloshi G, 2013, TUMORI, V99, P601, DOI 10.1700/1377.15309
   Kalpathy-Cramer J, 2017, J NEURO-ONCOL, V131, P603, DOI 10.1007/s11060-016-2332-5
   Kastner M, 2006, J MED INTERNET RES, V8, P0, DOI 10.2196/jmir.8.4.e25
   Kreisl TN, 2009, J CLIN ONCOL, V27, P740, DOI 10.1200/JCO.2008.16.3055
   Królicki L, 2019, EUR J NUCL MED MOL I, V46, P614, DOI 10.1007/s00259-018-4225-7
   Lassen U, 2015, NEURO-ONCOLOGY, V17, P1007, DOI 10.1093/neuonc/nov019
   Lassman AB, 2019, NEURO-ONCOLOGY, V21, P106, DOI 10.1093/neuonc/noy091
   Lassman AB, 2015, NEURO-ONCOLOGY, V17, P992, DOI 10.1093/neuonc/nov011
   Lombardi G, 2019, LANCET ONCOL, V20, P110, DOI 10.1016/S1470-2045(18)30675-2
   Lukas RV, 2018, J NEURO-ONCOL, V140, P317, DOI 10.1007/s11060-018-2955-9
   Mantica M, 2018, J NEURO-ONCOL, V139, P625, DOI 10.1007/s11060-018-2907-4
   Montori VM, 2005, BMJ-BRIT MED J, V330, P68, DOI 10.1136/bmj.38336.804167.47
   Mrugala MM, 2012, ONCOL LETT, V4, P1082, DOI 10.3892/ol.2012.839
   Muhic A, 2013, J NEURO-ONCOL, V111, P205, DOI 10.1007/s11060-012-1009-y
   Nagane M, 2012, JPN J CLIN ONCOL, V42, P887, DOI 10.1093/jjco/hys121
   Narita Y, 2019, NEURO-ONCOLOGY, V21, P348, DOI 10.1093/neuonc/noy200
   Odia Yazmin, 2016, CNS ONCOL, V5, P59, DOI 10.2217/cns-2015-0010
   Odia Y, 2016, J NEURO-ONCOL, V127, P127, DOI 10.1007/s11060-015-2020-x
   Odia Y, 2015, J NEURO-ONCOL, V125, P191, DOI 10.1007/s11060-015-1894-y
   Pan E, 2012, J NEURO-ONCOL, V110, P111, DOI 10.1007/s11060-012-0943-z
   Pasqualetti F, 2018, AM J CLIN ONCOL-CANC, V41, P1272, DOI 10.1097/COC.0000000000000464
   Peters KB, 2018, J NEURO-ONCOL, V137, P349, DOI 10.1007/s11060-017-2724-1
   Phuphanich S, 2017, J NEURO-ONCOL, V131, P185, DOI 10.1007/s11060-016-2287-6
   Piccioni DE, 2014, NEURO-ONCOLOGY, V16, P815, DOI 10.1093/neuonc/nou028
   Pitz MW, 2015, NEURO-ONCOLOGY, V17, P1270, DOI 10.1093/neuonc/nou365
   Plautz G E, 1998, J NEUROSURG, V89, P42
   Rahman R, 2014, NEURO-ONCOLOGY, V16, P1523, DOI 10.1093/neuonc/nou118
   Raizer JJ, 2010, CANCER-AM CANCER SOC, V116, P5297, DOI 10.1002/cncr.25462
   Reiss SN, 2017, J IMMUNOTHER CANCER, V5, P0, DOI 10.1186/s40425-017-0302-x
   Robins HI, 2006, NEURO-ONCOLOGY, V8, P47, DOI 10.1215/S1522851705000311
   Ryken TC, 2014, J NEURO-ONCOL, V118, P435, DOI 10.1007/s11060-013-1330-0
   Sakai K, 2015, J NEUROSURG, V123, P989, DOI 10.3171/2015.1.JNS141554
   Schalper KA, 2019, NAT MED, V25, P470, DOI 10.1038/s41591-018-0339-5
   Schiff D, 2018, CANCER-AM CANCER SOC, V124, P1455, DOI 10.1002/cncr.31219
   Schijns VEJC, 2015, VACCINE, V33, P2690, DOI 10.1016/j.vaccine.2015.03.095
   Schuessler A, 2014, CANCER RES, V74, P3466, DOI 10.1158/0008-5472.CAN-14-0296
   Sepúlveda JM, 2015, CLIN TRANSL ONCOL, V17, P743, DOI 10.1007/s12094-015-1304-0
   Shibao Shunsuke, 2018, ONCOTARGET, V9, P21569, DOI 10.18632/oncotarget.25131
   Stupp R, 2005, NEW ENGL J MED, V352, P987, DOI 10.1056/NEJMoa043330
   Taal W, 2014, LANCET ONCOL, V15, P943, DOI 10.1016/S1470-2045(14)70314-6
   Tanaka M, 2013, CANCER SCI, V104, P200, DOI 10.1111/cas.12055
   Terasaki M, 2011, J CLIN ONCOL, V29, P337, DOI 10.1200/JCO.2010.29.7499
   Topfer LA, 1999, INT J TECHNOL ASSESS, V15, P297, DOI 10.1017/S0266462399015226
   Tsuboi A, 2019, CANCER IMMUNOL IMMUN, V68, P331, DOI 10.1007/s00262-018-2274-1
   Tsuboi K, 2003, CLIN CANCER RES, V9, P3294
   Vaccaro V, 2014, BIOMED RES INT, V2014, P0, DOI 10.1155/2014/351252
   van den Bent M, 2017, CANCER CHEMOTH PHARM, V80, P1209, DOI 10.1007/s00280-017-3451-1
   Vredenburgh JJ, 2007, CLIN CANCER RES, V13, P1253, DOI 10.1158/1078-0432.CCR-06-2309
   Wang L, 2017, MEDICINE, V96, P0, DOI 10.1097/MD.0000000000009053
   Weathers SP, 2016, J NEURO-ONCOL, V129, P487, DOI 10.1007/s11060-016-2195-9
   Wen PY, 2019, J CLIN ONCOL, V37, P741, DOI 10.1200/JCO.18.01207
   Wenger KJ, 2017, ONCOL LETT, V14, P1141, DOI 10.3892/ol.2017.6251
   Wick W, 2017, NEW ENGL J MED, V377, P1954, DOI 10.1056/NEJMoa1707358
   Wick W, 2014, CLIN CANCER RES, V20, P6304, DOI 10.1158/1078-0432.CCR-14-0951-T
   Wilczynski NL, 2007, J CLIN EPIDEMIOL, V60, P29, DOI 10.1016/j.jclinepi.2006.04.001
   Wilczynski NL, 2004, BMC MED, V2, P0, DOI 10.1186/1741-7015-2-23
   Wong SSL, 2006, J MED LIBR ASSOC, V94, P451
   Wu WT, 2010, NEURO-ONCOLOGY, V12, P164, DOI 10.1093/neuonc/nop019
   Wuthrick EJ, 2014, INT J RADIAT ONCOL, V90, P369, DOI 10.1016/j.ijrobp.2014.05.034
   Yamanaka R, 2005, CLIN CANCER RES, V11, P4160, DOI 10.1158/1078-0432.CCR-05-0120
   Yong RL, 2014, J NEUROSURG, V121, P802, DOI 10.3171/2014.6.JNS132038
   Zhang Li, 2006, BMC MED RES METHODOL, V6, P23, DOI 10.1186/1471-2288-6-23
NR 114
TC 7
Z9 7
U1 0
U2 3
PU SPRINGER
PI NEW YORK
PA ONE NEW YORK PLAZA, SUITE 4600, NEW YORK, NY, UNITED STATES
SN 0167-594X
EI 1573-7373
J9 J NEURO-ONCOL
JI J. Neuro-Oncol.
PD JUN 15
PY 2022
VL 158
IS 2
BP 265
EP 321
DI 10.1007/s11060-021-03876-7
EA OCT 2021
PG 57
WC Oncology; Clinical Neurology
SC Oncology; Neurosciences & Neurology
GA 2E5CA
UT WOS:000710870400001
PM 34694567
DA 2025-02-17
ER

PT J
AU O'Melia, MJ
   Rohner, NA
   Thomas, SN
AF O'Melia, Meghan J.
   Rohner, Nathan A.
   Thomas, Susan Napier
TI Tumor Vascular Remodeling Affects Molecular Dissemination to Lymph Node and Systemic Leukocytes
SO TISSUE ENGINEERING PART A
LA English
DT Article
DE immune remodeling; biodistribution; growth factor; tissue engineering; angiogenic normalization; lymphangiogenesis
ID endothelial growth-factor; enhanced permeability; glioblastoma patients; dendritic cells; drug-delivery; cancer; normalization; lymphangiogenesis; microenvironment; angiogenesis
AB Angiogenic and lymphangiogenic remodeling has long been accepted as a hallmark of cancer development and progression; however, the impacts of this remodeling on immunological responses, which are paramount to the responses to immunotherapeutic treatments, are underexplored. As immunotherapies represent one of the most promising new classes of cancer therapy, in this study, we explore the effects of angiogenic and lymphangiogenic normalization on dissemination of molecules injected into the tumor microenvironment to immune cells in lymph nodes draining the tumor as well as in systemically distributed tissues. A system of fluorescent tracers, size-matched to biomolecules of interest, was implemented to track different mechanisms of tumor transport and access to immune cells. This revealed that the presence of a tumor, and either angiogenic or lymphangiogenic remodeling, altered local retention of model biomolecules, trended toward normalizing dissemination to systemic organs, and modified access to lymph node-resident immune cells in manners dependent on mechanism of transport. More specifically, active cell migration by skin-derived antigen presenting cells was enhanced by both the presence of a tumor and lymphangiogenic normalization, while both angiogenic and lymphangiogenic normalization restored patterns of immune cell access to passively draining species. As a whole, this work uncovers the potential ramifications of tumor-induced angiogenesis and lymphangiogenesis, along with impacts of interrogation into these pathways, on access of tumor-derived species to immune cells. Impact StatementAngiogenic and lymphangiogenic normalization strategies have been utilized clinically to interrogate tumor vasculature with some success. In the age of immunotherapy, the impacts of these therapeutic interventions on immune remodeling are unclear. This work utilizes mouse models of angiogenic and lymphangiogenic normalization, along with a system of fluorescently tagged tracers, to uncover the impacts of angiogenesis and lymphangiogenesis on access of tumor-derived species to immune cell subsets within various organs.
C1 [O'Melia, Meghan J.; Thomas, Susan Napier] Georgia Inst Technol, Wallace H Coulter Dept Biomed Engn, Atlanta, GA 30332 USA.
   [Rohner, Nathan A.; Thomas, Susan Napier] Georgia Inst Technol, George W Woodruff Sch Mech Engn, Atlanta, GA 30332 USA.
   [Rohner, Nathan A.; Thomas, Susan Napier] Georgia Inst Technol, Parker H Petit Inst Bioengn & Biosci, Atlanta, GA 30332 USA.
   [Thomas, Susan Napier] Emory Univ, Winship Canc Inst, Sch Med, Atlanta, GA 30332 USA.
   [O'Melia, Meghan J.; Thomas, Susan Napier] Emory Univ, Atlanta, GA USA.
   [O'Melia, Meghan J.] Georgia Inst Technol, Wallace H Coulter Dept Biomed Engn, 315 Ferst Dr NW, Atlanta, GA 30332 USA.
   [O'Melia, Meghan J.] Emory Univ, 315 Ferst Dr NW, Atlanta, GA 30332 USA.
   [Rohner, Nathan A.; Thomas, Susan Napier] Georgia Inst Technol, George W Woodruff Sch Mech Engn, 315 Ferst Dr NW, Atlanta, GA 30332 USA.
C3 University System of Georgia; Georgia Institute of Technology; University System of Georgia; Georgia Institute of Technology; University System of Georgia; Georgia Institute of Technology; Emory University; Emory University; University System of Georgia; Georgia Institute of Technology; Emory University; University System of Georgia; Georgia Institute of Technology
RP O'Melia, MJ (通讯作者)，Georgia Inst Technol, Wallace H Coulter Dept Biomed Engn, 315 Ferst Dr NW, Atlanta, GA 30332 USA.; O'Melia, MJ (通讯作者)，Emory Univ, 315 Ferst Dr NW, Atlanta, GA 30332 USA.; Rohner, NA; Thomas, SN (通讯作者)，Georgia Inst Technol, George W Woodruff Sch Mech Engn, 315 Ferst Dr NW, Atlanta, GA 30332 USA.
EM mjomelia1@gmail.com; nathanrohner@gmail.com; susan.thomas@gatech.edu
FU National Cancer Institute [U01CA214354] Funding Source: NIH RePORTER; National Institute of General Medical Sciences [T32GM008433] Funding Source: NIH RePORTER
CR Alishekevitz D, 2016, CELL REP, V17, P1344, DOI 10.1016/j.celrep.2016.09.083
   Archer PA, 2021, DRUG DELIV TRANSL RE, V11, P2328, DOI 10.1007/s13346-021-01015-3
   Bono P, 2004, CLIN CANCER RES, V10, P7144, DOI 10.1158/1078-0432.CCR-03-0826
   Chauhan VP, 2019, P NATL ACAD SCI USA, V116, P10674, DOI 10.1073/pnas.1819889116
   Chauhan VP, 2013, NAT COMMUN, V4, P0, DOI 10.1038/ncomms3516
   Connolly KA, 2021, SCI IMMUNOL, V6, P0, DOI 10.1126/sciimmunol.abg7836
   Courau T, 2016, JCI INSIGHT, V1, P0, DOI 10.1172/jci.insight.85974
   Dadras SS, 2003, AM J PATHOL, V162, P1951, DOI 10.1016/S0002-9440(10)64328-3
   Dieterich LC, 2017, FRONT IMMUNOL, V8, P0, DOI 10.3389/fimmu.2017.00066
   Duvall CL, 2004, AM J PHYSIOL-HEART C, V287, PH302, DOI 10.1152/ajpheart.00928.2003
   Erdag G, 2012, CANCER RES, V72, P1070, DOI 10.1158/0008-5472.CAN-11-3218
   Francis DM, 2020, SCI TRANSL MED, V12, P0, DOI 10.1126/scitranslmed.aay3575
   Fukumura D, 2010, MICROCIRCULATION, V17, P206, DOI 10.1111/j.1549-8719.2010.00029.x
   Goel S, 2011, PHYSIOL REV, V91, P1071, DOI 10.1152/physrev.00038.2010
   Hanahan D, 2011, CELL, V144, P646, DOI 10.1016/j.cell.2011.02.013
   Harrell MI, 2008, J IMMUNOL METHODS, V332, P170, DOI 10.1016/j.jim.2007.11.012
   Hirosue S, 2014, J IMMUNOL, V192, P5002, DOI 10.4049/jimmunol.1302492
   Howlander N, 2016, SEER CANCER STATISTICS REVIEW, V0, P0
   Huang YH, 2013, CANCER RES, V73, P7144, DOI 10.1158/0008-5472.CAN-13-1989
   Huang YH, 2012, P NATL ACAD SCI USA, V109, P17561, DOI 10.1073/pnas.1215397109
   Iyer AK, 2006, DRUG DISCOV TODAY, V11, P812, DOI 10.1016/j.drudis.2006.07.005
   Jain RK, 2014, ANNU REV BIOMED ENG, V16, P321, DOI 10.1146/annurev-bioeng-071813-105259
   Jain RK, 2013, J CLIN ONCOL, V31, P2205, DOI 10.1200/JCO.2012.46.3653
   Jain RK, 1999, ANNU REV BIOMED ENG, V1, P241, DOI 10.1146/annurev.bioeng.1.1.241
   Jones D, 2021, NAT BIOMED ENG, V0, P0, DOI DOI 10.1038/s41551-021-00766-1
   Jones D, 2018, FRONT ONCOL, V8, P0, DOI 10.3389/fonc.2018.00036
   Kesler CT, 2013, WIRES SYST BIOL MED, V5, P111, DOI 10.1002/wsbm.1201
   Kissenpfennig A, 2005, IMMUNITY, V22, P643, DOI 10.1016/j.immuni.2005.04.004
   Kitano M, 2016, P NATL ACAD SCI USA, V113, P1044, DOI 10.1073/pnas.1513607113
   Kodack DP, 2012, P NATL ACAD SCI USA, V109, PE3119, DOI 10.1073/pnas.1216078109
   Lane RS, 2018, J EXP MED, V215, P3057, DOI 10.1084/jem.20180654
   Levin VA, 2017, J NEURO-ONCOL, V134, P325, DOI 10.1007/s11060-017-2528-3
   Lin EY, 2006, CANCER RES, V66, P11238, DOI 10.1158/0008-5472.CAN-06-1278
   Lin M, 2010, CLIN EXP METASTAS, V27, P123, DOI 10.1007/s10585-010-9309-0
   Liu JQ, 2011, CLIN CANCER RES, V17, P3638, DOI 10.1158/1078-0432.CCR-10-2456
   Liu Q, 2017, MOL CANCER, V16, P0, DOI 10.1186/s12943-017-0742-4
   Lund AW, 2016, J CLIN INVEST, V126, P3389, DOI 10.1172/JCI79434
   Marzagalli M, 2019, SEMIN CANCER BIOL, V59, P236, DOI 10.1016/j.semcancer.2019.08.002
   Melder RJ, 1996, NAT MED, V2, P992, DOI 10.1038/nm0996-992
   OMelia MJ, 2020, SCI ADV, V6, P0, DOI 10.1126/sciadv.abd7134
   OMelia MJ, 2021, CANCER IMMUNOL IMMUN, V70, P2179, DOI 10.1007/s00262-020-02792-5
   OMelia MJ, 2019, ISCIENCE, V22, P28, DOI 10.1016/j.isci.2019.11.005
   Padera TP, 2016, ANNU REV BIOMED ENG, V18, P125, DOI 10.1146/annurev-bioeng-112315-031200
   Passarelli A, 2017, ONCOTARGET, V8, P106132, DOI 10.18632/oncotarget.22190
   Pereira ER, 2018, SCIENCE, V359, P1403, DOI 10.1126/science.aal3622
   Pereira ER, 2015, SEMIN CELL DEV BIOL, V38, P98, DOI 10.1016/j.semcdb.2015.01.008
   Petrova TV, 2020, SCIENCE, V369, P157, DOI 10.1126/science.aax4063
   Pinter M, 2017, UNITED EUR GASTROENT, V5, P987, DOI 10.1177/2050640617695698
   Podgrabinska S, 2009, J IMMUNOL, V183, P1767, DOI 10.4049/jimmunol.0802167
   Prabhakar U, 2013, CANCER RES, V73, P2412, DOI 10.1158/0008-5472.CAN-12-4561
   Rohner NA, 2016, J CONTROL RELEASE, V223, P99, DOI 10.1016/j.jconrel.2015.12.027
   Roozendaal R, 2009, IMMUNITY, V30, P264, DOI 10.1016/j.immuni.2008.12.014
   Shields JD, 2004, BRIT J CANCER, V90, P693, DOI 10.1038/sj.bjc.6601571
   Sixt M, 2005, IMMUNITY, V22, P19, DOI 10.1016/j.immuni.2004.11.013
   Skobe M, 2001, AM J PATHOL, V159, P893, DOI 10.1016/S0002-9440(10)61765-8
   Sorensen AG, 2012, CANCER RES, V72, P402, DOI 10.1158/0008-5472.CAN-11-2464
   Sung H, 2021, CA-CANCER J CLIN, V71, P209, DOI 10.3322/caac.21660
   Taube JM, 2014, CLIN CANCER RES, V20, P5064, DOI 10.1158/1078-0432.CCR-13-3271
   Tewalt EF, 2012, BLOOD, V120, P4772, DOI 10.1182/blood-2012-04-427013
   Thomas SN, 2016, ANNU REV BIOMED ENG, V18, P207, DOI 10.1146/annurev-bioeng-101515-014413
   Tong RT, 2004, CANCER RES, V64, P3731, DOI 10.1158/0008-5472.CAN-04-0074
   Wildiers H, 2003, BRIT J CANCER, V88, P1979, DOI 10.1038/sj.bjc.6601005
   Young E, 2010, CANCER BIOL THER, V10, P703, DOI 10.4161/cbt.10.7.12904
   Zhu AX, 2013, CLIN CANCER RES, V19, P6614, DOI 10.1158/1078-0432.CCR-13-1442
NR 64
TC 1
Z9 1
U1 0
U2 3
PU MARY ANN LIEBERT, INC
PI NEW ROCHELLE
PA 140 HUGUENOT STREET, 3RD FL, NEW ROCHELLE, NY 10801 USA
SN 1937-3341
EI 1937-335X
J9 TISSUE ENG PT A
JI Tissue Eng. Part A
PD SEP 1
PY 2022
VL 28
IS 17-18
BP 781
EP 794
DI 10.1089/ten.tea.2022.0020
EA JUN 2022
PG 14
WC Cell & Tissue Engineering; Cell Biology; Engineering, Biomedical; Materials Science, Biomaterials
SC Cell Biology; Engineering; Materials Science
GA W4NH3
UT WOS:000813908900001
PM 35442085
DA 2025-02-17
ER

PT J
AU Li, SB
   Gao, P
   Dai, XL
   Ye, L
   Wang, ZY
   Cheng, HW
AF Li, Shoubin
   Gao, Peng
   Dai, Xingliang
   Ye, Lei
   Wang, Zhongyong
   Cheng, Hongwei
TI New prognostic biomarker<i> CMTM3</i> in low grade glioma and its immune infiltration
SO ANNALS OF TRANSLATIONAL MEDICINE
LA English
DT Article
DE CKLF-like MARVEL transmembrane domain-containing 3 (CMTM3); bioinformatics; The Cancer Genome Atlas (TCGA); glioma
ID proliferation; immunotherapy; carcinoma; migration; cancer
AB Background: The CKLF-like MARVEL transmembrane domain-containing 3 (CMTM3) is differentially expressed in a variety of tumors and closely related to tumor occurrence and progression. The expression of CMTM3 was significantly elevated in glioma compared with normal brain tissue, to explore the potential function of CMTM3 in the prognosis and immune infiltration of glioma has certain clinical significance. Methods: The tumor data in this study were derived from the sequencing data of various tumors in The Cancer Genome Atlas (TCGA) database. Low-grade glioma (LGG) data in the TCGA database include sequencing and clinical data. Clinical data mainly include survival time, survival outcome, age, WHO classification and other information. Sequencing data for normal tissues were obtained from the Genotype Tissue Expression (GTEx) database. Statistical analyses were mainly performed using bioinformatics tools and the corresponding R software (version 3.6.3). The Mann-Whitney U test (Wilcoxon rank sum test) was used to compare the expression differences between the tumor group and the normal group. Survival analysis was conducted using log-rank test to compare whether the overall survival (OS) time was statistically different between the CMTM3 high and low expression groups. The Tumor Immunity Estimation Resource (TIMER) database was used for immune infiltration analysis. Results: The results showed that the expression of CMTM3 in World Health Organization (WHO) II and WHO III gliomas was significantly higher than that of normal tissues (P<0.05). Glioma with high CMTM3 expression showed a lower overall survival (OS) (P<0.05). Gene enrichment analysis showed that CMTM3 was significantly enriched in 4 pathways (FDR <0.25, P<0.05). A high correlation was detected between CMTM3 and a variety of immune cells. CMTM3 is highly correlated with macrophages (r=0.536, P=1.31e-36), dendritic cells (r=0.546, P=2.85e-38), CD4+ T cells (r=0.517, P=6.17e-34). Conclusions: The CMTM3 gene can be used as a potential prognostic marker for WHO grade II and WHO grade III glioma, is related to the immune infiltration in glioma microenvironment, and may became a new immunotherapy target.
C1 [Li, Shoubin; Gao, Peng; Dai, Xingliang; Ye, Lei; Cheng, Hongwei] Anhui Med Univ, Affiliated Hosp 1, Dept Neurosurg, 218 Jixi Rd, Hefei 230022, Peoples R China.
   [Wang, Zhongyong] Soochow Univ, Affiliated Hosp 2, Dept Neurosurg, 1055 Sanxaing Rd, Suzhou 215004, Peoples R China.
C3 Anhui Medical University; Soochow University - China
RP Cheng, HW (通讯作者)，Anhui Med Univ, Affiliated Hosp 1, Dept Neurosurg, 218 Jixi Rd, Hefei 230022, Peoples R China.; Wang, ZY (通讯作者)，Soochow Univ, Affiliated Hosp 2, Dept Neurosurg, 1055 Sanxaing Rd, Suzhou 215004, Peoples R China.
EM wangzhongyong@suda.edu.cn; hongwei.cheng@ahmu.edu.cn
FU youth medical doctors project of Jiangsu Province, China [QNRC2016870]; Project of Suzhou Health Talents, China [2020090]
CR Chen LY, 2021, FRONT IMMUNOL, V12, P0, DOI 10.3389/fimmu.2021.593255
   Chen Y, 2020, J CELL MOL MED, V24, P7405, DOI 10.1111/jcmm.15356
   Cocco S, 2020, INT J MOL SCI, V21, P0, DOI 10.3390/ijms21134579
   Delic S, 2015, GENE CHROMOSOME CANC, V54, P433, DOI 10.1002/gcc.22255
   Gohil SH, 2021, NAT REV CLIN ONCOL, V18, P244, DOI 10.1038/s41571-020-00449-x
   Hu F, 2015, CLIN TRANSL ONCOL, V17, P632, DOI 10.1007/s12094-015-1288-9
   Kristensen BW, 2019, ANN ONCOL, V30, P1265, DOI 10.1093/annonc/mdz164
   Lan YL, 2020, CANCER BIOL MED, V17, P112, DOI 10.20892/j.issn.2095-3941.2019.0164
   Li TW, 2017, CANCER RES, V77, PE108, DOI 10.1158/0008-5472.CAN-17-0307
   Li WJ, 2017, ONCOL RES, V25, P285, DOI 10.3727/096504016X14732523471442
   Li ZS, 2014, PLOS ONE, V9, P0, DOI 10.1371/journal.pone.0088965
   Lin JX, 2020, AGING-US, V12, P3694, DOI 10.18632/aging.102841
   Lu MD, 2018, INT J ONCOL, V52, P589, DOI 10.3892/ijo.2017.4222
   Meric-Bernstam F, 2021, LANCET, V397, P1010, DOI 10.1016/S0140-6736(20)32598-8
   Seijo LM, 2019, J THORAC ONCOL, V14, P343, DOI 10.1016/j.jtho.2018.11.023
   Subramanian A, 2007, BIOINFORMATICS, V23, P3251, DOI 10.1093/bioinformatics/btm369
   Tan AC, 2020, CA-CANCER J CLIN, V70, P299, DOI 10.3322/caac.21613
   Tang BT, 2020, CLIN CANCER RES, V26, P2216, DOI 10.1158/1078-0432.CCR-18-3626
   Tang ZF, 2019, NUCLEIC ACIDS RES, V47, PW556, DOI 10.1093/nar/gkz430
   Weller M, 2021, NAT REV CLIN ONCOL, V18, P170, DOI 10.1038/s41571-020-00447-z
   Xie J, 2014, CLIN TRANSL ONCOL, V16, P402, DOI 10.1007/s12094-013-1092-3
   Yang Q, 2018, BIOMED RES INT, V2018, P0, DOI 10.1155/2018/4246703
   Zhou ZX, 2021, J CANCER, V12, P5797, DOI 10.7150/jca.57082
NR 23
TC 8
Z9 8
U1 1
U2 5
PU AME PUBL CO
PI SHATIN
PA FLAT-RM C 16F, KINGS WING PLAZA 1, NO 3 KWAN ST, SHATIN, HONG KONG 00000, PEOPLES R CHINA
SN 2305-5839
EI 2305-5847
J9 ANN TRANSL MED
JI ANN. TRANSL. MED.
PD FEB 15
PY 2022
VL 10
IS 4
BP 
EP 
DI 10.21037/atm-22-526
EA FEB 2022
PG 15
WC Oncology; Medicine, Research & Experimental
SC Oncology; Research & Experimental Medicine
GA ZP0UC
UT WOS:000762328200001
PM 35280380
DA 2025-02-17
ER

PT J
AU Terán-Navarro, H
   Zeoli, A
   Salines-Cuevas, D
   Marradi, M
   Montoya, N
   Gonzalez-Lopez, E
   Ocejo-Vinyals, JG
   Dominguez-Esteban, M
   Gutierrez-Baños, JL
   Campos-Juanatey, F
   Yañez-Diaz, S
   Garcia-Castaño, A
   Rivera, F
   Duran, I
   Alvarez-Dominguez, C
AF Teran-Navarro, Hector
   Zeoli, Andrea
   Salines-Cuevas, David
   Marradi, Marco
   Montoya, Noemi
   Gonzalez-Lopez, Elena
   Ocejo-Vinyals, Javier Gonzalo
   Dominguez-Esteban, Mario
   Gutierrez-Banos, Jose Luis
   Campos-Juanatey, Felix
   Yanez-Diaz, Sonsoles
   Garcia-Castano, Almudena
   Rivera, Fernando
   Duran, Ignacio
   Alvarez-Dominguez, Carmen
TI Gold Glyconanoparticles Combined with 91-99 Peptide of the Bacterial Toxin, Listeriolysin O, Are Efficient Immunotherapies in Experimental Bladder Tumors
SO CANCERS
LA English
DT Article
DE listeriolysin O; melanoma; bladder cancer; nanoparticles; immunotherapy
ID monocytogenes; vaccines
AB Simple Summary We propose a novel type of immunotherapy for bladder cancer using gold nanoparticles bound to a peptide of a bacterial toxin with anti-tumor capacities as listeriolysin O called Listeria nanovaccines. Here, we present the pre-clinical experiments on a mice model of bladder cancer and blood cells of patients with bladder cancer using these Listeria nanovaccines that activate the immune system, block the tumor immunosuppression environment, and reduce the tumor size. The impact of Listeria nanovaccines on the field of immunotherapies for solid tumors can be extended to other solid tumors containing lymphocyte infiltration. Therefore, we propose Listeria nanovaccines as immunotherapy for tumors such as melanoma, urothelial bladder carcinoma, non-small cell lung carcinoma, and glioblastoma. This study presents proof of concept assays to validate gold nanoparticles loaded with the bacterial peptide 91-99 of the listeriolysin O toxin (GNP-LLO91-99 nanovaccines) as immunotherapy for bladder tumors. GNP-LLO91-99 nanovaccines showed adjuvant abilities as they induce maturation and activation of monocyte-derived dendritic cells (MoDCs) to functional antigen-presenting cells in healthy donors and patients with melanoma or bladder cancer (BC), promoting a Th1 cytokine pattern. GNP-LLO91-99 nanovaccines were also efficient dendritic cell inducers of immunogenic tumor death using different bladder and melanoma tumor cell lines. The establishment of a pre-clinical mice model of subcutaneous BC confirmed that a single dose of GNP-LLO91-99 nanovaccines reduced tumor burden 4.7-fold and stimulated systemic Th1-type immune responses. Proof of concept assays validated GNP-LLO91-99 nanovaccines as immunotherapy by comparison to anti-CTLA-4 or anti-PD-1 antibodies. In fact, GNP-LLO91-99 nanovaccines increased percentages of CD4(+) and CD8(+) T cells, B cells, and functional antigen-presenting DCs in tumor-infiltrated lymphocytes, while they reduced the levels of myeloid-derived suppressor cells (MDSC) and suppressor T cells (T-reg). We conclude that GNP-LLO91-99 nanovaccines can work as monotherapies or combinatory immunotherapies with anti-CTLA-4 or anti-PD-1 antibodies for solid tumors with high T cell infiltration, such as bladder cancer or melanoma.
C1 [Teran-Navarro, Hector; Zeoli, Andrea; Salines-Cuevas, David; Yanez-Diaz, Sonsoles; Alvarez-Dominguez, Carmen] Inst Invest Marques Valdecilla IDIVAL, Grp Oncol & Nanovacunas, Santander 39011, Cantabria, Spain.
   [Marradi, Marco] Univ Firenze, Dipartimento Chim Ugo Schiff, I-50019 Florence, Italy.
   [Montoya, Noemi; Alvarez-Dominguez, Carmen] Univ Int La Rioja, Fac Ciencias Salud, Grp Invest MEDONLINE, Avda La Paz 137, Logrono 26006, La Rioja, Spain.
   [Gonzalez-Lopez, Elena; Ocejo-Vinyals, Javier Gonzalo] Hosp Univ Marques Valdecilla, Inst Invest Marques Valdecilla IDIVAL, Serv Inmunol, Santander 39008, Spain.
   [Dominguez-Esteban, Mario; Gutierrez-Banos, Jose Luis; Campos-Juanatey, Felix] Hosp Univ Marques Valdecilla, Inst Invest Marques Valdecilla IDIVAL, Serv Urol, Santander 39008, Cantabria, Spain.
   [Yanez-Diaz, Sonsoles] Hosp Univ Marques Valdecilla, Inst Invest Marques Valdecilla IDIVAL, Serv Dermatol, Santander 39008, Cantabria, Spain.
   [Garcia-Castano, Almudena; Rivera, Fernando; Duran, Ignacio] Hosp Univ Marques Valdecilla, Inst Invest Marques Valdecilla IDIVAL, Serv Oncol Med, Santander 39008, Cantabria, Spain.
C3 Hospital Universitario Marques de Valdecilla (HUMV); University of Florence; Universidad Internacional de La Rioja (UNIR); Hospital Universitario Marques de Valdecilla (HUMV); Hospital Universitario Marques de Valdecilla (HUMV); Hospital Universitario Marques de Valdecilla (HUMV); Hospital Universitario Marques de Valdecilla (HUMV)
RP Alvarez-Dominguez, C (通讯作者)，Inst Invest Marques Valdecilla IDIVAL, Grp Oncol & Nanovacunas, Santander 39011, Cantabria, Spain.; Alvarez-Dominguez, C (通讯作者)，Univ Int La Rioja, Fac Ciencias Salud, Grp Invest MEDONLINE, Avda La Paz 137, Logrono 26006, La Rioja, Spain.
EM hteran35@hotmail.com; andrea.zeoli@libero.it; davidsalcines@gmail.com; marco.marradi@unifi.it; noemi.montoya@unir.net; elena.gonzalez@scsalud.es; javiergonzalo.ocejo@scsalud.es; mario.dominguez@scsalud.es; joseluis.gutierrez@scsalud.es; felix.campos@scsalud.es; sonsolesjuana.yanez@scsalud.es; almudena.garcia@scsalud.es; fernando.rivera@scsalud.es; ignaciojose.duran@scsalud.es; carmen.alvarezd@scsalud.es
FU CICYT program of the Ministry of Science and Innovation [SAF2012-34203]; European FEDER funds "A new way of making Europe"; COST European action ENOVA [CA-16231]; Instituto de Salud Carlos III (ISCIII) [DTS18-00022, PI19-01580]; Bio-Health Research Program of Cantabria Government [INNVAL17/01]; AstraZeneca; UNIR; Bio-Health research program of the Cantabria government; COST European action INNOGLY [CA-18103]
CR Alexandrov LB, 2013, NATURE, V500, P415, DOI 10.1038/nature12477
   Calderon-Gonzalez R, 2017, NANOSCALE, V9, P10721, DOI 10.1039/c7nr02494k
   Calderon-Gonzalez R, 2016, ONCOTARGET, V7, P16855, DOI 10.18632/oncotarget.7806
   Calderon-Gonzalez R, 2015, HUM VACC IMMUNOTHER, V11, P2501, DOI 10.1080/21645515.2015.1063756
   Cheng JP, 2013, J BIOMED NANOTECHNOL, V9, P1362, DOI 10.1166/jbn.2013.1536
   De Liaño AG, 2018, THER ADV UROL, V10, P455, DOI 10.1177/1756287218814100
   Dmytryk V, 2020, J BIOL RES-BOLL SOC, V93, P30, DOI 10.4081/jbr.2020.8632
   Duan QQ, 2020, TRENDS CANCER, V6, P605, DOI 10.1016/j.trecan.2020.02.022
   Hernández-Flores KG, 2015, BIOMED RES INT, V2015, P0, DOI 10.1155/2015/360741
   Hu HG, 2020, FRONT CHEM, V8, P0, DOI 10.3389/fchem.2020.00601
   Huang P, 2015, EXP THER MED, V9, P162, DOI 10.3892/etm.2014.2060
   John BA, 2017, ONCOTARGET, V8, P57766, DOI 10.18632/oncotarget.17714
   Joseph M, 2019, FRONT ONCOL, V9, P0, DOI 10.3389/fonc.2019.01270
   Klemm F, 2020, CELL, V181, P1643, DOI 10.1016/j.cell.2020.05.007
   Kuhn S, 2013, J IMMUNOL, V191, P1984, DOI 10.4049/jimmunol.1301135
   Le DT, 2015, J CLIN ONCOL, V33, P1325, DOI 10.1200/JCO.2014.57.4244
   Marradi M, 2013, CHEM SOC REV, V42, P4728, DOI 10.1039/c2cs35420a
   Martínez-Avila O, 2009, CHEM-EUR J, V15, P9874, DOI 10.1002/chem.200900923
   Maueröder C, 2016, CELL DEATH DIFFER, V23, P1016, DOI 10.1038/cdd.2016.4
   McDougal CE, 2018, PATHOGENS, V7, P0, DOI 10.3390/pathogens7010008
   Naran K, 2018, FRONT MICROBIOL, V9, P0, DOI 10.3389/fmicb.2018.03158
   Noguera-Ortega E, 2018, SCI REP-UK, V8, P0, DOI 10.1038/s41598-018-33253-w
   Ribas A, 2017, CELL, V170, P1109, DOI 10.1016/j.cell.2017.08.027
   Rodriguez-Del Rio E, 2015, VACCINE, V33, P1465, DOI 10.1016/j.vaccine.2015.01.062
   Sacco JJ, 2016, HUM VACC IMMUNOTHER, V12, P1085, DOI 10.1080/21645515.2015.1121338
   Sharma P, 2017, CELL, V168, P707, DOI 10.1016/j.cell.2017.01.017
   Shinde P, 2018, SCI REP-UK, V8, P0, DOI 10.1038/s41598-018-23943-w
   Terán-Navarro H, 2019, ONCOIMMUNOLOGY, V8, P0, DOI 10.1080/2162402X.2018.1541534
   Wood LM, 2008, IMMUNOL RES, V42, P233, DOI 10.1007/s12026-008-8087-0
   Yao YH, 2020, FRONT MOL BIOSCI, V7, P0, DOI 10.3389/fmolb.2020.00193
   Yu MW, 2021, FRONT IMMUNOL, V12, P0, DOI 10.3389/fimmu.2021.676301
   Zhong C, 2021, FRONT ONCOL, V11, P0, DOI 10.3389/fonc.2021.589680
   Zhou M, 2016, NAT COMMUN, V7, P0, DOI 10.1038/ncomms13240
NR 33
TC 11
Z9 12
U1 0
U2 13
PU MDPI
PI BASEL
PA ST ALBAN-ANLAGE 66, CH-4052 BASEL, SWITZERLAND
SN 
EI 2072-6694
J9 CANCERS
JI Cancers
PD MAY 15
PY 2022
VL 14
IS 10
BP 
EP 
DI 10.3390/cancers14102413
PG 16
WC Oncology
SC Oncology
GA 1R3QP
UT WOS:000803287900001
PM 35626016
DA 2025-02-17
ER

PT J
AU Li, JW
   Yan, XL
   Liang, C
   Chen, HM
   Liu, MM
   Wu, ZK
   Zheng, JM
   Dang, JS
   La, X
   Liu, Q
AF Li, Jinwei
   Yan, Xianlei
   Liang, Cong
   Chen, Hongmou
   Liu, Meimei
   Wu, Zhikang
   Zheng, Jiemin
   Dang, Junsun
   La, Xiaojin
   Liu, Quan
TI Comprehensive Analysis of the Differential Expression and Prognostic Value of Histone Deacetylases in Glioma
SO FRONTIERS IN CELL AND DEVELOPMENTAL BIOLOGY
LA English
DT Article
DE bioinformatics analysis; HDACs; immune infiltration; CGGA; Chinese Glioma Genome Atlas; biomarker; glioma
ID adjuvant temozolomide; poor-prognosis; web server; cancer; hdac6; radiotherapy; acetylation; progression; concomitant; repression
AB Gliomas are the most common and aggressive malignancies of the central nervous system. Histone deacetylases (HDACs) are important targets in cancer treatment. They regulate complex cellular mechanisms that influence tumor biology and immunogenicity. However, little is known about the function of HDACs in glioma. The Oncomine, Human Protein Atlas, Gene Expression Profiling Interactive Analysis, Broad Institute Cancer Cell Line Encyclopedia, Chinese Glioma Genome Atlas, OmicShare, cBioPortal, GeneMANIA, STRING, and TIMER databases were utilized to analyze the differential expression, prognostic value, and genetic alteration of HDAC and immune cell infiltration in patients with glioma. HDAC1/2 were considerable upregulated whereas HDAC11 was significantly downregulated in cancer tissues. HDAC1/2/3/4/5/7/8/11 were significantly correlated with the clinical glioma stage. HDAC1/2/3/10 were strongly upregulated in 11 glioma cell lines. High HDCA1/3/7 and low HDAC4/5/11 mRNA levels were significantly associated with overall survival and disease-free survival in glioma. HDAC1/2/3/4/5/7/9/10/11 are potential useful biomarkers for predicting the survival of patients with glioma. The functions of HDACs and 50 neighboring genes were primarily related to transcriptional dysregulation in cancers and the Notch, cGMP-PKG, and thyroid hormone signaling pathways. HDAC expression was significantly correlated with the infiltration of B cells, CD4(+) T cells, CD8(+) T cells, macrophages, neutrophils, and dendritic cells in glioma. Our study indicated that HDACs are putative precision therapy targets and prognostic biomarkers of survival in glioma patients.
C1 [Li, Jinwei; Yan, Xianlei; Liang, Cong; Chen, Hongmou; Liu, Meimei; Wu, Zhikang; Zheng, Jiemin; Dang, Junsun; Liu, Quan] Guangxi Med Univ, Dept Neurosurg, Affliated Hosp 4, Liuzhou, Peoples R China.
   [La, Xiaojin] North China Univ Sci & Technol, Coll Tradit Chinese Med, Tangshan, Peoples R China.
C3 Guangxi Medical University; North China University of Science & Technology
RP Liu, Q (通讯作者)，Guangxi Med Univ, Dept Neurosurg, Affliated Hosp 4, Liuzhou, Peoples R China.; La, X (通讯作者)，North China Univ Sci & Technol, Coll Tradit Chinese Med, Tangshan, Peoples R China.
EM liuq0928@163.com; laxiaojin@ncst.edu.cn
FU Science and Technology Department of Guangxi Zhuang Autonomous Region [2018GXNSFAA294026]; Guangxi Natural Science Foundation [2018GXNSFAA294026]
CR Abdelfattah N, 2018, NAT COMMUN, V9, P0, DOI 10.1038/s41467-018-06808-8
   Unknown -, 2020, HDAC11 DEFICIENCY DI, V0, P0
   Asplund A, 2012, PROTEOMICS, V12, P2067, DOI 10.1002/pmic.201100504
   Auzmendi-Iriarte J, 2019, NEURO-ONCOLOGY, V21, P53, DOI 10.1093/neuonc/noz126.192
   Azagra A, 2016, J EXP MED, V213, P2591, DOI 10.1084/jem.20150821
   Bennani-Baiti IM, 2011, EPIGENOMICS-UK, V3, P715, DOI 10.2217/epi.11.93
   Cerami E, 2012, CANCER DISCOV, V2, P401, DOI 10.1158/2159-8290.CD-12-0095
   Chauchereau A, 2004, ONCOGENE, V23, P8777, DOI 10.1038/sj.onc.1208128
   Cohen TJ, 2011, NAT COMMUN, V2, P0, DOI 10.1038/ncomms1255
   Cutano V, 2019, MOL ONCOL, V13, P1651, DOI 10.1002/1878-0261.12503
   Dompierre JP, 2007, J NEUROSCI, V27, P3571, DOI 10.1523/JNEUROSCI.0037-07.2007
   Dovey OM, 2013, BLOOD, V121, P1335, DOI 10.1182/blood-2012-07-441949
   Franz M, 2018, NUCLEIC ACIDS RES, V46, PW60, DOI 10.1093/nar/gky311
   Ghandi M, 2019, NATURE, V569, P503, DOI 10.1038/s41586-019-1186-3
   Glozak MA, 2007, ONCOGENE, V26, P5420, DOI 10.1038/sj.onc.1210610
   Gutmann DH, 2002, CANCER RES, V62, P2085
   Haberland M, 2009, NAT REV GENET, V10, P32, DOI 10.1038/nrg2485
   Heideman MR, 2013, BLOOD, V121, P2038, DOI 10.1182/blood-2012-08-450916
   Ho TCS, 2020, J MED CHEM, V63, P12460, DOI 10.1021/acs.jmedchem.0c00830
   Hua WK, 2017, BLOOD, V130, P2619, DOI 10.1182/blood-2017-03-771386
   Huang YX, 2018, ONCOTARGETS THER, V11, P2177, DOI 10.2147/OTT.S164583
   Hubbert C, 2002, NATURE, V417, P455, DOI 10.1038/417455a
   Jones PA, 2007, CELL, V128, P683, DOI 10.1016/j.cell.2007.01.029
   Kang ZH, 2014, PLOS ONE, V9, P0, DOI 10.1371/journal.pone.0098894
   Kashyap K, 2021, J BIOMOL STRUCT DYN, V39, P502, DOI 10.1080/07391102.2019.1711191
   Kikuchi S, 2015, LEUKEMIA, V29, P1918, DOI 10.1038/leu.2015.83
   Kovacs JJ, 2005, MOL CELL, V18, P601, DOI 10.1016/j.molcel.2005.04.021
   Krauze AV, 2015, INT J RADIAT ONCOL, V92, P986, DOI 10.1016/j.ijrobp.2015.04.038
   Li H, 2020, MOL MED REP, V21, P822, DOI 10.3892/mmr.2019.10869
   Li TW, 2017, CANCER RES, V77, PE108, DOI 10.1158/0008-5472.CAN-17-0307
   Li YX, 2015, MOL CELL BIOL, V35, P3547, DOI 10.1128/MCB.00400-15
   Lienlaf M, 2016, MOL ONCOL, V10, P735, DOI 10.1016/j.molonc.2015.12.012
   Linares A, 2019, MOL ONCOL, V13, P1534, DOI 10.1002/1878-0261.12505
   Lo Cascio C, 2019, NEURO-ONCOLOGY, V21, P239
   Lodrini M, 2013, NUCLEIC ACIDS RES, V41, P6018, DOI 10.1093/nar/gkt346
   Ma PP, 2013, PLOS GENET, V9, P0, DOI 10.1371/journal.pgen.1003377
   Mckinsey TA, 2011, BIOL THERAPEUTIC IMP, V0, P0
   Millard CJ, 2017, TRENDS PHARMACOL SCI, V38, P363, DOI 10.1016/j.tips.2016.12.006
   Miller KM, 2010, NAT STRUCT MOL BIOL, V17, P1144, DOI 10.1038/nsmb.1899
   Nakagawa M, 2007, ONCOL REP, V18, P769
   Neftel C, 2019, CELL, V178, P835, DOI 10.1016/j.cell.2019.06.024
   Ning YL, 2020, J IMMUNOTHER CANCER, V8, P0, DOI 10.1136/jitc-2020-000529
   Ostrom QT, 2019, NEURO-ONCOLOGY, V21, PV1, DOI 10.1093/neuonc/noz150
   Pacheco M, 2012, MODERN PATHOL, V25, P222, DOI 10.1038/modpathol.2011.157
   Park HS, 2021, INT J MOL SCI, V22, P0, DOI 10.3390/ijms22105398
   Philips RL, 2019, ELIFE, V8, P0, DOI 10.7554/eLife.43821
   Pomeroy SL, 2002, NATURE, V415, P436, DOI 10.1038/415436a
   Rhodes DR, 2007, NEOPLASIA, V9, P166, DOI 10.1593/neo.07112
   Ridinger J, 2018, SCI REP-UK, V8, P0, DOI 10.1038/s41598-018-28265-5
   Sandhu SK, 2012, P NATL ACAD SCI USA, V109, P20047, DOI 10.1073/pnas.1213764109
   Santoro F, 2013, BLOOD, V121, P3459, DOI 10.1182/blood-2012-10-461988
   Sengupta N, 2004, J CELL BIOCHEM, V93, P57, DOI 10.1002/jcb.20179
   Seo J, 2014, J BREAST CANCER, V17, P323, DOI 10.4048/jbc.2014.17.4.323
   Seo YJ, 2014, ACS CHEM NEUROSCI, V5, P588, DOI 10.1021/cn500021p
   Seto E, 2014, CSH PERSPECT BIOL, V6, P0, DOI 10.1101/cshperspect.a018713
   Simoes-Pires C, 2013, MOL NEURODEGENER, V8, P0, DOI 10.1186/1750-1326-8-7
   Song Y, 2014, MOL CANCER, V13, P0, DOI 10.1186/1476-4598-13-65
   Song YF, 2020, NEURO-ONCOLOGY, V22, P46, DOI 10.1093/neuonc/noz136
   Stengel KR, 2019, NUCLEIC ACIDS RES, V47, P10612, DOI 10.1093/nar/gkz816
   Stengel KR, 2015, MOL CELL BIOL, V35, P3854, DOI 10.1128/MCB.00706-15
   Stupp R, 2005, NEW ENGL J MED, V352, P987, DOI 10.1056/NEJMoa043330
   Stupp R, 2009, LANCET ONCOL, V10, P459, DOI 10.1016/S1470-2045(09)70025-7
   Sun LX, 2006, CANCER CELL, V9, P287, DOI 10.1016/j.ccr.2006.03.003
   Szklarczyk D, 2019, NUCLEIC ACIDS RES, V47, PD607, DOI 10.1093/nar/gky1131
   Tang ZF, 2017, NUCLEIC ACIDS RES, V45, PW98, DOI 10.1093/nar/gkx247
   Thole TM, 2017, CELL DEATH DIS, V8, P0, DOI 10.1038/cddis.2017.49
   Thurn KT, 2013, MOL CANCER THER, V12, P2078, DOI 10.1158/1535-7163.MCT-12-1242
   Trzeciakiewicz H, 2020, NAT COMMUN, V11, P0, DOI 10.1038/s41467-020-19317-4
   Tsai CY, 2021, INT J MOL SCI, V22, P0, DOI 10.3390/ijms22115907
   Wang XQ, 2017, ONCOTARGET, V8, P48027, DOI 10.18632/oncotarget.18227
   Wang YZ, 2018, BREAST CANCER RES, V20, P0, DOI 10.1186/s13058-018-1018-7
   Wang ZK, 2014, EPIGENOMICS-UK, V6, P139, DOI 10.2217/epi.13.73
   Wilson AJ, 2008, MOL BIOL CELL, V19, P4062, DOI 10.1091/mbc.E08-02-0139
   Yang J, 2021, FRONT ONCOL, V11, P0, DOI 10.3389/fonc.2021.661620
   Yue LZ, 2020, BLOOD, V135, P191, DOI 10.1182/blood.2019895326
   Zhang XH, 2007, MOL CELL, V27, P197, DOI 10.1016/j.molcel.2007.05.033
   Zhao Z, 2020, CHINESE GLIOMA GENOM, V0, P0
   Zhu P, 2004, CANCER CELL, V5, P455, DOI 10.1016/S1535-6108(04)00114-X
NR 78
TC 9
Z9 9
U1 0
U2 3
PU FRONTIERS MEDIA SA
PI LAUSANNE
PA AVENUE DU TRIBUNAL FEDERAL 34, LAUSANNE, CH-1015, SWITZERLAND
SN 2296-634X
EI 
J9 FRONT CELL DEV BIOL
JI Front. Cell. Dev. Biol.
PD MAR 10
PY 2022
VL 10
IS 
BP 
EP 
DI 10.3389/fcell.2022.840759
PG 16
WC Cell Biology; Developmental Biology
SC Cell Biology; Developmental Biology
GA 0E5UB
UT WOS:000776745400001
PM 35359455
DA 2025-02-17
ER

PT J
AU Wang, J
   Shi, F
   Shan, AJ
AF Wang, Jin
   Shi, Fei
   Shan, Aijun
TI Transcriptome profile and clinical characterization of ICOS expression in gliomas
SO FRONTIERS IN ONCOLOGY
LA English
DT Article
DE ICOS; immune response; prognosis; glioma; Treg
ID regulatory t-cells; plasmacytoid dendritic cells; indoleamine 2,3-dioxygenase; cancer; immunosuppression; responses; pathway
AB Inducible co-stimulator (ICOS), an immune costimulatory molecule, has been found to play an essential role across various malignancies. This study investigated the transcriptome profile and clinical characterization of ICOS in gliomas. Clinical information and transcriptome data of 301 glioma samples were downloaded from the Chinese Glioma Genome Atlas (CGGA) dataset for analysis (CGGA301 cohort). Furthermore, the results were validated in 697 samples with RNAseq data from the TCGA glioma dataset and 325 gliomas with RNAseq data from the CGGA325 dataset. Immunohistochemistry was performed to evaluate ICOS protein expression across different WHO grades in a tissue microarray (TMA). In addition, single-cell sequencing data from CGGA and GSE 163108 datasets were used to analyze the ICOS expression across different cell types. Statistical analyses and figure production were performed with R-language. We found that ICOS was significantly upregulated in higher-grade, IDH wild type, and mesenchymal subtype of gliomas. Functional enrichment analyses revealed that ICOS was mainly involved in glioma-related immune response. Moreover, ICOS showed a robust correlation with other immune checkpoints, including the PD1/PD-L1/PD-L2 pathway, CTLA4, ICOSL (ICOS ligand), and IDO1. Subsequent Tumor Immune Dysfunction and Exclusion (TIDE) analysis revealed that GBM patients with higher ICOS expression seemed to be more sensitive to ICB therapy. Furthermore, based on seven clusters of metagenes, GSVA identified that ICOS was tightly associated with HCK, LCK, MHC-I, MHC-II, STAT1, and interferon, especially with LCK, suggesting a strong correlation between ICOS and T-cell activity in gliomas. In cell lineage analysis, Higher-ICOS gliomas tended to recruit dendritic cells, monocytes, and macrophages into the tumor microenvironment. Single-cell sequencing analysis indicated that ICOS was highly expressed by regulatory T cells (Tregs), especially in mature Tregs. Finally, patients with higher ICOS had shortened survival. ICOS was an independent prognosticator for glioma patients. In conclusion, higher ICOS is correlated with more malignancy of gliomas and is significantly associated with Treg activity among glioma-related immune responses. Moreover, ICOS could contribute as an independent prognostic factor for gliomas. Our study highlights the role of ICOS in glioma and may facilitate therapeutic strategies targeting ICOS for glioma.
C1 [Wang, Jin; Shi, Fei; Shan, Aijun] Jinan Univ, Shenzhen Peoples Hosp, Clin Med Coll 2, Dept Emergency, Shenzhen, Peoples R China.
   Southern Univ Sci & Technol, Affiliated Hosp 1, Shenzhen, Peoples R China.
C3 Jinan University; Southern University of Science & Technology
RP Wang, J; Shi, F; Shan, AJ (通讯作者)，Jinan Univ, Shenzhen Peoples Hosp, Clin Med Coll 2, Dept Emergency, Shenzhen, Peoples R China.
EM szph3022@szhospital.com; shi.fei@szhospital.com; shanaj@139.com
FU Shenzhen People's Hospital;  [SYJCYJ202001]
CR Aran D, 2017, GENOME BIOL, V18, P0, DOI 10.1186/s13059-017-1349-1
   Bogunovic D, 2009, P NATL ACAD SCI USA, V106, P20429, DOI 10.1073/pnas.0905139106
   Brown CE, 2016, NEW ENGL J MED, V375, P2561, DOI 10.1056/NEJMoa1610497
   Chen R, 2021, FRONT IMMUNOL, V12, P0, DOI 10.3389/fimmu.2021.713757
   Conrad C, 2012, CANCER RES, V72, P5240, DOI 10.1158/0008-5472.CAN-12-2271
   Downs-Canner S, 2017, NAT COMMUN, V8, P0, DOI 10.1038/ncomms14649
   Edwards J, 2019, CLIN CANCER RES, V25, P3247, DOI 10.1158/1078-0432.CCR-18-4011
   Faget J, 2013, ONCOIMMUNOLOGY, V2, P0, DOI 10.4161/onci.23185
   Faget J, 2012, CANCER RES, V72, P6130, DOI 10.1158/0008-5472.CAN-12-2409
   Fan XZ, 2014, J EXP MED, V211, P715, DOI 10.1084/jem.20130590
   Giraldo NA, 2017, CLIN CANCER RES, V23, P4416, DOI 10.1158/1078-0432.CCR-16-2848
   Gousias K, 2013, J NEUROIMMUNOL, V264, P84, DOI 10.1016/j.jneuroim.2013.09.001
   Guo YX, 2021, BIOMATERIALS, V276, P0, DOI 10.1016/j.biomaterials.2021.121018
   Hänzelmann S, 2013, BMC BIOINFORMATICS, V14, P0, DOI 10.1186/1471-2105-14-7
   Herman S, 2004, IMMUNOL INVEST, V33, P351, DOI 10.1081/IMM-120039865
   Huang XM, 2014, CANCER SCI, V105, P150, DOI 10.1111/cas.12327
   Hutloff A, 1999, NATURE, V397, P263, DOI 10.1038/16717
   Iwata R, 2020, NEURO-ONCOLOGY, V22, P333, DOI 10.1093/neuonc/noz204
   Jiang P, 2018, NAT MED, V24, P1550, DOI 10.1038/s41591-018-0136-1
   Le KS, 2016, CANCER RES, V76, P4648, DOI 10.1158/0008-5472.CAN-15-0589
   Lee H, 2010, J CANCER RES CLIN, V136, P1445, DOI 10.1007/s00432-010-0800-4
   Li GZ, 2017, ONCOIMMUNOLOGY, V6, P0, DOI 10.1080/2162402X.2017.1328339
   Liu FK, 2020, CANCER CELL INT, V20, P0, DOI 10.1186/s12935-019-1085-6
   Liu S, 2018, ONCOIMMUNOLOGY, V7, P0, DOI 10.1080/2162402X.2017.1382792
   Mathewson ND, 2021, CELL, V184, P1281, DOI 10.1016/j.cell.2021.01.022
   Meng XQ, 2020, NAT COMMUN, V11, P0, DOI 10.1038/s41467-019-14036-x
   Mesturini R, 2006, EUR J IMMUNOL, V36, P2601, DOI 10.1002/eji.200535571
   Mesturini R, 2013, CYTOKINE, V64, P322, DOI 10.1016/j.cyto.2013.05.021
   Mo LJ, 2017, VACCINE, V35, P5932, DOI 10.1016/j.vaccine.2017.08.093
   Morad G, 2021, CELL, V184, P5309, DOI 10.1016/j.cell.2021.09.020
   Munn DH, 2007, J CLIN INVEST, V117, P1147, DOI 10.1172/JCI31178
   Nagase H, 2017, INT J CANCER, V140, P686, DOI 10.1002/ijc.30475
   Nelson MH, 2015, J IMMUNOL, V194, P1737, DOI 10.4049/jimmunol.1401082
   Pedroza-Gonzalez A, 2015, ONCOIMMUNOLOGY, V4, P0, DOI 10.1080/2162402X.2015.1008355
   Pratama A, 2015, NAT COMMUN, V6, P0, DOI 10.1038/ncomms7436
   Rody A, 2009, BREAST CANCER RES, V11, P0, DOI 10.1186/bcr2234
   Schepp J, 2017, FRONT IMMUNOL, V8, P0, DOI 10.3389/fimmu.2017.00964
   Sherman BT, 2022, NUCLEIC ACIDS RES, V50, PW216, DOI 10.1093/nar/gkac194
   Stone EL, 2015, IMMUNITY, V42, P239, DOI 10.1016/j.immuni.2015.01.017
   Strauss L, 2008, J IMMUNOL, V180, P2967, DOI 10.4049/jimmunol.180.5.2967
   Subramanian A, 2005, P NATL ACAD SCI USA, V102, P15545, DOI 10.1073/pnas.0506580102
   Toker A, 2018, CLIN CANCER RES, V24, P5685, DOI 10.1158/1078-0432.CCR-18-0554
   Vandenberk L, 2012, IMMUNOTHERAPY-UK, V4, P675, DOI 10.2217/IMT.12.64
   Wallin JJ, 2001, J IMMUNOL, V167, P132, DOI 10.4049/jimmunol.167.1.132
   Wang XZ, 2019, BIOCHEM BIOPH RES CO, V518, P590, DOI 10.1016/j.bbrc.2019.08.096
   Wang ZL, 2019, ONCOIMMUNOLOGY, V8, P0, DOI 10.1080/2162402X.2018.1541535
   Wei J, 2020, MOD RHEUMATOL, V30, P509, DOI 10.1080/14397595.2019.1651446
   Weinstein JN, 2013, NAT GENET, V45, P1113, DOI 10.1038/ng.2764
   Wikenheiser DJ, 2016, FRONT IMMUNOL, V7, P0, DOI 10.3389/fimmu.2016.00304
   Wolchok JD, 2017, NEW ENGL J MED, V377, P1345, DOI 10.1056/NEJMoa1709684
   Yu GC, 2012, OMICS, V16, P284, DOI 10.1089/omi.2011.0118
   Yu K, 2020, NATL SCI REV, V7, P1306, DOI 10.1093/nsr/nwaa099
   Zamarin D, 2017, NAT COMMUN, V8, P0, DOI 10.1038/ncomms14340
   Zhang Y, 2016, ONCOIMMUNOLOGY, V5, P0, DOI 10.1080/2162402X.2016.1141857
   Zhang Y, 2021, CELL DEATH DIS, V12, P0, DOI 10.1038/s41419-021-04427-8
   Zhao Z, 2021, GENOM PROTEOM BIOINF, V19, P1, DOI 10.1016/j.gpb.2020.10.005
NR 56
TC 6
Z9 6
U1 1
U2 6
PU FRONTIERS MEDIA SA
PI LAUSANNE
PA AVENUE DU TRIBUNAL FEDERAL 34, LAUSANNE, CH-1015, SWITZERLAND
SN 2234-943X
EI 
J9 FRONT ONCOL
JI Front. Oncol.
PD OCT 6
PY 2022
VL 12
IS 
BP 
EP 
DI 10.3389/fonc.2022.946967
PG 19
WC Oncology
SC Oncology
GA 5Q3KK
UT WOS:000873734400001
PM 36276141
DA 2025-02-17
ER

PT J
AU Codrici, E
   Popescu, ID
   Tanase, C
   Enciu, AM
AF Codrici, Elena
   Popescu, Ionela-Daniela
   Tanase, Cristiana
   Enciu, Ana-Maria
TI Friends with Benefits: Chemokines, Glioblastoma-Associated Microglia/Macrophages, and Tumor Microenvironment
SO INTERNATIONAL JOURNAL OF MOLECULAR SCIENCES
LA English
DT Article
DE tumor microenvironment; glioblastoma; glioblastoma-associated microglia; glioblastoma-associated macrophages; myeloid-derived suppressor cells; dendritic cells; tumor infiltrating lymphocytes; soluble factors; chemokine; specific receptors; gene editing
ID regulatory t-cells; oxygenase-1 expression correlate; human glioma-cells; cancer stem-cells; dendritic cells; suppressor-cells; brain-tumors; growth-factor; antiangiogenic therapy; cxcr4/cxcl12 axis
AB Glioma is the most common primary intracranial tumor and has the greatest prevalence of all brain tumors. Treatment resistance and tumor recurrence in GBM are mostly explained by considerable alterations within the tumor microenvironment, as well as extraordinary cellular and molecular heterogeneity. Soluble factors, extracellular matrix components, tissue-resident cell types, resident or newly recruited immune cells together make up the GBM microenvironment. Regardless of many immune cells, a profound state of tumor immunosuppression is supported and developed, posing a considerable hurdle to cancer cells' immune-mediated destruction. Several studies have suggested that various GBM subtypes present different modifications in their microenvironment, although the importance of the microenvironment in treatment response has yet to be determined. Understanding the microenvironment and how it changes after therapies is critical because it can influence the remaining invasive GSCs and lead to recurrence. This review article sheds light on the various components of the GBM microenvironment and their roles in tumoral development, as well as immune-related biological processes that support the interconnection/interrelationship between different cell types. Also, we summarize the current understanding of the modulation of soluble factors and highlight the dysregulated inflammatory chemokine/specific receptors cascades/networks and their significance in tumorigenesis, cancer-related inflammation, and metastasis.
C1 [Codrici, Elena; Popescu, Ionela-Daniela; Tanase, Cristiana; Enciu, Ana-Maria] Victor Babes Natl Inst Pathol, Bucharest 050096, Romania.
   [Tanase, Cristiana] Titu Maiorescu Univ, Fac Med, Dept Clin Biochem, Bucharest 031593, Romania.
   [Enciu, Ana-Maria] Carol Davila Univ Med & Pharm, Dept Cell Biol & Histol, Bucharest 050474, Romania.
C3 Victor Babes National Institute of Pathology; Carol Davila University of Medicine & Pharmacy; Titu Maiorescu University; Carol Davila University of Medicine & Pharmacy
RP Codrici, E; Popescu, ID; Enciu, AM (通讯作者)，Victor Babes Natl Inst Pathol, Bucharest 050096, Romania.; Enciu, AM (通讯作者)，Carol Davila Univ Med & Pharm, Dept Cell Biol & Histol, Bucharest 050474, Romania.
EM elena.codrici@ivb.ro; daniela.popescu@ivb.ro; cristianatp@yahoo.com; ana.enciu@umfcd.ro
CR Abels ER, 2020, SCI REP-UK, V10, P0, DOI 10.1038/s41598-020-66728-w
   Acker G, 2020, EUR J CANCER, V126, P106, DOI 10.1016/j.ejca.2019.12.005
   Addison CL, 2000, J IMMUNOL, V165, P5269, DOI 10.4049/jimmunol.165.9.5269
   Adeegbe DO, 2013, FRONT IMMUNOL, V4, P0, DOI 10.3389/fimmu.2013.00190
   Ahmed N, 2017, JAMA ONCOL, V3, P1094, DOI 10.1001/jamaoncol.2017.0184
   Ahmed N, 2010, CLIN CANCER RES, V16, P474, DOI 10.1158/1078-0432.CCR-09-1322
   Ahn GO, 2009, ANGIOGENESIS, V12, P159, DOI 10.1007/s10456-009-9135-7
   Akasaki Y, 2004, J IMMUNOL, V173, P4352, DOI 10.4049/jimmunol.173.7.4352
   Akkari L, 2020, SCI TRANSL MED, V12, P0, DOI 10.1126/scitranslmed.aaw7843
   Al-Sammarraie N, 2021, CELLS-BASEL, V10, P0, DOI 10.3390/cells10092342
   Alban TJ, 2020, FRONT IMMUNOL, V11, P0, DOI 10.3389/fimmu.2020.01191
   Alban TJ, 2018, JCI INSIGHT, V3, P0, DOI 10.1172/jci.insight.122264
   Almahariq MF, 2021, IN VIVO, V35, P119, DOI 10.21873/invivo.12239
   Amankulor NM, 2017, GENE DEV, V31, P774, DOI 10.1101/gad.294991.116
   Andersen RS, 2021, CANCERS, V13, P0, DOI 10.3390/cancers13174255
   Angara K, 2018, NEOPLASIA, V20, P1070, DOI 10.1016/j.neo.2018.08.011
   Aurelian L, 2016, ONCOTARGETS THER, V9, P2627, DOI 10.2147/OTT.S63049
   Bagley SJ, 2018, NEURO-ONCOLOGY, V20, P1429, DOI 10.1093/neuonc/noy032
   Bambury RM, 2013, J NEURO-ONCOL, V114, P149, DOI 10.1007/s11060-013-1164-9
   Basheer AS, 2021, CANCERS, V13, P0, DOI 10.3390/cancers13164226
   Bayik D, 2020, CANCER DISCOV, V10, P1210, DOI 10.1158/2159-8290.CD-19-1355
   Bennett ML, 2016, P NATL ACAD SCI USA, V113, PE1738, DOI 10.1073/pnas.1525528113
   Bian S, 2018, NAT METHODS, V15, P748, DOI 10.1038/s41592-018-0118-8
   Binnewies M, 2019, CELL, V177, P556, DOI 10.1016/j.cell.2019.02.005
   Böttcher C, 2019, NAT NEUROSCI, V22, P78, DOI 10.1038/s41593-018-0290-2
   Bowman RL, 2016, CELL REP, V17, P2445, DOI 10.1016/j.celrep.2016.10.052
   Brandenburg S, 2016, ACTA NEUROPATHOL, V131, P365, DOI 10.1007/s00401-015-1529-6
   Brat DJ, 2005, NEURO-ONCOLOGY, V7, P122, DOI 10.1215/S1152851704001061
   Brown CE, 2018, MOL THER, V26, P31, DOI 10.1016/j.ymthe.2017.10.002
   Brown CE, 2016, NEW ENGL J MED, V375, P2561, DOI 10.1056/NEJMoa1610497
   Brown NF, 2018, BRIT J CANCER, V119, P1171, DOI 10.1038/s41416-018-0258-8
   Broz ML, 2014, CANCER CELL, V26, P638, DOI 10.1016/j.ccell.2014.09.007
   Bruyère C, 2011, INT J ONCOL, V38, P1453, DOI 10.3892/ijo.2011.964
   Buonfiglioli A, 2021, ACTA NEUROPATHOL COM, V9, P0, DOI 10.1186/s40478-021-01156-z
   Burger MC, 2019, FRONT IMMUNOL, V10, P0, DOI 10.3389/fimmu.2019.02683
   Buttgereit A, 2016, NAT IMMUNOL, V17, P1397, DOI 10.1038/ni.3585
   Cao XF, 2009, CANCER RES, V69, P8700, DOI 10.1158/0008-5472.CAN-09-1145
   da Fonseca ACC, 2014, J NEUROIMMUNOL, V274, P71, DOI 10.1016/j.jneuroim.2014.06.021
   Chai EQ, 2019, CANCER MANAG RES, V11, P7307, DOI 10.2147/CMAR.S210545
   Chang AL, 2016, CANCER RES, V76, P5671, DOI 10.1158/0008-5472.CAN-16-0144
   Chen HR, 2020, SCI ADV, V6, P0, DOI 10.1126/sciadv.abb2119
   Chen ZH, 2017, CANCER RES, V77, P2266, DOI 10.1158/0008-5472.CAN-16-2310
   Chen ZM, 2019, ONCOTARGETS THER, V12, P8125, DOI 10.2147/OTT.S224721
   Chio CC, 2001, BRIT J CANCER, V85, P1185, DOI 10.1054/bjoc.2001.2055
   Choi BD, 2019, J IMMUNOTHER CANCER, V7, P0, DOI 10.1186/s40425-019-0806-7
   Choi J, 2018, NEUROIMMUNOL NEUROIN, V5, P42, DOI 10.20517/2347-8659.2018.47
   Chow RD, 2017, NAT NEUROSCI, V20, P1329, DOI 10.1038/nn.4620
   Chuang YF, 2021, CELL MOL LIFE SCI, V78, P2683, DOI 10.1007/s00018-020-03725-2
   Codrici E, 2016, STEM CELLS INT, V2016, P0, DOI 10.1155/2016/5728438
   Collin M, 2018, IMMUNOLOGY, V154, P3, DOI 10.1111/imm.12888
   Condamine T, 2016, SCI IMMUNOL, V1, P0, DOI 10.1126/sciimmunol.aaf8943
   Coniglio SJ, 2012, MOL MED, V18, P519, DOI 10.2119/molmed.2011.00217
   DAgostino PM, 2012, ACTA NEUROPATHOL, V124, P599, DOI 10.1007/s00401-012-1018-0
   Daginakatte GC, 2007, HUM MOL GENET, V16, P1098, DOI 10.1093/hmg/ddm059
   De Boeck A, 2020, NAT COMMUN, V11, P0, DOI 10.1038/s41467-020-18569-4
   De Leo A, 2021, CELLS-BASEL, V10, P0, DOI 10.3390/cells10010018
   De S, 2018, DEVELOPMENT, V145, P0, DOI 10.1242/dev.152306
   DiDomenico J, 2018, ONCOIMMUNOLOGY, V7, P0, DOI 10.1080/2162402X.2018.1448329
   Domanska UM, 2011, CRIT REV ONCOL HEMAT, V79, P154, DOI 10.1016/j.critrevonc.2010.07.006
   Domanska UM, 2013, EUR J CANCER, V49, P219, DOI 10.1016/j.ejca.2012.05.005
   Dominguez-Valentin M, 2016, CANCER RES, V76, P5326, DOI 10.1158/0008-5472.CAN-16-1162
   Dubinski D, 2016, NEURO-ONCOLOGY, V18, P807, DOI 10.1093/neuonc/nov280
   El Andaloussi A, 2007, J NEURO-ONCOL, V83, P145, DOI 10.1007/s11060-006-9314-y
   El Andaloussi A, 2006, J NEUROSURG, V105, P430, DOI 10.3171/jns.2006.105.3.430
   El Fatimy R, 2017, MOL THER, V25, P368, DOI 10.1016/j.ymthe.2016.11.004
   Epelman S, 2014, IMMUNITY, V41, P21, DOI 10.1016/j.immuni.2014.06.013
   Erreni M, 2010, EUR J CANCER, V46, P3383, DOI 10.1016/j.ejca.2010.07.022
   Fanelli GN, 2021, GENES-BASEL, V12, P0, DOI 10.3390/genes12030445
   Fecci PE, 2006, CANCER RES, V66, P3294, DOI 10.1158/0008-5472.CAN-05-3773
   Feng X, 2015, ONCOTARGET, V6, P15077, DOI 10.18632/oncotarget.3730
   Feng YX, 2019, NAT COMMUN, V10, P0, DOI 10.1038/s41467-019-10354-2
   Ferris ST, 2020, NATURE, V584, P624, DOI 10.1038/s41586-020-2611-3
   Filley AC, 2018, FRONT ONCOL, V8, P0, DOI 10.3389/fonc.2018.00453
   Finn OJ, 2018, J IMMUNOL, V200, P385, DOI 10.4049/jimmunol.1701302
   Flores CT, 2018, NAT COMMUN, V9, P0, DOI 10.1038/s41467-018-06182-5
   Fossati G, 1999, ACTA NEUROPATHOL, V98, P349, DOI 10.1007/s004010051093
   Friebel E, 2020, CELL, V181, P1626, DOI 10.1016/j.cell.2020.04.055
   Gabellini C, 2008, J NEUROCHEM, V107, P871, DOI 10.1111/j.1471-4159.2008.05661.x
   Garzon-Muvdi Tomas, 2018, ONCOTARGET, V9, P20681, DOI 10.18632/oncotarget.25061
   Geissmann F, 2010, SCIENCE, V327, P656, DOI 10.1126/science.1178331
   Geletneky K, 2017, MOL THER, V25, P2620, DOI 10.1016/j.ymthe.2017.08.016
   Gielen PR, 2016, NEURO-ONCOLOGY, V18, P1253, DOI 10.1093/neuonc/now034
   Gielen PR, 2015, J NEUROPATH EXP NEUR, V74, P390, DOI 10.1097/NEN.0000000000000183
   Gieryng A, 2017, SCI REP-UK, V7, P0, DOI 10.1038/s41598-017-17752-w
   Gieryng A, 2017, LAB INVEST, V97, P498, DOI 10.1038/labinvest.2017.19
   Gieryng A, 2016, WSPOLCZESNA ONKOL, V20, P345, DOI 10.5114/wo.2016.64592
   Ginhoux F, 2013, FRONT CELL NEUROSCI, V7, P0, DOI 10.3389/fncel.2013.00045
   Glass R, 2014, ACTA NEUROPATHOL, V128, P347, DOI 10.1007/s00401-014-1274-2
   Golán I, 2018, CANCERS, V10, P0, DOI 10.3390/cancers10120522
   Gordon S, 2003, NAT REV IMMUNOL, V3, P23, DOI 10.1038/nri978
   Grégoire H, 2020, FRONT PHARMACOL, V11, P0, DOI 10.3389/fphar.2020.00368
   Greter M, 2015, FRONT IMMUNOL, V6, P0, DOI 10.3389/fimmu.2015.00249
   Groblewska M, 2020, INT J MOL SCI, V21, P0, DOI 10.3390/ijms21103704
   Guilliams M, 2014, NAT REV IMMUNOL, V14, P571, DOI 10.1038/nri3712
   Gutmann DH, 2019, NEURON, V104, P442, DOI 10.1016/j.neuron.2019.08.028
   Haage V, 2019, ACTA NEUROPATHOL COM, V7, P0, DOI 10.1186/s40478-019-0665-y
   Hambardzumyan D, 2016, NAT NEUROSCI, V19, P20, DOI 10.1038/nn.4185
   Han JF, 2015, SCI REP-UK, V5, P0, DOI 10.1038/srep11483
   Han S, 2016, ONCOL LETT, V12, P2924, DOI 10.3892/ol.2016.4944
   Haniffa M, 2012, IMMUNITY, V37, P60, DOI 10.1016/j.immuni.2012.04.012
   Hattermann K, 2008, MOL CELL NEUROSCI, V39, P133, DOI 10.1016/j.mcn.2008.03.009
   Hattermann K, 2013, J NEUROIMMUNOL, V260, P47, DOI 10.1016/j.jneuroim.2013.04.006
   Heimberger AB, 2008, CLIN CANCER RES, V14, P5166, DOI 10.1158/1078-0432.CCR-08-0320
   Herting CJ, 2019, BRAIN, V142, P3834, DOI 10.1093/brain/awz331
   Hoeffel G, 2015, IMMUNITY, V42, P665, DOI 10.1016/j.immuni.2015.03.011
   Hoellerbauer P, 2020, CANCER REP-US, V3, P0, DOI 10.1002/cnr2.1269
   Hong TM, 2009, J NEURO-ONCOL, V93, P289, DOI 10.1007/s11060-008-9786-z
   Hor WS, 2003, J LEUKOCYTE BIOL, V73, P363, DOI 10.1189/jlb.0702375
   Hori T, 2019, J CLIN NEUROSCI, V68, P281, DOI 10.1016/j.jocn.2019.07.020
   Huang B, 2006, CANCER RES, V66, P1123, DOI 10.1158/0008-5472.CAN-05-1299
   Huang RS, 2020, FRONT IMMUNOL, V11, P0, DOI 10.3389/fimmu.2020.01008
   Hurt B, 2017, AM J SURG, V214, P938, DOI 10.1016/j.amjsurg.2017.08.003
   Hussain SF, 2006, NEURO-ONCOLOGY, V8, P261, DOI 10.1215/15228517-2006-008
   Iwatsuki K, 2000, NEUROL RES, V22, P465
   Jacobs JFM, 2010, J NEUROIMMUNOL, V225, P195, DOI 10.1016/j.jneuroim.2010.05.020
   Jain P, 2010, J IMMUNOL, V184, P7196, DOI 10.4049/jimmunol.0901404
   Jodele S, 2005, CANCER RES, V65, P3200, DOI 10.1158/0008-5472.CAN-04-3770
   Jordan KR, 2010, P NATL ACAD SCI USA, V107, P4652, DOI 10.1073/pnas.0914879107
   Jung IY, 2018, CANCER RES, V78, P4692, DOI 10.1158/0008-5472.CAN-18-0030
   Kang XH, 2020, FRONT IMMUNOL, V11, P0, DOI 10.3389/fimmu.2020.544563
   Kettenmann H, 2011, PHYSIOL REV, V91, P461, DOI 10.1152/physrev.00011.2010
   Khan S, 2020, INT J MOL SCI, V21, P0, DOI 10.3390/ijms21061954
   Kioi M, 2010, J CLIN INVEST, V120, P694, DOI 10.1172/JCI40283
   Klemm F, 2020, CELL, V181, P1643, DOI 10.1016/j.cell.2020.05.007
   Kmiecik J, 2013, J NEUROIMMUNOL, V264, P71, DOI 10.1016/j.jneuroim.2013.08.013
   Koga T, 2020, NEUROL MED-CHIR, V60, P329, DOI 10.2176/nmc.ra.2020-0091
   Komai T, 2018, FRONT IMMUNOL, V9, P0, DOI 10.3389/fimmu.2018.01364
   Kong ZR, 2018, HUM VACC IMMUNOTHER, V14, P255, DOI 10.1080/21645515.2017.1388481
   Koper OM, 2018, IRISH J MED SCI, V187, P767, DOI 10.1007/s11845-017-1695-8
   Kumar V, 2016, IMMUNITY, V44, P303, DOI 10.1016/j.immuni.2016.01.014
   Ng LG, 2019, NAT REV IMMUNOL, V19, P255, DOI 10.1038/s41577-019-0141-8
   Laoui D, 2016, NAT COMMUN, V7, P0, DOI 10.1038/ncomms13720
   Lathia JD, 2015, GENE DEV, V29, P1203, DOI 10.1101/gad.261982.115
   Laviron M, 2019, FRONT IMMUNOL, V10, P0, DOI 10.3389/fimmu.2019.01799
   Lee EQ, 2018, CLIN CANCER RES, V24, P4643, DOI 10.1158/1078-0432.CCR-18-1025
   Lee JH, 2020, J CANCER, V11, P769, DOI 10.7150/jca.38785
   Lee SJ, 2015, BMC CANCER, V15, P0, DOI 10.1186/s12885-015-2034-y
   Lenz KM, 2018, FRONT IMMUNOL, V9, P0, DOI 10.3389/fimmu.2018.00698
   Lepore F, 2018, FRONT IMMUNOL, V9, P0, DOI 10.3389/fimmu.2018.02750
   Li AH, 2003, J IMMUNOL, V170, P3369, DOI 10.4049/jimmunol.170.6.3369
   Li HQ, 2009, J IMMUNOL, V182, P240, DOI 10.4049/jimmunol.182.1.240
   Liang J, 2014, CLIN CANCER RES, V20, P187, DOI 10.1158/1078-0432.CCR-13-1279
   Liang Z, 2007, BIOCHEM BIOPH RES CO, V359, P716, DOI 10.1016/j.bbrc.2007.05.182
   Liu C, 2008, J NEUROIMMUNOL, V198, P98, DOI 10.1016/j.jneuroim.2008.04.016
   Liu C, 2011, CARCINOGENESIS, V32, P129, DOI 10.1093/carcin/bgq224
   Liu SJ, 2020, GENOME BIOL, V21, P0, DOI 10.1186/s13059-020-01995-4
   Liu ZQ, 2017, NAT COMMUN, V8, P0, DOI 10.1038/ncomms14754
   Locarno CV, 2020, IMMUNOBIOLOGY, V225, P0, DOI 10.1016/j.imbio.2019.10.002
   Lohr J, 2011, CLIN CANCER RES, V17, P4296, DOI 10.1158/1078-0432.CCR-10-2557
   Lu-Emerson C, 2013, NEURO-ONCOLOGY, V15, P1079, DOI 10.1093/neuonc/not082
   Lucarini V, 2021, CANCERS, V13, P0, DOI 10.3390/cancers13030433
   Ludwig A, 2005, J NEUROCHEM, V93, P1293, DOI 10.1111/j.1471-4159.2005.03123.x
   Ludwig A, 2008, J NEUROIMMUNOL, V198, P92, DOI 10.1016/j.jneuroim.2008.04.024
   MacLeod G, 2019, CELL REP, V27, P971, DOI 10.1016/j.celrep.2019.03.047
   Manda-Handzlik A, 2019, CELLS-BASEL, V8, P0, DOI 10.3390/cells8121477
   Mantovani A, 2013, J PATHOL, V229, P176, DOI 10.1002/path.4133
   Mantovani A, 2010, CYTOKINE GROWTH F R, V21, P27, DOI 10.1016/j.cytogfr.2009.11.007
   Martikainen M, 2019, CANCERS, V11, P0, DOI 10.3390/cancers11020186
   Martinenaite E, 2016, ONCOIMMUNOLOGY, V5, P0, DOI 10.1080/2162402X.2016.1238541
   Maru SV, 2008, J NEUROIMMUNOL, V199, P35, DOI 10.1016/j.jneuroim.2008.04.029
   Mason M, 2017, J NEURO-ONCOL, V132, P463, DOI 10.1007/s11060-017-2395-y
   Massara M, 2017, FRONT IMMUNOL, V8, P0, DOI 10.3389/fimmu.2017.01349
   Masuda T, 2019, NATURE, V568, PE4, DOI 10.1038/s41586-019-0924-x
   Mi YJ, 2020, FRONT IMMUNOL, V11, P0, DOI 10.3389/fimmu.2020.00737
   Miao XL, 2018, ONCOL RES, V26, P173, DOI 10.3727/096504017X14841698396865
   Miller SD, 2007, ANN NY ACAD SCI, V1103, P179, DOI 10.1196/annals.1394.023
   Mishalian I, 2013, CANCER IMMUNOL IMMUN, V62, P1745, DOI 10.1007/s00262-013-1476-9
   Morimoto T, 2021, INT J MOL SCI, V22, P0, DOI 10.3390/ijms22073489
   Mount CW, 2018, NAT MED, V24, P572, DOI 10.1038/s41591-018-0006-x
   Movahedi K, 2016, ANTIOXID REDOX SIGN, V25, P775, DOI 10.1089/ars.2016.6704
   Murakami T, 2018, ANTICANCER RES, V38, P5049, DOI 10.21873/anticanres.12824
   Murray PJ, 2014, IMMUNITY, V41, P14, DOI 10.1016/j.immuni.2014.06.008
   Murty S, 2020, ONCOIMMUNOLOGY, V9, P0, DOI 10.1080/2162402X.2020.1757360
   Nakazawa T, 2020, CELLS-BASEL, V9, P0, DOI 10.3390/cells9040998
   Nayak S, 2018, SCI REP-UK, V8, P0, DOI 10.1038/s41598-018-26000-8
   Nduom EK, 2015, NEURO-ONCOLOGY, V17, P9, DOI 10.1093/neuonc/nov151
   Nishie A, 1999, CLIN CANCER RES, V5, P1107
   Noubade R, 2019, FRONT IMMUNOL, V10, P0, DOI 10.3389/fimmu.2019.01014
   Nywening TM, 2016, LANCET ONCOL, V17, P651, DOI 10.1016/S1470-2045(16)00078-4
   Ochocka N, 2021, NAT COMMUN, V12, P0, DOI 10.1038/s41467-021-21407-w
   Oh JW, 2001, J IMMUNOL, V166, P2695, DOI 10.4049/jimmunol.166.4.2695
   Okada M, 2009, INT J ONCOL, V34, P1621, DOI 10.3892/ijo_00000292
   Ooi YC, 2014, CLIN NEUROL NEUROSUR, V119, P125, DOI 10.1016/j.clineuro.2013.12.004
   Owen JL, 2013, FRONT PHYSIOL, V4, P0, DOI 10.3389/fphys.2013.00159
   Paolicelli RC, 2014, FRONT CELL NEUROSCI, V8, P0, DOI 10.3389/fncel.2014.00129
   Pellegatta S, 2006, CANCER RES, V66, P10247, DOI 10.1158/0008-5472.CAN-06-2048
   Perng P, 2015, FRONT ONCOL, V5, P0, DOI 10.3389/fonc.2015.00153
   Ping YF, 2011, J PATHOL, V224, P344, DOI 10.1002/path.2908
   Popescu ID, 2010, ROM BIOTECH LETT, V15, P5654
   Prapa M, 2021, NPJ PRECIS ONCOL, V5, P0, DOI 10.1038/s41698-021-00233-9
   Prionisti I, 2019, FRONT PHARMACOL, V10, P0, DOI 10.3389/fphar.2019.00506
   Prolo LM, 2019, SCI REP-UK, V9, P0, DOI 10.1038/s41598-019-50160-w
   Pyonteck SM, 2013, NAT MED, V19, P1264, DOI 10.1038/nm.3337
   Raber PL, 2014, INT J CANCER, V134, P2853, DOI 10.1002/ijc.28622
   Rahbar A, 2016, ONCOIMMUNOLOGY, V5, P0, DOI 10.1080/2162402X.2015.1075693
   Rajani KR, 2019, FRONT ONCOL, V8, P0, DOI 10.3389/fonc.2018.00656
   Raychaudhuri B, 2015, J NEURO-ONCOL, V122, P293, DOI 10.1007/s11060-015-1720-6
   Raychaudhuri B, 2011, NEURO-ONCOLOGY, V13, P591, DOI 10.1093/neuonc/nor042
   Razavi SM, 2016, FRONT SURG, V3, P0, DOI 10.3389/fsurg.2016.00011
   Rocha CRR, 2020, CELLS-BASEL, V9, P0, DOI 10.3390/cells9122573
   Roberts EW, 2016, CANCER CELL, V30, P324, DOI 10.1016/j.ccell.2016.06.003
   Rodero M, 2008, J CLIN ONCOL, V26, P5957, DOI 10.1200/JCO.2008.17.2833
   Roesch S, 2018, INT J MOL SCI, V19, P0, DOI 10.3390/ijms19020436
   Russell L, 2018, CHIN CLIN ONCOL, V7, P0, DOI 10.21037/cco.2018.04.04
   Russell RGG, 2011, BONE, V49, P2, DOI 10.1016/j.bone.2011.04.022
   Sagiv JY, 2015, CELL REP, V10, P562, DOI 10.1016/j.celrep.2014.12.039
   Saijo K, 2011, NAT REV IMMUNOL, V11, P775, DOI 10.1038/nri3086
   Salem ML, 2005, J IMMUNOTHER, V28, P220, DOI 10.1097/01.cji.0000156828.75196.0d
   Salmon H, 2016, IMMUNITY, V44, P924, DOI 10.1016/j.immuni.2016.03.012
   Samaras V, 2009, HUM IMMUNOL, V70, P391, DOI 10.1016/j.humimm.2009.03.011
   Sampson JH, 2020, NAT REV CANCER, V20, P12, DOI 10.1038/s41568-019-0224-7
   Samson A, 2018, SCI TRANSL MED, V10, P0, DOI 10.1126/scitranslmed.aam7577
   Sánchez-Paulete AR, 2016, CANCER DISCOV, V6, P71, DOI 10.1158/2159-8290.CD-15-0510
   Sankowski R, 2019, NAT NEUROSCI, V22, P2098, DOI 10.1038/s41593-019-0532-y
   Schaller TH, 2017, EXPERT REV VACCINES, V16, P27, DOI 10.1080/14760584.2016.1218762
   Schernberg A, 2018, CLIN TRANSL RAD ONCO, V10, P47, DOI 10.1016/j.ctro.2018.04.002
   Schiavoni G, 2013, FRONT ONCOL, V3, P0, DOI 10.3389/fonc.2013.00090
   Schiffer D, 2019, CANCERS, V11, P0, DOI 10.3390/cancers11010005
   Sciumè G, 2010, J NEUROIMMUNOL, V224, P8, DOI 10.1016/j.jneuroim.2010.05.019
   Sciumè G, 2010, NEURO-ONCOLOGY, V12, P701, DOI 10.1093/neuonc/nop076
   Serpico AF, 2019, CANCERS, V11, P0, DOI 10.3390/cancers11060819
   Sevenich L, 2018, FRONT IMMUNOL, V9, P0, DOI 10.3389/fimmu.2018.00697
   Shaul ME, 2018, FEBS J, V285, P4316, DOI 10.1111/febs.14524
   Shevtsov M, 2019, FRONT IMMUNOL, V10, P0, DOI 10.3389/fimmu.2019.00454
   Shi TF, 2020, MOL BIOL REP, V47, P2723, DOI 10.1007/s11033-020-05371-0
   Shono K, 2020, SCI REP-UK, V10, P0, DOI 10.1038/s41598-020-71857-3
   Singh AK, 2013, CYTOKINE GROWTH F R, V24, P41, DOI 10.1016/j.cytogfr.2012.08.007
   Sippel TR, 2011, CLIN CANCER RES, V17, P6992, DOI 10.1158/1078-0432.CCR-11-1107
   Soehnlein O, 2010, NAT REV IMMUNOL, V10, P427, DOI 10.1038/nri2779
   Soldano S, 2016, PLOS ONE, V11, P0, DOI 10.1371/journal.pone.0166433
   Solga AC, 2015, NEOPLASIA, V17, P776, DOI 10.1016/j.neo.2015.10.002
   Solga AC, 2015, GLIA, V63, P531, DOI 10.1002/glia.22754
   Sousa C, 2017, FRONT IMMUNOL, V8, P0, DOI 10.3389/fimmu.2017.00198
   Spranger S, 2017, CANCER CELL, V31, P711, DOI 10.1016/j.ccell.2017.04.003
   Srivastava S, 2015, TRENDS IMMUNOL, V36, P494, DOI 10.1016/j.it.2015.06.004
   Staller P, 2003, NATURE, V425, P307, DOI 10.1038/nature01874
   Strieter RM, 2006, EUR J CANCER, V42, P768, DOI 10.1016/j.ejca.2006.01.006
   Sun G, 2020, AGING-US, V12, P1114, DOI 10.18632/aging.102648
   Sun T, 2019, CANCER RES, V79, P1239, DOI 10.1158/0008-5472.CAN-18-2725
   Szulzewsky F, 2015, PLOS ONE, V10, P0, DOI 10.1371/journal.pone.0116644
   Tabouret E, 2015, ONCOTARGET, V6, P11664, DOI 10.18632/oncotarget.3256
   Tanase C, 2022, INT J MOL SCI, V23, P0, DOI 10.3390/ijms23020604
   Tanase C, 2015, FUTURE ONCOL, V11, P511, DOI 10.2217/fon.14.238
   Tang XJ, 2020, FRONT GENET, V11, P0, DOI 10.3389/fgene.2020.514363
   Tazzyman S, 2013, SEMIN CANCER BIOL, V23, P149, DOI 10.1016/j.semcancer.2013.02.003
   Terasaki M, 2011, BRAIN TUMOR PATHOL, V28, P89, DOI 10.1007/s10014-010-0013-1
   Thomas RP, 2019, CLIN CANCER RES, V25, P6948, DOI 10.1158/1078-0432.CCR-19-1421
   Toledo CM, 2015, CELL REP, V13, P2425, DOI 10.1016/j.celrep.2015.11.021
   Tomaszewski W, 2019, CLIN CANCER RES, V25, P4202, DOI 10.1158/1078-0432.CCR-18-1627
   Ugolini A, 2020, JCI INSIGHT, V5, P0, DOI 10.1172/jci.insight.138581
   Urra S, 2018, ONCOTARGET, V9, P2445, DOI 10.18632/oncotarget.23502
   van den Bossche WBL, 2018, NEURO-ONCOLOGY, V20, P1494, DOI 10.1093/neuonc/noy082
   VAN MEIR E, 1992, CANCER RES, V52, P4297
   VANROOIJEN N, 1990, CELL TISSUE RES, V260, P215, DOI 10.1007/BF00318625
   Veglia F, 2018, NAT IMMUNOL, V19, P108, DOI 10.1038/s41590-017-0022-x
   Veglia F, 2017, NAT COMMUN, V8, P0, DOI 10.1038/s41467-017-02186-9
   Veglia F, 2017, CURR OPIN IMMUNOL, V45, P43, DOI 10.1016/j.coi.2017.01.002
   Vicari AP, 2002, SEMIN CANCER BIOL, V12, P33, DOI 10.1006/scbi.2001.0400
   Wainwright DA, 2012, CLIN CANCER RES, V18, P6110, DOI 10.1158/1078-0432.CCR-12-2130
   Wainwright DA, 2011, NEURO-ONCOLOGY, V13, P1308, DOI 10.1093/neuonc/nor134
   Wallmann T, 2018, ISCIENCE, V9, P71, DOI 10.1016/j.isci.2018.10.011
   Walters MJ, 2014, BRIT J CANCER, V110, P1179, DOI 10.1038/bjc.2013.830
   Wang JL, 2017, EXP CELL RES, V360, P66, DOI 10.1016/j.yexcr.2017.07.031
   Wang SC, 2012, LAB INVEST, V92, P151, DOI 10.1038/labinvest.2011.128
   Warrington NM, 2007, CANCER RES, V67, P8588, DOI 10.1158/0008-5472.CAN-06-2220
   Warrington NM, 2010, CANCER RES, V70, P5717, DOI 10.1158/0008-5472.CAN-09-3769
   Waugh DJJ, 2008, CLIN CANCER RES, V14, P6735, DOI 10.1158/1078-0432.CCR-07-4843
   Wculek SK, 2020, NAT REV IMMUNOL, V20, P7, DOI 10.1038/s41577-019-0210-z
   Wei J, 2019, J CLIN INVEST, V129, P137, DOI 10.1172/JCI121266
   Wen PY, 2019, CLIN CANCER RES, V25, P5799, DOI 10.1158/1078-0432.CCR-19-0261
   Wick W, 2001, J NEURO-ONCOL, V53, P177, DOI 10.1023/A:1012209518843
   Wilcox JA, 2018, WORLD NEUROSURG, V116, P518, DOI 10.1016/j.wneu.2018.04.020
   Wintterle S, 2003, CANCER RES, V63, P7462
   Wolf SA, 2017, ANNU REV PHYSIOL, V79, P619, DOI 10.1146/annurev-physiol-022516-034406
   Wongsurawat T, 2020, ACTA NEUROPATHOL COM, V8, P0, DOI 10.1186/s40478-020-00963-0
   Workman CJ, 2009, CELL MOL LIFE SCI, V66, P2603, DOI 10.1007/s00018-009-0026-2
   Woroniecka K, 2018, CLIN CANCER RES, V24, P4175, DOI 10.1158/1078-0432.CCR-17-1846
   Wu H, 2021, CNS NEUROSCI THER, V27, P1105, DOI 10.1111/cns.13714
   Würth R, 2014, FRONT CELL NEUROSCI, V8, P0, DOI 10.3389/fncel.2014.00144
   Wynn TA, 2013, NATURE, V496, P445, DOI 10.1038/nature12034
   Xiang XN, 2021, SIGNAL TRANSDUCT TAR, V6, P0, DOI 10.1038/s41392-021-00484-9
   Xu SC, 2020, CANCER LETT, V476, P1, DOI 10.1016/j.canlet.2020.02.002
   Yamamoto H, 2021, J TOXICOL PATHOL, V34, P359, DOI 10.1293/tox.2021-0029
   Yan J, 2019, NAT COMMUN, V10, P0, DOI 10.1038/s41467-018-08271-x
   Yang L, 2015, ONCOTARGETS THER, V8, P3203, DOI 10.2147/OTT.S91626
   Ye LP, 2019, NAT BIOTECHNOL, V37, P1302, DOI 10.1038/s41587-019-0246-4
   Ye XZ, 2012, J IMMUNOL, V189, P444, DOI 10.4049/jimmunol.1103248
   Yee PP, 2020, NAT COMMUN, V11, P0, DOI 10.1038/s41467-020-19193-y
   Yvon ES, 2017, CYTOTHERAPY, V19, P408, DOI 10.1016/j.jcyt.2016.12.005
   Zadora P, 2015, NEUROL NEUROCHIR POL, V49, P41, DOI 10.1016/j.pjnns.2014.12.006
   Zhai LJ, 2017, CLIN CANCER RES, V23, P6650, DOI 10.1158/1078-0432.CCR-17-0120
   Zhang BL, 2020, CLIN EPIGENETICS, V12, P0, DOI 10.1186/s13148-020-00835-3
   Zhang CC, 2016, JNCI-J NATL CANCER I, V108, P0, DOI 10.1093/jnci/djv375
   Zhang F, 2016, ONCOTARGET, V7, P52294, DOI 10.18632/oncotarget.10561
   Zhang QW, 2012, PLOS ONE, V7, P0, DOI 10.1371/journal.pone.0050946
   Zhu CB, 2017, ACTA NEUROPATHOL COM, V5, P0, DOI 10.1186/s40478-016-0405-5
   Zhu GD, 2021, CELL DEATH DIS, V12, P0, DOI 10.1038/s41419-021-04000-3
   Zhu HY, 2017, ONCOTARGET, V8, P12145, DOI 10.18632/oncotarget.14553
   Zhu S, 2020, PHARMACOL RES, V159, P0, DOI 10.1016/j.phrs.2020.104980
   Zimmermann K, 2020, CANCERS, V12, P0, DOI 10.3390/cancers12020375
   Zuckermann M, 2015, NAT COMMUN, V6, P0, DOI 10.1038/ncomms8391
NR 302
TC 32
Z9 33
U1 1
U2 27
PU MDPI
PI BASEL
PA ST ALBAN-ANLAGE 66, CH-4052 BASEL, SWITZERLAND
SN 1661-6596
EI 1422-0067
J9 INT J MOL SCI
JI Int. J. Mol. Sci.
PD MAR 15
PY 2022
VL 23
IS 5
BP 
EP 
DI 10.3390/ijms23052509
PG 36
WC Biochemistry & Molecular Biology; Chemistry, Multidisciplinary
SC Biochemistry & Molecular Biology; Chemistry
GA ZT9AZ
UT WOS:000769442500001
PM 35269652
DA 2025-02-17
ER

PT J
AU Choi, JM
   Lim, SH
   Liu, ZP
   Lee, TK
   Rhee, JH
   Yoon, MS
   Min, JJ
   Jung, S
AF Choi, Jin Myung
   Lim, Sa-Hoe
   Liu, Zhi-Peng
   Lee, Tae Kyu
   Rhee, Joon Haeng
   Yoon, Mee Sun
   Min, Jung-Joon
   Jung, Shin
TI Flagellin synergistically enhances anti-tumor effect of EGFRvIII peptide in a glioblastoma-bearing mouse brain tumor model
SO BMC CANCER
LA English
DT Article
DE Glioblastoma; Immunotherapy; EGFRvIII; Flagellin; Adjuvant
ID growth-factor receptor; infiltrating lymphocytes; dendritic cells; immune cells; immunotherapy; vaccination; mechanisms; survival
AB Background Glioblastoma (GBM) is the most aggressive type of brain tumor with heterogeneity and strong invasive ability. Treatment of GBM has not improved significantly despite the progress of immunotherapy and classical therapy. Epidermal growth factor receptor variant III (EGFRvIII), one of GBM-associated mutants, is regarded as an ideal therapeutic target in EGFRvIII-expressed GBM patients because it is a tumor-specific receptor expressed only in tumors. Flagellin B (FlaB) originated from Vibrio vulnificus, is known as a strong adjuvant that enhances innate and adaptive immunity in various vaccine models. This study investigated whether FlaB synergistically could enhance the anti-tumor effect of EGFRvIII peptide (P-EGFRvIII). Methods EGFRvIII-GL261/Fluc cells were used for glioblastoma-bearing mouse brain model. Cell-bearing mice were inoculated with PBS, FlaB alone, P-EGFRvIII alone, and P-EGFRvIII plus FlaB. Tumor growth based on MRI and the survival rate was investigated. T cell population was examined by flow cytometry analysis. Both cleaved caspase-3 and CD8 + lymphocytes were shown by immunohistochemistry (IHC) staining. Results The P-EGFRvIII plus FlaB group showed delayed tumor growth and increased survival rate when compared to other treatment groups. As evidence of apoptosis, cleaved caspase-3 expression and DNA disruption were more increased in the P-EGFRvIII plus FlaB group than in other groups. In addition, the P-EGFRvIII plus FlaB group showed more increased CD8 + T cells and decreased Treg cells than other treatment groups in the brain. Conclusions FlaB can enhance the anti-tumor effect of P-EGFRvIII by increasing CD8 + T cell response in a mouse brain GBM model.
C1 [Choi, Jin Myung; Lim, Sa-Hoe; Liu, Zhi-Peng; Jung, Shin] Chonnam Natl Univ, Hwasun Hosp, Biomed Res Inst, Brain Tumor Res Lab, Hwasun 58128, South Korea.
   [Lim, Sa-Hoe; Lee, Tae Kyu; Jung, Shin] Chonnam Natl Univ, Hwasun Hosp, Dept Neurosurg, 322 Seoyang Ro, Hwasun 58128, South Korea.
   [Lim, Sa-Hoe; Lee, Tae Kyu; Jung, Shin] Sch Medicine, 322 Seoyang Ro, Hwasun 58128, South Korea.
   [Rhee, Joon Haeng] Chonnam Natl Univ, Med Sch, Dept Microbiol, Hwasun 58128, South Korea.
   [Yoon, Mee Sun] Chonnam Natl Univ, Hwasun Hosp, Dept Radiat Oncol, Hwasun 58128, South Korea.
   [Yoon, Mee Sun] Medical Sch, Hwasun 58128, South Korea.
   [Min, Jung-Joon] Chonnam Natl Univ, Med Sch, Dept Nucl Med, Hwasun 58128, South Korea.
C3 Chonnam National University; Chonnam National University; Chonnam National University; Chonnam National University; Chonnam National University
RP Jung, S (通讯作者)，Chonnam Natl Univ, Hwasun Hosp, Biomed Res Inst, Brain Tumor Res Lab, Hwasun 58128, South Korea.; Jung, S (通讯作者)，Chonnam Natl Univ, Hwasun Hosp, Dept Neurosurg, 322 Seoyang Ro, Hwasun 58128, South Korea.; Jung, S (通讯作者)，Sch Medicine, 322 Seoyang Ro, Hwasun 58128, South Korea.
EM sjung@chonnam.ac.kr
FU Chonnam National University Hwasun Hospital Biomedical Research Institute [HCRI22023]
CR Bellone M, 2013, FRONT ONCOL, V3, P0, DOI 10.3389/fonc.2013.00231
   BIGNER SH, 1990, CANCER RES, V50, P8017
   Broekman ML, 2018, NAT REV NEUROL, V14, P482, DOI 10.1038/s41582-018-0025-8
   Cai ZY, 2011, CANCER RES, V71, P2466, DOI 10.1158/0008-5472.CAN-10-1993
   Nguyen CT, 2013, VACCINE, V31, P3879, DOI 10.1016/j.vaccine.2013.06.054
   Dong BQ, 2018, VACCINE, V36, P8148, DOI 10.1016/j.vaccine.2018.04.053
   EKSTRAND AJ, 1992, P NATL ACAD SCI USA, V89, P4309, DOI 10.1073/pnas.89.10.4309
   Galon J, 2006, SCIENCE, V313, P1960, DOI 10.1126/science.1129139
   Hajam IA, 2017, EXP MOL MED, V49, P0, DOI 10.1038/emm.2017.172
   Heimberger AB, 2003, CLIN CANCER RES, V9, P4247
   Heimberger AB, 2002, NEUROSURGERY, V50, P158, DOI 10.1097/00006123-200201000-00024
   Honko AN, 2005, IMMUNOL RES, V33, P83, DOI 10.1385/IR:33:1:083
   Keskin DB, 2019, NATURE, V565, P234, DOI 10.1038/s41586-018-0792-9
   Kim ST, 2013, AM J CLIN ONCOL-CANC, V36, P224, DOI 10.1097/COC.0b013e3182467d90
   Kmiecik J, 2013, J NEUROIMMUNOL, V264, P71, DOI 10.1016/j.jneuroim.2013.08.013
   Lee SE, 2006, INFECT IMMUN, V74, P694, DOI 10.1128/IAI.74.1.694-702.2006
   Lee SE, 2016, ONCOIMMUNOLOGY, V5, P0, DOI 10.1080/2162402X.2015.1081328
   Louis DN, 2016, ACTA NEUROPATHOL, V131, P803, DOI 10.1007/s00401-016-1545-1
   Mizel SB, 2010, J IMMUNOL, V185, P5677, DOI 10.4049/jimmunol.1002156
   MOSCATELLO DK, 1995, CANCER RES, V55, P5536
   Nduom EK, 2015, NEURO-ONCOLOGY, V17, P9, DOI 10.1093/neuonc/nov151
   Piersma SJ, 2007, CANCER RES, V67, P354, DOI 10.1158/0008-5472.CAN-06-3388
   Preusser M, 2015, NAT REV NEUROL, V11, P504, DOI 10.1038/nrneurol.2015.139
   Rhee SH, 2008, GASTROENTEROLOGY, V135, P518, DOI 10.1053/j.gastro.2008.04.022
   Sampson JH, 2017, J CLIN ONCOL, V35, P2450, DOI 10.1200/JCO.2017.72.8089
   Sampson JH, 2011, NEURO-ONCOLOGY, V13, P324, DOI 10.1093/neuonc/noq157
   Sampson JH, 2010, J CLIN ONCOL, V28, P4722, DOI 10.1200/JCO.2010.28.6963
   Sampson JH, 2009, MOL CANCER THER, V8, P2773, DOI 10.1158/1535-7163.MCT-09-0124
   Schmittling RJ, 2008, J IMMUNOL METHODS, V339, P74, DOI 10.1016/j.jim.2008.08.004
   Schuster J, 2015, NEURO-ONCOLOGY, V17, P854, DOI 10.1093/neuonc/nou348
   Scott KA, 2014, MOL CANCER THER, V13, P2955, DOI 10.1158/1535-7163.MCT-14-0402
   Slaney CY, 2014, CANCER RES, V74, P7168, DOI 10.1158/0008-5472.CAN-14-2458
   Tamimi AF, 2017, GLIOBLASTOMA, V0, PP143, DOI 10.15586/codon.glioblastoma.2017.ch8
   Vicente-Suarez I, 2009, IMMUNOL LETT, V125, P114, DOI 10.1016/j.imlet.2009.06.007
   Wang HS, 2021, CANCER LETT, V496, P134, DOI 10.1016/j.canlet.2020.09.028
   Wu AH, 2006, J NEURO-ONCOL, V76, P23, DOI 10.1007/s11060-005-3280-7
NR 36
TC 3
Z9 5
U1 1
U2 13
PU BMC
PI LONDON
PA CAMPUS, 4 CRINAN ST, LONDON N1 9XW, ENGLAND
SN 
EI 1471-2407
J9 BMC CANCER
JI BMC Cancer
PD SEP 15
PY 2022
VL 22
IS 1
BP 
EP 
DI 10.1186/s12885-022-10023-6
PG 11
WC Oncology
SC Oncology
GA 4O5VT
UT WOS:000854766000004
PM 36109710
DA 2025-02-17
ER

PT J
AU Ren, JY
   Da, JL
   Hu, NRS
AF Ren, Junyu
   Da, Junlong
   Hu, Narisu
TI Identification of COL1A1 associated with immune infiltration in brain lower grade glioma
SO PLOS ONE
LA English
DT Article
ID tumor; cancer; metastasis; genes
AB Brain low grade gliomas (LGG) often give serious clinical symptoms due to the invasion towards nervous system, affecting the life quality of patients. Collagen type I alpha 1(COL1A1) is the main component of type I collagen. Although there are many reports about abnormal expression of COL1A1 in various tumors, specific role and clinical significance of COL1A1 in LGG have not yet been elucidated. In this work, Tumor Immune Estimation Resource database was used for detecting the expression level of COL1A1 in cancer and normal tissues, and aimed to explore the relationship between COL1A1 and tumor immune infiltration. We applied Kaplan-Meier to analyze the role of COL1A1 in clinical prognosis. Univariate survival rate and multivariate Cox analysis were used to compare clinical characteristics and survival rate. The relativity between the expression of COL1A1 and the tumor microenvironment was evaluated using ESTIMATE algorithm. Finally, the relationship between expression level of COL1A1 and gene marker sets of immune cell infiltration was investigated via TIMER. According to TCGA, COL1A1 overexpression was correlated with overall survival (OS), progression free interval (PFI) and disease specific survival (DSS) of multiple tumors, especially in LGG. Multivariate analysis showed that COL1A1 expression was an independent prognostic factor for LGG. The expression of COL1A1 was positively correlated with the infiltration of CD4 + T and CD8 + T cells, neutrophils, macrophages and dendritic cells in LGG. In addition, there was a strong correlation between expression of COL1A1 and different immune marker sets in LGG. The results suggest that COL1A1 is related with tumor immune infiltration of LGG.
C1 [Ren, Junyu; Hu, Narisu] Harbin Med Univ, Oral Implant Ctr, Affiliated Hosp 2, Harbin, Heilongjiang, Peoples R China.
   [Da, Junlong] Harbin Med Univ, Inst Hard Tissue Dev & Regenerat, Affiliated Hosp 2, Harbin, Heilongjiang, Peoples R China.
C3 Harbin Medical University; Harbin Medical University
RP Hu, NRS (通讯作者)，Harbin Med Univ, Oral Implant Ctr, Affiliated Hosp 2, Harbin, Heilongjiang, Peoples R China.
EM hmuhunarisu@163.com
FU Natural Science Foundation of China [51972087]
CR Azimi F, 2012, J CLIN ONCOL, V30, P2678, DOI 10.1200/JCO.2011.37.8539
   Chandramohan V, 2019, J IMMUNOTHER CANCER, V7, P0, DOI 10.1186/s40425-019-0614-0
   Esfahani K, 2019, NAT COMMUN, V10, P0, DOI 10.1038/s41467-019-12628-1
   Fan K, 2017, SCI REP-UK, V7, P0, DOI 10.1038/s41598-017-07124-9
   Goldman MJ, 2020, NAT BIOTECHNOL, V38, P675, DOI 10.1038/s41587-020-0546-8
   Gordon M, 2017, R PACKAGE VERSION, V1, P70
   Haddad AF, 2022, NEUROSURG FOCUS, V52, P0, DOI 10.3171/2021.11.FOCUS21587
   Hanahan D, 2012, CANCER CELL, V21, P309, DOI 10.1016/j.ccr.2012.02.022
   Hayashi M, 2014, BMC CANCER, V14, P0, DOI 10.1186/1471-2407-14-108
   Hu HM, 2017, SCI REP-UK, V7, P0, DOI 10.1038/s41598-017-11962-y
   Ibanez de Caceres I, 2006, CANCER RES, V66, P5021, DOI 10.1158/0008-5472.CAN-05-3365
   Ilhan-Mutlu A, 2016, TUMOR BIOL, V37, P1173, DOI 10.1007/s13277-015-3790-7
   Justus CR, 2015, INT J MOL SCI, V16, P11055, DOI 10.3390/ijms160511055
   Kassambara A, 1900, P1, V0, P0
   Kim HR, 2016, SCI REP-UK, V6, P0, DOI 10.1038/srep36956
   Leme-Kraus AA, 2017, J DENT RES, V96, P430, DOI 10.1177/0022034516680586
   Li J, 2016, WORLD J SURG ONCOL, V14, P0, DOI 10.1186/s12957-016-1056-5
   Li MY, 2020, EXP CELL RES, V394, P0, DOI 10.1016/j.yexcr.2020.112153
   Li TW, 2017, CANCER RES, V77, PE108, DOI 10.1158/0008-5472.CAN-17-0307
   Louis DN, 2007, ACTA NEUROPATHOL, V114, P97, DOI 10.1007/s00401-007-0243-4
   Lu JC, 2019, CANCER CELL INT, V19, P0, DOI 10.1186/s12935-019-0972-1
   Mustafa DAM, 2010, GENE REGUL SYST BIO, V4, P103, DOI 10.4137/GRSB.S4546
   Nissen NI, 2019, J EXP CLIN CANC RES, V38, P0, DOI 10.1186/s13046-019-1110-6
   Oleksiewicz U, 2017, J CANCER RES CLIN, V143, P1133, DOI 10.1007/s00432-017-2381-y
   Pan YP, 2016, ONCOTARGET, V7, P2093, DOI 10.18632/oncotarget.6573
   Panaroni C, 2009, BLOOD, V114, P459, DOI 10.1182/blood-2008-12-195859
   Ramaswamy S, 2003, NAT GENET, V33, P49, DOI 10.1038/ng1060
   Ravelli A, 2017, TUMOR BIOL, V39, P0, DOI 10.1177/1010428317695023
   Ritchie ME, 2015, NUCLEIC ACIDS RES, V43, P0, DOI 10.1093/nar/gkv007
   Simon MP, 2001, ATLAS GENET CYTOGENE, V5, P78
   Sun CH, 2017, ONCOTARGET, V8, P70271, DOI 10.18632/oncotarget.20082
   Sun S, 2018, INT J ONCOL, V53, P2542, DOI 10.3892/ijo.2018.4568
   Swinnen FKR, 2011, ORPHANET J RARE DIS, V6, P0, DOI 10.1186/1750-1172-6-88
   Therneau TM, 2014, SURVIVAL ANALYSIS PUBLISHED ON CRAN, V2, P119
   Tsao MS, 2017, ANN ONCOL, V28, P882, DOI 10.1093/annonc/mdx003
   Villegas-Martínez I, 2016, PHARMACOGENET GENOM, V26, P126, DOI 10.1097/FPC.0000000000000199
   Wang Q, 2018, BIOCHEM CELL BIOL, V96, P19, DOI 10.1139/bcb-2016-0254
   Wickham H, 2016, GGPLOT2: ELEGRANT GRAPHICS FOR DATA ANALYSIS, V0, P0, DOI DOI 10.1007/978-3-319-24277-4
   Wu YH, 2014, ONCOGENE, V33, P3432, DOI 10.1038/onc.2013.307
   Yang XF, 2021, ACTA RADIOL, V62, P1657, DOI 10.1177/0284185120973624
   Yarchoan M, 2017, NEW ENGL J MED, V377, P2500, DOI 10.1056/NEJMc1713444
   Yoshihara K, 2013, NAT COMMUN, V4, P0, DOI 10.1038/ncomms3612
   Zeke A, 2016, MICROBIOL MOL BIOL R, V80, P793, DOI 10.1128/MMBR.00043-14
   Zhang LB, 2019, SCI REP-UK, V9, P0, DOI 10.1038/s41598-019-52515-9
   Zhang ZY, 2018, INT J ONCOL, V53, P1869, DOI 10.3892/ijo.2018.4536
   Zhang ZY, 2018, MOL MED REP, V17, P5037, DOI 10.3892/mmr.2018.8533
   Zhou Q, 2010, BLOOD, V116, P2484, DOI 10.1182/blood-2010-03-275446
NR 47
TC 9
Z9 9
U1 0
U2 4
PU PUBLIC LIBRARY SCIENCE
PI SAN FRANCISCO
PA 1160 BATTERY STREET, STE 100, SAN FRANCISCO, CA 94111 USA
SN 1932-6203
EI 
J9 PLOS ONE
JI PLoS One
PD JUN 15
PY 2022
VL 17
IS 7
BP 
EP 
DI 10.1371/journal.pone.0269533
PG 19
WC Multidisciplinary Sciences
SC Science & Technology - Other Topics
GA 3M5FN
UT WOS:000835487000003
PM 35789341
DA 2025-02-17
ER

PT J
AU Bunse, L
   Bunse, T
   Krämer, C
   Chih, YC
   Platten, M
AF Bunse, Lukas
   Bunse, Theresa
   Kraemer, Christopher
   Chih, Yu-Chan
   Platten, Michael
TI Clinical and Translational Advances in Glioma Immunotherapy
SO NEUROTHERAPEUTICS
LA English
DT Review
DE Peptide vaccines; Personalized immunotherapy; Glioma immunotherapy; Combinatorial immunotherapy; T cell therapy; Neoepitopes; Glioma antigens
ID protein-tyrosine-phosphatase; t-cell help; phase-i; tumor-antigen; double-blind; act iv; progressive glioblastoma; checkpoint blockade; high-risk; receptor
AB Gliomas are highly treatment refractory against immune checkpoint blockade, an immunotherapeutic modality that revolutionized therapy for many tumors. At the same time, technological innovation has dramatically accelerated the development of immunotherapeutic approaches such as personalized tumor-specific vaccine production, dendritic cell vaccine manufacture, patient-individual target selection and chimeric antigen receptor, and T cell receptor T cell manufacture. Here we review recent clinical and translational advances in glioma immunotherapy with a focus on targets and their cognate immune receptor derivates as well as concepts to improve intratumoral T cell effector functions.
C1 [Bunse, Lukas; Bunse, Theresa; Kraemer, Christopher; Chih, Yu-Chan; Platten, Michael] German Canc Res Ctr, DKTK Clin Cooperat Unit CCU Neuroimmunol & Brain, Heidelberg, Germany.
   [Bunse, Lukas; Bunse, Theresa; Platten, Michael] Heidelberg Univ, Med Fac Mannheim, Dept Neurol, MCTN, Mannheim, Germany.
   [Chih, Yu-Chan] Heidelberg Univ, Fac Biosci, Heidelberg, Germany.
   [Platten, Michael] Natl Ctr Tumor Dis NCT, Immune Monitoring Unit, Heidelberg, Germany.
   [Platten, Michael] Helmholtz Inst Translat Oncol HI TRON, Mainz, Germany.
   [Platten, Michael] Univ Med Ctr Mannheim, DKFZ Hector Canc Inst, Mannheim, Germany.
C3 Helmholtz Association; German Cancer Research Center (DKFZ); Ruprecht Karls University Heidelberg; Ruprecht Karls University Heidelberg; Helmholtz Association; German Cancer Research Center (DKFZ); Ruprecht Karls University Heidelberg; National Center for Tumor Diseases; Ruprecht Karls University Heidelberg
RP Platten, M (通讯作者)，German Canc Res Ctr, DKTK Clin Cooperat Unit CCU Neuroimmunol & Brain, Heidelberg, Germany.; Platten, M (通讯作者)，Heidelberg Univ, Med Fac Mannheim, Dept Neurol, MCTN, Mannheim, Germany.; Platten, M (通讯作者)，Natl Ctr Tumor Dis NCT, Immune Monitoring Unit, Heidelberg, Germany.; Platten, M (通讯作者)，Helmholtz Inst Translat Oncol HI TRON, Mainz, Germany.; Platten, M (通讯作者)，Univ Med Ctr Mannheim, DKFZ Hector Canc Inst, Mannheim, Germany.
EM m.platten@dkfz.de
FU Projekt DEAL
CR Adhikaree J, 2019, ONCOIMMUNOLOGY, V8, P0, DOI 10.1080/2162402X.2019.1593803
   Ahmed N, 2017, JAMA ONCOL, V3, P1094, DOI 10.1001/jamaoncol.2017.0184
   Ahmed N, 2015, J CLIN ONCOL, V33, P1688, DOI 10.1200/JCO.2014.58.0225
   Ahmed N, 2010, CLIN CANCER RES, V16, P474, DOI 10.1158/1078-0432.CCR-09-1322
   Akintola OO, 2021, NEUROSURG CLIN N AM, V32, P235, DOI 10.1016/j.nec.2020.12.003
   Alspach E, 2019, NATURE, V574, P696, DOI 10.1038/s41586-019-1671-8
   Andersen JN, 2001, MOL CELL BIOL, V21, P7117, DOI 10.1128/MCB.21.21.7117-7136.2001
   Antonios JP, 2016, JCI INSIGHT, V1, P0, DOI 10.1172/jci.insight.87059
   Aslan K, 2020, NAT COMMUN, V11, P0, DOI 10.1038/s41467-020-14642-0
   Awad MM, 2022, CANCER CELL, V40, P1010, DOI 10.1016/j.ccell.2022.08.003
   Banerjee K, 2021, FRONT MOL NEUROSCI, V14, P0, DOI 10.3389/fnmol.2021.621831
   Bettegowda C, 2011, SCIENCE, V333, P1453, DOI 10.1126/science.1210557
   Bos R, 2010, CANCER RES, V70, P8368, DOI 10.1158/0008-5472.CAN-10-1322
   Bozza M, 2021, SCI ADV, V7, P0, DOI 10.1126/sciadv.abf1333
   Brown CE, 2021, CANCER RES, V81, P0
   Brown CE, 2018, MOL THER, V26, P31, DOI 10.1016/j.ymthe.2017.10.002
   Brown CE, 2015, CLIN CANCER RES, V21, P4062, DOI 10.1158/1078-0432.CCR-15-0428
   Bunse L, 2022, NEUROL RES PRACT, V4, P0, DOI 10.1186/s42466-022-00184-x
   Bunse L, 2018, NAT MED, V24, P1192, DOI 10.1038/s41591-018-0095-6
   Bunse L, 2015, J CLIN INVEST, V125, P593, DOI 10.1172/JCI77780
   Chheda ZS, 2018, J EXP MED, V215, P141, DOI 10.1084/jem.20171046
   Chodon T, 2014, CLIN CANCER RES, V20, P2457, DOI 10.1158/1078-0432.CCR-13-3017
   Chow KKH, 2013, MOL THER, V21, P629, DOI 10.1038/mt.2012.210
   Cloughesy TF, 2019, NAT MED, V25, P477, DOI 10.1038/s41591-018-0337-7
   De Vleeschouwer S, 2020, TRANSL CANCER RES, V9, P4473, DOI 10.21037/tcr-2020-004
   Debinski W, 1999, INT J ONCOL, V15, P481
   Debinski W, 1998, NAT BIOTECHNOL, V16, P449, DOI 10.1038/nbt0598-449
   Debinski W, 1995, CLIN CANCER RES, V1, P1253
   Donovan LK, 2020, NAT MED, V26, P720, DOI 10.1038/s41591-020-0827-2
   Du HW, 2019, CANCER CELL, V35, P221, DOI 10.1016/j.ccell.2019.01.002
   Foehr ED, 2006, CANCER RES, V66, P2271, DOI 10.1158/0008-5472.CAN-05-1221
   Fontebasso AM, 2014, ACTA NEUROPATHOL, V128, P615, DOI 10.1007/s00401-014-1325-8
   Fontebasso AM, 2014, NAT GENET, V46, P462, DOI 10.1038/ng.2950
   Fontebasso AM, 2013, ACTA NEUROPATHOL, V125, P659, DOI 10.1007/s00401-013-1095-8
   Friedrich Hubertus S-W, 2013, J CLIN ONCOL, V31, P3090
   Friedrich M, 2023, NEURO-ONCOLOGY, V25, P263, DOI 10.1093/neuonc/noac138
   Friedrich M, 2021, NAT CANCER, V2, P723, DOI 10.1038/s43018-021-00201-z
   Fujikawa A, 2017, SCI REP-UK, V7, P0, DOI 10.1038/s41598-017-05931-8
   Furnari FB, 2015, NAT REV CANCER, V15, P302, DOI 10.1038/nrc3918
   Genssler S, 2016, ONCOIMMUNOLOGY, V5, P0, DOI 10.1080/2162402X.2015.1119354
   Gerstner ER, 2017, LANCET ONCOL, V18, P1294, DOI 10.1016/S1470-2045(17)30619-8
   Gibney GT, 2015, CLIN CANCER RES, V21, P712, DOI 10.1158/1078-0432.CCR-14-2468
   Gubin MM, 2014, NATURE, V515, P577, DOI 10.1038/nature13988
   Hegde M, 2020, NAT COMMUN, V11, P0, DOI 10.1038/s41467-020-17175-8
   Heimberger AB, 2003, CLIN CANCER RES, V9, P4247
   Hilf N, 2019, NATURE, V565, P240, DOI 10.1038/s41586-018-0810-y
   Hou AJ, 2021, NAT REV DRUG DISCOV, V20, P531, DOI 10.1038/s41573-021-00189-2
   Hu ZT, 2021, NAT MED, V27, P515, DOI 10.1038/s41591-020-01206-4
   Ieguchi K, 2019, CANCER SCI, V110, P841, DOI 10.1111/cas.13942
   Jalali R, 2010, INT J RADIAT ONCOL, V77, P113, DOI 10.1016/j.ijrobp.2009.04.031
   Johnson LA, 2015, SCI TRANSL MED, V7, P0, DOI 10.1126/scitranslmed.aaa4963
   Jorgolli M, 2019, BIOTECHNOL BIOENG, V116, P2393, DOI 10.1002/bit.27024
   Joshi BH, 2000, CANCER RES, V60, P1168
   June CH, 2018, SCIENCE, V359, P1361, DOI 10.1126/science.aar6711
   Kadiyala P, 2021, J CLIN INVEST, V131, P0, DOI 10.1172/JCI139542
   Kahlon KS, 2004, CANCER RES, V64, P9160, DOI 10.1158/0008-5472.CAN-04-0454
   Kang BH, 2013, SCI SIGNAL, V6, P0, DOI 10.1126/scisignal.2003624
   Karremann M, 2018, NEURO-ONCOLOGY, V20, P123, DOI 10.1093/neuonc/nox149
   Keskin DB, 2019, NATURE, V565, P234, DOI 10.1038/s41586-018-0792-9
   Khasraw M, 2020, CLIN CANCER RES, V26, P5287, DOI 10.1158/1078-0432.CCR-20-1135
   Kilian M, 2022, BIORXIV, V0, P0, DOI DOI 10.1101/2022.06.10.495502
   Kilian M, 2022, CLIN CANCER RES, V28, P378, DOI 10.1158/1078-0432.CCR-21-1881
   Kjeldsen JW, 2021, NAT MED, V27, P2212, DOI 10.1038/s41591-021-01544-x
   Kohanbash G, 2017, J CLIN INVEST, V127, P1425, DOI 10.1172/JCI90644
   Krämer C, 2021, NEURO-ONCOLOGY, V23, P169
   Kranz LM, 2016, NATURE, V534, P396, DOI 10.1038/nature18300
   Krebs S, 2014, CYTOTHERAPY, V16, P1121, DOI 10.1016/j.jcyt.2014.02.012
   Kreiter S, 2015, NATURE, V523, P0, DOI 10.1038/nature14567
   Li S, 2008, CANCER GENE THER, V15, P382, DOI 10.1038/cgt.2008.5
   Liau LM, 2018, J TRANSL MED, V16, P0, DOI 10.1186/s12967-018-1507-6
   Liu G, 2004, CANCER RES, V64, P4980, DOI 10.1158/0008-5472.CAN-03-3504
   Lopes A, 2021, J IMMUNOTHER CANCER, V9, P0, DOI 10.1136/jitc-2020-001243
   Louis DN, 2016, ACTA NEUROPATHOL, V131, P803, DOI 10.1007/s00401-016-1545-1
   Lowery FJ, 2022, SCIENCE, V375, P877, DOI 10.1126/science.abl5447
   Lu M, 2021, J CLIN ONCOL, V39, P0, DOI 10.1200/JCO.2021.39.15_suppl.2008
   Maio M, 2021, EUR J CANCER, V152, P155, DOI 10.1016/j.ejca.2021.04.035
   Majzner RG, 2022, NATURE, V603, P934, DOI 10.1038/s41586-022-04489-4
   Majzner RG, 2019, CLIN CANCER RES, V25, P2560, DOI 10.1158/1078-0432.CCR-18-0432
   Malkki H, 2016, NAT REV NEUROL, V12, P0
   Maxwell R, 2017, CURR TREAT OPTION ON, V18, P0, DOI 10.1007/s11864-017-0492-y
   Mellinghoff IK, 2021, CLIN CANCER RES, V27, P4491, DOI 10.1158/1078-0432.CCR-21-0611
   Meyronet D, 2017, NEURO-ONCOLOGY, V19, P1127, DOI 10.1093/neuonc/now274
   Miao D, 2018, NAT GENET, V50, P1271, DOI 10.1038/s41588-018-0200-2
   Miao H, 2000, NAT CELL BIOL, V2, P62, DOI 10.1038/35000008
   Milo I, 2018, SCI IMMUNOL, V3, P0, DOI 10.1126/sciimmunol.aat1435
   Morgan RA, 2010, MOL THER, V18, P843, DOI 10.1038/mt.2010.24
   Mougel A, 2019, FRONT IMMUNOL, V10, P0, DOI 10.3389/fimmu.2019.00467
   Mount CW, 2018, NAT MED, V24, P572, DOI 10.1038/s41591-018-0006-x
   Mueller S, 2020, J CLIN INVEST, V130, P6325, DOI 10.1172/JCI140378
   Müller S, 2003, ONCOGENE, V22, P6661, DOI 10.1038/sj.onc.1206763
   Nahmad A D, 2022, NATURE BIOTECHNOLOGY, V0, P0, DOI DOI 10
   Natsume A, 2019, J CLIN ONCOL, V37, P0, DOI 10.1200/JCO.2019.37.15_suppl.2004
   Nehama D, 2019, EBIOMEDICINE, V47, P33, DOI 10.1016/j.ebiom.2019.08.030
   Nguyen HTN, 2017, LANCET ONCOL, V18, PE708, DOI 10.1016/S1470-2045(17)30857-4
   Nicolay B, 2017, NEURO-ONCOLOGY, V19, P86
   ORourke DM, 2017, SCI TRANSL MED, V9, P0, DOI 10.1126/scitranslmed.aaa0984
   Ochs K, 2017, ONCOIMMUNOLOGY, V6, P0, DOI 10.1080/2162402X.2017.1328340
   Ohno M, 2013, J IMMUNOTHER CANCER, V1, P0, DOI 10.1186/2051-1426-1-21
   Ott M, 2021, NAT REV CLIN ONCOL, V18, P729, DOI 10.1038/s41571-021-00518-9
   Ott PA, 2017, NATURE, V547, P217, DOI 10.1038/nature22991
   Patel AP, 2014, SCIENCE, V344, P1396, DOI 10.1126/science.1254257
   Pellegatta S, 2015, ACTA NEUROPATHOL COM, V3, P0, DOI 10.1186/s40478-014-0180-0
   Platten M, 2021, ESMO OPEN, V6, P0, DOI 10.1016/j.esmoop.2021.100214
   Platten M, 2021, NATURE, V592, P463, DOI 10.1038/s41586-021-03363-z
   Platten M, 2017, NEURO-ONCOLOGY, V19, P1425, DOI 10.1093/neuonc/nox167
   Platten M, 2015, CELL RES, V25, P887, DOI 10.1038/cr.2015.66
   Poschke IC, 2020, CLIN CANCER RES, V26, P4289, DOI 10.1158/1078-0432.CCR-19-3845
   Prapa M, 2015, ONCOTARGET, V6, P24884, DOI 10.18632/oncotarget.4670
   Priceman SJ, 2018, CLIN CANCER RES, V24, P95, DOI 10.1158/1078-0432.CCR-17-2041
   Rampling R, 2016, CLIN CANCER RES, V22, P4776, DOI 10.1158/1078-0432.CCR-16-0506
   Reardon DA, 2020, JAMA ONCOL, V6, P1003, DOI 10.1001/jamaoncol.2020.1024
   Reardon DA, 2020, CLIN CANCER RES, V26, P1586, DOI 10.1158/1078-0432.CCR-18-1140
   Rizvi NA, 2015, SCIENCE, V348, P124, DOI 10.1126/science.aaa1348
   Ross JL, 2021, BRAIN, V144, P2594, DOI 10.1093/brain/awab155
   Sahin U, 2000, CLIN CANCER RES, V6, P3916
   Sahin U, 2020, NATURE, V585, P107, DOI 10.1038/s41586-020-2537-9
   Sahin U, 2017, NATURE, V547, P222, DOI 10.1038/nature23003
   Sampson JH, 2014, CLIN CANCER RES, V20, P972, DOI 10.1158/1078-0432.CCR-13-0709
   Schmitz-Winnenthal FH, 2018, ONCOIMMUNOLOGY, V7, P0, DOI 10.1080/2162402X.2017.1303584
   Schmitz-Winnenthal FH, 2015, ONCOIMMUNOLOGY, V4, P0, DOI 10.1080/2162402X.2014.1001217
   Schönfeld K, 2015, MOL THER, V23, P330, DOI 10.1038/mt.2014.21
   Schumacher T, 2014, ONCOIMMUNOLOGY, V3, P0, DOI 10.4161/2162402X.2014.974392
   Schumacher T, 2014, NATURE, V512, P324, DOI 10.1038/nature13387
   Schumacher TN, 2015, SCIENCE, V348, P69, DOI 10.1126/science.aaa4971
   Schuster J, 2015, NEURO-ONCOLOGY, V17, P854, DOI 10.1093/neuonc/nou348
   Sethi R, 2011, J NEURO-ONCOL, V102, P121, DOI 10.1007/s11060-010-0301-y
   Snyder A, 2014, NEW ENGL J MED, V371, P2189, DOI 10.1056/NEJMoa1406498
   Sousa LG, 2022, J IMMUNOTHER CANCER, V0, P10
   STANCOVSKI I, 1993, J IMMUNOL, V151, P6577
   Sturm D, 2012, CANCER CELL, V22, P425, DOI 10.1016/j.ccr.2012.08.024
   Tang X, 2019, MOL THER-ONCOLYTICS, V14, P279, DOI 10.1016/j.omto.2019.07.002
   Thaci B, 2014, NEURO-ONCOLOGY, V16, P1304, DOI 10.1093/neuonc/nou045
   Tóth G, 2020, INT J MOL SCI, V21, P0, DOI 10.3390/ijms21031039
   Tran E, 2014, SCIENCE, V344, P641, DOI 10.1126/science.1251102
   Turatti F, 2005, J GENE MED, V7, P158, DOI 10.1002/jgm.647
   Ulbricht U, 2003, J NEUROPATH EXP NEUR, V62, P1265, DOI 10.1093/jnen/62.12.1265
   van den Bent MJ, 2015, NEURO-ONCOLOGY, V17, P935, DOI 10.1093/neuonc/nov013
   Vitanza NA, 2021, NAT MED, V27, P1544, DOI 10.1038/s41591-021-01404-8
   Walker AJ, 2017, MOL THER, V25, P2189, DOI 10.1016/j.ymthe.2017.06.008
   Wang LF, 2008, ONCOL REP, V19, P151
   Weller M, 2017, LANCET ONCOL, V18, P1373, DOI 10.1016/S1470-2045(17)30517-X
   Weller M, 2017, NAT REV NEUROL, V13, P363, DOI 10.1038/nrneurol.2017.64
   Wen PY, 2019, CLIN CANCER RES, V25, P5799, DOI 10.1158/1078-0432.CCR-19-0261
   Wick A, 2021, CLIN CANCER RES, V27, P2723, DOI 10.1158/1078-0432.CCR-20-4256
   Wick W, 2018, NEURO-ONCOLOGY, V20, P9
   Wong SBJ, 2008, J IMMUNOL, V180, P3122, DOI 10.4049/jimmunol.180.5.3122
   Yang B, 2014, HUM VACC IMMUNOTHER, V10, P3153, DOI 10.4161/21645515.2014.980686
   Yang MJ, 2020, THERANOSTICS, V10, P7622, DOI 10.7150/thno.43991
   Yi ZZ, 2018, MOL THER-METH CLIN D, V9, P70, DOI 10.1016/j.omtm.2018.01.009
   Yu JF, 2022, EXP HEMATOL ONCOL, V11, P0, DOI 10.1186/s40164-022-00257-2
   Yu JS, 2001, CANCER RES, V61, P842
   Zhang CC, 2016, JNCI-J NATL CANCER I, V108, P0, DOI 10.1093/jnci/djv375
   Zhu ZQ, 2015, J IMMUNOL, V195, P3482, DOI 10.4049/jimmunol.1401571
NR 153
TC 24
Z9 24
U1 3
U2 19
PU ELSEVIER SCIENCE INC
PI NEW YORK
PA STE 800, 230 PARK AVE, NEW YORK, NY 10169 USA
SN 1933-7213
EI 1878-7479
J9 NEUROTHERAPEUTICS
JI Neurotherapeutics
PD OCT 15
PY 2022
VL 19
IS 6
BP 1799
EP 1817
DI 10.1007/s13311-022-01313-9
EA OCT 2022
PG 19
WC Clinical Neurology; Neurosciences; Pharmacology & Pharmacy
SC Neurosciences & Neurology; Pharmacology & Pharmacy
GA 9D3UV
UT WOS:000876666500003
PM 36303101
DA 2025-02-17
ER

PT J
AU Schirrmacher, V
   van Gool, S
   Stuecker, W
AF Schirrmacher, Volker
   van Gool, Stefaan
   Stuecker, Wilfried
TI Counteracting Immunosuppression in the Tumor Microenvironment by Oncolytic Newcastle Disease Virus and Cellular Immunotherapy
SO INTERNATIONAL JOURNAL OF MOLECULAR SCIENCES
LA English
DT Review
DE active-specific immunotherapy (ASI); adoptive T cell immunotherapy; bone marrow (BM); cancer vaccine; dendritic cell (DC); interferon-I; memory T cell (MTC); TAA; tumor dormancy; therapy resistance
ID memory t-cells; bone-marrow microenvironment; metastasized breast-cancer; dendritic cell; high-frequency; rig-i; activation; induction; survival; beta
AB An apparent paradox exists between the evidence for spontaneous systemic T cell- mediated anti-tumor immune responses in cancer patients, observed particularly in their bone marrow, and local tumor growth in the periphery. This phenomenon, known as "concomitant immunity" suggests that the local tumor and its tumor microenvironment (TME) prevent systemic antitumor immunity to become effective. Oncolytic Newcastle disease virus (NDV), an agent with inherent anti-neoplastic and immune stimulatory properties, is capable of breaking therapy resistance and immunosuppression. This review updates latest information about immunosuppression by the TME and discusses mechanisms of how oncolytic viruses, in particular NDV, and cellular immunotherapy can counteract the immunosuppressive effect of the TME. With regard to cellular immunotherapy, the review presents pre-clinical studies of post-operative active-specific immunotherapy and of adoptive T cell-mediated therapy in immunocompetent mice. Memory T cell (MTC) transfer in tumor challenged T cell-deficient nu/nu mice demonstrates longevity and functionality of these cells. Graft-versus-leukemia (GvL) studies in mice demonstrate complete remission of late-stage disease including metastases and cachexia. T cell based immunotherapy studies with human cells in human tumor xenotransplanted NOD/SCID mice demonstrate superiority of bone marrow-derived as compared to blood-derived MTCs. Results from clinical studies presented include vaccination studies using two different types of NDV-modified cancer vaccine and a pilot adoptive T-cell mediated therapy study using re-activated bone marrow-derived cancer-reactive MTCs. As an example for what can be expected from clinical immunotherapy against tumors with an immunosuppressive TME, results from vaccination studies are presented from the aggressive brain tumor glioblastoma multiforme. The last decades of basic research in virology, oncology and immunology can be considered as a success story. Based on discoveries of these research areas, translational research and clinical studies have changed the way of treatment of cancer by introducing and including immunotherapy.
C1 [Schirrmacher, Volker; van Gool, Stefaan; Stuecker, Wilfried] Immune Oncol Ctr Cologne IOZK, D-50674 Cologne, Germany.
RP Schirrmacher, V (通讯作者)，Immune Oncol Ctr Cologne IOZK, D-50674 Cologne, Germany.
EM v.schirrmacher@web.de
CR Mokhtar AMA, 2022, FRONT IMMUNOL, V13, P0, DOI 10.3389/fimmu.2022.845064
   Al-Ziaydi Ahmed Ghdhban, 2020, VIRUSDISEASE, V31, P341, DOI 10.1007/s13337-020-00612-z
   Alspach E, 2019, NATURE, V574, P696, DOI 10.1038/s41586-019-1671-8
   Unknown -, 2017, AUSTIN ONCOL. CASE REP, V0, P0
   Bai LH, 2003, INT J CANCER, V103, P73, DOI 10.1002/ijc.10781
   Balayan V, 2022, WORLD J ONCOL, V13, P8, DOI 10.14740/wjon1419
   Baldanzi G, 2022, INT J MOL SCI, V23, P0, DOI 10.3390/ijms23073529
   Baldominos P, 2022, CELL, V185, P1694, DOI 10.1016/j.cell.2022.03.033
   Beckhove P, 2004, J CLIN INVEST, V114, P67, DOI 10.1172/JC1200420278
   Beckhove Philipp, 2008, V1, V0, PP53, DOI 10.1007/978-1-4020-6750-1_3
   Bhome R, 2015, FRONT CELL DEV BIOL, V3, P0, DOI 10.3389/fcell.2015.00033
   Binnewies M, 2019, CELL, V177, P556, DOI 10.1016/j.cell.2019.02.005
   Bommareddy PK, 2018, NAT REV IMMUNOL, V18, P498, DOI 10.1038/s41577-018-0014-6
   Burman B, 2020, CANCERS, V12, P0, DOI 10.3390/cancers12123552
   Cao JX, 2014, PLOS ONE, V9, P0, DOI 10.1371/journal.pone.0107173
   Cardama GA, 2018, CRIT REV ONCOL HEMAT, V124, P29, DOI 10.1016/j.critrevonc.2018.01.012
   Cavalcante RMS, 2021, BRIT J PHARMACOL, V178, P2284, DOI 10.1111/bph.15373
   Chng WC, 2013, J INTERF CYTOK RES, V33, P346, DOI 10.1089/jir.2012.0095
   Chen AH, 2022, SMALL, V18, P0, DOI 10.1002/smll.202200993
   Cordell EC, 2022, NEURO-ONCOLOGY, V24, P1647, DOI 10.1093/neuonc/noac055
   Csatary LK, 2004, J NEURO-ONCOL, V67, P83, DOI 10.1023/B:NEON.0000021735.85511.05
   Curtsinger JM, 2005, J IMMUNOL, V174, P4465, DOI 10.4049/jimmunol.174.8.4465
   Czekay RP, 2022, CANCERS, V14, P0, DOI 10.3390/cancers14051231
   Delfanti G, 2022, FRONT MED-LAUSANNE, V9, P0, DOI 10.3389/fmed.2022.897750
   Di Rosa F, 2016, FRONT IMMUNOL, V7, P0, DOI 10.3389/fimmu.2016.00051
   Domschke C, 2013, CANCER IMMUNOL IMMUN, V62, P1053, DOI 10.1007/s00262-013-1414-x
   Duong E, 2022, IMMUNITY, V55, P308, DOI 10.1016/j.immuni.2021.10.020
   DVORAK HF, 1986, NEW ENGL J MED, V315, P1650
   ERTEL C, 1993, EUR J IMMUNOL, V23, P2592, DOI 10.1002/eji.1830231032
   Evgin L, 2022, SCI TRANSL MED, V14, P0, DOI 10.1126/scitranslmed.abn2231
   Feuerer M, 2004, INT J ONCOL, V25, P867
   Feuerer M, 2003, NAT MED, V9, P1151, DOI 10.1038/nm914
   Feuerer M, 2001, NAT MED, V7, P452, DOI 10.1038/86523
   Feuerer M, 2001, INT J CANCER, V92, P96, DOI 10.1002/1097-0215(200102)9999:9999<::AID-IJC1152>3.0.CO;2-Q
   FOLKMAN J, 1971, NEW ENGL J MED, V285, P1182
   Fournier P, 2013, BIODRUGS, V27, P35, DOI 10.1007/s40259-012-0008-z
   Freeman AI, 2006, MOL THER, V13, P221, DOI 10.1016/j.ymthe.2005.08.016
   Gardner A, 2020, FRONT IMMUNOL, V11, P0, DOI 10.3389/fimmu.2020.00924
   Ghahremanifard P, 2020, CANCERS, V12, P0, DOI 10.3390/cancers12123650
   Gorji-bahri G, 2021, J CELL BIOCHEM, V122, P425, DOI 10.1002/jcb.29871
   Groth C, 2019, BRIT J CANCER, V120, P16, DOI 10.1038/s41416-018-0333-1
   Gumberger P, 2022, CANCERS, V14, P0, DOI 10.3390/cancers14123028
   Guo ZS, 2020, BIOMEDICINES, V8, P0, DOI 10.3390/biomedicines8070204
   Han DL, 2019, NATURE, V566, P270, DOI 10.1038/s41586-019-0916-x
   Hanahan D, 2000, CELL, V100, P57, DOI 10.1016/S0092-8674(00)81683-9
   Hanahan D, 2022, CANCER DISCOV, V12, P31, DOI 10.1158/2159-8290.CD-21-1059
   Harper J, 2021, MOL CANCER THER, V20, P1723, DOI 10.1158/1535-7163.MCT-20-0902
   Hegde S, 2020, CANCER CELL, V37, P289, DOI 10.1016/j.ccell.2020.02.008
   HEICAPPELL R, 1986, INT J CANCER, V37, P569, DOI 10.1002/ijc.2910370416
   Hemminki O, 2020, J HEMATOL ONCOL, V13, P0, DOI 10.1186/s13045-020-00922-1
   Hoerster R, 2014, GRAEF ARCH CLIN EXP, V252, P11, DOI 10.1007/s00417-013-2377-5
   Hope HC, 2022, FRONT IMMUNOL, V13, P0, DOI 10.3389/fimmu.2022.913184
   Hu LL, 2015, AM J CANCER RES, V5, P3612
   Ilkow CS, 2015, NAT MED, V21, P530, DOI 10.1038/nm.3848
   Janke M, 2007, GENE THER, V14, P1639, DOI 10.1038/sj.gt.3303026
   Jarahian M, 2009, J VIROL, V83, P8108, DOI 10.1128/JVI.00211-09
   Jarnicki AG, 2006, J IMMUNOL, V177, P896, DOI 10.4049/jimmunol.177.2.896
   Jergovic M, 2021, NAT COMMUN, V12, P0, DOI 10.1038/s41467-021-25645-w
   Ju F, 2022, J IMMUNOTHER CANCER, V10, P0, DOI 10.1136/jitc-2022-004762
   Keshavarz M, 2020, VIROL J, V17, P0, DOI 10.1186/s12985-020-01326-w
   Khan AB, 2018, J CLIN INVEST, V128, P2010, DOI 10.1172/JCI97454
   KHAZAIE K, 1994, P NATL ACAD SCI USA, V91, P7430, DOI 10.1073/pnas.91.16.7430
   Kim HJ, 2022, ARCH PHARM RES, V45, P401, DOI 10.1007/s12272-022-01389-z
   Kochetkova M, 2022, TRENDS CELL BIOL, V32, P285, DOI 10.1016/j.tcb.2021.11.008
   Kollis PMM, 2022, FRONT IMMUNOL, V13, P0, DOI 10.3389/fimmu.2022.850226
   Lan QS, 2020, FRONT MED-PRC, V14, P160, DOI 10.1007/s11684-020-0750-4
   Lazar I, 2010, J VIROL, V84, P639, DOI 10.1128/JVI.00401-09
   Lei QY, 2020, FRONT CELL DEV BIOL, V8, P0, DOI 10.3389/fcell.2020.00672
   Li MJ, 2022, CELL BIOSCI, V12, P0, DOI 10.1186/s13578-022-00823-5
   Li QY, 2022, J IMMUNOTHER CANCER, V10, P0, DOI 10.1136/jitc-2022-004713
   Li YR, 2022, ISCIENCE, V25, P0, DOI 10.1016/j.isci.2022.104859
   Liang Y, 2017, PLOS ONE, V12, P0, DOI 10.1371/journal.pone.0178746
   Lim AR, 2020, ELIFE, V9, P0, DOI 10.7554/eLife.55185
   Liu NL, 2014, VIROLOGY, V462, P283, DOI 10.1016/j.virol.2014.06.014
   Macallan DC, 2017, VACCINES-BASEL, V5, P0, DOI 10.3390/vaccines5010005
   Mahnke YD, 2005, IMMUNOLOGY, V115, P325, DOI 10.1111/j.1365-2567.2005.02163.x
   Mahnke YD, 2003, CELL IMMUNOL, V221, P89, DOI 10.1016/S0008-8749(03)00062-5
   Mansour M, 2011, J VIROL, V85, P6015, DOI 10.1128/JVI.01537-10
   McKenzie B, 2022, FRONT IMMUNOL, V13, P0, DOI 10.3389/fimmu.2022.894306
   Mohme M, 2018, CLIN CANCER RES, V24, P4187, DOI 10.1158/1078-0432.CCR-17-2617
   Murao A, 2010, CANCER SCI, V101, P848, DOI 10.1111/j.1349-7006.2009.01468.x
   Nam JH, 2021, INT J MOL SCI, V22, P0, DOI 10.3390/ijms22094430
   Nguyen TT, 2022, J IMMUNOTHER CANCER, V10, P0, DOI 10.1136/jitc-2022-004935
   Ni J, 2011, VACCINE, V29, P1185, DOI 10.1016/j.vaccine.2010.12.005
   Ni ZL, 2021, IMMUNOL RES, V69, P43, DOI 10.1007/s12026-020-09167-z
   NICOLSON GL, 1978, CANCER RES, V38, P4105
   Noyes D, 2022, J IMMUNOTHER CANCER, V10, P0, DOI 10.1136/jitc-2022-004605
   Oseledchyk Anton, 2018, ONCOTARGET, V9, P28702, DOI 10.18632/oncotarget.25614
   Pfirschke C, 2009, INT J ONCOL, V34, P951, DOI 10.3892/ijo_00000221
   Platten M, 2021, NATURE, V592, P463, DOI 10.1038/s41586-021-03363-z
   Ponpuak M, 2015, CURR OPIN CELL BIOL, V35, P106, DOI 10.1016/j.ceb.2015.04.016
   Pühler F, 2008, GENE THER, V15, P371, DOI 10.1038/sj.gt.3303095
   Puhlmann J, 2010, ONCOGENE, V29, P2205, DOI 10.1038/onc.2009.507
   Radbruch A, 2021, CSH PERSPECT BIOL, V13, P0, DOI 10.1101/cshperspect.a038083
   Rentschler M, 2022, CANCERS, V14, P0, DOI 10.3390/cancers14061364
   Ribas A, 2017, CELL, V170, P1109, DOI 10.1016/j.cell.2017.08.027
   Ricca JM, 2018, MOL THER, V26, P1008, DOI 10.1016/j.ymthe.2018.01.019
   Riggan L, 2021, CLIN TRANSL IMMUNOL, V10, P0, DOI 10.1002/cti2.1238
   Salmon H, 2016, IMMUNITY, V44, P924, DOI 10.1016/j.immuni.2016.03.012
   SCHILD H, 1989, CANCER IMMUNOL IMMUN, V28, P22, DOI 10.1007/BF00205796
   SCHIRRMACHER V, 1995, INT J ONCOL, V6, P505
   Schirrmacher V, 2003, TRENDS MOL MED, V9, P526, DOI 10.1016/j.molmed.2003.10.001
   SCHIRRMACHER V, 1980, IMMUNOBIOLOGY, V157, P89, DOI 10.1016/S0171-2985(80)80091-X
   Schirrmacher V, 2022, BIOMEDICINES, V10, P0, DOI 10.3390/biomedicines10030562
   Schirrmacher V, 2020, BIOMEDICINES, V8, P0, DOI 10.3390/biomedicines8030055
   Schirrmacher V, 2019, BIOMEDICINES, V7, P0, DOI 10.3390/biomedicines7030066
   Schirrmacher V, 2015, INT J ONCOL, V47, P2005, DOI 10.3892/ijo.2015.3197
   Schirrmacher V, 2015, INT J MOL MED, V36, P3, DOI 10.3892/ijmm.2015.2213
   Schirrmacher V, 2015, INT J ONCOL, V46, P71, DOI 10.3892/ijo.2014.2692
   Schirrmacher V, 2014, CANCER IMMUNOL IMMUN, V63, P535, DOI 10.1007/s00262-014-1530-2
   Schirrmacher V, 2014, EXPERT REV VACCINES, V13, P117, DOI 10.1586/14760584.2014.854169
   Schmitz-Winnenthal FH, 2005, CANCER RES, V65, P10079, DOI 10.1158/0008-5472.CAN-05-1098
   Schoeps B, 2021, CANCER RES, V81, P3568, DOI 10.1158/0008-5472.CAN-20-4125
   Schuetz F, 2009, CANCER IMMUNOL IMMUN, V58, P887, DOI 10.1007/s00262-008-0605-3
   Schulze T, 2009, CANCER IMMUNOL IMMUN, V58, P61, DOI 10.1007/s00262-008-0526-1
   Senga SS, 2021, OPEN BIOL, V11, P0, DOI 10.1098/rsob.200358
   Sethakorn N, 2022, CANCERS, V14, P0, DOI 10.3390/cancers14030757
   Shao XY, 2019, FRONT ONCOL, V9, P0, DOI 10.3389/fonc.2019.00436
   Shurin MR, 2006, CANCER METAST REV, V25, P333, DOI 10.1007/s10555-006-9010-6
   Sitta J, 2022, BIOMEDICINES, V10, P0, DOI 10.3390/biomedicines
   Sommerfeldt N, 2006, CANCER RES, V66, P8258, DOI 10.1158/0008-5472.CAN-05-4201
   Souza-Fonseca-Guimaraes F, 2022, CANCER IMMUNOL RES, V10, P1047, DOI 10.1158/2326-6066.CIR-21-1052
   Sperb N, 2020, INT J MOL SCI, V21, P0, DOI 10.3390/ijms21155486
   Stefanovic S, 2013, CANCER METAST REV, V32, P163, DOI 10.1007/s10555-012-9397-1
   Steiner HH, 2004, J CLIN ONCOL, V22, P4272, DOI 10.1200/JCO.2004.09.038
   Tang RH, 2022, SCI IMMUNOL, V7, P0, DOI 10.1126/sciimmunol.abm0631
   Termeer CC, 2000, CANCER GENE THER, V7, P316, DOI 10.1038/sj.cgt.7700109
   Tilsed CM, 2022, FRONT ONCOL, V12, P0, DOI 10.3389/fonc.2022.849793
   Tirpe AA, 2019, INT J MOL SCI, V20, P0, DOI 10.3390/ijms20246140
   Tu SM, 2022, CANCERS, V14, P0, DOI 10.3390/cancers14030655
   Tumino N, 2022, FRONT IMMUNOL, V12, P0, DOI 10.3389/fimmu.2021.803014
   Umansky V, 1996, INT IMMUNOL, V8, P491, DOI 10.1093/intimm/8.4.491
   Van Gool S, 2018, AUSTIN ONCOL. CASE REP, V3, P1010
   Van Gool SW, 2022, GENES IMMUN, V23, P255, DOI 10.1038/s41435-022-00162-y
   Van Gool SW, 2021, CANCERS, V13, P0, DOI 10.3390/cancers13010032
   Van Gool Stefaan W, 2020, MEDICINES (BASEL), V7, P0, DOI 10.3390/medicines7050029
   Veglia F, 2021, NAT REV IMMUNOL, V21, P485, DOI 10.1038/s41577-020-00490-y
   Versteven M, 2022, FRONT IMMUNOL, V13, P0, DOI 10.3389/fimmu.2022.734256
   VONHOEGEN P, 1990, CELL IMMUNOL, V126, P80, DOI 10.1016/0008-8749(90)90302-8
   Washburn B, 2003, J IMMUNOL, V170, P1814, DOI 10.4049/jimmunol.170.4.1814
   Wei D, 2015, J EXP CLIN CANC RES, V34, P0, DOI 10.1186/s13046-015-0271-1
   Wilden H, 2009, INT J ONCOL, V34, P971, DOI 10.3892/ijo_00000223
   Wildes TJ, 2018, CLIN CANCER RES, V24, P3955, DOI 10.1158/1078-0432.CCR-17-3061
   Xie YF, 2021, ADV SCI, V8, P0, DOI 10.1002/advs.202101672
   Xu XH, 2019, MICROB PATHOGENESIS, V128, P414, DOI 10.1016/j.micpath.2018.12.047
   Xu Z, 2022, MOL THER, V30, P3133, DOI 10.1016/j.ymthe.2022.01.046
   Yeung TL, 2013, CANCER RES, V73, P5016, DOI 10.1158/0008-5472.CAN-13-0023
   Zaheer U, 2021, BIOINTERFACE RES APP, V11, P14825, DOI 10.33263/BRIAC116.1482514852
   Zamarin D, 2014, SCI TRANSL MED, V6, P0, DOI 10.1126/scitranslmed.3008095
   ZANGEMEISTERWITTKE U, 1989, J IMMUNOL, V143, P379
   Zaslavsky E, 2010, J IMMUNOL, V184, P2908, DOI 10.4049/jimmunol.0903453
   Zhang JH, 2022, TRENDS IMMUNOL, V43, P523, DOI 10.1016/j.it.2022.04.010
   Zhang LL, 2022, J IMMUNOL RES, V2022, P0, DOI 10.1155/2022/1178874
   Zhou CL, 2019, VIRUSES-BASEL, V11, P0, DOI 10.3390/v11060527
   Zhou Y, 2022, INT J MOL SCI, V23, P0, DOI 10.3390/ijms23137311
NR 155
TC 8
Z9 8
U1 2
U2 8
PU MDPI
PI BASEL
PA ST ALBAN-ANLAGE 66, CH-4052 BASEL, SWITZERLAND
SN 1661-6596
EI 1422-0067
J9 INT J MOL SCI
JI Int. J. Mol. Sci.
PD NOV 15
PY 2022
VL 23
IS 21
BP 
EP 
DI 10.3390/ijms232113050
PG 34
WC Biochemistry & Molecular Biology; Chemistry, Multidisciplinary
SC Biochemistry & Molecular Biology; Chemistry
GA 6B1UI
UT WOS:000881126500001
PM 36361831
DA 2025-02-17
ER

PT J
AU Bai, KH
   Zhang, YY
   Li, XP
   Tian, XP
   Pan, MM
   Wang, DW
   Dai, YJ
AF Bai, Kun-Hao
   Zhang, Yi-Yang
   Li, Xue-Ping
   Tian, Xiao-Peng
   Pan, Meng-Meng
   Wang, Da-Wei
   Dai, Yu -Jun
TI Comprehensive analysis of tumor necrosis factor-a-inducible protein 8-like 2 (TIPE2): A potential novel pan-cancer immune checkpoint
SO COMPUTATIONAL AND STRUCTURAL BIOTECHNOLOGY JOURNAL
LA English
DT Article
DE TIPE2; New immune checkpoint; Pan-cancer; Stemness feature; Immune cell infiltration
ID regulator; cells
AB Tumor necrosis factor -a-inducible protein 8-like 2 (TIPE2) is encoded by TNFAIP8L2 and is a newly iden-tified negative regulator of natural and acquired immunity that plays a critical function in maintaining immune homeostasis. Recently, CAR-NK immune cell therapy has been a focus of major research efforts as a novel cancer therapeutic strategy. TIPE2 is a potential checkpoint molecule for immune cell matura-tion and antitumor immunity that could be used as a novel NK cell-based immunotherapeutic approach. In this study, we explored the expression of TNFAIP8L2 across various tumor types and found that TNFAIP8L2 was highly expressed in most tumor types and correlated with prognosis. Survival analysis showed that TNFAIP8L2 expression was predictive of improved survival in cervical-squamous-cell-carcinoma (CESC), sarcoma (SARC) and skin-cutaneous-melanoma (SKCM). Conversely, TNFAIP8L2 expression predicted poorer survival in acute myeloid leukemia (LAML), lower-grade-glioma (LGG), kidney-renal-clear-cell-carcinoma (KIRC) and uveal-melanoma (UVM). Analysis of stemness features and immune cell infiltration indicated that TNFAIP8L2 was significantly associated with cancer stem cell index and increased macrophage and dendritic cell infiltration. Our data suggest that TNFAIP8L2 may be a novel immune checkpoint biomarker across different tumor types, particularly in LAML, LGG, KIRC and UVM, and may have further utility as a potential target for immunotherapy.(c) 2022 The Author(s). Published by Elsevier B.V. on behalf of Research Network of Computational and Structural Biotechnology. This is an open access article under the CC BY license (http://creativecommons. org/licenses/by/4.0/).
C1 [Bai, Kun-Hao; Zhang, Yi-Yang; Li, Xue-Ping; Dai, Yu -Jun] Collaborat Innovat Ctr Canc Med, State Key Lab Oncol South China, 651 Dongfeng East Rd, Guangzhou 500020, Guangdong, Peoples R China.
   [Bai, Kun-Hao; Zhang, Yi-Yang] Sun Yat sen Univ, Dept Endoscopy, Canc Ctr, Guangzhou 500026, Peoples R China.
   [Li, Xue-Ping; Dai, Yu -Jun] Sun Yat sen Univ, Dept Hematol Oncol, Canc Ctr, Guangzhou 500020, Guangdong, Peoples R China.
   [Tian, Xiao-Peng] Soochow Univ, Jiangsu Inst Hematol, Affiliated Hosp 1, Suzhou 215006, Jiangsu, Peoples R China.
   [Pan, Meng-Meng; Wang, Da-Wei] Shanghai Jiao Tong Univ, Natl Res Ctr Translat Med, Ruijin Hosp, Sch Med, 197,Ruijin Rd II, Shanghai 200025, Peoples R China.
C3 State Key Lab Oncology South China; Sun Yat Sen University; Sun Yat Sen University; Soochow University - China; Shanghai Jiao Tong University
RP Dai, YJ (通讯作者)，Collaborat Innovat Ctr Canc Med, State Key Lab Oncol South China, 651 Dongfeng East Rd, Guangzhou 500020, Guangdong, Peoples R China.; Dai, YJ (通讯作者)，Sun Yat sen Univ, Dept Hematol Oncol, Canc Ctr, Guangzhou 500020, Guangdong, Peoples R China.
EM daiyj@sysucc.org.cn
FU National Nature Science Foun-dation of China;  [82000144]
CR Andrews MC, 2021, NAT MED, V27, P1432, DOI 10.1038/s41591-021-01406-6
   Bi JC, 2021, SCI ADV, V7, P0, DOI 10.1126/sciadv.abi6515
   Cao XL, 2013, MOL CANCER, V12, P0, DOI 10.1186/1476-4598-12-149
   Dolina JS, 2021, FRONT IMMUNOL, V12, P0, DOI 10.3389/fimmu.2021.715234
   Good CR, 2021, CELL, V184, P6081, DOI 10.1016/j.cell.2021.11.016
   Li SM, 2021, P NATL ACAD SCI USA, V118, P0, DOI 10.1073/pnas.2025570118
   Li T, 2020, NUCLEIC ACIDS RES, V48, PW509, DOI 10.1093/nar/gkaa407
   Li T, 2018, MOL IMMUNOL, V99, P154, DOI 10.1016/j.molimm.2018.05.007
   Liu Y, 2022, NAT NANOTECHNOL, V17, P206, DOI 10.1038/s41565-021-01032-w
   Malta TM, 2018, CELL, V173, P338, DOI 10.1016/j.cell.2018.03.034
   Mao XB, 2016, SCIENCE, V353, P0, DOI 10.1126/science.aah3374
   Nassar D, 2016, ANNU REV PATHOL-MECH, V11, P47, DOI 10.1146/annurev-pathol-012615-044438
   Nguyen NT, 2021, NAT NANOTECHNOL, V16, P1424, DOI 10.1038/s41565-021-00982-5
   Ott M, 2021, NAT REV CLIN ONCOL, V18, P729, DOI 10.1038/s41571-021-00518-9
   Ozga AJ, 2021, IMMUNITY, V54, P859, DOI 10.1016/j.immuni.2021.01.012
   Paré L, 2018, ANN ONCOL, V29, P2121, DOI 10.1093/annonc/mdy335
   Pelly VS, 2021, CANCER DISCOV, V11, P2602, DOI 10.1158/2159-8290.CD-20-1815
   Sjöstedt E, 2020, SCIENCE, V367, P1090, DOI 10.1126/science.aay5947
   Srivastava S, 2021, CANCER CELL, V39, P193, DOI 10.1016/j.ccell.2020.11.005
   Sun HH, 2008, CELL, V133, P415, DOI 10.1016/j.cell.2008.03.026
   Wagner DL, 2021, NAT REV CLIN ONCOL, V18, P379, DOI 10.1038/s41571-021-00476-2
   Yan DH, 2020, J EXP MED, V217, P0, DOI 10.1084/jem.20182005
   Zeng DQ, 2020, THERANOSTICS, V10, P7002, DOI 10.7150/thno.46176
   Zhang X, 2009, NAT STRUCT MOL BIOL, V16, P89, DOI 10.1038/nsmb.1522
   Zhang ZH, 2017, MOL IMMUNOL, V85, P230, DOI 10.1016/j.molimm.2017.03.007
   Zou ZQ, 2021, FRONT IMMUNOL, V12, P0, DOI 10.3389/fimmu.2021.642715
NR 26
TC 13
Z9 14
U1 2
U2 6
PU ELSEVIER
PI AMSTERDAM
PA RADARWEG 29, 1043 NX AMSTERDAM, NETHERLANDS
SN 2001-0370
EI 
J9 COMPUT STRUCT BIOTEC
JI Comp. Struct. Biotechnol. J..
PD JUN 15
PY 2022
VL 20
IS 
BP 5226
EP 5234
DI 10.1016/j.csbj.2022.09.021
EA SEP 2022
PG 9
WC Biochemistry & Molecular Biology; Biotechnology & Applied Microbiology
SC Biochemistry & Molecular Biology; Biotechnology & Applied Microbiology
GA 5T1KP
UT WOS:000875635000001
PM 36187930
DA 2025-02-17
ER

PT J
AU Vedunova, M
   Turubanova, V
   Vershinina, O
   Savyuk, M
   Efimova, I
   Mishchenko, T
   Raedt, R
   Vral, A
   Vanhove, C
   Korsakova, D
   Bachert, C
   Coppieters, F
   Agostinis, P
   Garg, AD
   Ivanchenko, M
   Krysko, O
   Krysko, DV
AF Vedunova, Maria
   Turubanova, Victoria
   Vershinina, Olga
   Savyuk, Maria
   Efimova, Iuliia
   Mishchenko, Tatiana
   Raedt, Robrecht
   Vral, Anne
   Vanhove, Christian
   Korsakova, Daria
   Bachert, Claus
   Coppieters, Frauke
   Agostinis, Patrizia
   Garg, Abhishek D. D.
   Ivanchenko, Mikhail
   Krysko, Olga
   Krysko, Dmitri V. V.
TI DC vaccines loaded with glioma cells killed by photodynamic therapy induce Th17 anti-tumor immunity and provide a four-gene signature for glioma prognosis
SO CELL DEATH & DISEASE
LA English
DT Article
ID recurrent glioblastoma; calreticulin exposure; survival; vaccination; immunogenicity; classification; temozolomide; generation; pathways; subsets
AB Gliomas, the most frequent type of primary tumor of the central nervous system in adults, results in significant morbidity and mortality. Despite the development of novel, complex, multidisciplinary, and targeted therapies, glioma therapy has not progressed much over the last decades. Therefore, there is an urgent need to develop novel patient-adjusted immunotherapies that actively stimulate antitumor T cells, generate long-term memory, and result in significant clinical benefits. This work aimed to investigate the efficacy and molecular mechanism of dendritic cell (DC) vaccines loaded with glioma cells undergoing immunogenic cell death (ICD) induced by photosens-based photodynamic therapy (PS-PDT) and to identify reliable prognostic gene signatures for predicting the overall survival of patients. Analysis of the transcriptional program of the ICD-based DC vaccine led to the identification of robust induction of Th17 signature when used as a vaccine. These DCs demonstrate retinoic acid receptor-related orphan receptor-gamma t dependent efficacy in an orthotopic mouse model. Moreover, comparative analysis of the transcriptome program of the ICD-based DC vaccine with transcriptome data from the TCGA-LGG dataset identified a four-gene signature (CFH, GALNT3, SMC4, VAV3) associated with overall survival of glioma patients. This model was validated on overall survival of CGGA-LGG, TCGA-GBM, and CGGA-GBM datasets to determine whether it has a similar prognostic value. To that end, the sensitivity and specificity of the prognostic model for predicting overall survival were evaluated by calculating the area under the curve of the time-dependent receiver operating characteristic curve. The values of area under the curve for TCGA-LGG, CGGA-LGG, TCGA-GBM, and CGGA-GBM for predicting five-year survival rates were, respectively, 0.75, 0.73, 0.9, and 0.69. These data open attractive prospects for improving glioma therapy by employing ICD and PS-PDT-based DC vaccines to induce Th17 immunity and to use this prognostic model to predict the overall survival of glioma patients.
C1 [Vedunova, Maria; Turubanova, Victoria; Savyuk, Maria; Mishchenko, Tatiana; Korsakova, Daria; Krysko, Dmitri V. V.] Natl Res Lobachevsky State Univ Nizhny Novgorod, Inst Biol & Biomed, Nizhnii Novgorod, Russia.
   [Turubanova, Victoria; Savyuk, Maria; Efimova, Iuliia; Krysko, Olga; Krysko, Dmitri V. V.] Univ Ghent, Dept Human Struct & Repair, Cell Death Invest & Therapy CDIT Lab, Ghent, Belgium.
   [Vershinina, Olga; Ivanchenko, Mikhail] Natl Res Lobachevsky State Univ Nizhny Novgorod, Inst Informat Technol Math & Mech, Nizhnii Novgorod, Russia.
   [Efimova, Iuliia; Krysko, Dmitri V. V.] Canc Res Inst Ghent, Ghent, Belgium.
   [Raedt, Robrecht] Univ Ghent, Dept Head & Skin, Team Brain 4, Ghent, Belgium.
   [Vral, Anne] Univ Ghent, Dept Human Struct & Repair, Radiobiol Res Grp, Ghent, Belgium.
   [Vanhove, Christian] Univ Ghent, Dept Elect & Informat Syst, IBiTech MEDISIP Infin Lab, Ghent, Belgium.
   [Bachert, Claus] Univ Ghent, Dept Head & Skin, Upper Airways Res Lab, Ghent, Belgium.
   [Coppieters, Frauke] Univ Ghent, Ctr Med Genet Ghent CMGG, Dept Biomol Med, Ghent, Belgium.
   [Agostinis, Patrizia] Katholieke Univ Leuven, Dept Cellular & Mol Med, Lab Cell Death Res & Therapy, Leuven, Belgium.
   [Agostinis, Patrizia] VIB Ctr Canc Biol Res, Leuven, Belgium.
   [Garg, Abhishek D. D.] Katholieke Univ Leuven, Dept Cellular & Mol Med, Lab Cell Stress & Immun CSI, Leuven, Belgium.
C3 Lobachevsky State University of Nizhni Novgorod; Ghent University; Lobachevsky State University of Nizhni Novgorod; Ghent University; Ghent University; Ghent University; Ghent University; Ghent University; Ghent University; KU Leuven; KU Leuven
RP Krysko, DV (通讯作者)，Natl Res Lobachevsky State Univ Nizhny Novgorod, Inst Biol & Biomed, Nizhnii Novgorod, Russia.; Krysko, DV (通讯作者)，Univ Ghent, Dept Human Struct & Repair, Cell Death Invest & Therapy CDIT Lab, Ghent, Belgium.; Krysko, DV (通讯作者)，Canc Res Inst Ghent, Ghent, Belgium.
EM Dmitri.Krysko@UGent.be
FU FWO-Flanders Research Grants [G043219N, G016221N]; Ghent University [BOF01/O3618, BOF/IOP/2022/033, BOF23/GOA/029]; FWO; F.R.S.-FNRS under the "Excellence of Science" (EOS) program [G0I5322N]; Ministry of Science and Higher Education of the Russian Federation [075-15-2020-808]; Ghent University's Eureast Platform; FWO-Flanders [11F7721N]
CR Aaes TL, 2016, CELL REP, V15, P274, DOI 10.1016/j.celrep.2016.03.037
   Alzeibak R, 2021, J IMMUNOTHER CANCER, V9, P0, DOI 10.1136/jitc-2020-001926
   Andersen BM, 2021, NAT REV CANCER, V21, P786, DOI 10.1038/s41568-021-00397-3
   Antunes ARP, 2021, NAT NEUROSCI, V24, P595, DOI 10.1038/s41593-020-00789-y
   Barrett T, 2009, NUCLEIC ACIDS RES, V37, PD885, DOI 10.1093/nar/gkn764
   Belmans J, 2017, SCI REP-UK, V7, P0, DOI 10.1038/s41598-017-12584-0
   BENJAMINI Y, 1995, J R STAT SOC B, V57, P289, DOI 10.1111/j.2517-6161.1995.tb02031.x
   Bettelli E, 2006, NATURE, V441, P235, DOI 10.1038/nature04753
   Bindea G, 2013, IMMUNITY, V39, P782, DOI 10.1016/j.immuni.2013.10.003
   Boiardi A, 2008, J NEURO-ONCOL, V88, P105, DOI 10.1007/s11060-008-9540-6
   Bouckaert C, 2021, DIAGNOSTICS, V11, P0, DOI 10.3390/diagnostics11081311
   Casares N, 2005, J EXP MED, V202, P1691, DOI 10.1084/jem.20050915
   COX DR, 1972, J R STAT SOC B, V34, P187
   Davidson-Pilon C, 2022, LIFELINES SURVIVAL A, V0, P0
   Demuynck R, 2021, J IMMUNOTHER CANCER, V9, P0, DOI 10.1136/jitc-2021-003430
   Doix B, 2019, FRONT ONCOL, V9, P0, DOI 10.3389/fonc.2019.00811
   Efimova I, 2020, J IMMUNOTHER CANCER, V8, P0, DOI 10.1136/jitc-2020-001369
   Fakhoury KR, 2021, TRANSL CANCER RES, V10, P2537, DOI 10.21037/tcr-20-1933
   Faucheux L, 2019, ONCOIMMUNOLOGY, V8, P0, DOI 10.1080/2162402X.2019.1624130
   Finotello F, 2019, GENOME MED, V11, P0, DOI 10.1186/s13073-019-0638-6
   Fridman WH, 2017, NAT REV CLIN ONCOL, V14, P717, DOI 10.1038/nrclinonc.2017.101
   Fucikova J, 2020, CELL DEATH DIS, V11, P0, DOI 10.1038/s41419-020-03221-2
   Galluzzi L, 2020, J IMMUNOTHER CANCER, V8, P0, DOI 10.1136/jitc-2019-000337
   Gamrekelashvili J, 2012, ONCOIMMUNOLOGY, V1, P1017, DOI 10.4161/onci.21098
   Garg AD, 2016, SCI TRANSL MED, V8, P0, DOI 10.1126/scitranslmed.aae0105
   Garg AD, 2016, ONCOIMMUNOLOGY, V5, P0, DOI 10.1080/2162402X.2015.1069938
   Garg AD, 2012, EMBO J, V31, P1062, DOI 10.1038/emboj.2011.497
   Goldbrunner R, 2021, NEURO-ONCOLOGY, V23, P1821, DOI 10.1093/neuonc/noab150
   Graves A, 2013, ARXIV, V0, P0
   Gu ZG, 2016, BIOINFORMATICS, V32, P2847, DOI 10.1093/bioinformatics/btw313
   Harari A, 2020, NAT REV DRUG DISCOV, V19, P635, DOI 10.1038/s41573-020-0074-8
   Heagerty PJ, 2000, BIOMETRICS, V56, P337, DOI 10.1111/j.0006-341X.2000.00337.x
   Ho WL, 2016, J HEMATOL ONCOL, V9, P0, DOI 10.1186/s13045-016-0334-6
   Holzer U, 2013, HUM IMMUNOL, V74, P693, DOI 10.1016/j.humimm.2013.02.002
   Hu J, 2016, ONCOTARGET, V7, P71087, DOI 10.18632/oncotarget.12122
   Huang M, 2020, INT J MOL SCI, V21, P0, DOI 10.3390/ijms21155329
   Hunn MK, 2015, J NEURO-ONCOL, V121, P319, DOI 10.1007/s11060-014-1635-7
   Jiang L, 2017, ONCOGENESIS, V6, P0, DOI 10.1038/oncsis.2017.8
   Komori T, 2022, BRAIN TUMOR PATHOL, V39, P47, DOI 10.1007/s10014-022-00428-3
   Krysko DV, 2012, NAT REV CANCER, V12, P860, DOI 10.1038/nrc3380
   Kumar R, 2021, TRENDS IMMUNOL, V42, P1037, DOI 10.1016/j.it.2021.09.005
   Leek JT, 2012, BIOINFORMATICS, V28, P882, DOI 10.1093/bioinformatics/bts034
   Liao Y, 2014, BIOINFORMATICS, V30, P923, DOI 10.1093/bioinformatics/btt656
   Lieberman Frank, 2017, F1000RES, V6, P1892, DOI 10.12688/f1000research.11493.1
   Louis DN, 2021, NEURO-ONCOLOGY, V23, P1231, DOI 10.1093/neuonc/noab106
   Love MI, 2014, GENOME BIOL, V15, P0, DOI 10.1186/s13059-014-0550-8
   Maes W, 2009, NEURO-ONCOLOGY, V11, P529, DOI 10.1215/15228517-2009-004
   Mi HY, 2021, NUCLEIC ACIDS RES, V49, PD394, DOI 10.1093/nar/gkaa1106
   Miller KD, 2021, CA-CANCER J CLIN, V71, P381, DOI 10.3322/caac.21693
   Mishchenko T, 2022, CELL DEATH DIS, V13, P0, DOI 10.1038/s41419-022-04851-4
   Mishchenko T, 2019, BBA-REV CANCER, V1871, P99, DOI 10.1016/j.bbcan.2018.11.004
   Mishchenko TA, 2021, TRENDS CANCER, V7, P484, DOI 10.1016/j.trecan.2021.01.013
   Mitsdoerffer M, 2022, P NATL ACAD SCI USA, V119, P0, DOI 10.1073/pnas.2206208119
   Nava F, 2014, NEURO-ONCOLOGY, V16, P719, DOI 10.1093/neuonc/not316
   Newman AM, 2015, NAT METHODS, V12, P453, DOI 10.1038/NMETH.3337
   OKeeffe M, 2015, CELL MOL LIFE SCI, V72, P4309, DOI 10.1007/s00018-015-2005-0
   Obeid M, 2007, NAT MED, V13, P54, DOI 10.1038/nm1523
   Ostrom QT, 2018, NEURO-ONCOLOGY, V20, P1, DOI 10.1093/neuonc/noy131
   Pacifico R, 2017, MOL PSYCHIATR, V22, P441, DOI 10.1038/mp.2016.94
   Parajuli P, 2013, J SPINE NEUROSURG, V1, P0
   Pencina MJ, 2004, STAT MED, V23, P2109, DOI 10.1002/sim.1802
   Perez CR, 2019, NAT COMMUN, V10, P0, DOI 10.1038/s41467-019-13368-y
   Petroni G, 2021, CANCER CELL, V39, P310, DOI 10.1016/j.ccell.2020.11.009
   Platten M, 2021, NATURE, V592, P463, DOI 10.1038/s41586-021-03363-z
   Racle J, 2017, ELIFE, V6, P0, DOI 10.7554/eLife.26476
   Riihilä PM, 2014, J INVEST DERMATOL, V134, P498, DOI 10.1038/jid.2013.346
   Salhia B, 2008, AM J PATHOL, V173, P1828, DOI 10.2353/ajpath.2008.080043
   Sorensen MD, 2018, NEUROPATH APPL NEURO, V44, P185, DOI 10.1111/nan.12428
   Stirling C, 2010, BMC HEALTH SERV RES, V10, P0, DOI 10.1186/1472-6963-10-122
   Stupp R, 2009, LANCET ONCOL, V10, P459, DOI 10.1016/S1470-2045(09)70025-7
   Tesileanu CMS, 2020, NEURO-ONCOLOGY, V22, P515, DOI 10.1093/neuonc/noz200
   Touat M, 2020, NATURE, V580, P517, DOI 10.1038/s41586-020-2209-9
   Tumours WCo, 2021, CENTRAL NERVOUS SYST, V5th, P0
   Turubanova VD, 2021, SCI REP-UK, V11, P0, DOI 10.1038/s41598-021-86354-4
   Turubanova VD, 2019, J IMMUNOTHER CANCER, V7, P0, DOI 10.1186/s40425-019-0826-3
   Vandenabeele P, 2016, ADV EXP MED BIOL, V930, P133, DOI 10.1007/978-3-319-39406-0_6
   Vandenberk L, 2016, FRONT IMMUNOL, V6, P0, DOI 10.3389/fimmu.2015.00663
   Weinstein JN, 2013, NAT GENET, V45, P1113, DOI 10.1038/ng.2764
   Weller M, 2021, NAT REV CLIN ONCOL, V18, P170, DOI 10.1038/s41571-020-00447-z
   Withers DR, 2016, NAT MED, V22, P319, DOI 10.1038/nm.4046
   Xiao S, 2014, IMMUNITY, V40, P477, DOI 10.1016/j.immuni.2014.04.004
   Zhang YQ, 2020, NAR GENOM BIOINFORM, V2, P0, DOI 10.1093/nargab/lqaa078
   Zhao JJ, 2020, J EXP MED, V217, P0, DOI 10.1084/jem.20190297
   Zhao Z, 2021, GENOM PROTEOM BIOINF, V19, P1, DOI 10.1016/j.gpb.2020.10.005
NR 84
TC 21
Z9 22
U1 3
U2 22
PU SPRINGERNATURE
PI LONDON
PA CAMPUS, 4 CRINAN ST, LONDON, N1 9XW, ENGLAND
SN 2041-4889
EI 
J9 CELL DEATH DIS
JI Cell Death Dis.
PD DEC 21
PY 2022
VL 13
IS 12
BP 
EP 
DI 10.1038/s41419-022-05514-0
PG 19
WC Cell Biology
SC Cell Biology
GA 7F4FG
UT WOS:000901804900001
PM 36539408
DA 2025-02-17
ER

PT J
AU Sorkhabi, AD
   Sarkesh, A
   Saeedi, H
   Marofi, F
   Ghaebi, M
   Silvestris, N
   Baradaran, B
   Brunetti, O
AF Daei Sorkhabi, Amin
   Sarkesh, Aila
   Saeedi, Hossein
   Marofi, Faroogh
   Ghaebi, Mahnaz
   Silvestris, Nicola
   Baradaran, Behzad
   Brunetti, Oronzo
TI The Basis and Advances in Clinical Application of Cytomegalovirus-Specific Cytotoxic T Cell Immunotherapy for Glioblastoma Multiforme
SO FRONTIERS IN ONCOLOGY
LA English
DT Review
DE immunotherapy; adoptive cellular therapy (ACT); CMV-specific T cell; cytomegalovirus (CMV); herpes virus; glioblastoma multiforme; glioma; brain tumor
ID immediate-early proteins; infected endothelial-cells; nf-kappa-b; tube formation; glioma-cells; promotes angiogenesis; peripheral-blood; prognostic value; dendritic cells; down-regulation
AB A high percentage of malignant gliomas are infected by human cytomegalovirus (HCMV), and the endogenous expression of HCMV genes and their products are found in these tumors. HCMV antigen expression and its implications in gliomagenesis have emerged as a promising target for adoptive cellular immunotherapy (ACT) strategies in glioblastoma multiforme (GB) patients. Since antigen-specific T cells in the tumor microenvironments lack efficient anti-tumor immune response due to the immunosuppressive nature of glioblastoma, CMV-specific ACT relies on in vitro expansion of CMV-specific CD8(+) T cells employing immunodominant HCMV antigens. Given the fact that several hurdles remain to be conquered, recent clinical trials have outlined the feasibility of CMV-specific ACT prior to tumor recurrence with minimal adverse effects and a substantial improvement in median overall survival and progression-free survival. This review discusses the role of HCMV in gliomagenesis, disease prognosis, and recent breakthroughs in harnessing HCMV-induced immunogenicity in the GB tumor microenvironment to develop effective CMV-specific ACT.
CR Shadbad MA, 2022, FRONT IMMUNOL, V12, P0, DOI 10.3389/fimmu.2021.788211
   Ahani N, 2013, COMP CLIN PATHOL, V23, P1321, DOI 10.1007/s00580-013-1783-8
   Ahmadzadeh M, 2009, BLOOD, V114, P1537, DOI 10.1182/blood-2008-12-195792
   Ahmed N, 2017, JAMA ONCOL, V3, P1094, DOI 10.1001/jamaoncol.2017.0184
   Alves ALV, 2021, STEM CELL RES THER, V12, P0, DOI 10.1186/s13287-021-02231-x
   Angelosanto JM, 2012, J VIROL, V86, P8161, DOI 10.1128/JVI.00889-12
   Annavarapu Srinivas, 2021, CNS ONCOL, V10, PCNS76, DOI 10.2217/cns-2021-0007
   Arnoult D, 2004, P NATL ACAD SCI USA, V101, P7988, DOI 10.1073/pnas.0401897101
   Avdic S, 2016, J VIROL, V90, P3819, DOI 10.1128/JVI.03066-15
   Avdic S, 2013, J VIROL, V87, P10273, DOI 10.1128/JVI.00912-13
   Bagley SJ, 2018, NEURO-ONCOLOGY, V20, P1429, DOI 10.1093/neuonc/noy032
   Bechman N, 2021, EXPERT OPIN BIOL TH, V21, P627, DOI 10.1080/14712598.2021.1857361
   BECK S, 1988, NATURE, V331, P269, DOI 10.1038/331269a0
   Belzacq AS, 2003, CANCER RES, V63, P541
   Bhattacharjee B, 2012, J VIROL, V86, P6815, DOI 10.1128/JVI.00015-12
   BOLDOGH I, 1990, SCIENCE, V247, P561, DOI 10.1126/science.1689075
   Bonte S, 2021, ONCOIMMUNOLOGY, V10, P0, DOI 10.1080/2162402X.2021.1954800
   Borst J, 2018, NAT REV IMMUNOL, V18, P635, DOI 10.1038/s41577-018-0044-0
   Botto S, 2011, BLOOD, V117, P352, DOI 10.1182/blood-2010-06-291245
   Brooks DG, 2006, J CLIN INVEST, V116, P1675, DOI 10.1172/JCI26856
   Brossart P, 2020, CLIN CANCER RES, V26, P4442, DOI 10.1158/1078-0432.CCR-20-0305
   Cai ZH, 2020, BMC CANCER, V20, P0, DOI 10.1186/s12885-020-06796-3
   Cannon MJ, 2010, REV MED VIROL, V20, P202, DOI 10.1002/rmv.655
   Castillo JP, 2000, J VIROL, V74, P8028, DOI 10.1128/JVI.74.17.8028-8037.2000
   Chamucero-Millares JA, 2021, CELL IMMUNOL, V360, P0, DOI 10.1016/j.cellimm.2020.104257
   Chaumorcel M, 2012, J VIROL, V86, P2571, DOI 10.1128/JVI.05746-11
   Chen RQ, 2019, FRONT PHARMACOL, V9, P0, DOI 10.3389/fphar.2018.01503
   Chen YS, 2018, J IMMUNOTHER, V41, P274, DOI 10.1097/CJI.0000000000000229
   Cieri N, 2013, BLOOD, V121, P573, DOI 10.1182/blood-2012-05-431718
   Cobbs C, 2014, ONCOTARGET, V5, P1091, DOI 10.18632/oncotarget.1787
   Cobbs CS, 2008, CANCER RES, V68, P724, DOI 10.1158/0008-5472.CAN-07-2291
   Cobbs Charles S, 2011, HERPESVIRIDAE, V2, P10, DOI 10.1186/2042-4280-2-10
   Cobbs CS, 2002, CANCER RES, V62, P3347
   Crane CA, 2010, NEURO-ONCOLOGY, V12, P7, DOI 10.1093/neuonc/nop009
   Crough T, 2012, IMMUNOL CELL BIOL, V90, P872, DOI 10.1038/icb.2012.19
   Davis ME, 2018, SEMIN ONCOL NURS, V34, P420, DOI 10.1016/j.soncn.2018.10.001
   de Wit RH, 2016, ONCOTARGET, V7, P67966, DOI 10.18632/oncotarget.11817
   Dehcordi SR, 2017, WORLD NEUROSURG, V105, P895, DOI 10.1016/j.wneu.2017.05.099
   Ding DL, 2014, J NEURO-ONCOL, V116, P515, DOI 10.1007/s11060-013-1350-9
   Dluzen D, 2011, J BIOL CHEM, V286, P7705, DOI 10.1074/jbc.M110.207639
   Dranoff G, 2004, NAT REV CANCER, V4, P11, DOI 10.1038/nrc1252
   Durgeau A, 2018, FRONT IMMUNOL, V9, P0, DOI 10.3389/fimmu.2018.00014
   Dwyer CJ, 2019, FRONT IMMUNOL, V10, P0, DOI 10.3389/fimmu.2019.00263
   Dziurzynski K, 2011, CLIN CANCER RES, V17, P4642, DOI 10.1158/1078-0432.CCR-11-0414
   Fang XG, 2021, SCI TRANSL MED, V13, P0, DOI 10.1126/scitranslmed.abc7275
   Fiallos E, 2014, PLOS ONE, V9, P0, DOI 10.1371/journal.pone.0116178
   Fornara O, 2016, CELL DEATH DIFFER, V23, P261, DOI 10.1038/cdd.2015.91
   Fornara O, 2015, ONCOIMMUNOLOGY, V4, P0, DOI 10.1080/2162402X.2015.1036211
   Friedrich M, 2018, CURR OPIN ONCOL, V30, P368, DOI 10.1097/CCO.0000000000000478
   Garcia-Martinez A, 2017, VIROL J, V14, P0, DOI 10.1186/s12985-017-0885-3
   Ghaffari S, 2019, APMIS, V127, P737, DOI 10.1111/apm.12981
   Ghazi A, 2012, J IMMUNOTHER, V35, P159, DOI 10.1097/CJI.0b013e318247642f
   Guo XY, 2021, AGING-US, V13, P3501, DOI 10.18632/aging.202282
   HAGEMEIER C, 1994, EMBO J, V13, P2897, DOI 10.1002/j.1460-2075.1994.tb06584.x
   Han JY, 2021, VACCINES-BASEL, V9, P0, DOI 10.3390/vaccines9020126
   Han S, 2018, NEOPLASMA, V65, P431, DOI 10.4149/neo_2018_170124N59
   He H, 2008, BMC IMMUNOL, V9, P0, DOI 10.1186/1471-2172-9-53
   Hegi ME, 2008, J CLIN ONCOL, V26, P4189, DOI 10.1200/JCO.2007.11.5964
   Henson SM, 2009, AGE, V31, P285, DOI 10.1007/s11357-009-9100-9
   Heukers R, 2018, ONCOGENE, V37, P4110, DOI 10.1038/s41388-018-0255-7
   Hochhalter CB, 2017, NEUROIMMUNOLOGY NEUROINFLAMMATION, V4, P96, DOI 10.20517/2347-8659.2017.10
   Hodges TR, 2017, NEURO-ONCOLOGY, V19, P1047, DOI 10.1093/neuonc/nox026
   Holdhoff M, 2017, CLIN CANCER RES, V23, P3150, DOI 10.1158/1078-0432.CCR-16-1490
   Hong XY, 2013, CELL BIOCHEM BIOPHYS, V67, P1487, DOI 10.1007/s12013-013-9650-4
   Hotchkiss KM, 2021, J NEURO-ONCOL, V151, P55, DOI 10.1007/s11060-020-03598-2
   Hou Q, 2008, MOL IMMUNOL, V45, P1044, DOI 10.1016/j.molimm.2007.07.032
   Huang J, 2017, FRONT PHARMACOL, V8, P0, DOI 10.3389/fphar.2017.00242
   Huang R, 2015, ONCOL LETT, V10, P2812, DOI 10.3892/ol.2015.3638
   Humby MS, 2016, J VIROL, V90, P2959, DOI 10.1128/JVI.02507-15
   Humeau J, 2020, CELL DEATH DIS, V11, P0, DOI 10.1038/s41419-020-2642-6
   Hwang JW, 2007, VIROLOGY, V367, P334, DOI 10.1016/j.virol.2007.05.037
   Ichii H, 2004, J IMMUNOL, V173, P883, DOI 10.4049/jimmunol.173.2.883
   Jackson EL, 2006, NEURON, V51, P187, DOI 10.1016/j.neuron.2006.06.012
   Jeong SI, 2018, CELL DEATH DIS, V9, P0, DOI 10.1038/s41419-018-0867-4
   Jorgovanovic D, 2020, BIOMARK RES, V8, P0, DOI 10.1186/s40364-020-00228-x
   Joseph GP, 2017, CANCER LETT, V384, P79, DOI 10.1016/j.canlet.2016.10.022
   Jost NH, 2014, IMMUNOL CELL BIOL, V92, P860, DOI 10.1038/icb.2014.62
   Kalia V, 2018, FRONT IMMUNOL, V9, P0, DOI 10.3389/fimmu.2018.02987
   Kane A, 2010, NEUROSURG CLIN N AM, V21, P77, DOI 10.1016/j.nec.2009.08.011
   Kiyotani K, 2021, CANCER BIOL MED, V18, P955, DOI 10.20892/j.issn.2095-3941.2021.0032
   König P, 2021, J VIROL, V95, P0, DOI 10.1128/JVI.02346-20
   Korbecki Jan, 2018, ONCOTARGET, V9, P7219, DOI 10.18632/oncotarget.24102
   Kortylewski M, 2005, NAT MED, V11, P1314, DOI 10.1038/nm1325
   Kranjc MK, 2019, RADIOL ONCOL, V53, P397, DOI 10.2478/raon-2019-0057
   Krenzlin H, 2019, J CLIN INVEST, V129, P1671, DOI 10.1172/JCI123375
   Krishna BA, 2018, VIRUSES-BASEL, V10, P0, DOI 10.3390/v10080445
   Kumari P, 2017, CELL DEATH DIS, V8, P0, DOI 10.1038/cddis.2017.461
   La Rosa C, 2012, FUTURE VIROL, V7, P279, DOI 10.2217/FVL.12.8
   Laidlaw BJ, 2016, NAT REV IMMUNOL, V16, P102, DOI 10.1038/nri.2015.10
   Lau SK, 2005, MODERN PATHOL, V18, P838, DOI 10.1038/modpathol.3800352
   Lee K, 2005, GLIA, V51, P1, DOI 10.1002/glia.20179
   Levy JMM, 2020, CELL DEATH DIFFER, V27, P843, DOI 10.1038/s41418-019-0474
   Li J, 2018, FRONT IMMUNOL, V9, P0, DOI 10.3389/fimmu.2018.02981
   Li L, 2016, ONCOTARGET, V7, P61670, DOI 10.18632/oncotarget.11430
   Li Z, 2016, INT J BIOCHEM CELL B, V81, P1, DOI 10.1016/j.biocel.2016.09.013
   Lin CTM, 2016, INFECT AGENTS CANCER, V11, P0, DOI 10.1186/s13027-016-0081-x
   Liu FK, 2020, CANCER CELL INT, V20, P0, DOI 10.1186/s12935-019-1085-6
   Liu ZJ, 2018, J TRANSL MED, V16, P0, DOI 10.1186/s12967-018-1557-9
   Louis DN, 2021, NEURO-ONCOLOGY, V23, P1231, DOI 10.1093/neuonc/noab106
   Lucas KG, 2011, J NEURO-ONCOL, V103, P231, DOI 10.1007/s11060-010-0383-6
   Lukac DM, 1999, J VIROL, V73, P2825, DOI 10.1128/JVI.73.4.2825-2831.1999
   Luo XH, 2020, CLIN IMMUNOL, V217, P0, DOI 10.1016/j.clim.2020.108456
   Lussignol M, 2018, IMMUNOLOGY, V0, P9
   Lussignol M, 2015, AUTOPHAGY CANC OTHER, V0, P[145, 158]
   MacManiman JD, 2014, MBIO, V5, P0, DOI 10.1128/mBio.02035-14
   Matlaf LA, 2013, PLOS ONE, V8, P0, DOI 10.1371/journal.pone.0068176
   Matsui J, 2004, J BIOL CHEM, V279, P18600, DOI 10.1074/jbc.M311643200
   Maussang D, 2006, P NATL ACAD SCI USA, V103, P13068, DOI 10.1073/pnas.0604433103
   Maussang D, 2009, CANCER RES, V69, P2861, DOI 10.1158/0008-5472.CAN-08-2487
   McFarlane S, 2011, J VIROL, V85, P4212, DOI 10.1128/JVI.02435-10
   Miconi G, 2015, J CELL BIOCHEM, V116, P864, DOI 10.1002/jcb.25043
   Mihelson N, 2021, VIRUSES-BASEL, V13, P0, DOI 10.3390/v13071264
   Miller WE, 2012, PLOS ONE, V7, P0, DOI 10.1371/journal.pone.0050524
   Millhouse S, 2010, J NEUROVIROL, V16, P384, DOI 10.3109/13550284.2010.515651
   Mirzaei R, 2017, TRENDS IMMUNOL, V38, P104, DOI 10.1016/j.it.2016.11.005
   Mitchell DA, 2008, NEURO-ONCOLOGY, V10, P10, DOI 10.1215/15228517-2007-035
   Mohme M, 2018, CLIN CANCER RES, V24, P4187, DOI 10.1158/1078-0432.CCR-17-2617
   Mu LY, 2018, FRONT MOL NEUROSCI, V11, P0, DOI 10.3389/fnmol.2018.00082
   Naing Z, 2015, J GEN VIROL, V96, P1855, DOI 10.1099/vir.0.000101
   Nair SK, 2014, CLIN CANCER RES, V20, P2684, DOI 10.1158/1078-0432.CCR-13-3268
   Novak M, 2020, INT J MOL SCI, V21, P0, DOI 10.3390/ijms21124199
   OFarrell AM, 1998, EMBO J, V17, P1006, DOI 10.1093/emboj/17.4.1006
   Ostrom QT, 2016, NEURO-ONCOLOGY, V18, Pv1, DOI 10.1093/neuonc/now207
   Peredo-Harvey I, 2021, CANCERS, V13, P0, DOI 10.3390/cancers13205051
   Pilipow K, 2015, CANCER RES, V75, P5187, DOI 10.1158/0008-5472.CAN-15-1498
   Poltermann S, 2006, J NEUROVIROL, V12, P90, DOI 10.1080/13550280600654573
   Poma EE, 1996, J VIROL, V70, P7867, DOI 10.1128/JVI.70.11.7867-7877.1996
   Poncet D, 2006, J CELL BIOL, V174, P985, DOI 10.1083/jcb.200604069
   Priel E, 2015, J CLIN NEUROSCI, V22, P326, DOI 10.1016/j.jocn.2014.06.099
   Prunk M, 2019, RADIOL ONCOL, V53, P57, DOI 10.2478/raon-2019-0007
   Qazi MA, 2017, ANN ONCOL, V28, P1448, DOI 10.1093/annonc/mdx169
   Rahbar A, 2013, J CLIN VIROL, V57, P36, DOI 10.1016/j.jcv.2012.12.018
   Rahbar Afsar, 2012, HERPESVIRIDAE, V3, P3, DOI 10.1186/2042-4280-3-3
   Ranganathan P, 2012, J VIROL, V86, P854, DOI 10.1128/JVI.06097-11
   Reap EA, 2018, CANCER RES, V78, P256, DOI 10.1158/0008-5472.CAN-17-0469
   Reina M, 2017, CANCERS, V9, P0, DOI 10.3390/cancers9110153
   Robinson MH, 2020, J IMMUNOTHER CANCER, V8, P0, DOI 10.1136/jitc-2020-001066
   Ross SH, 2018, ANNU REV IMMUNOL, V36, P411, DOI 10.1146/annurev-immunol-042617-053352
   Sarkesh A, 2022, LIFE SCI, V299, P0, DOI 10.1016/j.lfs.2022.120503
   Sato K, 2007, CANCER RES, V67, P9677, DOI 10.1158/0008-5472.CAN-07-1462
   Satoh J, 2014, MULT SCLER RELAT DIS, V3, P94, DOI 10.1016/j.msard.2013.04.005
   Scheurer ME, 2008, ACTA NEUROPATHOL, V116, P79, DOI 10.1007/s00401-008-0359-1
   Schuessler A, 2014, CANCER RES, V74, P3466, DOI 10.1158/0008-5472.CAN-14-0296
   Segherlou ZH, 2021, J CELL PHYSIOL, V236, P5564, DOI 10.1002/jcp.30289
   Shahverdi M, 2022, BIOMED PHARMACOTHER, V148, P0, DOI 10.1016/j.biopha.2022.112735
   Shamran HA, 2015, BIOMED RES INT, V2015, P0, DOI 10.1155/2015/642652
   Shen YQ, 1997, P NATL ACAD SCI USA, V94, P3341, DOI 10.1073/pnas.94.7.3341
   Sheng Z, 2010, NAT MED, V16, P671, DOI 10.1038/nm.2158
   Shomali N, 2022, FRONT IMMUNOL, V13, P0, DOI 10.3389/fimmu.2022.839945
   Slinger E, 2010, SCI SIGNAL, V3, P0, DOI 10.1126/scisignal.2001180
   Smith C, 2020, J CLIN INVEST, V130, P6041, DOI 10.1172/JCI138649
   Smith C, 2019, CLIN INFECT DIS, V68, P632, DOI 10.1093/cid/ciy549
   Soroceanu L, 2008, NATURE, V455, P391, DOI 10.1038/nature07209
   Soroceanu L, 2015, CANCER RES, V75, P3065, DOI 10.1158/0008-5472.CAN-14-3307
   Soroceanu L, 2011, CANCER RES, V71, P6643, DOI 10.1158/0008-5472.CAN-11-0744
   Soroceanu L, 2011, VIRUS RES, V157, P193, DOI 10.1016/j.virusres.2010.10.026
   Stangherlin LM, 2016, PLOS ONE, V11, P0, DOI 10.1371/journal.pone.0159604
   Stragliotto G, 2013, INT J CANCER, V133, P1204, DOI 10.1002/ijc.28111
   Strong MJ, 2016, ACTA NEUROPATHOL COM, V4, P0, DOI 10.1186/s40478-016-0338-z
   Sun LX, 2006, CANCER CELL, V9, P287, DOI 10.1016/j.ccr.2006.03.003
   Sylwester AW, 2005, J EXP MED, V202, P673, DOI 10.1084/jem.20050882
   Tomasec P, 2000, SCIENCE, V287, P1031, DOI 10.1126/science.287.5455.1031
   Trgovcich J, 2006, J VIROL, V80, P951, DOI 10.1128/JVI.80.2.951-963.2006
   Tu SM, 2021, CANCERS, V13, P0, DOI 10.3390/cancers13112738
   Ulasov IV, 2017, ONCOTARGET, V8, P25989, DOI 10.18632/oncotarget.11175
   van den Berg SPH, 2019, MED MICROBIOL IMMUN, V208, P365, DOI 10.1007/s00430-019-00608-7
   van Leeuwen EMM, 2006, BLOOD, V108, P3121, DOI 10.1182/blood-2006-03-006809
   van Senten JR, 2019, J BIOL CHEM, V294, P16297, DOI 10.1074/jbc.RA119.007796
   Wakefield A, 2015, J NEURO-ONCOL, V125, P307, DOI 10.1007/s11060-015-1905-z
   Walker DG, 2019, CLIN TRANSL IMMUNOL, V8, P0, DOI 10.1002/cti2.1088
   Wang JY, 2020, FRONT ONCOL, V10, P0, DOI 10.3389/fonc.2020.00059
   Wang TM, 2014, ONCOL LETT, V8, P1051, DOI 10.3892/ol.2014.2264
   Wang Z, 2016, ONCOIMMUNOLOGY, V5, P0, DOI 10.1080/2162402X.2016.1196310
   Watson HA, 2016, BIOCHEM SOC T, V44, P356, DOI 10.1042/BST20150251
   Wculek SK, 2020, NAT REV IMMUNOL, V20, P7, DOI 10.1038/s41577-019-0210-z
   Weathers SP, 2020, CLIN CANCER RES, V26, P3565, DOI 10.1158/1078-0432.CCR-20-0176
   Weller M, 2021, NAT REV CLIN ONCOL, V18, P170, DOI 10.1038/s41571-020-00447-z
   Wills MR, 2005, J IMMUNOL, V175, P7457, DOI 10.4049/jimmunol.175.11.7457
   Wintterle S, 2003, CANCER RES, V63, P7462
   Xing Y, 2016, TRANSL RES, V177, P113, DOI 10.1016/j.trsl.2016.06.008
   Yamashita Y, 2014, MODERN PATHOL, V27, P922, DOI 10.1038/modpathol.2013.219
   Yang CF, 2017, PLOS ONE, V12, P0, DOI 10.1371/journal.pone.0179366
   Yang Q, 2021, EXP THER MED, V21, P0, DOI 10.3892/etm.2021.9996
   Yuan ZH, 2020, CANCER MED-US, V9, P6776, DOI 10.1002/cam4.3325
   Yue Q, 2014, J NEURO-ONCOL, V116, P251, DOI 10.1007/s11060-013-1314-0
   Yurochko AD, 1997, J VIROL, V71, P5051, DOI 10.1128/JVI.71.7.5051-5059.1997
   Zeng R, 2005, J EXP MED, V201, P139, DOI 10.1084/jem.20041057
   Zhang SC, 2017, ARCH VIROL, V162, P2695, DOI 10.1007/s00705-017-3423-0
   Zhang SC, 2013, PLOS ONE, V8, P0, DOI 10.1371/journal.pone.0083620
   Zhang SC, 2013, ARCH VIROL, V158, P2443, DOI 10.1007/s00705-013-1744-1
   Zhao R, 2019, INT J CLIN EXP PATHO, V12, P2775
   ZHU H, 1995, J VIROL, V69, P7960, DOI 10.1128/JVI.69.12.7960-7970.1995
   Zou B, 2012, MOL CARCINOGEN, V51, P422, DOI 10.1002/mc.20807
NR 193
TC 12
Z9 13
U1 1
U2 11
PU FRONTIERS MEDIA SA
PI LAUSANNE
PA AVENUE DU TRIBUNAL FEDERAL 34, LAUSANNE, CH-1015, SWITZERLAND
SN 2234-943X
EI 
J9 FRONT ONCOL
JI Front. Oncol.
PD APR 19
PY 2022
VL 12
IS 
BP 
EP 
DI 10.3389/fonc.2022.818447
PG 18
WC Oncology
SC Oncology
GA 2D1DS
UT WOS:000811296900001
PM 35515137
DA 2025-02-17
ER

PT J
AU Jiang, XL
   Shi, YL
   Chen, X
   Xu, HT
   Liu, BH
   Zhou, F
   Huang, XB
   Cho, WC
   Li, LH
   Pu, J
AF Jiang, Xiulin
   Shi, Yulin
   Chen, Xi
   Xu, Haitao
   Liu, Bohu
   Zhou, Fan
   Huang, Xiaobin
   Cho, William C.
   Li, Lihua
   Pu, Jun
TI NCAPG as a Novel Prognostic Biomarker in Glioma
SO FRONTIERS IN ONCOLOGY
LA English
DT Article
DE low-grade glioma; prognostic biomarkers; cell proliferation; cell migration; drug sensitivity
ID cell lung-cancer; web server; expression; sensitivity; resource
AB BackgroundNon-SMC condensin I complex subunit G (NCAPG) is expressed in various human cancers, including gliomas. However, its biological function in glioma remains unclear. The present study was designed to determine the biological functions of NCAPG in glioma and to evaluate the association of NCAPG expression with glioma progression. MethodsClinical data on patients with glioma were obtained from The Cancer Genome Atlas (TCGA), the Chinese Glioma Genome Atlas (CGGA), the Gene Expression Omnibus (GEO), and the Rembrandt and Gravendeel databases. The correlations among NCAPG expression, pathological characteristics, and clinical outcome were evaluated. In addition, the correlations of NCAPG expression with immune cell infiltration and glioma progression were analyzed. ResultsNCAPG expression was higher in gliomas than in adjacent normal tissues. Higher expression of NCAPG in gliomas correlated with poorer prognosis, unfavorable histological features, absence of mutations in the isocitrate dehydrogenase gene (IDH), absence of chromosome 1p and 19q deletions, and responses to chemoradiotherapy. Univariate and multivariate Cox analysis demonstrated, in addition to patient age, tumor grade, absence of IDH mutations, and absence of chromosome 1p and 19q deletions, NCAPG expression was independently prognostic of overall survival, disease-free survival, and progression-free survival in patients with glioma. In addition, high expression of NCAPG correlated with tumor infiltration of B cells, CD4+ T cells, CD8+ T cells, neutrophils, macrophages, and dendritic cells. Gene set enrichment analysis (GSEA) indicated that high NCAPG expression was associated with cell proliferation and immune response-related signaling pathways. NCAPG knockdown in glioma cell lines significantly reduced cell survival, proliferation, and migration. ConclusionNCAPG expression correlates with glioma progression and immune cell infiltration, suggesting that NCAPG expression may be a useful prognostic biomarker for glioma.
C1 [Jiang, Xiulin; Shi, Yulin; Chen, Xi; Xu, Haitao; Huang, Xiaobin; Pu, Jun] Kunming Med Univ, Dept Neurosurg, Affiliated Hosp 2, Kunming, Yunnan, Peoples R China.
   [Jiang, Xiulin] Chinese Acad Sci, Key Lab Anim Models & Human Dis Mech, Kunming Inst Zool, Kunming, Yunnan, Peoples R China.
   [Shi, Yulin; Chen, Xi; Xu, Haitao; Li, Lihua] Kunming Med Univ, Coll Forens Med, Kunming, Yunnan, Peoples R China.
   [Zhou, Fan] Puer Peoples Hosp, Dept Neurosurg, Puer, Peoples R China.
   [Liu, Bohu] Kunming First Peoples Hosp, Dept Neurosurg, Kunming, Yunnan, Peoples R China.
   [Cho, William C.] Queen Elizabeth Hosp, Dept Clin Oncol, Hong Kong, Peoples R China.
C3 Kunming Medical University; Chinese Academy of Sciences; Kunming Institute of Zoology, CAS; Kunming Medical University
RP Huang, XB; Pu, J (通讯作者)，Kunming Med Univ, Dept Neurosurg, Affiliated Hosp 2, Kunming, Yunnan, Peoples R China.; Li, LH (通讯作者)，Kunming Med Univ, Coll Forens Med, Kunming, Yunnan, Peoples R China.; Cho, WC (通讯作者)，Queen Elizabeth Hosp, Dept Clin Oncol, Hong Kong, Peoples R China.
EM pujun303@aliyun.com; pujun303@aliyun.com; pujun303@aliyun.com; pujun303@aliyun.com
FU National Nature Science Foundation of China [82160512]; Yunnan Applied Basic Research Projects [2017FE467, 2018FE001]; Kunming Municipal Health Commission Health Research Projects [2020-04-04-113]
CR Bassoy EY, 2017, EMBO J, V36, P1493, DOI 10.15252/embj.201695429
   Basu A, 2013, CELL, V154, P1151, DOI 10.1016/j.cell.2013.08.003
   Bowman RL, 2017, NEURO-ONCOLOGY, V19, P139, DOI 10.1093/neuonc/now247
   Bruno TC, 2017, CANCER IMMUNOL RES, V5, P898, DOI 10.1158/2326-6066.CIR-17-0075
   Chin L, 2008, NATURE, V455, P1061, DOI 10.1038/nature07385
   Claes IJJ, 2012, MICROB CELL FACT, V11, P0, DOI 10.1186/1475-2859-11-161
   Dixit D, 2021, CANCER DISCOV, V11, P480, DOI 10.1158/2159-8290.CD-20-0331
   Eberlein A, 2009, GENETICS, V183, P951, DOI 10.1534/genetics.109.106476
   Goto Y, 2017, BRIT J CANCER, V117, P409, DOI 10.1038/bjc.2017.191
   Hänzelmann S, 2013, BMC BIOINFORMATICS, V14, P0, DOI 10.1186/1471-2105-14-7
   Huang XM, 2021, FRONT ONCOL, V11, P0, DOI 10.3389/fonc.2021.646060
   Jiang LP, 2018, CELL DEATH DIS, V9, P0, DOI 10.1038/s41419-018-0299-1
   Jiang LL, 2020, CELL DEATH DIS, V11, P0, DOI 10.1038/s41419-020-02753-x
   Jiang T, 2016, CANCER LETT, V375, P263, DOI 10.1016/j.canlet.2016.01.024
   Jiao ZC, 2020, ANN TRANSL MED, V8, P0, DOI 10.21037/atm-20-7520
   Li TW, 2017, CANCER RES, V77, PE108, DOI 10.1158/0008-5472.CAN-17-0307
   Liu JH, 2020, CANCER CELL INT, V20, P0, DOI 10.1186/s12935-020-1140-3
   Ostrom QT, 2014, NEURO-ONCOLOGY, V16, P896, DOI 10.1093/neuonc/nou087
   Subramanian A, 2005, P NATL ACAD SCI USA, V102, P15545, DOI 10.1073/pnas.0506580102
   Sun DP, 2020, CANCER MANAG RES, V12, P7837, DOI 10.2147/CMAR.S248318
   Sun LX, 2006, CANCER CELL, V9, P287, DOI 10.1016/j.ccr.2006.03.003
   Tang ZF, 2017, NUCLEIC ACIDS RES, V45, PW98, DOI 10.1093/nar/gkx247
   To KKW, 2021, FRONT ONCOL, V11, P0, DOI 10.3389/fonc.2021.635007
   Weenink B, 2019, J NEURO-ONCOL, V144, P79, DOI 10.1007/s11060-019-03228-6
   Wirsching HG, 2019, JCI INSIGHT, V4, P0, DOI 10.1172/jci.insight.128217
   Wu Y, 2021, CANCER CELL INT, V21, P0, DOI 10.1186/s12935-021-02138-w
   Xu PF, 2020, THERANOSTICS, V10, P3767, DOI 10.7150/thno.43142
   Yang WJ, 2013, NUCLEIC ACIDS RES, V41, PD955, DOI 10.1093/nar/gks1111
   Yu GC, 2012, OMICS, V16, P284, DOI 10.1089/omi.2011.0118
   Zhang Q, 2018, ONCOL RES, V26, P269, DOI 10.3727/096504017X15075967560980
   Zhao Z, 2021, GENOM PROTEOM BIOINF, V19, P1, DOI 10.1016/j.gpb.2020.10.005
NR 31
TC 11
Z9 11
U1 0
U2 5
PU FRONTIERS MEDIA SA
PI LAUSANNE
PA AVENUE DU TRIBUNAL FEDERAL 34, LAUSANNE, CH-1015, SWITZERLAND
SN 2234-943X
EI 
J9 FRONT ONCOL
JI Front. Oncol.
PD FEB 23
PY 2022
VL 12
IS 
BP 
EP 
DI 10.3389/fonc.2022.831438
PG 15
WC Oncology
SC Oncology
GA ZV5IM
UT WOS:000770563800001
PM 35280743
DA 2025-02-17
ER

PT J
AU Tanzhu, GL
   Li, N
   Li, ZZ
   Zhou, RR
   Shen, LF
AF Tanzhu, Guilong
   Li, Na
   Li, Zhanzhan
   Zhou, Rongrong
   Shen, Liangfang
TI Molecular Subtypes and Prognostic Signature of Pyroptosis-Related lncRNAs in Glioma Patients
SO FRONTIERS IN ONCOLOGY
LA English
DT Article
DE glioma; lncRNA; pyroptosis; prognosis model; bioinformation analysis
ID long noncoding rna; extracellular-matrix; induce pyroptosis; cancer; cells
AB The relationship between pyroptosis-related long non-coding RNAs (pyroptosis-related lncRNAs) and glioma prognosis have not been studied clearly. Basing on The Cancer Genome Atlas and The Chinese Glioma Genome Atlas datasets, we firstly identified 23 pyroptosis-related lncRNAs with Pearson coefficient |r| > 0.5 and p < 0.001. The survival probability was lower in cluster 1. 13 lncRNAs was included into signature and divided all the glioma patients into two groups, among which survival probability of the high-risk group was lower than that in low-risk group (P<0.001). The risk score was higher in the age>60, dead grade 3, cluster 1 and immune score high groups. Furthermore, subgroup analysis showed patients with different grades, IDH and 1p19ql state distinguished by the median of risk score had different survival probability. Risk score was one of independent factors for glioma prognosis, and 1-, 3-, 5-years survival were calculated in nomogram. Meanwhile, the same as the median risk score in TCGA cohort, the glioma patients from CGGA were categorized into two groups and validated the outcome mentioned above(P<0.01). GO and KEGG analysis revealed the immunity process of the targeted genes. Thus, the immune filtration we compared showed naive B cell, resting dendritic cells, activated NK cells, activated Mast cells, monocytes are higher in low-risk group. Moreover, level of the activated NK cells, M0-and M1 Macrophages was in positive relationship with the risk score. Besides, competing endogenous RNA (ceRNA) network display interaction among microRNA, lncRNAs and their targeted genes. Pyroptosis-related lncRNAs could be a dependent prognosis factor and maybe linked to the immune response in glioma. This prognosis signature had potential value in estimate the survival of the patients with glioma.
C1 [Tanzhu, Guilong; Li, Na; Li, Zhanzhan; Zhou, Rongrong; Shen, Liangfang] Cent South Univ, Xiangya Hosp, Dept Oncol, Changsha, Peoples R China.
   [Li, Zhanzhan] Cent South Univ, Xiangya Hosp, Natl Clin Res Ctr Geriatr Disorders, Changsha, Peoples R China.
C3 Central South University; Central South University
RP Li, ZZ (通讯作者)，Cent South Univ, Xiangya Hosp, Dept Oncol, Changsha, Peoples R China.; Li, ZZ (通讯作者)，Cent South Univ, Xiangya Hosp, Natl Clin Res Ctr Geriatr Disorders, Changsha, Peoples R China.
EM lizhanzhan@csu.edu.cn
FU National Natural Science Foundation of China [82003239]; Hunan Province Natural Science Foundation (Youth Foundation Project) [2019JJ50945]; Science Foundation of Xiangya Hospital for Young Scholar [2018Q012]
CR Bhan A, 2017, CANCER RES, V77, P3965, DOI 10.1158/0008-5472.CAN-16-2634
   Bush NAO, 2017, NEUROSURG REV, V40, P1, DOI 10.1007/s10143-016-0709-8
   Chen SQ, 2020, FRONT BIOENG BIOTECH, V8, P0, DOI 10.3389/fbioe.2020.614419
   Colquhoun A, 2017, INT J BIOCHEM CELL B, V89, P171, DOI 10.1016/j.biocel.2017.05.022
   Eckel-Passow JE, 2015, NEW ENGL J MED, V372, P2499, DOI 10.1056/NEJMoa1407279
   Ferrer VP, 2018, GLIA, V66, P1542, DOI 10.1002/glia.23309
   He D, 2020, CLIN CHIM ACTA, V504, P201, DOI 10.1016/j.cca.2019.11.035
   Huang LJ, 2020, ACTA HAEMATOL-BASEL, V143, P279, DOI 10.1159/000502404
   Jiang ZF, 2017, ONCOL RES, V25, P1009, DOI 10.3727/096504016X14813859905646
   Kambara H, 2018, CELL REP, V22, P2924, DOI 10.1016/j.celrep.2018.02.067
   Kay C, 2020, IMMUNOL REV, V297, P67, DOI 10.1111/imr.12906
   Kolb R, 2014, PROTEIN CELL, V5, P12, DOI 10.1007/s13238-013-0001-4
   Kong Y, 2019, FRONT ONCOL, V9, P0, DOI 10.3389/fonc.2019.00942
   Lapointe S, 2018, LANCET, V392, P432, DOI 10.1016/S0140-6736(18)30990-5
   Lei W, 2018, INT J ONCOL, V53, P1374, DOI 10.3892/ijo.2018.4478
   Li B, 2020, HUM CELL, V33, P159, DOI 10.1007/s13577-019-00281-1
   Li J, 2018, BIOSCIENCE REP, V38, P0, DOI 10.1042/BSR20171150
   Li YM, 2019, BMC MED GENOMICS, V12, P0, DOI 10.1186/s12920-019-0603-7
   Liu JL, 2019, AGING-US, V11, P7830, DOI 10.18632/aging.102291
   Liu XF, 2018, TECHNOL CANCER RES T, V17, P0, DOI 10.1177/1533033818794494
   Liu Y, 2021, FRONT ONCOL, V11, P0, DOI 10.3389/fonc.2021.622727
   Luan FK, 2019, FEBS OPEN BIO, V9, P653, DOI 10.1002/2211-5463.12601
   Lucki NC, 2019, P NATL ACAD SCI USA, V116, P6435, DOI 10.1073/pnas.1816626116
   Ma YS, 2018, ONCOL REP, V40, P2648, DOI 10.3892/or.2018.6694
   Nagarajan K, 2019, TRANSL ONCOL, V12, P925, DOI 10.1016/j.tranon.2019.04.010
   Ostrom QT, 2017, NEURO-ONCOLOGY, V19, PV1, DOI 10.1093/neuonc/nox158
   Peng LR, 2019, CANCER MED-US, V8, P7161, DOI 10.1002/cam4.2583
   Peng ZX, 2018, MOL CANCER, V17, P0, DOI 10.1186/s12943-018-0812-2
   Poff A, 2019, SEMIN CANCER BIOL, V56, P135, DOI 10.1016/j.semcancer.2017.12.011
   Qu SQ, 2021, CANCER MED-US, V10, P98, DOI 10.1002/cam4.3574
   Rajesh Y, 2017, EXP CELL RES, V359, P299, DOI 10.1016/j.yexcr.2017.08.032
   Shi J, 2019, J EXP CLIN CANC RES, V38, P0, DOI 10.1186/s13046-019-1390-x
   Shimizu T, 2016, BRAIN TUMOR PATHOL, V33, P97, DOI 10.1007/s10014-016-0261-9
   Sun YC, 2018, GENE, V676, P315, DOI 10.1016/j.gene.2018.08.034
   Tan C, 2021, CELL BIOL INT, V45, P1487, DOI 10.1002/cbin.11588
   Tu ZW, 2020, FRONT CELL DEV BIOL, V8, P0, DOI 10.3389/fcell.2020.00642
   Wang CH, 2021, CANCER MANAG RES, V13, P3723, DOI 10.2147/CMAR.S301333
   Wang YP, 2017, NATURE, V547, P99, DOI 10.1038/nature22393
   Wang Z, 2020, CANCER BIOMARK, V28, P421, DOI 10.3233/CBM-191026
   Wilkerson MD, 2010, BIOINFORMATICS, V26, P1572, DOI 10.1093/bioinformatics/btq170
   Xia PF, 2021, CELL MOL NEUROBIOL, V41, P365, DOI 10.1007/s10571-020-00857-8
   Xia XJ, 2019, CELL DEATH DIS, V10, P0, DOI 10.1038/s41419-019-1883-8
   Xu HS, 2022, CANCER IMMUNOL IMMUN, V71, P645, DOI 10.1007/s00262-021-03022-2
   Xu SC, 2020, CANCER LETT, V476, P1, DOI 10.1016/j.canlet.2020.02.002
   Yang GD, 2014, BBA-GENE REGUL MECH, V1839, P1097, DOI 10.1016/j.bbagrm.2014.08.012
   Ye Y, 2021, CELL DEATH DISCOV, V7, P0, DOI 10.1038/s41420-021-00451-x
   Yu SH, 2021, J PERS MED, V11, P0, DOI 10.3390/jpm11111177
   Zhang CC, 2019, APOPTOSIS, V24, P312, DOI 10.1007/s10495-019-01515-1
   Zhang J, 2020, ONCOL LETT, V20, P145, DOI 10.3892/ol.2020.11556
   Zhang MD, 2019, J CELL PHYSIOL, V234, P20161, DOI 10.1002/jcp.28617
   Zheng R, 2016, INT J RADIAT ONCOL, V96, P877, DOI 10.1016/j.ijrobp.2016.07.036
   Zheng ZD, 2020, INT J MOL SCI, V21, P0, DOI 10.3390/ijms21041456
NR 52
TC 24
Z9 25
U1 0
U2 14
PU FRONTIERS MEDIA SA
PI LAUSANNE
PA AVENUE DU TRIBUNAL FEDERAL 34, LAUSANNE, CH-1015, SWITZERLAND
SN 2234-943X
EI 
J9 FRONT ONCOL
JI Front. Oncol.
PD FEB 14
PY 2022
VL 12
IS 
BP 
EP 
DI 10.3389/fonc.2022.779168
PG 13
WC Oncology
SC Oncology
GA ZI2KT
UT WOS:000761456400001
PM 35237509
DA 2025-02-17
ER

PT J
AU Nguyen, TT
   Shin, DH
   Sohoni, S
   Singh, SK
   Rivera-Molina, Y
   Jiang, H
   Fan, XJ
   Gumin, J
   Lang, FF
   Alvarez-Breckenridge, C
   Godoy-Vitorino, F
   Zhu, LS
   Zheng, WJ
   Zhai, L
   Ladomersky, E
   Lauing, KL
   Alonso, MM
   Wainwright, DA
   Gomez-Manzano, C
   Fueyo, J
AF Nguyen, Teresa T.
   Shin, Dong Ho
   Sohoni, Sagar
   Singh, Sanjay K.
   Rivera-Molina, Yisel
   Jiang, Hong
   Fan, Xuejun
   Gumin, Joy
   Lang, Frederick F.
   Alvarez-Breckenridge, Christopher
   Godoy-Vitorino, Filipa
   Zhu, Lisha
   Zheng, W. Jim
   Zhai, Lijie
   Ladomersky, Erik
   Lauing, Kristen L.
   Alonso, Marta M.
   Wainwright, Derek A.
   Gomez-Manzano, Candelaria
   Fueyo, Juan
TI Reshaping the tumor microenvironment with oncolytic viruses, positive regulation of the immune synapse, and blockade of the immunosuppressive oncometabolic circuitry
SO JOURNAL FOR IMMUNOTHERAPY OF CANCER
LA English
DT Article
DE Oncolytic Virotherapy; Brain Neoplasms; Immunomodulation
ID aryl-hydrocarbon receptor; t-cell proliferation; indoleamine 2,3-dioxygenase; dendritic cells; ido expression; tryptophan; cancer; activation; inhibition; induction
AB Background Oncolytic viruses are considered part of immunotherapy and have shown promise in preclinical experiments and clinical trials. Results from these studies have suggested that tumor microenvironment remodeling is required to achieve an effective response in solid tumors. Here, we assess the extent to which targeting specific mechanisms underlying the immunosuppressive tumor microenvironment optimizes viroimmunotherapy. Methods We used RNA-seq analyses to analyze the transcriptome, and validated the results using Q-PCR, flow cytometry, and immunofluorescence. Viral activity was analyzed by replication assays and viral titration. Kyn and Trp metabolite levels were quantified using liquid chromatography-mass spectrometry. Aryl hydrocarbon receptor (AhR) activation was analyzed by examination of promoter activity. Therapeutic efficacy was assessed by tumor histopathology and survival in syngeneic murine models of gliomas, including Indoleamine 2,3-dioxygenase (IDO)-/- mice. Flow cytometry was used for immunophenotyping and quantification of cell populations. Immune activation was examined in co-cultures of immune and cancer cells. T-cell depletion was used to identify the role played by specific cell populations. Rechallenge experiments were performed to identify the development of anti-tumor memory. Results Bulk RNA-seq analyses showed the activation of the immunosuppressive IDO-kynurenine-AhR circuitry in response to Delta-24-RGDOX infection of tumors. To overcome the effect of this pivotal pathway, we combined Delta-24-RGDOX with clinically relevant IDO inhibitors. The combination therapy increased the frequency of CD8(+) T cells and decreased the rate of myeloid-derived suppressor cell and immunosupressive Treg tumor populations in animal models of solid tumors. Functional studies demonstrated that IDO-blockade-dependent activation of immune cells against tumor antigens could be reversed by the oncometabolite kynurenine. The concurrent targeting of the effectors and suppressors of the tumor immune landscape significantly prolonged the survival in animal models of orthotopic gliomas. Conclusions Our data identified for the first time the in vivo role of IDO-dependent immunosuppressive pathways in the resistance of solid tumors to oncolytic adenoviruses. Specifically, the IDO-Kyn-AhR activity was responsible for the resurface of local immunosuppression and resistance to therapy, which was ablated through IDO inhibition. Our data indicate that combined molecular and immune therapy may improve outcomes in human gliomas and other cancers treated with virotherapy.
C1 [Nguyen, Teresa T.; Shin, Dong Ho; Sohoni, Sagar; Rivera-Molina, Yisel; Jiang, Hong; Fan, Xuejun; Gomez-Manzano, Candelaria; Fueyo, Juan] Univ Texas MD Anderson Canc Ctr, Dept Neurooncol, Houston, TX 77030 USA.
   [Nguyen, Teresa T.; Shin, Dong Ho; Gomez-Manzano, Candelaria; Fueyo, Juan] Univ Texas MD Anderson Canc Ctr, UTHlth Grad Sch Biomed Sci, Houston, TX 77030 USA.
   [Singh, Sanjay K.; Gumin, Joy; Lang, Frederick F.; Alvarez-Breckenridge, Christopher] Univ Texas MD Anderson Canc Ctr, Dept Neurosurg, Houston, TX 77030 USA.
   [Godoy-Vitorino, Filipa] Univ Puerto Rico, Sch Med, Dept Microbiol & Med Zool, San Juan, PR 00936 USA.
   [Zhu, Lisha; Zheng, W. Jim] Univ Texas Hlth Sci Ctr Houston, Sch Biomed Informat, Houston, TX 77030 USA.
   [Zhai, Lijie; Ladomersky, Erik; Lauing, Kristen L.; Wainwright, Derek A.] Northwestern Univ, Feinberg Sch Med, Dept Neurol Surg, Chicago, IL 60611 USA.
   [Alonso, Marta M.] Clin Univ Navarra, Pediat, Pamplona, Spain.
   [Alonso, Marta M.] Program Solid Tumors, CIMA, Pamplona, Spain.
   [Wainwright, Derek A.] Northwestern Univ, Feinberg Sch Med, Dept Med Hematol Oncol, Chicago, IL 60611 USA.
C3 University of Texas System; UTMD Anderson Cancer Center; University of Texas System; UTMD Anderson Cancer Center; University of Texas System; UTMD Anderson Cancer Center; University of Puerto Rico; University of Puerto Rico Medical Sciences Campus; University of Texas System; University of Texas Health Science Center Houston; Northwestern University; Feinberg School of Medicine; University of Navarra; University of Navarra; Northwestern University; Feinberg School of Medicine
RP Gomez-Manzano, C; Fueyo, J (通讯作者)，Univ Texas MD Anderson Canc Ctr, Dept Neurooncol, Houston, TX 77030 USA.; Gomez-Manzano, C; Fueyo, J (通讯作者)，Univ Texas MD Anderson Canc Ctr, UTHlth Grad Sch Biomed Sci, Houston, TX 77030 USA.
EM cmanzano@mdanderson.org; jfueyo@mdanderson.org
FU National Institutes of Health (NIH) [F31CA228207, R01CA256006, P50CA127001, 1UL1TR003167, R01AG066749, U54CA096297]; University of Texas MD Anderson Cancer Center Glioblastoma Moon Shots Program; James P. Harris Brain Tumor Research Fund; Bradley Zankel Foundation; John and Rebekah Harper Fellowship; NIH/NCI through MD Anderson's Cancer Center Support Grant [P30CA01667]; Cancer Prevention and Research Institute of Texas (CPRIT) [RP170668, RP190682]
CR Ahmed N, 2017, JAMA ONCOL, V3, P1094, DOI 10.1001/jamaoncol.2017.0184
   Arumuggam N, 2015, PHYTOTHER RES, V29, P805, DOI 10.1002/ptr.5327
   Barroso A, 2016, INFECT IMMUN, V84, P3071, DOI 10.1128/IAI.00575-16
   Berrong Z, 2018, CANCER IMMUNOL RES, V6, P201, DOI 10.1158/2326-6066.CIR-17-0223
   Boasso A, 2008, PLOS ONE, V3, P0, DOI 10.1371/journal.pone.0002961
   Brown CE, 2015, CLIN CANCER RES, V21, P4062, DOI 10.1158/1078-0432.CCR-15-0428
   Burchill MA, 2007, J IMMUNOL, V178, P280, DOI 10.4049/jimmunol.178.1.280
   Cao S, 2019, COMMUN BIOL, V2, P0, DOI 10.1038/s42003-019-0352-3
   Challenor S, 2021, BRIT J HAEMATOL, V192, P415, DOI 10.1111/bjh.17116
   Cloughesy TF, 2016, SCI TRANSL MED, V8, P0, DOI 10.1126/scitranslmed.aad9784
   Croft M, 2010, ANNU REV IMMUNOL, V28, P57, DOI 10.1146/annurev-immunol-030409-101243
   Croft M, 2009, IMMUNOL REV, V229, P173, DOI 10.1111/j.1600-065X.2009.00766.x
   Curti A, 2007, BLOOD, V109, P2871, DOI 10.1182/blood-2006-07-036863
   Curti A, 2010, HAEMATOL-HEMATOL J, V95, P2022, DOI 10.3324/haematol.2010.025924
   Curti A, 2009, BLOOD, V113, P2394, DOI 10.1182/blood-2008-07-144485
   Dagenais-Lussier X, 2016, J VIROL, V90, P7967, DOI 10.1128/JVI.00994-16
   Desjardins A, 2018, NEW ENGL J MED, V379, P150, DOI 10.1056/NEJMoa1716435
   Du LS, 2020, SIGNAL TRANSDUCT TAR, V5, P0, DOI 10.1038/s41392-019-0103-4
   Fallarino I, 2002, CELL DEATH DIFFER, V9, P1069, DOI 10.1038/sj.cdd.4401073
   Friedman GK, 2021, NEW ENGL J MED, V384, P1613, DOI 10.1056/NEJMoa2024947
   Frumento G, 2002, J EXP MED, V196, P459, DOI 10.1084/jem.20020121
   Giovannoni Federico, 2020, RES SQ, V0, P0, DOI DOI 10.21203/rs.3.rs-25639/v1
   Goldszmid RS, 2014, CELL HOST MICROBE, V15, P295, DOI 10.1016/j.chom.2014.02.003
   Grohmann U, 2003, TRENDS IMMUNOL, V24, P242, DOI 10.1016/S1471-4906(03)00072-3
   Gutiérrez-Vázquez C, 2018, IMMUNITY, V48, P19, DOI 10.1016/j.immuni.2017.12.012
   Holmgaard RB, 2015, CELL REP, V13, P412, DOI 10.1016/j.celrep.2015.08.077
   Jaronen M, 2014, FRONT IMMUNOL, V5, P0, DOI 10.3389/fimmu.2014.00521
   Jiang H, 2019, CLIN CANCER RES, V25, P6801, DOI 10.1158/1078-0432.CCR-19-0405
   Jiang H, 2017, CANCER RES, V77, P3894, DOI 10.1158/0008-5472.CAN-17-0468
   Jiang H, 2015, CURR OPIN VIROL, V13, P33, DOI 10.1016/j.coviro.2015.03.009
   Jiang H, 2014, ONCOIMMUNOLOGY, V3, P0, DOI 10.4161/21624011.2014.947872
   Jin GB, 2014, EUR J IMMUNOL, V44, P1685, DOI 10.1002/eji.201343980
   Jin GB, 2010, TOXICOL SCI, V116, P514, DOI 10.1093/toxsci/kfq153
   Kurz SC, 2018, NEUROLOGY, V91, PE1355, DOI 10.1212/WNL.0000000000006283
   Labadie BW, 2019, CLIN CANCER RES, V25, P1462, DOI 10.1158/1078-0432.CCR-18-2882
   Ladomersky E, 2018, CLIN CANCER RES, V24, P2559, DOI 10.1158/1078-0432.CCR-17-3573
   Lang FF, 2018, J CLIN ONCOL, V36, P1419, DOI 10.1200/JCO.2017.75.8219
   Lawrence BP, 2006, J IMMUNOL, V177, P5819, DOI 10.4049/jimmunol.177.9.5819
   Levina V, 2012, CLIN DEV IMMUNOL, V0, P0, DOI DOI 10.1155/2012/173029
   Litzenburger UM, 2014, ONCOTARGET, V5, P1038, DOI 10.18632/oncotarget.1637
   Mansfield AS, 2009, BMC CANCER, V9, P0, DOI 10.1186/1471-2407-9-231
   Markert JM, 2014, MOL THER, V22, P1048, DOI 10.1038/mt.2014.22
   Mellor AL, 2002, J IMMUNOL, V168, P3771, DOI 10.4049/jimmunol.168.8.3771
   Mezrich JD, 2010, J IMMUNOL, V185, P3190, DOI 10.4049/jimmunol.0903670
   Munn DH, 2013, TRENDS IMMUNOL, V34, P137, DOI 10.1016/j.it.2012.10.001
   Munn DH, 2004, J CLIN INVEST, V114, P280, DOI 10.1172/JCI200421583
   Munn DH, 1999, J EXP MED, V189, P1363, DOI 10.1084/jem.189.9.1363
   Murray IA, 2014, NAT REV CANCER, V14, P801, DOI 10.1038/nrc3846
   ORourke DM, 2017, SCI TRANSL MED, V9, P0, DOI 10.1126/scitranslmed.aaa0984
   Ott PA, 2019, J CLIN ONCOL, V37, P318, DOI 10.1200/JCO.2018.78.2276
   Owen DL, 2019, NAT IMMUNOL, V20, P195, DOI 10.1038/s41590-018-0289-6
   Perepechaeva ML, 2020, INT J MOL SCI, V21, P0, DOI 10.3390/ijms21082863
   Platten M, 2005, SCIENCE, V310, P850, DOI 10.1126/science.1117634
   Platten M, 2015, FRONT IMMUNOL, V5, P0, DOI 10.3389/fimmu.2014.00673
   Prendergast GC, 2018, TRENDS CANCER, V4, P38, DOI 10.1016/j.trecan.2017.11.005
   Quintana FJ, 2008, NATURE, V453, P65, DOI 10.1038/nature06880
   Rothhammer V, 2019, NAT REV IMMUNOL, V19, P184, DOI 10.1038/s41577-019-0125-8
   Routy JP, 2016, INT J TRYPTOPHAN RES, V9, P67, DOI 10.4137/IJTR.S38355
   Sage LK, 2014, VIRAL IMMUNOL, V27, P112, DOI 10.1089/vim.2013.0105
   Sagiv-Barfi I, 2018, SCI TRANSL MED, V10, P0, DOI 10.1126/scitranslmed.aan4488
   Saleh R, 2020, SEMIN CANCER BIOL, V65, P13, DOI 10.1016/j.semcancer.2019.07.017
   Sanchez Y, 2010, J BIOMED BIOTECHNOL, V0, P0, DOI DOI 10.1155/2010/505694
   Schmidt SV, 2014, FRONT IMMUNOL, V5, P0, DOI 10.3389/fimmu.2014.00384
   Schroecksnadel K, 2007, CURR DRUG METAB, V8, P225, DOI 10.2174/138920007780362608
   Sharma P, 2015, SCIENCE, V348, P56, DOI 10.1126/science.aaa8172
   SOLLINI M, 2021, EUR J NUCL MED MOL I, V0, P0
   Sznurkowski JJ, 2011, GYNECOL ONCOL, V122, P307, DOI 10.1016/j.ygyno.2011.04.050
   Takenaka MC, 2019, NAT NEUROSCI, V22, P729, DOI 10.1038/s41593-019-0370-y
   Terness P, 2002, J EXP MED, V196, P447, DOI 10.1084/jem.20020052
   Uyttenhove C, 2003, NAT MED, V9, P1269, DOI 10.1038/nm934
   Viganò S, 2012, CLIN DEV IMMUNOL, V0, P0, DOI DOI 10.1155/2012/485781
   Wainwright DA, 2012, CLIN CANCER RES, V18, P6110, DOI 10.1158/1078-0432.CCR-12-2130
   Warren TK, 2000, TOXICOL SCI, V56, P114, DOI 10.1093/toxsci/56.1.114
   Wykes MN, 2018, NAT REV IMMUNOL, V18, P91, DOI 10.1038/nri.2017.112
   Yamada T, 2016, NAT IMMUNOL, V17, P687, DOI 10.1038/ni.3422
   YOSHIDA R, 1979, P NATL ACAD SCI USA, V76, P4084, DOI 10.1073/pnas.76.8.4084
   YOSHIDA R, 1981, P NATL ACAD SCI-BIOL, V78, P129, DOI 10.1073/pnas.78.1.129
   Zhai LJ, 2015, CLIN CANCER RES, V21, P5427, DOI 10.1158/1078-0432.CCR-15-0420
   Zhai LJ, 2015, J NEURO-ONCOL, V123, P395, DOI 10.1007/s11060-014-1687-8
NR 79
TC 28
Z9 30
U1 3
U2 11
PU BMJ PUBLISHING GROUP
PI LONDON
PA BRITISH MED ASSOC HOUSE, TAVISTOCK SQUARE, LONDON WC1H 9JR, ENGLAND
SN 
EI 2051-1426
J9 J IMMUNOTHER CANCER
JI J. Immunother. Cancer
PD JUL 15
PY 2022
VL 10
IS 7
BP 
EP 
DI 10.1136/jitc-2022-004935
PG 15
WC Oncology; Immunology
SC Oncology; Immunology
GA 3M5XI
UT WOS:000835533700001
PM 35902132
DA 2025-02-17
ER

PT J
AU Ivanenko, KA
   Prassolov, VS
   Khabusheva, ER
AF Ivanenko, K. A.
   Prassolov, V. S.
   Khabusheva, E. R.
TI Transcription Factor Sp1 in the Expression of Genes Encoding Components of Mapk, JAK/STAT, and PI3K/Akt Signaling Pathways
SO MOLECULAR BIOLOGY
LA English
DT Article
DE transcription factor Sp1; malignant diseases; signaling pathways
ID activated protein-kinase; mediated down-regulation; i collagen expression; cell-proliferation; mammalian target; dendritic cells; up-regulation; p38; cancer; promoter
AB Sp1 is a transcription factor of the Sp/KLF family that binds to GC-rich motifs in regulatory regions of genes. Sp1 is involved in the regulation of cell proliferation, apoptosis and differentiation, and angiogenesis. A high level of SP1 expression, as well as its aberrant transcriptional activity due to post-translational modifications, is found in cells in oncological diseases, such as lung, breast, pancreatic, thyroid, gastric cancer, and glioma; congenital heart disease, as well as neurodegenerative disorders, including Huntington's and Parkinson's diseases. Binding of Sp1 to GC-rich motifs of the regulatory regions of the genes encoding components of the MAPK, p38, JAK/STAT, PI3K/Akt signaling pathways, is involved in the control of cell proliferation, differentiation, and death. In addition, kinases of these signaling pathways are able to change the transcriptional activity of Sp1 by phosphorylation of certain amino acid residues, which leads to a change in the efficiency of its binding to cofactors and DNA regulatory regions. This review presents data on the relationship between the Sp1 transcription factor and the activity of the MAPK, p38, JAK/STAT, and PI3K/Akt signaling pathways in normal tissues and in various pathologies, including malignant diseases.
C1 [Ivanenko, K. A.; Prassolov, V. S.; Khabusheva, E. R.] Russian Acad Sci, Engelhardt Inst Mol Biol, Moscow 119991, Russia.
C3 Russian Academy of Sciences; Engelhardt Institute of Molecular Biology, RAS
RP Khabusheva, ER (通讯作者)，Russian Acad Sci, Engelhardt Inst Mol Biol, Moscow 119991, Russia.
EM vr.elmira@gmail.com
FU Russian Science Foundation [22-14-00353]
CR Akahane K, 2017, BRIT J HAEMATOL, V177, P271, DOI 10.1111/bjh.14563
   Astrinidis A, 2010, GENE CHROMOSOME CANC, V49, P282, DOI 10.1002/gcc.20739
   Beishline K, 2015, FEBS J, V282, P224, DOI 10.1111/febs.13148
   Benasciutti E, 2004, BLOOD, V104, P256, DOI 10.1182/blood-2003-08-2661
   BOS JL, 1989, CANCER RES, V49, P4682
   Bousoik E, 2018, FRONT ONCOL, V8, P0, DOI 10.3389/fonc.2018.00287
   Brunet S, 2004, MOL BIOL CELL, V15, P5318, DOI 10.1091/mbc.E04-05-0385
   Cabrera-Ortega AA, 2017, CRIT REV IMMUNOL, V37, P1, DOI 10.1615/CritRevImmunol.2017019636
   Cantwell CA, 1998, MOL CELL BIOL, V18, P2108, DOI 10.1128/MCB.18.4.2108
   Chalhoub N, 2009, ANNU REV PATHOL-MECH, V4, P127, DOI 10.1146/annurev.pathol.4.110807.092311
   Chen-Plotkin AS, 2006, NEUROBIOL DIS, V22, P233, DOI 10.1016/j.nbd.2005.11.001
   Chiefari E, 2002, BMC CANCER, V2, P0, DOI 10.1186/1471-2407-2-35
   Chien SY, 2020, CELLS-BASEL, V9, P0, DOI 10.3390/cells9040927
   Cieslik K, 2001, J BIOL CHEM, V276, P1211, DOI 10.1074/jbc.M005305200
   Cleynen I, 2007, CANCER RES, V67, P4620, DOI 10.1158/0008-5472.CAN-06-4325
   Coulthard LR, 2009, TRENDS MOL MED, V15, P369, DOI 10.1016/j.molmed.2009.06.005
   Cretella D, 2019, CANCERS, V11, P0, DOI 10.3390/cancers11091318
   Cuadrado A, 2010, BIOCHEM J, V429, P403, DOI 10.1042/BJ20100323
   DAddario M, 2006, GENE, V379, P51, DOI 10.1016/j.gene.2006.04.012
   Dasari A, 2006, CANCER RES, V66, P10805, DOI 10.1158/0008-5472.CAN-06-1236
   Daw S, 2016, CHEM-BIOL INTERACT, V260, P176, DOI 10.1016/j.cbi.2016.10.010
   Ding A, 2020, MOL MED REP, V21, P1581, DOI 10.3892/mmr.2020.10965
   DYNAN WS, 1983, CELL, V35, P79, DOI 10.1016/0092-8674(83)90210-6
   Ghoreschi K, 2009, IMMUNOL REV, V228, P273, DOI 10.1111/j.1600-065X.2008.00754.x
   Gibbs KL, 2018, CELL DEATH DIS, V9, P0, DOI 10.1038/s41419-018-0624-8
   Gong LL, 2014, P NATL ACAD SCI USA, V111, P5574, DOI 10.1073/pnas.1315034111
   Guan HY, 2012, INT J CANCER, V130, P593, DOI 10.1002/ijc.26049
   Guida N, 2017, FRONT NEUROSCI-SWITZ, V11, P0, DOI 10.3389/fnins.2017.00008
   Guo YJ, 2020, EXP THER MED, V19, P1997, DOI 10.3892/etm.2020.8454
   Hagan S, 2005, CLIN CANCER RES, V11, P7392, DOI 10.1158/1078-0432.CCR-05-0283
   Harrison DA, 2012, CSH PERSPECT BIOL, V4, P0, DOI 10.1101/cshperspect.a011205
   He JY, 2018, TRANSL NEUROSCI, V9, P147, DOI 10.1515/tnsci-2018-0022
   HILL CS, 1995, CELL, V80, P199, DOI 10.1016/0092-8674(95)90403-4
   Hong D, 2015, SCI TRANSL MED, V7, P0, DOI 10.1126/scitranslmed.aac5272
   Hotter D, 2019, CELL HOST MICROBE, V25, P858, DOI 10.1016/j.chom.2019.05.002
   Hou SX, 2002, DEV CELL, V3, P765, DOI 10.1016/S1534-5807(02)00376-3
   Hsu TI, 2012, ONCOGENE, V31, P3973, DOI 10.1038/onc.2011.568
   Hsu YA, 2016, CANCER LETT, V375, P303, DOI 10.1016/j.canlet.2016.02.047
   Hu H, 2017, SCI REP-UK, V7, P0, DOI 10.1038/s41598-017-00288-4
   Huang ZN, 2021, MOL NEUROBIOL, V58, P2704, DOI 10.1007/s12035-020-02280-y
   Ip WK, 2006, CLIN EXP IMMUNOL, V145, P162, DOI 10.1111/j.1365-2249.2006.03085.x
   Iwahori S, 2007, J VIROL, V81, P9653, DOI 10.1128/JVI.00568-07
   Jiang JH, 2010, METHOD ENZYMOL, V479, P3, DOI 10.1016/S0076-6879(10)79001-7
   Jiang NY, 2008, CANCER EPIDEM BIOMAR, V17, P1648, DOI 10.1158/1055-9965.EPI-07-2791
   Jin HO, 2007, CELL SIGNAL, V19, P1393, DOI 10.1016/j.cellsig.2006.12.014
   Johnson GVW, 2003, EXP NEUROL, V183, P263, DOI 10.1016/S0014-4886(03)00268-1
   Karkhanis M, 2015, CELL SIGNAL, V27, P479, DOI 10.1016/j.cellsig.2015.01.005
   Khan AQ, 2019, SEMIN CANCER BIOL, V54, P1, DOI 10.1016/j.semcancer.2018.03.001
   Kim JE, 2018, CELL DEATH DIS, V9, P0, DOI 10.1038/s41419-018-0586-x
   Korb A, 2006, ARTHRITIS RHEUM, V54, P2745, DOI 10.1002/art.22080
   Koshikawa N, 2009, J BIOL CHEM, V284, P33185, DOI 10.1074/jbc.M109.054221
   Krementsov DN, 2013, MOL CELL BIOL, V33, P3728, DOI 10.1128/MCB.00688-13
   Lavoie H, 2020, NAT REV MOL CELL BIO, V21, P607, DOI 10.1038/s41580-020-0255-7
   Lee HC, 2006, GASTROENTEROLOGY, V131, P1208, DOI 10.1053/j.gastro.2006.07.012
   Lee JY, 2021, INT J MOL SCI, V22, P0, DOI 10.3390/ijms22137102
   Lee SJ, 2010, CARDIOVASC RES, V88, P352, DOI 10.1093/cvr/cvq194
   Lee YC, 2011, AM J RESP CELL MOL, V45, P270, DOI 10.1165/rcmb.2010-0313OC
   Li N, 2012, INVEST OPHTH VIS SCI, V53, P1670, DOI 10.1167/iovs.11-8670
   Lim AKH, 2009, DIABETOLOGIA, V52, P347, DOI 10.1007/s00125-008-1215-5
   Lin CY, 2013, INT J MOL SCI, V14, P15459, DOI 10.3390/ijms140815459
   Loeffler S, 2005, INT J CANCER, V115, P202, DOI 10.1002/ijc.20871
   Look DC, 1995, J BIOL CHEM, V270, P30264, DOI 10.1074/jbc.270.51.30264
   Ma W, 2001, J BIOL CHEM, V276, P13664, DOI 10.1074/jbc.M011157200
   Madhunapantula SV, 2011, CANCER BIOL THER, V12, P1032, DOI 10.4161/cbt.12.12.18442
   Marin M, 1997, CELL, V89, P619, DOI 10.1016/S0092-8674(00)80243-3
   Martino A, 2001, J IMMUNOL, V166, P1723, DOI 10.4049/jimmunol.166.3.1723
   McCain Jack, 2013, P T, V38, P96
   Merchant JL, 1999, BIOCHEM BIOPH RES CO, V254, P454, DOI 10.1006/bbrc.1998.9964
   Mireuta M, 2010, GROWTH FACTORS, V28, P243, DOI 10.3109/08977191003745472
   Morita M, 2015, CELL CYCLE, V14, P473, DOI 10.4161/15384101.2014.991572
   Nair V, 2014, J BIOL CHEM, V289, P27692, DOI 10.1074/jbc.M114.592576
   Nakatani K, 1999, J BIOL CHEM, V274, P21528, DOI 10.1074/jbc.274.31.21528
   Pan W, 2008, J THROMB HAEMOST, V6, P976, DOI 10.1111/j.1538-7836.2008.02977.x
   Pandey MK, 2016, THERANOSTICS, V6, P571, DOI 10.7150/thno.14334
   Park S, 2005, ONCOGENE, V24, P3535, DOI 10.1038/sj.onc.1208435
   Qiu LQ, 2020, BIOL PHARM BULL, V43, P424, DOI 10.1248/bpb.b19-00711
   Ravi V, 2019, NUCLEIC ACIDS RES, V47, P9115, DOI 10.1093/nar/gkz648
   Reisinger K, 2003, J CELL SCI, V116, P225, DOI 10.1242/jcs.00237
   Sanchez-Vega F, 2018, CELL, V173, P321, DOI 10.1016/j.cell.2018.03.035
   Sasahara RM, 1999, BIOCHEM BIOPH RES CO, V264, P668, DOI 10.1006/bbrc.1999.1552
   Saxton RA, 2017, CELL, V168, P960, DOI 10.1016/j.cell.2017.02.004
   Schüle M, 2021, INT J MOL SCI, V22, P0, DOI 10.3390/ijms22116034
   Shao Fei, 2021, CURR MED CHEM, V28, P5137, DOI 10.2174/0929867328666201207202012
   Shuai K, 2000, ONCOGENE, V19, P2638, DOI 10.1038/sj.onc.1203522
   Simon LS, 2021, SEMIN ARTHRITIS RHEU, V51, P278, DOI 10.1016/j.semarthrit.2020.10.008
   Soleimani T, 2017, J CELL BIOCHEM, V118, P3158, DOI 10.1002/jcb.25944
   Sorrentino A, 2008, NAT CELL BIOL, V10, P1199, DOI 10.1038/ncb1780
   Suske G, 2017, BBA-GENE REGUL MECH, V1860, P590, DOI 10.1016/j.bbagrm.2016.08.011
   Takeuchi T, 2016, ANN RHEUM DIS, V75, P1057, DOI 10.1136/annrheumdis-2015-208279
   Tang SW, 2011, CARCINOGENESIS, V32, P138, DOI 10.1093/carcin/bgq225
   Tedeschi A, 2013, EMBO REP, V14, P605, DOI 10.1038/embor.2013.64
   Tobiume K, 2001, EMBO REP, V2, P222, DOI 10.1093/embo-reports/kve046
   Torabi B, 2018, APOPTOSIS, V23, P65, DOI 10.1007/s10495-017-1437-4
   Vagapova ER, 2020, MOL BIOL+, V54, P458, DOI 10.1134/S002689332003019X
   Vellingiri B, 2020, INT J MOL SCI, V21, P0, DOI 10.3390/ijms21031153
   Wang Xiao-Bing, 2007, AI ZHENG, V26, P996
   Wei Min, 2014, BMC CANCER, V14, P10, DOI 10.1186/1471-2407-14-10
   Wei M, 2013, CELL ONCOL, V36, P79, DOI 10.1007/s13402-012-0115-3
   Wei XY, 2019, CELLS-BASEL, V8, P0, DOI 10.3390/cells8091075
   Whittall T, 2006, CLIN EXP IMMUNOL, V143, P550, DOI 10.1111/j.1365-2249.2006.03010.x
   Yamada Osamu, 2013, JAKSTAT, V2, Pe25256, DOI 10.4161/jkst.25256
   Yang XP, 2005, ARTERIOSCL THROM VAS, V25, P1395, DOI 10.1161/01.ATV.0000168428.96177.24
   Yao L, 2018, J NEUROSCI RES, V96, P1663, DOI 10.1002/jnr.24266
   Ye JP, 1996, MOL CELL BIOL, V16, P6178
   Yeh HH, 2015, BMC CANCER, V15, P0, DOI 10.1186/s12885-015-1155-7
   Yi RH, 2020, J CELL MOL MED, V24, P11800, DOI 10.1111/jcmm.15794
   Yin Peng, 2012, CELL SIGNAL, V24, P1229, DOI 10.1016/j.cellsig.2012.02.003
   Yu J, 2015, INVEST OPHTH VIS SCI, V56, P6019, DOI 10.1167/iovs.15-16558
   Yu XJ, 2007, EXP MOL PATHOL, V83, P413, DOI 10.1016/j.yexmp.2007.05.002
   Zarubin T, 2005, CELL RES, V15, P11, DOI 10.1038/sj.cr.7290257
   Zhang BY, 2013, PLOS ONE, V8, P0, DOI 10.1371/journal.pone.0083097
   Zhang J, 2005, WORLD J GASTROENTERO, V11, P2213, DOI 10.3748/wjg.v11.i15.2213
   Zhang Y, 2015, MOL CANCER, V14, P0, DOI 10.1186/s12943-015-0326-0
NR 113
TC 9
Z9 9
U1 2
U2 14
PU PLEIADES PUBLISHING INC
PI NEW YORK
PA PLEIADES HOUSE, 7 W 54 ST, NEW YORK,  NY, UNITED STATES
SN 0026-8933
EI 1608-3245
J9 MOL BIOL+
JI Mol. Biol.
PD OCT 15
PY 2022
VL 56
IS 5
BP 756
EP 769
DI 10.1134/S0026893322050089
PG 14
WC Biochemistry & Molecular Biology
SC Biochemistry & Molecular Biology
GA 5C5LQ
UT WOS:000864301700011
PM 36165020
DA 2025-02-17
ER

PT J
AU Feng, WM
   Yu, HB
   Xue, T
   Wu, CY
   Ren, F
   Cui, G
AF Feng, Wenming
   Yu, Hongbin
   Xue, Tao
   Wu, Chunyong
   Ren, Fan
   Cui, Ge
TI The Biocomplex Assembled from Antigen Peptide and Toll-like Receptor Agonist Improved the Immunity against Pancreatic Adenocarcinoma <i>In Vivo</i>
SO JOURNAL OF ONCOLOGY
LA English
DT Article
ID glioblastoma; cpg; immunotherapy; biomaterials; responses; trial
AB Purpose. One of the biggest challenges in cancer immunotherapy is generating robust cancer-specific immunity. This work describes using a biocomplex assembled from a toll-like receptor agonist CpG oligodeoxynucleotide 1826 (CpG) and a pancreatic cancer antigen peptide mesothelin for tuning pancreatic tumor immunity. Methods. This biocomplex was assembled via electrostatic interactions and characterized in size, morphology, zeta potential, and cargo loading. The effect of biocomplex on cell viability and activation of DCs and macrophages were measured by flow cytometry. The production of cytokines (GM-CSF, TNF, and IL-6) was evaluated by using ELISA kits. The effect of biocomplex on tumor cell proliferation was also evaluated by in vivo tumor model. Result. We can modulate the surface charge of the biocomplex by simply varying the ratios of the two components. In cell models, this biocomplex did not impact cell viability in the antigen-presenting cell (i.e., dendritic cell and macrophage)-directed immunity. Moreover, this biocomplex regulated the secretion of tumor-related cytokines (i.e., GM-CSF, TNF, and IL-6) and promoted the activation of immune cell surface markers (i.e., CD80+, CD86+, and CD40+). In the mouse model, the biocomplex inhibited the tumor burden effectively and promoted the production of effector cytokines. Conclusion. The present studies showed that the biocomplex with antigen peptide and toll-like receptor agonist was able to potentiate the antitumor immunity in vivo. This study will help understanding of immunity in pancreatic cancer and developing new immune therapeutic strategies for pancreatic adenocarcinoma.
C1 [Feng, Wenming; Yu, Hongbin] Huzhou Univ, Affiliated Hosp 1, Dept Gen Surg, Huzhou, Peoples R China.
   [Xue, Tao] Huzhou Univ, Affiliated Hosp 1, Dept Med Therapeut, Huzhou, Peoples R China.
   [Wu, Chunyong] Huzhou Univ, Affiliated Hosp 1, Res Ctr, Huzhou, Peoples R China.
   [Ren, Fan] Huzhou Univ, Affiliated Hosp 1, Clin Lab, Huzhou, Peoples R China.
   [Cui, Ge] Huzhou Univ, Affiliated Hosp 1, Dept Pathol, Huzhou, Peoples R China.
C3 Huzhou University; Huzhou University; Huzhou University; Huzhou University; Huzhou University
RP Cui, G (通讯作者)，Huzhou Univ, Affiliated Hosp 1, Dept Pathol, Huzhou, Peoples R China.
EM d_fengwm@sina.com; 182010825@qq.com; 40844892@qq.com; wuchunyong789@126.com; witcui@163.com; dyym@zjhu.edu.cn
FU Scientific Research Fund of Zhejiang Provincial Science and Technology Department [LGF18H030007, LGF21H030001]; Health and Science Project of Zhejiang Province [2021RC030]; Scientific Research Fund of Zhejiang Provincial Education Department [Y202043861]; Scientific Research Fund of Huzhou Science and Technology Bureau [2020GYB13]
CR Adams S, 2009, IMMUNOTHERAPY-UK, V1, P949, DOI 10.2217/IMT.09.70
   Azad TD, 2015, J NEURO-ONCOL, V123, P347, DOI 10.1007/s11060-015-1836-8
   Badie B, 2013, IMMUNOTHERAPY-UK, V5, P1, DOI 10.2217/imt.12.148
   Behboudi S, 2000, IMMUNOLOGY, V99, P361, DOI 10.1046/j.1365-2567.2000.00979.x
   Cao BR, 2019, ADV DRUG DELIVER REV, V145, P73, DOI 10.1016/j.addr.2018.11.004
   Carpentier A, 2006, NEURO-ONCOLOGY, V8, P60, DOI 10.1215/S1522851705000475
   Cassetta L, 2018, NAT REV DRUG DISCOV, V17, P887, DOI 10.1038/nrd.2018.169
   Cloughesy TF, 2014, ANNU REV PATHOL-MECH, V9, P1, DOI 10.1146/annurev-pathol-011110-130324
   Costa RR, 2014, ACTA BIOMATER, V10, P2653, DOI 10.1016/j.actbio.2014.02.020
   Elizarova IS, 2016, J COLLOID INTERF SCI, V470, P92, DOI 10.1016/j.jcis.2016.02.052
   Fehér K, 2019, CURR PROTEIN PEPT SC, V20, P1060, DOI 10.2174/1389203720666190830162149
   Gabrilovich DI, 2012, NAT REV IMMUNOL, V12, P253, DOI 10.1038/nri3175
   Gammon JM, 2019, ADV HEALTHC MATER, V8, P0, DOI 10.1002/adhm.201801419
   Holldack J, 2014, DRUG DISCOV TODAY, V19, P379, DOI 10.1016/j.drudis.2013.08.020
   Islam MA, 2019, BIOMATERIALS, V192, P75, DOI 10.1016/j.biomaterials.2018.10.041
   Jahrsdorfer Bernd, 2008, UPDATE CANCER THER, V3, P27, DOI 10.1016/j.uct.2007.11.003
   Johnson DR, 2013, CANCER-AM CANCER SOC, V119, P3489, DOI 10.1002/cncr.28259
   Kasturi SP, 2011, NATURE, V470, P543, DOI 10.1038/nature09737
   Lee J, 2019, ADV HEALTHC MATER, V8, P0, DOI 10.1002/adhm.201801106
   Lin AY, 2013, PLOS ONE, V8, P0, DOI 10.1371/journal.pone.0063550
   Lock A, 2019, J FUNCT BIOMATER, V10, P0, DOI 10.3390/jfb10030031
   Mariani E, 2019, INT J MOL SCI, V20, P0, DOI 10.3390/ijms20030636
   Miao YF, 2017, RSC ADV, V7, P11644, DOI 10.1039/c6ra17395k
   Omuro A, 2013, JAMA-J AM MED ASSOC, V310, P1842, DOI 10.1001/jama.2013.280319
   Paz S, 2017, NUCLEIC ACID THER, V27, P272, DOI 10.1089/nat.2017.0668
   Querec T, 2006, J EXP MED, V203, P413, DOI 10.1084/jem.20051720
   Rakoff-Nahoum S, 2009, NAT REV CANCER, V9, P57, DOI 10.1038/nrc2541
   Sadeghzadeh M, 2020, LIFE SCI, V254, P0, DOI 10.1016/j.lfs.2020.117580
   Sadtler K, 2019, BIOMATER SCI-UK, V7, P4472, DOI 10.1039/c9bm00349e
   So EY, 2010, INT J BIOL SCI, V6, P675
   Tockary TA, 2019, ACS NANO, V13, P12732, DOI 10.1021/acsnano.9b04676
   Tsoras AN, 2019, ANNU REV CHEM BIOMOL, V10, P337, DOI 10.1146/annurev-chembioeng-060718-030347
   Uchida S, 2019, J BIOMED MATER RES A, V107, P978, DOI 10.1002/jbm.a.36614
   Ung N, 2015, J NEURO-ONCOL, V123, P473, DOI 10.1007/s11060-015-1814-1
   Vacchelli E, 2012, ONCOIMMUNOLOGY, V1, P894, DOI 10.4161/onci.20931
   Xu L, 2014, J IMMUNOL RES, V2014, P0, DOI 10.1155/2014/796856
   Yang L, 2015, BIOMED RES INT, V2015, P0, DOI 10.1155/2015/717530
   Yeo Y, 2010, THER DELIV, V1, P757, DOI 10.4155/tde.10.80
   Yuan SJ, 2018, ONCOL LETT, V15, P5271, DOI 10.3892/ol.2018.7916
   Zarket BC, 2017, NAT COMMUN, V8, P0, DOI 10.1038/s41467-017-00077-7
   Zhang PP, 2015, ACS NANO, V9, P6465, DOI 10.1021/acsnano.5b02153
   Zhao XT, 2018, BIOMATER SCI-UK, V6, P2059, DOI 10.1039/c8bm00356d
NR 42
TC 0
Z9 0
U1 0
U2 8
PU HINDAWI LTD
PI LONDON
PA ADAM HOUSE, 3RD FLR, 1 FITZROY SQ, LONDON, W1T 5HF, ENGLAND
SN 1687-8450
EI 1687-8469
J9 J ONCOL
JI J. Oncol.
PD AUG 25
PY 2022
VL 2022
IS 
BP 
EP 
DI 10.1155/2022/2965496
PG 10
WC Oncology
SC Oncology
GA 5A3CC
UT WOS:000862766800004
PM 36059807
DA 2025-02-17
ER

PT J
AU Jiang, W
   He, ZJ
   Jiang, WZ
   Du, JR
   Yuan, LT
   Luo, C
   Li, X
   Xu, FL
AF Jiang, Wei
   He, Zijian
   Jiang, Weizhong
   Du, Jiarui
   Yuan, Lutao
   Luo, Cong
   Li, Xiang
   Xu, Fulin
TI Construction of immune cell infiltration protein network based on clinical low grade glioma cases
SO FRONTIERS IN ONCOLOGY
LA English
DT Article
DE glioma; germinal signal analysis; protein network; immune infiltration; PIN (protein interaction network)
ID management; adults
AB Many researchers have studied low-grade glioma and the immune microenvironment have been studied by many researchers. Recent studies suggest that macrophages and dendritic cells trigger part of the local immune dysregulation in the tumor microenvironment, and they have been polarized into a mixed pro-inflammatory and immunosuppressive phenotype. It is suggested that the degree of immune infiltration is related to the survival, therapeutic effect, and prognosis of patients. This opens up new avenues for cancer treatment. On the basis of immune infiltration degree, a protein interaction network (PIN) and a prognosis model were established, and we chose the top 20 pathways from enrichment analysis to provide potential targets for glioma clinical treatment.
C1 [Jiang, Wei; He, Zijian; Jiang, Weizhong; Du, Jiarui; Yuan, Lutao; Luo, Cong; Xu, Fulin] Fudan Univ, Minhang Hosp, Dept Neurosurg, Shanghai, Peoples R China.
   [Li, Xiang] Fudan Univ, Minhang Hosp, Dept Crit Care Med, Shanghai, Peoples R China.
C3 Fudan University; Fudan University
RP Xu, FL (通讯作者)，Fudan Univ, Minhang Hosp, Dept Neurosurg, Shanghai, Peoples R China.; Li, X (通讯作者)，Fudan Univ, Minhang Hosp, Dept Crit Care Med, Shanghai, Peoples R China.
EM xiangli_mh@fudan.edu.cn; fulin_xu@fudan.edu.cn
FU 2020 Fund Project of the Shanghai Health Committee [202040106]
CR Aiman W, 2021, LOW GRADE GLIOMAS, V0, P0
   Denton AE, 2018, ADV EXP MED BIOL, V1060, P99, DOI 10.1007/978-3-319-78127-3_6
   Fisher MJ, 2021, ACTA NEUROPATHOL, V141, P605, DOI 10.1007/s00401-021-02276-5
   Fu WL, 2020, FRONT IMMUNOL, V11, P0, DOI 10.3389/fimmu.2020.00835
   Gajewski TF, 2013, NAT IMMUNOL, V14, P1014, DOI 10.1038/ni.2703
   Girardi F, 2021, NEURO-ONCOLOGY, V23, P1765, DOI 10.1093/neuonc/noab067
   Gravendeel LAM, 2009, CANCER RES, V69, P9065, DOI 10.1158/0008-5472.CAN-09-2307
   Jiang T, 2021, CANCER LETT, V499, P60, DOI 10.1016/j.canlet.2020.10.050
   Liang TY, 2020, AGING-US, V12, P24995, DOI 10.18632/aging.103817
   Liu APY, 2019, CANCER-AM CANCER SOC, V125, P1163, DOI 10.1002/cncr.31918
   Morshed RA, 2019, J NEUROSURG SCI, V63, P450, DOI 10.23736/S0390-5616.19.04701-5
   Ostrom QT, 2014, NEURO-ONCOLOGY, V16, P896, DOI 10.1093/neuonc/nou087
   Petralia F, 2020, CELL, V183, P1962, DOI 10.1016/j.cell.2020.10.044
   Phillips HS, 2006, CANCER CELL, V9, P157, DOI 10.1016/j.ccr.2006.02.019
   Ruiz J, 2009, CURR TREAT OPTION ON, V10, P231, DOI 10.1007/s11864-009-0096-2
   Sanai N, 2010, J NEUROSURG, V112, P1, DOI 10.3171/2009.6.JNS0952
   Solomons MR, 2020, NEURO-ONCOL PRACT, V7, P196, DOI 10.1093/nop/npz056
   Sturm D, 2017, J CLIN ONCOL, V35, P2370, DOI 10.1200/JCO.2017.73.0242
   Swartling FJ, 2015, CELL TISSUE RES, V359, P225, DOI 10.1007/s00441-014-2046-y
   Wang JJ, 2018, EUR REV MED PHARMACO, V22, P3855, DOI 10.26355/eurrev_201806_15270
   Wang KYQ, 2019, RADIOL CLIN N AM, V57, P1147, DOI 10.1016/j.rcl.2019.07.004
   Zhang N, 2011, CANCER CELL, V20, P427, DOI 10.1016/j.ccr.2011.08.016
   Zhang Y, 2015, INT IMMUNOL, V27, P521, DOI 10.1093/intimm/dxv034
NR 23
TC 0
Z9 0
U1 1
U2 2
PU FRONTIERS MEDIA SA
PI LAUSANNE
PA AVENUE DU TRIBUNAL FEDERAL 34, LAUSANNE, CH-1015, SWITZERLAND
SN 2234-943X
EI 
J9 FRONT ONCOL
JI Front. Oncol.
PD SEP 20
PY 2022
VL 12
IS 
BP 
EP 
DI 10.3389/fonc.2022.956348
PG 9
WC Oncology
SC Oncology
GA 5F7RL
UT WOS:000866508800001
PM 36203440
DA 2025-02-17
ER

PT J
AU Wu, JY
   Ren, AL
   Lim, M
AF Wu, Janet Y.
   Ren, Alexander L.
   Lim, Michael
TI Immunometabolism, a new therapeutic development for immunotherapies of high-grade gliomas: a narrative review
SO CHINESE CLINICAL ONCOLOGY
LA English
DT Review
DE Immunometabolism; tumor microenvironment; high-grade glioma; glioblastoma (GBM)
ID delta t-cells; tumor microenvironment; antitumor response; zoledronic acid; in-vivo; glioblastoma; accumulation; inhibition; mutations; protects
AB Background and Objective: Immunotherapy has yielded significant improvements in survival for many cancer types, but its impact on glioblastoma (GBM) has been relatively muted. There is a growing interest in understanding the role of cancer metabolism and its role in tumor growth and therapeutic response. Thus, it is equally important to consider the clinical implications of immune cell metabolism on cancer progression and implications for therapeutic development. Our objective is to present new developments in immunometabolic research that are relevant to immunotherapy development for high-grade gliomas. Methods: A literature search and review was conducted, regarding original research articles studying metabolic pathways of immune cells in high- grade gliomas. Searches were conducted in PubMed and Embase databases on May 15 and June 13, 2022. English-language original research articles were selected and prioritized based on their inclusion of findings related to metabolic changes in myeloid and lymphoid cells in the glioma tumor microenvironment. Key Content and Findings: There are many metabolic mechanisms by which immune cells in highgrade gliomas, like GBM, contribute to tumor growth and persistence via immunosuppression and high therapeutic resistance. There are also several ways that metabolic optimization has already been shown to improve immunotherapies already in clinical trials or in use, including dendritic cell vaccines and chimeric antigen receptor T cells. Conclusions: The implications of immunometabolic research presented here should be taken into consideration in future research and immunotherapy development of high-grade gliomas for our best chances at improving patient survival.
C1 [Wu, Janet Y.; Ren, Alexander L.] Stanford Univ, Sch Med, Stanford, CA USA.
   [Lim, Michael] Stanford Univ, Med Ctr, Dept Neurosurg, Stanford, CA USA.
C3 Stanford University; Stanford University
RP Lim, M (通讯作者)，Stanford Univ, Med Ctr, Dept Neurosurg, 213 Quarry Rd, Palo Alto, CA 94304 USA.
EM mklim@stanford.edu
CR Allen MR, 2008, EXPERT OPIN DRUG MET, V4, P1371, DOI 10.1517/17425255.4.11.1371
   Unknown -, 1900, DOI 10.1007/978-3-319-12048-5 DOI 10.1007/978-3-319-12048-5, V0, P0
   Brahmer JR, 2012, NEW ENGL J MED, V366, P2455, DOI 10.1056/NEJMoa1200694
   Bryant NL, 2009, NEURO-ONCOLOGY, V11, P357, DOI 10.1215/15228517-2008-111
   Castoldi A, 2020, NAT COMMUN, V11, P0, DOI 10.1038/s41467-020-17881-3
   Chang CH, 2015, CELL, V162, P1229, DOI 10.1016/j.cell.2015.08.016
   Chen HH, 2012, FREE RADICAL BIO MED, V52, P1054, DOI 10.1016/j.freeradbiomed.2011.12.012
   Cimini E, 2011, INT J IMMUNOPATH PH, V24, P139, DOI 10.1177/039463201102400116
   Cloughesy TF, 2019, NAT MED, V25, P477, DOI 10.1038/s41591-018-0337-7
   Corrado M, 2020, CELL METAB, V32, P0, DOI 10.1016/j.cmet.2020.11.003
   Coscia M, 2010, J CELL MOL MED, V14, P2803, DOI 10.1111/j.1582-4934.2009.00926.x
   Dang L, 2009, NATURE, V462, P739, DOI 10.1038/nature08617
   Dastmalchi F, 2019, J IMMUNOTHER CANCER, V7, P0, DOI 10.1186/s40425-019-0809-4
   Dieli F, 2007, CANCER RES, V67, P7450, DOI 10.1158/0008-5472.CAN-07-0199
   Dunford JE, 2001, J PHARMACOL EXP THER, V296, P235
   Filley AC, 2017, ONCOTARGET, V8, P91779, DOI 10.18632/oncotarget.21586
   Friedrich M, 2021, NAT CANCER, V2, P723, DOI 10.1038/s43018-021-00201-z
   Geltink RIK, 2020, NAT METAB, V2, P703, DOI 10.1038/s42255-020-0256-z
   GOPAL K, 1963, ACTA NEUROCHIR (WIEN), V11, P333, DOI 10.1007/BF01402012
   Green JR, 2003, CANCER, V97, P840, DOI 10.1002/cncr.11128
   Gruenbacher G, 2017, ONCOIMMUNOLOGY, V6, P0, DOI 10.1080/2162402X.2017.1342917
   Hao MX, 2020, SCI TRANSL MED, V12, P0, DOI 10.1126/scitranslmed.aaz6667
   Hasan MN, 2021, THERANOSTICS, V11, P1295, DOI 10.7150/thno.50150
   Heiland DH, 2019, NAT COMMUN, V10, P0, DOI 10.1038/s41467-019-10493-6
   Hodi FS, 2010, NEW ENGL J MED, V363, P711, DOI 10.1056/NEJMoa1003466
   Jarzab A, 2020, NAT METHODS, V17, P495, DOI 10.1038/s41592-020-0801-4
   Johanns TM, 2017, NEUROSURGERY, V64, P165, DOI 10.1093/neuros/nyx321
   Kohanbash G, 2017, J CLIN INVEST, V127, P1425, DOI 10.1172/JCI90644
   Kondo K, 2013, AM J PHYSIOL-ENDOC M, V305, PE641, DOI 10.1152/ajpendo.00120.2013
   Kumthekar P, 2015, CANCER TREAT RES, V163, P75, DOI 10.1007/978-3-319-12048-5_5
   Lee J, 2019, NATURE, V568, P254, DOI 10.1038/s41586-019-1005-x
   Lim M, 2022, NEURO-ONCOLOGY, V24, P1935, DOI 10.1093/neuonc/noac116
   Manigat LC, 2021, FRONT IMMUNOL, V12, P0, DOI 10.3389/fimmu.2021.722469
   Martin DD, 1996, LIPIDS, V31, P1283, DOI 10.1007/BF02587914
   Medikonda R, 2021, J NEURO-ONCOL, V151, P41, DOI 10.1007/s11060-020-03448-1
   Miska J, 2021, SCI ADV, V7, P0, DOI 10.1126/sciadv.abc8929
   Miska J, 2019, CELL REP, V27, P226, DOI 10.1016/j.celrep.2019.03.029
   Noch EK, 2018, WORLD NEUROSURG, V116, P505, DOI 10.1016/j.wneu.2018.04.022
   OSullivan David, 2021, PROC NATL ACAD SCI U S A, V118, P0, DOI 10.1073/pnas.2023752118
   Offer S, 2019, J EXP CLIN CANC RES, V38, P0, DOI 10.1186/s13046-019-1228-6
   Oh MH, 2020, J CLIN INVEST, V130, P3865, DOI 10.1172/JCI131859
   Omuro A, 2023, NEURO-ONCOLOGY, V25, P123, DOI 10.1093/neuonc/noac099
   Ostrom QT, 2016, NEURO-ONCOLOGY, V18, Pv1, DOI 10.1093/neuonc/now207
   Pacella I, 2018, P NATL ACAD SCI USA, V115, PE6546, DOI 10.1073/pnas.1720113115
   Panitz V, 2021, THERANOSTICS, V11, P9217, DOI 10.7150/thno.60679
   Park JH, 2021, NAT IMMUNOL, V22, P336, DOI 10.1038/s41590-020-00860-7
   Parker NR, 2016, SCI REP-UK, V6, P0, DOI 10.1038/srep22477
   Patel AP, 2014, SCIENCE, V344, P1396, DOI 10.1126/science.1254257
   Ravi VM, 2022, NAT COMMUN, V13, P0, DOI 10.1038/s41467-022-28523-1
   Santini D, 2009, CANCER IMMUNOL IMMUN, V58, P31, DOI 10.1007/s00262-008-0521-6
   Scharping NE, 2016, IMMUNITY, V45, P374, DOI 10.1016/j.immuni.2016.07.009
   Schmidt DR, 2021, CA-CANCER J CLIN, V71, P333, DOI 10.3322/caac.21670
   Schramme F, 2020, CANCER IMMUNOL RES, V8, P32, DOI 10.1158/2326-6066.CIR-19-0041
   Stupp R, 2005, NEW ENGL J MED, V352, P987, DOI 10.1056/NEJMoa043330
   Sun JY, 2002, EMBO J, V21, P5216, DOI 10.1093/emboj/cdf516
   Takada T, 2015, ARTHRITIS RES THER, V17, P0, DOI 10.1186/s13075-015-0792-1
   Tan AC, 2020, CA-CANCER J CLIN, V70, P299, DOI 10.3322/caac.21613
   Tanner L, 2022, FRONT PHARMACOL, V13, P0, DOI 10.3389/fphar.2022.899469
   Turkalp Z, 2014, JAMA NEUROL, V71, P1319, DOI 10.1001/jamaneurol.2014.1205
   Voisin Pierre, 2010, FRONT NEUROENERGETICS, V2, P131, DOI 10.3389/fnene.2010.00131
   Wang M, 2021, CELL DEATH DIS, V12, P0, DOI 10.1038/s41419-021-04359-3
   Wei XX, 2019, SCI ADV, V5, P0, DOI 10.1126/sciadv.aau7887
   Wiel C, 2019, CELL, V178, P330, DOI 10.1016/j.cell.2019.06.005
   Woroniecka K, 2018, CLIN CANCER RES, V24, P4175, DOI 10.1158/1078-0432.CCR-17-1846
   Yan H, 2009, NEW ENGL J MED, V360, P765, DOI 10.1056/NEJMoa0808710
   Yang W, 2016, NATURE, V531, P651, DOI 10.1038/nature17412
   Ye C, 2016, J IMMUNOL, V196, P915, DOI 10.4049/jimmunol.1500729
   Ying Y, 2020, ONCOGENE, V39, P1004, DOI 10.1038/s41388-019-1013-1
   Yuan F, 2022, INT IMMUNOPHARMACOL, V103, P0, DOI 10.1016/j.intimp.2021.108451
   Zhai LJ, 2021, CLIN CANCER RES, V27, P6514, DOI 10.1158/1078-0432.CCR-21-1392
   Zhang XY, 2018, OXID MED CELL LONGEV, V2018, P0, DOI 10.1155/2018/1347969
   Zhang YY, 2020, CELL MOL IMMUNOL, V17, P807, DOI 10.1038/s41423-020-0488-6
NR 72
TC 1
Z9 1
U1 0
U2 5
PU AME PUBLISHING COMPANY
PI SHATIN
PA FLAT-RM C 16F, KINGS WING PLAZA 1, NO 3 KWAN ST, SHATIN, HONG KONG 00000, PEOPLES R CHINA
SN 2304-3865
EI 2304-3873
J9 CHIN CLIN ONCOL
JI Chin. Clin. Oncol.
PD AUG 15
PY 2022
VL 11
IS 4
BP 
EP 
DI 10.21037/cco-22-58
PG 11
WC Oncology
SC Oncology
GA 6J6AW
UT WOS:000886904200001
PM 36098097
DA 2025-02-17
ER

PT J
AU Zhang, XR
   Kim, WJ
   Rao, AV
   Jaman, E
   Deibert, CP
   Sandlesh, P
   Krueger, K
   Allen, JC
   Amankulor, NM
AF Zhang, Xiaoran
   Kim, Wi Jin
   Rao, Aparna, V
   Jaman, Emade
   Deibert, Christopher P.
   Sandlesh, Poorva
   Krueger, Katharine
   Allen, Jordan C.
   Amankulor, Nduka M.
TI In vivo efficacy of decitabine as a natural killer cell-mediated immunotherapy against isocitrate dehydrogenase mutant gliomas
SO NEUROSURGICAL FOCUS
LA English
DT Article
DE IDH mutation; glioma; glioblastoma; decitabine; immune; immunotherapy; natural killer cells
ID idh1; mutations; differentiation
AB OBJECTIVE lsocitrate dehydrogenase (IDH) mutations are found in more than 80% of low-grade gliomas and in the majority of secondary glioblastomas. IDH mutation (I DHmut) leads to aberrant production of an oncogenic metabolite that promotes epigenetic dysregulation by inducing hypermethylation to suppress transcription of various tumor suppressor genes. Hypermethylation in I DHmut gliomas leads to transcriptional repression of NKG2D ligands, especially UL16-binding protein (ULBP)-1 and ULBP-3, and subsequent evasion of natural killer (NK) cell-mediated lysis. The demethylating agent 5-aza-2'deoxycytodine (decitabine [DAC]) is a DNA methyltransferase 1 inhibitor that prevents hypermethylation and is capable of restoring NKG2D ligand expression in IDHmut gliomas to resensitize them to NK cells. Given its capacity for sustained epigenetic reprogramming, the authors hypothesized that DCA would be an effective immunotherapeutic agent in treating IDHmut gliomas in an NK cell-dependent manner by upregulating epigenetically repressed activating NKG2D ligands in IDHmut tumors. In this study, the authors sought to use a glioma stem cell, preclinical animal model to determine the efficacy of DAC in IDHmut and IDH wild-type (IDHwt) tumors, and to characterize whether the activity of DAC in gliomas is dependent on NK cell function. METHODS Xenograft models of IDHwt and IDHmut gliomas were established in athymic-nude mice. When tumors were grossly visible and palpable, mice were treated with either DCA or dimethylsulfoxide intraperitoneally every 7 days. Tumor sizes were measured every 2 to 3 days. After the animals were euthanized, xenografts were harvested and analyzed for the following: tumor expression of NKG2D ligands, tumor susceptibility to human and murine NK cells, immunohistochemistry for NK infiltration, and tumor-infiltrating lymphocyte characterization. RESULTS DAC significantly inhibited the growth of IDHmut xenografts in the athymic nude mice. This effect was abrogated with NK cell depletion. Ex vivo analysis of tumor cells from harvested xenografts confirmed that DAC increased NKG2D ligand ULBP-1 and ULBP-3 expressions, and enhanced susceptibility to lysis of both human and murine IDHmut glial cells with corresponding NK cells. Immunohistochemical analysis of the xenografts indicated that DCA-treated IDHmut gliomas had a greater level of NK infiltration into the tumor compared with the negative control. Finally, DCA radically altered the tumor-infiltrating lymphocyte landscape of IDHmut glioma xenografts by increasing NK cells, dendritic cells, and M1 macrophages, while decreasing suppressive monocyte infiltration. CONCLUSIONS DCA displayed novel immunotherapeutic functions in IDHmut gliomas. This effect was critically dependent on NK cells. Additionally, DCA significantly altered the tumor immune landscape in IDHmut gliomas from suppressive to proinflammatory.
C1 [Zhang, Xiaoran; Rao, Aparna, V; Sandlesh, Poorva; Krueger, Katharine; Allen, Jordan C.; Amankulor, Nduka M.] Univ Pittsburgh, Dept Neurol Surg, Med Ctr, Pittsburgh, PA 15260 USA.
   [Jaman, Emade] Univ Pittsburgh, Sch Med, Pittsburgh, PA USA.
   [Kim, Wi Jin] Univ Calif Los Angeles, Dept Neurol Surg, Los Angeles, CA USA.
   [Deibert, Christopher P.] Emory Univ, Dept Neurol Surg, Atlanta, GA 30322 USA.
C3 Pennsylvania Commonwealth System of Higher Education (PCSHE); University of Pittsburgh; Pennsylvania Commonwealth System of Higher Education (PCSHE); University of Pittsburgh; University of California System; University of California Los Angeles; Emory University
RP Amankulor, NM (通讯作者)，Univ Penn, Philadelphia, PA 19104 USA.
EM ndukaamankulor@gmail.com
FU University of Pittsburgh holds a Physician-Scientist Institutional Award; Burroughs Wellcome Fund
CR Amankulor NM, 2017, GENE DEV, V31, P774, DOI 10.1101/gad.294991.116
   Borodovsky A, 2013, ONCOTARGET, V4, P1737, DOI 10.18632/oncotarget.1408
   Cairns RA, 2013, CANCER DISCOV, V3, P730, DOI 10.1158/2159-8290.CD-13-0083
   CHABOT GG, 1983, CANCER RES, V43, P592
   CHOMCZYNSKI P, 1987, ANAL BIOCHEM, V162, P156, DOI 10.1016/0003-2697(87)90021-2
   HERBERMAN RB, 1979, JNCI-J NATL CANCER I, V62, P441, DOI 10.1093/jnci/62.3.441
   HERBERMAN RB, 1975, INT J CANCER, V16, P230, DOI 10.1002/ijc.2910160205
   ISRAILI ZH, 1976, CANCER RES, V36, P1453
   Jones PA, 2016, NAT REV GENET, V17, P630, DOI 10.1038/nrg.2016.93
   Kalinski P, 2005, EXPERT OPIN BIOL TH, V5, P1303, DOI 10.1517/14712598.5.10.1303
   Kim GG, 2007, J IMMUNOL METHODS, V325, P51, DOI 10.1016/j.jim.2007.05.013
   Kohanbash G, 2017, J CLIN INVEST, V127, P1425, DOI 10.1172/JCI90644
   Lester McCully C, 2020, NEUROONCOL ADV, V2, P0
   Ostrom QT, 2014, NEURO-ONCOLOGY, V16, P896, DOI 10.1093/neuonc/nou087
   Raulet DH, 2003, NAT REV IMMUNOL, V3, P781, DOI 10.1038/nri1199
   Turcan S, 2013, ONCOTARGET, V4, P1729, DOI 10.18632/oncotarget.1412
   Turcan S, 2012, NATURE, V483, P479, DOI 10.1038/nature10866
   Verhaak RGW, 2010, CANCER CELL, V17, P98, DOI 10.1016/j.ccr.2009.12.020
   Yan H, 2009, NEW ENGL J MED, V360, P765, DOI 10.1056/NEJMoa0808710
   Zhang XR, 2016, NEURO-ONCOLOGY, V18, P1402, DOI 10.1093/neuonc/now061
NR 20
TC 4
Z9 7
U1 0
U2 5
PU AMER ASSOC NEUROLOGICAL SURGEONS
PI ROLLING MEADOWS
PA 5550 MEADOWBROOK DRIVE, ROLLING MEADOWS, IL 60008 USA
SN 1092-0684
EI 
J9 NEUROSURG FOCUS
JI Neurosurg. Focus
PD FEB 15
PY 2022
VL 52
IS 2
BP 
EP 
DI 10.3171/2021.11.FOCUS21489
PG 8
WC Clinical Neurology; Surgery
SC Neurosciences & Neurology; Surgery
GA YU2YQ
UT WOS:000751913600008
PM 35104792
DA 2025-02-17
ER

PT J
AU Yaghi, NK
   Gilbert, MR
AF Yaghi, Nasser K.
   Gilbert, Mark R.
TI Immunotherapeutic Approaches for Glioblastoma Treatment
SO BIOMEDICINES
LA English
DT Article
DE glioblastoma; GBM; glioma; radiotherapy; surgery; chemotherapy; biologic therapy
ID tumor-infiltrating lymphocytes; modified t-cells; messenger-rna expression; stem-cells; recurrent glioblastoma; adverse events; in-vivo; checkpoint blockade; dendritic cells; immune
AB Glioblastoma remains a challenging disease to treat, despite well-established standard-of-care treatments, with a median survival consistently of less than 2 years. In this review, we delineate the unique disease-specific challenges for immunotherapies, both brain-related and non-brain-related, which will need to be adequately overcome for the development of effective treatments. We also review current immunotherapy treatments, with a focus on clinical applications, and propose future directions for the field of GBM immunotherapy.
C1 [Yaghi, Nasser K.; Gilbert, Mark R.] NCI, Neurooncol Branch, NIH, Bethesda, MD 20892 USA.
   [Yaghi, Nasser K.] Oregon Hlth & Sci Univ, Neurol Surg, Portland, OR 97239 USA.
C3 National Institutes of Health (NIH) - USA; NIH National Cancer Institute (NCI); Oregon Health & Science University
RP Gilbert, MR (通讯作者)，NCI, Neurooncol Branch, NIH, Bethesda, MD 20892 USA.
EM yaghink@nih.gov; mark.gilbert@nih.gov
CR Abbott NJ, 2006, NAT REV NEUROSCI, V7, P41, DOI 10.1038/nrn1824
   Ahmed N, 2010, CLIN CANCER RES, V16, P474, DOI 10.1158/1078-0432.CCR-09-1322
   Aird WC, 2012, CSH PERSPECT MED, V2, P0, DOI 10.1101/cshperspect.a006429
   Andreu P, 2010, CANCER CELL, V17, P121, DOI 10.1016/j.ccr.2009.12.019
   Andtbacka RHI, 2015, J CLIN ONCOL, V33, P2780, DOI 10.1200/JCO.2014.58.3377
   Antonios JP, 2016, JCI INSIGHT, V1, P0, DOI 10.1172/jci.insight.87059
   Aspelund A, 2015, J EXP MED, V212, P991, DOI 10.1084/jem.20142290
   Aston WJ, 2019, ONCOIMMUNOLOGY, V8, P0, DOI 10.1080/2162402X.2019.1641390
   Bagchi S, 2021, ANNU REV PATHOL-MECH, V16, P223, DOI 10.1146/annurev-pathol-042020-042741
   Bao SD, 2006, NATURE, V444, P756, DOI 10.1038/nature05236
   Batich KA, 2020, CLIN CANCER RES, V26, P5297, DOI 10.1158/1078-0432.CCR-20-1082
   Belcaid Z, 2014, PLOS ONE, V9, P0, DOI 10.1371/journal.pone.0101764
   Berghoff AS, 2015, NEURO-ONCOLOGY, V17, P1064, DOI 10.1093/neuonc/nou307
   Bergles DE, 2000, NATURE, V405, P187, DOI 10.1038/35012083
   BREM H, 1995, LANCET, V345, P1008, DOI 10.1016/S0140-6736(95)90755-6
   Brown CE, 2012, CLIN CANCER RES, V18, P2199, DOI 10.1158/1078-0432.CCR-11-1669
   Brown MC, 2017, SCI TRANSL MED, V9, P0, DOI 10.1126/scitranslmed.aan4220
   Buckingham SC, 2011, NAT MED, V17, P1269, DOI 10.1038/nm.2453
   Bunevicius A, 2020, OPER NEUROSURG, V19, P9, DOI 10.1093/ons/opz374
   Cabeza-Cabrerizo M, 2021, ANNU REV IMMUNOL, V39, P131, DOI 10.1146/annurev-immunol-061020-053707
   Calabrese C, 2007, CANCER CELL, V11, P69, DOI 10.1016/j.ccr.2006.11.020
   Calzascia T, 2005, IMMUNITY, V22, P175, DOI 10.1016/j.immuni.2004.12.008
   Capone M, 2018, J IMMUNOTHER CANCER, V6, P0, DOI 10.1186/s40425-018-0383-1
   CATANZARO PJ, 1974, AM J PATHOL, V77, P23
   Chahlavi A, 2005, CANCER RES, V65, P5428, DOI 10.1158/0008-5472.CAN-04-4395
   Chakrabarti I, 2005, CANCER-AM CANCER SOC, V104, P2798, DOI 10.1002/cncr.21539
   Chan HY, 2021, J NEURO-ONCOL, V151, P375, DOI 10.1007/s11060-020-03481-0
   Chiocca EA, 2019, NEURO-ONCOLOGY, V21, P14, DOI 10.1093/neuonc/noy170
   Cloughesy TF, 2020, JAMA ONCOL, V6, P1939, DOI 10.1001/jamaoncol.2020.3161
   Cloughesy TF, 2018, NEURO-ONCOLOGY, V20, P1383, DOI 10.1093/neuonc/noy075
   Colaco RJ, 2016, J NEUROSURG, V125, P17, DOI 10.3171/2015.6.JNS142763
   Colli LM, 2016, CANCER RES, V76, P3767, DOI 10.1158/0008-5472.CAN-16-0170
   Comiskey MC, 2018, CURR ONCOL REP, V20, P0, DOI 10.1007/s11912-018-0712-z
   CSERR HF, 1992, BRAIN PATHOL, V2, P269, DOI 10.1111/j.1750-3639.1992.tb00703.x
   Cui Q, 2017, CELL REP, V18, P2622, DOI 10.1016/j.celrep.2017.02.059
   Cukier P, 2017, ENDOCR-RELAT CANCER, V24, PT331, DOI 10.1530/ERC-17-0358
   DAmico RS, 2020, J NEURO-ONCOL, V147, P261, DOI 10.1007/s11060-020-03435-6
   Daneman R, 2015, CSH PERSPECT BIOL, V7, P0, DOI 10.1101/cshperspect.a020412
   DARNELL JE, 1994, SCIENCE, V264, P1415, DOI 10.1126/science.8197455
   Datsi A, 2021, FRONT IMMUNOL, V12, P0, DOI 10.3389/fimmu.2021.770390
   Deisseroth K, 2004, NEURON, V42, P535, DOI 10.1016/S0896-6273(04)00266-1
   Desjardins A, 2018, NEW ENGL J MED, V379, P150, DOI 10.1056/NEJMoa1716435
   Desland FA, 2020, INT J MOL SCI, V21, P0, DOI 10.3390/ijms21197358
   Valle RD, 2012, WORLD J CLIN ONCOL, V3, P142, DOI 10.5306/wjco.v3.i11.142
   Dillman RO, 2009, J IMMUNOTHER, V32, P914, DOI 10.1097/CJI.0b013e3181b2910f
   Djenidi F, 2015, J IMMUNOL, V194, P3475, DOI 10.4049/jimmunol.1402711
   Engelhardt B, 2008, J NEUROL SCI, V274, P23, DOI 10.1016/j.jns.2008.05.019
   Engelhardt B, 2012, TRENDS IMMUNOL, V33, P579, DOI 10.1016/j.it.2012.07.004
   Eramo A, 2006, CELL DEATH DIFFER, V13, P1238, DOI 10.1038/sj.cdd.4401872
   Erhart F, 2019, CYTOTHERAPY, V21, P643, DOI 10.1016/j.jcyt.2019.03.002
   FAUCI AS, 1976, CLIN EXP IMMUNOL, V24, P54
   Fecci PE, 2007, CLIN CANCER RES, V13, P2158, DOI 10.1158/1078-0432.CCR-06-2070
   Forrester JV, 2008, MUCOSAL IMMUNOL, V1, P372, DOI 10.1038/mi.2008.27
   Frey Noelle, 2019, BIOL BLOOD MARROW TRANSPLANT, V25, Pe123, DOI 10.1016/j.bbmt.2018.12.756
   Galli R, 2004, CANCER RES, V64, P7011, DOI 10.1158/0008-5472.CAN-04-1364
   Garrido F, 2016, CURR OPIN IMMUNOL, V39, P44, DOI 10.1016/j.coi.2015.12.007
   Geletneky K, 2017, MOL THER, V25, P2620, DOI 10.1016/j.ymthe.2017.08.016
   Gibney GT, 2015, CLIN CANCER RES, V21, P712, DOI 10.1158/1078-0432.CCR-14-2468
   Gieryng A, 2017, LAB INVEST, V97, P498, DOI 10.1038/labinvest.2017.19
   Giles AJ, 2018, J IMMUNOTHER CANCER, V6, P0, DOI 10.1186/s40425-018-0371-5
   Gonzaga AKG, 2019, BRAZ ORAL RES, V33, P0, DOI 10.1590/1807-3107bor-2019.vol33.0020
   Gorbachev AV, 2007, J IMMUNOL, V178, P2278, DOI 10.4049/jimmunol.178.4.2278
   Grupp SA, 2013, NEW ENGL J MED, V368, P1509, DOI 10.1056/NEJMoa1215134
   Hao CH, 2002, ACTA NEUROPATHOL, V103, P171
   Hegde M, 2013, MOL THER, V21, P2087, DOI 10.1038/mt.2013.185
   Heimberger AB, 2000, J NEUROIMMUNOL, V103, P16, DOI 10.1016/S0165-5728(99)00172-1
   Heynckes S, 2019, BMC CANCER, V19, P0, DOI 10.1186/s12885-019-5308-y
   Hirschmann-Jax C, 2004, P NATL ACAD SCI USA, V101, P14228, DOI 10.1073/pnas.0400067101
   Horvat TZ, 2015, J CLIN ONCOL, V33, P3193, DOI 10.1200/JCO.2015.60.8448
   Hotchkiss KM, 2021, J NEURO-ONCOL, V151, P55, DOI 10.1007/s11060-020-03598-2
   Hsu FJ, 1996, NAT MED, V2, P52, DOI 10.1038/nm0196-52
   Huettner C, 1997, ANTICANCER RES, V17, P3217
   HUETTNER C, 1995, AM J PATHOL, V146, P317
   Jackson CM, 2014, CLIN CANCER RES, V20, P3651, DOI 10.1158/1078-0432.CCR-13-2057
   Jain RK, 2010, NAT REV CLIN ONCOL, V7, P653, DOI 10.1038/nrclinonc.2010.139
   Jhaveri N, 2016, CANCER LETT, V380, P545, DOI 10.1016/j.canlet.2014.12.028
   Jin LC, 2018, NEURO-ONCOLOGY, V20, P55, DOI 10.1093/neuonc/nox116
   Jordan JT, 2008, CANCER IMMUNOL IMMUN, V57, P123, DOI 10.1007/s00262-007-0336-x
   June CH, 2018, SCIENCE, V359, P1361, DOI 10.1126/science.aar6711
   Kang SH, 2010, NEUROSURGERY, V67, P1386, DOI 10.1227/NEU.0b013e3181f1c0cd
   Karachi A, 2019, NEURO-ONCOLOGY, V21, P730, DOI 10.1093/neuonc/noz015
   Keskin DB, 2019, NATURE, V565, P234, DOI 10.1038/s41586-018-0792-9
   Kim JE, 2017, CLIN CANCER RES, V23, P124, DOI 10.1158/1078-0432.CCR-15-1535
   Komdeur FL, 2017, ONCOIMMUNOLOGY, V6, P0, DOI 10.1080/2162402X.2017.1338230
   Kortylewski M, 2005, NAT MED, V11, P1314, DOI 10.1038/nm1325
   Kraft S, 2007, NAT REV IMMUNOL, V7, P365, DOI 10.1038/nri2072
   Krishna S, 2020, NEUROSURGERY, V67, P301
   Kroschinsky F, 2017, CRIT CARE, V21, P0, DOI 10.1186/s13054-017-1678-1
   Kwon ED, 2014, LANCET ONCOL, V15, P700, DOI 10.1016/S1470-2045(14)70189-5
   Land CA, 2020, J TRANSL MED, V18, P0, DOI 10.1186/s12967-020-02598-0
   Lang FF, 2018, J CLIN ONCOL, V36, P1419, DOI 10.1200/JCO.2017.75.8219
   Lee DW, 2014, BLOOD, V124, P188, DOI 10.1182/blood-2014-05-552729
   Lee EQ, 2021, J NEURO-ONCOL, V155, P1, DOI 10.1007/s11060-021-03859-8
   Leone RD, 2020, NAT REV CANCER, V20, P516, DOI 10.1038/s41568-020-0273-y
   Liau L M, 2000, NEUROSURG FOCUS, V9, P0
   Liau LM, 2018, J TRANSL MED, V16, P0, DOI 10.1186/s12967-018-1507-6
   Lim M, 2019, J CLIN ONCOL, V37, P0, DOI 10.1200/JCO.2019.37.15_suppl.2017
   Lin EY, 2006, CANCER RES, V66, P11238, DOI 10.1158/0008-5472.CAN-06-1278
   Linhares P, 2020, INT J MOL SCI, V21, P0, DOI 10.3390/ijms21165809
   Liu C, 2019, BRIT J CANCER, V120, P346, DOI 10.1038/s41416-018-0363-8
   Liu GT, 2006, MOL CANCER, V5, P0, DOI 10.1186/1476-4598-5-67
   Liu XX, 2005, NAT NEUROSCI, V8, P1179, DOI 10.1038/nn1522
   Löfstedt T, 2007, CELL CYCLE, V6, P919, DOI 10.4161/cc.6.8.4133
   Louveau A, 2015, NATURE, V523, P337, DOI 10.1038/nature14432
   Louyeau A, 2015, TRENDS IMMUNOL, V36, P569, DOI 10.1016/j.it.2015.08.006
   Lu J, 2019, BMC CANCER, V19, P0, DOI 10.1186/s12885-019-6089-z
   Ludwig K, 2017, J NEURO-ONCOL, V134, P505, DOI 10.1007/s11060-017-2379-y
   Lynes JP, 2020, J IMMUNOTHER CANCER, V8, P0, DOI 10.1136/jitc-2019-000348
   Martin AM, 2018, JAMA ONCOL, V4, P1123, DOI 10.1001/jamaoncol.2017.3993
   Miao H, 2015, ONCOGENE, V34, P558, DOI 10.1038/onc.2013.590
   Michot JM, 2016, EUR J CANCER, V54, P139, DOI 10.1016/j.ejca.2015.11.016
   Mittal SK, 2015, CURR OPIN IMMUNOL, V34, P22, DOI 10.1016/j.coi.2014.12.009
   Morgan RA, 2012, HUM GENE THER, V23, P1043, DOI 10.1089/hum.2012.041
   Mu LY, 2017, FRONT IMMUNOL, V8, P0, DOI 10.3389/fimmu.2017.01451
   Muftuoglu Y, 2021, NEUROSURG CLIN N AM, V32, P283, DOI 10.1016/j.nec.2021.01.002
   Myers R, 2008, HUM GENE THER, V19, P690, DOI 10.1089/hum.2008.035
   Nagaria TS, 2020, J PANCREATOL, V03, P132, DOI 10.1097/JP9.0000000000000043
   Nduom EK, 2016, NEURO-ONCOLOGY, V18, P195, DOI 10.1093/neuonc/nov172
   Nusblat LM, 2020, CANCER DRUG RESIST, V3, P199, DOI 10.20517/cdr.2019.96
   OLeary MC, 2019, CLIN CANCER RES, V25, P1142, DOI 10.1158/1078-0432.CCR-18-2035
   Olnes MJ, 2016, SCI REP-UK, V6, P0, DOI 10.1038/srep23002
   Ott M, 2021, NAT REV CLIN ONCOL, V18, P729, DOI 10.1038/s41571-021-00518-9
   Ou Yang, 2018, MOJ IMMUNOL, V6, P34
   Pardridge WM, 2012, J CEREBR BLOOD F MET, V32, P1959, DOI 10.1038/jcbfm.2012.126
   Parsa AT, 2007, NAT MED, V13, P84, DOI 10.1038/nm1517
   Phuphanich S, 2013, CANCER IMMUNOL IMMUN, V62, P125, DOI 10.1007/s00262-012-1319-0
   Ranjan S, 2018, BMC CANCER, V18, P0, DOI 10.1186/s12885-018-4131-1
   RAPOPORT SI, 1972, AM J PHYSIOL, V223, P323, DOI 10.1152/ajplegacy.1972.223.2.323
   Raslan Ahmed, 2007, NEUROSURG FOCUS, V22, P0
   Ratnam NM, 2021, NEURO-ONCOL ADV, V3, P0, DOI 10.1093/noajnl/vdaa161
   Razavi SM, 2016, FRONT SURG, V3, P0, DOI 10.3389/fsurg.2016.00011
   Reardon DA, 2016, ATIM35, V0, P0
   Reardon DA, 2020, JAMA ONCOL, V6, P1003, DOI 10.1001/jamaoncol.2020.1024
   Romero-Rojas AE, 2013, HEAD NECK PATHOL, V7, P409, DOI 10.1007/s12105-013-0448-x
   ROSENBERG SA, 1988, NEW ENGL J MED, V319, P1676, DOI 10.1056/NEJM198812223192527
   Rui Y, 2021, DRUG DELIV TRANSL RE, V11, P2302, DOI 10.1007/s13346-021-01008-2
   Rutkowski S, 2004, BRIT J CANCER, V91, P1656, DOI 10.1038/sj.bjc.6602195
   Sampson JH, 2010, J CLIN ONCOL, V28, P4722, DOI 10.1200/JCO.2010.28.6963
   Sarkaria JN, 2018, NEURO-ONCOLOGY, V20, P184, DOI 10.1093/neuonc/nox175
   Schumacher T, 2014, ONCOIMMUNOLOGY, V3, P0, DOI 10.4161/2162402X.2014.974392
   Sharabi AB, 2015, CANCER IMMUNOL RES, V3, P345, DOI 10.1158/2326-6066.CIR-14-0196
   Sharifzad F, 2019, DRUG RESIST UPDATE, V42, P35, DOI 10.1016/j.drup.2018.03.003
   Sherry MM, 2009, STEM CELLS, V27, P2383, DOI 10.1002/stem.185
   Shnaper S, 2009, INT J CANCER, V125, P2624, DOI 10.1002/ijc.24639
   Sindhwani S, 2020, NAT MATER, V19, P566, DOI 10.1038/s41563-019-0566-2
   Singh K, 2021, CANCERS, V13, P0, DOI 10.3390/cancers13215367
   Small EJ, 2006, J CLIN ONCOL, V24, P3089, DOI 10.1200/JCO.2005.04.5252
   Smith SJ, 2019, CLIN CANCER RES, V25, P5094, DOI 10.1158/1078-0432.CCR-18-3850
   STEINBOK P, 1984, J NEURO-ONCOL, V2, P147
   Stevens MM, 2016, NAT BIOTECHNOL, V34, P1161, DOI 10.1038/nbt.3697
   Stupp R, 2005, NEW ENGL J MED, V352, P987, DOI 10.1056/NEJMoa043330
   Suryadevara CM, 2018, ONCOIMMUNOLOGY, V7, P0, DOI 10.1080/2162402X.2018.1434464
   Tamada K, 2012, CLIN CANCER RES, V18, P6436, DOI 10.1158/1078-0432.CCR-12-1449
   Tang XJ, 2021, FRONT ONCOL, V11, P0, DOI 10.3389/fonc.2021.701291
   Tanwar MK, 2002, CANCER RES, V62, P4364
   Topp MS, 2015, LANCET ONCOL, V16, P57, DOI 10.1016/S1470-2045(14)71170-2
   Tsuji M, 1997, J BIOL CHEM, V272, P23528, DOI 10.1074/jbc.272.38.23528
   Twyman-Saint Victor C, 2015, NATURE, V520, P373, DOI 10.1038/nature14292
   VAN MEIR EG, 1995, GLIA, V15, P264, DOI 10.1002/glia.440150308
   Venkatesh HS, 2019, NATURE, V573, P539, DOI 10.1038/s41586-019-1563-y
   Vinay DS, 2014, BMB REP, V47, P122, DOI 10.5483/BMBRep.2014.47.3.283
   Vora P, 2020, CELL STEM CELL, V26, P832, DOI 10.1016/j.stem.2020.04.008
   Wainwright DA, 2014, CLIN CANCER RES, V20, P5290, DOI 10.1158/1078-0432.CCR-14-0514
   Wang JH, 2021, CLIN TRANSL RAD ONCO, V28, P97, DOI 10.1016/j.ctro.2021.03.006
   Wang QT, 2020, CANCER IMMUNOL IMMUN, V69, P1375, DOI 10.1007/s00262-020-02496-w
   Watanabe M, 2019, PROSTATE, V79, P1658, DOI 10.1002/pros.23890
   Wculek SK, 2020, NAT REV IMMUNOL, V20, P7, DOI 10.1038/s41577-019-0210-z
   Weber JS, 2012, J CLIN ONCOL, V30, P2691, DOI 10.1200/JCO.2012.41.6750
   Wei J, 2011, PLOS ONE, V6, P0, DOI 10.1371/journal.pone.0016195
   Wei J, 2010, MOL CANCER THER, V9, P67, DOI 10.1158/1535-7163.MCT-09-0734
   Wheeler CJ, 2008, CANCER RES, V68, P5955, DOI 10.1158/0008-5472.CAN-07-5973
   Woroniecka K, 2018, CLIN CANCER RES, V24, P4175, DOI 10.1158/1078-0432.CCR-17-1846
   Wu A, 2010, NEURO-ONCOLOGY, V12, P1113, DOI 10.1093/neuonc/noq082
   Wu A, 2019, J NEURO-ONCOL, V143, P241, DOI 10.1007/s11060-019-03172-5
   Xie Q, 2012, P NATL ACAD SCI USA, V109, P570, DOI 10.1073/pnas.1119059109
   Xie T, 2021, CYTOTHERAPY, V23, P211, DOI 10.1016/j.jcyt.2020.10.006
   Xu HS, 2021, CANCER CELL INT, V21, P0, DOI 10.1186/s12935-021-01804-3
   Yan H, 2009, NEW ENGL J MED, V360, P765, DOI 10.1056/NEJMoa0808710
   Yarchoan M, 2017, NEW ENGL J MED, V377, P2500, DOI 10.1056/NEJMc1713444
   Yin XY, 2021, ANNU REV IMMUNOL, V39, P759, DOI 10.1146/annurev-immunol-101819-025146
   YOUNG H, 1977, CANCER-AM CANCER SOC, V40, P1037, DOI 10.1002/1097-0142(197709)40:3<1037::AID-CNCR2820400311>3.0.CO;2-9
   Zeng J, 2013, INT J RADIAT ONCOL, V86, P343, DOI 10.1016/j.ijrobp.2012.12.025
   Zhai LJ, 2017, CLIN CANCER RES, V23, P6650, DOI 10.1158/1078-0432.CCR-17-0120
   Zhang LY, 2011, GLIA, V59, P486, DOI 10.1002/glia.21118
   Zhang LY, 2009, GLIA, V57, P1458, DOI 10.1002/glia.20863
   Zhao J, 2019, NAT MED, V25, P462, DOI 10.1038/s41591-019-0349-y
   Zhao Tong, 2022, CHIN NEUROSURG J, V8, P2, DOI 10.1186/s41016-021-00269-7
NR 187
TC 9
Z9 10
U1 1
U2 8
PU MDPI
PI BASEL
PA ST ALBAN-ANLAGE 66, CH-4052 BASEL, SWITZERLAND
SN 
EI 2227-9059
J9 BIOMEDICINES
JI Biomedicines
PD FEB 15
PY 2022
VL 10
IS 2
BP 
EP 
DI 10.3390/biomedicines10020427
PG 24
WC Biochemistry & Molecular Biology; Medicine, Research & Experimental; Pharmacology & Pharmacy
SC Biochemistry & Molecular Biology; Research & Experimental Medicine; Pharmacology & Pharmacy
GA ZL5LI
UT WOS:000763718100001
PM 35203636
DA 2025-02-17
ER

PT J
AU Liu, B
   Ji, QF
   Cheng, Y
   Liu, M
   Zhang, BL
   Mei, QB
   Liu, DZ
   Zhou, SY
AF Liu, Bao
   Ji, Qifeng
   Cheng, Ying
   Liu, Miao
   Zhang, Bangle
   Mei, Qibing
   Liu, Daozhou
   Zhou, Siyuan
TI Biomimetic GBM-targeted drug delivery system boosting ferroptosis for immunotherapy of orthotopic drug-resistant GBM
SO JOURNAL OF NANOBIOTECHNOLOGY
LA English
DT Article
DE Drug-resistant glioblastoma; siPD-L1; Ferroptosis; Immunotherapy; Glioblastoma; Microglia
ID sirna delivery; glioblastoma; nanoparticles; macrophages; microglia; tmz
AB Background: Clinical studies have shown that the efficacy of programmed cell death receptor-1/programmed cell death ligand-1 (PD-1/PD-L1) inhibitors on glioblastoma (GBM) is much lower than what is expected because of the low immunogenicity of GBM. Ferroptosis of cancer cells can induce the maturation of dendritic cells (DC cells) and increase the activity of T cell. The activated T cells release IFN-gamma, which subsequently induces the ferroptosis of cancer cells. Thus, the aim of this paper is to set up a new GBM-targeted drug delivery system (Fe3O4-siPD-L1@M--(Bv2) ) to boost ferroptosis for immunotherapy of drug-resistant GBM. Results: Fe3O4-siPD-L1@M--(BV2) significantly increased the accumulation of siPD-L1 and Fe2+ in orthotopic drug-resistant GBM tissue in mice. Fe3O4-siPD-L1@M--(Bv2) markedly decreased the protein expression of PD-L1 and increased the ratio between effector T cells and regulatory T cells in orthotopic drug-resistant GBM tissue. Moreover, Fe3O4-siPD-L1@M--(Bv2) induced ferroptosis of GBM cells and maturation of DC cell, and it also increased the ratio between M1-type microglia and M2-type microglia in orthotopic drug-resistant GBM tissue. Finally, the growth of orthotopic drug-resistant GBM in mice was significantly inhibited by Fe3O4-siPD-L1@M--(BV2). Conclusion: The mutual cascade amplification effect between ferroptosis and immune reactivation induced by Fe3O4-siPD-L1@M--(BV2) significantly inhibited the growth of orthotopic drug-resistant GBM and prolonged the survival time of orthotopic drug-resistant GBM mice.
C1 [Liu, Bao; Ji, Qifeng; Cheng, Ying; Liu, Miao; Zhang, Bangle; Mei, Qibing; Liu, Daozhou; Zhou, Siyuan] Air Force Med Univ, Dept Pharmaceut, Sch Pharm, Changle West Rd 169, Xian 710032, Shaanxi, Peoples R China.
   [Zhou, Siyuan] Air Force Med Univ, Sch Pharm, State Adm OfTradit Chinese Med,Dept Pharmacol, Key Lab Gastrointestinal Pharmacol Chinese Mat Me, Changle West Rd 169, Xian 710032, Shaanxi, Peoples R China.
C3 Air Force Military Medical University; Air Force Military Medical University
RP Liu, DZ; Zhou, SY (通讯作者)，Air Force Med Univ, Dept Pharmaceut, Sch Pharm, Changle West Rd 169, Xian 710032, Shaanxi, Peoples R China.; Zhou, SY (通讯作者)，Air Force Med Univ, Sch Pharm, State Adm OfTradit Chinese Med,Dept Pharmacol, Key Lab Gastrointestinal Pharmacol Chinese Mat Me, Changle West Rd 169, Xian 710032, Shaanxi, Peoples R China.
EM ldzhhnxh@163.com; zhousy@fmmu.edu.cn
FU National Natural Science Foundation of China [81872803, 82073775]; Shaanxi Province Key Research and Development Projects of China [2021ZDLSF03-08]; Shaanxi Natural Science Foundation [2020JQ-458]
CR Agliardi G, 2021, NAT COMMUN, V12, P0, DOI 10.1038/s41467-020-20599-x
   Amoozgar Z, 2021, NAT COMMUN, V12, P0, DOI 10.1038/s41467-021-22885-8
   Andersson EA, 2021, CELLS-BASEL, V10, P0, DOI 10.3390/cells10071677
   Awah CU, 2021, CANCER BIOL THER, V22, P587, DOI 10.1080/15384047.2021.1990631
   Chatterjee S, 2021, CARCINOGENESIS, V42, P38, DOI 10.1093/carcin/bgaa092
   Chen X, 2021, INT J ENDOCRINOL, V2021, P0, DOI 10.1155/2021/4654302
   Cloughesy TF, 2019, NAT MED, V25, P477, DOI 10.1038/s41591-018-0337-7
   Dey A, 2021, CELL SIGNAL, V77, P0, DOI 10.1016/j.cellsig.2020.109819
   Ding L, 2021, J CONTROL RELEASE, V330, P977, DOI 10.1016/j.jconrel.2020.11.005
   Furtado D, 2018, ADV MATER, V30, P0, DOI 10.1002/adma.201801362
   Gong TT, 2021, BIOMATER SCI-UK, V9, P8007, DOI 10.1039/d1bm01299a
   Grabowski MM, 2021, J NEURO-ONCOL, V151, P3, DOI 10.1007/s11060-020-03483-y
   Gutmann DH, 2019, NEURON, V104, P442, DOI 10.1016/j.neuron.2019.08.028
   Hambardzumyan D, 2016, NAT NEUROSCI, V19, P20, DOI 10.1038/nn.4185
   Hartley GP, 2018, CANCER IMMUNOL RES, V6, P1260, DOI 10.1158/2326-6066.CIR-17-0537
   Hassannia B, 2019, CANCER CELL, V35, P830, DOI 10.1016/j.ccell.2019.04.002
   Israel LL, 2020, J CONTROL RELEASE, V320, P45, DOI 10.1016/j.jconrel.2020.01.009
   Jackson CM, 2019, NAT IMMUNOL, V20, P1100, DOI 10.1038/s41590-019-0433-y
   Jia LY, 2020, ONCOL LETT, V19, P745, DOI 10.3892/ol.2019.11170
   Jiang Q, 2020, SMALL, V16, P0, DOI 10.1002/smll.202001704
   Korolev D, 2021, NANOMATERIALS-BASEL, V11, P0, DOI 10.3390/nano11061484
   Lanza M, 2021, BRAIN SCI, V11, P0, DOI 10.3390/brainsci11040466
   Li K, 2021, SMALL, V17, P0
   Liang H, 2021, J AM CHEM SOC, V143, P15812, DOI 10.1021/jacs.1c07471
   Liang P, 2021, BIOMATERIALS, V264, P0, DOI 10.1016/j.biomaterials.2020.120447
   Likittrakulwong W, 2021, PEERJ, V9, P0, DOI 10.7717/peerj.11365
   Liu J, 2020, CELL CHEM BIOL, V27, P420, DOI 10.1016/j.chembiol.2020.02.005
   Lopez-Barbosa N, 2020, DRUG DELIV, V27, P864, DOI 10.1080/10717544.2020.1775724
   Ma J, 2021, INT J MOL SCI, V22, P0, DOI 10.3390/ijms22115775
   Ma Y, 2021, BIOMATERIALS, V268, P0
   Magaña-Maldonado R, 2016, BIOMED RES INT-UK, V2016, P0, DOI 10.1155/2016/7487313
   Maurer V, 2021, PHARMACEUTICS, V13, P0, DOI 10.3390/pharmaceutics13030394
   Mousazadeh H, 2021, J CONTROL RELEASE, V330, P1046, DOI 10.1016/j.jconrel.2020.11.011
   Munari E, 2021, INT J MOL SCI, V22, P0, DOI 10.3390/ijms22105123
   Murao A, 2021, APOPTOSIS, V26, P152, DOI 10.1007/s10495-021-01663-3
   Qiao S, 2021, J CONTROL RELEASE, V336, P54, DOI 10.1016/j.jconrel.2021.06.015
   Setordzi P, 2021, EUR J PHARMACOL, V895, P0, DOI 10.1016/j.ejphar.2021.173867
   Sheng S, 2020, J CONTROL RELEASE, V328, P631, DOI 10.1016/j.jconrel.2020.09.029
   Shu C, 2020, CRIT REV ONCOL HEMAT, V151, P0, DOI 10.1016/j.critrevonc.2020.102965
   Soetaert F, 2020, ADV DRUG DELIVER REV, V163, P65, DOI 10.1016/j.addr.2020.06.025
   Su SC, 2018, CELL, V175, P442, DOI 10.1016/j.cell.2018.09.007
   Subhan MA, 2020, NANOMED-NANOTECHNOL, V29, P0, DOI 10.1016/j.nano.2020.102239
   Sun CZ, 2021, J NANOBIOTECHNOL, V19, P0, DOI 10.1186/s12951-020-00761-9
   Wang DG, 2019, SCI IMMUNOL, V4, P0, DOI 10.1126/sciimmunol.aau6584
   Wang WM, 2019, NATURE, V569, P270, DOI 10.1038/s41586-019-1170-y
   Wang X, 2019, J EXP CLIN CANC RES, V38, P0, DOI 10.1186/s13046-019-1085-3
   Wei YT, 2021, NEURO-ONCOLOGY, V23, P611, DOI 10.1093/neuonc/noaa214
   Weiland A, 2019, MOL NEUROBIOL, V56, P4880, DOI 10.1007/s12035-018-1403-3
   Wu SF, 2021, NEURO-ONCOLOGY, V23, P920, DOI 10.1093/neuonc/noab003
   Xu SC, 2020, CANCER LETT, V476, P1, DOI 10.1016/j.canlet.2020.02.002
   Yost KE, 2021, SCIENCE, V372, P130, DOI 10.1126/science.abd1329
   Zhang Q, 2021, FRONT IMMUNOL, V12, P0
   Zhang TY, 2020, SMALL, V16, P0, DOI 10.1002/smll.202001588
   Zhang YL, 2020, ACS APPL MATER INTER, V12, P43408, DOI 10.1021/acsami.0c12042
   Zheng CX, 2021, J CONTROL RELEASE, V339, P403, DOI 10.1016/j.jconrel.2021.10.011
   Zhu MQ, 2021, FRONT IMMUNOL, V12, P0, DOI 10.3389/fimmu.2021.705361
   Zou Y, 2020, ADV MATER, V32, P0, DOI 10.1002/adma.202000416
NR 57
TC 37
Z9 38
U1 7
U2 105
PU BMC
PI LONDON
PA CAMPUS, 4 CRINAN ST, LONDON N1 9XW, ENGLAND
SN 
EI 1477-3155
J9 J NANOBIOTECHNOL
JI J. Nanobiotechnol.
PD MAR 27
PY 2022
VL 20
IS 1
BP 
EP 
DI 10.1186/s12951-022-01360-6
PG 26
WC Biotechnology & Applied Microbiology; Nanoscience & Nanotechnology
SC Biotechnology & Applied Microbiology; Science & Technology - Other Topics
GA 0C2GU
UT WOS:000775138900004
PM 35351131
DA 2025-02-17
ER

PT J
AU Wahyuhadi, J
   Haq, IBI
   Arifianto, MR
   Sulistyono, B
   Meizikri, R
   Rosada, A
   Prakoeswa, CRS
   Susilo, RI
AF Wahyuhadi, Joni
   Haq, Irwan Barlian Immadoel
   Arifianto, Muhammad Reza
   Sulistyono, Bagus
   Meizikri, Rizki
   Rosada, Atika
   Prakoeswa, Cita Rosita Sigit
   Susilo, Rahadian Indarto
TI Active Immunotherapy for Glioblastoma Treatment: A Systematic Review and Meta-Analysis
SO CANCER CONTROL
LA English
DT Review
DE active immunotherapy; vaccine; high-grade glioma; glioblastoma; glioblastoma multiforme
ID radiotherapy plus concomitant; newly-diagnosed glioblastoma; dendritic cell vaccination; induced killer-cells; phase-ii trial; adjuvant temozolomide; double-blind; iv
AB Introduction: Glioblastoma multiforme (GBM) makes 60-70% of gliomas and 15% of primary brain tumors. Despite the availability of standard multimodal therapy, 2 years, 3 years, and 5 years survival rate of GBM are still low. Active immunotherapy is a relatively new treatment option for GBM that seems promising. Methods: An electronic database search on PubMed, Cochrane, Scopus, and clinicaltrials.gov was performed to include all relevant studies. This study was conducted according to the Preferred Reporting Items for Systematic Reviews and Meta-Analysis (PRISMA). Reported parameters are OS, PFS, AEs, post treatment KPS, and 2 year mortality. Results: Active immunotherapy provided better OS (HR = .85; 95% CI = .71-1.01; P = .06) and PFS (HS = .83; 95% CI= .66 - 1.03; P = .1 1) side albeit not statistically significant. Active immunotherapy reduces the risk of 2 year mortality as much as 2.5% compared to control group (NNT and RRR was 56.7078 and 0,0258, respectively). Conclusion: Active immunotherapy might be beneficial in terms of survival rate in patients with GBM although not statistically significant. It could be a treatment option for GBM in the future.
C1 [Wahyuhadi, Joni; Haq, Irwan Barlian Immadoel; Arifianto, Muhammad Reza; Sulistyono, Bagus; Meizikri, Rizki; Rosada, Atika; Susilo, Rahadian Indarto] Dr Soetomo Gen Acad Hosp, Dept Neurosurg, Jl Mayjen Prof Dr Moestopo 6-8, Surabaya 60286, East Java, Indonesia.
   [Prakoeswa, Cita Rosita Sigit] Dr Soetomo Gen Acad Hosp, Dept Dermatol & Venereol, Surabaya, Indonesia.
   [Wahyuhadi, Joni; Haq, Irwan Barlian Immadoel; Arifianto, Muhammad Reza; Sulistyono, Bagus; Meizikri, Rizki; Rosada, Atika; Prakoeswa, Cita Rosita Sigit; Susilo, Rahadian Indarto] Univ Airlangga, Fac Med, Surabaya, Indonesia.
C3 Airlangga University
RP Wahyuhadi, J (通讯作者)，Dr Soetomo Gen Acad Hosp, Dept Neurosurg, Jl Mayjen Prof Dr Moestopo 6-8, Surabaya 60286, East Java, Indonesia.
EM joniwahyuhadi@fk.unair.ac.id
FU Dr Soetomo General Academic Hospital; Surabaya Neuroscience Institute
CR Akiyama Y, 2012, BMC CANCER, V12, P0, DOI 10.1186/1471-2407-12-623
   Alexander BM, 2019, J CLIN ONCOL, V35, P2902
   Ardon H, 2012, CANCER IMMUNOL IMMUN, V61, P2033, DOI 10.1007/s00262-012-1261-1
   Bota Daniela A, 2018, CNS ONCOL, V7, PCNS22, DOI 10.2217/cns-2018-0009
   Boudewijns S, 2016, J IMMUNOTHER, V39, P241, DOI 10.1097/CJI.0000000000000127
   Bregy A, 2013, CANCER TREAT REV, V39, P891, DOI 10.1016/j.ctrv.2013.05.007
   Buchroithner J, 2018, CANCERS, V10, P0, DOI 10.3390/cancers10100372
   Buchroithner J, 2014, INT J CLIN PHARM TH, V52, P76, DOI 10.5414/CPXCES13EA02
   Burri SH, 2018, AM J CLIN ONCOL-CANC, V41, P191, DOI 10.1097/COC.0000000000000395
   Chen R, 2014, INT IMMUNOPHARMACOL, V22, P451, DOI 10.1016/j.intimp.2014.07.019
   Cho DY, 2012, WORLD NEUROSURG, V77, P736, DOI 10.1016/j.wneu.2011.08.020
   Chodon T, 2015, IMMUNOL INVEST, V44, P817, DOI 10.3109/08820139.2015.1096684
   Hanaei S, 2018, REV NEUROSCIENCE, V29, P443, DOI 10.1515/revneuro-2017-0057
   Hawasli AH, 2014, NEUROSURG FOCUS, V37, P0, DOI 10.3171/2014.9.FOCUS14471
   Hegi ME, 2005, NEW ENGL J MED, V352, P997, DOI 10.1056/NEJMoa043331
   Higgins JPT, 2011, BMJ-BRIT MED J, V343, P0, DOI 10.1136/bmj.d5928
   Huang BY, 2017, J IMMUNOL RES, V2017, P0, DOI 10.1155/2017/3597613
   Inogés S, 2017, J TRANSL MED, V15, P0, DOI 10.1186/s12967-017-1202-z
   Ji XY, 2019, CANCER BIOMARK, V25, P275, DOI 10.3233/CBM-171177
   Jin J, 2011, ONCOL REP, V25, P33, DOI 10.3892/or_00001038
   Komotar RJ, 2008, CLIN MED INSIGHTS-ON, V2, P421
   Kong DS, 2017, ONCOTARGET, V8, P7003, DOI 10.18632/oncotarget.12273
   Liau LM, 2018, J TRANSL MED, V16, P0, DOI 10.1186/s12967-018-1552-1
   Liberati A, 2009, PLOS MED, V6, P0, DOI 10.1371/journal.pmed.1000100
   Narita Y, 2019, NEURO-ONCOLOGY, V21, P348, DOI 10.1093/neuonc/noy200
   Ostrom QT, 2016, NEURO-ONCOLOGY, V18, Pv1, DOI 10.1093/neuonc/now207
   Pauken KE, 2019, TRENDS IMMUNOL, V40, P511, DOI 10.1016/j.it.2019.04.002
   Poon MTC, 2020, SCI REP-UK, V10, P0, DOI 10.1038/s41598-020-68011-4
   Rapp M, 2018, TRIALS, V19, P0, DOI 10.1186/s13063-018-2659-7
   Reap EA, 2018, CANCER RES, V78, P256, DOI 10.1158/0008-5472.CAN-17-0469
   SAFDARI H, 1985, SURG NEUROL, V23, P221, DOI 10.1016/0090-3019(85)90086-2
   Steinman RM, 2012, ANNU REV IMMUNOL, V30, P1, DOI 10.1146/annurev-immunol-100311-102839
   Stupp R, 2005, NEW ENGL J MED, V352, P987, DOI 10.1056/NEJMoa043330
   Stupp R, 2009, LANCET ONCOL, V10, P459, DOI 10.1016/S1470-2045(09)70025-7
   Sun JK, 2014, CLIN NUCL MED, V39, PE20, DOI 10.1097/RLU.0b013e3182a23b73
   Tang XJ, 2019, FRONT ONCOL, V9, P0, DOI 10.3389/fonc.2019.00812
   Vatu Bogdan Ionel, 2019, J IMMUNOASSAY IMMUNOCHEM, V40, P70, DOI 10.1080/15321819.2018.1551804
   Weenink B, 2020, CANCERS, V12, P0, DOI 10.3390/cancers12030751
   Weller M, 2017, LANCET ONCOL, V18, P1373, DOI 10.1016/S1470-2045(17)30517-X
   Wen PY, 2019, CLIN CANCER RES, V25, P5799, DOI 10.1158/1078-0432.CCR-19-0261
   Yao MJ, 2018, CELL MOL IMMUNOL, V15, P737, DOI 10.1038/cmi.2017.159
   Yao Y, 2018, CANCER IMMUNOL IMMUN, V67, P1777, DOI 10.1007/s00262-018-2232-y
NR 42
TC 4
Z9 4
U1 0
U2 3
PU SAGE PUBLICATIONS INC
PI THOUSAND OAKS
PA 2455 TELLER RD, THOUSAND OAKS, CA 91320 USA
SN 1073-2748
EI 1526-2359
J9 CANCER CONTROL
JI Cancer Control
PD MAR 16
PY 2022
VL 29
IS 
BP 
EP 
DI 10.1177/10732748221079474
PG 11
WC Oncology
SC Oncology
GA 0B7JY
UT WOS:000774808000001
PM 36748348
DA 2025-02-17
ER

PT J
AU Zhu, JC
   Lin, QY
   Zheng, HY
   Rao, YM
   Ji, TH
AF Zhu, Jinchao
   Lin, Qingyuan
   Zheng, Haiyan
   Rao, Yamin
   Ji, Tianhai
TI The pro-invasive factor COL6A2 serves as a novel prognostic marker of glioma
SO FRONTIERS IN ONCOLOGY
LA English
DT Article
DE glioma; prognosis; tumor-infiltrating immune cells; immunomodulatory genes
ID genes; survival; radiotherapy; temozolomide; expression; models; cancer; grade
AB BackgroundGlioma is an incurable malignant lesion with poor outcome characterized by easy recurrence after surgery with or without radiotherapy and chemotherapy. Studies have shown that COL6A2 is closely related to the tumorigenesis and development of a variety of tumors. However, the role of COL6A2 in glioma and the relationship between COL6A2 and tumor infiltrating immune cells remain unclear. MethodsWestern blot, real-time PCR, a tissue microarray and immunohistochemistry were applied to detect COL6A2 mRNA and protein amounts in glioma, and all experiments were repeated three times. A tissue microarray of glioma samples was used for prognostic analysis. Detection of COL6A2 co-expression with immune genes using immunohistochemical methods, and tumor modeling using nude mice for prevention and treatment studies. Based on the mRNA expression of COL6A2, patients with glioma in TCGA were divided into the low and high COL6A2 expression groups, and GO and KEGG pathway analyses were performed. A PPI network was constructed using STRING, and the associations of COL6A2 with tumor-infiltrating immune cells and immune genes were analyzed in the CIBERSORT and TISIDB databases. COL6A2 mRNA and protein amounts were increased in glioma. ResultsMultiple-database and tissue microarray analyses showed that COL6A2 expression in glioma was associated with poor prognosis, Tissue microarray showed that COL6A2 was the highest expressed in WHO IV and significantly higher in TCGA-GBM than in TCGA-LGG. Immunohistochemistry can well demonstrate the co-expression of COL6A2 with immune genes in a tumor model established in nude mice, showing that interference with COL6A2 expression may have an inhibitory effect on tumors. The mRNA expression of COL6A2 was involved in 22 KEGG pathways, and GSEA analysis showed that 28 and 57 gene sets were significantly enriched at nominal p values <0.01 and <0.05, respectively, protein network revealed a tight interaction between COL6A2 and SPARC. The CIBERSORT database indicated that COL6A2 was correlated with 15 types of tumor-infiltrating immune cells, including M2 macrophages, CD8 T cells, neutrophils, gamma delta T cells, activated CD4 memory T cells, follicular helper T cells, M0 macrophages, M1 macrophages, regulatory T cells (Tregs), activated NK cells, eosinophils, activated mast cells, monocytes, activated dendritic cells, and resting CD4 memory T cells. The TISIDB database indicated that COL6A2 was significantly correlated with lymphocytes such as regulatory T cell, Type 17 T helper cell, Type 1 T helper cell, and immunomodulatory genes. In addition, COL6A2-related immune regulatory genes show that most immune regulatorygenes have prognostic value for glioma, and high-risk immune genes are notconducive to the survival of glioma patients. ConclusionsCOL6A2-related immune regulatory genes show that most immune regulatory genes have prognostic value for glioma, and high-risk immune genes are not conducive to the survival of glioma patients. COL6A2 may be a novel potential prognostic biomarker of glioma and associated with tumor-infiltrating immune cells in the tumor microenvironment, and interference with COL6A2 expression can inhibit tumor growth, which suggests COL6A2 as a potential target for future treatment.
C1 [Zhu, Jinchao; Lin, Qingyuan; Zheng, Haiyan; Rao, Yamin; Ji, Tianhai] Shanghai Jiao Tong Univ, Shanghai Peoples Hosp 9, Sch Med, Dept Pathol, Shanghai, Peoples R China.
C3 Shanghai Jiao Tong University
RP Ji, TH (通讯作者)，Shanghai Jiao Tong Univ, Shanghai Peoples Hosp 9, Sch Med, Dept Pathol, Shanghai, Peoples R China.
EM skysea_ji@sina.com
FU National Natural Science Foundation of China;  [81972336]
CR Alba AC, 2017, JAMA-J AM MED ASSOC, V318, P1377, DOI 10.1001/jama.2017.12126
   Azimi F, 2012, J CLIN ONCOL, V30, P2678, DOI 10.1200/JCO.2011.37.8539
   Berghoff AS, 2015, NEURO-ONCOLOGY, V17, P1064, DOI 10.1093/neuonc/nou307
   Chen PY, 2020, ONCOTARGETS THER, V13, P4999, DOI 10.2147/OTT.S245896
   Cheon DJ, 2014, CLIN CANCER RES, V20, P711, DOI 10.1158/1078-0432.CCR-13-1256
   Chinot OL, 2014, NEW ENGL J MED, V370, P709, DOI 10.1056/NEJMoa1308345
   Cordell HJ, 2013, NAT GENET, V45, P822, DOI 10.1038/ng.2637
   FRANCOMANO CA, 1991, HUM GENET, V87, P162, DOI 10.1007/BF00204174
   Gao XY, 2020, PATHOL RES PRACT, V216, P0, DOI 10.1016/j.prp.2020.152831
   Gentles AJ, 2015, NAT MED, V21, P938, DOI 10.1038/nm.3909
   Grossman TR, 2011, PLOS GENET, V7, P0, DOI 10.1371/journal.pgen.1002344
   Han S, 2020, BRIT J CANCER, V122, P1580, DOI 10.1038/s41416-020-0814-x
   Haq F, 2019, 3 BIOTECH, V9, P0, DOI 10.1007/s13205-019-1616-9
   Harrell FE, 1996, STAT MED, V15, P361, DOI 10.1002/(SICI)1097-0258(19960229)15:4<361::AID-SIM168>3.0.CO;2-4
   Hinshaw DC, 2019, CANCER RES, V79, P4557, DOI 10.1158/0008-5472.CAN-18-3962
   Householder KT, 2015, INT J PHARMACEUT, V479, P374, DOI 10.1016/j.ijpharm.2015.01.002
   Januchowski R, 2016, J CANCER, V7, P1295, DOI 10.7150/jca.15371
   Jokela M, 2019, J NEUROL, V266, P1649, DOI 10.1007/s00415-019-09307-y
   Lavelle EC, 2018, CURR OPIN PHARMACOL, V41, PVII, DOI 10.1016/j.coph.2018.07.013
   Liu Liang Yen, 2019, CNS ONCOL, V8, PCNS35, DOI 10.2217/cns-2019-0007
   Losman JA, 2013, GENE DEV, V27, P836, DOI 10.1101/gad.217406.113
   Louis DN, 2016, ACTA NEUROPATHOL, V131, P803, DOI 10.1007/s00401-016-1545-1
   Lu CH, 2022, INT J MOL SCI, V23, P0, DOI 10.3390/ijms23084157
   Piao XM, 2021, INT J ONCOL, V59, P0, DOI 10.3892/ijo.2021.5217
   Ramsey MR, 2013, J CLIN INVEST, V123, P3525, DOI 10.1172/JCI68899
   Ravelli A, 2017, TUMOR BIOL, V39, P0, DOI 10.1177/1010428317695023
   Schuster A, 2020, NAT COMMUN, V11, P0, DOI 10.1038/s41467-020-20029-y
   Song YX, 2022, FRONT CELL DEV BIOL, V9, P0, DOI 10.3389/fcell.2021.809620
   Stupp R, 2009, LANCET ONCOL, V10, P459, DOI 10.1016/S1470-2045(09)70025-7
   Tian L, 2021, PEERJ, V9, P0, DOI 10.7717/peerj.11422
   Wang PP, 2021, FRONT ONCOL, V10, P0, DOI 10.3389/fonc.2020.564733
   Wang Z, 2021, BMC CANCER, V21, P0, DOI 10.1186/s12885-021-08447-7
   Weston GC, 2002, MOL HUM REPROD, V8, P855, DOI 10.1093/molehr/8.9.855
   Xiang Z, 2019, J EXP CLIN CANC RES, V38, P0, DOI 10.1186/s13046-019-1318-5
   Yan Wei, 2009, ZHONGHUA YIXUE YICHUANXUE ZAZHI, V26, P525, DOI 10.3760/cma.j.issn.1003-9406.2009.05.010
   Zhai LJ, 2018, CELL MOL IMMUNOL, V15, P447, DOI 10.1038/cmi.2017.143
   Zhang YZ, 2014, WORLD J PEDIATR, V10, P126, DOI 10.1007/s12519-014-0481-1
   Zhang ZH, 2019, J CANCER RES THER, V15, P927, DOI 10.4103/jcrt.JCRT_284_19
   Zhu HE, 2019, ONCOTARGETS THER, V12, P3441, DOI 10.2147/OTT.S194568
NR 39
TC 7
Z9 7
U1 0
U2 12
PU FRONTIERS MEDIA SA
PI LAUSANNE
PA AVENUE DU TRIBUNAL FEDERAL 34, LAUSANNE, CH-1015, SWITZERLAND
SN 2234-943X
EI 
J9 FRONT ONCOL
JI Front. Oncol.
PD NOV 25
PY 2022
VL 12
IS 
BP 
EP 
DI 10.3389/fonc.2022.897042
PG 20
WC Oncology
SC Oncology
GA 6V0QN
UT WOS:000894762900001
PM 36505882
DA 2025-02-17
ER

PT J
AU Chen, M
   Huang, BS
   Zhu, L
   Wang, Q
   Pang, Y
   Cheng, M
   Lian, H
   Liu, M
   Zhao, KJ
   Xu, SY
   Zhang, J
   Zhong, CL
AF Chen, Mu
   Huang, Bingsong
   Zhu, Lei
   Wang, Qi
   Pang, Ying
   Cheng, Meng
   Lian, Hao
   Liu, Min
   Zhao, Kaijun
   Xu, Siyi
   Zhang, Jing
   Zhong, Chunlong
TI DNA Damage Response Evaluation Provides Novel Insights for Personalized Immunotherapy in Glioma
SO FRONTIERS IN IMMUNOLOGY
LA English
DT Article
DE DNA damage response; immunotherapy; glioma; tumor microenvironment; immune checkpoint blockade; DNA repair
ID temozolomide; blockade; pi3k-gamma; resistance; mechanisms; therapy; repair
AB BackgroundDNA damage response (DDR) proficiency is the principal mechanism of temozolomide (TMZ) resistance in glioma. Accumulating evidence has also suggested the determining role of DDR in anticancer immunity. We propose that a comprehensive investigation of the DDR landscape can optimize glioma treatment. MethodsWe identified the pronounced enrichment of DDR in TMZ-resistant glioma cells by RNA sequencing. Nine differentially expressed genes between TMZ-sensitive/resistant glioma cells were selected to construct the DDR score through lasso regression analysis. Two glioma cohorts from TCGA and CGGA were interrogated to evaluate the predictive ability of DDR score. Multiple algorithms were applied to estimate the immunotherapeutic responses of two DDR phenotypes. Immunohistochemistry was used to determine the protein levels of PD-L1 and TGF beta in glioma specimens. The oncoPredict package was employed to predict the candidate chemotherapy agents. ResultsDDR score exhibited a robust prognostic capability in TCGA and CGGA cohorts and served as an independent predictive biomarker in glioma patients. Functional enrichment analyses revealed that high and low DDR score groups were characterized by distinct immune activity and metabolic processes. Elevated levels of infiltrating immune cells (including CD8+ T cells, CD4+ T cells, and dendritic cells) were observed in the high DDR score glioma. Further, high DDR scores correlated with increased mutation burden, up-regulated immune checkpoints, and tumor immunity activation, indicating a profound interplay between DDR score and glioma immunogenicity. In addition, PD-L1 and TGF beta were overexpressed in recurrent glioma specimens compared with primary ones. Finally, we estimated that PI3K inhibitors may serve as latent regimens for high DDR score patients. ConclusionOur study highlighted the promising prognostic role of DDR score in glioma. Individual assessment of DDR status for patients with glioma may provide new clues for developing immunotherapeutic strategies.
C1 [Chen, Mu; Huang, Bingsong; Zhu, Lei; Wang, Qi; Pang, Ying; Cheng, Meng; Lian, Hao; Liu, Min; Zhao, Kaijun; Xu, Siyi; Zhang, Jing; Zhong, Chunlong] Tongji Univ, Shanghai East Hosp, Sch Med, Dept Neurosurg, Shanghai, Peoples R China.
   [Zhang, Jing] Tongji Univ, Inst Adv Study, Shanghai, Peoples R China.
C3 Tongji University; Tongji University
RP Xu, SY; Zhang, J; Zhong, CL (通讯作者)，Tongji Univ, Shanghai East Hosp, Sch Med, Dept Neurosurg, Shanghai, Peoples R China.; Zhang, J (通讯作者)，Tongji Univ, Inst Adv Study, Shanghai, Peoples R China.
EM xusiy@hotmail.com; zhangjingwt@tongji.edu.cn; chunlongzhong@tongji.edu.cn
FU National Natural Science Foundation of China [82172820]; Fundamental Research for the Central University; Natural Science Foundation of Shanghai [22ZR1466200, 22ZR1451200]; Outstanding Leaders Training Program of Pudong Health Bureau of Shanghai [PWR12018-07]; Medical Discipline Construction Project of Pudong Health Committee of Shanghai [PWYgy 2021-07]; Key Discipline Construction Project of Pudong Health Bureau of Shanghai [PWZxk2017-23]
CR Adeshakin AO, 2021, CELL IMMUNOL, V362, P0, DOI 10.1016/j.cellimm.2021.104286
   Ayers M, 2017, J CLIN INVEST, V127, P2930, DOI 10.1172/JCI91190
   Bakhoum SF, 2018, NATURE, V553, P467, DOI 10.1038/nature25432
   Becht E, 2016, GENOME BIOL, V17, P0, DOI 10.1186/s13059-016-1070-5
   Chabanon RM, 2021, NAT REV CANCER, V21, P701, DOI 10.1038/s41568-021-00386-6
   Chan TA, 2019, ANN ONCOL, V30, P44, DOI 10.1093/annonc/mdy495
   Chen DS, 2017, NATURE, V541, P321, DOI 10.1038/nature21349
   De Henau O, 2016, NATURE, V539, P443, DOI 10.1038/nature20554
   Hänzelmann S, 2013, BMC BIOINFORMATICS, V14, P0, DOI 10.1186/1471-2105-14-7
   Han B, 2020, THERANOSTICS, V10, P3351, DOI 10.7150/thno.41219
   Han B, 2018, CANCER LETT, V419, P280, DOI 10.1016/j.canlet.2018.01.056
   Hegi ME, 2005, NEW ENGL J MED, V352, P997, DOI 10.1056/NEJMoa043331
   Hu CC, 2022, NEURO-ONCOLOGY, V24, P888, DOI 10.1093/neuonc/noab292
   Iorio F, 2016, CELL, V166, P740, DOI 10.1016/j.cell.2016.06.017
   Kaneda MM, 2016, NATURE, V539, P437, DOI 10.1038/nature19834
   Karachi A, 2018, NEURO-ONCOLOGY, V20, P1566, DOI 10.1093/neuonc/noy072
   Kwon J, 2020, CANCER DISCOV, V10, P26, DOI 10.1158/2159-8290.CD-19-0761
   Leone RD, 2020, NAT REV CANCER, V20, P516, DOI 10.1038/s41568-020-0273-y
   Li TW, 2017, CANCER RES, V77, PE108, DOI 10.1158/0008-5472.CAN-17-0307
   Li Y, 2020, NAT COMMUN, V11, P0, DOI 10.1038/s41467-020-14802-2
   Li ZW, 2021, CANCER IMMUNOL RES, V9, P1383, DOI 10.1158/2326-6066.CIR-21-0258
   Lord CJ, 2012, NATURE, V481, P287, DOI 10.1038/nature10760
   Maeser D, 2021, BRIEF BIOINFORM, V22, P0, DOI 10.1093/bib/bbab260
   Mak TW, 2017, IMMUNITY, V46, P675, DOI 10.1016/j.immuni.2017.03.019
   Mariathasan S, 2018, NATURE, V554, P544, DOI 10.1038/nature25501
   Masuda K, 2021, J CANCER RES CLIN, V147, P245, DOI 10.1007/s00432-020-03329-0
   Meng XQ, 2019, EBIOMEDICINE, V41, P185, DOI 10.1016/j.ebiom.2019.01.067
   Morad G, 2021, CELL, V184, P5309, DOI 10.1016/j.cell.2021.09.020
   Mouw KW, 2017, CANCER DISCOV, V7, P675, DOI 10.1158/2159-8290.CD-17-0226
   Newman AM, 2019, NAT BIOTECHNOL, V37, P773, DOI 10.1038/s41587-019-0114-2
   Patel SA, 2018, IMMUNITY, V48, P417, DOI 10.1016/j.immuni.2018.03.007
   Pilié PG, 2019, NAT REV CLIN ONCOL, V16, P81, DOI 10.1038/s41571-018-0114-z
   Qi YZ, 2020, FRONT IMMUNOL, V11, P0, DOI 10.3389/fimmu.2020.578877
   Ricciuti B, 2020, CLIN CANCER RES, V26, P4135, DOI 10.1158/1078-0432.CCR-19-3529
   Rosario SR, 2018, NAT COMMUN, V9, P0, DOI 10.1038/s41467-018-07232-8
   Tan AC, 2020, CA-CANCER J CLIN, V70, P299, DOI 10.3322/caac.21613
   Tian H, 2015, CANCER LETT, V358, P8, DOI 10.1016/j.canlet.2014.12.038
   Touat M, 2020, NATURE, V580, P517, DOI 10.1038/s41586-020-2209-9
   Upadhaya S, 2021, NAT REV DRUG DISCOV, V20, P168, DOI 10.1038/d41573-020-00204-y
   Wang L, 2022, FRONT CELL DEV BIOL, V10, P0, DOI 10.3389/fcell.2022.842835
   Wei SC, 2018, CANCER DISCOV, V8, P1069, DOI 10.1158/2159-8290.CD-18-0367
   Wu TZ, 2021, INNOVATION-AMSTERDAM, V2, P0, DOI 10.1016/j.xinn.2021.100141
   Xu L, 2018, CANCER RES, V78, P6575, DOI 10.1158/0008-5472.CAN-18-0689
   Yoshihara K, 2013, NAT COMMUN, V4, P0, DOI 10.1038/ncomms3612
   Zeng DQ, 2021, J IMMUNOTHER CANCER, V9, P0, DOI 10.1136/jitc-2021-002467
   Zeng DQ, 2021, FRONT IMMUNOL, V12, P0, DOI 10.3389/fimmu.2021.687975
   Zhao Z, 2021, GENOM PROTEOM BIOINF, V19, P1, DOI 10.1016/j.gpb.2020.10.005
NR 47
TC 9
Z9 10
U1 0
U2 5
PU FRONTIERS MEDIA SA
PI LAUSANNE
PA AVENUE DU TRIBUNAL FEDERAL 34, LAUSANNE, CH-1015, SWITZERLAND
SN 1664-3224
EI 
J9 FRONT IMMUNOL
JI Front. Immunol.
PD MAY 26
PY 2022
VL 13
IS 
BP 
EP 
DI 10.3389/fimmu.2022.875648
PG 14
WC Immunology
SC Immunology
GA 2F3TY
UT WOS:000812836100001
PM 35720326
DA 2025-02-17
ER

PT J
AU Wang, F
   Zhao, F
   Zhang, L
   Xiong, L
   Mao, Q
   Liu, YH
   Qiu, XG
   Wang, X
   Shui, L
   Chen, X
   Ren, KX
   Shui, PX
   Zhang, QW
   Deng, YF
   Li, WM
   Xie, XQ
   Wu, DB
   Li, T
   Lang, JY
   Liu, L
   Chen, HY
   Xu, JG
   Bai, S
   Li, ZP
   Yue, Q
   Chen, N
   Zhou, BW
   Yi, C
   Wei, YQ
   Fu, YC
   Luo, Y
   Gou, QH
   Liu, LX
   Liu, YZ
   Kang, JB
   Wang, JJ
   Jing, DC
   Zhang, FQ
   Yang, XY
   Li, XF
   Jiang, T
   Zhang, ZC
   Zhou, YZ
   Yi, JL
AF Wang, Feng
   Zhao, Fen
   Zhang, Li
   Xiong, Lai
   Mao, Qing
   Liu, Yanhui
   Qiu, Xiaoguang
   Wang, Xiang
   Shui, Lin
   Chen, Xi
   Ren, Kexing
   Shui, Pixian
   Zhang, Qiongwen
   Deng, Yifei
   Li, Weimin
   Xie, Xiaoqi
   Wu, Dengbin
   Li, Tao
   Lang, Jinyi
   Liu, Lei
   Chen, Huaying
   Xu, Jianguo
   Bai, Sen
   Li, Zhiping
   Yue, Qiang
   Chen, Ni
   Zhou, Bingwen
   Yi, Cheng
   Wei, Yuquan
   Fu, Yuchuan
   Luo, Yong
   Gou, Qiheng
   Liu, Lunxu
   Liu, Yuanzhao
   Kang, Jingbo
   Wang, Junjie
   Jing, Dongcun
   Zhang, Fuquan
   Yang, Xiaoyan
   Li, Xianfeng
   Jiang, Tao
   Zhang, Zongcun
   Zhou, Yizhi
   Yi, Junlin
TI CDC6 is a prognostic biomarker and correlated with immune infiltrates in glioma
SO MOLECULAR CANCER
LA English
DT Article
DE CDC6; Glioma; Prognosis; Immune infiltrates; Biomarker
ID dna-replication
AB Background Cell division cycle 6 (CDC6) has been proven to be associated with the initiation and progression of human multiple tumors. However, it's role in glioma, which is ranked as one of the common primary malignant tumor in the central nervous system and is associated with high morbidity and mortality, is unclear. Methods In this study, we explored CDC6 gene expression level in pan-cancer. Furthermore, we focused on the relationships between CDC6 expression, its prognostic value, potential biological functions, and immune infiltrates in glioma patients. We also performed vitro experiments to assess the effect of CDC6 expression on proliferative, apoptotic, migrant and invasive abilities of glioma cells. Results As a result, CDC6 expression was upregulated in multiple types of cancer, including glioma. Moreover, high expression of CDC6 was significantly associated with age, IDH status, 1p/19q codeletion status, WHO grade and histological type in glioma (all p < 0.05). Meanwhile, high CDC6 expression was associated with poor overall survival (OS) in glioma patients, especially in different clinical subgroups. Furthermore, a univariate Cox analysis showed that high CDC6 expression was correlated with poor OS in glioma patients. Functional enrichment analysis indicated that CDC6 was mainly involved in pathways related to DNA transcription and cytokine activity, and Gene Set Enrichment Analysis (GSEA) revealed that MAPK pathway, P53 pathway and NF-kappa B pathway in cancer were differentially enriched in glioma patients with high CDC6 expression. Single-sample gene set enrichment analysis (ssGSEA) showed CDC6 expression in glioma was positively correlated with Th2 cells, Macrophages and Eosinophils, and negative correlations with plasmacytoid dendritic cells, CD8 T cells and NK CD56bright cells, suggesting its role in regulating tumor immunity. Finally, CCK8 assay, flow cytometry and transwell assays showed that silencing CDC6 could significantly inhibit proliferation, migration, invasion, and promoted apoptosis of U87 cells and U251 cells (p < 0.05). Conclusion In conclusion, high CDC6 expression may serve as a promising biomarker for prognosis and correlated with immune infiltrates, presenting to be a potential immune therapy target in glioma.
C1 [Wang, Feng; Zhao, Fen; Zhang, Li; Xiong, Lai; Mao, Qing; Liu, Yanhui; Wang, Xiang; Shui, Lin; Chen, Xi; Ren, Kexing; Zhang, Qiongwen; Liu, Lei; Chen, Huaying; Xu, Jianguo; Bai, Sen; Li, Zhiping; Yue, Qiang; Chen, Ni; Zhou, Bingwen; Yi, Cheng; Wei, Yuquan; Fu, Yuchuan; Luo, Yong; Gou, Qiheng; Liu, Lunxu] Sichuan Univ, West China Hosp, Dept Internal Med, Canc Ctr Head & Neck, Chengdu, Peoples R China.
   [Wang, Feng; Zhang, Li; Ren, Kexing; Zhang, Qiongwen; Liu, Lei; Chen, Huaying; Gou, Qiheng] Sichuan Univ, West China Hosp, Dept Canc Ctr Head & Neck, Chengdu, Peoples R China.
   [Zhao, Fen] Chengdu First Peoples Hosp, Dept Oncol, Chengdu 610041, Sichuan, Peoples R China.
   [Qiu, Xiaoguang; Jiang, Tao] Capital Med Univ, Beijing Tian Tan Hosp, Dept Radiotherapy, Beijing 100050, Peoples R China.
   [Shui, Pixian] Southwest Med Univ, Dept Pharm, Affiliated Hosp, Luzhou, Peoples R China.
   [Deng, Yifei] Chengdu Seventh Hosp, Dept Radiotherapy, Chengdu, Peoples R China.
   [Li, Weimin] Sichuan Univ, West China Hosp, Ctr Precis Med, Chengdu, Peoples R China.
   [Xie, Xiaoqi] Sichuan Univ, West China Hosp, Dept Crit Care Med, Chengdu, Peoples R China.
   [Wu, Dengbin] Canc Hosp, Steel Grp Gen Hosp, Anshan, Liao Ning, Peoples R China.
   [Li, Tao; Lang, Jinyi] Univ Elect Sci & Technol China, Sichuan Canc Ctr, Sichuan Canc Hosp & Inst, Dept Radiotherapy,Sch Med, Chengdu 610041, Sichuan, Peoples R China.
   [Liu, Yuanzhao] Beijing Hosp, Dept Radiotherapy, Beijing, Peoples R China.
   [Kang, Jingbo] Peoples Liberat Army Gen Hosp, Dept Radiotherapy, Med Ctr 6, Beijing, Peoples R China.
   [Wang, Junjie] Peking Univ Third Hosp, Dept Radiat Oncol, Beijing, Peoples R China.
   [Jing, Dongcun] Kawagawa Hosp Tsukiji, Fukutai, Japan.
   [Zhang, Fuquan] Beijing Union Med Coll Hosp, Dept Radiat Oncol, Beijing, Peoples R China.
   [Yang, Xiaoyan; Li, Xianfeng] Univ Taiyuan, Hosp Shan Xi Med 1, Dept Radiotherapy, Taiyuan, Peoples R China.
   [Zhang, Zongcun] Qing Dao Cent Hosp, 127 Si Liu South Rd, Qingdao, Shandong, Peoples R China.
   [Zhou, Yizhi] Shanghai High Tech United Biotechnol R&D Co Ltd, Shanghai, Peoples R China.
   [Yi, Junlin] Chinese Acad Med Sci & Peking Union Med Coll, Canc Hosp, Natl Canc Ctr, Dept Radiat Oncol,Natl Clin Res Ctr Canc, Beijing, Peoples R China.
C3 Sichuan University; Sichuan University; Capital Medical University; Southwest Medical University; Sichuan University; Sichuan University; University of Electronic Science & Technology of China; Beijing Hospital; Chinese People's Liberation Army General Hospital; Chinese Academy of Medical Sciences - Peking Union Medical College; Peking Union Medical College Hospital; Chinese Academy of Medical Sciences - Peking Union Medical College; Cancer Institute & Hospital - CAMS; Peking Union Medical College
RP Wang, F; Yi, C (通讯作者)，Sichuan Univ, West China Hosp, Dept Internal Med, Canc Ctr Head & Neck, Chengdu, Peoples R China.; Wang, F (通讯作者)，Sichuan Univ, West China Hosp, Dept Canc Ctr Head & Neck, Chengdu, Peoples R China.; Xie, XQ (通讯作者)，Sichuan Univ, West China Hosp, Dept Crit Care Med, Chengdu, Peoples R China.; Wu, DB (通讯作者)，Canc Hosp, Steel Grp Gen Hosp, Anshan, Liao Ning, Peoples R China.
EM wangfeng5024@126.com; xiaoqixie1898060@163.com; dengbinwu@163.com; yicheng6834@163.com
FU National Natural Science Foundation of China
CR Borlado LR, 2008, CARCINOGENESIS, V29, P237, DOI 10.1093/carcin/bgm268
   Deng Y, 2016, PATHOL RES PRACT, V212, P239, DOI 10.1016/j.prp.2015.09.014
   Kim YH, 2018, J KOREAN MED SCI, V33, P0, DOI 10.3346/jkms.2018.33.e303
   Krex D, 2003, NEUROSURGERY, V53, P1377, DOI 10.1227/01.NEU.0000093426.29236.86
   Lau E, 2006, EMBO REP, V7, P425, DOI 10.1038/sj.embor.7400624
   Li GZ, 2020, CANCER MED-US, V9, P1955, DOI 10.1002/cam4.2754
   Li SB, 2021, OXID MED CELL LONGEV, V2021, P0, DOI 10.1155/2021/2915019
   Mahadevappa R, 2017, SCI REP-UK, V7, P0, DOI 10.1038/s41598-017-00998-9
   Siegel RL, 2020, CA-CANCER J CLIN, V70, P7, DOI 10.3322/caac.21590
   Wang HX, 2020, TRENDS PHARMACOL SCI, V41, P123, DOI 10.1016/j.tips.2019.12.003
   Yao YC, 2021, FRONT ONCOL, V11, P0, DOI 10.3389/fonc.2021.666418
   Zhang X, 2014, MOL CANCER RES, V12, P1535, DOI 10.1158/1541-7786.MCR-13-0641
   Zhao BC, 2019, ARCH MED SCI, V15, P498, DOI 10.5114/aoms.2018.73315
   Zhao H, 2021, CLIN TRANSL ONCOL, V23, P565, DOI 10.1007/s12094-020-02449-w
   Zhu L, 2021, BIOMED RES INT, V2021, P0, DOI 10.1155/2021/5486131
NR 15
TC 21
Z9 22
U1 2
U2 42
PU BMC
PI LONDON
PA CAMPUS, 4 CRINAN ST, LONDON N1 9XW, ENGLAND
SN 
EI 1476-4598
J9 MOL CANCER
JI Mol. Cancer
PD JUL 25
PY 2022
VL 21
IS 1
BP 
EP 
DI 10.1186/s12943-022-01623-8
PG 9
WC Biochemistry & Molecular Biology; Oncology
SC Biochemistry & Molecular Biology; Oncology
GA 3E4LD
UT WOS:000829955200001
PM 35879762
DA 2025-02-17
ER

PT J
AU Esemen, Y
   Awan, M
   Parwez, R
   Baig, A
   Rahman, S
   Masala, I
   Franchini, S
   Giakoumettis, D
AF Esemen, Yagmur
   Awan, Mariam
   Parwez, Rabeeia
   Baig, Arsalan
   Rahman, Shahinur
   Masala, Ilaria
   Franchini, Sonia
   Giakoumettis, Dimitrios
TI Molecular Pathogenesis of Glioblastoma in Adults and Future Perspectives: A Systematic Review
SO INTERNATIONAL JOURNAL OF MOLECULAR SCIENCES
LA English
DT Article
DE glioblastoma; molecular pathogenesis; signaling pathways; gliomagenesis; theranostics; vaccines
ID central-nervous-system; homologous recombination; mesenchymal transition; adjuvant temozolomide; double-blind; glioma; expression; cancer; cells; growth
AB Glioblastoma (GBM) is the most common and malignant tumour of the central nervous system. Recent appreciation of the heterogeneity amongst these tumours not only changed the WHO classification approach, but also created the need for developing novel and personalised therapies. This systematic review aims to highlight recent advancements in understanding the molecular pathogenesis of the GBM and discuss related novel treatment targets. A systematic search of the literature in the PubMed library was performed following the PRISMA guidelines for molecular pathogenesis and therapeutic advances. Original and meta-analyses studies from the last ten years were reviewed using pre-determined search terms. The results included articles relevant to GBM development focusing on the aberrancy in cell signaling pathways and intracellular events. Theragnostic targets and vaccination to treat GBM were also explored. The molecular pathophysiology of GBM is complex. Our systematic review suggests targeting therapy at the stemness, p53 mediated pathways and immune modulation. Exciting novel immune therapy involving dendritic cell vaccines, B-cell vaccines and viral vectors may be the future of treating GBM.
C1 [Esemen, Yagmur; Awan, Mariam; Parwez, Rabeeia; Baig, Arsalan; Rahman, Shahinur; Giakoumettis, Dimitrios] Queens Hosp, Neurosurg Dept, London RM7 0AG, England.
   [Masala, Ilaria] James Cook Univ Hosp, Dept Trauma & Orthped, Middlesbrough TS4 3BW, Cleveland, England.
   [Franchini, Sonia] Queens Hosp, Gen Surg Dept, London RM7 0AG, England.
C3 James Cook University Hospital
RP Giakoumettis, D (通讯作者)，Queens Hosp, Neurosurg Dept, London RM7 0AG, England.
EM yagmur.esemen@nhs.net; m.awan1@nhs.net; rabeeia.parwez@nhs.net; arsalan.baig@nhs.net; rahman.shahinur@nhs.net; masalailaria09@gmail.com; sonia.franchini@nhs.net; dgiakoumettis@gmail.com
CR Banchereau J, 1998, NATURE, V392, P245, DOI 10.1038/32588
   Bao ZY, 2017, ONCOTARGET, V8, P39048, DOI 10.18632/oncotarget.16587
   Bergers G, 2003, NAT REV CANCER, V3, P401, DOI 10.1038/nrc1093
   Brodbelt A, 2015, EUR J CANCER, V51, P533, DOI 10.1016/j.ejca.2014.12.014
   Buchroithner J, 2018, CANCERS, V10, P0, DOI 10.3390/cancers10100372
   Bunda S, 2020, MOL CANCER RES, V18, P774, DOI 10.1158/1541-7786.MCR-18-1370
   Bunda S, 2019, NAT COMMUN, V10, P0, DOI 10.1038/s41467-018-08087-9
   Cao Y, 2006, J CLIN ONCOL, V24, P1228, DOI 10.1200/JCO.2005.04.7233
   Mat MFC, 2021, MOL BIOL REP, V48, P1493, DOI 10.1007/s11033-021-06144-z
   Chekenya M, 2002, J NEUROCYTOL, V31, P507, DOI 10.1023/A:1025795715377
   Chen PH, 2016, PLOS ONE, V11, P0, DOI 10.1371/journal.pone.0167096
   Chen TL, 2019, ONCOGENE, V38, P1183, DOI 10.1038/s41388-018-0515-6
   Chin L, 2008, NATURE, V455, P1061, DOI 10.1038/nature07385
   Costa B, 2013, PLOS ONE, V8, P0, DOI 10.1371/journal.pone.0072281
   Cui H, 2016, NEUROSCI LETT, V631, P40, DOI 10.1016/j.neulet.2016.08.003
   Darefsky AS, 2012, CANCER-AM CANCER SOC, V118, P2163, DOI 10.1002/cncr.26494
   Dietlein F, 2014, TRENDS GENET, V30, P326, DOI 10.1016/j.tig.2014.06.003
   Do ASMS, 2020, MOL THER-ONCOLYTICS, V18, P295, DOI 10.1016/j.omto.2020.06.019
   Dong XC, 2021, FRONT ONCOL, V11, P0, DOI 10.3389/fonc.2021.781471
   Erasimus H, 2016, MUTAT RES-REV MUTAT, V769, P19, DOI 10.1016/j.mrrev.2016.05.005
   Erhart F, 2018, ACTA NEUROPATHOL COM, V6, P0, DOI 10.1186/s40478-018-0621-2
   Fu D, 2012, NAT REV CANCER, V12, P104, DOI 10.1038/nrc3185
   Furnari FB, 1998, CANCER RES, V58, P5002
   Galli R, 2004, CANCER RES, V64, P7011, DOI 10.1158/0008-5472.CAN-04-1364
   Gu GY, 2019, J EXP CLIN CANC RES, V38, P0, DOI 10.1186/s13046-019-1281-1
   Hai L, 2018, CELL DEATH DIS, V9, P0, DOI 10.1038/s41419-017-0119-z
   Hallal S, 2019, MOL NEUROBIOL, V56, P4566, DOI 10.1007/s12035-018-1385-1
   Hanahan D, 2011, CELL, V144, P646, DOI 10.1016/j.cell.2011.02.013
   Hegi ME, 2005, NEW ENGL J MED, V352, P997, DOI 10.1056/NEJMoa043331
   Hilf N, 2019, NATURE, V565, P240, DOI 10.1038/s41586-018-0810-y
   Hu JL, 2022, CLIN CANCER RES, V28, P689, DOI 10.1158/1078-0432.CCR-21-2867
   Huang WH, 2019, THERANOSTICS, V9, P5497, DOI 10.7150/thno.33800
   Iacob Gabriel, 2009, J MED LIFE, V2, P386
   Ignatova TN, 2002, GLIA, V39, P193, DOI 10.1002/glia.10094
   Iqbal A, 2016, ONCOTARGET, V7, P33192, DOI 10.18632/oncotarget.8899
   Iser IC, 2017, MED RES REV, V37, P271, DOI 10.1002/med.21408
   Jackson SP, 2009, NATURE, V461, P1071, DOI 10.1038/nature08467
   Jan CI, 2018, FRONT IMMUNOL, V9, P0, DOI 10.3389/fimmu.2018.00727
   Jones NM, 2016, INT J ONCOL, V49, P207, DOI 10.3892/ijo.2016.3510
   Kapoor GS, 2003, NEUROSURGERY, V52, P1425, DOI 10.1227/01.NEU.0000065135.28143.39
   Kim JW, 2018, NEUROTHERAPEUTICS, V15, P1127, DOI 10.1007/s13311-018-0650-3
   Kim K, 2002, CELL BIOL INT, V26, P463, DOI 10.1006/cbir.2002.0901
   Kita D, 2007, ACTA NEUROPATHOL, V113, P295, DOI 10.1007/s00401-006-0186-1
   Lee JH, 2018, MOL CELL, V70, P197, DOI 10.1016/j.molcel.2018.03.018
   Lee KH, 2017, SCI REP-UK, V7, P0, DOI 10.1038/s41598-017-05305-0
   Lee-Chang C, 2021, J EXP MED, V218, P0, DOI 10.1084/jem.20200913
   Leung SY, 2000, ONCOGENE, V19, P4079, DOI 10.1038/sj.onc.1203740
   Liau LM, 2018, J TRANSL MED, V16, P0, DOI 10.1186/s12967-018-1507-6
   Lindsey S, 2014, FRONT ONCOL, V4, P0, DOI 10.3389/fonc.2014.00358
   Liu Q, 2019, J EXP CLIN CANC RES, V38, P0, DOI 10.1186/s13046-019-1370-1
   Lou JC, 2020, MOL CANCER, V19, P0, DOI 10.1186/s12943-020-01253-y
   Louis DN, 2021, NEURO-ONCOLOGY, V23, P1231, DOI 10.1093/neuonc/noab106
   Louis DN, 2007, ACTA NEUROPATHOL, V114, P97, DOI 10.1007/s00401-007-0243-4
   Luo HL, 2020, PHARMACEUTICS, V12, P0, DOI 10.3390/pharmaceutics12111085
   Ma YL, 2015, J EXP CLIN CANC RES, V34, P0, DOI 10.1186/s13046-015-0232-8
   Majuelos-Melguizo J, 2015, ONCOTARGET, V6, P4790, DOI 10.18632/oncotarget.2993
   Malo CS, 2018, FRONT ONCOL, V8, P0, DOI 10.3389/fonc.2018.00320
   Mathew EN, 2022, INT J MOL SCI, V23, P0, DOI 10.3390/ijms23031711
   Meng QK, 2021, J CANCER RES CLIN, V147, P1881, DOI 10.1007/s00432-021-03584-9
   Miller TW, 2019, J NEURO-ONCOL, V144, P563, DOI 10.1007/s11060-019-03258-0
   Nakada Mitsutoshi, 2011, CANCERS (BASEL), V3, P3242, DOI 10.3390/cancers3033242
   Ohba S, 2014, CANCER RES, V74, P4836, DOI 10.1158/0008-5472.CAN-14-0924
   Ohgaki H, 2005, ACTA NEUROPATHOL, V109, P93, DOI 10.1007/s00401-005-0991-y
   Ohgaki H, 2007, AM J PATHOL, V170, P1445, DOI 10.2353/ajpath.2007.070011
   Onishi M, 2011, BRAIN TUMOR PATHOL, V28, P13, DOI 10.1007/s10014-010-0007-z
   Page MJ, 2021, BMJ-BRIT MED J, V372, P0, DOI 10.1136/bmj.n71
   Pineda B, 2019, MOL THER, V27, P1612, DOI 10.1016/j.ymthe.2019.05.016
   Pinzon-Charry A, 2005, IMMUNOL CELL BIOL, V83, P451, DOI 10.1111/j.1440-1711.2005.01371.x
   Rosmaninho P, 2018, EMBO J, V37, P0, DOI 10.15252/embj.201797115
   Sanai N, 2005, NEW ENGL J MED, V353, P811, DOI 10.1056/NEJMra043666
   Sherr CJ, 1999, GENE DEV, V13, P1501, DOI 10.1101/gad.13.12.1501
   Shoshan Y, 1999, P NATL ACAD SCI USA, V96, P10361, DOI 10.1073/pnas.96.18.10361
   Singh SK, 2004, NATURE, V432, P396, DOI 10.1038/nature03128
   Stupp R, 2005, NEW ENGL J MED, V352, P987, DOI 10.1056/NEJMoa043330
   Stupp R, 2009, LANCET ONCOL, V10, P459, DOI 10.1016/S1470-2045(09)70025-7
   Sun J, 2021, J EXP CLIN CANC RES, V40, P0, DOI 10.1186/s13046-021-01977-9
   Sunayama J, 2010, STEM CELLS, V28, P1930, DOI 10.1002/stem.521
   Nia AT, 2021, J MOL NEUROSCI, V71, P1696, DOI 10.1007/s12031-021-01849-z
   Taneri B, 2020, HUMAN GENETICS GENOM, V1, P0
   Taylor JW, 2018, J NEURO-ONCOL, V140, P477, DOI 10.1007/s11060-018-2977-3
   Thiery JP, 2002, NAT REV CANCER, V2, P442, DOI 10.1038/nrc822
   TOHYAMA T, 1992, LAB INVEST, V66, P303
   Uchida N, 2000, P NATL ACAD SCI USA, V97, P14720, DOI 10.1073/pnas.97.26.14720
   Ueki K, 1996, CANCER RES, V56, P150
   Ülgen E, 2020, J NEUROSURG, V132, P1435, DOI 10.3171/2019.1.JNS182938
   Vartanian A, 2014, NEURO-ONCOLOGY, V16, P1167, DOI 10.1093/neuonc/nou035
   Villalonga-Planells R, 2011, PLOS ONE, V6, P0, DOI 10.1371/journal.pone.0018588
   Wang CJ, 2019, CANCER MANAG RES, V11, P10581, DOI 10.2147/CMAR.S202247
   Wang SM, 2019, BRIT J CANCER, V120, P54, DOI 10.1038/s41416-018-0342-0
   Wang XJ, 2019, MOL CELL, V76, P148, DOI 10.1016/j.molcel.2019.07.007
   Wanka C, 2012, J BIOL CHEM, V287, P33436, DOI 10.1074/jbc.M112.384578
   Watkins S, 2014, NAT COMMUN, V5, P0, DOI 10.1038/ncomms5196
   Weissenberger J, 2004, ONCOGENE, V23, P3308, DOI 10.1038/sj.onc.1207455
   Weller M, 2017, LANCET ONCOL, V18, P1373, DOI 10.1016/S1470-2045(17)30517-X
   Wen PY, 2019, CLIN CANCER RES, V25, P5799, DOI 10.1158/1078-0432.CCR-19-0261
   WONG AJ, 1987, P NATL ACAD SCI USA, V84, P6899, DOI 10.1073/pnas.84.19.6899
   Xiong ZM, 2016, IMMUNOTHERAPY-UK, V8, P1059, DOI 10.2217/imt-2016-0033
   Xu PF, 2019, ONCOL REP, V41, P125, DOI 10.3892/or.2018.6845
   Xu W, 2018, ONCOL LETT, V16, P402, DOI 10.3892/ol.2018.8606
   Yang J, 2008, DEV CELL, V14, P818, DOI 10.1016/j.devcel.2008.05.009
   Yao Y, 2018, CANCER IMMUNOL IMMUN, V67, P1777, DOI 10.1007/s00262-018-2232-y
   Ye LG, 2021, FRONT GENET, V12, P0, DOI 10.3389/fgene.2021.701065
   Zeng Y, 2021, AGING-US, V13, P8355, DOI 10.18632/aging.202645
   Zhang YM, 2015, CANCER BIOL THER, V16, P97, DOI 10.4161/15384047.2014.987037
   Zhao HF, 2016, J EXP CLIN CANC RES, V35, P0, DOI 10.1186/s13046-016-0356-5
   Zhao ZQ, 2021, CNS NEUROSCI THER, V27, P1064, DOI 10.1111/cns.13688
   Zhu HX, 2017, PLOS ONE, V12, P0, DOI 10.1371/journal.pone.0169038
NR 107
TC 29
Z9 30
U1 0
U2 16
PU MDPI
PI BASEL
PA ST ALBAN-ANLAGE 66, CH-4052 BASEL, SWITZERLAND
SN 1661-6596
EI 1422-0067
J9 INT J MOL SCI
JI Int. J. Mol. Sci.
PD MAR 15
PY 2022
VL 23
IS 5
BP 
EP 
DI 10.3390/ijms23052607
PG 20
WC Biochemistry & Molecular Biology; Chemistry, Multidisciplinary
SC Biochemistry & Molecular Biology; Chemistry
GA ZR9BE
UT WOS:000768070200001
PM 35269752
DA 2025-02-17
ER

PT J
AU Sargent, JK
   Warner, MA
   Low, BE
   Schott, WH
   Hoffert, T
   Coleman, D
   Woo, XY
   Sheridan, T
   Erattupuzha, S
   Henrich, PP
   Philip, VM
   Chuang, JH
   Wiles, MV
   Hasham, MG
AF Sargent, Jennifer K.
   Warner, Mark A.
   Low, Benjamin E.
   Schott, William H.
   Hoffert, Todd
   Coleman, David
   Woo, Xing Yi
   Sheridan, Todd
   Erattupuzha, Sonia
   Henrich, Philipp P.
   Philip, Vivek M.
   Chuang, Jeffrey H.
   Wiles, Michael V.
   Hasham, Muneer G.
TI Genetically diverse mouse platform to xenograft cancer cells
SO DISEASE MODELS & MECHANISMS
LA English
DT Article
DE Mouse models; Genetic diversity; Xenograft; Cancer
ID regulatory protein alpha; dendritic cells; humanized mice; nude-mice; model; recombination; autoimmunity; inflammation; engraftment; generation
AB The lack of genetically diverse preclinical animal models in basic biology and efficacy testing has been cited as a potential cause of failure in clinical trials. We developed and characterized five diverse RAG1 null mouse strains as models that allow xenografts to grow. In these strains, we characterized the growth of breast cancer, leukemia and glioma cell lines. We found a wide range of growth characteristics that were far more dependent on strain than tumor type. For the breast cancer cell line, we characterized the spectrum of xenograft/tumor growth at structural, histological, cellular and molecular levels across each strain, and found that each strain captures unique structural components of the stroma. Furthermore, we showed that the increase in tumor-infiltrating myeloid CD45+ cells and the amount of circulating cytokine IL-6 and chemokine KC (also known as CXCL1) is associated with a higher tumor size in different strains. This resource is available to study established human xenografts, as well as difficult-to-xenograft tumors and growth of hematopoietic stems cells, and to decipher the role of myeloid cells in the development of spontaneous cancers.
C1 [Sargent, Jennifer K.; Warner, Mark A.; Low, Benjamin E.; Schott, William H.; Hoffert, Todd; Coleman, David; Erattupuzha, Sonia; Henrich, Philipp P.; Philip, Vivek M.; Wiles, Michael V.; Hasham, Muneer G.] Jackson Lab Mouse Genet, 600 Main St, Bar Harbor, ME 04609 USA.
   [Woo, Xing Yi; Sheridan, Todd; Chuang, Jeffrey H.] Jackson Lab Genom Med, 10 Discovery Dr, Farmington, CT 06032 USA.
   [Sheridan, Todd] Hartford Hosp, Dept Pathol, 80 Seymour St, Hartford, CT 06102 USA.
   [Woo, Xing Yi] ASTAR, Bioinformat Inst, 30 Biopolis St, Singapore 138671, Singapore.
C3 Jackson Laboratory; Hartford Hospital; Agency for Science Technology & Research (A*STAR); A*STAR - Bioinformatics Institute (BII)
RP Hasham, MG (通讯作者)，Jackson Lab Mouse Genet, 600 Main St, Bar Harbor, ME 04609 USA.
EM muneer.hasham@jax.org
FU Jackson Laboratory Scientific Services Innovation Fund [19005-19-05]; National Cancer Institute [R33 CA247669]; Jackson Laboratory Cancer Center [P30CA034196]; Linda Tallen and David Kane Educational Fund; PDXNet Data Commons and Coordination Center - National Cancer Institute [U24-CA224067, U24-CA224067-S1]; Jackson Laboratory; National Cancer Institute [R33CA247669] Funding Source: NIH RePORTER
CR Aleman K, 2001, EUR J PEDIATR, V160, P718, DOI 10.1007/s004310100816
   Aspord C, 2007, J EXP MED, V204, P1037, DOI 10.1084/jem.20061120
   AUSMAN JI, 1970, CANCER RES, V30, P2394
   Brehm MA, 2014, J IMMUNOL METHODS, V410, P3, DOI 10.1016/j.jim.2014.02.011
   Campagnola P, 2011, ANAL CHEM, V83, P3224, DOI 10.1021/ac1032325
   Candido J, 2013, J CLIN IMMUNOL, V33, PS79, DOI 10.1007/s10875-012-9847-0
   Chesler EJ, 2008, MAMM GENOME, V19, P382, DOI 10.1007/s00335-008-9135-8
   Clark AJ, 2016, JOVE-J VIS EXP, V0, P0, DOI DOI 10.3791/53287
   De La Rochere P, 2018, TRENDS IMMUNOL, V39, P748, DOI 10.1016/j.it.2018.07.001
   Fan HL, 2004, J IMMUNOL, V172, P4834, DOI 10.4049/jimmunol.172.8.4834
   Fugmann SD, 2001, IMMUNOL RES, V23, P23, DOI 10.1385/IR:23:1:23
   Galdiero MR, 2018, J LEUKOCYTE BIOL, V103, P457, DOI 10.1002/JLB.3MR0717-292R
   Graham S, 2019, MED IMAGE ANAL, V58, P0, DOI 10.1016/j.media.2019.101563
   Gralinski LE, 2015, PLOS GENET, V11, P0, DOI 10.1371/journal.pgen.1005504
   Hinshaw DC, 2019, CANCER RES, V79, P4557, DOI 10.1158/0008-5472.CAN-18-3962
   Hirano T, 2021, INT IMMUNOL, V33, P127, DOI 10.1093/intimm/dxaa078
   Izumchenko E, 2017, ANN ONCOL, V28, P2595, DOI 10.1093/annonc/mdx416
   Jinnouchi F, 2020, BLOOD, V135, P1661, DOI 10.1182/blood.2019002194
   Kekäläinen E, 2015, SCAND J IMMUNOL, V81, P298, DOI 10.1111/sji.12280
   Kim J, 2016, MEDIAT INFLAMM, V2016, P0, DOI 10.1155/2016/6058147
   Koblan LW, 2018, NAT BIOTECHNOL, V36, P843, DOI 10.1038/nbt.4172
   Kwong LS, 2014, IMMUNOLOGY, V143, P61, DOI 10.1111/imm.12290
   Lai YX, 2017, J HEMATOL ONCOL, V10, P0, DOI 10.1186/s13045-017-0470-7
   Li H, 2020, TRENDS GENET, V36, P259, DOI 10.1016/j.tig.2020.01.004
   Li LT, 2015, MOL MED REP, V11, P1566, DOI 10.3892/mmr.2014.2914
   Lichtman JW, 2005, NAT METHODS, V2, P910, DOI 10.1038/NMETH817
   Maletzki C, 2020, LAB INVEST, V100, P27, DOI 10.1038/s41374-019-0298-6
   Minetto P, 2019, FRONT IMMUNOL, V10, P0, DOI 10.3389/fimmu.2019.02836
   Okada S, 2019, CELLS-BASEL, V8, P0, DOI 10.3390/cells8080889
   Pearson T, 2008, CLIN EXP IMMUNOL, V154, P270, DOI 10.1111/j.1365-2249.2008.03753.x
   Pedroza-Gonzalez A, 2011, J EXP MED, V208, P479, DOI 10.1084/jem.20102131
   Petkov PM, 2004, GENOME RES, V14, P1806, DOI 10.1101/gr.2825804
   Roberts A, 2007, MAMM GENOME, V18, P473, DOI 10.1007/s00335-007-9045-1
   Rudolph P, 1998, HUM PATHOL, V29, P1216, DOI 10.1016/S0046-8177(98)90248-9
   RYGAARD J, 1969, ACTA PATHOLOGICA ET MICROBIOLOGICA SCANDINAVICA, V77, P758
   Sandhu JS, 1996, CRIT REV BIOTECHNOL, V16, P95, DOI 10.3109/07388559609146601
   SERREZE DV, 1994, CURR OPIN IMMUNOL, V6, P900, DOI 10.1016/0952-7915(94)90011-6
   SHARKEY FE, 1984, CANCER METAST REV, V3, P341, DOI 10.1007/BF00051459
   Shi JH, 2020, INT J CANCER, V146, P2078, DOI 10.1002/ijc.32662
   Shultz LD, 2005, J IMMUNOL, V174, P6477, DOI 10.4049/jimmunol.174.10.6477
   Shultz Leonard D, 2014, COLD SPRING HARB PROTOC, V2014, P694, DOI 10.1101/pdb.top073585
   Shultz LD, 2012, NAT REV IMMUNOL, V12, P786, DOI 10.1038/nri3311
   Shurin MR, 2006, CANCER METAST REV, V25, P333, DOI 10.1007/s10555-006-9010-6
   Strowig T, 2011, P NATL ACAD SCI USA, V108, P13218, DOI 10.1073/pnas.1109769108
   Svenson KL, 2007, J APPL PHYSIOL, V102, P2369, DOI 10.1152/japplphysiol.01077.2006
   Szadvari I, 2016, PHYSIOL RES, V65, PS441, DOI 10.33549/physiolres.933526
   Taniguchi K, 2014, SEMIN IMMUNOL, V26, P54, DOI 10.1016/j.smim.2014.01.001
   Uthamanthil R, 2017, PATIENT DERIVED TUMOR XENOGRAFT MODELS: PROMISE, V0, P0
   Valkenburg KC, 2018, NAT REV CLIN ONCOL, V15, P366, DOI 10.1038/s41571-018-0007-1
   Van Damme J, 2004, SEMIN CANCER BIOL, V14, P201, DOI 10.1016/j.semcancer.2003.10.007
   Vivier E, 2011, SCIENCE, V331, P0, DOI 10.1126/science.1198687
   Wei WZ, 2020, J IMMUNOL, V205, P1554, DOI 10.4049/jimmunol.2000466
   Wilson JJ, 2019, CANCER BIOL THER, V20, P169, DOI 10.1080/15384047.2018.1507666
   Woo XY, 2021, NAT GENET, V53, P0, DOI 10.1038/s41588-020-00750-6
   Wu TC, 2018, CANCER RES, V78, P5243, DOI 10.1158/0008-5472.CAN-18-0413
   Wu T, 2017, CANCER LETT, V387, P61, DOI 10.1016/j.canlet.2016.01.043
   Yao LC, 2019, METHODS MOL BIOL, V1954, P241, DOI 10.1007/978-1-4939-9145-7_15
   Yoshida GJ, 2020, J HEMATOL ONCOL, V13, P0, DOI 10.1186/s13045-019-0829-z
NR 58
TC 10
Z9 10
U1 0
U2 0
PU COMPANY BIOLOGISTS LTD
PI CAMBRIDGE
PA BIDDER BUILDING, STATION RD, HISTON, CAMBRIDGE CB24 9LF, ENGLAND
SN 1754-8403
EI 1754-8411
J9 DIS MODEL MECH
JI Dis. Model. Mech.
PD SEP 15
PY 2022
VL 15
IS 9
BP 
EP 
DI 10.1242/dmm.049457
PG 12
WC Cell Biology; Medicine, Research & Experimental; Pathology
SC Cell Biology; Research & Experimental Medicine; Pathology
GA 5M4MT
UT WOS:000871072100005
PM 36037073
DA 2025-02-17
ER

PT J
AU Xiao, SY
   Yan, ZG
   Zeng, FR
   Lu, YC
   Qiu, J
   Zhu, XD
AF Xiao, Shengying
   Yan, Zhiguang
   Zeng, Furen
   Lu, Yichen
   Qiu, Jun
   Zhu, Xiaodong
TI Identification of a pyroptosis-related prognosis gene signature and its relationship with an immune microenvironment in gliomas
SO MEDICINE
LA English
DT Article
DE pyroptosis-related genes; prognosis; bioinformatics; immunity
ID dendritic cells; tumor; macrophage; rarres1
AB Background: Glioma is the most common type of primary brain cancer, and the prognosis of most patients with glioma is poor. Pyroptosis is a newly discovered inflammatory programmed cell death. However, the expression of pyroptosis-related genes (PRGs) in glioma and its correlation with prognosis are unclear. Methods: 27 pyroptosis genes differentially expressed between glioma and adjacent normal tissues were identified. All glioma cases could be stratified into 2 subtypes based on these differentially expressed PRGs. The prognostic value of each PRG was evaluated to construct a prognostic model. Results: A novel 16-gene signature was constructed by using the least absolute shrinkage and selection operator Cox regression method. Then, patients with glioma were divided into low- and high-risk groups in the TCGA cohort. The survival rate of patients in the low-risk group was significantly higher than that in the high-risk group (P = .001). Patients with glioma from the Gene Expression Omnibus (GEO) cohort were stratified into 2 risk groups by using the median risk score. The overall survival (OS) of the low-risk group was longer than that of the high-risk group (P = .001). The risk score was considered an independent prognostic factor of the OS of patients with glioma. Gene ontology and Kyoto Encylopedia of Genes and Genomes analysis showed that the differentially expressed PRGs were mainly related to neutrophil activation involved in immune responses, focal adhesion, cell cycle, and p53 signaling pathway. Conclusion: PRGs could predict the prognosis of glioma and play significant roles in a tumor immune microenvironment.
C1 [Xiao, Shengying; Zhu, Xiaodong] Guangxi Med Univ, Canc Hosp, Dept Radiat Oncol, Nanning 530021, Guangxi, Peoples R China.
   [Xiao, Shengying; Zeng, Furen; Lu, Yichen; Qiu, Jun] Hunan Normal Univ, Affiliated Hosp 1, Hunan Prov Peoples Hosp, Dept Oncol, Changsha 410016, Hunan, Peoples R China.
   [Yan, Zhiguang] Hunan Univ Chinese Med, Ningxiang Hosp, Dept Orthoped, Ningxiang 410600, Hunan, Peoples R China.
C3 Guangxi Medical University; Hunan Normal University; Hunan University of Chinese Medicine
RP Zhu, XD (通讯作者)，Guangxi Med Univ, Canc Hosp, Dept Radiat Oncol, Nanning 530021, Guangxi, Peoples R China.
EM xiaoshengying@stu.gxmu.edu.cn; yanzhiguang2006@163.com; 850694453@qq.com; huthering@126.com; 68494976@qq.com; zhuxdonggxmu@126.com
FU Health Commission of Hunan Province [202203033194]
CR Abediankenari Saeid, 2013, ACTA MED IRAN, V51, P284
   Bush NAO, 2017, NEUROSURG REV, V40, P1, DOI 10.1007/s10143-016-0709-8
   Chen HJ, 2021, J CELL PHYSIOL, V236, P2988, DOI 10.1002/jcp.30060
   Chevalier C, 2016, NAT COMMUN, V7, P0, DOI 10.1038/ncomms10765
   Choi J, 2018, HISTOL HISTOPATHOL, V33, P133, DOI 10.14670/HH-11-916
   Du D, 2018, BMC CANCER, V18, P0, DOI 10.1186/s12885-018-4680-3
   FANGER MW, 1989, IMMUNOL TODAY, V10, P92, DOI 10.1016/0167-5699(89)90234-X
   Fink SL, 2007, CELL MICROBIOL, V9, P2562, DOI 10.1111/j.1462-5822.2007.01036.x
   Fink SL, 2006, CELL MICROBIOL, V8, P1812, DOI 10.1111/j.1462-5822.2006.00751.x
   Gardner A, 2016, TRENDS IMMUNOL, V37, P855, DOI 10.1016/j.it.2016.09.006
   Han SJ, 2012, NEUROSURG CLIN N AM, V23, P357, DOI 10.1016/j.nec.2012.05.001
   Jun F, 2017, ONCOTARGET, V8, P14343, DOI 10.18632/oncotarget.11102
   Kawahara R, 2019, PROTEOMICS, V19, P0, DOI 10.1002/pmic.201900174
   Kim YJ, 2018, CANCER BIOL THER, V19, P335, DOI 10.1080/15384047.2018.1423913
   Köhnke M, 2013, PLOS ONE, V8, P0, DOI 10.1371/journal.pone.0081758
   Kong Y, 2019, FRONT ONCOL, V9, P0, DOI 10.3389/fonc.2019.00942
   Lin WL, 2021, CELL DEATH DISCOV, V7, P0, DOI 10.1038/s41420-021-00557-2
   Liu ZD, 2020, CELL CYCLE, V19, P1632, DOI 10.1080/15384101.2020.1762038
   Mantovani A, 2017, NAT REV CLIN ONCOL, V14, P399, DOI 10.1038/nrclinonc.2016.217
   Ostrom QT, 2020, NEURO-ONCOLOGY, V22, P1, DOI 10.1093/neuonc/noaa200
   Qin YY, 2017, THERANOSTICS, V7, P1663, DOI 10.7150/thno.17886
   Rominiyi O, 2021, BRIT J CANCER, V124, P697, DOI 10.1038/s41416-020-01136-5
   Sahab ZJ, 2010, J CANCER, V1, P14
   Seifert M, 2016, LEUKEMIA, V30, P2283, DOI 10.1038/leu.2016.226
   Shimizu K, 2018, INT IMMUNOL, V30, P445, DOI 10.1093/intimm/dxy042
   Steinman RM, 2007, NATURE, V449, P419, DOI 10.1038/nature06175
   Strepkos D, 2020, J MOL MED, V98, P1, DOI 10.1007/s00109-019-01835-4
   Sun WY, 2020, EUR REV MED PHARMACO, V24, P6848, DOI 10.26355/eurrev_202006_21674
   Sun Y, 2020, BIOCHEM BIOPH RES CO, V532, P159, DOI 10.1016/j.bbrc.2020.07.028
   Tan YQ, 2020, FRONT IMMUNOL, V11, P0, DOI 10.3389/fimmu.2020.606164
   Toker A, 2018, CLIN CANCER RES, V24, P5685, DOI 10.1158/1078-0432.CCR-18-0554
   Verma BK, 2020, J NEURO-ONCOL, V149, P209, DOI 10.1007/s11060-020-03596-4
   Wang D, 2019, AM J TRANSL RES, V11, P5655
   Wang JJ, 2021, ONCOL LETT, V21, P0, DOI 10.3892/ol.2020.12377
   Wang JZ, 2016, INT IMMUNOPHARMACOL, V36, P73, DOI 10.1016/j.intimp.2016.04.018
   Wang L, 2021, FRONT ONCOL, V11, P0, DOI 10.3389/fonc.2021.635774
   Wang M, 2019, CANCERS, V11, P0, DOI 10.3390/cancers11091313
   Wang N, 2021, CELL TRANSPLANT, V30, P0, DOI 10.1177/09636897211007395
   Wang QY, 2020, NATURE, V579, P421, DOI 10.1038/s41586-020-2079-1
   Wang W, 2016, TUMOR BIOL, V37, P14873, DOI 10.1007/s13277-016-5350-1
   Xiao K, 2020, PEERJ, V8, P0, DOI 10.7717/peerj.8312
   Ye Y, 2021, CELL DEATH DISCOV, V7, P0, DOI 10.1038/s41420-021-00451-x
   Yu H, 2020, CELL DEATH DIFFER, V27, P3021, DOI 10.1038/s41418-020-0558-4
   Zhang AK, 2021, CNS NEUROSCI THER, V27, P1238, DOI 10.1111/cns.13701
   Zhang GH, 2019, CLIN TRANSL ONCOL, V21, P1327, DOI 10.1007/s12094-019-02057-3
   Zhang MW, 2020, FRONT GENET, V11, P0, DOI 10.3389/fgene.2020.00441
   Zhang Y, 2016, J PATHOL, V239, P231, DOI 10.1002/path.4720
   Zheng R, 2019, FRONT GENET, V10, P0, DOI 10.3389/fgene.2019.01140
   Zhou CB, 2019, BBA-REV CANCER, V1872, P1, DOI 10.1016/j.bbcan.2019.05.001
   Zhu J, 2019, PEERJ, V7, P0, DOI 10.7717/peerj.7414
NR 50
TC 1
Z9 1
U1 0
U2 12
PU LIPPINCOTT WILLIAMS & WILKINS
PI PHILADELPHIA
PA TWO COMMERCE SQ, 2001 MARKET ST, PHILADELPHIA, PA 19103 USA
SN 0025-7974
EI 1536-5964
J9 MEDICINE
JI Medicine (Baltimore)
PD JUL 15
PY 2022
VL 101
IS 28
BP 
EP 
DI 10.1097/MD.0000000000029391
PG 10
WC Medicine, General & Internal
SC General & Internal Medicine
GA 2Y0FU
UT WOS:000825571400013
PM 35839032
DA 2025-02-17
ER

PT J
AU Shalita, C
   Hanzlik, E
   Kaplan, S
   Thompson, EM
AF Shalita, Chidyaonga
   Hanzlik, Emily
   Kaplan, Samantha
   Thompson, Eric M.
TI Immunotherapy for the treatment of pediatric brain tumors: a narrative review
SO TRANSLATIONAL PEDIATRICS
LA English
DT Review
DE Immunotherapy; pediatric brain tumor; children; narrative review
ID recombinant interferon-beta; dendritic cell vaccination; phase-i; malignant gliomas; antigen peptides; immune-responses; gene-therapy; t-cells; glioblastoma patients; cancer-immunotherapy
AB Background and Objective: The goal of this narrative review is to report and summarize the completed pediatric immunotherapy clinical trials for primary CNS tumors. Pediatric central nervous system (CNS) tumors are the most common cause of pediatric solid cancer in children aged 0 to 14 years and the leading cause of cancer mortality. Survival rates for some pediatric brain tumors have improved, however, there remains a large portion of pediatric brain tumors with poor survival outcomes despite advances in treatment. Cancer immunotherapy is a growing field that has shown promise in the treatment of pediatric brain tumors that have historically shown a poor response to treatment. This narrative review provides a summary and discussion of the published literature focused on treating pediatric brain tumors with immunotherapy. Methods: MEDLINE via PubMed, Embase and Scopus via Elsevier were searched. The search utilized a combination of keywords and subject headings to include pediatrics, brain tumors, and immunotherapies. Manuscripts included in the analysis included completed clinical studies using any immunotherapy intervention with a patient population that consisted of at least half pediatric patients (<18 years) with primary CNS tumors. Conference abstracts were excluded as well as studies that did not include completed safety or primary outcome results. Key Content and Findings: Search results returned 1,494 articles. Screening titles and abstracts resulted in 180 articles for full text review. Of the 180 articles, 18 were included for analysis. Another two articles were ultimately included after review of references and inclusion of newly published articles, for a total of 20 included articles. Immunotherapies included dendritic cell vaccines, oncolytic virotherapy/viral immunotherapy, chimeric antigen receptor (CAR) T-cell therapy, peptide vaccines, immunomodulatory agents, and others. Conclusions: In this review, 20 published articles were highlighted which use immunotherapy in the treatment of primary pediatric brain tumors. To date, most of the studies published utilizing immunotherapy were phase I and pilot studies focused primarily on establishing safety and maximum dose-tolerance and toxicity while monitoring survival endpoints. With established efficacy and toxicity profiles, future trials may progress to further understanding the overall survival and quality of life benefits to pediatric patients with primary brain tumors.
C1 [Shalita, Chidyaonga; Kaplan, Samantha] Duke Univ, Sch Med, Durham, NC USA.
   [Hanzlik, Emily] Duke Univ, Dept Pediat, Durham, NC USA.
   [Thompson, Eric M.] Duke Univ, Dept Neurosurg, Durham, NC USA.
   [Thompson, Eric M.] Duke Univ, Preston Robert Tisch Brain Tumor Ctr, Med Ctr, Durham, NC USA.
C3 Duke University; Duke University; Duke University; Duke University
RP Thompson, EM (通讯作者)，Duke Univ, Med Ctr, Durham, NC 27710 USA.
EM eric.thompson@duke.edu
CR Ahmed N, 2017, JAMA ONCOL, V3, P1094, DOI 10.1001/jamaoncol.2017.0184
   ALLEN J, 1991, J CLIN ONCOL, V9, P783, DOI 10.1200/JCO.1991.9.5.783
   Almåsbak H, 2016, J IMMUNOL RES, V2016, P0, DOI 10.1155/2016/5474602
   Andtbacka RHI, 2015, J CLIN ONCOL, V33, P2780, DOI 10.1200/JCO.2014.58.3377
   Ardon H, 2010, PEDIATR BLOOD CANCER, V54, P519, DOI 10.1002/pbc.22319
   Benitez-Ribas D, 2018, FRONT ONCOL, V8, P0, DOI 10.3389/fonc.2018.00127
   Blattman JN, 2004, SCIENCE, V305, P200, DOI 10.1126/science.1100369
   Brown CE, 2015, CLIN CANCER RES, V21, P4062, DOI 10.1158/1078-0432.CCR-15-0428
   Cacciotti C, 2020, J NEURO-ONCOL, V149, P113, DOI 10.1007/s11060-020-03578-6
   Calderwood SK, 2005, EUR J IMMUNOL, V35, P2518, DOI 10.1002/eji.200535002
   Caruso DA, 2004, NEURO-ONCOLOGY, V6, P236, DOI 10.1215/S1152851703000668
   CHANG AYC, 1987, CANCER RES, V47, P4338
   Constantino J, 2017, IMMUNOL RES, V65, P798, DOI 10.1007/s12026-017-8931-1
   Fangusaro J, 2021, FRONT ONCOL, V11, P0, DOI 10.3389/fonc.2021.660892
   Fangusaro J, 2021, PEDIATR BLOOD CANCER, V68, P0, DOI 10.1002/pbc.28756
   Fecci PE, 2019, J NEUROSURG, V131, P657, DOI 10.3171/2019.5.JNS181762
   Feldman L, 2022, NEUROMOL MED, V24, P35, DOI 10.1007/s12017-021-08689-5
   Fernández L, 2013, FRONT ONCOL, V3, P0, DOI 10.3389/fonc.2013.00094
   Foster JB, 2019, NEURO-ONCOLOGY, V21, P1226, DOI 10.1093/neuonc/noz077
   Fried I, 2018, J NEURO-ONCOL, V136, P189, DOI 10.1007/s11060-017-2643-1
   Friedman GK, 2021, NEW ENGL J MED, V384, P1613, DOI 10.1056/NEJMoa2024947
   Gabrilovich DI, 1999, CLIN CANCER RES, V5, P2963
   Görgün G, 2010, BLOOD, V116, P3227, DOI 10.1182/blood-2010-04-279893
   Gorsi HS, 2019, J PEDIAT HEMATOL ONC, V41, PE235, DOI 10.1097/MPH.0000000000001339
   GOULD MN, 1984, J INTERFERON RES, V4, P123, DOI 10.1089/jir.1984.4.123
   GROSS G, 1989, P NATL ACAD SCI USA, V86, P10024, DOI 10.1073/pnas.86.24.10024
   Hamid O, 2017, CANCER IMMUNOL IMMUN, V66, P1249, DOI 10.1007/s00262-017-2025-8
   Ishikawa E, 2004, ANTICANCER RES, V24, P1861
   Johnson DB, 2017, CANCER-AM CANCER SOC, V123, P1904, DOI 10.1002/cncr.30642
   Johnston DL, 2018, J PEDIAT HEMATOL ONC, V40, PE159, DOI 10.1097/MPH.0000000000001095
   Khatua S, 2020, NEURO-ONCOLOGY, V22, P1214, DOI 10.1093/neuonc/noaa047
   Kieran MW, 2019, NEURO-ONCOLOGY, V21, P537, DOI 10.1093/neuonc/noy202
   Kikuchi T, 2004, J IMMUNOTHER, V27, P452, DOI 10.1097/00002371-200411000-00005
   Kline C, 2018, J NEURO-ONCOL, V137, P103, DOI 10.1007/s11060-017-2701-8
   Lam S, 2018, J CLIN NEUROSCI, V47, P285, DOI 10.1016/j.jocn.2017.10.041
   Landi DB, 2018, NEUROL-NEUROIMMUNOL, V5, P29, DOI 10.20517/2347-8659.2018.35
   Lasky JL, 2013, ANTICANCER RES, V33, P2047
   Li SR, 2010, CURR OPIN ONCOL, V22, P579, DOI 10.1097/CCO.0b013e32833d752c
   Liau LM, 2005, CLIN CANCER RES, V11, P5515, DOI 10.1158/1078-0432.CCR-05-0464
   Maude SL, 2018, NEW ENGL J MED, V378, P439, DOI 10.1056/NEJMoa1709866
   Neelapu SS, 2017, NEW ENGL J MED, V377, P2531, DOI 10.1056/NEJMoa1707447
   ORourke DM, 2017, SCI TRANSL MED, V9, P0, DOI 10.1126/scitranslmed.aaa0984
   Okada H, 2004, EXPERT OPIN BIOL TH, V4, P1609, DOI 10.1517/14712598.4.10.1609
   Okada H, 2000, HUM GENE THER, V11, P637
   Okada H, 2003, J NEURO-ONCOL, V64, P13, DOI 10.1007/BF02700016
   Okada H, 2001, HUM GENE THER, V12, P575
   Okada H, 2008, J NEURO-ONCOL, V88, P245, DOI 10.1007/s11060-008-9566-9
   Okada H, 2011, J CLIN ONCOL, V29, P330, DOI 10.1200/JCO.2010.30.7744
   Okada H, 2007, J TRANSL MED, V5, P0, DOI 10.1186/1479-5876-5-67
   Ostrom QT, 2014, NEURO-ONCOLOGY, V16, P1, DOI 10.1093/neuonc/nou223
   Packer RJ, 1996, CANCER-AM CANCER SOC, V77, P2150, DOI 10.1002/(SICI)1097-0142(19960515)77:10<2150::AID-CNCR28>3.0.CO;2-T
   Page MJ, 2021, BMJ-BRIT MED J, V372, P0, DOI 10.1136/bmj.n71
   Pardoll DM, 2012, NAT REV CANCER, V12, P252, DOI 10.1038/nrc3239
   Perek Danuta, 2003, PRZEGL LEK, V60 Suppl 5, P27
   Peres E, 2008, NEUROPEDIATRICS, V39, P151, DOI 10.1055/s-0028-1093333
   Pérez-Martínez A, 2016, EXPERT REV ANTICANC, V16, P573, DOI 10.1080/14737140.2016.1184978
   Pollack IF, 2016, J NEURO-ONCOL, V130, P517, DOI 10.1007/s11060-016-2245-3
   Pollack IF, 2016, NEURO-ONCOLOGY, V18, P1157, DOI 10.1093/neuonc/now026
   Pollack IF, 2014, J CLIN ONCOL, V32, P2050, DOI 10.1200/JCO.2013.54.0526
   Ratnam NM, 2019, NEURO-ONCOLOGY, V21, P37, DOI 10.1093/neuonc/noy084
   Reardon DA, 2021, CANCER-AM CANCER SOC, V127, P1620, DOI 10.1002/cncr.33378
   Reardon DA, 2020, JAMA ONCOL, V6, P1003, DOI 10.1001/jamaoncol.2020.1024
   Rossi M, 2005, J IMMUNOL, V175, P1373, DOI 10.4049/jimmunol.175.3.1373
   Sabel M, 2016, J NEURO-ONCOL, V129, P515, DOI 10.1007/s11060-016-2202-1
   Sampson JH, 2010, J CLIN ONCOL, V28, P4722, DOI 10.1200/JCO.2010.28.6963
   Shevtsov MA, 2014, ONCOTARGETS THER, V7, P1071, DOI 10.2147/OTT.S62764
   Sun Yan-Ling, 2021, ZHONGGUO DANG DAI ER KE ZA ZHI, V23, P164
   Teng FF, 2018, CANCER LETT, V414, P166, DOI 10.1016/j.canlet.2017.11.014
   Van Gool Stefaan W, 2020, MEDICINES (BASEL), V7, P0, DOI 10.3390/medicines7050029
   Vitanza NA, 2021, NAT MED, V27, P1544, DOI 10.1038/s41591-021-01404-8
   Vuong HG, 2021, J NEURO-ONCOL, V155, P225, DOI 10.1007/s11060-021-03890-9
   Wang SS, 2019, TRENDS IMMUNOL, V40, P748, DOI 10.1016/j.it.2019.05.009
   Wang Y, 2021, FRONT ONCOL, V10, P0, DOI 10.3389/fonc.2020.602553
   Westin JR, 2014, LANCET ONCOL, V15, P69, DOI 10.1016/S1470-2045(13)70551-5
   Wheeler CJ, 2008, CANCER RES, V68, P5955, DOI 10.1158/0008-5472.CAN-07-5973
   Yamanaka R, 2003, BRIT J CANCER, V89, P1172, DOI 10.1038/sj.bjc.6601268
   Yamanaka R, 2005, CLIN CANCER RES, V11, P4160, DOI 10.1158/1078-0432.CCR-05-0120
   Yu JS, 2004, CANCER RES, V64, P4973, DOI 10.1158/0008-5472.CAN-03-3505
   YUNG WKA, 1991, J CLIN ONCOL, V9, P1945, DOI 10.1200/JCO.1991.9.11.1945
   Zeng JY, 2021, FRONT IMMUNOL, V12, P0, DOI 10.3389/fimmu.2021.721830
NR 80
TC 4
Z9 4
U1 2
U2 10
PU AME PUBLISHING COMPANY
PI SHATIN
PA FLAT-RM C 16F, KINGS WING PLAZA 1, NO 3 KWAN ST, SHATIN, HONG KONG 00000, PEOPLES R CHINA
SN 2224-4336
EI 2224-4344
J9 TRANSL PEDIATR
JI Transl. Pediatr.
PD DEC 15
PY 2022
VL 11
IS 12
BP 2040
EP +
DI 10.21037/tp-22-86
EA OCT 2022
PG 19
WC Pediatrics
SC Pediatrics
GA E3AR0
UT WOS:000916964400001
PM 36643672
DA 2025-02-17
ER

PT J
AU Zhang, JW
   Wang, ZY
   Zhang, H
   Dai, ZY
   Liang, XS
   Li, SW
   Zhang, X
   Liu, FK
   Liu, ZX
   Yang, K
   Cheng, Q
AF Zhang, Jingwei
   Wang, Zeyu
   Zhang, Hao
   Dai, Ziyu
   Liang, Xisong
   Li, Shuwang
   Zhang, Xun
   Liu, Fangkun
   Liu, Zhixiong
   Yang, Kui
   Cheng, Quan
TI Functions of RNF Family in the Tumor Microenvironment and Drugs Prediction in Grade II/III Gliomas
SO FRONTIERS IN CELL AND DEVELOPMENTAL BIOLOGY
LA English
DT Article
DE lower-grade glioma; tumor microenvironment; immunotherapy; RING finger proteins; Chemotherapy
ID immune cells; expression; survival; growth; brain
AB Increasing evidence has demonstrated that RING finger (RNF) proteins played a vital role in cellular and physiological processes and various diseases. However, the function of RNF proteins in low-grade glioma (LGG) remains unknown. In this study, 138 RNF family members revealed their role in LGG. The TCGA database was used as the training cohort; two CGGA databases and GSE108474 were selected as external validation cohorts. Patients were grouped into cluster 1 and cluster 2, both in the training and validation cohorts, using consensus clustering analysis. The prognosis of patients in cluster 1 is significantly better than that in cluster 2. Meanwhile, biofunction prediction was further introduced to explore the potential mechanisms that led to differences in survival outcomes. Patients in Cluster 2 showed more complicated immunocytes infiltration and highly immunosuppressive features than cluster 1. Enrichment pathways such as negative regulation of mast cell activation, DNA replication, mismatch repair, Th17 cell differentiation, antigen processing and presentation, dendritic cell antigen processing and presentation, dendritic cell differentiation were also enriched in cluster 2 patients. For the last, the main contributors were distinguished by employing a machine learning algorithm. A lot of targeted and small molecule drugs that are sensitive to patients in cluster 2 were predicted. Importantly, we discovered TRIM8, DTX2, and TRAF5 as the most vital contributors from the RNF family, which were related to immune infiltration in LGG tumor immune landscape. In this study, we demonstrated the predicted role of RNF proteins in LGG. In addition, we found out three markers among RNF proteins that are closely related to the immune aspects of LGG, which might serve as novel therapeutic targets for immunotherapy in the future.
C1 [Zhang, Jingwei; Wang, Zeyu; Zhang, Hao; Dai, Ziyu; Liang, Xisong; Li, Shuwang; Zhang, Xun; Liu, Fangkun; Liu, Zhixiong; Yang, Kui; Cheng, Quan] Cent South Univ, Xiangya Hosp, Dept Neurosurg, Changsha, Peoples R China.
   [Zhang, Jingwei; Wang, Zeyu; Liu, Zhixiong; Yang, Kui; Cheng, Quan] Natl Clin Res Ctr Geriatr Disorders, Changsha, Peoples R China.
   [Liu, Zhixiong; Cheng, Quan] Cent South Univ, Clin Diag & Therapy Ctr Glioma, Xiangya Hosp, Changsha, Peoples R China.
   [Cheng, Quan] Cent South Univ, Xiangya Hosp, Dept Clin Pharmacol, Changsha, Peoples R China.
C3 Central South University; Central South University; Central South University
RP Yang, K; Cheng, Q (通讯作者)，Cent South Univ, Xiangya Hosp, Dept Neurosurg, Changsha, Peoples R China.; Yang, K; Cheng, Q (通讯作者)，Natl Clin Res Ctr Geriatr Disorders, Changsha, Peoples R China.; Cheng, Q (通讯作者)，Cent South Univ, Clin Diag & Therapy Ctr Glioma, Xiangya Hosp, Changsha, Peoples R China.; Cheng, Q (通讯作者)，Cent South Univ, Xiangya Hosp, Dept Clin Pharmacol, Changsha, Peoples R China.
EM chengquan@csu.edu.cn; kui.yang@csu.edu.cn
FU National Nature Science Foundation of China [82073893, 81873635, 81703622]; China Postdoctoral Science Foundation [2018M633002]; Natural Science Foundation of Hunan Province [2018JJ3838, 2018SK2101, 2019JJ50948]; Hunan Provincial Health and Health Committee Foundation of China [C2019186]; Xiangya Hospital Central South University postdoctoral foundation; and the Fundamental Research Funds for the Central Universities of Central South University [2021zzts1027]
CR Alexander BM, 2017, J CLIN ONCOL, V35, P2402, DOI 10.1200/JCO.2017.73.0119
   Amal H, 2019, TRANSL PSYCHIAT, V9, P0, DOI 10.1038/s41398-019-0388-7
   An Y, 2020, FRONT ONCOL, V10, P0, DOI 10.3389/fonc.2020.01097
   Andrews MC, 2021, NAT MED, V27, P1432, DOI 10.1038/s41591-021-01406-6
   Aquilanti E, 2018, NEURO-ONCOLOGY, V20, P17, DOI 10.1093/neuonc/noy158
   Aran D, 2017, GENOME BIOL, V18, P0, DOI 10.1186/s13059-017-1349-1
   Aslan K, 2020, NAT COMMUN, V11, P0, DOI 10.1038/s41467-020-14642-0
   Baghba R, 2020, CELL COMMUN SIGNAL, V18, P0, DOI 10.1186/s12964-020-0530-4
   Bowman RL, 2017, NEURO-ONCOLOGY, V19, P139, DOI 10.1093/neuonc/now247
   Bronte V, 2016, NAT COMMUN, V7, P0, DOI 10.1038/ncomms12150
   Campbell SJ, 2012, J BIOL CHEM, V287, P23900, DOI 10.1074/jbc.M112.359653
   Cham KL, 2018, FRONT NEUROANAT, V12, P0, DOI 10.3389/fnana.2018.00109
   Cham KL, 2017, FRONT NEUROANAT, V11, P0, DOI 10.3389/fnana.2017.00072
   De Vleeschouwer S, 2017, GLIOBLASTOMA, V0, PP315, DOI 10.15586/codon.glioblastoma.2017.ch16
   Fang S, 2017, AM J NEURORADIOL, V38, P1990, DOI 10.3174/ajnr.A5342
   Funakoshi Y, 2021, CANCERS, V13, P0, DOI 10.3390/cancers13040758
   Galli F, 2020, J EXP CLIN CANC RES, V39, P0, DOI 10.1186/s13046-020-01586-y
   Geng R, 2017, CELL DEATH DIS, V8, P0, DOI 10.1038/cddis.2017.400
   Giraldo NA, 2019, BRIT J CANCER, V120, P45, DOI 10.1038/s41416-018-0327-z
   Gusev Y, 2018, SCI DATA, V5, P0, DOI 10.1038/sdata.2018.158
   Hodges TR, 2017, NEURO-ONCOLOGY, V19, P1047, DOI 10.1093/neuonc/nox026
   Hsu JBK, 2019, BMC MED GENOMICS, V11, P0, DOI 10.1186/s12920-019-0479-6
   Huang ZM, 2018, ONCOTARGETS THER, V11, P6579, DOI 10.2147/OTT.S174846
   Jantas D, 2018, CANCER LETT, V432, P1, DOI 10.1016/j.canlet.2018.06.004
   Karasaki T, 2017, J THORAC ONCOL, V12, P791, DOI 10.1016/j.jtho.2017.01.005
   Kmiecik J, 2013, J NEUROIMMUNOL, V264, P71, DOI 10.1016/j.jneuroim.2013.08.013
   Kobayashi Y, 2020, CANCER SCI, V111, P4031, DOI 10.1111/cas.14621
   Kuhns M, 2020, COMMUN BIOL, V3, P0, DOI 10.1038/s42003-020-01158-y
   Li CX, 2020, MOL CANCER, V19, P0, DOI 10.1186/s12943-020-01234-1
   Li MO, 2021, CANCER CELL, V39, P725, DOI 10.1016/j.ccell.2021.05.016
   Liu FK, 2020, CANCER CELL INT, V20, P0, DOI 10.1186/s12935-019-1085-6
   Liu L, 2018, ONCOGENE, V37, P148, DOI 10.1038/onc.2017.313
   Liu ZY, 2021, SCI REP-UK, V11, P0, DOI 10.1038/s41598-021-88820-5
   Macciò A, 2020, SCI REP-UK, V10, P0, DOI 10.1038/s41598-020-63276-1
   Madeddu C, 2018, HAEMATOLOGICA, V103, PE388, DOI 10.3324/haematol.2018.191551
   McKinnon C, 2021, BMJ-BRIT MED J, V374, P0, DOI 10.1136/bmj.n1560
   Miklja Z, 2020, J CLIN INVEST, V130, P5313, DOI 10.1172/JCI133310
   Miller AM, 2019, NATURE, V565, P654, DOI 10.1038/s41586-019-0882-3
   Molinaro AM, 2019, NAT REV NEUROL, V15, P405, DOI 10.1038/s41582-019-0220-2
   Newman AM, 2019, NAT BIOTECHNOL, V37, P773, DOI 10.1038/s41587-019-0114-2
   Olar A, 2015, ACTA NEUROPATHOL, V129, P585, DOI 10.1007/s00401-015-1398-z
   Ostrom QT, 2019, NEURO-ONCOLOGY, V21, PV1, DOI 10.1093/neuonc/noz150
   Peng R, 2019, J EXP CLIN CANC RES, V38, P0, DOI 10.1186/s13046-019-1113-3
   Pokhrel RH, 2021, MOL CANCER, V20, P0, DOI 10.1186/s12943-021-01420-9
   Reifenberger G, 2017, NAT REV CLIN ONCOL, V14, P434, DOI 10.1038/nrclinonc.2016.204
   Simon T, 2020, ONCOGENE, V39, P4477, DOI 10.1038/s41388-020-1308-2
   Tan AC, 2020, CA-CANCER J CLIN, V70, P299, DOI 10.3322/caac.21613
   Wang LN, 2016, CANCER MED-US, V5, P2043, DOI 10.1002/cam4.771
   Wang X, 2019, J EXP CLIN CANC RES, V38, P0, DOI 10.1186/s13046-019-1085-3
   Wang YM, 2018, ONCOTARGETS THER, V11, P6039, DOI 10.2147/OTT.S168981
   Wculek SK, 2020, NAT REV IMMUNOL, V20, P7, DOI 10.1038/s41577-019-0210-z
   Wei CY, 2019, J HEMATOL ONCOL, V12, P0, DOI 10.1186/s13045-019-0711-z
   Wilkerson MD, 2010, BIOINFORMATICS, V26, P1572, DOI 10.1093/bioinformatics/btq170
   Yoshihara K, 2013, NAT COMMUN, V4, P0, DOI 10.1038/ncomms3612
   Youssef G, 2020, CURR NEUROL NEUROSCI, V20, P0, DOI 10.1007/s11910-020-01040-8
   Zhang H, 2021, J EXP CLIN CANC RES, V40, P0, DOI 10.1186/s13046-021-01987-7
   Zhang H, 2021, FRONT ONCOL, V11, P0, DOI 10.3389/fonc.2021.625838
   Zhang H, 2021, FRONT IMMUNOL, V12, P0, DOI 10.3389/fimmu.2021.628966
   Zhang H, 2020, AGING-US, V12, P15392, DOI 10.18632/aging.103601
   Zhang H, 2019, J CANCER, V10, P4793, DOI 10.7150/jca.32475
   Zhao YB, 2014, ACTA BIOCH BIOPH SIN, V46, P668, DOI 10.1093/abbs/gmu047
   Zhao Z, 2017, SCI DATA, V4, P0, DOI 10.1038/sdata.2017.24
NR 62
TC 2
Z9 2
U1 1
U2 8
PU FRONTIERS MEDIA SA
PI LAUSANNE
PA AVENUE DU TRIBUNAL FEDERAL 34, LAUSANNE, CH-1015, SWITZERLAND
SN 2296-634X
EI 
J9 FRONT CELL DEV BIOL
JI Front. Cell. Dev. Biol.
PD FEB 9
PY 2022
VL 9
IS 
BP 
EP 
DI 10.3389/fcell.2021.754873
PG 14
WC Cell Biology; Developmental Biology
SC Cell Biology; Developmental Biology
GA ZH1UZ
UT WOS:000760732700001
PM 35223862
DA 2025-02-17
ER

PT J
AU Parney, IF
   Anderson, SK
   Gustafson, MP
   Steinmetz, S
   Peterson, TE
   Kroneman, TN
   Raghunathan, A
   O'Neill, BP
   Buckner, JC
   Solseth, M
   Dietz, AB
AF Parney, Ian F.
   Anderson, S. Keith
   Gustafson, Michael P.
   Steinmetz, Susan
   Peterson, Timothy E.
   Kroneman, Trynda N.
   Raghunathan, Aditya
   O'Neill, Brian P.
   Buckner, Jan C.
   Solseth, Mary
   Dietz, Allan B.
TI Phase I trial of adjuvant mature autologous dendritic cell/allogeneic tumor lysate vaccines in combination with temozolomide in newly diagnosed glioblastoma
SO NEURO-ONCOLOGY ADVANCES
LA English
DT Article
DE dendritic cell vaccine; glioblastoma; immunotherapy; temozolomide
ID double-blind; vaccination; cells; glioma; generation; monocytes; responses; acquire
AB Background Glioblastoma (GBM) has poor prognosis despite aggressive treatment. Dendritic cell (DC) vaccines are promising, but widespread clinical use has not been achieved, possibly reflecting manufacturing issues of antigen choice and DC potency. We previously optimized vaccine manufacture utilizing allogeneic human GBM tumor cell lysate and potent, mature autologous DCs. Here, we report a phase I study using this optimized DC vaccine in combination with standard therapy. Methods Following surgical resection and radiation with concurrent temozolomide (TMZ), newly diagnosed adult GBM patients received intradermal DC vaccines plus TMZ. Primary endpoints were safety and feasibility. Immune and treatment responses were recorded. Results Twenty-one patients were enrolled in this study. One progressed between leukapheresis and vaccine manufacture. Twenty patients received treatment per protocol. Vaccine doses (>= 15) were generated following a single leukapheresis for each patient. No dose-limiting vaccine toxicities were encountered. One patient had symptomatic, histologically proven pseudoprogression. Median progression-free survival was 9.7 months. Median overall survival was 19 months. Overall survival was 25% at 2 years and 10% at 4 years. One patient remains progression-free 5 years after enrollment. Specific CD8 T-cell responses for the tumor-associated antigen gp100 were seen post-vaccination. Patients entered the trial with a leukocyte deficit compared to healthy donors which partly normalized over the course of therapy. Conclusions This vaccine platform is safe and highly feasible in combination with standard therapy for newly diagnosed patients. Imaging, histological, survival, and immunological data suggest a positive biological response to therapy that warrants further investigation.
C1 [Parney, Ian F.; Peterson, Timothy E.] Mayo Clin, Dept Neurol Surg, 200 First St SW, Rochester, MN 55905 USA.
   [Parney, Ian F.; Dietz, Allan B.] Mayo Clin, Dept Immunol, 200 First St SW, Rochester, MN 55902 USA.
   [Anderson, S. Keith] Mayo Clin, Dept Quantitat Hlth Sci, Canc Ctr, Rochester, MN USA.
   [Gustafson, Michael P.] Mayo Clin Arizona, Div Lab Med, Nyberg Human Cell Therapy Lab, Dept Lab Med & Pathol, Phoenix, AZ USA.
   [Steinmetz, Susan; O'Neill, Brian P.] Mayo Clin, Dept Neurol, Rochester, MN USA.
   [Kroneman, Trynda N.; Raghunathan, Aditya] Mayo Clin, Div Anat Pathol, Dept Lab Med & Pathol, Rochester, MN USA.
   [Buckner, Jan C.] Mayo Clin, Dept Oncol, Rochester, MN USA.
   [Solseth, Mary; Dietz, Allan B.] Mayo Clin, Div Transfus Med, Immune Progenitor & Cellular Therapy IMPACT Lab, Dept Lab Med & Pathol, Rochester, MN USA.
C3 Mayo Clinic; Mayo Clinic; Mayo Clinic; Mayo Clinic; Mayo Clinic Phoenix; Mayo Clinic; Mayo Clinic; Mayo Clinic; Mayo Clinic
RP Parney, IF (通讯作者)，Mayo Clin, Dept Neurol Surg, 200 First St SW, Rochester, MN 55905 USA.; Dietz, AB (通讯作者)，Mayo Clin, Dept Immunol, 200 First St SW, Rochester, MN 55902 USA.
EM parney.ian@mayo.edu; dietz.allan@mayo.edu
FU Ben and Catherine Ivy Foundation
CR Bloch O, 2017, NEURO-ONCOLOGY, V19, P29
   Bloch O, 2014, NEURO-ONCOLOGY, V16, P274, DOI 10.1093/neuonc/not203
   Crespo-Diaz R, 2011, CELL TRANSPLANT, V20, P797, DOI 10.3727/096368910X543376
   Czerniecki BJ, 2001, CRIT REV IMMUNOL, V21, P157
   Garg AD, 2017, TRENDS IMMUNOL, V38, P577, DOI 10.1016/j.it.2017.05.006
   Gustafson MP, 2017, PLOS ONE, V12, P0, DOI 10.1371/journal.pone.0182002
   Gustafson MP, 2017, J IMMUNOTHER CANCER, V5, P0, DOI 10.1186/s40425-017-0231-8
   Gustafson MP, 2013, J IMMUNOTHER CANCER, V1, P0, DOI 10.1186/2051-1426-1-7
   Gustafson MP, 2010, NEURO-ONCOLOGY, V12, P631, DOI 10.1093/neuonc/noq001
   Hegi ME, 2005, NEW ENGL J MED, V352, P997, DOI 10.1056/NEJMoa043331
   Kiertscher SM, 1996, J LEUKOCYTE BIOL, V59, P208, DOI 10.1002/jlb.59.2.208
   Liau LM, 2018, J TRANSL MED, V16, P0, DOI 10.1186/s12967-018-1507-6
   Liau LM, 2005, CLIN CANCER RES, V11, P5515, DOI 10.1158/1078-0432.CCR-05-0464
   Mbongue JC, 2017, FRONT IMMUNOL, V8, P0, DOI 10.3389/fimmu.2017.00327
   Okada H, 2011, J CLIN ONCOL, V29, P330, DOI 10.1200/JCO.2010.30.7744
   Parney IF, 2020, NEUROONCOL ADV, V2, P0
   Pollack IF, 2014, J CLIN ONCOL, V32, P2050, DOI 10.1200/JCO.2013.54.0526
   Rodrigues JC, 2010, NEURO-ONCOLOGY, V12, P351, DOI 10.1093/neuonc/nop023
   Sampson JH, 2010, J CLIN ONCOL, V28, P4722, DOI 10.1200/JCO.2010.28.6963
   Spisek R, 2001, CANCER IMMUNOL IMMUN, V50, P417, DOI 10.1007/s002620100215
   Stupp R, 2005, NEW ENGL J MED, V352, P987, DOI 10.1056/NEJMoa043330
   Syed ON, 2012, J CLIN NEUROSCI, V19, P1016, DOI 10.1016/j.jocn.2011.10.008
   Trepiakas R, 2008, VACCINE, V26, P2824, DOI 10.1016/j.vaccine.2008.03.054
   Weller M, 2017, LANCET ONCOL, V18, P1373, DOI 10.1016/S1470-2045(17)30517-X
   Wen PY, 2019, CLIN CANCER RES, V25, P5799, DOI 10.1158/1078-0432.CCR-19-0261
NR 25
TC 10
Z9 10
U1 0
U2 2
PU OXFORD UNIV PRESS
PI OXFORD
PA GREAT CLARENDON ST, OXFORD OX2 6DP, ENGLAND
SN 
EI 2632-2498
J9 NEURO-ONCOL ADV
JI Neuro-Oncol. Adv.
PD JAN 1
PY 2022
VL 4
IS 1
BP 
EP 
DI 10.1093/noajnl/vdac089
EA AUG 2022
PG 11
WC Oncology; Clinical Neurology
SC Oncology; Neurosciences & Neurology
GA 4L7DS
UT WOS:000852789900096
PM 35967100
DA 2025-02-17
ER

PT J
AU Zhang, YB
   Zheng, SF
   Ma, LJ
   Lin, P
   Shang-Guan, HC
   Lin, YX
   Kang, DZ
   Yao, PS
AF Zhang, Yi-Bin
   Zheng, Shu-Fa
   Ma, Lin-Jie
   Lin, Peng
   Shang-Guan, Huang-Cheng
   Lin, Yuan-Xiang
   Kang, De-Zhi
   Yao, Pei-Sen
TI Elevated Hexose-6-Phosphate Dehydrogenase Regulated by OSMR-AS1/hsa-miR-516b-5p Axis Correlates with Poor Prognosis and Dendritic Cells Infiltration of Glioblastoma
SO BRAIN SCIENCES
LA English
DT Article
DE H6PD; ceRNA network; glioblastoma; immune infiltration; outcome
ID gene-expression; proliferation; promotes; glioma
AB Objective Glioblastoma (GBM), a type of malignant glioma, is the most aggressive type of brain tumor and is associated with high mortality. Hexose-6-phosphate dehydrogenase (H6PD) has been detected in multiple tumors and is involved in tumor initiation and progression. However, the specific role and mechanism of H6PD in GBM remain unclear. Methods We performed pancancer analysis of expression and prognosis of H6PD in GBM using the Genotype-Tissue Expression Project (GTEx) and The Cancer Genome Atlas (TCGA). Subsequently, noncoding RNAs regulating H6PD expression were obtained by comprehensive analysis, including gene expression, prognosis, correlation, and immune infiltration. Finally, tumor immune infiltrates related to H6PD and survival were performed. Results Higher expression of H6PD was statistically significantly associated with an unfavorable outcome in GBM. Downregulation of hsa-miR-124-3p and hsa-miR-516b-5p in GBM was detected from GSE90603. Subsequently, OSMR-AS1 was observed in the regulation of H6PD via hsa-miR-516b-5p. Moreover, higher H6PD expression significantly correlated with immune infiltration of dendritic cells, immune checkpoint expression, and biomarkers of dendritic cells. Conclusions The OSMR-AS1/ miR-516b-5p axis was identified as the highest-potential upstream ncRNA-related pathway of H6PD in GBM. Furthermore, the present findings demonstrated that H6PD blockading might possess antitumor roles via regulating dendritic cell infiltration and immune checkpoint expression.
C1 [Zhang, Yi-Bin; Zheng, Shu-Fa; Shang-Guan, Huang-Cheng; Lin, Yuan-Xiang; Kang, De-Zhi; Yao, Pei-Sen] Fujian Med Univ, Affiliated Hosp 1, Neurosurg Res Inst, Dept Neurosurg, Fuzhou 350004, Peoples R China.
   [Ma, Lin-Jie; Yao, Pei-Sen] Changji Tradit Chinese Med Hosp, Dept Neurol & Neurosurg, Changji 831100, Peoples R China.
   [Lin, Peng] Fujian Med Univ, Affiliated Hosp 1, Dept Pain, Fuzhou 350004, Peoples R China.
   [Lin, Yuan-Xiang; Kang, De-Zhi] Fujian Med Univ, Affiliated Hosp 1, Fujian Key Lab Precis Med Canc, Fuzhou 350005, Peoples R China.
   [Kang, De-Zhi] Fujian Med Univ, Affiliated Hosp 1, Fujian Higher Educ Inst, Key Lab Radiat Biol, Fuzhou 350005, Peoples R China.
   [Kang, De-Zhi] Fujian Med Univ, Affiliated Hosp 1, Fujian Prov Inst Brain Disorders & Brain Sci, Fuzhou 350005, Peoples R China.
C3 Fujian Medical University; Fujian Medical University; Fujian Medical University; Fujian Medical University; Fujian Medical University
RP Kang, DZ; Yao, PS (通讯作者)，Fujian Med Univ, Affiliated Hosp 1, Neurosurg Res Inst, Dept Neurosurg, Fuzhou 350004, Peoples R China.; Yao, PS (通讯作者)，Changji Tradit Chinese Med Hosp, Dept Neurol & Neurosurg, Changji 831100, Peoples R China.; Kang, DZ (通讯作者)，Fujian Med Univ, Affiliated Hosp 1, Fujian Key Lab Precis Med Canc, Fuzhou 350005, Peoples R China.; Kang, DZ (通讯作者)，Fujian Med Univ, Affiliated Hosp 1, Fujian Higher Educ Inst, Key Lab Radiat Biol, Fuzhou 350005, Peoples R China.; Kang, DZ (通讯作者)，Fujian Med Univ, Affiliated Hosp 1, Fujian Prov Inst Brain Disorders & Brain Sci, Fuzhou 350005, Peoples R China.
EM eabin.z@fjmu.edu.cn; zsf2002110@163.com; linjiema110@163.com; 909038896@163.com; sghc8798@163.com; lyx99070@163.com; kdzy99988@163.com; peisen_yao@fjmu.edu.cn
FU Excellent Talent Project of the First Affiliated Hospital of Fujian Medical University [YYXQN-YPS2021]; National Natural Science Foundation of China [81870930, 82171327]
CR Amoozgar Z, 2021, NAT COMMUN, V12, P0, DOI 10.1038/s41467-021-22885-8
   Cai S, 2021, INT J MOL MED, V47, P0, DOI 10.3892/ijmm.2021.4902
   Chandrashekar DS, 2017, NEOPLASIA, V19, P649, DOI 10.1016/j.neo.2017.05.002
   Hänzelmann S, 2013, BMC BIOINFORMATICS, V14, P0, DOI 10.1186/1471-2105-14-7
   Huang YH, 2021, ONCOTARGETS THER, V14, P2475, DOI 10.2147/OTT.S293180
   Ji T, 2021, CANCER GENE THER, V28, P693, DOI 10.1038/s41417-020-00252-x
   Li DZ, 2022, AGING-US, V14, P368, DOI 10.18632/aging.203813
   Li JN, 2021, SCI TRANSL MED, V13, P0, DOI 10.1126/scitranslmed.abe8226
   Li JH, 2014, NUCLEIC ACIDS RES, V42, PD92, DOI 10.1093/nar/gkt1248
   Li XL, 2022, METAB BRAIN DIS, V37, P819, DOI 10.1007/s11011-021-00899-x
   Liang QY, 2020, J TRANSL MED, V18, P0, DOI 10.1186/s12967-020-02552-0
   Liu Y, 2021, PLOS ONE, V16, P0, DOI 10.1371/journal.pone.0260103
   Luo LF, 2018, PATHOL RES PRACT, V214, P1825, DOI 10.1016/j.prp.2018.09.017
   Marini C, 2016, SCI REP-UK, V6, P0, DOI 10.1038/srep25092
   Mason PJ, 1999, BLOOD CELL MOL DIS, V25, P30, DOI 10.1006/bcmd.1999.0224
   Mauzo SH, 2019, CANCERS, V11, P0, DOI 10.3390/cancers11060754
   Mia JJ, 2015, ONCOL REP, V34, P2845, DOI 10.3892/or.2015.4290
   Peng J, 2018, ONCOL LETT, V15, P5809, DOI 10.3892/ol.2018.8015
   Petitprez F, 2020, FRONT IMMUNOL, V11, P0, DOI 10.3389/fimmu.2020.00784
   Puduvalli VK, 2004, J CLIN ONCOL, V22, P4282, DOI 10.1200/JCO.2004.09.096
   Qu F, 2020, AUTOPHAGY, V16, P1413, DOI 10.1080/15548627.2019.1687210
   Riesenberg S, 2015, NAT COMMUN, V6, P0, DOI 10.1038/ncomms9755
   Tang ZF, 2017, NUCLEIC ACIDS RES, V45, PW98, DOI 10.1093/nar/gkx247
   Tsachaki M, 2018, FASEB J, V32, P2690, DOI 10.1096/fj.201700870RR
   Vannini I, 2017, NAT COMMUN, V8, P0, DOI 10.1038/s41467-017-01562-9
   Wang SB, 2020, CELL DEATH DIS, V11, P0, DOI 10.1038/s41419-020-2345-z
   Wu QL, 2018, BIOCHEM BIOPH RES CO, V503, P2436, DOI 10.1016/j.bbrc.2018.06.173
   Wu ZH, 2021, FRONT CELL DEV BIOL, V9, P0, DOI 10.3389/fcell.2021.713925
   Xiu CM, 2021, TRANSL CANCER RES, V10, P738, DOI 10.21037/tcr-19-1480
   Xu XY, 2021, CELL DEATH DIS, V12, P0, DOI 10.1038/s41419-021-03543-9
   Yang C, 2021, CELL DEATH DIS, V12, P0, DOI 10.1038/s41419-021-03977-1
   Yu W, 2020, CANCER MANAG RES, V12, P1151, DOI 10.2147/CMAR.S227327
NR 32
TC 2
Z9 2
U1 2
U2 8
PU MDPI
PI BASEL
PA ST ALBAN-ANLAGE 66, CH-4052 BASEL, SWITZERLAND
SN 
EI 2076-3425
J9 BRAIN SCI
JI Brain Sci.
PD AUG 15
PY 2022
VL 12
IS 8
BP 
EP 
DI 10.3390/brainsci12081012
PG 12
WC Neurosciences
SC Neurosciences & Neurology
GA 4D2RI
UT WOS:000846993000001
PM 36009075
DA 2025-02-17
ER

PT J
AU Bota, DA
   Taylor, TH
   Piccioni, DE
   Duma, CM
   LaRocca, RV
   Kesari, S
   Carrillo, JA
   Abedi, M
   Aiken, RD
   Hsu, FPK
   Kong, XT
   Hsieh, C
   Bota, PG
   Nistor, GI
   Keirstead, HS
   Dillman, RO
AF Bota, Daniela A.
   Taylor, Thomas H.
   Piccioni, David E.
   Duma, Christopher M.
   LaRocca, Renato V.
   Kesari, Santosh
   Carrillo, Jose A.
   Abedi, Mehrdad
   Aiken, Robert D.
   Hsu, Frank P. K.
   Kong, Xiao-Tang
   Hsieh, Candace
   Bota, Peter G.
   Nistor, Gabriel I.
   Keirstead, Hans S.
   Dillman, Robert O.
TI Phase 2 study of AV-GBM-1 (a tumor-initiating cell targeted dendritic cell vaccine) in newly diagnosed Glioblastoma patients: safety and efficacy assessment
SO JOURNAL OF EXPERIMENTAL & CLINICAL CANCER RESEARCH
LA English
DT Article
DE Glioblastoma; Dendritic cell vaccine; Autologous tumor antigens; Survival
ID active specific immunotherapy; metastatic melanoma; stem-cells; ii trial; temozolomide; bevacizumab; antigens; survival
AB Background: Vaccine immunotherapy may improve survival in Glioblastoma (GBM). A multicenter phase II trial was designed to determine: (1) the success rate of manufacturing the Aivita GBM vaccine (AV-GBM-1), (2) Adverse Events (AE) associated with AV-GBM-1 administration, and (3) survival. Methods: Fresh suspected glioblastoma tissue was collected during surgery, and patients with pathology-confirmed GBM enrolled before starting concurrent Radiation Therapy and Temozolomide (RT/TMZ) with Intent to Treat (ITT) after recovery from RT/TMZ. AV-GBM-1 was made by incubating autologous dendritic cells with a lysate of irradiated autologous Tumor-Initiating Cells (TICs). Eligible patients were adults (18 to 70 years old) with a Karnofsky Performance Score (KPS) of 70 or greater, a successful TIC culture, and sufficient monocytes collected. A cryopreserved AV-GBM-1 dose was thawed and admixed with 500 mu g of Granulocyte-Macrophage Colony-Stimulating Factor (GM-CSF) before every subcutaneous (s.c.) administration. Results: Success rates were 97% for both TIC production and monocyte collection. AV-GBM-1 was manufactured for 63/63 patients; 60 enrolled per ITT; 57 started AV-GBM-1. The most common AEs attributed to AV-GBM-1 were local injection site reactions (16%) and flu-like symptoms (10%). Treatment-emergent AEs included seizures (33%), headache (37%), and focal neurologic symptoms (28%). One patient discontinued AV-GBM-1 because of seizures. Median Progression-Free Survival (mPFS) and median Overall Survival (mOS) from ITT enrollment were 10.4 and 16.0 months, respectively. 2-year Overall Survival (OS) is 27%. Conclusions: AV-GBM-1 was reliably manufactured. Treatment was well-tolerated, but there were numerous treatment-emergent central nervous system AEs. mPFS was longer than historical benchmarks, though no mOS improvement was noted.
C1 [Bota, Daniela A.; Taylor, Thomas H.; Hsu, Frank P. K.; Kong, Xiao-Tang] Univ Calif Irvine, Dept Neurol, Orange, CA 92868 USA.
   [Bota, Daniela A.; Taylor, Thomas H.; Hsu, Frank P. K.; Kong, Xiao-Tang] Univ Calif Irvine, Chao Family Comprehens Canc Ctr, Orange, CA 92868 USA.
   [Taylor, Thomas H.] Univ Calif Irvine, Dept Epidemiol & Biostat, Irvine, CA USA.
   [Taylor, Thomas H.] Univ Calif Irvine, Chao Family Comprehens Canc Ctr, Irvine, CA USA.
   [Piccioni, David E.] Univ Calif San Diego, La Jolla, CA 92093 USA.
   [Duma, Christopher M.; Carrillo, Jose A.] Hoag Hosp, Newport, CA USA.
   [Duma, Christopher M.; Carrillo, Jose A.] Hoag Neurosci Inst, Newport, CA USA.
   [LaRocca, Renato V.] Norton Canc Inst, Louisville, KY USA.
   [Kesari, Santosh; Carrillo, Jose A.] John Wayne Canc Inst, Santa Monica, CA USA.
   [Kesari, Santosh; Carrillo, Jose A.] Pacific Neurosci Inst, Santa Monica, CA USA.
   [Kesari, Santosh; Carrillo, Jose A.] Univ Calif Davis, Davis, CA 95616 USA.
   [Aiken, Robert D.] Rutgers Canc Ctr, Brunswick, ME USA.
   [Hsieh, Candace; Bota, Peter G.; Nistor, Gabriel I.; Keirstead, Hans S.; Dillman, Robert O.] AIVITA Biomed Inc, Irvine, CA USA.
   [Bota, Peter G.] Calif Univ Sci & Med, Colton, CA USA.
C3 University of California System; University of California Irvine; University of California System; University of California Irvine; University of California System; University of California Irvine; University of California System; University of California Irvine; University of California System; University of California San Diego; John Wayne Cancer Institute; University of California System; University of California Davis
RP Bota, DA (通讯作者)，Univ Calif Irvine, Dept Neurol, Orange, CA 92868 USA.; Bota, DA (通讯作者)，Univ Calif Irvine, Chao Family Comprehens Canc Ctr, Orange, CA 92868 USA.
EM dbota@hs.uci.edu
FU AIVITA Biomedical, Inc.
CR Ahluwalia M, 2020, CENTRAL NERVOUS SYST, V0, P0
   Alexander BM, 2017, J CLIN ONCOL, V35, P2402, DOI 10.1200/JCO.2017.73.0119
   Bregy A, 2013, CANCER TREAT REV, V39, P891, DOI 10.1016/j.ctrv.2013.05.007
   Buchroithner J, 2018, CANCERS, V10, P0, DOI 10.3390/cancers10100372
   Chinot OL, 2014, NEW ENGL J MED, V370, P709, DOI 10.1056/NEJMoa1308345
   Cho DY, 2012, WORLD NEUROSURG, V77, P736, DOI 10.1016/j.wneu.2011.08.020
   Dillman R, 2004, CANCER BIOTHER RADIO, V19, P658, DOI 10.1089/cbr.2004.19.658
   Dillman R, 1997, J IMMUNOTHER HAGERST, V2003, P367
   DILLMAN RO, 1993, J IMMUNOTHER, V14, P65, DOI 10.1097/00002371-199307000-00009
   Dillman RO, 2018, J EXPLORATORY RES PH, V3, P93, DOI 10.14218/JERP.2018.00012
   Dillman RO, 2020, HUM VACC IMMUNOTHER, V16, P742, DOI 10.1080/21645515.2019.1680239
   Dillman RO, 2019, MELANOMA MANAG, V6, P0, DOI 10.2217/mmt-2018-0010
   Dillman RO, 2018, J IMMUNOTHER CANCER, V6, P0, DOI 10.1186/s40425-018-0330-1
   Dillman RO, 2015, CANCER BIOTHER RADIO, V30, P187, DOI 10.1089/cbr.2015.1843
   Dillman RO, 2012, J IMMUNOTHER, V35, P641, DOI 10.1097/CJI.0b013e31826f79c8
   Dillman RO, 2010, CANCER BIOTHER RADIO, V25, P553, DOI 10.1089/cbr.2010.0819
   Dillman RO, 2009, CANCER BIOTHER RADIO, V24, P311, DOI 10.1089/cbr.2008.0599
   Gilbert MR, 2014, NEW ENGL J MED, V370, P699, DOI 10.1056/NEJMoa1308573
   Gilbert MR, 2013, J CLIN ONCOL, V31, P4085, DOI 10.1200/JCO.2013.49.6968
   Gonzalez J, 2007, INT J RADIAT ONCOL, V67, P323, DOI 10.1016/j.ijrobp.2006.10.010
   Hunn MK, 2015, J NEURO-ONCOL, V121, P319, DOI 10.1007/s11060-014-1635-7
   Inogés S, 2017, J TRANSL MED, V15, P0, DOI 10.1186/s12967-017-1202-z
   KAPLAN EL, 1958, J AM STAT ASSOC, V53, P457, DOI 10.2307/2281868
   Liau LM, 2018, J TRANSL MED, V16, P0, DOI 10.1186/s12967-018-1507-6
   Louis DN, 2016, ACTA NEUROPATHOL, V131, P803, DOI 10.1007/s00401-016-1545-1
   Nguyen LV, 2012, NAT REV CANCER, V12, P133, DOI 10.1038/nrc3184
   Okada H, 2015, LANCET ONCOL, V16, PE534, DOI 10.1016/S1470-2045(15)00088-1
   Safari Mojdeh, 2015, J STEM CELLS, V10, P271, DOI jsc.2015.10.4.271
   Stupp R, 2005, NEW ENGL J MED, V352, P987, DOI 10.1056/NEJMoa043330
   Stupp R, 2017, JAMA-J AM MED ASSOC, V318, P2306, DOI 10.1001/jama.2017.18718
   Stupp R, 2014, LANCET ONCOL, V15, P1100, DOI 10.1016/S1470-2045(14)70379-1
   Wang XJ, 2015, J SURG ONCOL, V111, P862, DOI 10.1002/jso.23897
   Weller M, 2017, LANCET ONCOL, V18, P1373, DOI 10.1016/S1470-2045(17)30517-X
NR 33
TC 29
Z9 29
U1 4
U2 10
PU BMC
PI LONDON
PA CAMPUS, 4 CRINAN ST, LONDON N1 9XW, ENGLAND
SN 
EI 1756-9966
J9 J EXP CLIN CANC RES
JI J. Exp. Clin. Cancer Res.
PD DEC 14
PY 2022
VL 41
IS 1
BP 
EP 
DI 10.1186/s13046-022-02552-6
PG 9
WC Oncology
SC Oncology
GA 7B5WQ
UT WOS:000899203500001
PM 36517865
DA 2025-02-17
ER

PT J
AU Mensali, N
   Inderberg, EM
AF Mensali, Nadia
   Inderberg, Else Marit
TI Emerging Biomarkers for Immunotherapy in Glioblastoma
SO CANCERS
LA English
DT Review
DE glioblastoma; immunotherapy; biomarkers; tumour infiltrating lymphocytes; immunoprofiling
ID newly-diagnosed glioblastoma; long-term survival; phase-ii trial; t-cells; double-blind; peptide vaccination; randomized phase-3; dendritic cells; prognostic role; breast-cancer
AB Simple Summary Immunotherapy has shown clinical benefits in several solid cancers; still, glioblastoma remains very challenging to treat. Glioblastoma is the most frequent brain cancer and displays great heterogeneity. The standard of care has remained the same for over fifteen years, and to overcome the therapeutic limitations, emerging immune correlates of therapy responses and improved prognosis should be further developed for a more personalized therapy approach and increased clinical responses. Immunotherapy has shown clinical benefits in several solid malignancies-in particular, melanoma and non-small cell lung cancer. However, in other solid tumours such as glioblastoma (GBM), the response to immunotherapy has been more variable, and except for anti-PD-1 for patients with microsatellite instable (MSI)+ cancers, no immunotherapy is currently approved for GBM patients. GBM is the most common and most aggressive brain cancer with a very poor prognosis and a median overall survival of 15 months. A few prognostic biomarkers have been identified and are used to some extent, but apart from MSI, no biomarkers are used for patient stratification for treatments other than the standard of care, which was established 15 years ago. Around 25% of new treatments investigated in GBM are immunotherapies. Recent studies indicate that the use of integrated and validated immune correlates predicting the response and guiding treatments could improve the efficacy of immunotherapy in GBM. In this review, we will give an overview of the current status of immunotherapy and biomarkers in use in GBM with the main challenges of treatment in this disease. We will also discuss emerging biomarkers that could be used in future immunotherapy strategies for patient stratification and potentially improved treatment efficacy.
C1 [Mensali, Nadia; Inderberg, Else Marit] Oslo Univ Hosp, Dept Cellular Therapy, Translat Res Unit, N-0379 Oslo, Norway.
C3 University of Oslo
RP Inderberg, EM (通讯作者)，Oslo Univ Hosp, Dept Cellular Therapy, Translat Res Unit, N-0379 Oslo, Norway.
EM nadia.mensali@rr-research.no; elsin@rr-research.no
FU South-Eastern Norway Regional Health Authority [2019004]
CR Abdelfattah N, 2022, NAT COMMUN, V13, P0, DOI 10.1038/s41467-022-28372-y
   Ahluwalia MS, 2018, J CLIN ONCOL, V36, P0, DOI 10.1200/JCO.2018.36.15_suppl.2041
   Ahmed N, 2017, JAMA ONCOL, V3, P1094, DOI 10.1001/jamaoncol.2017.0184
   Alexandrov LB, 2013, NATURE, V500, P415, DOI 10.1038/nature12477
   Allen BD, 2022, FREE RADICAL BIO MED, V178, P189, DOI 10.1016/j.freeradbiomed.2021.12.002
   Amelot A, 2015, PLOS ONE, V10, P0, DOI 10.1371/journal.pone.0130596
   Angell HK, 2020, CLIN CANCER RES, V26, P332, DOI 10.1158/1078-0432.CCR-18-1851
   Aslan K, 2020, NAT COMMUN, V11, P0, DOI 10.1038/s41467-020-14642-0
   Awada G, 2020, J IMMUNOTHER CANCER, V8, P0, DOI 10.1136/jitc-2020-001146
   Badie B, 2021, J CLIN ONCOL, V39, P0, DOI 10.1200/JCO.2021.39.15_suppl.TPS2662
   Bagley S, 2019, NEURO-ONCOLOGY, V21, P221
   Balachandran VP, 2017, NATURE, V551, P512, DOI 10.1038/nature24462
   Batich K, 2021, NEURO-ONCOLOGY, V23, P51
   Bausart M, 2022, J EXP CLIN CANC RES, V41, P0, DOI 10.1186/s13046-022-02251-2
   Bayik D, 2020, CANCER DISCOV, V10, P1210, DOI 10.1158/2159-8290.CD-19-1355
   Bi WL, 2014, NEURO-ONCOLOGY, V16, P1159, DOI 10.1093/neuonc/nou166
   Bienkowski M, 2015, CURR OPIN NEUROL, V28, P647, DOI 10.1097/WCO.0000000000000251
   Blitz SE, 2022, INT J MOL SCI, V23, P0, DOI 10.3390/ijms23031808
   Bloch O, 2017, CLIN CANCER RES, V23, P3575, DOI 10.1158/1078-0432.CCR-16-1369
   Bockorny B, 2020, NAT MED, V26, P878, DOI 10.1038/s41591-020-0880-x
   Bouffet E, 2016, J CLIN ONCOL, V34, P2206, DOI 10.1200/JCO.2016.66.6552
   Brown CE, 2016, NEW ENGL J MED, V375, P2561, DOI 10.1056/NEJMoa1610497
   Brown CE, 2015, CLIN CANCER RES, V21, P4062, DOI 10.1158/1078-0432.CCR-15-0428
   Burger MC, 2019, FRONT IMMUNOL, V10, P0, DOI 10.3389/fimmu.2019.02683
   Casarrubios M, 2021, CLIN CANCER RES, V27, P5878, DOI 10.1158/1078-0432.CCR-21-1200
   Castro LNG, 2021, NEURO-ONCOL PRACT, V8, P4, DOI 10.1093/nop/npaa055
   Chan HY, 2021, J NEURO-ONCOL, V151, P375, DOI 10.1007/s11060-020-03481-0
   Charles NA, 2012, GLIA, V60, P502, DOI 10.1002/glia.21264
   Chen PL, 2016, CANCER DISCOV, V6, P827, DOI 10.1158/2159-8290.CD-15-1545
   Chen ZH, 2018, FRONT IMMUNOL, V9, P0, DOI 10.3389/fimmu.2018.01004
   Cloughesy TF, 2019, NAT MED, V25, P477, DOI 10.1038/s41591-018-0337-7
   Cobbs CS, 2002, CANCER RES, V62, P3347
   Combs SE, 2011, RADIAT ONCOL, V6, P0, DOI 10.1186/1748-717X-6-115
   Crane CA, 2013, CLIN CANCER RES, V19, P205, DOI 10.1158/1078-0432.CCR-11-3358
   De Groot JF, 2018, J CLIN ONCOL, V36, P2008
   Del Bianco P, 2022, FRONT IMMUNOL, V12, P0, DOI 10.3389/fimmu.2021.809826
   Diaz-Montero CM, 2014, SEMIN ONCOL, V41, P174, DOI 10.1053/j.seminoncol.2014.02.003
   Domchek SM, 2007, CANCER RES, V67, P10546, DOI 10.1158/0008-5472.CAN-07-2765
   Dutoit V, 2020, NEURO-ONCOLOGY, V22, P34
   Dutoit V, 2012, BRAIN, V135, P1042, DOI 10.1093/brain/aws042
   Fecci PE, 2007, CLIN CANCER RES, V13, P2158, DOI 10.1158/1078-0432.CCR-06-2070
   Felsberg J, 2017, CLIN CANCER RES, V23, P6846, DOI 10.1158/1078-0432.CCR-17-0890
   Galon J, 2006, SCIENCE, V313, P1960, DOI 10.1126/science.1129139
   Gan HK, 2009, J CLIN NEUROSCI, V16, P748, DOI 10.1016/j.jocn.2008.12.005
   Garcia-Martinez A, 2017, VIROL J, V14, P0, DOI 10.1186/s12985-017-0885-3
   Ghobrial IM, 2020, CLIN CANCER RES, V26, P344, DOI 10.1158/1078-0432.CCR-19-0647
   Gieryng A, 2017, LAB INVEST, V97, P498, DOI 10.1038/labinvest.2017.19
   Goff SL, 2019, J IMMUNOTHER, V42, P126, DOI 10.1097/CJI.0000000000000260
   Golinelli G, 2020, CANCER GENE THER, V27, P558, DOI 10.1038/s41417-018-0062-x
   Pimenta MGT, 2021, BRAIN PATHOL, V31, P365, DOI 10.1111/bpa.12927
   Gromeier M, 2021, NAT COMMUN, V12, P0, DOI 10.1038/s41467-020-20469-6
   Hambardzumyan D, 2016, NAT NEUROSCI, V19, P20, DOI 10.1038/nn.4185
   Han S, 2014, BRIT J CANCER, V110, P2560, DOI 10.1038/bjc.2014.162
   Han S, 2016, ONCOL LETT, V12, P2924, DOI 10.3892/ol.2016.4944
   Hegi ME, 2005, NEW ENGL J MED, V352, P997, DOI 10.1056/NEJMoa043331
   Hilf N, 2019, NATURE, V565, P240, DOI 10.1038/s41586-018-0810-y
   Isci D, 2022, CANCERS, V14, P0, DOI 10.3390/cancers14010130
   Jackson CM, 2019, NAT IMMUNOL, V20, P1100, DOI 10.1038/s41590-019-0433-y
   Jacobs SM, 2022, EUR J NUCL MED MOL I, V49, P481, DOI 10.1007/s00259-021-05196-4
   Jacques FH, 2021, NEURO-ONCOL ADV, V3, P0, DOI 10.1093/noajnl/vdab118
   Jaskoll T, 2001, BMC DEV BIOL, V1, P5, DOI 10.1186/1471-213X-1-5
   Ji N, 2018, JCI INSIGHT, V3, P0, DOI 10.1172/jci.insight.99145
   Jin LC, 2018, NEURO-ONCOLOGY, V20, P55, DOI 10.1093/neuonc/nox116
   Keskin DB, 2019, NATURE, V565, P234, DOI 10.1038/s41586-018-0792-9
   Khalsa JK, 2021, CELLS-BASEL, V10, P0, DOI 10.3390/cells10030491
   Kjeldsen JW, 2021, NAT MED, V27, P2212, DOI 10.1038/s41591-021-01544-x
   Komohara Y, 2008, J PATHOL, V216, P15, DOI 10.1002/path.2370
   Lakshmanachetty S, 2021, CELLS-BASEL, V10, P0, DOI 10.3390/cells10040893
   Li Chunzhao, 2020, CHIN NEUROSURG J, V6, P31, DOI 10.1186/s41016-020-00211-3
   Liau LM, 2018, J TRANSL MED, V16, P0, DOI 10.1186/s12967-018-1507-6
   Lim M, 2018, NAT REV CLIN ONCOL, V15, P422, DOI 10.1038/s41571-018-0003-5
   Linhares P, 2020, INT J MOL SCI, V21, P0, DOI 10.3390/ijms21165809
   Liu ZJ, 2017, ONCOIMMUNOLOGY, V6, P0, DOI 10.1080/2162402X.2016.1252894
   Lohr J, 2011, CLIN CANCER RES, V17, P4296, DOI 10.1158/1078-0432.CCR-10-2557
   Louveau A, 2015, NATURE, V523, P337, DOI 10.1038/nature14432
   Luksza M, 2017, NATURE, V551, P517, DOI 10.1038/nature24473
   Magri S, 2021, CANCERS, V13, P0, DOI 10.3390/cancers13246178
   MANDEVILLE R, 1982, CANCER-AM CANCER SOC, V50, P1280, DOI 10.1002/1097-0142(19821001)50:7<1280::AID-CNCR2820500710>3.0.CO;2-2
   McGranahan N, 2016, SCIENCE, V351, P1463, DOI 10.1126/science.aaf1490
   Medikonda R, 2021, J NEURO-ONCOL, V151, P41, DOI 10.1007/s11060-020-03448-1
   Migliorini D, 2019, NEURO-ONCOLOGY, V21, P923, DOI 10.1093/neuonc/noz040
   Mohme M, 2020, FRONT IMMUNOL, V11, P0, DOI 10.3389/fimmu.2020.00205
   Mohme M, 2018, CLIN CANCER RES, V24, P4187, DOI 10.1158/1078-0432.CCR-17-2617
   Montano Nicola, 2016, J CLIN TRANSL RES, V2, P3
   Nehama D, 2019, EBIOMEDICINE, V47, P33, DOI 10.1016/j.ebiom.2019.08.030
   Nguyen HN, 2017, NEURO-ONCOLOGY, V19, P394, DOI 10.1093/neuonc/now189
   ORourke DM, 2017, SCI TRANSL MED, V9, P0, DOI 10.1126/scitranslmed.aaa0984
   Omuro A, 2018, NEURO-ONCOLOGY, V20, P674, DOI 10.1093/neuonc/nox208
   Ooi YC, 2014, CLIN NEUROL NEUROSUR, V119, P125, DOI 10.1016/j.clineuro.2013.12.004
   Ostrom QT, 2019, NEURO-ONCOLOGY, V21, PV1, DOI 10.1093/neuonc/noz150
   Park J, 2019, CLIN CANCER RES, V25, P2549, DOI 10.1158/1078-0432.CCR-18-2564
   Nguyen P, 2020, MOL THER-ONCOLYTICS, V18, P202, DOI 10.1016/j.omto.2020.06.018
   Phuphanich S, 2013, CANCER IMMUNOL IMMUN, V62, P125, DOI 10.1007/s00262-012-1319-0
   Platten M, 2021, NATURE, V592, P463, DOI 10.1038/s41586-021-03363-z
   Platten M, 2018, J CLIN ONCOL, V36, P0, DOI 10.1200/JCO.2018.36.15_suppl.2001
   Prapa M, 2021, NPJ PRECIS ONCOL, V5, P0, DOI 10.1038/s41698-021-00233-9
   Preusser M, 2017, ESMO OPEN, V2, P0, DOI 10.1136/esmoopen-2017-000194
   Rafiq S, 2020, NAT REV CLIN ONCOL, V17, P147, DOI 10.1038/s41571-019-0297-y
   Rahbar A, 2015, ONCOIMMUNOLOGY, V4, P0, DOI 10.4161/2162402X.2014.982391
   Rahman M, 2019, ONCOIMMUNOLOGY, V8, P0, DOI 10.1080/2162402X.2018.1514921
   Rampling R, 2016, CLIN CANCER RES, V22, P4776, DOI 10.1158/1078-0432.CCR-16-0506
   Rapp M, 2018, TRIALS, V19, P0, DOI 10.1186/s13063-018-2659-7
   Ratnam NM, 2021, NEURO-ONCOL ADV, V3, P0, DOI 10.1093/noajnl/vdaa161
   Reap EA, 2018, CANCER RES, V78, P256, DOI 10.1158/0008-5472.CAN-17-0469
   Reardon DA, 2020, JAMA ONCOL, V6, P1003, DOI 10.1001/jamaoncol.2020.1024
   Reardon DA, 2020, CLIN CANCER RES, V26, P1586, DOI 10.1158/1078-0432.CCR-18-1140
   Reardon DA, 2019, J CLIN ONCOL, V37, P0, DOI 10.1200/JCO.2019.37.15_suppl.2032
   Reardona DA, 2017, NEURO-ONCOLOGY, V19, P21, DOI 10.1093/neuonc/nox036.071
   Roesch S, 2018, INT J MOL SCI, V19, P0, DOI 10.3390/ijms19020436
   Sager O, 2018, NEUROIMMUNOL. NEUROINFLAMM, V5, P25, DOI 10.20517/2347-8659.2018.12
   Sampson JH, 2016, J CLIN ONCOL, V34, P0, DOI 10.1200/JCO.2016.34.15_suppl.TPS2079
   Sampson JH, 2011, NEURO-ONCOLOGY, V13, P324, DOI 10.1093/neuonc/noq157
   Sampson JH, 2010, J CLIN ONCOL, V28, P4722, DOI 10.1200/JCO.2010.28.6963
   Schäfer N, 2019, J TRANSL MED, V17, P0, DOI 10.1186/s12967-019-1846-y
   Schalper KA, 2019, NAT MED, V25, P470, DOI 10.1038/s41591-018-0339-5
   Schumacher T, 2014, NATURE, V512, P324, DOI 10.1038/nature13387
   Scott JN, 1999, ANN NEUROL, V46, P183, DOI 10.1002/1531-8249(199908)46:2<183::AID-ANA7>3.3.CO;2-Z
   Seyfrid M, 2022, J IMMUNOTHER CANCER, V10, P0, DOI 10.1136/jitc-2021-003289
   Shaim H, 2021, J CLIN INVEST, V131, P0, DOI 10.1172/JCI142116
   Soderberg-Naucler Cecilia, 2015, WORLD J EXP MED, V5, P1, DOI 10.5493/wjem.v5.i1.1
   Sottoriva A, 2013, P NATL ACAD SCI USA, V110, P4009, DOI 10.1073/pnas.1219747110
   Stupp R, 2009, LANCET ONCOL, V10, P459, DOI 10.1016/S1470-2045(09)70025-7
   Suryadevara CM, 2018, ONCOIMMUNOLOGY, V7, P0, DOI 10.1080/2162402X.2018.1434464
   Swartz AM, 2018, EXPERT OPIN BIOL TH, V18, P1159, DOI 10.1080/14712598.2018.1531846
   Tang X, 2021, SIGNAL TRANSDUCT TAR, V6, P0, DOI 10.1038/s41392-021-00505-7
   Tomaszewski W, 2019, CLIN CANCER RES, V25, P4202, DOI 10.1158/1078-0432.CCR-18-1627
   Vik-Mo EO, 2013, CANCER IMMUNOL IMMUN, V62, P1499, DOI 10.1007/s00262-013-1453-3
   Wang DR, 2020, SCI TRANSL MED, V12, P0, DOI 10.1126/scitranslmed.aaw2672
   Weller M, 2021, NEURO-ONCOLOGY, V23, P55
   Weller M, 2017, LANCET ONCOL, V18, P1373, DOI 10.1016/S1470-2045(17)30517-X
   Wen PY, 2019, CLIN CANCER RES, V25, P5799, DOI 10.1158/1078-0432.CCR-19-0261
   Wick WG, 2013, NEUROLOGY, V81, P1515, DOI 10.1212/WNL.0b013e3182a95680
   Woroniecka K, 2018, CLIN CANCER RES, V24, P4175, DOI 10.1158/1078-0432.CCR-17-1846
   Woroniecka KI, 2018, CLIN CANCER RES, V24, P3792, DOI 10.1158/1078-0432.CCR-18-0047
   Wu A, 2019, J NEURO-ONCOL, V143, P241, DOI 10.1007/s11060-019-03172-5
   Yaghi NK, 2022, BIOMEDICINES, V10, P0, DOI 10.3390/biomedicines10020427
   Yan M, 2015, CANCER METAST REV, V34, P157, DOI 10.1007/s10555-015-9552-6
   Yang I, 2010, J CLIN NEUROSCI, V17, P1381, DOI 10.1016/j.jocn.2010.03.031
   Zeng J, 2013, INT J RADIAT ONCOL, V86, P343, DOI 10.1016/j.ijrobp.2012.12.025
   Zhang HY, 2021, HEREDITAS, V158, P0, DOI 10.1186/s41065-021-00193-x
   Zhao J, 2019, NAT MED, V25, P462, DOI 10.1038/s41591-019-0349-y
NR 141
TC 8
Z9 8
U1 1
U2 12
PU MDPI
PI BASEL
PA ST ALBAN-ANLAGE 66, CH-4052 BASEL, SWITZERLAND
SN 
EI 2072-6694
J9 CANCERS
JI Cancers
PD APR 15
PY 2022
VL 14
IS 8
BP 
EP 
DI 10.3390/cancers14081940
PG 33
WC Oncology
SC Oncology
GA 0S1FD
UT WOS:000786026200001
PM 35454848
DA 2025-02-17
ER

PT J
AU Bryukhovetskiy, I
AF Bryukhovetskiy, Igor
TI Cell-based immunotherapy of glioblastoma multiforme
SO ONCOLOGY LETTERS
LA English
DT Review
DE glioblastoma multiforme; cancer stem cells; temozolomide; hematopoietic stem cells; immunotherapy; extracellular matrix; transforming growth factor-beta
ID cancer stem-cells; corticosteroids compromise survival; central-nervous-system; immune-check-point; t-cells; intratumoral heterogeneity; functional-analysis; malignant gliomas; dendritic cells; clinical-trial
AB Glioblastoma multiforme (GBM) is the most aggressive and lethal primary glial brain tumor. It has an unfavorable prognosis and relatively ineffective treatment protocols, with the median survival of patients being similar to 15 months. Tumor resistance to treatment is associated with its cancer stem cells (CSCs). At present, there is no medication or technologies that have the ability to completely eradicate CSCs, and immunotherapy (IT) is only able to prolong the patient's life. The present review aimed to investigate systemic solutions for issues associated with immunosuppression, such as ineffective IT and the creation of optimal conditions for CSCs to fulfill their lethal potential. The present review also investigated the main methods involved in local immunosuppression treatment, and highlighted the associated disadvantages. In addition, novel treatment options and targets for the elimination and regulation of CSCs with adaptive and active IT are discussed. Antagonists of TGF-beta inhibitors, immune checkpoints and other targeted medication are also summarized. The role of normal hematopoietic stem cells (HSCs) in the mechanisms underlying systemic immune suppression development in cases of GBM is analyzed, and the potential reprogramming of HSCs during their interaction with cancer cells is discussed. Moreover, the present review emphasizes the importance of the aforementioned interactions in the development of immune tolerance and the inactivation of the immune system in neoplastic processes. The possibility of solving the problem of systemic immunosuppression during transplantation of donor HSCs is discussed.
C1 [Bryukhovetskiy, Igor] Far Eastern Fed Univ, Med Ctr, Sch Med, 10 Ajax Bay, Vladivostok 690091, Russia.
C3 Far Eastern Federal University
RP Bryukhovetskiy, I (通讯作者)，Far Eastern Fed Univ, Med Ctr, Sch Med, 10 Ajax Bay, Vladivostok 690091, Russia.
EM igbryukhovetskiy@gmail.com
CR de la Rocha AMA, 2014, AM J CANCER RES, V4, P312
   Affinito A, 2020, MOL THER-NUCL ACIDS, V20, P176, DOI 10.1016/j.omtn.2020.02.005
   Ahmed N, 2017, JAMA ONCOL, V3, P1094, DOI 10.1001/jamaoncol.2017.0184
   Ahmed SI, 2018, CUREUS J MED SCIENCE, V10, P0, DOI 10.7759/cureus.3439
   Akkari L, 2020, SCI TRANSL MED, V12, P0, DOI 10.1126/scitranslmed.aaw7843
   Alkhalili K, 2016, NEUROSURGERY, V79, PN15, DOI 10.1227/01.neu.0000499707.66337.09
   Altmann C, 2019, CANCERS, V11, P0, DOI 10.3390/cancers11040448
   Alvarez-Satta M, 2019, AGEING RES REV, V52, P53, DOI 10.1016/j.arr.2019.04.004
   Alvarez-Satta M, 2018, THER ADV MED ONCOL, V10, P0, DOI 10.1177/1758835918801169
   Ammendola M, 2020, ONCOLOGY-BASEL, V98, P755, DOI 10.1159/000509039
   Ando Makoto, 2020, IMMUNOL MED, V43, P1, DOI 10.1080/25785826.2019.1698261
   Anthony P, 2018, SEMIN ONCOL NURS, V34, P454, DOI 10.1016/j.soncn.2018.10.007
   Arora S, 2019, CL LYMPH MYELOM LEUK, V19, P200, DOI 10.1016/j.clml.2018.12.010
   Authier A, 2015, INT J CANCER, V136, P2566, DOI 10.1002/ijc.29309
   Baeza-Kallee N, 2019, CANCERS, V11, P0, DOI 10.3390/cancers11091267
   Bao SD, 2006, NATURE, V444, P756, DOI 10.1038/nature05236
   Beccari L, 2018, NATURE, V562, P272, DOI 10.1038/s41586-018-0578-0
   Beier Christoph P, 2011, FRONT BIOSCI (ELITE ED), V3, P701, DOI 10.2741/e280
   Beier D, 2011, MOL CANCER, V10, P0, DOI 10.1186/1476-4598-10-128
   Bhaduri A, 2020, CELL STEM CELL, V26, P48, DOI 10.1016/j.stem.2019.11.015
   Bhawe KM, 2016, METHODS MOL BIOL, V1375, P195, DOI 10.1007/7651_2015_245
   Bielamowicz K, 2018, NEURO-ONCOLOGY, V20, P506, DOI 10.1093/neuonc/nox182
   Birch JL, 2020, CELL SIGNAL, V72, P0, DOI 10.1016/j.cellsig.2020.109638
   Bloch O, 2013, CLIN CANCER RES, V19, P3165, DOI 10.1158/1078-0432.CCR-12-3314
   Blumenthal DT, 2017, NEURO-ONCOLOGY, V19, P1119, DOI 10.1093/neuonc/nox025
   Bogdahn U, 2011, NEURO-ONCOLOGY, V13, P132, DOI 10.1093/neuonc/noq142
   Bonnet D, 1997, NAT MED, V3, P730, DOI 10.1038/nm0797-730
   Bostian ACL, 2016, CHEM RES TOXICOL, V29, P101, DOI 10.1021/acs.chemrestox.5b00452
   Brown CE, 2016, NEW ENGL J MED, V375, P2561, DOI 10.1056/NEJMoa1610497
   Bryukhovetskiy A, 2014, CELL TRANSPLANT, V23, PS151, DOI 10.3727/096368914X684907
   Bryukhovetskiy AS, 2020, PROG BRAIN RES, V258, P381, DOI 10.1016/bs.pbr.2020.09.005
   Bryukhovetskiy I, 2020, INT REV NEUROBIOL, V151, P219, DOI 10.1016/bs.irn.2020.03.007
   Bryukhovetskiy I, 2016, ONCOL LETT, V12, P1721, DOI 10.3892/ol.2016.4886
   Bryukhovetskiy I, 2016, ONCOL LETT, V12, P1581, DOI 10.3892/ol.2016.4756
   Bryukhovetskiy I, 2016, ONCOL REP, V35, P639, DOI 10.3892/or.2015.4404
   Bryukhovetskiy IS, 2016, MOL MED REP, V14, P4511, DOI 10.3892/mmr.2016.5852
   Bryukhovetskiy IS, 2015, ONCOL LETT, V9, P1839, DOI 10.3892/ol.2015.2952
   Butti R, 2019, INT J BIOCHEM CELL B, V107, P38, DOI 10.1016/j.biocel.2018.12.001
   Byun HK, 2019, RADIAT ONCOL, V14, P0, DOI 10.1186/s13014-019-1256-6
   Calvi LM, 2015, BLOOD, V126, P2443, DOI 10.1182/blood-2015-07-533588
   Cannarile MA, 2017, J IMMUNOTHER CANCER, V5, P0, DOI 10.1186/s40425-017-0257-y
   da Fonseca ACC, 2016, ADV EXP MED BIOL, V949, P245, DOI 10.1007/978-3-319-40764-7_12
   Chang CN, 2011, J CLIN NEUROSCI, V18, P1048, DOI 10.1016/j.jocn.2010.11.034
   Chen C, 2020, J INT MED RES, V48, P0, DOI 10.1177/0300060520951395
   Chen ZH, 2018, FRONT IMMUNOL, V9, P0, DOI 10.3389/fimmu.2018.01004
   Choi BD, 2019, CLIN CANCER RES, V25, P2042, DOI 10.1158/1078-0432.CCR-18-1625
   Chongsathidkiet P, 2018, NAT MED, V24, P1459, DOI 10.1038/s41591-018-0135-2
   Colwell N, 2017, NEURO-ONCOLOGY, V19, P887, DOI 10.1093/neuonc/now258
   Cuoco JA, 2018, WORLD NEUROSURG, V120, P302, DOI 10.1016/j.wneu.2018.08.202
   De Felice F, 2019, CRIT REV ONCOL HEMAT, V138, P60, DOI 10.1016/j.critrevonc.2019.03.019
   De Felice F, 2017, CURR CANCER DRUG TAR, V17, P282, DOI 10.2174/1568009616666160813183738
   De Haan P, 2021, HUM VACC IMMUNOTHER, V17, P14, DOI 10.1080/21645515.2020.1757989
   de Laval B, 2020, CELL STEM CELL, V26, P657, DOI 10.1016/j.stem.2020.01.017
   Dehhaghi M, 2020, FRONT CELL DEV BIOL, V8, P0, DOI 10.3389/fcell.2020.562812
   Derynck R, 2021, NAT REV CLIN ONCOL, V18, P9, DOI 10.1038/s41571-020-0403-1
   Desjardins A, 2018, NEW ENGL J MED, V379, P150, DOI 10.1056/NEJMoa1716435
   Di Giacomo AM, 2017, CYTOKINE GROWTH F R, V36, P33, DOI 10.1016/j.cytogfr.2017.07.002
   Di Nunno V, 2020, EXPERT REV ANTICANC, V20, P785, DOI 10.1080/14737140.2020.1807949
   Di Tacchio M, 2019, CANCER IMMUNOL RES, V7, P1910, DOI 10.1158/2326-6066.CIR-18-0865
   Diplas BH, 2018, NAT COMMUN, V9, P0, DOI 10.1038/s41467-018-04448-6
   Elsamadicy AA, 2017, EXPERT OPIN BIOL TH, V17, P507, DOI 10.1080/14712598.2017.1299705
   Fecci PE, 2019, J NEUROSURG, V131, P657, DOI 10.3171/2019.5.JNS181762
   Gerstner ER, 2017, LANCET ONCOL, V18, P1294, DOI 10.1016/S1470-2045(17)30619-8
   Gigliotti MJ, 2018, STEREOT FUNCT NEUROS, V96, P289, DOI 10.1159/000493545
   Gimple RC, 2019, GENE DEV, V33, P591, DOI 10.1101/gad.324301.119
   Grossman SA, 2011, CLIN CANCER RES, V17, P5473, DOI 10.1158/1078-0432.CCR-11-0774
   Gwin WR, 2019, ADV EXP MED BIOL, V1168, P117, DOI 10.1007/978-3-030-24100-1_8
   Herz J, 2018, METHODS MOL BIOL, V1846, P141, DOI 10.1007/978-1-4939-8712-2_9
   Holladay FP, 1996, J NEURO-ONCOL, V27, P179
   Iglesia RP, 2019, INT J MOL SCI, V20, P0, DOI 10.3390/ijms20225794
   Jackson CM, 2019, NAT IMMUNOL, V20, P1100, DOI 10.1038/s41590-019-0433-y
   Jakovlevs A, 2019, POL J PATHOL, V70, P246, DOI 10.5114/PJP.2019.93126
   Kazmi F, 2019, J NEURO-ONCOL, V142, P79, DOI 10.1007/s11060-018-03064-0
   Khan MB, 2017, NEUROSURGERY, V80, PN33, DOI 10.1093/neuros/nyx105
   Khotimchenko R, 2021, BIOMEDICINES, V9, P0, DOI 10.3390/biomedicines9080886
   Kijima N, 2014, ANTICANCER RES, V34, P61
   Kim MM, 2018, CANCER J, V24, P180, DOI 10.1097/PPO.0000000000000326
   Kim WJ, 2019, J NEURO-ONCOL, V143, P321, DOI 10.1007/s11060-019-03167-2
   Klement RJ, 2017, BRAIN, V140, P0, DOI 10.1093/brain/aww324
   Kong ZR, 2018, HUM VACC IMMUNOTHER, V14, P255, DOI 10.1080/21645515.2017.1388481
   Land CA, 2020, J TRANSL MED, V18, P0, DOI 10.1186/s12967-020-02598-0
   Lathia JD, 2015, GENE DEV, V29, P1203, DOI 10.1101/gad.261982.115
   Lee YS, 2019, INT REV CEL MOL BIO, V348, P123, DOI 10.1016/bs.ircmb.2019.07.006
   Lesueur P, 2019, BMC CANCER, V19, P0, DOI 10.1186/s12885-019-5413-y
   Lettini G, 2020, HISTOL HISTOPATHOL, V35, P25, DOI 10.14670/HH-18-153
   Li L, 2020, FRONT IMMUNOL, V11, P0, DOI 10.3389/fimmu.2020.594271
   Lim M, 2018, NAT REV CLIN ONCOL, V15, P422, DOI 10.1038/s41571-018-0003-5
   Litak J, 2019, INT J MOL SCI, V20, P0, DOI 10.3390/ijms20215347
   Liu GT, 2003, J IMMUNOTHER, V26, P301, DOI 10.1097/00002371-200307000-00002
   Louis DN, 2016, ACTA NEUROPATHOL, V131, P803, DOI 10.1007/s00401-016-1545-1
   Louveau Antoine, 2015, REV MED SUISSE, V11, P1462
   Ludwig K, 2017, J NEURO-ONCOL, V134, P505, DOI 10.1007/s11060-017-2379-y
   Lukas RV, 2019, ONCOLOGY-NY, V33, P91
   Massagué J, 2008, CELL, V134, P215, DOI 10.1016/j.cell.2008.07.001
   McGranahan T, 2019, CURR TREAT OPTION ON, V20, P0, DOI 10.1007/s11864-019-0619-4
   MEDAWAR PB, 1948, BRIT J EXP PATHOL, V29, P58
   Milkina E, 2018, ONCOL REP, V40, P2595, DOI 10.3892/or.2018.6671
   Mitchell DA, 2015, CANCER IMMUNOL RES, V3, P320, DOI 10.1158/2326-6066.CIR-14-0100
   Miyatake SI, 2020, J NEURO-ONCOL, V149, P1, DOI 10.1007/s11060-020-03586-6
   Mohme M, 2018, CLIN CANCER RES, V24, P4187, DOI 10.1158/1078-0432.CCR-17-2617
   Munro MJ, 2018, J CLIN PATHOL, V71, P110, DOI 10.1136/jclinpath-2017-204739
   Najafi M, 2019, LIFE SCI, V234, P0, DOI 10.1016/j.lfs.2019.116781
   Nam JY, 2017, J ONCOL PRACT, V13, P629, DOI 10.1200/JOP.2017.025536
   Neagu MR, 2015, IMMUNOTHERAPY-UK, V7, P603, DOI 10.2217/imt.15.39
   Oji Y, 2016, INT J CANCER, V139, P1391, DOI 10.1002/ijc.30182
   Omuro A, 2013, JAMA-J AM MED ASSOC, V310, P1842, DOI 10.1001/jama.2013.280319
   Osswald M, 2015, NATURE, V528, P93, DOI 10.1038/nature16071
   Ottevanger PB, 2017, SEMIN CANCER BIOL, V44, P67, DOI 10.1016/j.semcancer.2017.04.009
   Parney IF, 2006, J NEURO-ONCOL, V78, P71, DOI 10.1007/s11060-005-9058-0
   Patel AP, 2014, SCIENCE, V344, P1396, DOI 10.1126/science.1254257
   Persano L, 2013, BIOCHEM PHARMACOL, V85, P612, DOI 10.1016/j.bcp.2012.10.001
   Pitter KL, 2016, BRAIN, V139, P1458, DOI 10.1093/brain/aww046
   Pointer KB, 2014, NEUROCHEM INT, V71, P1, DOI 10.1016/j.neuint.2014.03.005
   Prionisti I, 2019, FRONT PHARMACOL, V10, P0, DOI 10.3389/fphar.2019.00506
   Qazi MA, 2017, ANN ONCOL, V28, P1448, DOI 10.1093/annonc/mdx169
   Qazi MA, 2018, CANCER RES, V78, P5023, DOI 10.1158/0008-5472.CAN-18-0267
   Qu K, 2008, J THEOR BIOL, V250, P606, DOI 10.1016/j.jtbi.2007.10.019
   Reardon DA, 2020, JAMA ONCOL, V6, P1003, DOI 10.1001/jamaoncol.2020.1024
   Reardon DA, 2017, SEMIN IMMUNOPATHOL, V39, P225, DOI 10.1007/s00281-016-0616-7
   Saikali S, 2007, J NEURO-ONCOL, V81, P139, DOI 10.1007/s11060-006-9220-3
   Salinas RD, 2020, CNS DRUGS, V34, P127, DOI 10.1007/s40263-019-00687-3
   Sampson JH, 2020, NAT REV CANCER, V20, P12, DOI 10.1038/s41568-019-0224-7
   Sampson JH, 2011, NEURO-ONCOLOGY, V13, P324, DOI 10.1093/neuonc/noq157
   Sarah Crunkhorn, 2017, NAT REV DRUG DISCOV, V16, P602, DOI 10.1038/nrd.2017.158
   Scartoni D, 2020, J CANCER RES CLIN, V146, P1615, DOI 10.1007/s00432-020-03187-w
   Schalper KA, 2019, NAT MED, V25, P470, DOI 10.1038/s41591-018-0339-5
   Schmidt F, 2006, NEUROLOGY, V66, P587, DOI 10.1212/01.wnl.0000197792.73656.c2
   Sen Heng W, 2019, BIOCHEM PHARMACOL, V160, P121, DOI 10.1016/j.bcp.2018.12.010
   Sharifzad F, 2019, DRUG RESIST UPDATE, V42, P35, DOI 10.1016/j.drup.2018.03.003
   Shen SH, 2020, EXPERT OPIN BIOL TH, V20, P579, DOI 10.1080/14712598.2020.1727436
   Shevchenko V, 2020, INT REV NEUROBIOL, V151, P155, DOI 10.1016/bs.irn.2020.03.005
   Singh SK, 2003, CANCER RES, V63, P5821
   Soomro SH, 2017, J PAK MED ASSOC, V67, P1410
   Stupp R, 2005, NEW ENGL J MED, V352, P987, DOI 10.1056/NEJMoa043330
   Takenaka MC, 2019, NAT NEUROSCI, V22, P729, DOI 10.1038/s41593-019-0370-y
   Tan AC, 2020, CA-CANCER J CLIN, V70, P299, DOI 10.3322/caac.21613
   Taniguchi S, 2020, SCIENCE, V369, P269, DOI 10.1126/science.aay1813
   Tchoghandjian A, 2010, BRAIN PATHOL, V20, P211, DOI 10.1111/j.1750-3639.2009.00269.x
   Thomas Alissa A, 2013, CNS ONCOL, V2, P331, DOI 10.2217/cns.13.29
   Verhaak RGW, 2010, CANCER CELL, V17, P98, DOI 10.1016/j.ccr.2009.12.020
   Vik-Mo EO, 2013, CANCER IMMUNOL IMMUN, V62, P1499, DOI 10.1007/s00262-013-1453-3
   Waitkus MS, 2018, CANCER CELL, V34, P186, DOI 10.1016/j.ccell.2018.04.011
   Wang JL, 2021, NEUROSURG FOCUS, V50, P0, DOI 10.3171/2020.11.FOCUS20854
   Wang X, 2019, J EXP CLIN CANC RES, V38, P0, DOI 10.1186/s13046-019-1085-3
   Waziri A, 2010, NEUROSURG CLIN N AM, V21, P31, DOI 10.1016/j.nec.2009.08.005
   Weathers SP, 2020, CLIN CANCER RES, V26, P3565, DOI 10.1158/1078-0432.CCR-20-0176
   Weller M, 2020, CANCER TREAT REV, V87, P0, DOI 10.1016/j.ctrv.2020.102029
   Weller M, 2019, ESMO OPEN, V4, P0, DOI 10.1136/esmoopen-2019-000520
   Weller M, 2017, LANCET ONCOL, V18, P1373, DOI 10.1016/S1470-2045(17)30517-X
   Wherry EJ, 2011, NAT IMMUNOL, V12, P492, DOI 10.1038/ni.2035
   Wick A, 2020, INVEST NEW DRUG, V38, P1570, DOI 10.1007/s10637-020-00910-9
   Wood GW, 2000, J NEURO-ONCOL, V48, P113, DOI 10.1023/A:1006456421177
   Xu HS, 2017, EUR REV MED PHARMACO, V21, P3207
   Yanada M, 2020, INT J HEMATOL, V111, P93, DOI 10.1007/s12185-019-02759-y
   Yang MF, 2020, CANCERS, V12, P0, DOI 10.3390/cancers12092334
   Yovino S, 2013, CANCER INVEST, V31, P140, DOI 10.3109/07357907.2012.762780
   Zaitsev S, 2020, INT REV NEUROBIOL, V151, P253, DOI 10.1016/bs.irn.2020.03.027
   Zanetti M, 2017, NAT REV CLIN ONCOL, V14, P115, DOI 10.1038/nrclinonc.2016.67
   Zhou QY, 2015, HUM VACC IMMUNOTHER, V11, P2654, DOI 10.1080/21645515.2015.1081727
NR 159
TC 7
Z9 7
U1 1
U2 21
PU SPANDIDOS PUBL LTD
PI ATHENS
PA POB 18179, ATHENS, 116 10, GREECE
SN 1792-1074
EI 1792-1082
J9 ONCOL LETT
JI Oncol. Lett.
PD APR 15
PY 2022
VL 23
IS 4
BP 
EP 
DI 10.3892/ol.2022.13253
PG 14
WC Oncology
SC Oncology
GA ZP7PH
UT WOS:000766611600001
PM 35251352
DA 2025-02-17
ER

PT J
AU Crivii, CB
   Bosca, AB
   Melincovici, CS
   Constantin, AM
   Marginean, M
   Dronca, E
   Sufletel, R
   Gonciar, D
   Bungardean, M
   Sovrea, A
AF Crivii, Carmen-Bianca
   Bosca, Adina Bianca
   Melincovici, Carmen Stanca
   Constantin, Anne-Marie
   Marginean, Mariana
   Dronca, Eleonora
   Sufletel, Rada
   Gonciar, Diana
   Bungardean, Maria
   Sovrea, Alina
TI Glioblastoma Microenvironment and Cellular Interactions
SO CANCERS
LA English
DT Review
DE glioblastoma; microenvironment; cellular interactions
ID epithelial-mesenchymal transition; delta t-cells; tumor-associated macrophages; integrated genomic analysis; n-cadherin expression; glioma stem-cells; reactive astrocytes; dendritic cells; gap-junctions; extracellular vesicles
AB Simple Summary This paper summarizes the crosstalk between tumor/non-tumor cells and other elements of the glioblastoma (GB) microenvironment. In tumor pathology, glial cells result in the highest number of cancers, and GB is considered the most lethal tumor of the central nervous system (CNS). The tumor microenvironment (TME) is a complex peritumoral hallo composed of tumor cells and several non-tumor cells (e.g., nervous cells, stem cells, fibroblasts, vascular and immune cells), which might be a key factor for the ineffective treatment since the microenvironment modulates the biologic status of the tumor with the increase in its evasion capacity. A deeper understanding of cell-cell interactions in the TME and with the tumor cells could be the basis for a more efficient therapy. The central nervous system (CNS) represents a complex network of different cells, such as neurons, glial cells, and blood vessels. In tumor pathology, glial cells result in the highest number of cancers, and glioblastoma (GB) is considered the most lethal tumor in this region. The development of GB leads to the infiltration of healthy tissue through the interaction between all the elements of the brain network. This results in a GB microenvironment, a complex peritumoral hallo composed of tumor cells and several non-tumor cells (e.g., nervous cells, stem cells, fibroblasts, vascular and immune cells), which might be the principal factor for the ineffective treatment due to the fact that the microenvironment modulates the biologic status of the tumor with the increase in its evasion capacity. Crosstalk between glioma cells and the brain microenvironment finally inhibits the beneficial action of molecular pathways, favoring the development and invasion of the tumor and its increasing resistance to treatment. A deeper understanding of cell-cell interactions in the tumor microenvironment (TME) and with the tumor cells could be the basis for a more efficient therapy.
C1 [Crivii, Carmen-Bianca] Iuliu Hatieganu Univ Med & Pharm, Dept Morphol Sci, Anat & Embryol Discipline, Cluj Napoca 400000, Romania.
   [Bosca, Adina Bianca; Melincovici, Carmen Stanca; Constantin, Anne-Marie; Marginean, Mariana; Sufletel, Rada; Sovrea, Alina] Iuliu Hatieganu Univ Med & Pharm, Dept Morphol Sci, Histol Discipline, Cluj Napoca 400000, Romania.
   [Dronca, Eleonora] Iuliu Hatieganu Univ Med & Pharm, Dept Mol Sci, Med Genet Discipline, Cluj Napoca 400000, Romania.
   [Gonciar, Diana; Bungardean, Maria] Iuliu Hatieganu Univ Med & Pharm, Dept Morphol Sci, Pathol Anat Discipline, Cluj Napoca 400000, Romania.
C3 Iuliu Hatieganu University of Medicine & Pharmacy; Iuliu Hatieganu University of Medicine & Pharmacy; Iuliu Hatieganu University of Medicine & Pharmacy; Iuliu Hatieganu University of Medicine & Pharmacy
RP Constantin, AM (通讯作者)，Iuliu Hatieganu Univ Med & Pharm, Dept Morphol Sci, Histol Discipline, Cluj Napoca 400000, Romania.
EM bianca.crivii@umfcluj.ro; bianca.bosca@umfcluj.ro; carmen.melincovici@umfcluj.ro; annemarie.chindris@umfcluj.ro; mariana.marginean@umfcluj.ro; eleonora.dronca@umfcluj.ro; rada.sufletel@umfcluj.ro; diana.gonciar@umfcluj.ro; maria.bungardean@elearn.umfcluj.ro; simona.sovrea@umfcluj.ro
CR Ali S, 2021, PLOS ONE, V16, P0, DOI 10.1371/journal.pone.0246646
   Allavena P, 2008, CRIT REV ONCOL HEMAT, V66, P1, DOI 10.1016/j.critrevonc.2007.07.004
   Alves ALV, 2021, STEM CELL RES THER, V12, P0, DOI 10.1186/s13287-021-02231-x
   Andre-Gregoire G, 2017, CELL ADHES MIGR, V11, P164, DOI 10.1080/19336918.2016.1247145
   Nieto MA, 2016, CELL, V166, P21, DOI 10.1016/j.cell.2016.06.028
   Asano K, 2004, J NEURO-ONCOL, V70, P3, DOI 10.1023/B:NEON.0000040811.14908.f2
   Auffinger B, 2015, EXPERT REV NEUROTHER, V15, P741, DOI 10.1586/14737175.2015.1051968
   Azambuja JH, 2020, NEURO-ONCOL ADV, V2, Pvdaa056, DOI 10.1093/noajnl/vdaa056
   Azambuja JH, 2020, INT J MOL SCI, V21, P0, DOI 10.3390/ijms21113990
   Baghba R, 2020, CELL COMMUN SIGNAL, V18, P0, DOI 10.1186/s12964-020-0530-4
   Baisiwala S, 2019, STEM CELLS INT, V2019, P0, DOI 10.1155/2019/6107456
   Barbero S, 2002, ANN NY ACAD SCI, V973, P60, DOI 10.1111/j.1749-6632.2002.tb04607.x
   Bellora F, 2010, P NATL ACAD SCI USA, V107, P21659, DOI 10.1073/pnas.1007654108
   Biasoli D, 2014, ONCOGENESIS, V3, P0, DOI 10.1038/oncsis.2014.36
   Bierie B, 2006, NAT REV CANCER, V6, P506, DOI 10.1038/nrc1926
   Blázquez C, 1999, J NEUROCHEM, V73, P1674, DOI 10.1046/j.1471-4159.1999.731674.x
   Böttcher JP, 2018, TRENDS CANCER, V4, P784, DOI 10.1016/j.trecan.2018.09.001
   Bouzier-Sore AK, 2013, FRONT CELL NEUROSCI, V7, P0, DOI 10.3389/fncel.2013.00179
   Brandenburg S, 2021, INT J MOL SCI, V22, P0, DOI 10.3390/ijms22010194
   Brescia P, 2012, J ONCOL, V2012, P0, DOI 10.1155/2012/376894
   Bronisz A, 2014, CANCER RES, V74, P738, DOI 10.1158/0008-5472.CAN-13-2650
   Buffo A, 2008, P NATL ACAD SCI USA, V105, P3581, DOI 10.1073/pnas.0709002105
   Buonfiglioli A, 2021, ACTA NEUROPATHOL COM, V9, P0, DOI 10.1186/s40478-021-01156-z
   Buonfiglioli A, 2019, CELL REP, V29, P3460, DOI 10.1016/j.celrep.2019.11.029
   Cabeza-Cabrerizo M, 2021, ANNU REV IMMUNOL, V39, P131, DOI 10.1146/annurev-immunol-061020-053707
   Calabrese C, 2007, CANCER CELL, V11, P69, DOI 10.1016/j.ccr.2006.11.020
   Camand E, 2012, J CELL SCI, V125, P844, DOI 10.1242/jcs.087668
   Cano A, 2000, NAT CELL BIOL, V2, P76, DOI 10.1038/35000025
   Caruso FP, 2020, GIGASCIENCE, V9, P0, DOI 10.1093/gigascience/giaa109
   Chen Ming, 2021, ONCOTARGET, V12, P1707, DOI 10.18632/oncotarget.28039
   Chen QK, 2013, DIFFERENTIATION, V86, P126, DOI 10.1016/j.diff.2013.03.003
   Chen Q, 2016, NATURE, V533, P493, DOI 10.1038/nature18268
   Chen ZH, 2018, FRONT IMMUNOL, V9, P0, DOI 10.3389/fimmu.2018.01004
   Chongsathidkiet P, 2018, NAT MED, V24, P1459, DOI 10.1038/s41591-018-0135-2
   Clement V, 2007, CURR BIOL, V17, P165, DOI 10.1016/j.cub.2006.11.033
   Cooper LAD, 2012, AM J PATHOL, V180, P2108, DOI 10.1016/j.ajpath.2012.01.040
   Cui X, 2018, BIOMATERIALS, V161, P164, DOI 10.1016/j.biomaterials.2018.01.053
   Datsi A, 2021, FRONT IMMUNOL, V12, P0, DOI 10.3389/fimmu.2021.770390
   De Leo A, 2021, CELLS-BASEL, V10, P0, DOI 10.3390/cells10010018
   DeBerardinis RJ, 2007, P NATL ACAD SCI USA, V104, P19345, DOI 10.1073/pnas.0709747104
   Denise A, 2004, NAT NEUROSCI, V7, P1233, DOI 10.1038/nn1340
   DERMIETZEL R, 1993, TRENDS NEUROSCI, V16, P186, DOI 10.1016/0166-2236(93)90151-B
   Deshpande N, 2015, INDIA J SURG ONCOL, V6, P400, DOI 10.1007/s13193-015-0451-7
   Ding XC, 2021, J HEMATOL ONCOL, V14, P0, DOI 10.1186/s13045-021-01102-5
   DiNuzzo M, 2011, BIOESSAYS, V33, P319, DOI 10.1002/bies.201000151
   Domino JS, 2021, CANCER RES, V81, P0
   Dongre A, 2019, NAT REV MOL CELL BIO, V20, P69, DOI 10.1038/s41580-018-0080-4
   Eder K, 2015, NEUROMOL MED, V17, P335, DOI 10.1007/s12017-015-8362-x
   Ellert-Miklaszewska A, 2016, ONCOGENE, V35, P6366, DOI 10.1038/onc.2016.55
   Eun K, 2017, BMB REP, V50, P117, DOI 10.5483/BMBRep.2017.50.3.222
   Fanelli GN, 2021, GENES-BASEL, V12, P0, DOI 10.3390/genes12030445
   Feinberg AP, 2006, NAT REV GENET, V7, P21, DOI 10.1038/nrg1748
   Feng XM, 2021, FRONT ENDOCRINOL, V12, P0, DOI 10.3389/fendo.2021.626390
   Fidoamore A, 2016, STEM CELLS INT, V2016, P0, DOI 10.1155/2016/6809105
   Friebel E, 2020, CELL, V181, P1626, DOI 10.1016/j.cell.2020.04.055
   Gabrilovich DI, 2009, NAT REV IMMUNOL, V9, P162, DOI 10.1038/nri2506
   Gagliano N, 2009, ONCOL REP, V22, P1349, DOI 10.3892/or_00000574
   Gajewski TF, 2013, NAT IMMUNOL, V14, P1014, DOI 10.1038/ni.2703
   Garnier D, 2019, FRONT ONCOL, V9, P0, DOI 10.3389/fonc.2019.00118
   Ghosh S, 2018, GLIA, V66, P1200, DOI 10.1002/glia.23271
   Giles DA, 2018, J CLIN INVEST, V128, P5322, DOI 10.1172/JCI123708
   Gimple RC, 2019, GENE DEV, V33, P591, DOI 10.1101/gad.324301.119
   Godard S, 2003, CANCER RES, V63, P6613
   Goldberg GS, 2002, J BIOL CHEM, V277, P36725, DOI 10.1074/jbc.M109797200
   Gómez-López S, 2014, CELL MOL LIFE SCI, V71, P575, DOI 10.1007/s00018-013-1386-1
   Grabacka M, 2016, INT J MOL SCI, V17, P0, DOI 10.3390/ijms17122093
   Grégoire H, 2020, FRONT PHARMACOL, V11, P0, DOI 10.3389/fphar.2020.00368
   Gril B, 2013, AM J PATHOL, V182, P2368, DOI 10.1016/j.ajpath.2013.02.043
   Guan XD, 2018, MOL NEUROBIOL, V55, P6927, DOI 10.1007/s12035-018-0880-8
   Gutmann DH, 2019, NEURON, V104, P442, DOI 10.1016/j.neuron.2019.08.028
   Haksoyler V, 2021, BIOMARK MED, V15, P851, DOI 10.2217/bmm-2021-0271
   Hallal S, 2019, MOL NEUROBIOL, V56, P4566, DOI 10.1007/s12035-018-1385-1
   Hambardzumyan D, 2016, NAT NEUROSCI, V19, P20, DOI 10.1038/nn.4185
   Han L, 2019, MOL CANCER, V18, P0, DOI 10.1186/s12943-019-0980-8
   Hara T, 2021, CANCER CELL, V39, P779, DOI 10.1016/j.ccell.2021.05.002
   Harder BG, 2018, FRONT ONCOL, V8, P0, DOI 10.3389/fonc.2018.00462
   Heiland DH, 2019, NAT COMMUN, V10, P0, DOI 10.1038/s41467-019-10493-6
   Ho IAW, 2017, BIOMED RES INT-UK, V2017, P0, DOI 10.1155/2017/9634172
   Ho MS, 2019, FRONT MOL NEUROSCI, V12, P0, DOI 10.3389/fnmol.2019.00063
   Hong XT, 2015, ONCOTARGET, V6, P15566, DOI 10.18632/oncotarget.3904
   Horng S, 2017, J CLIN INVEST, V127, P3136, DOI 10.1172/JCI91301
   Hu XM, 2015, NAT REV NEUROL, V11, P56, DOI 10.1038/nrneurol.2014.207
   Huang JY, 2010, J IMMUNOL, V185, P1450, DOI 10.4049/jimmunol.0901352
   Hulpiau P, 2009, INT J BIOCHEM CELL B, V41, P349, DOI 10.1016/j.biocel.2008.09.027
   Hutter G, 2019, P NATL ACAD SCI USA, V116, P997, DOI 10.1073/pnas.1721434116
   Imai S, 2013, BRAIN, V136, P828, DOI 10.1093/brain/aws330
   Irvin DM, 2017, BRAIN PATHOL, V27, P36, DOI 10.1111/bpa.12348
   Iser IC, 2019, NEUROCHEM INT, V122, P139, DOI 10.1016/j.neuint.2018.11.016
   Iser IC, 2017, MED RES REV, V37, P271, DOI 10.1002/med.21408
   Iser IC, 2016, MOL NEUROBIOL, V53, P7184, DOI 10.1007/s12035-015-9585-4
   Ishiuchi S, 2002, NAT MED, V8, P971, DOI 10.1038/nm746
   Iwadate Y, 2018, NEUROL MED-CHIR, V58, P61, DOI 10.2176/nmc.ra.2017-0089
   Iwadate Y, 2016, ONCOL LETT, V11, P1615, DOI 10.3892/ol.2016.4113
   Jackson JG, 2018, GLIA, V66, P1213, DOI 10.1002/glia.23252
   Joshi AD, 2011, MOL CANCER, V10, P0, DOI 10.1186/1476-4598-10-17
   Kabelitz D, 2020, CELL MOL IMMUNOL, V17, P925, DOI 10.1038/s41423-020-0504-x
   Kahlert UD, 2012, CANCER LETT, V325, P42, DOI 10.1016/j.canlet.2012.05.024
   Kalluri R, 2009, J CLIN INVEST, V119, P1420, DOI 10.1172/JCI39104
   Kao GD, 2007, J BIOL CHEM, V282, P21206, DOI 10.1074/jbc.M703042200
   Kar R, 2012, ARCH BIOCHEM BIOPHYS, V524, P2, DOI 10.1016/j.abb.2012.03.008
   Katz AM, 2012, PLOS ONE, V7, P0, DOI 10.1371/journal.pone.0032453
   Khan S, 2020, INT J MOL SCI, V21, P0, DOI 10.3390/ijms21061954
   Kim JK, 2014, CANCER LETT, V353, P194, DOI 10.1016/j.canlet.2014.07.034
   Kim SJ, 2015, CLIN CANCER RES, V21, P4630, DOI 10.1158/1078-0432.CCR-14-3195
   Kim Y, 2017, IEEE T BIO-MED ENG, V64, P519, DOI 10.1109/TBME.2016.2637828
   Kleihues P, 2000, WORLD HLTH ORG CLASS, V0, P0
   Kleihues P, 1993, WHO INT HISTOLOGICAL, V2nd ed., P0
   Kmiecik J, 2014, J NEURO-ONCOL, V116, P1, DOI 10.1007/s11060-013-1265-5
   Koch K, 2016, ONCOTARGET, V7, P73414, DOI 10.18632/oncotarget.12337
   Kros JM, 2015, NEURO-ONCOLOGY, V17, P343, DOI 10.1093/neuonc/nou207
   Kucharzewska P, 2013, P NATL ACAD SCI USA, V110, P7312, DOI 10.1073/pnas.1220998110
   Laird MD, 2008, NEUROSIGNALS, V16, P154, DOI 10.1159/000111560
   Lamb LS, 2021, SCI REP-UK, V11, P0, DOI 10.1038/s41598-021-00536-8
   Landry AP, 2020, SCI REP-UK, V10, P0, DOI 10.1038/s41598-020-76657-3
   Lang B, 2004, NEUROSCIENCE, V128, P775, DOI 10.1016/j.neuroscience.2004.06.033
   Lathia JD, 2015, GENE DEV, V29, P1203, DOI 10.1101/gad.261982.115
   Laudati E, 2017, NEUROCHEM INT, V108, P100, DOI 10.1016/j.neuint.2017.03.002
   Le DM, 2003, J NEUROSCI, V23, P4034
   Leblond MM, 2016, ONCOIMMUNOLOGY, V5, P0, DOI 10.1080/2162402X.2015.1056442
   Lee AH, 2021, NAT COMMUN, V12, P0, DOI 10.1038/s41467-021-26940-2
   Lee JM, 2006, J CELL BIOL, V172, P973, DOI 10.1083/jcb.200601018
   Lee JH, 2018, NATURE, V560, P243, DOI 10.1038/s41586-018-0389-3
   Lewis-Tuffin LJ, 2010, PLOS ONE, V5, P0, DOI 10.1371/journal.pone.0013665
   Li RH, 2010, ONCOL REP, V23, P1553, DOI 10.3892/or_00000795
   Liddelow SA, 2017, IMMUNITY, V46, P957, DOI 10.1016/j.immuni.2017.06.006
   Lim PK, 2011, CANCER RES, V71, P1550, DOI 10.1158/0008-5472.CAN-10-2372
   Lin CCJ, 2017, NAT NEUROSCI, V20, P396, DOI 10.1038/nn.4493
   Lin QT, 2016, MOL MED REP, V13, P1329, DOI 10.3892/mmr.2015.4680
   Lin YJ, 2021, FRONT IMMUNOL, V12, P0, DOI 10.3389/fimmu.2021.701383
   Lisi L, 2017, NEUROSCI LETT, V645, P106, DOI 10.1016/j.neulet.2017.02.076
   Liu K, 2016, ENCYCLOPEDIA OF CELL BIOLOGY, V0, PP741, DOI 10.1016/B978-0-12-394447-4.30111-0
   Liu YX, 2020, CELLS-BASEL, V9, P0, DOI 10.3390/cells9051206
   Lobinger D, 2021, FRONT MOL BIOSCI, V8, P0, DOI 10.3389/fmolb.2021.669366
   Locarno CV, 2020, IMMUNOBIOLOGY, V225, P0, DOI 10.1016/j.imbio.2019.10.002
   Löhr M, 2018, CANCER IMMUNOL IMMUN, V67, P1545, DOI 10.1007/s00262-018-2214-0
   Lombard A, 2021, FRONT ONCOL, V10, P0, DOI 10.3389/fonc.2020.614930
   Lorrey SJ, 2020, J IMMUNOL, V204, P0
   Louis DN, 2016, WHO CLASSIFICATION OF TUMOURS OF THE CENTRAL NERVOUS SYSTEM, V0, P0
   Louis DN, 2007, ACTA NEUROPATHOL, V114, P97, DOI 10.1007/s00401-007-0243-4
   Louis DN, 2021, NEURO-ONCOLOGY, V23, P1231, DOI 10.1093/neuonc/noab106
   Lu KV, 2012, CANCER CELL, V22, P21, DOI 10.1016/j.ccr.2012.05.037
   LUNDJOHANSEN M, 1990, CANCER RES, V50, P6039
   Ma D, 2021, CANCER LETT, V517, P35, DOI 10.1016/j.canlet.2021.05.038
   Magod P, 2021, CELL REP, V36, P0, DOI 10.1016/j.celrep.2021.109480
   Majc B, 2020, BBA-MOL CELL RES, V1867, P0, DOI 10.1016/j.bbamcr.2020.118782
   Markovic DS, 2011, BRAIN BEHAV IMMUN, V25, P624, DOI 10.1016/j.bbi.2011.01.015
   Markovic DS, 2005, J NEUROPATH EXP NEUR, V64, P754, DOI 10.1097/01.jnen.0000178445.33972.a9
   Martinez Fernando O, 2014, F1000PRIME REP, V6, P13, DOI 10.12703/P6-13
   Masi A, 2005, BRIT J CANCER, V93, P781, DOI 10.1038/sj.bjc.6602775
   Masucci MT, 2019, FRONT ONCOL, V9, P0, DOI 10.3389/fonc.2019.01146
   Matias D, 2018, FRONT CELL NEUROSCI, V12, P0, DOI 10.3389/fncel.2018.00235
   Mega A, 2020, GLIA, V68, P316, DOI 10.1002/glia.23718
   Mittal D, 2017, CANCER IMMUNOL RES, V5, P1098, DOI 10.1158/2326-6066.CIR-17-0341
   Molenaar Remco J, 2011, ISRN NEUROL, V2011, P590249, DOI 10.5402/2011/590249
   Mondal A, 2017, FRONT ONCOL, V7, P0, DOI 10.3389/fonc.2017.00144
   Mondal S, 2018, CELL DEATH DISCOV, V4, P0, DOI 10.1038/s41420-018-0126-6
   Mostofa AGM, 2017, BIOMOLECULES, V7, P0, DOI 10.3390/biom7020034
   Na HY, 2021, J TRANSL MED, V19, P0, DOI 10.1186/s12967-021-03203-8
   Najafi M, 2019, LIFE SCI, V234, P0, DOI 10.1016/j.lfs.2019.116781
   Nareshkumar RN, 2018, SCI REP-UK, V8, P0, DOI 10.1038/s41598-018-28745-8
   Nefedova Y, 2004, J IMMUNOL, V172, P464, DOI 10.4049/jimmunol.172.1.464
   Noh MG, 2017, BMC CANCER, V17, P0, DOI 10.1186/s12885-017-3591-z
   Noronha C, 2021, BIOMEDICINES, V9, P0, DOI 10.3390/biomedicines9101328
   Nusblat LM, 2017, CELL ONCOL, V40, P471, DOI 10.1007/s13402-017-0337-5
   ODonnell JC, 2016, J NEUROSCI, V36, P7109, DOI 10.1523/JNEUROSCI.4518-15.2016
   Ocana A, 2017, MOL CANCER, V16, P0, DOI 10.1186/s12943-017-0707-7
   Ochocka N, 2021, NAT COMMUN, V12, P0, DOI 10.1038/s41467-021-21407-w
   Ohkuri T, 2014, CANCER IMMUNOL RES, V2, P1199, DOI 10.1158/2326-6066.CIR-14-0099
   Okolie O, 2016, NEURO-ONCOLOGY, V18, P1622, DOI 10.1093/neuonc/now117
   Osswald M, 2015, NATURE, V528, P93, DOI 10.1038/nature16071
   Ozel I, 2022, CANCERS, V14, P0, DOI 10.3390/cancers14030536
   Parmigiani E, 2021, FRONT CELL NEUROSCI, V15, P0, DOI 10.3389/fncel.2021.709917
   Parsons DW, 2008, SCIENCE, V321, P1807, DOI 10.1126/science.1164382
   Patel AP, 2014, SCIENCE, V344, P1396, DOI 10.1126/science.1254257
   Patil S, 2019, FRONT IMMUNOL, V10, P0, DOI 10.3389/fimmu.2019.01515
   Persico P, 2021, J CLIN MED, V10, P0, DOI 10.3390/jcm10071367
   Pez F, 2011, CANCER RES, V71, P1647, DOI 10.1158/0008-5472.CAN-10-1516
   Piao YJ, 2012, NEURO-ONCOLOGY, V14, P1379, DOI 10.1093/neuonc/nos158
   Pinto G, 2021, BIOCHEM J, V478, P21, DOI 10.1042/BCJ20200710
   Piper K, 2021, FRONT ONCOL, V11, P0, DOI 10.3389/fonc.2021.615704
   Piperi C, 2019, CELLS-BASEL, V8, P0, DOI 10.3390/cells8111398
   Pires-Afonso Y, 2020, INT J MOL SCI, V21, P0, DOI 10.3390/ijms21030689
   Placone AL, 2016, TUMOR BIOL, V37, P61, DOI 10.1007/s13277-015-4242-0
   Poon Candice C, 2019, ONCOTARGET, V10, P3129, DOI 10.18632/oncotarget.26863
   Potthoff AL, 2019, CANCERS, V11, P0, DOI 10.3390/cancers11060858
   Prager BC, 2020, TRENDS CANCER, V6, P223, DOI 10.1016/j.trecan.2020.01.009
   Prasetyanti PR, 2017, MOL CANCER, V16, P0, DOI 10.1186/s12943-017-0600-4
   Pu PY, 2004, CLIN NEUROL NEUROSUR, V107, P49, DOI 10.1016/j.clineuro.2004.03.006
   Qi L, 2016, ONCOTARGET, V7, P71673, DOI 10.18632/oncotarget.12317
   Qiu HD, 2020, FRONT ONCOL, V10, P0, DOI 10.3389/fonc.2020.580263
   Qiu RZ, 2021, FRONT CELL DEV BIOL, V9, P0, DOI 10.3389/fcell.2021.693215
   Ransom CB, 2001, J NEUROPHYSIOL, V85, P790, DOI 10.1152/jn.2001.85.2.790
   Rath BH, 2015, CANCER MED-US, V4, P1705, DOI 10.1002/cam4.510
   Rempel SA, 1998, J NEUROPATH EXP NEUR, V57, P1112, DOI 10.1097/00005072-199812000-00002
   Ricci-Vitiani L, 2010, NATURE, V468, P824, DOI 10.1038/nature09557
   Rickert Uta, 2014, J NEURODEGENER DIS, V2014, P369468, DOI 10.1155/2014/369468
   Ricklefs FL, 2018, SCI ADV, V4, P0, DOI 10.1126/sciadv.aar2766
   Robel S, 2011, NAT REV NEUROSCI, V12, P88, DOI 10.1038/nrn2978
   Roehlecke C, 2020, CANCERS, V12, P0, DOI 10.3390/cancers12040857
   Roesch S, 2018, INT J MOL SCI, V19, P0, DOI 10.3390/ijms19020436
   Rosinska S, 2021, INT J MOL SCI, V22, P0, DOI 10.3390/ijms22126514
   Saavedra-López E, 2020, BRAIN COMMUN, V2, P0, DOI 10.1093/braincomms/fcz043
   Schiffer D, 2019, CANCERS, V11, P0, DOI 10.3390/cancers11010005
   Seike T, 2011, CLIN EXP METASTAS, V28, P13, DOI 10.1007/s10585-010-9354-8
   Seyfried TN, 2015, CANCER LETT, V356, P289, DOI 10.1016/j.canlet.2014.07.015
   Shabtay-Orbach A, 2015, INT J CANCER, V137, P1012, DOI 10.1002/ijc.29380
   Shimoyama Y, 2000, BIOCHEM J, V349, P159, DOI 10.1042/0264-6021:3490159
   Siebzehnrubl FA, 2013, EMBO MOL MED, V5, P1196, DOI 10.1002/emmm.201302827
   Silver DJ, 2013, J NEUROSCI, V33, P15603, DOI 10.1523/JNEUROSCI.3004-12.2013
   Simon T, 2018, MOL CANCER, V17, P0, DOI 10.1186/s12943-018-0878-x
   Sin WC, 2016, ONCOGENE, V35, P1504, DOI 10.1038/onc.2015.210
   Singh SK, 2004, NATURE, V432, P396, DOI 10.1038/nature03128
   Sinyuk M, 2018, FRONT ONCOL, V8, P0, DOI 10.3389/fonc.2018.00646
   Skog J, 2008, NAT CELL BIOL, V10, P1470, DOI 10.1038/ncb1800
   Sofroniew MV, 2009, TRENDS NEUROSCI, V32, P638, DOI 10.1016/j.tins.2009.08.002
   Soroceanu L, 2001, GLIA, V33, P107, DOI 10.1002/1098-1136(200102)33:2<107::AID-GLIA1010>3.0.CO;2-4
   Sovrea AS, 2022, INT J MOL SCI, V23, P0, DOI 10.3390/ijms23020595
   Srivastava S, 2019, CANCERS, V11, P0, DOI 10.3390/cancers11040537
   Stemmler MP, 2019, NAT CELL BIOL, V21, P102, DOI 10.1038/s41556-018-0196-y
   Stupp R, 2009, LANCET ONCOL, V10, P459, DOI 10.1016/S1470-2045(09)70025-7
   Sullivan R, 2017, FRONT ENDOCRINOL, V8, P0, DOI 10.3389/fendo.2017.00194
   Sun X, 2017, ONCOTARGET, V8, P36137, DOI 10.18632/oncotarget.16661
   Sundar SJ, 2014, NEUROSURG FOCUS, V37, P0, DOI 10.3171/2014.9.FOCUS14494
   Suzuki Y, 2010, J RADIAT RES, V51, P343, DOI 10.1269/jrr.09109
   Svensson KJ, 2011, P NATL ACAD SCI USA, V108, P13147, DOI 10.1073/pnas.1104261108
   Tang DG, 2012, CELL RES, V22, P457, DOI 10.1038/cr.2012.13
   Tang XJ, 2021, FRONT ONCOL, V11, P0, DOI 10.3389/fonc.2021.701291
   Tardito S, 2015, NAT CELL BIOL, V17, P1556, DOI 10.1038/ncb3272
   Théry C, 2018, J EXTRACELL VESICLES, V7, P0, DOI 10.1080/20013078.2018.1535750
   Thiery JP, 2002, NAT REV CANCER, V2, P442, DOI 10.1038/nrc822
   Treps L, 2016, ONCOGENE, V35, P2615, DOI 10.1038/onc.2015.317
   Treps L, 2017, J EXTRACELL VESICLES, V6, P0, DOI 10.1080/20013078.2017.1359479
   Turkowski K, 2018, GLIA, V66, P161, DOI 10.1002/glia.23234
   Utsuki S, 2012, BRAIN TUMOR PATHOL, V29, P87, DOI 10.1007/s10014-011-0070-0
   Vantourout P, 2013, NAT REV IMMUNOL, V13, P88, DOI 10.1038/nri3384
   Venkatesh HS, 2015, CELL, V161, P803, DOI 10.1016/j.cell.2015.04.012
   Venteicher AS, 2017, SCIENCE, V355, P0, DOI 10.1126/science.aai8478
   Verhaak RGW, 2010, CANCER CELL, V17, P98, DOI 10.1016/j.ccr.2009.12.020
   Verkhratsky A, 2000, BRAIN RES REV, V32, P380, DOI 10.1016/S0165-0173(99)00093-4
   Verkhratsky A, 2018, PHYSIOL REV, V98, P239, DOI 10.1152/physrev.00042.2016
   Vinken M, 2006, CELL SIGNAL, V18, P592, DOI 10.1016/j.cellsig.2005.08.012
   Virtuoso A, 2021, INT J MOL SCI, V22, P0, DOI 10.3390/ijms22073301
   Wallmann T, 2018, ISCIENCE, V9, P71, DOI 10.1016/j.isci.2018.10.011
   Wang JL, 2017, EXP CELL RES, V360, P66, DOI 10.1016/j.yexcr.2017.07.031
   Wang J, 2021, P NATL ACAD SCI USA, V118, P0, DOI 10.1073/pnas.2107507118
   Wang XS, 2019, CELL MOL LIFE SCI, V76, P4043, DOI 10.1007/s00018-019-03199-x
   Wang ZY, 2021, SIGNAL TRANSDUCT TAR, V6, P0, DOI 10.1038/s41392-021-00491-w
   Warn-Cramer BJ, 1998, J BIOL CHEM, V273, P9188, DOI 10.1074/jbc.273.15.9188
   Wei J, 2019, J CLIN INVEST, V129, P137, DOI 10.1172/JCI121266
   Wei R, 2020, ANAL CELL PATHOL, V2020, P0, DOI 10.1155/2020/6283796
   Weil S, 2017, NEURO-ONCOLOGY, V19, P1316, DOI 10.1093/neuonc/nox070
   Woroniecka K, 2018, CLIN CANCER RES, V24, P4175, DOI 10.1158/1078-0432.CCR-17-1846
   Woroniecka Karolina, 2018, ONCOTARGET, V9, P35287, DOI 10.18632/oncotarget.26228
   Wu PJ, 2021, FRONT CELL DEV BIOL, V9, P0, DOI 10.3389/fcell.2021.641469
   Wu SM, 2019, TECHNOL CANCER RES T, V18, P0, DOI 10.1177/1533033819869949
   Wu WH, 2013, INT J NEUROSCI, V123, P318, DOI 10.3109/00207454.2012.758123
   Wu Y, 2017, FRONT IMMUNOL, V8, P0, DOI 10.3389/fimmu.2017.00930
   Xu HS, 2017, EUR REV MED PHARMACO, V21, P3207
   Xu S, 2014, JNCI-J NATL CANCER I, V106, P0, DOI 10.1093/jnci/dju162
   Yalon M, 2019, FRONT ONCOL, V9, P0, DOI 10.3389/fonc.2019.00327
   Yan H, 2009, NEW ENGL J MED, V360, P765, DOI 10.1056/NEJMoa0808710
   Ye XZ, 2012, J IMMUNOL, V189, P444, DOI 10.4049/jimmunol.1103248
   Yee PP, 2020, NAT COMMUN, V11, P0, DOI 10.1038/s41467-020-19193-y
   Yin YT, 2017, J NEUROINFLAMM, V14, P0, DOI 10.1186/s12974-017-0993-4
   Yip J, 2017, FRONT PHARMACOL, V7, P0, DOI 10.3389/fphar.2016.00521
   Yu JF, 2022, EXP HEMATOL ONCOL, V11, P0, DOI 10.1186/s40164-022-00257-2
   Yu JY, 2008, GENE DEV, V22, P1987, DOI 10.1101/gad.1689808
   Yu K, 2020, NATL SCI REV, V7, P1306, DOI 10.1093/nsr/nwaa099
   Yu Y, 2014, BRIT J CANCER, V110, P724, DOI 10.1038/bjc.2013.768
   Yue CB, 2018, MED SCI MONITOR, V24, P1784, DOI 10.12659/MSM.905932
   Zhai HY, 2011, GLIA, V59, P472, DOI 10.1002/glia.21117
   Zhang H, 2020, BIOMED PHARMACOTHER, V126, P0, DOI 10.1016/j.biopha.2020.110086
   Zhang LY, 2009, GLIA, V57, P1458, DOI 10.1002/glia.20863
   Zhang M, 2016, PLOS ONE, V11, P0, DOI 10.1371/journal.pone.0153550
   Zhang W, 1999, CANCER RES, V59, P1994
   Zhang X, 2020, LAB INVEST, V100, P619, DOI 10.1038/s41374-019-0345-3
   Zhang X, 2019, BIOMED PHARMACOTHER, V109, P39, DOI 10.1016/j.biopha.2018.10.063
   Zhou WC, 2015, NAT CELL BIOL, V17, P170, DOI 10.1038/ncb3090
   Zhu CB, 2017, NEURO-ONCOLOGY, V19, P1435, DOI 10.1093/neuonc/nox081
   Zong H, 2012, EXPERT REV MOL DIAGN, V12, P383, DOI 10.1586/ERM.12.30
   Zulch K J, 1979, HISTOLOGIC TYPING OF TUMOURS OF THE CENTRAL NERVOUS SYSTEM, V0, P0
NR 281
TC 37
Z9 42
U1 10
U2 40
PU MDPI
PI BASEL
PA ST ALBAN-ANLAGE 66, CH-4052 BASEL, SWITZERLAND
SN 
EI 2072-6694
J9 CANCERS
JI Cancers
PD FEB 15
PY 2022
VL 14
IS 4
BP 
EP 
DI 10.3390/cancers14041092
PG 31
WC Oncology
SC Oncology
GA ZM6QB
UT WOS:000764478300001
PM 35205842
DA 2025-02-17
ER

PT J
AU Sheybani, ND
   Witter, AR
   Garrison, WJ
   Miller, GW
   Price, RJ
   Bullock, TNJ
AF Sheybani, Natasha D.
   Witter, Alexandra R.
   Garrison, William J.
   Miller, G. Wilson
   Price, Richard J.
   Bullock, Timothy N. J.
TI Profiling of the immune landscape in murine glioblastoma following blood brain/tumor barrier disruption with MR image-guided focused ultrasound
SO JOURNAL OF NEURO-ONCOLOGY
LA English
DT Article
DE Focused ultrasound; Image guidance; Glioblastoma; Blood brain barrier; Immune; Immunotherapy
ID brain-barrier; doxorubicin delivery; dendritic cells; immunotherapy; glioma; microbubbles; disease; tumors
AB Purpose Glioblastoma (GB) poses formidable challenges to systemic immunotherapy approaches owing to the paucity of immune infiltration and presence of the blood brain/tumor barriers (BBB/BTB). We hypothesize that BBB/BTB disruption (BBB/BTB-D) with focused ultrasound (FUS) and microbubbles (MB) increases immune infiltration in GB. As a prelude to rational combination of FUS with ITx, we herein investigate the impact of localized BBB/BTB-D on innate and adaptive immune responses in an orthotopic murine GB model. Methods Mice with GL261 gliomas received i.v. MB and underwent FUS BBB/BTB-D (1.1 MHz, 0.5 Hz pulse repetition frequency, 10 ms bursts, 0.4-0.6 MPa). Brains, meninges, and peripheral lymphoid organs were excised and examined by flow cytometry 1-2 weeks following FUS. Results The number of dendritic cells (DC) was significantly elevated in GL261 tumors and draining cervical LN in response to sonication. CD86 + DC frequency was also upregulated with 0.6 MPa FUS, suggesting increased maturity. While FUS did not significantly alter CD8 + T cell frequency across evaluated organs, these cells upregulated checkpoint molecules at 1 week post-FUS, suggesting increased activation. By 2 weeks post-FUS, we noted emergence of adaptive resistance mechanisms, including upregulation of TIGIT on CD4 + T cells and CD155 on non-immune tumor and stromal cells. Conclusions FUS BBB/BTB-D exerts mild, transient inflammatory effects in gliomas-suggesting that its combination with adjunct therapeutic strategies targeting adaptive resistance may improve outcomes. The potential for FUS-mediated BBB/BTB-D to modify immunological signatures is a timely and important consideration for ongoing clinical trials investigating this regimen in GB.
C1 [Sheybani, Natasha D.; Garrison, William J.; Price, Richard J.] Univ Virginia, Dept Biomed Engn, Hlth Syst, Box 800759, Charlottesville, VA 22908 USA.
   [Witter, Alexandra R.; Bullock, Timothy N. J.] Univ Virginia, Dept Pathol, Hlth Syst, Box 801386, Charlottesville, VA 22908 USA.
   [Miller, G. Wilson; Price, Richard J.] Univ Virginia, Dept Radiol & Med Imaging, Hlth Syst, Charlottesville, VA 22908 USA.
C3 University of Virginia; University of Virginia; University of Virginia
RP Sheybani, ND; Price, RJ (通讯作者)，Univ Virginia, Dept Biomed Engn, Hlth Syst, Box 800759, Charlottesville, VA 22908 USA.; Bullock, TNJ (通讯作者)，Univ Virginia, Dept Pathol, Hlth Syst, Box 801386, Charlottesville, VA 22908 USA.; Price, RJ (通讯作者)，Univ Virginia, Dept Radiol & Med Imaging, Hlth Syst, Charlottesville, VA 22908 USA.
EM nds3sa@virginia.edu; rprice@virginia.edu; tb5v@virginia.edu
FU National Institutes of Health [R01EB030409, R21NS118278, R01CA197111]; Focused Ultrasound Foundation; Melanoma Research Alliance [348727]; Schiff Foundation; National Institutes of Health Director's Early Independence Award DP5 [DP5OD031846]; National Cancer Institute F99/K00 Predoctoral to Postdoctoral Fellow Transition Award [F99CA234954, K00CA234954]; NSF Graduate Research Fellowship; UVA School of Medicine Wagner Fellowship; NIH Cancer Training Grant [2T32CA009109-41]; UVA Cancer Center Farrow Fellowship; NCI Cancer Center Support Grant [P30 CA44579]; National Cancer Institute [K00CA234954] Funding Source: NIH RePORTER
CR Abrahao A, 2019, NAT COMMUN, V10, P0, DOI 10.1038/s41467-019-12426-9
   Alkins R, 2016, NEURO-ONCOLOGY, V18, P974, DOI 10.1093/neuonc/nov318
   Alkins R, 2013, CANCER RES, V73, P1892, DOI 10.1158/0008-5472.CAN-12-2609
   Antonios JP, 2016, JCI INSIGHT, V1, P0, DOI 10.1172/jci.insight.87059
   Arvanitis CD, 2018, P NATL ACAD SCI USA, V115, PE8717, DOI 10.1073/pnas.1807105115
   Aryal M, 2015, J CONTROL RELEASE, V204, P60, DOI 10.1016/j.jconrel.2015.02.033
   Barkauskas DS, 2015, EXP NEUROL, V266, P74, DOI 10.1016/j.expneurol.2015.02.018
   Bing CC, 2018, SCI REP-UK, V8, P0, DOI 10.1038/s41598-018-26330-7
   Burke CW, 2012, J CONTROL RELEASE, V162, P414, DOI 10.1016/j.jconrel.2012.07.005
   Carpentier A, 2016, SCI TRANSL MED, V8, P0, DOI 10.1126/scitranslmed.aaf6086
   Chen PY, 2015, J TRANSL MED, V13, P0, DOI 10.1186/s12967-015-0451-y
   Chen SM, 2019, J IMMUNOTHER CANCER, V7, P0, DOI 10.1186/s40425-019-0770-2
   Curley CT, 2020, THERANOSTICS, V10, P8821, DOI 10.7150/thno.47983
   Curley CT, 2020, SCI ADV, V6, P0, DOI 10.1126/sciadv.aay1344
   Curley CT, 2017, THERANOSTICS, V7, P3608, DOI 10.7150/thno.21225
   Fecci PE, 2019, J NEUROSURG, V131, P657, DOI 10.3171/2019.5.JNS181762
   Fecci PE, 2014, CLIN CANCER RES, V20, P5620, DOI 10.1158/1078-0432.CCR-14-0832
   Gao J, 2017, CANCER SCI, V108, P1934, DOI 10.1111/cas.13324
   Hung AL, 2018, ONCOIMMUNOLOGY, V7, P0, DOI 10.1080/2162402X.2018.1466769
   Idbaih A, 2019, CLIN CANCER RES, V25, P3793, DOI 10.1158/1078-0432.CCR-18-3643
   Karman J, 2004, J IMMUNOL, V173, P2353, DOI 10.4049/jimmunol.173.4.2353
   Kinoshita M, 2006, P NATL ACAD SCI USA, V103, P11719, DOI 10.1073/pnas.0604318103
   Kobus T, 2016, J CONTROL RELEASE, V238, P281, DOI 10.1016/j.jconrel.2016.08.001
   Kovacs Z, 2014, J CONTROL RELEASE, V187, P74, DOI 10.1016/j.jconrel.2014.05.033
   Kovacs ZI, 2018, THERANOSTICS, V8, P4837, DOI 10.7150/thno.24512
   Kovacs ZI, 2017, P NATL ACAD SCI USA, V114, PE75, DOI 10.1073/pnas.1614777114
   Lim M, 2018, NAT REV CLIN ONCOL, V15, P422, DOI 10.1038/s41571-018-0003-5
   Ling CY, 2003, J NEUROIMMUNOL, V141, P90, DOI 10.1016/S0165-5728(03)00249-2
   Lipsman N, 2018, NAT COMMUN, V9, P0, DOI 10.1038/s41467-018-04529-6
   Liu FK, 2019, AGING-US, V11, P5463, DOI 10.18632/aging.102131
   Liu HL, 2016, RADIOLOGY, V281, P99, DOI 10.1148/radiol.2016152444
   Louveau A, 2015, NATURE, V523, P337, DOI 10.1038/nature14432
   Mainprize T, 2019, SCI REP-UK, V9, P0, DOI 10.1038/s41598-018-36340-0
   Mathew AS, 2021, BIOENG TRANSL MED, V6, P0, DOI 10.1002/btm2.10198
   McDannold N, 2007, ULTRASOUND MED BIOL, V33, P584, DOI 10.1016/j.ultrasmedbio.2006.10.004
   McDannold N, 2017, ULTRASOUND MED BIOL, V43, P469, DOI 10.1016/j.ultrasmedbio.2016.09.019
   McDannold N, 2011, ULTRASOUND MED BIOL, V37, P1259, DOI 10.1016/j.ultrasmedbio.2011.04.019
   McMahon D, 2018, THERANOSTICS, V8, P2249, DOI 10.7150/thno.25468
   McMahon D, 2017, THERANOSTICS, V7, P3989, DOI 10.7150/thno.21630
   McMahon D, 2017, SCI REP-UK, V7, P0, DOI 10.1038/srep45657
   Mead BP, 2017, NANO LETT, V17, P3533, DOI 10.1021/acs.nanolett.7b00616
   Mellman I, 2013, CANCER IMMUNOL RES, V1, P145, DOI 10.1158/2326-6066.CIR-13-0102
   Palucka AK, 2008, J IMMUNOTHER, V31, P793, DOI 10.1097/CJI.0b013e31818403bc
   Park EJ, 2012, J CONTROL RELEASE, V163, P277, DOI 10.1016/j.jconrel.2012.09.007
   Prins RM, 2013, J IMMUNOTHER, V36, P152, DOI 10.1097/CJI.0b013e3182811ae4
   Razavi SM, 2016, FRONT SURG, V3, P0, DOI 10.3389/fsurg.2016.00011
   Reardon DA, 2017, DISCOV MED, V24, P201
   Reardon DA, 2016, CANCER IMMUNOL RES, V4, P124, DOI 10.1158/2326-6066.CIR-15-0151
   Rezai AR, 2020, P NATL ACAD SCI USA, V117, P9180, DOI 10.1073/pnas.2002571117
   Sabbagh A, 2021, CLIN CANCER RES, V27, P4325, DOI 10.1158/1078-0432.CCR-20-3760
   Sheybani ND, 2021, J CONTROL RELEASE, V331, P19, DOI 10.1016/j.jconrel.2021.01.023
   Sinharay S, 2019, J NEUROINFLAMM, V16, P0, DOI 10.1186/s12974-019-1543-z
   Timbie KF, 2017, J CONTROL RELEASE, V263, P120, DOI 10.1016/j.jconrel.2017.03.017
   Wu SK, 2017, SCI REP-UK, V7, P0, DOI 10.1038/srep46689
NR 54
TC 21
Z9 22
U1 0
U2 3
PU SPRINGER
PI NEW YORK
PA ONE NEW YORK PLAZA, SUITE 4600, NEW YORK, NY, UNITED STATES
SN 0167-594X
EI 1573-7373
J9 J NEURO-ONCOL
JI J. Neuro-Oncol.
PD JAN 15
PY 2022
VL 156
IS 1
BP 109
EP 122
DI 10.1007/s11060-021-03887-4
EA NOV 2021
PG 14
WC Oncology; Clinical Neurology
SC Oncology; Neurosciences & Neurology
GA XW2EN
UT WOS:000714304400001
PM 34734364
DA 2025-02-17
ER

PT J
AU Wang, SW
   van de Pavert, SA
AF Wang, Shuaiwei
   van de Pavert, Serge A.
TI Innate Lymphoid Cells in the Central Nervous System
SO FRONTIERS IN IMMUNOLOGY
LA English
DT Review
DE NK; ILC1; ILC2; ILC3; ischemic stroke; Alzheimer's disease; multiple sclerosis; glioma
ID natural-killer-cells; ror-gamma-t; blood-brain-barrier; multiple-sclerosis; nk-cells; choroid-plexus; dendritic cells; inducer cells; disease; effector
AB Immune cells are present within the central nervous system and play important roles in neurological inflammation and disease. As relatively new described immune cell population, Innate Lymphoid Cells are now increasingly recognized within the central nervous system and associated diseases. Innate Lymphoid Cells are generally regarded as tissue resident and early responders, while conversely within the central nervous system at steady-state their presence is limited. This review describes the current understandings on Innate Lymphoid Cells in the central nervous system at steady-state and its borders plus their involvement in major neurological diseases like ischemic stroke, Alzheimer's disease and Multiple Sclerosis.
C1 [Wang, Shuaiwei; van de Pavert, Serge A.] Aix Marseille Univ, INSERM, CNRS, Ctr Immunol Marseille Luminy CIML, Marseille, France.
C3 Institut National de la Sante et de la Recherche Medicale (Inserm); Centre National de la Recherche Scientifique (CNRS); Aix-Marseille Universite
RP van de Pavert, SA (通讯作者)，Aix Marseille Univ, INSERM, CNRS, Ctr Immunol Marseille Luminy CIML, Marseille, France.
EM vandepavert@ciml.univ-mrs.fr
FU ANR [ANR-17-CE13-0029]; Agence Nationale de la Recherche (ANR) [ANR-17-CE13-0029] Funding Source: Agence Nationale de la Recherche (ANR)
CR Abbott NJ, 2010, NEUROBIOL DIS, V37, P13, DOI 10.1016/j.nbd.2009.07.030
   Abdullahi W, 2018, AM J PHYSIOL-CELL PH, V315, PC343, DOI 10.1152/ajpcell.00095.2018
   Aldape K, 2018, NEURO-ONCOLOGY, V20, P873, DOI 10.1093/neuonc/noy020
   Altarche-Xifro W, 2016, EBIOMEDICINE, V8, P83, DOI 10.1016/j.ebiom.2016.04.016
   Arac A, 2014, AM J PATHOL, V184, P2493, DOI 10.1016/j.ajpath.2014.06.003
   Aspelund A, 2015, J EXP MED, V212, P991, DOI 10.1084/jem.20142290
   Azevedo MD, 2020, J CLIN MED, V9, P0, DOI 10.3390/jcm9020456
   Baruch K, 2013, BRAIN BEHAV IMMUN, V34, P11, DOI 10.1016/j.bbi.2013.04.002
   BEDERSON JB, 1986, STROKE, V17, P472, DOI 10.1161/01.STR.17.3.472
   Bernink JH, 2013, NAT IMMUNOL, V14, P221, DOI 10.1038/ni.2534
   Bielekova B, 2006, P NATL ACAD SCI USA, V103, P5941, DOI 10.1073/pnas.0601335103
   Bis JC, 2020, MOL PSYCHIATR, V25, P1859, DOI 10.1038/s41380-018-0112-7
   Bowen KE, 2018, PLOS ONE, V13, P0, DOI 10.1371/journal.pone.0193008
   Brioschi S, 2021, SCIENCE, V373, P408, DOI 10.1126/science.abf9277
   Bromley SK, 2020, CELL REP, V32, P0, DOI 10.1016/j.celrep.2020.108085
   Cardoso F, 2021, NATURE, V597, P410, DOI 10.1038/s41586-021-03830-7
   Cardoso V, 2017, NATURE, V549, P277, DOI 10.1038/nature23469
   Cella M, 2009, NATURE, V457, P722, DOI 10.1038/nature07537
   Chanvillard C, 2012, PLOS ONE, V7, P0, DOI 10.1371/journal.pone.0039625
   Chu C, 2020, IMMUNITY, V52, P464, DOI 10.1016/j.immuni.2020.02.017
   Cortez VS, 2017, NAT IMMUNOL, V18, P995, DOI 10.1038/ni.3809
   Cribbs DH, 2012, J NEUROINFLAMM, V9, P0, DOI 10.1186/1742-2094-9-179
   Cugurra A, 2021, SCIENCE, V373, P409, DOI 10.1126/science.abf7844
   Daussy C, 2014, J EXP MED, V211, P563, DOI 10.1084/jem.20131560
   De Boeck A, 2020, NAT COMMUN, V11, P0, DOI 10.1038/s41467-020-18569-4
   Decker Y, 2021, JCI INSIGHT, V7, P0, DOI 10.1172/jci.insight.150881
   Deng T, 2020, CELL MOL IMMUNOL, V17, P163, DOI 10.1038/s41423-019-0200-x
[truncated: 955,398 more chars]
