# Supplementary material for: Research progress on the role of dendritic cells in glioma during 1992-2024: a bibliometric analysis
Source: Front Immunol. 2025 Jun 20;16:1510549. doi: 10.3389/fimmu.2025.1510549 (PMC12226567; doi:10.3389/fimmu.2025.1510549)
Supplement: Supplementary file 1 [file DataSheet1.zip › download2023u143.txt]

PT J
AU Tian, QS
   Zhang, Q
   Huang, W
AF Tian, Qiu-Si
   Zhang, Qun
   Huang, Wei
TI MCM10 as a novel prognostic biomarker and its relevance to immune infiltration in gliomas
SO TECHNOLOGY AND HEALTH CARE
LA English
DT Article
DE Gliomas; minichromosomal maintenance protein 10; immune infiltration; biomarker; prognosis
ID independent predictor; cell; survival; proteins
AB BACKGROUND: Gliomas are one of the most common malignancies in the central nervous system (CNS). Members of the minichromosomal maintenance protein (MCM) family play an essential role in diagnosing and prognosis of malignant tumors. MCM10 is found in gliomas, but the prognosis and immune infiltration of gliomas has not been elucidated. OBJECTIVE: To explore the biological function and immune infiltration of MCM10 in gliomas and provide a reference for the diagnosis, treatment, and prognostic evaluation. METHODS: The MCM10 expression profile and the clinical information database of glioma patients were obtained from the China Glioma Genome Atlas (CGGA) and Cancer Genome Atlas (TCGA) glioma data. We analyzed the MCM10 expression levels in various cancers from The TCGA.RNA sequencing data were analyzed using the R packages to determine differentially expressed genes (DEGs) between high- and low MCM10 expressing GBM tissues from the TCGA-GBM database. TheWilcoxon rank sum test was used to compare MCM10 expression levels in glioma and normal brain tissue. To evaluate the value of MCM10 expressions in the prognosis of glioma patients by the Kaplan-Meier survival analysis, a univariate Cox analysis, multivariate Cox analysis, and a ROC curve analysis were used to analyze the correlation of MCM10 expression and the clinicopathological features of glioma patients using the TCGA database data. Subsequently, a functional enrichment analysis was performed to explore its potential signaling pathways and biological functions. Moreover, a single-sample gene set enrichment analysis was used to assess the extent of immune cell infiltration. Lastly, the authors constructed a nomogram to predict the overall survival rate (OS) of gliomas at 1, 3 and 5 years after diagnosis. RESULTS: MCM10 is highly expressed in 20 cancer types including gliomas, and MCM10 expression was an independent adverse prognostic factor in glioma patients. Similarly, high expression of MCM10 was associated with advanced age (60 years), increased tumor grade, tumor recurrence or development of a secondary tumor, IDH wild-type, and non-codeletion of 1p19q (p < 0.01). The OS nomogram generated a consistency index of 0.821. The results of Kyoto Encyclopedia of Genes and Genomes (KEGG) pathway enrichment and Gene Ontology (GO) functional analysis showed that the cell-cycle-related and tumor-related signaling pathways were significantly enriched in the MCM10 high expression phenotype. Moreover, signaling pathways were significantly enriched in Gene Set Enrichment Analysis (GSEA), including Rho GTPases, M phase, DNA repair, extracellular matrix organization, and nuclear receptors. Furthermore, MCM10 over expression was negatively correlated with the level of immune cell infiltration in natural killer CD56 bright cells, follicular helper T cells, plasmacytoma dendritic cells, and dendritic cells. CONCLUSION: MCM10 is an independent prognostic index of glioma patients, and the high expression of MCM10 suggests a poor prognosis; MCM10 expression is closely related to the immune cell infiltration of gliomas, and MCM10 may be related to drug resistance and development of gliomas.
C1 [Tian, Qiu-Si; Zhang, Qun] 3201 Hosp, Dept Dept Neurosurg, Xian, Shaanxi, Peoples R China.
   [Zhang, Qun] Chongqing Univ, Coll Bioengn, Lab Cell Biochem & Topogenet Regulat, Chongqing, Peoples R China.
   [Huang, Wei] Hanzhong Cent Hosp, Dept Neurosurg, Hanzhong, Shaanxi, Peoples R China.
C3 Chongqing University
RP Zhang, Q (通讯作者)，Chongqing Univ, Coll Bioengn, 174 Shazheng St, Chongqing 400044, Peoples R China.
EM bjzhangqun@126.com
CR Unknown -, 2022, ONCO TARGETS THER, V15, P329
   Baxley RM, 2017, GENES-BASEL, V8, P0, DOI 10.3390/genes8020073
   Ceccarelli M, 2016, CELL, V164, P550, DOI 10.1016/j.cell.2015.12.028
   Cejalvo T, 2020, CANCERS, V12, P0, DOI 10.3390/cancers12113230
   Chang YH, 2020, FRONT IMMUNOL, V11, P0, DOI 10.3389/fimmu.2020.580934
   Durand-Onayli V, 2018, INT J MOL SCI, V19, P0, DOI 10.3390/ijms19124041
   Erkan EP, 2014, ONCOGENE, V33, P4778, DOI 10.1038/onc.2013.423
   Giaginis C, 2010, HISTOL HISTOPATHOL, V25, P351, DOI 10.14670/HH-25.351
   Han L, 2022, J CLIN TRANSL HEPATO, V10, P80, DOI 10.14218/JCTH.2020.00144
   Han W, 2021, FRONT ONCOL, V11, P0, DOI 10.3389/fonc.2021.715173
   Hua C, 2019, BMC CANCER, V19, P0, DOI 10.1186/s12885-019-5436-4
   Johnson EM, 2003, NUCLEIC ACIDS RES, V31, P2915, DOI 10.1093/nar/gkg395
   Kang P, 2020, J MOL NEUROSCI, V70, P759, DOI 10.1007/s12031-020-01486-y
   Kang ZH, 2021, NAT COMMUN, V12, P0, DOI 10.1038/s41467-021-26227-6
   Kearsey SE, 1996, BIOESSAYS, V18, P183, DOI 10.1002/bies.950180305
   Koppen A, 2007, EUR J CANCER, V43, P2413, DOI 10.1016/j.ejca.2007.07.024
   Locovei AM, 2006, CELL DIV, V1, P0, DOI 10.1186/1747-1028-1-27
   Louis DN, 2021, NEURO-ONCOLOGY, V23, P1231, DOI 10.1093/neuonc/noab106
   Niogret J, 2021, J IMMUNOTHER CANCER, V9, P0, DOI 10.1136/jitc-2020-002157
   Padmanabhan V, 2004, J CLIN PATHOL, V57, P1057, DOI 10.1136/jcp.2004.016436
   Perng P, 2015, FRONT ONCOL, V5, P0, DOI 10.3389/fonc.2015.00153
   Ramnath N, 2001, J CLIN ONCOL, V19, P4259, DOI 10.1200/JCO.2001.19.22.4259
   Scott IS, 2005, NEUROPATH APPL NEURO, V31, P455, DOI 10.1111/j.1365-2990.2005.00618.x
   Söling A, 2005, CLIN CANCER RES, V11, P249
   Terrén I, 2019, FRONT IMMUNOL, V10, P0, DOI 10.3389/fimmu.2019.02278
   Wu C, 2012, BMC BIOINFORMATICS, V13, P0, DOI 10.1186/1471-2105-13-182
   Wu ZZ, 2022, FRONT GENET, V13, P0, DOI 10.3389/fgene.2022.864578
   Xiao DB, 2016, MOL CELL, V64, P493, DOI 10.1016/j.molcel.2016.09.016
   Xue W, 2020, FRONT ONCOL, V10, P0, DOI 10.3389/fonc.2020.00711
   [闫润芝 Yan Runzhi], 2021, 中国肿瘤生物治疗杂志 CHINESE JOURNAL OF CANCER BIOTHERAPY, V28, P495
   Yang MA, 2022, COMPUT INTEL NEUROSC, V2022, P0, DOI 10.1155/2022/8598046
   Zhang X, 2017, J EXP CLIN CANC RES, V36, P0, DOI 10.1186/s13046-017-0573-6
   Zheng H, 2020, NPJ GENOM MED, V5, P0, DOI 10.1038/s41525-020-0120-9
   Zhou WJL, 2020, SCI REP-UK, V10, P0, DOI 10.1038/s41598-020-72886-8
NR 34
TC 4
Z9 4
U1 1
U2 5
PU IOS PRESS
PI AMSTERDAM
PA NIEUWE HEMWEG 6B, 1013 BG AMSTERDAM, NETHERLANDS
SN 0928-7329
EI 1878-7401
J9 TECHNOL HEALTH CARE
JI Technol. Health Care
PD JUN 15
PY 2023
VL 31
IS 4
BP 1301
EP 1317
DI 10.3233/THC-220576
PG 17
WC Health Care Sciences & Services; Engineering, Biomedical
SC Health Care Sciences & Services; Engineering
GA M3FR5
UT WOS:001029075200016
PM 36872806
DA 2025-02-17
ER

PT J
AU Ochocka, N
   Segit, P
   Wojnicki, K
   Cyranowski, S
   Swatler, J
   Jacek, K
   Grajkowska, W
   Kaminska, B
AF Ochocka, Natalia
   Segit, Pawel
   Wojnicki, Kamil
   Cyranowski, Salwado
   Swatler, Julian
   Jacek, Karol
   Grajkowska, Wieslawa
   Kaminska, Bozena
TI Specialized functions and sexual dimorphism explain the functional diversity of the myeloid populations during glioma progression
SO CELL REPORTS
LA English
DT Article
ID dendritic cells; macrophages; microglia; expression; lineage; mouse; nomenclature; monocytes; ontogeny; target
AB Malignant gliomas are aggressive, hard-to-treat brain tumors. Their tumor microenvironment is massively infiltrated by myeloid cells, mostly brain-resident microglia, bone marrow (BM)-derived monocytes/macro-phages, and dendritic cells that support tumor progression. Single-cell omics studies significantly dissected immune cell heterogeneity, but dynamics and specific functions of individual subpopulations were poorly recognized. We use Cellular Indexing of Transcriptomes and Epitopes by sequencing (CITE-seq) to precisely dissect myeloid cell identities and functionalities in murine GL261 gliomas. We demonstrate that the diversity of myeloid cells infiltrating gliomas is dictated by cell type and cell state. Glioma-activated microglia are the major source of cytokines attracting other immune cells, whereas BM-derived cells show the monocyte-to-macrophage transition in the glioma microenvironment. This transition is coupled with a phenotypic switch from the IFN-related to antigen-presentation and tumor-supportive gene expression. Moreover, we found sex-dependent differences in transcriptional programs and composition of myeloid cells in murine and human glioblastomas.
C1 [Ochocka, Natalia; Segit, Pawel; Wojnicki, Kamil; Cyranowski, Salwado; Jacek, Karol; Kaminska, Bozena] Polish Acad Sci, Lab Mol Neurobiol, Nencki Inst Expt Biol, PL-02093 Warsaw, Poland.
   [Cyranowski, Salwado] Med Univ Warsaw, Postgrad Sch Mol Med, PL-02109 Warsaw, Poland.
   [Swatler, Julian] Polish Acad Sci, Lab Cytometry, Nencki Inst Expt Biol, PL-02093 Warsaw, Poland.
   [Grajkowska, Wieslawa] Childrens Mem Hlth Inst, Dept Pathol, PL-04736 Warsaw, Poland.
C3 Polish Academy of Sciences; Nencki Institute of Experimental Biology of the Polish Academy of Sciences; Medical University of Warsaw; Polish Academy of Sciences; Nencki Institute of Experimental Biology of the Polish Academy of Sciences; Children's Memorial Health Institute
RP Kaminska, B (通讯作者)，Polish Acad Sci, Lab Mol Neurobiol, Nencki Inst Expt Biol, PL-02093 Warsaw, Poland.
EM b.kaminska@nencki.edu.pl
FU National Science Centre Poland [PRELUDIUM 16 2018/31/N/NZ3/01696, OPUS 2017/27/B/NZ3/01605, OPUS 2020/39/B/NZ4/02683]; Foundation for Polish Science START 2021 scholarship
CR Alghamri MS, 2021, SCI ADV, V7, P0, DOI 10.1126/sciadv.abh3243
   Antunes ARP, 2021, NAT NEUROSCI, V24, P595, DOI 10.1038/s41593-020-00789-y
   Bayik D, 2020, CANCER DISCOV, V10, P1210, DOI 10.1158/2159-8290.CD-19-1355
   Bennett ML, 2016, P NATL ACAD SCI USA, V113, PE1738, DOI 10.1073/pnas.1525528113
   Bergen V, 2020, NAT BIOTECHNOL, V38, P0, DOI 10.1038/s41587-020-0591-3
   Bowman RL, 2016, CELL REP, V17, P2445, DOI 10.1016/j.celrep.2016.10.052
   Butler A, 2018, NAT BIOTECHNOL, V36, P411, DOI 10.1038/nbt.4096
   Clarke EV, 2015, J LEUKOCYTE BIOL, V97, P147, DOI 10.1189/jlb.3A0614-278R
   Jordao MJC, 2019, SCIENCE, V363, P365, DOI 10.1126/science.aat7554
   Crinier A, 2018, IMMUNITY, V49, P971, DOI 10.1016/j.immuni.2018.09.009
   Dubinski D, 2016, NEURO-ONCOLOGY, V18, P807, DOI 10.1093/neuonc/nov280
   Efremova M, 2020, NAT PROTOC, V15, P1484, DOI 10.1038/s41596-020-0292-x
   Ellert-Miklaszewska A, 2020, INT J MOL SCI, V21, P0, DOI 10.3390/ijms21030888
   Ellert-Miklaszewska A, 2013, GLIA, V61, P1178, DOI 10.1002/glia.22510
   FLEMING TJ, 1993, J IMMUNOL, V151, P2399
   Fraser DA, 2009, J IMMUNOL, V183, P6175, DOI 10.4049/jimmunol.0902232
   Friebel E, 2020, CELL, V181, P1626, DOI 10.1016/j.cell.2020.04.055
   Fukao T, 2001, J IMMUNOL, V166, P4446, DOI 10.4049/jimmunol.166.7.4446
   Gieryng A, 2017, SCI REP-UK, V7, P0, DOI 10.1038/s41598-017-17752-w
   Gieryng A, 2017, LAB INVEST, V97, P498, DOI 10.1038/labinvest.2017.19
   Ginestet C, 2011, J ROY STAT SOC A, V174, P245, DOI 10.1111/j.1467-985X.2010.00676_9.x
   Gu W, 2017, ONCOTARGET, V8, P111882, DOI 10.18632/oncotarget.22948
   Gu ZG, 2016, BIOINFORMATICS, V32, P2847, DOI 10.1093/bioinformatics/btw313
   Gu ZG, 2014, BIOINFORMATICS, V30, P2811, DOI 10.1093/bioinformatics/btu393
   Guilliams M, 2014, NAT REV IMMUNOL, V14, P571, DOI 10.1038/nri3712
   Guneykaya D, 2018, CELL REP, V24, P2773, DOI 10.1016/j.celrep.2018.08.001
   Hambardzumyan D, 2016, NAT NEUROSCI, V19, P20, DOI 10.1038/nn.4185
   Hammond TR, 2019, IMMUNITY, V50, P253, DOI 10.1016/j.immuni.2018.11.004
   Jackson CM, 2019, NAT IMMUNOL, V20, P1100, DOI 10.1038/s41590-019-0433-y
   Jaitin DA, 2019, CELL, V178, P686, DOI 10.1016/j.cell.2019.05.054
   Janeway C, 2012, JANEWAYS IMMUNOBIOLO, V0, P0
   Jorgovanovic D, 2020, BIOMARK RES, V8, P0, DOI 10.1186/s40364-020-00228-x
   Kaminska B, 2021, CELLS-BASEL, V10, P0, DOI 10.3390/cells10092264
   Kamran N, 2018, IMMUNOTHERAPY-UK, V10, P317, DOI 10.2217/imt-2017-0122
   Kamran N, 2017, MOL THER, V25, P232, DOI 10.1016/j.ymthe.2016.10.003
   Kang K, 2017, IMMUNITY, V47, P235, DOI 10.1016/j.immuni.2017.07.017
   Keren-Shaul H, 2017, CELL, V169, P1276, DOI 10.1016/j.cell.2017.05.018
   Klemm F, 2020, CELL, V181, P1643, DOI 10.1016/j.cell.2020.05.007
   La Manno G, 2018, NATURE, V560, P494, DOI 10.1038/s41586-018-0414-6
   Levine JH, 2015, CELL, V162, P184, DOI 10.1016/j.cell.2015.05.047
   Li QY, 2019, NEURON, V101, P207, DOI 10.1016/j.neuron.2018.12.006
   Lishko VK, 2003, EXP CELL RES, V283, P116, DOI 10.1016/S0014-4827(02)00024-1
   Liu YS, 2016, CELL, V165, P535, DOI 10.1016/j.cell.2016.03.014
   Ma YF, 2021, GLAND SURG, V10, P780, DOI 10.21037/gs-20-922
   Masuda T, 2019, NATURE, V568, PE4, DOI 10.1038/s41586-019-0924-x
   Matcovitch-Natan O, 2016, SCIENCE, V353, P0, DOI 10.1126/science.aad8670
   May AE, 2000, BLOOD, V96, P506
   Melsted P, 2021, NAT BIOTECHNOL, V39, P813, DOI 10.1038/s41587-021-00870-2
   Merad M, 2013, ANNU REV IMMUNOL, V31, P563, DOI 10.1146/annurev-immunol-020711-074950
   Molgora M, 2020, CELL, V182, P886, DOI 10.1016/j.cell.2020.07.013
   Müller S, 2017, GENOME BIOL, V18, P0, DOI 10.1186/s13059-017-1362-4
   Musumeci A, 2019, FRONT IMMUNOL, V10, P0, DOI 10.3389/fimmu.2019.01222
   Nowicka Malgorzata, 2017, F1000RES, V6, P748, DOI 10.12688/f1000research.11622.1
   Ochocka N, 2021, NAT COMMUN, V12, P0, DOI 10.1038/s41467-021-21407-w
   Ostrom QT, 2016, NEURO-ONCOLOGY, V18, Pv1, DOI 10.1093/neuonc/now207
   Peterson VM, 2017, NAT BIOTECHNOL, V35, P936, DOI 10.1038/nbt.3973
   Plantinga M, 2013, IMMUNITY, V38, P322, DOI 10.1016/j.immuni.2012.10.016
   Pong WW, 2013, PLOS ONE, V8, P0, DOI 10.1371/journal.pone.0077571
   Raychaudhuri B, 2015, J NEURO-ONCOL, V122, P293, DOI 10.1007/s11060-015-1720-6
   Riol-Blanco L, 2005, J IMMUNOL, V174, P4070, DOI 10.4049/jimmunol.174.7.4070
   Roura AJ, 2021, J MOL MED, V99, P241, DOI 10.1007/s00109-020-02005-7
   Rudnik M, 2021, ARTHRITIS RHEUMATOL, V73, P1720, DOI 10.1002/art.41737
   Rusinova I, 2013, NUCLEIC ACIDS RES, V41, PD1040, DOI 10.1093/nar/gks1215
   Saban DR, 2014, OCUL SURF, V12, P87, DOI 10.1016/j.jtos.2013.10.007
   Sawano A, 2001, BLOOD, V97, P785, DOI 10.1182/blood.V97.3.785
   Schuyler RP, 2019, FRONT IMMUNOL, V10, P0, DOI 10.3389/fimmu.2019.02367
   Sichien D, 2016, IMMUNITY, V45, P626, DOI 10.1016/j.immuni.2016.08.013
   Sousa C, 2017, FRONT IMMUNOL, V8, P0, DOI 10.3389/fimmu.2017.00198
   Stoeckius M, 2017, NAT METHODS, V14, P865, DOI 10.1038/NMETH.4380
   Stuart T, 2019, CELL, V177, P1888, DOI 10.1016/j.cell.2019.05.031
   Sulpice E, 2008, BLOOD, V111, P2036, DOI 10.1182/blood-2007-04-084269
   Tamoutounour S, 2013, IMMUNITY, V39, P925, DOI 10.1016/j.immuni.2013.10.004
   Venteicher AS, 2017, SCIENCE, V355, P0, DOI 10.1126/science.aai8478
   Villa A, 2018, CELL REP, V23, P3501, DOI 10.1016/j.celrep.2018.05.048
   Wang JX, 2020, FRONT GENET, V11, P0, DOI 10.3389/fgene.2020.578002
   Wang XQ, 2016, ONCOTARGET, V7, P2354, DOI 10.18632/oncotarget.6221
   Xu LL, 2021, SCI REP-UK, V11, P0, DOI 10.1038/s41598-020-79736-7
   Yang W, 2019, SCI TRANSL MED, V11, P0, DOI 10.1126/scitranslmed.aao5253
   Yao YA, 2016, ONCOTARGET, V7, P29620, DOI 10.18632/oncotarget.8813
   Yu HT, 1996, CURR BIOL, V6, P455, DOI 10.1016/S0960-9822(02)00513-4
   Yuan L, 2021, TRENDS IMMUNOL, V42, P209, DOI 10.1016/j.it.2020.12.008
   Zappia L, 2018, GIGASCIENCE, V7, P0, DOI 10.1093/gigascience/giy083
   Zhang XJ, 2018, HUM PATHOL, V72, P91, DOI 10.1016/j.humpath.2017.10.026
   Zhao Y, 2017, INFLAMM RES, V66, P571, DOI 10.1007/s00011-017-1032-8
   Zheng GXY, 2017, NAT COMMUN, V8, P0, DOI 10.1038/ncomms14049
   Zhu C, 2019, ONCOIMMUNOLOGY, V8, P0, DOI 10.1080/2162402X.2019.1621677
   Ziegler-Heitbrock L, 2010, BLOOD, V116, PE74, DOI 10.1182/blood-2010-02-258558
   Zitvogel L, 2015, NAT REV IMMUNOL, V15, P405, DOI 10.1038/nri3845
NR 88
TC 9
Z9 9
U1 1
U2 10
PU CELL PRESS
PI CAMBRIDGE
PA 50 HAMPSHIRE ST, FLOOR 5, CAMBRIDGE, MA 02139 USA
SN 2211-1247
EI 
J9 CELL REP
JI Cell Reports
PD JAN 31
PY 2023
VL 42
IS 1
BP 
EP 
DI 10.1016/j.celrep.2022.111971
EA JAN 2023
PG 26
WC Cell Biology
SC Cell Biology
GA 8N7XK
UT WOS:000925360200001
PM 36640350
DA 2025-02-17
ER

PT J
AU Guo, BF
   Zhang, SN
   Xu, LB
   Sun, JC
   Chan, WL
   Zheng, PF
   Zhang, JN
   Zhang, L
AF Guo, Baofeng
   Zhang, Shengnan
   Xu, Libo
   Sun, Jicheng
   Chan, Wai-Lun
   Zheng, Pengfei
   Zhang, Jinnan
   Zhang, Ling
TI Efficacy and safety of innate and adaptive immunotherapy combined with standard of care in high-grade gliomas: a systematic review and meta-analysis
SO FRONTIERS IN IMMUNOLOGY
LA English
DT Article
DE glioma; glioblastoma; temozolomide; standard of care; radiotherapy; immunotherapy; high-grade; meta-analysis
ID gene-therapy; t-cells; cpg-oligodeoxynucleotides; intravenous ganciclovir; surgical resection; thymidine kinase; dendritic cells; glioblastoma; adjuvant; survival
AB Background: Malignant glioma is the most common intracranial malignant tumor with the highest mortality. In the era of immunotherapy, it is important to determine what type of immunotherapy provides the best chance of survival.Method: Here, the efficacy and safety of immunotherapy in high-grade glioma (HGG) were evaluated by systematic review and meta-analysis. The differences between various types of immunotherapy were explored. Retrieved hits were screened for inclusion in 2,317 articles. We extracted the overall survival (OS) and progression-free survival (PFS) hazard ratios (HRs) as two key outcomes for examining the efficacy of immunotherapy. We also analyzed data on the reported corresponding adverse events to assess the safety of immunotherapy. This study was registered with PROSPERO (CRD42019112356).Results: We included a total of 1,271 patients, of which 524 received a combination of immunotherapy and standard of care (SOC), while 747 received SOC alone. We found that immunotherapy extended the OS (HR = 0.74; 95% confidence interval [CI], 0.56-0.99; Z = -2.00, P = 0.0458 < 0.05) and PFS (HR = 0.67; 95% CI, 0.45-0.99; Z = -1.99, P = 0.0466 < 0.05), although certain adverse events occurred (proportion = 0.0773, 95% CI, 0.0589-0.1014). Our data have demonstrated the efficacy of the dendritic cell (DC) vaccine in prolonging the OS (HR = 0.38; 95% CI, 0.21-0.68; Z = -3.23; P = 0.0012 < 0.05) of glioma patients. Oncolytic viral therapy (VT) only extended patient survival in a subgroup analysis (HR = 0.60; 95% CI, 0.45-0.80; Z = -3.53; P = 0.0004 < 0.05). By contrast, immunopotentiation (IP) did not prolong OS (HR = 0.69; 95% CI, 0.50-0.96; Z = -2.23; P = 0.0256).Conclusion: Thus, DC vaccination significantly prolonged the OS of HGG patients, however, the efficacy of VT and IP should be explored in further studies. All the therapeutic schemes evaluated were associated with certain side effects.Systematic review registrationhttps://www.crd.york.ac.uk/PROSPERO/display_record.php?RecordID=112356.
C1 [Guo, Baofeng; Sun, Jicheng; Zhang, Jinnan] Jilin Univ, China Japan Union Hosp, Dept Plast Surg, Changchun, Peoples R China.
   [Zhang, Shengnan; Xu, Libo; Zheng, Pengfei; Zhang, Ling] Jilin Univ, Coll Basic Med Sci, Dept Pathophysiol, Changchun, Jilin, Peoples R China.
   [Chan, Wai-Lun] Hong Kong Polytech Univ, Dept Appl Biol & Chem Technol, Hong Kong, Peoples R China.
   [Zhang, Jinnan] Jilin Univ, China Japan Union Hosp, Dept Neurosurg, Changchun, Peoples R China.
C3 Jilin University; Jilin University; Hong Kong Polytechnic University; Jilin University
RP Zhang, JN (通讯作者)，Jilin Univ, China Japan Union Hosp, Dept Plast Surg, Changchun, Peoples R China.; Zhang, L (通讯作者)，Jilin Univ, Coll Basic Med Sci, Dept Pathophysiol, Changchun, Jilin, Peoples R China.; Zhang, JN (通讯作者)，Jilin Univ, China Japan Union Hosp, Dept Neurosurg, Changchun, Peoples R China.
EM jnzhang@jlu.edu.cn; zhangling3@jlu.edu.cn
FU National Natural Science Foundation of China [82273479]; Jilin Province lnnovation and Entrepreneurship Talent Funding Project; Research Fund of Jilin Provincial Science and Technology Department [KYXZ2022C05]; China-Japan Union Hospital and College of Basic Medical Sciences, Jilin University Union Proiect [P0035714.W-LC]; Hong Kong Polytechnic University [2022ZY13];  [20210204072YY]
CR Ahmed N, 2017, JAMA ONCOL, V3, P1094, DOI 10.1001/jamaoncol.2017.0184
   Andersson U, 2004, ACTA NEUROPATHOL, V108, P135, DOI 10.1007/s00401-004-0875-6
   Artene SA, 2018, SCI REP-UK, V8, P0, DOI 10.1038/s41598-018-30296-x
   Bagchi S, 2021, ANNU REV PATHOL-MECH, V16, P223, DOI 10.1146/annurev-pathol-042020-042741
   Balsari A, 2004, EUR J CANCER, V40, P1275, DOI 10.1016/j.ejca.2004.01.023
   Bernstock JD, 2022, ONCOIMMUNOLOGY, V11, P0, DOI 10.1080/2162402X.2022.2124058
   Bogdahn U, 2011, NEURO-ONCOLOGY, V13, P132, DOI 10.1093/neuonc/noq142
   Brown CE, 2016, NEW ENGL J MED, V375, P2561, DOI 10.1056/NEJMoa1610497
   Brown CE, 2015, CLIN CANCER RES, V21, P4062, DOI 10.1158/1078-0432.CCR-15-0428
   Carpentier A, 2010, NEURO-ONCOLOGY, V12, P401, DOI 10.1093/neuonc/nop047
   Cho DY, 2012, WORLD NEUROSURG, V77, P736, DOI 10.1016/j.wneu.2011.08.020
   Desjardins A, 2018, NEW ENGL J MED, V379, P150, DOI 10.1056/NEJMoa1716435
   Gritsch S, 2022, CANCER-AM CANCER SOC, V128, P47, DOI 10.1002/cncr.33918
   Higgins J, 2008, COCHRANE HANDBOOK FOR SYSTEMATIC REVIEWS OF INTERVENTIONS, V0, P0
   Ho VKY, 2014, EUR J CANCER, V50, P2309, DOI 10.1016/j.ejca.2014.05.019
   Howard JP, 2016, J STAT SOFTW, V70, P1, DOI 10.18637/jss.v070.b01
   Huang AC, 2022, NAT IMMUNOL, V23, P660, DOI 10.1038/s41590-022-01141-1
   Huang JH, 2021, CANCER IMMUNOL IMMUN, V70, P2453, DOI 10.1007/s00262-021-02856-0
   Immonen A, 2004, MOL THER, V10, P967, DOI 10.1016/j.ymthe.2004.08.002
   Ji N, 2016, ONCOTARGET, V7, P4369, DOI 10.18632/oncotarget.6737
   Keu KV, 2017, SCI TRANSL MED, V9, P0, DOI 10.1126/scitranslmed.aag2196
   Liau LM, 2023, JAMA ONCOL, V9, P112, DOI 10.1001/jamaoncol.2022.5370
   Liau LM, 2018, J TRANSL MED, V16, P0, DOI 10.1186/s12967-018-1507-6
   Lim M, 2018, NAT REV CLIN ONCOL, V15, P422, DOI 10.1038/s41571-018-0003-5
   Lin YJ, 2022, FRONT IMMUNOL, V13, P0, DOI 10.3389/fimmu.2022.817296
   Liu G, 2004, CANCER RES, V64, P4980, DOI 10.1158/0008-5472.CAN-03-3504
   Louis DN, 2021, NEURO-ONCOLOGY, V23, P1231, DOI 10.1093/neuonc/noab106
   Lu H, 2021, FRONT ONCOL, V11, P0, DOI 10.3389/fonc.2021.720501
   Lv L, 2020, INT IMMUNOPHARMACOL, V83, P0, DOI 10.1016/j.intimp.2020.106336
   Meng YX, 2005, INT J CANCER, V116, P992, DOI 10.1002/ijc.21131
   Miao HS, 2014, PLOS ONE, V9, P0, DOI 10.1371/journal.pone.0094281
   Miller TW, 2019, J NEURO-ONCOL, V144, P563, DOI 10.1007/s11060-019-03258-0
   Morad G, 2021, CELL, V184, P5309, DOI 10.1016/j.cell.2021.09.020
   Muhammad N, 2022, MOL THER ONCOLYTICS, V24, P729, DOI 10.1016/j.omto.2022.02.012
   ORourke DM, 2017, SCI TRANSL MED, V9, P0, DOI 10.1126/scitranslmed.aaa0984
   Ostrom QT, 2014, NEURO-ONCOLOGY, V16, P1, DOI 10.1093/neuonc/nou223
   Pekmezci Melike, 2015, SURG PATHOL CLIN, V8, P49, DOI 10.1016/j.path.2014.10.004
   Pfefferle A, 2020, CANCERS, V12, P0, DOI 10.3390/cancers12030706
   Pratesi G, 2005, CANCER RES, V65, P6388, DOI 10.1158/0008-5472.CAN-05-0602
   Rainov NG, 2000, HUM GENE THER, V11, P2389, DOI 10.1089/104303400750038499
   Reardon DA, 2020, JAMA ONCOL, V6, P1003, DOI 10.1001/jamaoncol.2020.1024
   Schalper KA, 2019, NAT MED, V25, P470, DOI 10.1038/s41591-018-0339-5
   Shen SH, 2020, EXPERT OPIN BIOL TH, V20, P579, DOI 10.1080/14712598.2020.1727436
   Shirota H, 2015, VACCINES-BASEL, V3, P390, DOI 10.3390/vaccines3020390
   Tauriello DVF, 2018, NATURE, V554, P538, DOI 10.1038/nature25492
   Tierney Jayne F, 2013, TRIALS, V14, P391
   Todo T, 2022, NAT MED, V28, P1630, DOI 10.1038/s41591-022-01897-x
   Uckun FM, 2019, CANCERS, V11, P0, DOI 10.3390/cancers11121892
   Ursu R, 2017, EUR J CANCER, V73, P30, DOI 10.1016/j.ejca.2016.12.003
   Vik-Mo EO, 2013, CANCER IMMUNOL IMMUN, V62, P1499, DOI 10.1007/s00262-013-1453-3
   Wang DR, 2018, JCI INSIGHT, V3, P0, DOI 10.1172/jci.insight.99048
   Wang YC, 2022, J HEMATOL ONCOL, V15, P0, DOI 10.1186/s13045-022-01325-0
   Weigel BJ, 2003, CLIN CANCER RES, V9, P3105
   Wesseling P, 2018, NEUROPATH APPL NEURO, V44, P139, DOI 10.1111/nan.12432
   Westphal M, 2013, LANCET ONCOL, V14, P823, DOI 10.1016/S1470-2045(13)70274-2
   Wheeler LA, 2016, NEURO-ONCOLOGY, V18, P1137, DOI 10.1093/neuonc/now002
   Xu SC, 2020, CANCER LETT, V476, P1, DOI 10.1016/j.canlet.2020.02.002
   Yao Y, 2018, CANCER IMMUNOL IMMUN, V67, P1777, DOI 10.1007/s00262-018-2232-y
   Yin YB, 2018, MOL THER-ONCOLYTICS, V11, P20, DOI 10.1016/j.omto.2018.08.002
   Yip S, 2009, CLIN CANCER RES, V15, P4622, DOI 10.1158/1078-0432.CCR-08-3012
   Zhao J, 2019, NAT MED, V25, P462, DOI 10.1038/s41591-019-0349-y
NR 61
TC 2
Z9 2
U1 1
U2 5
PU FRONTIERS MEDIA SA
PI LAUSANNE
PA AVENUE DU TRIBUNAL FEDERAL 34, LAUSANNE, CH-1015, SWITZERLAND
SN 1664-3224
EI 
J9 FRONT IMMUNOL
JI Front. Immunol.
PD JUL 6
PY 2023
VL 14
IS 
BP 
EP 
DI 10.3389/fimmu.2023.966696
PG 16
WC Immunology
SC Immunology
GA M9QJ6
UT WOS:001033484200001
PM 37483593
DA 2025-02-17
ER

PT J
AU Qiu, W
   Guo, QD
   Guo, XF
   Wang, CC
   Li, BY
   Qi, YH
   Wang, SB
   Zhao, RR
   Han, X
   Du, H
   Zhao, SL
   Pan, ZW
   Fan, Y
   Wang, QT
   Gao, ZJ
   Li, G
   Xue, H
AF Qiu, Wei
   Guo, Qindong
   Guo, Xiaofan
   Wang, Chaochao
   Li, Boyan
   Qi, Yanhua
   Wang, Shaobo
   Zhao, Rongrong
   Han, Xiao
   Du, Hao
   Zhao, Shulin
   Pan, Ziwen
   Fan, Yang
   Wang, Qingtong
   Gao, Zijie
   Li, Gang
   Xue, Hao
TI Mesenchymal stem cells, as glioma exosomal immunosuppressive signal multipliers, enhance MDSCs immunosuppressive activity through the miR-21/SP1/DNMT1 positive feedback loop
SO JOURNAL OF NANOBIOTECHNOLOGY
LA English
DT Article
DE Glioma; Mesenchymal stem cells; Myeloid-derived suppressor cells; Exosomes; miR-21; Anti-PD-1 therapy
ID extracellular vesicles; tumor-suppressor; cd73; immunotherapy; glioblastoma; cd39; transcription; expression; anti-cd73; micrornas
AB Background The immunosuppressive microenvironment in glioma induces immunotherapy resistance and is associated with poor prognosis. Glioma-associated mesenchymal stem cells (GA-MSCs) play an important role in the formation of the immunosuppressive microenvironment, but the mechanism is still not clear. Results We found that GA-MSCs promoted the expression of CD73, an ectonucleotidase that drives immunosuppressive microenvironment maintenance by generating adenosine, on myeloid-derived suppressor cells (MDSCs) through immunosuppressive exosomal miR-21 signaling. This process was similar to the immunosuppressive signaling mediated by glioma exosomal miR-21 but more intense. Further study showed that the miR-21/SP1/DNMT1 positive feedback loop in MSCs triggered by glioma exosomal CD44 upregulated MSC exosomal miR-21 expression, amplifying the glioma exosomal immunosuppressive signal. Modified dendritic cell-derived exosomes (Dex) carrying miR-21 inhibitors could target GA-MSCs and reduce CD73 expression on MDSCs, synergizing with anti-PD-1 monoclonal antibody (mAb). Conclusions Overall, this work reveals the critical role of MSCs in the glioma microenvironment as signal multipliers to enhance immunosuppressive signaling of glioma exosomes, and disrupting the positive feedback loop in MSCs with modified Dex could improve PD-1 blockade therapy. [GRAPHICS] .
C1 [Qiu, Wei; Guo, Qindong; Guo, Xiaofan; Wang, Chaochao; Li, Boyan; Qi, Yanhua; Wang, Shaobo; Zhao, Rongrong; Han, Xiao; Zhao, Shulin; Pan, Ziwen; Fan, Yang; Wang, Qingtong; Gao, Zijie; Li, Gang; Xue, Hao] Shandong Univ, Qilu Hosp, Dept Neurosurg, Cheeloo Coll Med, 107 Wenhua Western Rd, Jinan 250012, Shandong, Peoples R China.
   [Qiu, Wei; Guo, Qindong; Guo, Xiaofan; Wang, Chaochao; Li, Boyan; Qi, Yanhua; Wang, Shaobo; Zhao, Rongrong; Han, Xiao; Zhao, Shulin; Pan, Ziwen; Fan, Yang; Wang, Qingtong; Gao, Zijie; Li, Gang; Xue, Hao] Shandong Univ, Inst Brain & Brain Inspired Sci, 107 Wenhua Western Rd, Jinan 250012, Shandong, Peoples R China.
   [Guo, Xiaofan] Shandong Key Lab Brain Funct Remodeling, Jinan, Shandong, Peoples R China.
   [Wang, Chaochao] Loma Linda Univ Hlth, Dept Neurol, Loma Linda, CA 92350 USA.
   [Han, Xiao] Shandong Univ Qingdao, Qilu Hosp, Dept Neurosurg, Qingdao, Shandong, Peoples R China.
   [Du, Hao] Univ Connecticut, Dept Cell Biol, Sch Med, Farmington, CT 06030 USA.
C3 Shandong University; Shandong University; Loma Linda University; Shandong University; University of Connecticut
RP Li, G; Xue, H (通讯作者)，Shandong Univ, Qilu Hosp, Dept Neurosurg, Cheeloo Coll Med, 107 Wenhua Western Rd, Jinan 250012, Shandong, Peoples R China.; Li, G; Xue, H (通讯作者)，Shandong Univ, Inst Brain & Brain Inspired Sci, 107 Wenhua Western Rd, Jinan 250012, Shandong, Peoples R China.
EM dr.ligang@sdu.edu.cn; xuehao@sdu.edu.cn
FU National Natural Science Foundation of China [81874083, 82072776, 82273195, 82072775, 82273286, 82203419]; Natural Science Foundation of Shandong Province of China [ZR2020QH174, ZR2022QH243, ZR2021LSW025]; Jinan Science and Technology Bureau of Shandong Province [2021GXRC029]; Taishan Pandeng Scholar Program of Shandong Province [tspd20210322]; Taishan Scholar Program of Shandong Province [tsqn202211316]; Fundamental Research Funds for the Central Universities [2022JC019]; Science and Technology Innovation Major Project, Ministry of Science and Technology of China [2021ZD0201600]
CR Allahverdi A, 2020, J CELL PHYSIOL, V235, P8167, DOI 10.1002/jcp.29472
   Allard B, 2013, CLIN CANCER RES, V19, P5626, DOI 10.1158/1078-0432.CCR-13-0545
   Alptekin A, 2022, IMMUNOL REV, V312, P76, DOI 10.1111/imr.13107
   Ambros V, 2001, CELL, V107, P823, DOI 10.1016/S0092-8674(01)00616-X
   Anthiya S, 2018, TRENDS CANCER, V4, P222, DOI 10.1016/j.trecan.2017.12.008
   Antonioli L, 2016, TRENDS CANCER, V2, P95, DOI 10.1016/j.trecan.2016.01.003
   Antonioli L, 2013, TRENDS MOL MED, V19, P355, DOI 10.1016/j.molmed.2013.03.005
   Armstrong JPK, 2017, ACS NANO, V11, P69, DOI 10.1021/acsnano.6b07607
   Asrir A, 2022, CANCER CELL, V40, P318, DOI 10.1016/j.ccell.2022.01.002
   Bayik D, 2020, CANCER DISCOV, V10, P1210, DOI 10.1158/2159-8290.CD-19-1355
   Besse B, 2016, ONCOIMMUNOLOGY, V5, P0, DOI 10.1080/2162402X.2015.1071008
   Brown TJ, 2016, JAMA ONCOL, V2, P1460, DOI 10.1001/jamaoncol.2016.1373
   Chastkofsky MI, 2021, CLIN CANCER RES, V27, P1766, DOI 10.1158/1078-0432.CCR-20-1499
   Cheng SC, 2014, SCIENCE, V345, P1579, DOI 10.1126/science.1250684
   Deaglio S, 2007, J EXP MED, V204, P1257, DOI 10.1084/jem.20062512
   del Barrio IM, 2016, J IMMUNOTHER CANCER, V4, P0, DOI 10.1186/s40425-016-0154-9
   Di Virgilio F, 2012, CANCER RES, V72, P5441, DOI 10.1158/0008-5472.CAN-12-1600
   Du LY, 2020, J EXP MED, V217, P0, DOI 10.1084/jem.20191115
   Escudier B, 2005, J TRANSL MED, V3, P0, DOI 10.1186/1479-5876-3-10
   Figueroa J, 2017, CANCER RES, V77, P5808, DOI 10.1158/0008-5472.CAN-16-2524
   Flores-Toro JA, 2020, P NATL ACAD SCI USA, V117, P1129, DOI 10.1073/pnas.1910856117
   Ghasempour E, 2022, STEM CELL RES THER, V13, P0, DOI 10.1186/s13287-022-03212-4
   Goswami S, 2020, NAT MED, V26, P39, DOI 10.1038/s41591-019-0694-x
   Griveau A, 2013, INT J PHARMACEUT, V454, P765, DOI 10.1016/j.ijpharm.2013.05.049
   Gu XY, 2015, INT J CANCER, V136, PE74, DOI 10.1002/ijc.29100
   Guo XF, 2018, ONCOGENE, V37, P4239, DOI 10.1038/s41388-018-0261-9
   Han QF, 2022, MOL CANCER, V21, P0, DOI 10.1186/s12943-022-01671-0
   Haraszti RA, 2016, J EXTRACELL VESICLES, V5, P0, DOI 10.3402/jev.v5.32570
   He JJ, 2022, CELL RES, V32, P530, DOI 10.1038/s41422-022-00627-9
   Hegde S, 2021, IMMUNITY, V54, P875, DOI 10.1016/j.immuni.2021.04.004
   Herbst RS, 2022, J CLIN ONCOL, V40, P3383, DOI 10.1200/JCO.22.00227
   Hirota SA, 2010, GASTROENTEROLOGY, V139, P259, DOI 10.1053/j.gastro.2010.03.045
   Hossain A, 2015, STEM CELLS, V33, P2400, DOI 10.1002/stem.2053
   Houlihan DD, 2012, NAT PROTOC, V7, P2103, DOI 10.1038/nprot.2012.125
   Jung BK, 2022, SCI REP-UK, V12, P0, DOI 10.1038/s41598-022-20281-w
   Kishikawa S, 2002, EUR J BIOCHEM, V269, P2961, DOI 10.1046/j.1432-1033.2002.02972.x
   Lan FM, 2015, J NEUROCHEM, V134, P811, DOI 10.1111/jnc.13174
   Lee HK, 2013, ONCOTARGET, V4, P346, DOI 10.18632/oncotarget.868
   Leko V, 2020, CANCER CELL, V38, P454, DOI 10.1016/j.ccell.2020.07.013
   Li BY, 2022, ADV SCI, V9, P0, DOI 10.1002/advs.202105451
   Li C, 2021, HUM HEALTH DIS, V6, P383
   Li LF, 2018, CANCER RES, V78, P1779, DOI 10.1158/0008-5472.CAN-17-2460
   Lin RK, 2010, CANCER RES, V70, P5807, DOI 10.1158/0008-5472.CAN-09-4161
   Lin Y, 2020, J EXTRACELL VESICLES, V9, P0, DOI 10.1080/20013078.2020.1722385
   Liu LY, 2020, SCI ADV, V6, P0, DOI 10.1126/sciadv.aba3967
   Mensà E, 2020, J EXTRACELL VESICLES, V9, P0, DOI 10.1080/20013078.2020.1725285
   Mi YJ, 2020, FRONT IMMUNOL, V11, P0, DOI 10.3389/fimmu.2020.00737
   Mohme M, 2020, CLIN CANCER RES, V26, P2626, DOI 10.1158/1078-0432.CCR-19-0803
   Morikawa S, 2009, J EXP MED, V206, P2483, DOI 10.1084/jem.20091046
   Morse MA, 2005, J TRANSL MED, V3, P0, DOI 10.1186/1479-5876-3-9
   Mundy-Bosse BL, 2011, CANCER RES, V71, P5101, DOI 10.1158/0008-5472.CAN-10-2670
   Nowak B, 2021, BBA-REV CANCER, V1876, P0, DOI 10.1016/j.bbcan.2021.188582
   Pacioni S, 2015, STEM CELL RES THER, V6, P0, DOI 10.1186/s13287-015-0185-z
   Pan ZW, 2022, MOL CANCER, V21, P0, DOI 10.1186/s12943-021-01485-6
   Pitt JM, 2016, J CLIN INVEST, V126, P1224, DOI 10.1172/JCI81137
   Qi YH, 2022, CELL DEATH DIS, V13, P0, DOI 10.1038/s41419-022-04872-z
   Qiu W, 2021, MOL THER, V29, P3449, DOI 10.1016/j.ymthe.2021.06.023
   Quezada C, 2018, MOL ASPECTS MED, V60, P38, DOI 10.1016/j.mam.2017.12.003
   Reardon DA, 2020, JAMA ONCOL, V6, P1003, DOI 10.1001/jamaoncol.2020.1024
   Reardona DA, 2017, NEURO-ONCOLOGY, V19, P21, DOI 10.1093/neuonc/nox036.071
   Rehman FU, 2023, BIOMATERIALS, V293, P0, DOI 10.1016/j.biomaterials.2022.121949
   Ren GW, 2012, CELL STEM CELL, V11, P812, DOI 10.1016/j.stem.2012.08.013
   Sampson JH, 2020, NAT REV CANCER, V20, P12, DOI 10.1038/s41568-019-0224-7
   Shafee N, 2009, CANCER LETT, V282, P109, DOI 10.1016/j.canlet.2009.03.004
   Shahar T, 2017, NEURO-ONCOLOGY, V19, P660, DOI 10.1093/neuonc/now239
   Shi Y, 2018, INFLAMM DIS, V14, P493
   Stagg J, 2010, P NATL ACAD SCI USA, V107, P1547, DOI 10.1073/pnas.0908801107
   Takacs GP, 2021, PHARMACOL THERAPEUT, V222, P0, DOI 10.1016/j.pharmthera.2020.107790
   Takayama Y, 2021, EXPERT OPIN DRUG DEL, V18, P1627, DOI 10.1080/17425247.2021.1960309
   Tan AC, 2020, CA-CANCER J CLIN, V70, P299, DOI 10.3322/caac.21613
   Tu ZB, 2022, SEMIN CANCER BIOL, V86, P81, DOI 10.1016/j.semcancer.2022.09.002
   van Niel G, 2018, NAT REV MOL CELL BIO, V19, P213, DOI 10.1038/nrm.2017.125
   van Solinge TS, 2022, NAT REV NEUROL, V18, P221, DOI 10.1038/s41582-022-00621-0
   Wang M, 2021, BIOMATER SCI-UK, V9, P1088, DOI 10.1039/d0bm01164a
   Wang Y, 2014, NAT IMMUNOL, V15, P1009, DOI 10.1038/ni.3002
   Whiteside TL, 2018, SEMIN IMMUNOL, V35, P69, DOI 10.1016/j.smim.2017.12.003
   Witwer KW, 2017, J EXTRACELL VESICLES, V6, P0, DOI 10.1080/20013078.2017.1396823
   Wu YG, 2022, INT J ORAL SCI, V14, P0, DOI 10.1038/s41368-022-00187-z
   Xia JY, 2022, BIOMED PHARMACOTHER, V152, P0, DOI 10.1016/j.biopha.2022.113250
   Yoshida H, 2001, CELL, V107, P881, DOI 10.1016/S0092-8674(01)00611-0
   Zhang KZ, 2006, NEUROLOGY, V66, PS102, DOI 10.1212/01.wnl.0000192306.98198.ec
   Zhang Q, 2011, P NATL ACAD SCI USA, V108, P11977, DOI 10.1073/pnas.1100319108
   Zhang Q, 2018, CELL DEATH DIS, V9, P0, DOI 10.1038/s41419-018-1140-6
   Zhang Y, 2016, CELL MOL IMMUNOL, V13, P615, DOI 10.1038/cmi.2015.41
   Zheng DD, 2021, FRONT CELL DEV BIOL, V8, P0, DOI 10.3389/fcell.2020.616161
   Zhou WP, 2022, LEUKEMIA, V36, P1861, DOI 10.1038/s41375-022-01565-6
NR 86
TC 8
Z9 8
U1 4
U2 13
PU BMC
PI LONDON
PA CAMPUS, 4 CRINAN ST, LONDON N1 9XW, ENGLAND
SN 
EI 1477-3155
J9 J NANOBIOTECHNOL
JI J. Nanobiotechnol.
PD JUL 22
PY 2023
VL 21
IS 1
BP 
EP 
DI 10.1186/s12951-023-01997-x
PG 19
WC Biotechnology & Applied Microbiology; Nanoscience & Nanotechnology
SC Biotechnology & Applied Microbiology; Science & Technology - Other Topics
GA LU0Y7
UT WOS:001189208900001
PM 37481646
DA 2025-02-17
ER

PT J
AU Czarnywojtek, A
   Gut, P
   Borowska, M
   Sawicka-Gutaj, N
   Caputa, P
   Kos-Kudla, B
   Ruchala, M
   Ferlito, A
AF Czarnywojtek, Agata
   Gut, Pawel
   Borowska, Magdalena
   Sawicka-Gutaj, Nadia
   Caputa, Pawel
   Kos-Kudla, Beata
   Ruchala, Marek
   Ferlito, Alfio
TI A new antiviral hypothesis and radioactive iodine therapy to other cancers, such as breast cancer, lung cancer, and glioblastoma multiforme (GBM)?
SO ENDOKRYNOLOGIA POLSKA
LA English
DT Review
DE sodium iodide symporter (NIS); glioblastoma multiforme (GM); gene therapy; RIT radioiodine treatment (RIT)
ID symporter gene-expression; messenger-ribonucleic-acid; sodium/iodide symporter; na+/i-symporter; radioiodine therapy; thyroid-cancer; graves-disease; prostate-cancer; dendritic cells; salivary-gland
AB Radioactive iodine therapy (RIT) is an effective, safe, and cheap method in benign and malignant thyroid diseases. There is still an unre-solved question of whether RIT treatment also plays a role in the treatment of, for example, breast cancer, lung cancer, or glioblastoma mul-tiforme (GBM). These studies are currently being carried out in rats in combination with genes, but it may be an interesting challenge to assess "pure" RIT alone, thanks to the expression of sodium iodide symporter (NIS), is effective in other organ nodules, both benign and malignant. Cloning of the NIS in 1996 provided an opportunity to use NIS as a powerful theranostic transgene. In addition, NIS is a sensitive reporter gene that can be monitored by high-resolution PET imaging using the radiolabels [124I]sodium iodide ([124I]NaI) or [18F] tetrafluoroborate ([18F]TFB). Based on published positron emission tomography (PET) results, [124I]sodium iodide and internally synthesized [18F]TFB were compared in an orthotopic animal model of NIS-expressing glioblastoma. The results showed improved image quality using [18F]TFB. Based on these results, we will be able to extend the NIS gene therapy approach using non-viral gene delivery vehicles to target orthotopic tumour models with low-volume disease such as GBM. Is it possible to treat RIT alone without using the NIS gene in GBM? After all, the NIS symporter was detected not only in the thyroid gland, but also in different tumours. The administration of RIT is completely harmless; the only complication is hypothyroidism. Indeed, recently it has been shown that, for example, in the case of thyroid cancer, the maximum RIT is 37000 MBq (1000 mCi). When beneficial effects of therapy in GBM are not possible (e.g. neurosurgery, modulated electro-hyperthermia, chemotherapy, immunotherapy, cancer vaccines, or oncolytic viruses), could RIT provide a "revolution" using NIS?
C1 [Czarnywojtek, Agata; Borowska, Magdalena] Poznan Univ Med Sci, Dept Pharmacol, Rokietnicka 3 St, PL-60806 Poznan, Poland.
   [Czarnywojtek, Agata; Gut, Pawel; Sawicka-Gutaj, Nadia; Ruchala, Marek] Poznan Univ Med Sci, Chair & Dept Endocrinol Metab & Internal Med, Poznan, Poland.
   [Caputa, Pawel] Greater Poland Canc Ctr, Dept Oncol, Poznan, Poland.
   [Kos-Kudla, Beata] Med Univ Silesia, Dept Endocrinol & Neuroendocrine Tumours, Dept Pathophysiol & Endocrinol, Katowice, Poland.
   [Ferlito, Alfio] Int Head & Neck Sci Grp, Padua, Italy.
C3 Poznan University of Medical Sciences; Poznan University of Medical Sciences; Wielkopolskie Centrum Onkologii; Medical University Silesia
RP Borowska, M (通讯作者)，Poznan Univ Med Sci, Dept Pharmacol, Rokietnicka 3 St, PL-60806 Poznan, Poland.
EM mborowska@ump.edu.pl
CR Ajjan RA, 1998, CLIN ENDOCRINOL, V49, P517, DOI 10.1046/j.1365-2265.1998.00570.x
   Ajjan RA, 1998, J ENDOCRINOL, V158, P351, DOI 10.1677/joe.0.1580351
   Ajjan RA, 1998, J CLIN ENDOCR METAB, V83, P1217, DOI 10.1210/jc.83.4.1217
   AMYES EDWIN W, 1955, CALIFORNIA MED, V82, P167
   Anguille S, 2017, BLOOD, V130, P1713, DOI 10.1182/blood-2017-04-780155
   Artusio E, 2006, CANCER BIOL THER, V5, P1624, DOI 10.4161/cbt.5.12.3353
   Boland A, 2000, CANCER RES, V60, P3484
   Bruno R, 2004, J ENDOCRINOL INVEST, V27, P1010, DOI 10.1007/BF03345302
   Carrasco N, 2000, WERNER INGBARS THYROIDAFUNDAM CLIN TEXT, V8, P0
   Chamani R, 2018, EUR J PHARMACOL, V831, P87, DOI 10.1016/j.ejphar.2018.05.010
   Cho JY, 2000, J CLIN ENDOCR METAB, V85, P2936, DOI 10.1210/jc.85.8.2936
   Cho JY, 2002, GENE THER, V9, P1139, DOI 10.1038/sj.gt.3301787
   Chung JK, 2002, J NUCL MED, V43, P1188
   Czarnywojtek A, 2014, POL ARCH MED WEWN, V124, P695, DOI 10.20452/pamw.2556
   Czarnywojtek A, 2014, ENDOKRYNOL POL, V65, P269, DOI 10.5603/EP.2014.0036
   Dadachova E, 2002, NUCL MED BIOL, V29, P13, DOI 10.1016/S0969-8051(01)00279-7
   Dai G, 1996, NATURE, V379, P458, DOI 10.1038/379458a0
   DE la Vieja A, 2000, PHYSIOL REV, V80, P1083, DOI 10.1152/physrev.2000.80.3.1083
   Dingli D, 2004, BIOCHEM BIOPH RES CO, V325, P157, DOI 10.1016/j.bbrc.2004.09.219
   Dwyer RM, 2006, GENE THER, V13, P60, DOI 10.1038/sj.gt.3302599
   Elisei R, 2006, J CLIN ENDOCR METAB, V91, P2389, DOI 10.1210/jc.2005-2480
   Eng PHK, 2001, EUR J ENDOCRINOL, V144, P139, DOI 10.1530/eje.0.1440139
   Eng PHK, 1999, ENDOCRINOLOGY, V140, P3404, DOI 10.1210/en.140.8.3404
   Faivre J, 2004, CANCER RES, V64, P8045, DOI 10.1158/0008-5472.CAN-04-0893
   Furlanetto TW, 2001, BRAZ J MED BIOL RES, V34, P259, DOI 10.1590/S0100-879X2001000200015
   Gubin MM, 2015, J CLIN INVEST, V125, P3413, DOI 10.1172/JCI80008
   Guo R, 2018, ONCOL LETT, V15, P3911, DOI 10.3892/ol.2018.7752
   Gursoy A, 2008, J NATL MED ASSOC, V100, P716
   Hermida JS, 2004, EUROPACE, V6, P169, DOI 10.1016/j.eupc.2003.11.002
   Hilf N, 2019, NATURE, V565, P240, DOI 10.1038/s41586-018-0810-y
   Hingorani M, 2010, CURR CANCER DRUG TAR, V10, P242, DOI 10.2174/156800910791054194
   Huang M, 2001, CANCER GENE THER, V8, P612, DOI 10.1038/sj.cgt.7700354
   Jhiang SM, 1998, ENDOCRINOLOGY, V139, P4416, DOI 10.1210/en.139.10.4416
   Jiang HL, 2016, J NUCL MED, V57, P1454, DOI 10.2967/jnumed.115.170894
   Joba W, 1999, THYROID, V9, P455, DOI 10.1089/thy.1999.9.455
   Joseph F, 2003, INT J CLIN PRACT, V57, P145
   Khoshnevisan A, 2016, EJNMMI RES, V6, P0, DOI 10.1186/s13550-016-0188-5
   Kitzberger C, 2022, EJNMMI RES, V12, P0, DOI 10.1186/s13550-022-00888-w
   Kogai T, 1997, ENDOCRINOLOGY, V138, P2227, DOI 10.1210/en.138.6.2227
   Kohn LD, 2001, TRENDS ENDOCRIN MET, V12, P10, DOI 10.1016/S1043-2760(00)00337-4
   König D, 2022, PHARMACOLOGY, V107, P433, DOI 10.1159/000524399
   Levy O, 1998, J BIOL CHEM, V273, P22657, DOI 10.1074/jbc.273.35.22657
   Llorente-Esteban A, 2020, NAT STRUCT MOL BIOL, V27, P533, DOI 10.1038/s41594-020-0417-5
   Louis DN, 2016, ACTA NEUROPATHOL, V131, P803, DOI 10.1007/s00401-016-1545-1
   Lowenfeld L, 2017, CLIN CANCER RES, V23, P2961, DOI 10.1158/1078-0432.CCR-16-1924
   Luster M, 2017, SEMIN NUCL MED, V47, P126, DOI 10.1053/j.semnuclmed.2016.10.002
   Mian C, 2001, THYROID, V11, P825, DOI 10.1089/105072501316973073
   Mitrofanova E, 2004, CLIN CANCER RES, V10, P6969, DOI 10.1158/1078-0432.CCR-04-0687
   Morgenstern KE, 2005, OPHTHAL PLAST RECONS, V21, P337, DOI 10.1097/01.iop.0000179369.75569.a8
   Morshed SA, 2015, HORM METAB RES, V47, P727, DOI 10.1055/s-0035-1559633
   Murphy DA, 2006, AM J PATHOL, V169, P1875, DOI 10.2353/ajpath.2006.050711
   Niess H, 2015, BMC CANCER, V15, P0, DOI 10.1186/s12885-015-1241-x
   Obara W, 2018, CANCER SCI, V109, P550, DOI 10.1111/cas.13506
   Opyrchal M, 2012, HUM GENE THER, V23, P419, DOI 10.1089/hum.2011.158
   Otsuka F, 2012, CLIN ENDOCRINOL, V77, P310, DOI 10.1111/j.1365-2265.2012.04365.x
   Palande V, 2022, MOL ONCOL, V16, P2098, DOI 10.1002/1878-0261.13157
   Pekary AE, 1998, ENDOCRINOLOGY, V139, P703, DOI 10.1210/en.139.2.703
   Portulano C, 2014, ENDOCR REV, V35, P106, DOI 10.1210/er.2012-1036
   Ravera S, 2017, ANNU REV PHYSIOL, V79, P261, DOI 10.1146/annurev-physiol-022516-034125
   Riedel C, 2001, J BIOL CHEM, V276, P21458, DOI 10.1074/jbc.M100561200
   Sabri O, 1999, J CLIN ENDOCR METAB, V84, P1229, DOI 10.1210/jc.84.4.1229
   Schipper ML, 2003, CANCER RES, V63, P1333
   Schirrmacher V, 2017, AUSTIN ONCOLOGY CASE REPORTS, V1, P1006, DOI 10.26420/AUSTINONCOLCASEREP.1006.2017
   Schirrmacher V, 2020, BIOMEDICINES, V8, P0, DOI 10.3390/biomedicines8030061
   Schirrmacher V, 2019, BIOMEDICINES, V7, P0, DOI 10.3390/biomedicines7030066
   Schirrmacher V, 2015, EXPERT OPIN BIOL TH, V15, P1757, DOI 10.1517/14712598.2015.1088000
   Scipioni A, 2007, THYROID, V17, P613, DOI 10.1089/thy.2007.0064
   Shimura H, 1997, ENDOCRINOLOGY, V138, P4493, DOI 10.1210/en.138.10.4493
   Smanik PA, 1997, ENDOCRINOLOGY, V138, P3555, DOI 10.1210/en.138.8.3555
   Smyth PPA, 2002, CLIN ENDOCRINOL, V56, P427, DOI 10.1046/j.1365-2265.2002.01474.x
   Spellerberg R, 2021, MOL THER-ONCOLYTICS, V23, P432, DOI 10.1016/j.omto.2021.10.011
   Spitzweg C, 1999, THYROID, V9, P821, DOI 10.1089/thy.1999.9.821
   Spitzweg C, 2021, ENDOCR-RELAT CANCER, V28, PT193, DOI 10.1530/ERC-21-0177
   Spitzweg C, 1999, J CLIN ENDOCR METAB, V84, P4178, DOI 10.1210/jc.84.11.4178
   Spitzweg C, 2003, ENDOCRINOLOGY, V144, P3423, DOI 10.1210/en.2002-0206
   Spitzweg C, 1998, J CLIN ENDOCR METAB, V83, P1746, DOI 10.1210/jc.83.5.1746
   Spitzweg C, 2002, CLIN ENDOCRINOL, V57, P559, DOI 10.1046/j.1365-2265.2002.01640.x
   Spitzweg C, 2001, GENE THER, V8, P1524, DOI 10.1038/sj.gt.3301558
   Spitzweg C, 2014, LANCET DIABETES ENDO, V2, P830, DOI 10.1016/S2213-8587(14)70051-8
   Strumberg D, 2005, DRUGS TODAY, V41, P773, DOI 10.1358/dot.2005.41.12.937959
   Subbiah V, 2018, ANN ONCOL, V29, P1869, DOI 10.1093/annonc/mdy137
   Sun L, 2003, J MED CHEM, V46, P1116, DOI 10.1021/jm0204183
   Suzuki K, 1999, ENDOCRINOLOGY, V140, P5422, DOI 10.1210/en.140.11.5422
   Tazebay UH, 2000, NAT MED, V6, P871, DOI 10.1038/78630
   TUTTLE RM, 1995, THYROID, V5, P243, DOI 10.1089/thy.1995.5.243
   Upadhyay G, 2003, BREAST CANCER RES TR, V77, P157, DOI 10.1023/A:1021321409159
   Uyttersprot N, 1997, MOL CELL ENDOCRINOL, V131, P195, DOI 10.1016/S0303-7207(97)00108-1
   Vadysirisack DD, 2006, J NUCL MED, V47, P182
   Van Gool S, 2018, AUSTIN ONCOL. CASE REP, V3, P1010
   Venkataraman GM, 1998, THYROID, V8, P63, DOI 10.1089/thy.1998.8.63
   Wang B, 2006, VACCINE, V24, P3477, DOI 10.1016/j.vaccine.2006.02.025
   Wapnir IL, 2003, J CLIN ENDOCR METAB, V88, P1880, DOI 10.1210/jc.2002-021544
   Wiersinga WM, 1997, PHARMACOTERAPEUTICS OF THE THYROID GLAND, V0, P0
   Willhauck MJ, 2008, EUR J NUCL MED MOL I, V35, P1272, DOI 10.1007/s00259-008-0775-4
   Willhauck MJ, 2007, J CLIN ENDOCR METAB, V92, P4451, DOI 10.1210/jc.2007-0402
   WOLFF J, 1949, ENDOCRINOLOGY, V45, P504, DOI 10.1210/endo-45-5-504
   WOLFF J, 1948, J BIOL CHEM, V174, P555
   Wolny Malgorzata, 2007, ENDOKRYNOL POL, V58, P512
NR 100
TC 1
Z9 1
U1 1
U2 1
PU VIA MEDICA
PI GDANSK
PA UL SWIETOKRZYSKA 73, 80-180 GDANSK, POLAND
SN 0423-104X
EI 
J9 ENDOKRYNOL POL
JI Endokrynol. Pol.
PD JUN 15
PY 2023
VL 74
IS 6
BP 601
EP 609
DI 10.5603/ep.95505
PG 9
WC Endocrinology & Metabolism
SC Endocrinology & Metabolism
GA EE7A6
UT WOS:001137297100001
PM 38159203
DA 2025-02-17
ER

PT J
AU Chen, H
   Li, T
   Liu, ZY
   Tang, SW
   Tong, JT
   Tao, YF
   Zhao, ZN
   Li, N
   Mao, C
   Shen, J
   Wan, MM
AF Chen, Huan
   Li, Ting
   Liu, Zhiyong
   Tang, Shuwan
   Tong, Jintao
   Tao, Yingfang
   Zhao, Zinan
   Li, Nan
   Mao, Chun
   Shen, Jian
   Wan, Mimi
TI A nitric-oxide driven chemotactic nanomotor for enhanced immunotherapy of glioblastoma
SO NATURE COMMUNICATIONS
LA English
DT Article
ID drug-delivery; cell-death; in-vitro; cancer; nanoparticles; optimization; mechanism; therapy
AB The major challenges of immunotherapy for glioblastoma are that drugs cannot target tumor sites accurately and properly activate complex immune responses. Herein, we design and prepare a kind of chemotactic nanomotor loaded with brain endothelial cell targeting agent angiopep-2 and anti-tumor drug (Lonidamine modified with mitochondrial targeting agent triphenylphosphine, TLND). Reactive oxygen species and inducible nitric oxide synthase (ROS/iNOS), which are specifically highly expressed in glioblastoma microenvironment, are used as chemoattractants to induce the chemotactic behavior of the nanomotors. We propose a precise targeting strategy of brain endothelial cells-tumor cells-mitochondria. Results verified that the released NO and TLND can regulate the immune circulation through multiple steps to enhance the effect of immunotherapy, including triggering the immunogenic cell death of tumor, inducing dendritic cells to mature, promoting cytotoxic T cells infiltration, and regulating tumor microenvironment. Moreover, this treatment strategy can form an effective immune memory effect to prevent tumor metastasis and recurrence.
C1 [Chen, Huan; Li, Ting; Liu, Zhiyong; Tang, Shuwan; Tao, Yingfang; Zhao, Zinan; Li, Nan; Mao, Chun; Shen, Jian; Wan, Mimi] Nanjing Normal Univ, Natl & Local Joint Engn Res Ctr Biomed Funct Mat, Sch Chem & Mat Sci, Nanjing 210023, Peoples R China.
   [Tong, Jintao] Peking Univ, Coll Chem & Mol Engn, Beijing 100871, Peoples R China.
C3 Nanjing Normal University; Peking University
RP Mao, C; Wan, MM (通讯作者)，Nanjing Normal Univ, Natl & Local Joint Engn Res Ctr Biomed Funct Mat, Sch Chem & Mat Sci, Nanjing 210023, Peoples R China.
EM maochun@njnu.edu.cn; wanmimi@njnu.edu.cn
FU National Natural Science Foundation of China [22175096, 22275095]; Jiangsu Key Laboratory of Biofunctional Materials; Jiangsu Collaborative Innovation Center of Biomedical Functional Materials; Qinglan Project Foundation of Colleges and Universities of Jiangsu Province; Postgraduate Research & Practice Innovation Program of Jiangsu Province [KYCX22_1545]; Priority Academic Program Development of Jiangsu Higher Education Institution
CR Aldape K, 2019, NAT REV CLIN ONCOL, V16, P509, DOI 10.1038/s41571-019-0177-5
   Bersani S, 2012, BIOCONJUGATE CHEM, V23, P1415, DOI 10.1021/bc200666u
   Bhutia YD, 2016, BIOCHEM J, V473, P1503, DOI 10.1042/BCJ20160068
   Bo RN, 2019, CARBOHYD POLYM, V205, P540, DOI 10.1016/j.carbpol.2018.10.057
   Bogdan C, 2015, TRENDS IMMUNOL, V36, P161, DOI 10.1016/j.it.2015.01.003
   Cao MD, 2021, SIGNAL TRANSDUCT TAR, V6, P0, DOI 10.1038/s41392-021-00778-y
   Chao Y, 2020, SCI ADV, V6, P0, DOI 10.1126/sciadv.aaz4204
   Chen DS, 2013, IMMUNITY, V39, P1, DOI 10.1016/j.immuni.2013.07.012
   Chen Q, 2019, CHEM SOC REV, V48, P5506, DOI 10.1039/c9cs00271e
   Chen Q, 2019, ADV MATER, V31, P0, DOI 10.1002/adma.201802228
   Cifuentes-Rius A, 2021, NAT NANOTECHNOL, V16, P37, DOI 10.1038/s41565-020-00810-2
   Dalvand A, 2016, J MAGN MAGN MATER, V404, P179, DOI 10.1016/j.jmmm.2015.12.040
   Di Maio FD, 2004, J DENT RES, V83, P312, DOI 10.1177/154405910408300408
   Di Mascolo D, 2021, NAT NANOTECHNOL, V16, P820, DOI 10.1038/s41565-021-00879-3
   Dong CY, 2021, SMALL, V17, P0, DOI 10.1002/smll.202006582
   Dong X, 2019, NANO LETT, V19, P997, DOI 10.1021/acs.nanolett.8b04236
   Feng QH, 2020, SMALL, V16, P0, DOI 10.1002/smll.202002138
   Fulda S, 2010, NAT REV DRUG DISCOV, V9, P447, DOI 10.1038/nrd3137
   Gao M, 2019, ANAL CHEM, V91, P7774, DOI 10.1021/acs.analchem.9b01189
   Gotwals P, 2017, NAT REV CANCER, V17, P286, DOI 10.1038/nrc.2017.17
   Guo LL, 2016, J BIOL CHEM, V291, P42, DOI 10.1074/jbc.M115.697516
   Hargadon KM, 2018, INT IMMUNOPHARMACOL, V62, P29, DOI 10.1016/j.intimp.2018.06.001
   Hernandez-Lopez RA, 2021, SCIENCE, V371, P1166, DOI 10.1126/science.abc1855
   Himmel ME, 2020, CAN MED ASSOC J, V192, PE651, DOI 10.1503/cmaj.191231
   Jia XH, 2020, J EXP CLIN CANC RES, V39, P0, DOI 10.1186/s13046-020-01749-x
   Jiang W, 2022, ACS NANO, V16, P3881, DOI 10.1021/acsnano.1c09048
   Krysko DV, 2012, NAT REV CANCER, V12, P860, DOI 10.1038/nrc3380
   Li MO, 2016, NAT REV IMMUNOL, V16, P220, DOI 10.1038/nri.2016.26
   Li T, 2022, ADV MATER, V34, P0, DOI 10.1002/adma.202206654
   Liu I, 2021, CELL, V184, P2278, DOI 10.1016/j.cell.2021.04.008
   Liu YQ, 2017, ACS APPL MATER INTER, V9, P43498, DOI 10.1021/acsami.7b14577
   McKinnon C, 2021, BMJ-BRIT MED J, V374, P0, DOI 10.1136/bmj.n1560
   Menges M, 2002, J EXP MED, V195, P15, DOI 10.1084/jem.20011341
   Natarajan Reka, 2017, CURR PROTOC NEUROSCI, V79, P0, DOI 10.1002/cpns.25
   Ni KY, 2020, J AM CHEM SOC, V142, P12579, DOI 10.1021/jacs.0c05039
   Park TE, 2019, NAT COMMUN, V10, P0, DOI 10.1038/s41467-019-10588-0
   Qiao CM, 2018, ADV MATER, V30, P0, DOI 10.1002/adma.201705054
   Qin X, 2020, INT J NANOMED, V15, P5299, DOI 10.2147/IJN.S250367
   Sang W, 2019, CHEM SOC REV, V48, P3771, DOI 10.1039/c8cs00896e
   Sanmamed MF, 2018, CELL, V175, P313, DOI 10.1016/j.cell.2018.09.035
   Saravanakumar G, 2017, ADV SCI, V4, P0, DOI 10.1002/advs.201600124
   Shao QQ, 2012, BLOOD, V119, P4636, DOI 10.1182/blood-2011-08-376418
   Somasundar A, 2019, NAT NANOTECHNOL, V14, P1129, DOI 10.1038/s41565-019-0578-8
   Sung YC, 2019, NAT NANOTECHNOL, V14, P1160, DOI 10.1038/s41565-019-0570-3
   Tan AC, 2020, CA-CANCER J CLIN, V70, P299, DOI 10.3322/caac.21613
   Tan WY, 2021, ANGEW CHEM INT EDIT, V60, P12796, DOI 10.1002/anie.202102601
   Tang W, 2019, CHEM SOC REV, V48, P2967, DOI 10.1039/c8cs00805a
   Tarr JM, 2010, J MOL BIOL, V401, P799, DOI 10.1016/j.jmb.2010.06.064
   Tian L, 2017, NATURE, V544, P250, DOI 10.1038/nature21724
   Tian YF, 2015, PART PART SYST CHAR, V32, P547, DOI 10.1002/ppsc.201400244
   Vhora I, 2014, THER DELIV, V5, P1007, DOI 10.4155/TDE.14.63
   Wan MM, 2021, ANGEW CHEM INT EDIT, V60, P16139, DOI 10.1002/anie.202104304
   Wirsching HG, 2019, JCI INSIGHT, V4, P0, DOI 10.1172/jci.insight.128217
   Wuest DM, 2013, J NEUROSCI METH, V212, P211, DOI 10.1016/j.jneumeth.2012.10.016
   Xu XD, 2017, ADV MATER, V29, P0, DOI 10.1002/adma.201700141
   Xue JW, 2017, NAT NANOTECHNOL, V12, P692, DOI 10.1038/NNANO.2017.54
   Zhai SD, 2019, NANO LETT, V19, P1728, DOI 10.1021/acs.nanolett.8b04723
   Zhang HY, 2021, SCI ROBOT, V6, P0, DOI 10.1126/scirobotics.aaz9519
   Zhang J, 2021, NAT NANOTECHNOL, V16, P538, DOI 10.1038/s41565-020-00843-7
   Zhang Y, 2018, J POLYM ENVIRON, V26, P885, DOI 10.1007/s10924-017-1000-y
   Zhang Z, 2021, ANGEW CHEM INT EDIT, V60, P1967, DOI 10.1002/anie.202013406
   Zheng M, 2019, ADV MATER, V31, P0, DOI 10.1002/adma.201903277
   Zhou X, 2021, WIRES NANOMED NANOBI, V13, P0, DOI 10.1002/wnan.1695
   Zou Y, 2020, ADV MATER, V32, P0, DOI 10.1002/adma.202000416
NR 64
TC 72
Z9 73
U1 97
U2 322
PU NATURE PORTFOLIO
PI BERLIN
PA HEIDELBERGER PLATZ 3, BERLIN, 14197, GERMANY
SN 
EI 2041-1723
J9 NAT COMMUN
JI Nat. Commun.
PD DEC 7
PY 2023
VL 14
IS 1
BP 
EP 
DI 10.1038/s41467-022-35709-0
PG 21
WC Multidisciplinary Sciences
SC Science & Technology - Other Topics
GA IF1W2
UT WOS:001164830900002
PM 36804924
DA 2025-02-17
ER

PT J
AU Lu, Q
   Xie, YL
   Qi, XC
   Yang, SX
AF Lu, Qin
   Xie, Yonglin
   Qi, Xuchen
   Yang, Shuxu
TI TREM1 as a novel prognostic biomarker and tumor immune microenvironment evaluator in glioma
SO MEDICINE
LA English
DT Article
DE glioma; immune infiltration; prognosis; TREM1; tumor microenvironment
ID plasmacytoid dendritic cells; kappa-b; macrophages; progression; expression; kinase; idh
AB Glioma is the most malignant tumor in the central nervous system with a poor prognosis. The tumor immune microenvironment plays a crucial role in glioma formation and progress. TREM1, as a vital immune regulator, has not been investigated in glioma. This study aims to explore the role of TREM1 in prognosis and tumor immune microenvironment of glioma. The mRNA expression level of TREM1 was collected from TCGA and GEO databases. The correlations between the clinic-pathological features and TREM1 expression were analyzed using Cox regression analysis. Kaplan-Meier was used to evaluate the effect of TREM1 on OS. Gene Ontology (GO) and the Kyoto Encyclopedia of Genes and Genomes were performed to analyze the functional annotations and signaling pathways of the TREM1 coexpression genes. ESTIMATE and TIMER explored the correlations between TREM1 and immune cell infiltration. Spearman correlation analysis was conducted to examine the association between the TREM1 and immune checkpoint expression. The expression level of TREM1 was significantly increased in glioma. TREM1 overexpression was positively related to poor prognosis, higher World Health Organization grade, isocitrate dehydrogenase wildtype, and 1p/19q non-codeletion. TREM1 coexpression genes were mainly related to immunoregulation and inflammatory response. TREM1 participated in the initiation and progression of glioma by regulating immune cell infiltration and expression of immune checkpoints. TREM1 is an effective prognostic and diagnostic biomarker in glioma. It can be adopted as a novel predictor for clinical prognosis, pathological characteristics, and immune microenvironment in glioma patients.
C1 [Lu, Qin; Qi, Xuchen; Yang, Shuxu] Zhejiang Univ, Sch Med, Dept Neurosurg, Sir Run Run Shaw Hosp, Hangzhou, Zhejiang, Peoples R China.
   [Xie, Yonglin] Zhejiang Univ, Sir Run Run Shaw Hosp, Dept Emergency, Sch Med, Hangzhou, Zhejiang, Peoples R China.
   [Yang, Shuxu] Zhejiang Univ, Sir Run Run Shaw Hosp, Sch Med, Dept Neurosurg, Hangzhou 310000, Zhejiang, Peoples R China.
C3 Zhejiang University; Zhejiang University; Zhejiang University
RP Yang, SX (通讯作者)，Zhejiang Univ, Sir Run Run Shaw Hosp, Sch Med, Dept Neurosurg, Hangzhou 310000, Zhejiang, Peoples R China.
EM drluqin1226@zju.edu.cn; dryonglin@zju.edu.cn; qixuchen@zju.edu.cn; 3195019@zju.edu.cn
FU Natural Science Foundation of Zhejiang Province, China [LQ21H090013]; Medical science and health technology of Zhejiang Province, China [2023KY786]
CR Aaes TL, 2021, CELL DEATH DIFFER, V28, P843, DOI 10.1038/s41418-020-00658-y
   Bhat KPL, 2013, CANCER CELL, V24, P331, DOI 10.1016/j.ccr.2013.08.001
   Bommi JR, 2023, BIOSENSORS-BASEL, V13, P0, DOI 10.3390/bios13030398
   Broekman ML, 2018, NAT REV NEUROL, V14, P482, DOI 10.1038/s41582-018-0025-8
   Cahill KE, 2016, NEURO-ONCOLOGY, V18, P329, DOI 10.1093/neuonc/nov265
   Candolfi M, 2012, NEOPLASIA, V14, P757, DOI 10.1593/neo.12794
   Ceccarelli M, 2016, CELL, V164, P550, DOI 10.1016/j.cell.2015.12.028
   Chen XB, 2014, CANCER RES, V74, P7285, DOI 10.1158/0008-5472.CAN-14-1240
   Cioni B, 2020, NAT COMMUN, V11, P0, DOI 10.1038/s41467-020-18313-y
   Colonna M, 2003, NAT REV IMMUNOL, V3, P445, DOI 10.1038/nri1106
   Matos AD, 2020, CRIT REV MICROBIOL, V46, P237, DOI 10.1080/1040841X.2020.1751060
   Eckel-Passow JE, 2015, NEW ENGL J MED, V372, P2499, DOI 10.1056/NEJMoa1407279
   Fontana R, 2019, ONCOIMMUNOLOGY, V8, P0, DOI 10.1080/2162402X.2018.1554967
   Galluzzi L, 2020, NAT REV CLIN ONCOL, V17, P725, DOI 10.1038/s41571-020-0413-z
   Ghouzlani A, 2021, FRONT IMMUNOL, V12, P0, DOI 10.3389/fimmu.2021.679425
   Goswami S, 2020, NAT MED, V26, P39, DOI 10.1038/s41591-019-0694-x
   Gusyatiner O, 2018, SEMIN CANCER BIOL, V51, P50, DOI 10.1016/j.semcancer.2017.11.010
   Gutmann DH, 2019, NEURON, V104, P442, DOI 10.1016/j.neuron.2019.08.028
   Hambardzumyan D, 2016, NAT NEUROSCI, V19, P20, DOI 10.1038/nn.4185
   Ho CC, 2008, AM J RESP CRIT CARE, V177, P763, DOI 10.1164/rccm.200704-641OC
   Holmes KM, 2012, P NATL ACAD SCI USA, V109, P3475, DOI 10.1073/pnas.1120375109
   Jenkins RB, 2006, CANCER RES, V66, P9852, DOI 10.1158/0008-5472.CAN-06-1796
   Leca J, 2021, CURR OPIN BIOTECH, V68, P181, DOI 10.1016/j.copbio.2020.11.013
   Loeffler S, 2005, INT J CANCER, V115, P202, DOI 10.1002/ijc.20871
   Lu Q, 2021, STROKE, V52, P2162, DOI 10.1161/STROKEAHA.120.032736
   Mohme M, 2020, FRONT IMMUNOL, V11, P0, DOI 10.3389/fimmu.2020.00205
   Nagarsheth N, 2017, NAT REV IMMUNOL, V17, P559, DOI 10.1038/nri.2017.49
   Nicholson JG, 2021, CANCER DISCOV, V11, P575, DOI 10.1158/2159-8290.CD-20-1474
   Omuro A, 2018, NEURO-ONCOLOGY, V20, P674, DOI 10.1093/neuonc/nox208
   Reizis B, 2019, IMMUNITY, V50, P37, DOI 10.1016/j.immuni.2018.12.027
   Saurer L, 2017, SCI REP-UK, V7, P0, DOI 10.1038/s41598-017-14516-4
   Tammaro A, 2017, PHARMACOL THERAPEUT, V177, P81, DOI 10.1016/j.pharmthera.2017.02.043
   van den Bent MJ, 2013, J CLIN ONCOL, V31, P344, DOI 10.1200/JCO.2012.43.2229
   Weller M, 2017, LANCET ONCOL, V18, PE315, DOI 10.1016/S1470-2045(17)30194-8
   Weller M, 2015, NAT REV DIS PRIMERS, V1, P0, DOI 10.1038/nrdp.2015.17
   Wesseling P, 2018, NEUROPATH APPL NEURO, V44, P139, DOI 10.1111/nan.12432
   Witzel II, 2010, BIOCHEM SOC T, V38, P217, DOI 10.1042/BST0380217
   Xue S, 2017, J HEMATOL ONCOL, V10, P0, DOI 10.1186/s13045-017-0455-6
   Ye ZPP, 2021, ONCOGENE, V40, P6059, DOI 10.1038/s41388-021-02010-1
NR 39
TC 3
Z9 3
U1 1
U2 1
PU LIPPINCOTT WILLIAMS & WILKINS
PI PHILADELPHIA
PA TWO COMMERCE SQ, 2001 MARKET ST, PHILADELPHIA, PA 19103 USA
SN 0025-7974
EI 1536-5964
J9 MEDICINE
JI Medicine (Baltimore)
PD DEC 1
PY 2023
VL 102
IS 48
BP 
EP 
DI 10.1097/MD.0000000000036410
PG 9
WC Medicine, General & Internal
SC General & Internal Medicine
GA AE1P0
UT WOS:001116697500124
PM 38050264
DA 2025-02-17
ER

PT J
AU Cheng, S
   Liu, L
   Wang, DL
   Li, YD
   Li, SW
   Yuan, JQ
   Huang, SL
   Xu, ZP
   Jia, B
   Li, Z
   Dong, J
AF Cheng, Shan
   Liu, Liang
   Wang, Delin
   Li, Yongdong
   Li, Suwen
   Yuan, Jiaqi
   Huang, Shilu
   Xu, Zhipeng
   Jia, Bin
   Li, Zhe
   Dong, Jun
TI Upregulation of the ZNF148/PTX3 axis promotes malignant transformation of dendritic cells in glioma stem-like cells microenvironment
SO CNS NEUROSCIENCE & THERAPEUTICS
LA English
DT Article
DE dendritic cells; GBM microenvironment; glioma stem cells; malignant transformation; transcription factor ZNF148
ID transcription factor zbp-89; pentraxin 3; down-regulation; expression; immunotherapy; inflammation; prognosis; protein; growth
AB BackgroundThe recent development of dendritic cell (DC)-based immunotherapy has resulted in advances in glioblastoma multiforme (GBM) treatment. However, the cell fate of DCs in the GBM microenvironment, especially in microenvironments in which glioma stem cell (GSCs)-mediated remodeling has resulted in highly immunosuppressive conditions, has not yet been fully investigated.MethodsObserved the interaction between GSCs and primary cultured DCs in a dual-color tracing model, monoclonal and continuously passaged highly proliferative DCs, and named transformed DCs (t-DCs). The expression of DC-specific surface markers was analyzed using RT-PCR, chromosome karyotype, and flow cytometry. The expression of long pentraxin 3 (PTX3) and its transcription factor zinc finger protein 148 (ZNF148) in t-DCs was detected using qRT-PCR and western blot. CCK8 and transwell assays were conducted to assess the effect of ZNF148 and PTX3 on the proliferation, migration, and invasion of t-DCs. Bioinformatics analysis, dual-luciferase reporter assay, and chromatin immunoprecipitation (ChIP)-qPCR assay were used to explore the relation between ZNF148 and PTX3.ResultsTransformed DCs (t-DCs) still expressed DC-specific surface markers, namely, CD80 and CD11c, and immune-related costimulatory molecules, namely, CD80, CD86, CD40, and ICAM-1. However, the expression levels of these molecules in t-DCs decreased moderately compared to those in naive DCs. Stable overexpression of PTX3 further promoted the proliferation and migration of t-DCs in vitro, decreased the expression of costimulatory molecules, and increased the tumorigenicity of t-DCs in vivo. The transcription factor zinc finger protein 148 (ZNF148) was directly bound to the PTX3 promoter region and enhanced PTX3 expression. Downregulation of ZNF148 significantly decreased PTX3 expression and reduced the proliferation and migration of t-DCs. Overexpression of ZNF148 significantly increased PTX3 expression and promoted the proliferation and migration of t-DCs, achieving the same biological effects as PTX3 overexpression in t-DCs. Simultaneously, the downregulation of ZNF148 partially reversed the effect of PTX3 overexpression in t-DCs.ConclusionThe ZNF148/PTX3 axis played an important role in regulating the malignant transformation of DCs after cross-talk with GSCs, and this axis may serve as a new target for sensitizing GBM to DC-based immunotherapy.
C1 [Cheng, Shan; Liu, Liang; Li, Yongdong; Li, Suwen; Yuan, Jiaqi; Huang, Shilu; Xu, Zhipeng; Dong, Jun] Soochow Univ, Affiliated Hosp 2, Dept Neurosurg, Suzhou, Jiangsu, Peoples R China.
   [Wang, Delin] Jiande First Peoples Hosp, Dept Neurosurg, Hangzhou, Zhejiang, Peoples R China.
   [Jia, Bin; Li, Zhe] Nanjing Univ, State Key Lab Analyt Chem Life Sci, Nanjing, Jiangsu, Peoples R China.
   [Dong, Jun] Soochow Univ, Affiliated Hosp 2, Dept Neurosurg, 1055 Sanxiang Rd, Suzhou, Jiangsu, Peoples R China.
C3 Soochow University - China; Nanjing University; Soochow University - China
RP Dong, J (通讯作者)，Soochow Univ, Affiliated Hosp 2, Dept Neurosurg, 1055 Sanxiang Rd, Suzhou, Jiangsu, Peoples R China.
EM dongjun@suda.edu.cn
FU Key project of Jiangsu Health Commission [ZBD2020016]; Jiangsu Provincial Key Research and Development Program [BE2021653]; Natural Science Foundation of Jiangsu Province [BK20201172]
CR Nieto MA, 2016, CELL, V166, P21, DOI 10.1016/j.cell.2016.06.028
   Barclay AN, 2014, ANNU REV IMMUNOL, V32, P25, DOI 10.1146/annurev-immunol-032713-120142
   Batich KA, 2020, CLIN CANCER RES, V26, P5297, DOI 10.1158/1078-0432.CCR-20-1082
   Bogdan M, 2022, INT J MOL SCI, V23, P0, DOI 10.3390/ijms232315302
   Broz ML, 2014, CANCER CELL, V26, P638, DOI 10.1016/j.ccell.2014.09.007
   Chen YM, 2015, CANCER LETT, V365, P174, DOI 10.1016/j.canlet.2015.05.026
   Correale P, 2012, CLIN CANCER RES, V18, P850, DOI 10.1158/1078-0432.CCR-10-3186
   DAgostino PM, 2012, ACTA NEUROPATHOL, V124, P599, DOI 10.1007/s00401-012-1018-0
   Dai XL, 2020, AGING-US, V12, P9151, DOI 10.18632/aging.103185
   Dai XL, 2015, ONCOL REP, V34, P2997, DOI 10.3892/or.2015.4281
   Daniel SK, 2019, CLIN TRANSL MED, V8, P0, DOI 10.1186/s40169-019-0226-9
   Deng FL, 2019, THERANOSTICS, V9, P1001, DOI 10.7150/thno.30056
   Dillman RO, 2011, CANCER BIOTHER RADIO, V26, P1, DOI 10.1089/cbr.2010.0902
   Essien BE, 2016, CANCER RES, V76, P6877, DOI 10.1158/0008-5472.CAN-15-3150
   Fan YP, 2019, CANCERS, V11, P0, DOI 10.3390/cancers11010022
   Fang J, 2017, NAT COMMUN, V8, P0, DOI 10.1038/ncomms15034
   Fei XF, 2018, BMC IMMUNOL, V19, P0, DOI 10.1186/s12865-018-0246-z
   Friebel E, 2020, CELL, V181, P1626, DOI 10.1016/j.cell.2020.04.055
   Gao XD, 2020, CANCER SCI, V111, P1266, DOI 10.1111/cas.14348
   Garlanda C, 2005, ANNU REV IMMUNOL, V23, P337, DOI 10.1146/annurev.immunol.23.021704.115756
   He M, 2020, CLIN EXP IMMUNOL, V202, P47, DOI 10.1111/cei.13476
   Hervey-Jumper SL, 2019, J NEUROSURG, V130, P9, DOI 10.3171/2018.10.JNS181519
   Hu PS, 2019, CELL DEATH DIS, V10, P0, DOI 10.1038/s41419-018-1242-1
   Hung TW, 2016, CELL PHYSIOL BIOCHEM, V40, P1029, DOI 10.1159/000453159
   Imai N, 2012, CLIN TRANSPLANT, V26, P25, DOI 10.1111/j.1399-0012.2012.01641.x
   Infante M, 2016, INT J CANCER, V138, P983, DOI 10.1002/ijc.29822
   Jiga LP, 2004, TRANSPLANTATION, V77, P1761, DOI 10.1097/01.TP.0000131165.37177.6E
   Kang YN, 2020, MYCOBIOLOGY, V48, P1, DOI 10.1080/12298093.2020.1722576
   Kantoff PW, 2010, NEW ENGL J MED, V363, P411, DOI 10.1056/NEJMoa1001294
   Klemm F, 2020, CELL, V181, P1643, DOI 10.1016/j.cell.2020.05.007
   Liau LM, 2023, JAMA ONCOL, V9, P112, DOI 10.1001/jamaoncol.2022.5370
   Liau LM, 2018, J TRANSL MED, V16, P0, DOI 10.1186/s12967-018-1507-6
   Lin YJ, 2022, FRONT IMMUNOL, V13, P0, DOI 10.3389/fimmu.2022.887781
   Liu HW, 2018, CANCERS, V10, P0, DOI 10.3390/cancers10120491
   Liu Q, 2018, AM J CANCER RES, V8, P624
   Locatelli M, 2013, J NEUROIMMUNOL, V260, P99, DOI 10.1016/j.jneuroim.2013.04.009
   Matarredona ER, 2019, FRONT ONCOL, V9, P0, DOI 10.3389/fonc.2019.00779
   Merchant JL, 1996, MOL CELL BIOL, V16, P6644
   Mikloska Z, 2001, J VIROL, V75, P5958, DOI 10.1128/JVI.75.13.5958-5964.2001
   OKeeffe M, 2015, CELL MOL LIFE SCI, V72, P4309, DOI 10.1007/s00018-015-2005-0
   Powell AE, 2011, CANCER RES, V71, P1497, DOI 10.1158/0008-5472.CAN-10-3223
   Ryskalin L, 2020, CANCERS, V12, P0, DOI 10.3390/cancers12092486
   Saeidi M, 2013, IRAN J ALLERGY ASTHM, V12, P37, DOI 012.01/ijaai.3749
   Segura E, 2012, J EXP MED, V209, P653, DOI 10.1084/jem.20111457
   Shao GH, 2020, J INFLAMM-LOND, V17, P0, DOI 10.1186/s12950-020-0239-6
   Sheng YJ, 2020, BIOMED PHARMACOTHER, V121, P0, DOI 10.1016/j.biopha.2019.109610
   Spranger S, 2017, CANCER CELL, V31, P711, DOI 10.1016/j.ccell.2017.04.003
   Stokes AM, 2021, J CEREBR BLOOD F MET, V41, P3378, DOI 10.1177/0271678X211039597
   Sun C, 2019, BMC CANCER, V19, P0, DOI 10.1186/s12885-019-6460-0
   Tao ZN, 2018, CELL DEATH DIS, V9, P0, DOI 10.1038/s41419-018-0957-3
   Tsuchihashi K, 2020, ANTICANCER RES, V40, P4319, DOI 10.21873/anticanres.14434
   Ugolini A, 2020, JCI INSIGHT, V5, P0, DOI 10.1172/jci.insight.138581
   Veglia F, 2017, NAT COMMUN, V8, P0, DOI 10.1038/s41467-017-02186-9
   Wan Y, 2012, CHIN J CANCER, V31, P207, DOI 10.5732/cjc.011.10336
   Wang AD, 2015, MOL MED REP, V11, P2435, DOI 10.3892/mmr.2014.3032
   Wang B, 2021, J EXP CLIN CANC RES, V40, P0, DOI 10.1186/s13046-020-01820-7
   Wang HY, 2020, AGING-US, V12, P13647, DOI 10.18632/aging.103489
   Wang NZ, 2018, EXPERT OPIN THER TAR, V22, P817, DOI 10.1080/14728222.2018.1516753
   Wang NZ, 2020, CANCER LETT, V472, P70, DOI 10.1016/j.canlet.2019.12.026
   WCULEK SK, 2020, NAT REV IMMUNOL, V20, P7, DOI 10.1038/S41577-019-0210-Z
   Xu SC, 2020, CANCER LETT, V476, P1, DOI 10.1016/j.canlet.2020.02.002
   Yi L, 2019, J EXP CLIN CANC RES, V38, P0, DOI 10.1186/s13046-019-1319-4
   Zagzag D, 2005, LAB INVEST, V85, P328, DOI 10.1038/labinvest.3700233
   Zarghami N, 2021, J CEREBR BLOOD F MET, V41, P1592, DOI 10.1177/0271678X20968943
   Zhang CZY, 2010, BBA-REV CANCER, V1806, P36, DOI 10.1016/j.bbcan.2010.03.002
   Zhang H, 2022, CNS NEUROSCI THER, V28, P1748, DOI 10.1111/cns.13913
   Zhang J, 2016, TOHOKU J EXP MED, V240, P39, DOI 10.1620/tjem.240.39
   Zhao YD, 2017, ONCOTARGET, V8, P104418, DOI 10.18632/oncotarget.22301
   Zhou J, 2018, EXP THER MED, V15, P4979, DOI 10.3892/etm.2018.6025
   Zou WP, 2005, NAT REV CANCER, V5, P263, DOI 10.1038/nrc1586
   Zou ZV, 2020, SCI REP-UK, V10, P0, DOI 10.1038/s41598-020-70824-2
NR 71
TC 10
Z9 10
U1 1
U2 7
PU WILEY
PI HOBOKEN
PA 111 RIVER ST, HOBOKEN 07030-5774, NJ USA
SN 1755-5930
EI 1755-5949
J9 CNS NEUROSCI THER
JI CNS Neurosci. Ther.
PD SEP 15
PY 2023
VL 29
IS 9
BP 2690
EP 2704
DI 10.1111/cns.14213
EA APR 2023
PG 15
WC Neurosciences; Pharmacology & Pharmacy
SC Neurosciences & Neurology; Pharmacology & Pharmacy
GA N9ZZ4
UT WOS:000973587200001
PM 37063077
DA 2025-02-17
ER

PT J
AU de Mato, FC
   Barreto, N
   Cordeiro, G
   Munhoz, J
   Bonfanti, AP
   da Rocha-e-Silva, TAA
   Sutti, R
   Cruz, PBM
   Sanches, LR
   Bombeiro, AL
   Chalbatani, GM
   Verinaud, L
   Rapôso, C
AF de Mato, Felipe Cezar
   Barreto, Natalia
   Cordeiro, Gabriel
   Munhoz, Jaqueline
   Bonfanti, Amanda Pires
   da Rocha-e-Silva, Thomaz A. A.
   Sutti, Rafael
   Cruz, Priscilla B. M.
   Sanches, Livia R.
   Bombeiro, Andre Luis
   Chalbatani, Ghanbar Mahmoodi
   Verinaud, Liana
   Raposo, Catarina
TI Isolated Peptide from Spider Venom Modulates Dendritic Cells In Vitro: A Possible Application in Oncoimmunotherapy for Glioblastoma
SO CELLS
LA English
DT Article
DE cell therapy; immunoadjuvant; dendritic cells vaccine; Phoneutria nigriventer; PnV; glioblastoma
ID malignant-melanoma; cancer; vaccines
AB Dendritic cells (DCs) vaccine is a potential tool for oncoimmunotherapy. However, it is known that this therapeutic strategy has failed in solid tumors, making the development of immunoadjuvants highly relevant. Recently, we demonstrated that Phoneutria nigriventer spider venom (PnV) components are cytotoxic to glioblastoma (GB) and activate macrophages for an antitumor profile. However, the effects of these molecules on the adaptive immune response have not yet been evaluated. This work aimed to test PnV and its purified fractions in DCs in vitro. For this purpose, bone marrow precursors were collected from male C57BL6 mice, differentiated into DCs and treated with venom or PnV-isolated fractions (F1-molecules < 3 kDa, F2-3 to 10 kDa and F3->10 kDa), with or without costimulation with human GB lysate. The results showed that mainly F1 was able to activate DCs, increasing the activation-dependent surface marker (CD86) and cytokine release (IL-1 beta, TNF-alpha), in addition to inducing a typical morphology of mature DCs. From the F1 purification, a molecule named LW9 was the most effective, and mass spectrometry showed it to be a peptide. The present findings suggest that this molecule could be an immunoadjuvant with possible application in DC vaccines for the treatment of GB.
C1 [de Mato, Felipe Cezar; Barreto, Natalia; Cordeiro, Gabriel; Bonfanti, Amanda Pires; Raposo, Catarina] Univ Estadual Campinas UNICAMP, Fac Ciencias Farmaceut, BR-13083871 Campinas, SP, Brazil.
   [de Mato, Felipe Cezar; Barreto, Natalia; Cordeiro, Gabriel; Bonfanti, Amanda Pires; Bombeiro, Andre Luis; Verinaud, Liana; Raposo, Catarina] Univ Estadual Campinas, Inst Biol, Dept Biol Estrutural & Func, BR-13083862 Campinas, SP, Brazil.
   [Munhoz, Jaqueline] Univ Alberta, Dept Agr Food & Nutr Sci AFNS, Edmonton, AB T6G 2R3, Canada.
   [da Rocha-e-Silva, Thomaz A. A.; Cruz, Priscilla B. M.; Sanches, Livia R.] Fac Israelita Ciencias Saude Albert Einstein, Dept Physiol Sci, BR-05653120 Sao Paulo, SP, Brazil.
   [Sutti, Rafael] Valer Labs Eireli, BR-13347633 Sao Paulo, SP, Brazil.
   [Chalbatani, Ghanbar Mahmoodi] Mayo Clin, Dept Immunol, Scottsdale, AZ 85259 USA.
C3 Universidade Estadual de Campinas; Universidade Estadual de Campinas; University of Alberta; Mayo Clinic; Mayo Clinic Phoenix
RP Rapôso, C (通讯作者)，Univ Estadual Campinas UNICAMP, Fac Ciencias Farmaceut, BR-13083871 Campinas, SP, Brazil.; Rapôso, C (通讯作者)，Univ Estadual Campinas, Inst Biol, Dept Biol Estrutural & Func, BR-13083862 Campinas, SP, Brazil.
EM raposo@unicamp.br
FU Fundacao de Amparo a Pesquisa do Estado de Sao Paulo (Sao Paulo Research Foundation-FAPESP) [15/04194-0, 22/03543-4, 19/10003-3, 18/23559-7, 18/03051-9]; Conselho Nacional de Desenvolvimento Cientifico e Tecnologico (National Council for Scientific and Technological Development-CNPq) [431465/2016-9]; Fundo de Apoio ao Ensino; Pesquisa e a Extensao (Education, Research and Extension Support Fund-FAEPEX) [2744/19, 2588/20]; Coordenacao de Aperfeicoamento de Pessoal de Nivel Superior (Coordination for the Improvement of Higher Education-CAPES) [88887.357994/2019-00]; CNPq
CR Audiger C, 2017, J IMMUNOL, V198, P2223, DOI 10.4049/jimmunol.1601629
   Balkwill F, 2001, LANCET, V357, P539, DOI 10.1016/S0140-6736(00)04046-0
   Banchereau J, 1998, NATURE, V392, P245, DOI 10.1038/32588
   Barreto N, 2020, CANCER CELL INT, V20, P0, DOI 10.1186/s12935-020-01643-8
   Bedoui S, 2016, IMMUNOL REV, V272, P52, DOI 10.1111/imr.12426
   Boltjes A, 2014, FRONT IMMUNOL, V5, P0, DOI 10.3389/fimmu.2014.00131
   Bonfanti AP, 2020, SCI REP-UK, V10, P0, DOI 10.1038/s41598-020-62620-9
   Chen H, 2021, ONCOL LETT, V21, P1, DOI 10.3892/ol.2020.12296
   Dana H, 2021, ACTA PHARM SIN B, V11, P1129, DOI 10.1016/j.apsb.2020.10.020
   dos Santos NB, 2019, J CELL PHYSIOL, V234, P1398, DOI 10.1002/jcp.26935
   Dranoff G, 2004, NAT REV CANCER, V4, P11, DOI 10.1038/nrc1252
   Herbert GS, 2018, VACCINE, V36, P3247, DOI 10.1016/j.vaccine.2018.04.078
   Hubo M, 2013, FRONT IMMUNOL, V4, P0, DOI 10.3389/fimmu.2013.00082
   Hussein MR, 2005, CANCER BIOL THER, V4, P501, DOI 10.4161/cbt.4.5.1780
   Jung NC, 2018, TRANSL ONCOL, V11, P686, DOI 10.1016/j.tranon.2018.03.007
   Kheirkhah A, 2015, INVEST OPHTH VIS SCI, V56, P7179, DOI 10.1167/iovs.15-17433
   Koido S, 2011, CLIN DEV IMMUNOL, V0, P0, DOI DOI 10.1155/2011/267539
   Liau LM, 2018, J TRANSL MED, V16, P0, DOI 10.1186/s12967-018-1507-6
   Machado CML, 2009, MICROSC RES TECHNIQ, V72, P310, DOI 10.1002/jemt.20653
   Machado CML, 2005, CANCER CELL INT, V5, P0, DOI 10.1186/1475-2867-5-13
   Machado CML, 2008, BMC CANCER, V8, P0, DOI 10.1186/1471-2407-8-291
   Mahadevappa R, 2017, TRENDS CANCER, V3, P611, DOI 10.1016/j.trecan.2017.07.004
   Mocellin S, 2004, LANCET ONCOL, V5, P681, DOI 10.1016/S1470-2045(04)01610-9
   Munhoz J, 2021, J BIOCHEM, V170, P51, DOI 10.1093/jb/mvab020
   Na YR, 2016, MOL CELLS, V39, P734, DOI 10.14348/molcells.2016.0160
   Nagayama H, 2003, MELANOMA RES, V13, P521, DOI 10.1097/00008390-200310000-00011
   Palucka K, 2013, IMMUNITY, V39, P38, DOI 10.1016/j.immuni.2013.07.004
   Pulendran B, 2015, ANNU REV IMMUNOL, V33, P563, DOI 10.1146/annurev-immunol-020711-075049
   Rainone V, 2016, PLOS ONE, V11, P0, DOI 10.1371/journal.pone.0146622
   Raposo Catarina, 2017, J CLIN TRANSL RES, V3, P233
   Ridolfi R, 2006, J TRANSL MED, V4, P0, DOI 10.1186/1479-5876-4-36
   Rodríguez-Ruiz ME, 2018, ANN ONCOL, V29, P1312, DOI 10.1093/annonc/mdy089
   Schenka AA, 2005, CELL MOL NEUROBIOL, V25, P929, DOI 10.1007/s10571-005-4959-1
   Schuler G, 2003, CURR OPIN IMMUNOL, V15, P138, DOI 10.1016/S0952-7915(03)00015-3
   Steinman RM, 2007, NATURE, V449, P419, DOI 10.1038/nature06175
   Tagliamonte M, 2014, HUM VACC IMMUNOTHER, V10, P3332, DOI 10.4161/21645515.2014.973317
   Trefzer U, 2005, VACCINE, V23, P2367, DOI 10.1016/j.vaccine.2005.01.081
   Van Brussel I, 2012, MEDIAT INFLAMM, V2012, P0, DOI 10.1155/2012/690643
   Wulff H, 2019, NAT REV DRUG DISCOV, V18, P339, DOI 10.1038/s41573-019-0013-8
NR 39
TC 1
Z9 1
U1 0
U2 5
PU MDPI
PI BASEL
PA ST ALBAN-ANLAGE 66, CH-4052 BASEL, SWITZERLAND
SN 
EI 2073-4409
J9 CELLS-BASEL
JI Cells
PD APR 15
PY 2023
VL 12
IS 7
BP 
EP 
DI 10.3390/cells12071023
PG 19
WC Cell Biology
SC Cell Biology
GA D6EM5
UT WOS:000969643000001
PM 37048096
DA 2025-02-17
ER

PT J
AU Sabahi, M
   Salehipour, A
   Bazl, MSY
   Rezaei, N
   Mansouri, A
   Borghei-Razavi, H
AF Sabahi, Mohammadmahdi
   Salehipour, Arash
   Bazl, Mohammad Sajjad Yavari
   Rezaei, Nima
   Mansouri, Alireza
   Borghei-Razavi, Hamid
TI Local immunotherapy of glioblastoma: A comprehensive review of the concept
SO JOURNAL OF NEUROIMMUNOLOGY
LA English
DT Review
DE Glioblastoma; Immunotherapy; Management; Local delivery
ID tertiary lymphoid structures; cancer stem-cells; acute myeloid-leukemia; drug-delivery-systems; node-like structures; i ifn signals; dendritic cells; prospective identification; ectopic expression; sting pathway
AB Despite advancements in standard treatments, the prognosis of Glioblastoma (GBM) remains poor, prompting research for novel therapies. Immunotherapy is a promising treatment option for GBM, and many immuno-therapeutic agents are currently under investigation. Chimeric antigen receptor (CAR) T cells are rapidly evolving in immunotherapy of GBM with many clinical trials showing efficacy of CAR T cells exerting anti-tumor activity following recognition of tumor-associated antigens (TAAs). Exhaustion in CAR T cells can reduce their capacity for long-term persistence and anti-tumor action. Local immunotherapy, which targets the tumor microenvironment and creates a more hospitable immunological environment for CAR T cells, has the potential to reduce CAR T cell exhaustion and increase immunity. Tertiary lymphoid structures (TLS) are ectopic lymphoid-like formations that can develop within the tumor microenvironment or in other non-lymphoid tissues. As a comprehensive local immunotherapy tool, the incorporation of TLS into an implanted biodegradable scaffold has amazing immunotherapeutic potential. The immune response to GBM can be improved even further by strategically inserting a stimulator of interferon genes (STING) agonist into the scaffold. Additionally, the scaffold's addition of glioma stem cells (GSC), which immunotherapeutic approaches may use to target, enhances the removal of cancer cells from their source. Furthermore, it has been demonstrated that GSCs have an impact on TLS formation, which helps to create a favorable tumor microenvironment. Herein, we overview local de-livery of a highly specific tandem AND-gate CAR T cell along with above mentioned components. A multifaceted approach that successfully engages the immune system to mount an efficient targeted immune response against GBM is provided by the integration of CAR T cells, TLS, STING agonists, and GSCs within an implantable biodegradable scaffold. This approach offers a promising therapeutic approach for patients with GBM.
C1 [Sabahi, Mohammadmahdi; Borghei-Razavi, Hamid] Cleveland Clin Florida, Pauline Braathen Neurol Ctr, Dept Neurol Surg, Weston, FL USA.
   [Salehipour, Arash; Bazl, Mohammad Sajjad Yavari] Hamadan Univ Med Sci, Student Res Comm, Neurosurg Res Grp NRG, Hamadan, Iran.
   [Salehipour, Arash; Bazl, Mohammad Sajjad Yavari] Univ Tehran Med Sci, Neurosci Inst, Brain & Spinal Cord Injury Res Ctr, Tehran, Iran.
   [Rezaei, Nima] Univ Sci Educ & Res Network USERN, Network Immun Infect Malignancy & Autoimmun NIIMA, Tehran, Iran.
   [Rezaei, Nima] Univ Tehran Med Sci, Res Ctr Immunodeficiencies, Childrens Med Ctr, Tehran, Iran.
   [Rezaei, Nima] Univ Tehran Med Sci, Sch Med, Dept Immunol, Tehran, Iran.
   [Mansouri, Alireza] Penn State Milton S Hershey Med Ctr, Dept Neurosurg, Hershey, PA USA.
   [Rezaei, Nima] Univ Tehran Med Sci, Childrens Med Ctr Hosp, Sch Med, Dept Immunol, Dr Qarib St,Keshavarz Blvd, Tehran 14194, Iran.
C3 Cleveland Clinic Foundation; Hamadan University of Medical Sciences; Tehran University of Medical Sciences; Tehran University of Medical Sciences; Tehran University of Medical Sciences; Pennsylvania Commonwealth System of Higher Education (PCSHE); Pennsylvania State University; Penn State Health; Tehran University of Medical Sciences
RP Rezaei, N (通讯作者)，Univ Tehran Med Sci, Childrens Med Ctr Hosp, Sch Med, Dept Immunol, Dr Qarib St,Keshavarz Blvd, Tehran 14194, Iran.
EM sabahim2@ccf.org; salehipour.a.96@gmail.com; yavarybazl@gmail.com; rezaei_nima@tums.ac.ir; amansouri@pennstatehealth.psu.edu; borgheh2@ccf.org
CR Al-Hajj M, 2003, P NATL ACAD SCI USA, V100, P3983, DOI 10.1073/pnas.0530291100
   Al-Nedawi K, 2008, NAT CELL BIOL, V10, P619, DOI 10.1038/ncb1725
   Ali OA, 2016, CANCER IMMUNOL RES, V4, P95, DOI 10.1158/2326-6066.CIR-14-0126
   Ali OA, 2011, PHARM RES-DORDR, V28, P1074, DOI 10.1007/s11095-010-0361-x
   Ali OA, 2009, NAT MATER, V8, P151, DOI 10.1038/NMAT2357
   Auffinger B, 2015, EXPERT REV NEUROTHER, V15, P741, DOI 10.1586/14737175.2015.1051968
   Balachander GM, 2018, ACS APPL MATER INTER, V10, P33814, DOI 10.1021/acsami.8b07609
   Barber GN, 2011, IMMUNOL REV, V243, P99, DOI 10.1111/j.1600-065X.2011.01051.x
   Bastiancich C, 2016, J CONTROL RELEASE, V243, P29, DOI 10.1016/j.jconrel.2016.09.034
   Bencherif SA, 2015, NAT COMMUN, V6, P0, DOI 10.1038/ncomms8556
   Bielamowicz K, 2018, NEURO-ONCOLOGY, V20, P506, DOI 10.1093/neuonc/nox182
   Bonnet D, 1997, NAT MED, V3, P730, DOI 10.1038/nm0797-730
   BREM H, 1995, LANCET, V345, P1008, DOI 10.1016/S0140-6736(95)90755-6
   Bruinsmann FA, 2019, MOLECULES, V24, P0, DOI 10.3390/molecules24234312
   Cabrita R, 2020, NATURE, V577, P561, DOI 10.1038/s41586-019-1914-8
   Chen SC, 2002, J IMMUNOL, V168, P1001, DOI 10.4049/jimmunol.168.3.1001
   Collins AT, 2005, CANCER RES, V65, P10946, DOI 10.1158/0008-5472.CAN-05-2018
   Conlon J, 2013, J IMMUNOL, V190, P5216, DOI 10.4049/jimmunol.1300097
   Coppola D, 2011, AM J PATHOL, V179, P37, DOI 10.1016/j.ajpath.2011.03.007
   Corrales L, 2016, J CLIN INVEST, V126, P2404, DOI 10.1172/JCI86892
   Corrales L, 2015, CELL REP, V11, P1018, DOI 10.1016/j.celrep.2015.04.031
   Curran E, 2016, CELL REP, V15, P2357, DOI 10.1016/j.celrep.2016.05.023
   Curtin CM, 2018, ADV HEALTHC MATER, V7, P0, DOI 10.1002/adhm.201700695
   Demaria S, 2013, ONCOIMMUNOLOGY, V2, P0, DOI 10.4161/onci.25997
   Di Caro G, 2014, CLIN CANCER RES, V20, P2147, DOI 10.1158/1078-0432.CCR-13-2590
   Diamond MS, 2011, J EXP MED, V208, P1989, DOI 10.1084/jem.20101158
   Dieu-Nosjean MC, 2008, J CLIN ONCOL, V26, P4410, DOI 10.1200/JCO.2007.15.0284
   Dieu-Nosjean MC, 2014, TRENDS IMMUNOL, V35, P571, DOI 10.1016/j.it.2014.09.006
   Drayton DL, 2006, NAT IMMUNOL, V7, P344, DOI 10.1038/ni1330
   Drayton DL, 2003, J EXP MED, V197, P1153, DOI 10.1084/jem.20021761
   Fan L, 2000, J IMMUNOL, V164, P3955, DOI 10.4049/jimmunol.164.8.3955
   Feng KC, 2017, J HEMATOL ONCOL, V10, P0, DOI 10.1186/s13045-016-0378-7
   Frank NY, 2010, J CLIN INVEST, V120, P41, DOI 10.1172/JCI41004
   Friedman GK, 2009, J NEURO-ONCOL, V95, P199, DOI 10.1007/s11060-009-9926-0
   Fu J, 2015, SCI TRANSL MED, V7, P0, DOI 10.1126/scitranslmed.aaa4306
   Fuertes MB, 2011, J EXP MED, V208, P2005, DOI 10.1084/jem.20101159
   Fukuda K, 2009, INT J ONCOL, V34, P1201, DOI 10.3892/ijo_00000248
   Galli R, 2004, CANCER RES, V64, P7011, DOI 10.1158/0008-5472.CAN-04-1364
   Gao P, 2013, CELL, V154, P748, DOI 10.1016/j.cell.2013.07.023
   Germain C, 2014, AM J RESP CRIT CARE, V189, P832, DOI 10.1164/rccm.201309-1611OC
   GeurtsvanKessel CH, 2009, J EXP MED, V206, P2339, DOI 10.1084/jem.20090410
   Goc J, 2014, CANCER RES, V74, P705, DOI 10.1158/0008-5472.CAN-13-1342
   Gu F, 2005, J CONTROL RELEASE, V102, P607, DOI 10.1016/j.jconrel.2004.10.020
   Gu-Trantien C, 2013, J CLIN INVEST, V123, P2873, DOI 10.1172/JCI67428
   Guo YL, 2018, PROTEIN CELL, V9, P516, DOI 10.1007/s13238-017-0394-6
   Gupta PB, 2009, NAT MED, V15, P1010, DOI 10.1038/nm0909-1010
   Helmink BA, 2020, NATURE, V577, P549, DOI 10.1038/s41586-019-1922-8
   Hemmati HD, 2003, P NATL ACAD SCI USA, V100, P15178, DOI 10.1073/pnas.2036535100
   Hiraoka N, 2016, FRONT IMMUNOL, V7, P0, DOI 10.3389/fimmu.2016.00244
   Hong IS, 2015, INT J NANOMED, V10, P251, DOI 10.2147/IJN.S88310
   Hosmalin A, 2016, EUR J IMMUNOL, V46, P1545, DOI 10.1002/eji.201670073
   Huang PS, 2019, ACTA BIOMATER, V85, P1, DOI 10.1016/j.actbio.2018.12.028
   Ishikawa H, 2008, NATURE, V455, P674, DOI 10.1038/nature07317
   Jain S, 2022, FRONT ONCOL, V11, P0, DOI 10.3389/fonc.2021.812916
   Johansson-Percival A, 2017, NAT IMMUNOL, V18, P1207, DOI 10.1038/ni.3836
   Khoo LT, 2018, EMBO REP, V19, P0, DOI 10.15252/embr.201846935
   Kim J, 2015, NAT BIOTECHNOL, V33, P64, DOI 10.1038/nbt.3071
   King JL, 2022, PHARMACEUTICS, V14, P0, DOI 10.3390/pharmaceutics14102243
   Koshy ST, 2017, ADV BIOSYST, V1, P0, DOI 10.1002/adbi.201600013
   Kratz A, 1996, J EXP MED, V183, P1461, DOI 10.1084/jem.183.4.1461
   Kroeger DR, 2016, CLIN CANCER RES, V22, P3005, DOI 10.1158/1078-0432.CCR-15-2762
   LAPIDOT T, 1994, NATURE, V367, P645, DOI 10.1038/367645a0
   Lathia JD, 2015, GENE DEV, V29, P1203, DOI 10.1101/gad.261982.115
   Learn CA, 2004, CLIN CANCER RES, V10, P3216, DOI 10.1158/1078-0432.CCR-03-0521
   Lee J, 2019, BIOMATERIALS, V218, P0, DOI 10.1016/j.biomaterials.2019.119359
   Lee-Chang C, 2023, J CLIN INVEST, V133, P0, DOI 10.1172/JCI163449
   Li LY, 2014, NAT CHEM BIOL, V10, P1043, DOI 10.1038/NChemBio.1661
   Luther SA, 2000, IMMUNITY, V12, P471, DOI 10.1016/S1074-7613(00)80199-5
   Luther SA, 2002, J IMMUNOL, V169, P424, DOI 10.4049/jimmunol.169.1.424
   Ma S, 2007, GASTROENTEROLOGY, V132, P2542, DOI 10.1053/j.gastro.2007.04.025
   Marcus A, 2018, IMMUNITY, V49, P754, DOI 10.1016/j.immuni.2018.09.016
   Martinet L, 2012, ONCOIMMUNOLOGY, V1, P829, DOI 10.4161/onci.20492
   Martinet L, 2011, CANCER RES, V71, P5678, DOI 10.1158/0008-5472.CAN-11-0431
   Monette A, 2016, BIOMATERIALS, V75, P237, DOI 10.1016/j.biomaterials.2015.10.021
   Moyron-Quiroz JE, 2004, NAT MED, V10, P927, DOI 10.1038/nm1091
   Moyron-Quiroz JE, 2006, IMMUNITY, V25, P643, DOI 10.1016/j.immuni.2006.08.022
   Nair RE, 2006, J IMMUNOTHER, V29, P10, DOI 10.1097/01.cji.0000175489.19314.d2
   Neelapu SS, 2004, CLIN CANCER RES, V10, P8309, DOI 10.1158/1078-0432.CCR-04-1071
   Nguyen MK, 2014, BIOMATERIALS, V35, P6278, DOI 10.1016/j.biomaterials.2014.04.048
   Ohkuri T, 2014, CANCER IMMUNOL RES, V2, P1199, DOI 10.1158/2326-6066.CIR-14-0099
   Phuengkham H, 2018, ADV MATER, V30, P0, DOI 10.1002/adma.201706719
   Polivka J, 2017, ANTICANCER RES, V37, P21, DOI 10.21873/anticanres.11285
   Ramanjulu JM, 2018, NATURE, V564, P439, DOI 10.1038/s41586-018-0705-y
   Reardon DA, 2017, SEMIN IMMUNOPATHOL, V0, P0
   Ren L, 2018, ADV FUNCT MATER, V28, P0, DOI 10.1002/adfm.201804490
   Riley RS, 2019, NAT REV DRUG DISCOV, V18, P175, DOI 10.1038/s41573-018-0006-z
   Ruan HT, 2019, ADV MATER, V31, P0, DOI 10.1002/adma.201806957
   Sabahi M, 2022, INTERDISCIPLINARY AP, V0, P0
   Sabahi M, 2021, J MOL NEUROSCI, V71, P1410, DOI 10.1007/s12031-021-01818-6
   Sabahi M, 2020, MED HYPOTHESES, V137, P0, DOI 10.1016/j.mehy.2020.109559
   Sautes-Fridman C, 2019, NAT REV CANCER, V19, P307, DOI 10.1038/s41568-019-0144-6
   Schrama D, 2008, CANCER IMMUNOL IMMUN, V57, P85, DOI 10.1007/s00262-007-0352-x
   Siesjo P, 1996, J IMMUNOTHER, V19, P334, DOI 10.1097/00002371-199609000-00003
   Singh SK, 2003, CANCER RES, V63, P5821
   Singh SK, 2004, NATURE, V432, P396, DOI 10.1038/nature03128
   Smith TT, 2017, J CLIN INVEST, V127, P2176, DOI 10.1172/JCI87624
   Song HJ, 2019, THERANOSTICS, V9, P2299, DOI 10.7150/thno.30577
   Stephan SB, 2015, NAT BIOTECHNOL, V33, P97, DOI 10.1038/nbt.3104
   Stupp R, 2017, JAMA-J AM MED ASSOC, V318, P2306, DOI 10.1001/jama.2017.18718
   Takashima K, 2016, BIOCHEM BIOPH RES CO, V478, P1764, DOI 10.1016/j.bbrc.2016.09.021
   Thaci B, 2014, NEURO-ONCOLOGY, V16, P1304, DOI 10.1093/neuonc/nou045
   Tsao CT, 2014, BIOMACROMOLECULES, V15, P2656, DOI 10.1021/bm500502n
   van de Walle T, 2021, FRONT IMMUNOL, V12, P0, DOI 10.3389/fimmu.2021.724739
   van Hooren L, 2021, NAT COMMUN, V12, P0, DOI 10.1038/s41467-021-24347-7
   von Roemeling CA, 2020, NAT COMMUN, V11, P0, DOI 10.1038/s41467-020-15129-8
   Vonderheide RH, 2020, ANNU REV MED, V71, P47, DOI 10.1146/annurev-med-062518-045435
   Wang B, 2022, BIOACT MATER, V16, P232, DOI 10.1016/j.bioactmat.2022.02.026
   Weiden J, 2018, NAT REV IMMUNOL, V18, P212, DOI 10.1038/nri.2017.89
   Wen D, 2019, BIOCONJUGATE CHEM, V30, P515, DOI 10.1021/acs.bioconjchem.9b00061
   Wiley JA, 2009, PLOS ONE, V4, P0, DOI 10.1371/journal.pone.0007142
   Wolf MT, 2019, SCI TRANSL MED, V11, P0, DOI 10.1126/scitranslmed.aat7973
   Wu A, 2010, NEURO-ONCOLOGY, V12, P1113, DOI 10.1093/neuonc/noq082
   Yagawa Y, 2017, SCI REP-UK, V7, P0, DOI 10.1038/s41598-017-15924-2
   Yang C, 2020, SCI BULL, V65, P1489, DOI 10.1016/j.scib.2020.04.012
   Yu JS, 2001, CANCER RES, V61, P842
   Yuan XP, 2004, ONCOGENE, V23, P9392, DOI 10.1038/sj.onc.1208311
   Zaharoff DA, 2009, CANCER RES, V69, P6192, DOI 10.1158/0008-5472.CAN-09-1114
   Zhang P, 2023, NAT COMMUN, V14, P0, DOI 10.1038/s41467-023-37328-9
   Zhou XW, 2021, AGING-US, V13, P26063, DOI 10.18632/aging.203798
   Zhu GY, 2017, FRONT IMMUNOL, V8, P0, DOI 10.3389/fimmu.2017.00767
   Zhu XK, 2015, ONCOTARGET, V6, P171, DOI 10.18632/oncotarget.2767
NR 121
TC 3
Z9 4
U1 4
U2 14
PU ELSEVIER
PI AMSTERDAM
PA RADARWEG 29, 1043 NX AMSTERDAM, NETHERLANDS
SN 0165-5728
EI 1872-8421
J9 J NEUROIMMUNOL
JI J. Neuroimmunol.
PD AUG 15
PY 2023
VL 381
IS 
BP 
EP 
DI 10.1016/j.jneuroim.2023.578146
EA JUL 2023
PG 8
WC Immunology; Neurosciences
SC Immunology; Neurosciences & Neurology
GA O6WE7
UT WOS:001045178900001
PM 37451079
DA 2025-02-17
ER

PT J
AU Qiao, H
   Li, HT
AF Qiao, Hao
   Li, Huanting
TI PLP2 Could Be a Prognostic Biomarker and Potential Treatment Target in Glioblastoma Multiforme
SO PHARMACOGENOMICS & PERSONALIZED MEDICINE
LA English
DT Article
DE immune infiltrates; PDL1; programmed cell death-ligand 1; glioma; molecular docking; bioinformatics
ID tumor-associated macrophages; regulatory t-cells; endoplasmic-reticulum; gene-expression; translational control; schistosoma-mansoni; protein-synthesis; induced autophagy; growth arrest; factor family
AB Objective: This study aimed to discern the association between PLP2 expression, its biological significance, and the extent of immune infiltration in human GBM. Methods: Utilizing the GEPIA2 and TCGA databases, we contrasted the expression levels of PLP2 in GBM against normal tissue. We utilized GEPIA2 and LinkedOmics for survival analysis, recognized genes co-expressed with PLP2 via cBioPortal and GEPIA2, and implemented GO and KEGG analyses. The STRING database facilitated the construction of protein-protein interaction networks. We evaluated the relationship of PLP2 with tumor immune infiltrates using ssGSEA and the TIMER 2.0 database. An IHC assay assessed PLP2 and PDL-1 expression in GBM tissue, and the Drugbank database aided in identifying potential PLP2-targeting compounds. Molecular docking was accomplished using Autodock Vina 1.2.2. Results: PLP2 expression was markedly higher in GBM tissues in comparison to normal tissues. High PLP2 expression correlated with a decrease in overall survival across two databases. Functional analyses highlighted a focus of PLP2 functions within leukocyte. Discrepancies in PLP2 expression were evident in immune infiltration, impacting CD4+ T cells, neutrophils, myeloid dendritic cells, and macrophages. There was a concomitant increase in PLP2 and PD-L1 expression in GBM tissues, revealing a link between the two. Molecular docking with ethosuximide and praziquantel yielded scores of -7.441 and -4.295 kcal/mol, correspondingly. Conclusion: PLP2's upregulation in GBM may adversely influence the lifespan of GBM patients. The involvement of PLP2 in pathways linked to leukocyte function is suggested. The positive correlation between PLP2 and PD-L1 could provide insights into PLP2's role in glioma modulation. Our research hints at PLP2's potential as a therapeutic target for GBM, with ethosuximide and praziquantel emerging as potential treatment candidates, especially emphasizing the potential of these compounds in GBM treatment targeting PLP2.
C1 [Qiao, Hao; Li, Huanting] Qingdao Univ, Affiliated Hosp, Qingdao, Shandong, Peoples R China.
C3 Qingdao University
RP Li, HT (通讯作者)，Qingdao Univ, Affiliated Hosp, Qingdao, Shandong, Peoples R China.
EM lihuanting2022@163.com
CR Abdel-Nour M, 2019, SCIENCE, V365, P47, DOI 10.1126/science.aaw4144
   Achiron A, 2007, AUTOANTIBODIES, V0, P619, DOI 10.1016/B978-044452763-9/50080-9
   Adeegbe DO, 2013, FRONT IMMUNOL, V4, P0, DOI 10.3389/fimmu.2013.00190
   Ameri K, 2004, BLOOD, V103, P1876, DOI 10.1182/blood-2003-06-1859
   Ameri K, 2008, INT J BIOCHEM CELL B, V40, P14, DOI 10.1016/j.biocel.2007.01.020
   Au WC, 1998, J BIOL CHEM, V273, P29210, DOI 10.1074/jbc.273.44.29210
   Bchir W, 2013, NUCLEIC ACIDS RES, V41, P7683, DOI 10.1093/nar/gkt563
   Bai H, 2020, BIOMED RES INT, V2020, P0, DOI 10.1155/2020/4286101
   Balchin D, 2018, CELL, V174, P1507, DOI 10.1016/j.cell.2018.07.006
   Bernardo AR, 2013, CELL DEATH DIS, V4, P0, DOI 10.1038/cddis.2013.5
   Bernardo AR, 2017, APOPTOSIS, V22, P920, DOI 10.1007/s10495-017-1377-z
   Bleeker FE, 2012, J NEURO-ONCOL, V108, P11, DOI 10.1007/s11060-011-0793-0
   Bracho-Sanchez Evelyn, 2019, J IMMUNOL REGEN MED, V5, P0, DOI 10.1016/j.regen.2019.100015
   Breitwieser GE, 1997, AM J PHYSIOL-CELL PH, V272, PC957, DOI 10.1152/ajpcell.1997.272.3.C957
   BRINDLEY PJ, 1987, J IMMUNOL, V139, P215
   Brush MH, 2003, MOL CELL BIOL, V23, P1292, DOI 10.1128/MCB.23.4.1292-1303.2003
   Cahalan MD, 2009, IMMUNOL REV, V231, P59, DOI 10.1111/j.1600-065X.2009.00816.x
   Cao XF, 2007, IMMUNITY, V27, P635, DOI 10.1016/j.immuni.2007.08.014
   Castiblanco-Valencia MM, 2016, IMMUNOBIOLOGY, V221, P679, DOI 10.1016/j.imbio.2016.01.001
   Choi Y, 2017, GASTRIC CANCER, V20, P602, DOI 10.1007/s10120-016-0642-0
   Chu DF, 2018, ADV MATER, V30, P0, DOI 10.1002/adma.201706245
   Chu J, 2016, TRENDS CELL BIOL, V26, P918, DOI 10.1016/j.tcb.2016.06.005
   Cláudio N, 2013, EMBO J, V32, P1214, DOI 10.1038/emboj.2013.80
   Cohen M, 2014, EMBO J, V33, P2906, DOI 10.15252/embj.201489293
   Condeelis J, 2006, CELL, V124, P263, DOI 10.1016/j.cell.2006.01.007
   Connor JH, 2001, MOL CELL BIOL, V21, P6841, DOI 10.1128/MCB.21.20.6841-6850.2001
   Costa-Mattioli M, 2020, SCIENCE, V368, P384, DOI 10.1126/science.aat5314
   Delbridge ARD, 2016, NAT REV CANCER, V16, P99, DOI 10.1038/nrc.2015.17
   Delépine M, 2000, NAT GENET, V25, P406, DOI 10.1038/78085
   Entschladen F, 2002, CANCER IMMUNOL IMMUN, V51, P467, DOI 10.1007/s00262-002-0300-8
   Eskiler GG, 2019, J PHARM PHARM SCI, V22, P281, DOI 10.18433/jpps30493
   Feng ZC, 2020, J CELL MOL MED, V24, P2847, DOI 10.1111/jcmm.14840
   Feske S, 2015, ANNU REV IMMUNOL, V33, P291, DOI 10.1146/annurev-immunol-032414-112212
   Freund A, 2014, CELL, V159, P1389, DOI 10.1016/j.cell.2014.10.059
   Gao P, 2021, J ETHNOPHARMACOL, V264, P0, DOI 10.1016/j.jep.2020.113246
   Grossman WJ, 2004, BLOOD, V104, P2840, DOI 10.1182/blood-2004-03-0859
   Guglietta S, 2016, SEMIN IMMUNOL, V28, P578, DOI 10.1016/j.smim.2016.10.011
   Guinn Z, 2017, INT IMMUNOPHARMACOL, V50, P121, DOI 10.1016/j.intimp.2017.06.016
   Han J, 2013, NAT CELL BIOL, V15, P481, DOI 10.1038/ncb2738
   Hanahan D, 2011, CELL, V144, P646, DOI 10.1016/j.cell.2011.02.013
   Harding HP, 2001, MOL CELL, V7, P1153, DOI 10.1016/S1097-2765(01)00264-7
   Harding HP, 1999, NATURE, V397, P271, DOI 10.1038/16729
   Harding HP, 2003, MOL CELL, V11, P619, DOI 10.1016/S1097-2765(03)00105-9
   Hata AN, 2015, CANCER DISCOV, V5, P475, DOI 10.1158/2159-8290.CD-15-0011
   Hollander MC, 1997, J BIOL CHEM, V272, P13731, DOI 10.1074/jbc.272.21.13731
   Honda K, 2005, NATURE, V434, P772, DOI 10.1038/nature03464
   Honda K, 2006, IMMUNITY, V25, P349, DOI 10.1016/j.immuni.2006.08.009
   Ikushima H, 2013, COLD SH Q B, V78, P105, DOI 10.1101/sqb.2013.78.020321
   Iozzo RV, 2011, J CELL MOL MED, V15, P1013, DOI 10.1111/j.1582-4934.2010.01236.x
   Iwasaki Y, 2014, DIABETES, V63, P152, DOI 10.2337/db13-0757
   Jang JE, 2017, CELL REP, V20, P558, DOI 10.1016/j.celrep.2017.06.062
   Jinesh G, 2012, J LEUKOCYTE BIOL, V92, P233, DOI 10.1189/jlb.1211623
   Joseph S, 2004, J INFECT DIS, V190, P835, DOI 10.1086/422604
   Jumper J, 2021, NATURE, V596, P583, DOI 10.1038/s41586-021-03819-2
   Kanteti R, 2018, CANCER BIOL THER, V19, P316, DOI 10.1080/15384047.2017.1416937
   Kared H, 2016, CANCER IMMUNOL IMMUN, V65, P441, DOI 10.1007/s00262-016-1803-z
   Ng LG, 2019, NAT REV IMMUNOL, V19, P255, DOI 10.1038/s41577-019-0141-8
   Lan Q, 2019, ONCOGENE, V38, P2814, DOI 10.1038/s41388-018-0624-2
   Larmonier N, 2007, CANCER IMMUNOL IMMUN, V56, P48, DOI 10.1007/s00262-006-0160-8
   Li YP, 2015, CELL PROLIFERAT, V48, P643, DOI 10.1111/cpr.12223
   Li ZZ, 2017, J CANCER, V8, P207, DOI 10.7150/jca.16415
   Liang C, 2006, NAT CELL BIOL, V8, P688, DOI 10.1038/ncb1426
   Liu SQ, 2015, SCIENCE, V347, P1217, DOI 10.1126/science.aaa2630
   Liu YJ, 2020, CARCINOGENESIS, V41, P699, DOI 10.1093/carcin/bgz137
   Liu YT, 2020, CLIN CANCER RES, V26, P970, DOI 10.1158/1078-0432.CCR-19-1040
   Llambi F, 2011, CURR OPIN GENET DEV, V21, P12, DOI 10.1016/j.gde.2010.12.001
   Lu B, 2012, NATURE, V488, P670, DOI 10.1038/nature11290
   Lu PD, 2004, J CELL BIOL, V167, P27, DOI 10.1083/jcb.200408003
   Lu-Emerson C, 2013, NEURO-ONCOLOGY, V15, P1079, DOI 10.1093/neuonc/not082
   Ma T, 2013, NAT NEUROSCI, V16, P1299, DOI 10.1038/nn.3486
   Maia VSC, 2022, SCI REP-UK, V12, P0, DOI 10.1038/s41598-022-06429-8
   Malhi H, 2011, J HEPATOL, V54, P795, DOI 10.1016/j.jhep.2010.11.005
   Moore TC, 2014, CANCER LETT, V346, P122, DOI 10.1016/j.canlet.2013.12.022
   Morris Garrett M, 2008, CURR PROTOC BIOINFORMATICS, VChapter 8, P0, DOI 10.1002/0471250953.bi0814s24
   Novoa I, 2003, EMBO J, V22, P1180, DOI 10.1093/emboj/cdg112
   Novoa I, 2001, J CELL BIOL, V153, P1011, DOI 10.1083/jcb.153.5.1011
   Oikonomopoulou K, 2012, SEMIN IMMUNOPATHOL, V34, P151, DOI 10.1007/s00281-011-0280-x
   Pakos-Zebrucka K, 2016, EMBO REP, V17, P1374, DOI 10.15252/embr.201642195
   Pandiyan P, 2007, NAT IMMUNOL, V8, P1353, DOI 10.1038/ni1536
   Pantelidou C, 2019, CANCER DISCOV, V9, P722, DOI 10.1158/2159-8290.CD-18-1218
   Platt CD, 2017, J ALLERGY CLIN IMMUN, V140, P1651, DOI 10.1016/j.jaci.2016.12.974
   Pulendran B, 2015, ANNU REV IMMUNOL, V33, P563, DOI 10.1146/annurev-immunol-020711-075049
   Rabinovich GA, 2007, ANNU REV IMMUNOL, V25, P267, DOI 10.1146/annurev.immunol.25.022106.141609
   Rasband MN, 2012, BASIC NEUROCHEMISTRY: PRINCIPLES OF MOLECULAR, V0, P0
   Revil T, 2007, MOL CELL BIOL, V27, P8431, DOI 10.1128/MCB.00565-07
   Ritter JL, 2020, CANCER RES, V80, P44, DOI 10.1158/0008-5472.CAN-19-1310
   Robichaud N, 2019, CSH PERSPECT BIOL, V11, P0, DOI 10.1101/cshperspect.a032896
   Ron D, 2002, J CLIN INVEST, V110, P1383, DOI 10.1172/JCI200216784
   Sakakibara A, 2002, J CELL SCI, V115, P4915, DOI 10.1242/jcs.00207
   Saleh R, 2019, CANCER LETT, V457, P168, DOI 10.1016/j.canlet.2019.05.003
   Samson N, 2022, NAT CANCER, V0, P0, DOI DOI 10.1038/s43018-022-00468-w
   Scheper GC, 1997, J BIOL CHEM, V272, P26850, DOI 10.1074/jbc.272.43.26850
   Sen T, 2017, J NEUROSCI, V37, P5900, DOI 10.1523/JNEUROSCI.2343-16.2017
   Sharma V, 2018, J NEUROSCI, V38, P648, DOI 10.1523/JNEUROSCI.0628-17.2017
   Song Y, 2020, AUTOPHAGY, V16, P387, DOI 10.1080/15548627.2019.1709768
   Sonoda Y, 2010, ONCOL REP, V23, P371, DOI 10.3892/or_00000645
   SpringerLink, 1900, DOI 10.1007/S00018-011-0816-1, V0, P0
   Tadokoro CE, 2006, J EXP MED, V203, P505, DOI 10.1084/jem.20050783
   Tanaka T, 2015, GLIA, V63, P595, DOI 10.1002/glia.22770
   Tanaka Y, 2012, SCI SIGNAL, V5, P0, DOI 10.1126/scisignal.2002521
   Tang ZF, 2017, NUCLEIC ACIDS RES, V45, PW98, DOI 10.1093/nar/gkx247
   Theocharis AD, 2019, MATRIX BIOL, V75-76, P220, DOI 10.1016/j.matbio.2017.10.008
   Thomson AW, 2019, TRANSPLANT REV-ORLAN, V33, P130, DOI 10.1016/j.trre.2019.05.001
   Tian XB, 2021, FRONT PHARMACOL, V12, P0, DOI 10.3389/fphar.2021.747837
   Timms RT, 2013, PLOS PATHOG, V9, P0, DOI 10.1371/journal.ppat.1003772
   Vaeth M, 2019, NAT COMMUN, V10, P0, DOI 10.1038/s41467-019-08959-8
   Van den Hove LE, 1998, LEUKEMIA RES, V22, P175, DOI 10.1016/S0145-2126(97)00152-5
   Varadi M, 2022, NUCLEIC ACIDS RES, V50, PD439, DOI 10.1093/nar/gkab1061
   Vasaikar SV, 2018, NUCLEIC ACIDS RES, V46, PD956, DOI 10.1093/nar/gkx1090
   Wang DY, 2020, ADV EXP MED BIOL, V1243, P21, DOI 10.1007/978-3-030-40204-4_2
   Wang L, 2010, J NEUROSCI, V30, P13201, DOI 10.1523/JNEUROSCI.3289-10.2010
   Wang L, 2021, AGING-US, V13, P22432, DOI 10.18632/aging.203550
   Wang YL, 2017, NUCLEIC ACIDS RES, V45, PD955, DOI 10.1093/nar/gkw1118
   Whiteside TL, 2011, B CANCER, V98, PE25, DOI 10.1684/bdc.2010.1294
   Wong ASL, 2011, NAT CELL BIOL, V13, P568, DOI 10.1038/ncb2217
   Wu ZH, 2012, PLOS ONE, V7, P0, DOI 10.1371/journal.pone.0051721
   Xiao W, 2020, EBIOMEDICINE, V51, P0, DOI 10.1016/j.ebiom.2019.102622
   Xue S, 2017, J HEMATOL ONCOL, V10, P0, DOI 10.1186/s13045-017-0455-6
   Ye XZ, 2012, J IMMUNOL, V189, P444, DOI 10.4049/jimmunol.1103248
   Yin XC, 2011, EMBO REP, V12, P727, DOI 10.1038/embor.2011.79
   Yu YH, 2020, CANCER MANAG RES, V12, P3363, DOI 10.2147/CMAR.S251029
   Zeng B, 2021, CELL DEATH DISCOV, V7, P0, DOI 10.1038/s41420-021-00461-9
   Zhang JW, 2021, CELL DEATH DIFFER, V28, P139, DOI 10.1038/s41418-020-0588-y
   Zhang RH, 2012, IMMUNOL RES, V54, P169, DOI 10.1007/s12026-012-8328-0
   Zhou WJ, 2021, THERANOSTICS, V11, P5330, DOI 10.7150/thno.58337
   Zhou WC, 2015, NAT CELL BIOL, V17, P170, DOI 10.1038/ncb3090
   Zhu CB, 2017, NEURO-ONCOLOGY, V19, P1435, DOI 10.1093/neuonc/nox081
   Zou SQ, 2015, NEURAL REGENERATION, V0, PP21, DOI 10.1016/B978-0-12-801732-6.00002-1
   Zou YM, 2018, CANCER BIOL THER, V19, P436, DOI 10.1080/15384047.2018.1433497
   Zumsteg A, 2009, CURR OPIN ONCOL, V21, P60, DOI 10.1097/CCO.0b013e32831bed7e
NR 144
TC 1
Z9 1
U1 2
U2 3
PU DOVE MEDICAL PRESS LTD
PI ALBANY
PA PO BOX 300-008, ALBANY, AUCKLAND 0752, NEW ZEALAND
SN 
EI 1178-7066
J9 PHARMACOGEN PERS MED
JI Pharmacogn. Pers. Med.
PD JUN 15
PY 2023
VL 16
IS 
BP 991
EP 1009
DI 10.2147/PGPM.S425251
PG 19
WC Pharmacology & Pharmacy
SC Pharmacology & Pharmacy
GA X8SZ1
UT WOS:001101096300001
PM 37964785
DA 2025-02-17
ER

PT J
AU Sim, J
   Park, J
   Moon, JS
   Lim, J
AF Sim, Jeongmin
   Park, Jeongman
   Moon, Jong-Seok
   Lim, Jaejoon
TI Dysregulation of inflammasome activation in glioma
SO CELL COMMUNICATION AND SIGNALING
LA English
DT Review
DE Glioma; Neuroinflammation; Inflammasome; Therapeutic strategy
ID central-nervous-system; cell-proliferation; aim2 inflammasome; poor-prognosis; immune microenvironment; tumor microenvironment; signaling pathway; nlrp3 inhibitor; dendritic cells; grade glioma
AB Gliomas are the most common brain tumors characterized by complicated heterogeneity. The genetic, molecular, and histological pathology of gliomas is characterized by high neuro-inflammation. The inflammatory microenvironment in the central nervous system (CNS) has been closely linked with inflammasomes that control the inflammatory response and coordinate innate host defenses. Dysregulation of the inflammasome causes an abnormal inflammatory response, leading to carcinogenesis in glioma. Because of the clinical importance of the various physiological properties of the inflammasome in glioma, the inflammasome has been suggested as a promising treatment target for glioma management. Here, we summarize the current knowledge on the contribution of the inflammasomes in glioma and therapeutic insights.4gF9SinXwnPpeHJscVNhiwVideo Abstract
C1 [Sim, Jeongmin; Park, Jeongman; Lim, Jaejoon] CHA Univ, Coll Life Sci, Dept Biomed Sci, Pochen 11160, South Korea.
   [Sim, Jeongmin; Park, Jeongman; Lim, Jaejoon] CHA Univ, CHA Bundang Med Ctr, Dept Neurosurg, Coll Med, 59 Yatap Ro, Seongnam 13496, South Korea.
   [Moon, Jong-Seok] Soonchunhyang Univ, Soonchunhyang Inst Med Bio Sci SIMS, Dept Integrated Biomed Sci, Cheonan 31151, South Korea.
C3 Pochon Cha University; Pochon Cha University; Soonchunhyang University
RP Lim, J (通讯作者)，CHA Univ, Coll Life Sci, Dept Biomed Sci, Pochen 11160, South Korea.; Lim, J (通讯作者)，CHA Univ, CHA Bundang Med Ctr, Dept Neurosurg, Coll Med, 59 Yatap Ro, Seongnam 13496, South Korea.; Moon, JS (通讯作者)，Soonchunhyang Univ, Soonchunhyang Inst Med Bio Sci SIMS, Dept Integrated Biomed Sci, Cheonan 31151, South Korea.
EM jongseok81@sch.ac.kr; coolppeng@chamc.co.kr
FU The authors would like to thank Kyung Gi Cho (CHA University) and Seok-Gu Kang (Yonsei University) for helpful comments on drafts of this manuscript. The authors thank the National Research Foundation of Korea (NRF) grant (Grant number: NRF-2021R1F1A105780 [NRF-2021R1F1A105780111, NRF-2021R1C1C1007810]; National Research Foundation of Korea (NRF) grant
CR Abdelfattah N, 2022, NAT COMMUN, V13, P0, DOI 10.1038/s41467-022-28372-y
   Ablasser A, 2016, J MOL MED, V94, P1085, DOI 10.1007/s00109-016-1423-2
   Alderton GK, 2011, NAT REV CANCER, V11, P628, DOI 10.1038/nrc3129
   Alghamri MS, 2021, FRONT PHARMACOL, V12, P0, DOI 10.3389/fphar.2021.680021
   Alippe Y, 2021, FASEB J, V35, P0, DOI 10.1096/fj.202100767RR
   Alivand MR, 2021, CANCER GENET-NY, V258, P135, DOI 10.1016/j.cancergen.2021.10.008
   Altinoz MA, 2021, MOL ASPECTS MED, V78, P0, DOI 10.1016/j.mam.2020.100871
   An JR, 2023, FRONT CELL NEUROSCI, V17, P0, DOI 10.3389/fncel.2023.1136070
   Angosto-Bazarra D, 2022, COMMUN BIOL, V5, P0, DOI 10.1038/s42003-022-03491-w
   Anguille S, 2014, LANCET ONCOL, V15, PE257, DOI 10.1016/S1470-2045(13)70585-0
   Antunes ARP, 2020, ELIFE, V9, P0, DOI 10.7554/eLife.52176
   Avci NG, 2020, SCI REP-UK, V10, P0, DOI 10.1038/s41598-020-70392-5
   Azam Z, 2020, ADV SCI, V7, P0, DOI 10.1002/advs.202002015
   Bachoo RM, 2002, CANCER CELL, V1, P269, DOI 10.1016/S1535-6108(02)00046-6
   Baghba R, 2020, CELL COMMUN SIGNAL, V18, P0, DOI 10.1186/s12964-020-0530-4
   Bai L, 2020, PHARMACOL RES, V159, P0, DOI 10.1016/j.phrs.2020.105017
   Balkwill FR, 2012, J CELL SCI, V125, P5591, DOI 10.1242/jcs.116392
   Barclay WE, 2022, JCI INSIGHT, V7, P0, DOI 10.1172/jci.insight.155563
   Barthel L, 2022, CANCER METAST REV, V41, P53, DOI 10.1007/s10555-021-09997-9
   Basheer AS, 2021, CANCERS, V13, P0, DOI 10.3390/cancers13164226
   Behnan J, 2019, BRAIN, V142, P847, DOI 10.1093/brain/awz044
   Belykh E, 2020, FRONT ONCOL, V10, P0, DOI 10.3389/fonc.2020.00739
   Bian ZM, 2009, INVEST OPHTH VIS SCI, V50, P6006, DOI 10.1167/iovs.09-3628
   Brandenburg S, 2016, ACTA NEUROPATHOL, V131, P365, DOI 10.1007/s00401-015-1529-6
   Broz P, 2016, NAT REV IMMUNOL, V16, P407, DOI 10.1038/nri.2016.58
   Bürckstümmer T, 2009, NAT IMMUNOL, V10, P266, DOI 10.1038/ni.1702
   Cahill DP, 2015, J NEURO-ONCOL, V125, P531, DOI 10.1007/s11060-015-1909-8
   Capaccione KM, 2013, CARCINOGENESIS, V34, P1420, DOI 10.1093/carcin/bgt127
   Carriere J, 2021, IMMUNOLOGY, V163, P363, DOI 10.1111/imm.13372
   Chaligne R, 2021, NAT GENET, V53, P1469, DOI 10.1038/s41588-021-00927-7
   Chang AL, 2016, CANCER RES, V76, P5671, DOI 10.1158/0008-5472.CAN-16-0144
   Che FY, 2017, ONCOTARGET, V8, P53495, DOI 10.18632/oncotarget.18586
   Chen DJ, 2022, J CLIN INVEST, V132, P0, DOI 10.1172/JCI149258
   Chen GY, 2010, NAT REV IMMUNOL, V10, P826, DOI 10.1038/nri2873
   Chen PA, 2019, J NEURO-ONCOL, V144, P265, DOI 10.1007/s11060-019-03230-y
   Chen R, 2017, NEUROTHERAPEUTICS, V14, P284, DOI 10.1007/s13311-017-0519-x
   Christgen S, 2020, CELL RES, V30, P315, DOI 10.1038/s41422-020-0295-8
   Cohen AL, 2013, CURR NEUROL NEUROSCI, V13, P0, DOI 10.1007/s11910-013-0345-4
   Coons SW, 1997, CANCER, V79, P1381, DOI 10.1002/(SICI)1097-0142(19970401)79:7<1381::AID-CNCR16>3.0.CO;2-W
   Couturier CP, 2020, NAT COMMUN, V11, P0, DOI 10.1038/s41467-020-17186-5
   Coy S, 2022, NAT COMMUN, V13, P0, DOI 10.1038/s41467-022-32430-w
   Curtin JF, 2009, PLOS MED, V6, P83, DOI 10.1371/journal.pmed.1000010
   Cvetkovic RS, 2002, BIODRUGS, V16, P303, DOI 10.2165/00063030-200216040-00005
   Cyr B, 2022, FRONT MOL NEUROSCI, V15, P0, DOI 10.3389/fnmol.2022.774014
   Da Ros M, 2018, INT J MOL SCI, V19, P0, DOI 10.3390/ijms19102879
   Dasu MR, 2009, ATHEROSCLEROSIS, V202, P76, DOI 10.1016/j.atherosclerosis.2008.04.010
   Dawson MRL, 2003, MOL CELL NEUROSCI, V24, P476, DOI 10.1016/S1044-7431(03)00210-0
   DellOste V, 2014, J VIROL, V88, P6970, DOI 10.1128/JVI.00384-14
   Di Micco A, 2016, P NATL ACAD SCI USA, V113, PE4671, DOI 10.1073/pnas.1602419113
   Dinarello CA, 2012, NAT REV DRUG DISCOV, V11, P633, DOI 10.1038/nrd3800
   Ding H, 2001, CANCER RES, V61, P3826
   dos Santos DC, 2022, OXID MED CELL LONGEV, V2022, P0, DOI 10.1155/2022/3710449
   Downs KP, 2020, MOL ASPECTS MED, V76, P0, DOI 10.1016/j.mam.2020.100924
   Dufour C, 2009, STEM CELLS, V27, P2373, DOI 10.1002/stem.155
   Duncan JA, 2018, IMMUNOL REV, V281, P115, DOI 10.1111/imr.12607
   Erdo F, 2017, J CEREBR BLOOD F MET, V37, P4, DOI 10.1177/0271678X16679420
   Erickson MA, 2012, NEUROIMMUNOMODULAT, V19, P121, DOI 10.1159/000330247
   Fabry Z, 2008, CURR OPIN PHARMACOL, V8, P496, DOI 10.1016/j.coph.2008.07.009
   Fan TY, 2022, DISCOV ONCOL, V13, P0, DOI 10.1007/s12672-022-00474-5
   Fang D, 2014, EUR REV MED PHARMACO, V18, P242
   Fenini G, 2017, FRONT PHARMACOL, V8, P0, DOI 10.3389/fphar.2017.00278
   Fernandes-Alnemri T, 2009, NATURE, V458, P509, DOI 10.1038/nature07710
   Franchi L, 2006, NAT IMMUNOL, V7, P576, DOI 10.1038/ni1346
   Freeman L, 2017, J EXP MED, V214, P1351, DOI 10.1084/jem.20150237
   Friedmann-Morvinski Dinorah, 2014, CRITICAL REVIEWS IN ONCOGENESIS, V19, P327
   Fu WL, 2020, FRONT IMMUNOL, V11, P0, DOI 10.3389/fimmu.2020.00835
   Galvao Rui Pedro, 2013, CURR PATHOBIOL REP, V1, P19
   Gao W, 2017, FRONT PHYSIOL, V8, P0, DOI 10.3389/fphys.2017.00508
   Geha S, 2010, BRAIN PATHOL, V20, P399, DOI 10.1111/j.1750-3639.2009.00295.x
   Gieryng A, 2017, LAB INVEST, V97, P498, DOI 10.1038/labinvest.2017.19
   Giovannoni F, 2020, TRENDS IMMUNOL, V41, P805, DOI 10.1016/j.it.2020.07.007
   Giuliani AL, 2017, FRONT PHARMACOL, V8, P0, DOI 10.3389/fphar.2017.00123
   Gong Z, 2022, MOLECULES (BASEL, V0, P0, DOI 10.3390/molecules27134190
   Govindarajan V, 2020, J NEUROINFLAMM, V17, P0, DOI 10.1186/s12974-020-01944-9
   Grauer OM, 2008, J IMMUNOL, V181, P6720, DOI 10.4049/jimmunol.181.10.6720
   Guo HT, 2015, NAT MED, V21, P677, DOI 10.1038/nm.3893
   Guo Y, 2020, J CLIN INVEST, V130, P6301, DOI 10.1172/JCI138234
   Guttenplan KA, 2019, J EXP MED, V216, P71, DOI 10.1084/jem.20180200
   He HB, 2018, NAT COMMUN, V9, P0, DOI 10.1038/s41467-018-04947-6
   Hernandez P, 2021, AM J RESP CELL MOL, V65, P461, DOI 10.1165/rcmb.2021-0275ED
   Hoelzinger DB, 2007, J NATL CANCER I, V99, P1583, DOI 10.1093/jnci/djm187
   Honda S, 2017, CANCER SCI, V108, P520, DOI 10.1111/cas.13154
   Hornung V, 2009, NATURE, V458, P514, DOI 10.1038/nature07725
   Hu F, 2014, INT J CANCER, V135, P2569, DOI 10.1002/ijc.28908
   Hu JY, 2018, INT IMMUNOPHARMACOL, V64, P33, DOI 10.1016/j.intimp.2018.08.019
   Hu JJ, 2020, NAT IMMUNOL, V21, P736, DOI 10.1038/s41590-020-0669-6
   Huang MH, 2021, NATURE, V592, P773, DOI 10.1038/s41586-021-03320-w
   Huang YM, 2021, J NEUROSCI RES, V99, P1048, DOI 10.1002/jnr.24768
   Huang YM, 2020, J NEUROSCI, V40, P6428, DOI 10.1523/JNEUROSCI.0666-20.2020
   Hübner M, 2020, CANCERS, V12, P0, DOI 10.3390/cancers12020433
   Im S, 2021, SENSORS-BASEL, V21, P0, DOI 10.3390/s21103500
   Iwami K, 2011, NEUROSURG REV, V34, P253, DOI 10.1007/s10143-011-0320-y
   Jackson C, 2023, PREPRINT, V0, P0, DOI DOI 10.1101/2023.03.26.534192
   Janani C, 2015, DIABETES METAB SYND, V9, P46, DOI 10.1016/j.dsx.2014.09.015
   Jiang H, 2017, J EXP MED, V214, P3219, DOI 10.1084/jem.20171419
   Jiang Y, 2018, EBIOMEDICINE, V37, P78, DOI 10.1016/j.ebiom.2018.10.053
   Jiang YW, 2012, UPSALA J MED SCI, V117, P113, DOI 10.3109/03009734.2012.658976
   Jiao JH, 2020, FRONT MOL BIOSCI, V7, P0, DOI 10.3389/fmolb.2020.00037
   JONES TR, 1981, AM J PATHOL, V105, P316
   Juliana C, 2010, J BIOL CHEM, V285, P9792, DOI 10.1074/jbc.M109.082305
   Kast RE, 2015, CHIN J CANCER, V34, P0, DOI 10.1186/s40880-015-0010-1
   Kaur N, 2020, ACS CHEM NEUROSCI, V11, P3707, DOI 10.1021/acschemneuro.0c00427
   Kempster SL, 2011, AM J PHYSIOL-GASTR L, V300, PG253, DOI 10.1152/ajpgi.00397.2010
   Kim H, 2020, BRAIN BEHAV IMMUN, V87, P765, DOI 10.1016/j.bbi.2020.03.011
   Kim YM, 1998, J IMMUNOL, V161, P4122
   Könnecke H, 2013, CLIN DEV IMMUNOL, V0, P0, DOI DOI 10.1155/2013/914104
   Kore RA, 2014, BIOCHEM BIOPH RES CO, V453, P326, DOI 10.1016/j.bbrc.2014.09.068
   Kuwar R, 2019, J NEUROINFLAMM, V16, P0, DOI 10.1186/s12974-019-1471-y
   Kwon YJ, 2013, ANN RHEUM DIS, V72, P819
   Lamkanfi M, 2014, CELL, V157, P1013, DOI 10.1016/j.cell.2014.04.007
   Lamkanfi M, 2009, J CELL BIOL, V187, P61, DOI 10.1083/jcb.200903124
   Li CL, 2019, GENE, V700, P52, DOI 10.1016/j.gene.2019.02.084
   Li DP, 2019, CELL REP, V29, P1249, DOI 10.1016/j.celrep.2019.09.069
   Li DP, 2021, FRONT CELL DEV BIOL, V9, P0, DOI 10.3389/fcell.2021.653240
   Li GZ, 2017, ONCOIMMUNOLOGY, V6, P0, DOI 10.1080/2162402X.2017.1328339
   Li H, 2022, AGING-US, V14, P1848, DOI 10.18632/aging.203907
   Li LL, 2015, AM J CANCER RES, V5, P442
   Li L, 2021, BRAIN BEHAV IMMUN, V91, P740, DOI 10.1016/j.bbi.2020.10.007
   Li QY, 2022, CELL COMMUN SIGNAL, V20, P0, DOI 10.1186/s12964-022-00877-5
   Li Z, 2019, ONCOL REP, V41, P2396, DOI 10.3892/or.2019.7029
   Li Z, 2022, J EXP CLIN CANC RES, V41, P0, DOI 10.1186/s13046-022-02291-8
   Lim J, 2021, PLOS ONE, V16, P0, DOI 10.1371/journal.pone.0247293
   Lim J, 2019, SCI REP-UK, V9, P0, DOI 10.1038/s41598-019-44261-9
   Lin WZ, 2022, INFLAMM REGEN, V42, P0, DOI 10.1186/s41232-022-00215-9
   Litak J, 2019, INT J MOL SCI, V20, P0, DOI 10.3390/ijms20215347
   Liu C, 2023, J NEUROINFLAMM, V20, P0, DOI 10.1186/s12974-023-02840-8
   Liu HL, 2021, CELL REP, V36, P0, DOI 10.1016/j.celrep.2021.109718
   Liu JH, 2021, CANCERS, V13, P0, DOI 10.3390/cancers13225620
   Loiarro M, 2007, J LEUKOCYTE BIOL, V82, P801, DOI 10.1189/jlb.1206746
   Louis DN, 2021, NEURO-ONCOLOGY, V23, P1231, DOI 10.1093/neuonc/noab106
   Luo HL, 2020, PHARMACEUTICS, V12, P0, DOI 10.3390/pharmaceutics12111085
   Ma K, 2023, ONCOTARGETS THER, V16, P331, DOI 10.2147/OTT.S407892
   Man SM, 2014, P NATL ACAD SCI USA, V111, P7403, DOI 10.1073/pnas.1402911111
   Marchetti C, 2017, ANN RHEUM DIS, V76, P89, DOI 10.1136/annrheumdis-2017-eular.2775
   Mariathasan S, 2004, NATURE, V430, P213, DOI 10.1038/nature02664
   Martinon F, 2002, MOL CELL, V10, P417, DOI 10.1016/S1097-2765(02)00599-3
   Martz CA, 2014, SCI SIGNAL, V7, P0, DOI 10.1126/scisignal.aaa1877
   Matsunaga N, 2011, MOL PHARMACOL, V79, P34, DOI 10.1124/mol.110.068064
   Megjugorac NJ, 2004, J LEUKOCYTE BIOL, V75, P504, DOI 10.1189/jlb.0603291
   Mi YJ, 2020, FRONT IMMUNOL, V11, P0, DOI 10.3389/fimmu.2020.00737
   Minkiewicz J, 2013, GLIA, V61, P1113, DOI 10.1002/glia.22499
   Missiroli S, 2021, CANCERS, V13, P0, DOI 10.3390/cancers13102297
   Mitchell D, 2018, J NEUROIMMUNOL, V322, P63, DOI 10.1016/j.jneuroim.2018.06.012
   Miyazaki T, 2020, CANCERS, V12, P0, DOI 10.3390/cancers12071960
   Mizoguchi M, 2012, BRAIN TUMOR PATHOL, V29, P148, DOI 10.1007/s10014-012-0107-z
   Monnet E, 2015, ANN RHEUM DIS, V74, P1046, DOI 10.1136/annrheumdis-2015-eular.3801
   Moretti IF, 2021, SCI REP-UK, V11, P0, DOI 10.1038/s41598-020-79356-1
   Murphy JB, 1923, J EXP MED, V38, P183, DOI 10.1084/jem.38.2.183
   Muruve DA, 2008, NATURE, V452, P103, DOI 10.1038/nature06664
   Nair JS, 2013, ANTICANCER RES, V33, P1307
   Neftel C, 2019, CELL, V178, P835, DOI 10.1016/j.cell.2019.06.024
   Nie H, 2020, BIOMED RES INT, V2020, P0, DOI 10.1155/2020/6182464
   Niranjan R, 2014, NEUROL SCI, V35, P409, DOI 10.1007/s10072-013-1530-6
   Norden AD, 2006, NEUROLOGIST, V12, P279, DOI 10.1097/01.nrl.0000250928.26044.47
   Ostrom QT, 2014, NEURO-ONCOLOGY, V16, P896, DOI 10.1093/neuonc/nou087
   Pandey A, 2021, TRENDS CELL BIOL, V31, P924, DOI 10.1016/j.tcb.2021.06.010
   Patel AP, 2014, SCIENCE, V344, P1396, DOI 10.1126/science.1254257
   Patel MN, 2017, TRENDS MOL MED, V23, P165, DOI 10.1016/j.molmed.2016.12.007
   Pfrieger FW, 1997, SCIENCE, V277, P1684, DOI 10.1126/science.277.5332.1684
   Phillips HS, 2006, CANCER CELL, V9, P157, DOI 10.1016/j.ccr.2006.02.019
   Poreba M, 2013, CSH PERSPECT BIOL, V5, P0, DOI 10.1101/cshperspect.a008680
   Posti JP, 2015, ACTA NEUROL SCAND, V131, P88, DOI 10.1111/ane.12285
   Poyet JL, 2001, J BIOL CHEM, V276, P28309, DOI 10.1074/jbc.C100250200
   Protti MP, 2020, FRONT CELL DEV BIOL, V8, P0, DOI 10.3389/fcell.2020.00040
   Puliyappadamba VT, 2014, MOL CELL ONCOL, V1, P0, DOI 10.4161/23723548.2014.963478
   Qian JW, 2018, CANCER IMMUNOL RES, V6, P1220, DOI 10.1158/2326-6066.CIR-18-0020
   Ramadass V, 2020, INT J MOL SCI, V21, P0, DOI 10.3390/ijms21145164
   Rathkey JK, 2018, SCI IMMUNOL, V3, P0, DOI 10.1126/sciimmunol.aat2738
   Ravi VM, 2022, CANCER CELL, V40, P639, DOI 10.1016/j.ccell.2022.05.009
   Reilly M, 2013, CLIN PHARMACOL THER, V94, P593, DOI 10.1038/clpt.2013.150
   Rhee W, 2009, GLIA, V57, P510, DOI 10.1002/glia.20780
   Ridker PM, 2017, NEW ENGL J MED, V377, P1119, DOI 10.1056/NEJMoa1707914
   Roesler R, 2021, CLIN EXP IMMUNOL, V206, P314, DOI 10.1111/cei.13668
   Rolim GB, 2022, CRIT REV ONCOL HEMAT, V172, P0, DOI 10.1016/j.critrevonc.2022.103641
   Sagulenko V, 2013, CELL DEATH DIFFER, V20, P1149, DOI 10.1038/cdd.2013.37
   Sanai N, 2005, NEW ENGL J MED, V353, P811, DOI 10.1056/NEJMra043666
   Sarrazy V, 2011, CANCER LETT, V311, P195, DOI 10.1016/j.canlet.2011.07.018
   Sebastian-Valverde M, 2021, J BIOL CHEM, V296, P0, DOI 10.1016/j.jbc.2021.100597
   Semple BD, 2010, J CEREBR BLOOD F MET, V30, P459, DOI 10.1038/jcbfm.2009.240
   Shabtay-Orbach A, 2015, INT J CANCER, V137, P1012, DOI 10.1002/ijc.29380
   Shang S, 2018, CELL MOL NEUROBIOL, V38, P1479, DOI 10.1007/s10571-018-0617-2
   Sharma N, 2019, SCI REP-UK, V9, P0, DOI 10.1038/s41598-019-44854-4
   Shekarian T, 2017, ANN ONCOL, V28, P1756, DOI 10.1093/annonc/mdx179
   Shen C, 2019, P NATL ACAD SCI USA, V116, P2052, DOI 10.1073/pnas.1817221116
   Shen E, 2021, AGING-US, V13, P7570, DOI 10.18632/aging.202620
   Shen MD, 2019, EXP THER MED, V18, P1486, DOI 10.3892/etm.2019.7707
   Shen YQ, 2019, P NATL ACAD SCI USA, V116, P19098, DOI 10.1073/pnas.1813495116
   Sidaway P, 2017, NAT REV CLIN ONCOL, V14, P587, DOI 10.1038/nrclinonc.2017.122
   Sim J, 2022, INT J MOL SCI, V23, P0, DOI 10.3390/ijms23042028
   Snodgrass RG, 2013, J IMMUNOL, V191, P4337, DOI 10.4049/jimmunol.1300298
   Sohma I, 2011, CANCER GENOM PROTEOM, V8, P39
   Solinas G, 2010, CANCER METAST REV, V29, P243, DOI 10.1007/s10555-010-9227-2
   Soriano-Teruel PM, 2021, CELL DEATH DIS, V12, P0, DOI 10.1038/s41419-021-04420-1
   Soubannier V, 2017, BIOMEDICINES, V5, P0, DOI 10.3390/biomedicines5020029
   Souza COS, 2021, ISCIENCE, V24, P0, DOI 10.1016/j.isci.2021.102548
   Spanic E, 2022, CELLS-BASEL, V11, P0, DOI 10.3390/cells11142223
   Stock TC, 2012, J RHEUMATOL, V39, P720, DOI 10.3899/jrheum.110874
   Stoyanov GS, 2022, CUREUS J MED SCIENCE, V14, P0, DOI 10.7759/cureus.21822
   Sun YD, 2013, GASTROENTEROLOGY, V144, P1478, DOI 10.1053/j.gastro.2013.02.038
   Swanson KV, 2019, NAT REV IMMUNOL, V19, P477, DOI 10.1038/s41577-019-0165-0
   Swartz MA, 2012, CANCER RES, V72, P2473, DOI 10.1158/0008-5472.CAN-12-0122
   Tarassishin L, 2014, PLOS ONE, V9, P0, DOI 10.1371/journal.pone.0103432
   Tenthorey JL, 2020, J EXP MED, V217, P0, DOI 10.1084/jem.20191736
   Tewari R, 2012, J MOL MED, V90, P67, DOI 10.1007/s00109-011-0807-6
   Tong L, 2019, FRONT ONCOL, V9, P0, DOI 10.3389/fonc.2019.00364
   Tricarico P, 2018, INFLAMMOPHARMACOLOGY, V26, P285, DOI 10.1007/s10787-017-0369-5
   Triller P, 2020, INT J MOL SCI, V21, P0, DOI 10.3390/ijms21082959
   Tuladhar S, 2020, MOL ASPECTS MED, V76, P0, DOI 10.1016/j.mam.2020.100887
   Tuncer S, 2014, J LEUKOCYTE BIOL, V96, P991, DOI 10.1189/jlb.3RU0514-265RR
   Hua TNM, 2020, EXP MOL MED, V52, P629, DOI 10.1038/s12276-020-0413-1
   Ulland TK, 2016, NAT COMMUN, V7, P0, DOI 10.1038/ncomms13180
   Varatharaj A, 2017, BRAIN BEHAV IMMUN, V60, P1, DOI 10.1016/j.bbi.2016.03.010
   Verhaak RGW, 2010, CANCER CELL, V17, P98, DOI 10.1016/j.ccr.2009.12.020
   Vinnakota K, 2013, NEURO-ONCOLOGY, V15, P1457, DOI 10.1093/neuonc/not115
   Vladimer GI, 2012, IMMUNITY, V37, P96, DOI 10.1016/j.immuni.2012.07.006
   Wang B, 2017, J STRUCT BIOL, V200, P279, DOI 10.1016/j.jsb.2017.08.001
   Wang F, 2015, AM J TRANSL RES, V7, P607
   Wang HF, 2022, PEDIATR RHEUMATOL, V20, P0, DOI 10.1186/s12969-022-00669-8
   Wang JL, 2010, STEM CELLS, V28, P17, DOI 10.1002/stem.261
   Wang L, 2019, CANCER DISCOV, V9, P1708, DOI 10.1158/2159-8290.CD-19-0329
   Wang PH, 2018, EMBO REP, V19, P0, DOI 10.15252/embr.201845737
   Wekerle H, 2006, CURR TOP MICROBIOL, V305, P25, DOI 10.1007/3-540-29714-6_2
   Weller M, 2021, NAT REV CLIN ONCOL, V18, P170, DOI 10.1038/s41571-020-00447-z
   Weller M, 2015, NAT REV DIS PRIMERS, V1, P0, DOI 10.1038/nrdp.2015.17
   Wen JX, 2021, FRONT IMMUNOL, V12, P0, DOI 10.3389/fimmu.2021.702527
   Wen PY, 2008, NEW ENGL J MED, V359, P492, DOI 10.1056/NEJMra0708126
   Wu JX, 2014, ANNU REV IMMUNOL, V32, P461, DOI 10.1146/annurev-immunol-032713-120156
   Xu SC, 2019, J HEMATOL ONCOL, V12, P0, DOI 10.1186/s13045-019-0755-0
   Xue LP, 2019, ONCOL RES, V27, P557, DOI 10.3727/096504018X15264647024196
   Yang J, 2009, MOL CELL BIOCHEM, V330, P39, DOI 10.1007/s11010-009-0098-1
   Yang KY, 2022, MOL CANCER, V21, P0, DOI 10.1186/s12943-022-01513-z
   Yin XF, 2018, INT J ONCOL, V53, P973, DOI 10.3892/ijo.2018.4480
   Youm YH, 2015, NAT MED, V21, P263, DOI 10.1038/nm.3804
   Yu SX, 2015, SCI REP-UK, V5, P0, DOI 10.1038/srep17935
   Yu YH, 2021, INT IMMUNOPHARMACOL, V98, P0, DOI 10.1016/j.intimp.2021.107858
   Zahid A, 2019, FRONT IMMUNOL, V10, P0, DOI 10.3389/fimmu.2019.02538
   Zaki H, 2019, J IMMUNOL, V202, P194
   Zeiner PS, 2019, BRAIN PATHOL, V29, P513, DOI 10.1111/bpa.12690
   Zhai ZL, 2020, CANCERS, V12, P0, DOI 10.3390/cancers12092518
   Zhang MX, 2021, BMC CANCER, V21, P0, DOI 10.1186/s12885-021-09046-2
   Zhang QQ, 2014, INT J BIOL SCI, V10, P404, DOI 10.7150/ijbs.7723
   Zhang YS, 2022, EUR J MED CHEM, V235, P0, DOI 10.1016/j.ejmech.2022.114291
   Zhao Z, 2021, GENOM PROTEOM BIOINF, V19, P1, DOI 10.1016/j.gpb.2020.10.005
   Zheng DP, 2021, IMMUNOLOGY, V162, P281, DOI 10.1111/imm.13293
   Zhu AH, 2019, PATHOL RES PRACT, V215, P600, DOI 10.1016/j.prp.2018.12.035
   Zi HD, 2022, COMPUT INTEL NEUROSC, V2022, P0, DOI 10.1155/2022/9046507
   Ziegler G, 2011, J CEREBR BLOOD F MET, V31, P757, DOI 10.1038/jcbfm.2010.161
NR 247
TC 7
Z9 8
U1 5
U2 8
PU BMC
PI LONDON
PA CAMPUS, 4 CRINAN ST, LONDON N1 9XW, ENGLAND
SN 
EI 1478-811X
J9 CELL COMMUN SIGNAL
JI Cell Commun. Signal.
PD SEP 18
PY 2023
VL 21
IS 1
BP 
EP 
DI 10.1186/s12964-023-01255-5
PG 19
WC Cell Biology
SC Cell Biology
GA S6RD2
UT WOS:001072408200004
PM 37723542
DA 2025-02-17
ER

PT J
AU Ma, XY
   Kuang, L
   Yin, Y
   Tang, L
   Zhang, Y
   Fan, Q
   Wang, BY
   Dong, ZF
   Wang, W
   Yin, TY
   Wang, YZ
AF Ma, Xiaoyue
   Kuang, Lei
   Yin, Ying
   Tang, Lin
   Zhang, Yu
   Fan, Qin
   Wang, Bingyi
   Dong, Zhufeng
   Wang, Wei
   Yin, Tieying
   Wang, Yazhou
TI Tumor-Antigen Activated Dendritic Cell Membrane-Coated Biomimetic Nanoparticles with Orchestrating Immune Responses Promote Therapeutic Efficacy against Glioma
SO ACS NANO
LA English
DT Article
DE dendritic cell; glioma; blood-brain barrier; cell membrane coating; immunotherapy
ID t-cells; cancer; delivery; vaccine
AB Immunotherapy has had a profound positive effect on certain types of cancer but has not improved the outcomes of glioma because of the blood-brain barrier (BBB) and immunosuppressive tumor microenvironment. In this study, we developed an activated mature dendritic cell membrane (aDCM)-coated nanoplatform, rapamycin (RAPA)-loaded poly(lactic-co-glycolic acid) (PLGA), named aDCM@ PLGA/RAPA, which is a simple, efficient, and individualized strategy to cross the BBB and improve the immune micro-environment precisely. In vitro cells uptake and the transwell BBB model revealed that the aDCM@PLGA/RAPA can enhance homotypic-targeting and BBB-crossing efficiently. According to the in vitro and in vivo immune response efficacy of aDCM@PLGA/RAPA, the immature dendritic cells (DCs) could be stimulated into the matured status, which leads to further activation of immune cells, such as tumor-infiltrating T cells and natural killer cells, and can induce the subsequent immune responses through direct and indirect way. The aDCM@PLGA/RAPA treatment can not only inhibit glioma growth significantly but also has favorable potential ability to induce glial differentiation in the orthotopic glioma. Moreover, the aDCM@PLGA could induce a robust CD8+ effector and therefore suppress orthotopic glioma growth in a prophylactic setup, which indicates certain tumor immunity. Overall, our work provides an effective antiglioma drug delivery system which has great potential for tumor combination immunotherapy.
C1 [Ma, Xiaoyue; Kuang, Lei; Fan, Qin; Wang, Bingyi; Wang, Yazhou] Chongqing Univ, Sch Med, Chongqing 400044, Peoples R China.
   [Ma, Xiaoyue; Kuang, Lei; Yin, Ying; Tang, Lin; Zhang, Yu; Dong, Zhufeng; Yin, Tieying; Wang, Yazhou] Chongqing Univ, Coll Bioengn, Key Lab Biorheol Sci & Technol, Minist Educ, Chongqing 400044, Peoples R China.
   [Wang, Wei] Sapienza Univ Rome, Sapienza Univ Rome, Dept Biol & Biotechnol, I-00185 Rome, Italy.
C3 Chongqing University; Chongqing University; Sapienza University Rome
RP Wang, YZ (通讯作者)，Chongqing Univ, Sch Med, Chongqing 400044, Peoples R China.; Yin, TY; Wang, YZ (通讯作者)，Chongqing Univ, Coll Bioengn, Key Lab Biorheol Sci & Technol, Minist Educ, Chongqing 400044, Peoples R China.
EM tieying_yin@cqu.edu.cn; yazhou_wang@cqu.edu.cn
FU National Natural Science Foundation of China [32171334]; Natural Science Foundation Project of CQ CSTC [cstc2019jcyj-zdxmX0009, cstc2019jcyj-msxmX0307]; Fundamental Research Funds for the Central Universities [2019CDYGZD002]
CR Banks WA, 2016, NAT REV DRUG DISCOV, V15, P275, DOI 10.1038/nrd.2015.21
   Bergmann S, 2018, NAT PROTOC, V13, P2827, DOI 10.1038/s41596-018-0066-x
   Böttcher JP, 2018, CELL, V172, P1022, DOI 10.1016/j.cell.2018.01.004
   Chai ZL, 2019, ACS NANO, V13, P5591, DOI 10.1021/acsnano.9b00661
   Cheng SH, 2020, ADV SCI, V7, P0, DOI 10.1002/advs.201903301
   Cui YN, 2017, ACTA PHARMACOL SIN, V38, P943, DOI 10.1038/aps.2017.45
   da Cunha A, 2016, IMMUNOL LETT, V177, P25, DOI 10.1016/j.imlet.2016.07.009
   Deng GJ, 2020, ACS NANO, V14, P11452, DOI 10.1021/acsnano.0c03824
   Dirkse A, 2019, NAT COMMUN, V10, P0, DOI 10.1038/s41467-019-09853-z
   Fan M, 2022, BIOMATERIALS, V282, P0, DOI 10.1016/j.biomaterials.2022.121424
   Fang RH, 2018, ADV MATER, V30, P0, DOI 10.1002/adma.201706759
   Fang RH, 2014, NANO LETT, V14, P2181, DOI 10.1021/nl500618u
   Galstyan A, 2019, NAT COMMUN, V10, P0, DOI 10.1038/s41467-019-11719-3
   Gregory JV, 2020, NAT COMMUN, V11, P0, DOI 10.1038/s41467-020-19225-7
   Han L, 2016, BIOMATERIALS, V105, P185, DOI 10.1016/j.biomaterials.2016.08.007
   Hirabayashi K, 2021, NAT CANCER, V2, P904, DOI 10.1038/s43018-021-00244-2
   Hua LQ, 2021, ADV MATER, V33, P0, DOI 10.1002/adma.202103923
   Huang JS, 2021, BIOMATERIALS, V269, P0, DOI 10.1016/j.biomaterials.2020.120636
   Ji BW, 2013, YONSEI MED J, V54, P92, DOI 10.3349/ymj.2013.54.1.92
   Jia YL, 2019, ACS NANO, V13, P386, DOI 10.1021/acsnano.8b06556
   Jiang Y, 2020, ADV MATER, V32, P0, DOI 10.1002/adma.202001808
   Jung M, 2022, ADV MATER, V34, P0, DOI 10.1002/adma.202106516
   Kadiyala P, 2019, ACS NANO, V13, P1365, DOI 10.1021/acsnano.8b06842
   Lai C, 2021, J IMMUNOTHER CANCER, V9, P0, DOI 10.1136/jitc-2020-001807
   Li M, 2017, ACS NANO, V11, P3922, DOI 10.1021/acsnano.7b00312
   Liu LC, 2021, NAT BIOMED ENG, V5, P0, DOI 10.1038/s41551-021-00800-2
   Liu WL, 2019, NAT COMMUN, V10, P0, DOI 10.1038/s41467-019-11157-1
   Liu WL, 2019, ADV MATER, V31, P0, DOI 10.1002/adma.201900499
   Menares E, 2019, NAT COMMUN, V10, P0, DOI 10.1038/s41467-019-12319-x
   Perez CR, 2019, NAT COMMUN, V10, P0, DOI 10.1038/s41467-019-13368-y
   Rojas-Sepúlveda D, 2018, CANCER IMMUNOL IMMUN, V67, P1897, DOI 10.1007/s00262-018-2157-5
   Sabado RL, 2017, CELL RES, V27, P74, DOI 10.1038/cr.2016.157
   Saxena M, 2021, NAT REV CANCER, V21, P360, DOI 10.1038/s41568-021-00346-0
   Shah AH, 2013, NEUROSURGERY, V73, P863, DOI 10.1227/NEU.0000000000000107
   Sindhwani S, 2020, NAT MATER, V19, P566, DOI 10.1038/s41563-019-0566-2
   Sun L, 2022, CELL CHEM BIOL, V29, P373, DOI 10.1016/j.chembiol.2021.10.006
   Tang W, 2019, CHEM SOC REV, V48, P2967, DOI 10.1039/c8cs00805a
   Vargason AM, 2021, NAT BIOMED ENG, V5, P951, DOI 10.1038/s41551-021-00698-w
   Wang HX, 2020, TRENDS PHARMACOL SCI, V41, P123, DOI 10.1016/j.tips.2019.12.003
   Wang J, 2021, BIOMATERIALS, V273, P0, DOI 10.1016/j.biomaterials.2021.120784
   Wang K, 2018, ACS NANO, V12, P6398, DOI 10.1021/acsnano.8b00558
   Wang XL, 2019, BIOMATER SCI-UK, V7, P3062, DOI 10.1039/c9bm00010k
   Wang Y, 2019, ADV SCI, V6, P0, DOI 10.1002/advs.201900172
   Wu MY, 2018, NAT COMMUN, V9, P0, DOI 10.1038/s41467-018-07250-6
   Xiao P, 2021, NANO LETT, V21, P2094, DOI 10.1021/acs.nanolett.0c04783
   Xue JW, 2017, NAT NANOTECHNOL, V12, P692, DOI 10.1038/NNANO.2017.54
   Yang R, 2018, ACS NANO, V12, P5121, DOI 10.1021/acsnano.7b09041
   Yang ZH, 2015, TRENDS NEUROSCI, V38, P364, DOI 10.1016/j.tins.2015.04.003
   Yin Y, 2022, CHEM ENG J, V433, P0, DOI 10.1016/j.cej.2021.133848
   Zhang J, 2021, NAT NANOTECHNOL, V16, P538, DOI 10.1038/s41565-020-00843-7
NR 50
TC 71
Z9 73
U1 61
U2 264
PU AMER CHEMICAL SOC
PI WASHINGTON
PA 1155 16TH ST, NW, WASHINGTON, DC 20036 USA
SN 1936-0851
EI 1936-086X
J9 ACS NANO
JI ACS Nano
PD FEB 14
PY 2023
VL 17
IS 3
BP 2341
EP 2355
DI 10.1021/acsnano.2c09033
EA JAN 2023
PG 15
WC Chemistry, Multidisciplinary; Chemistry, Physical; Nanoscience & Nanotechnology; Materials Science, Multidisciplinary
SC Chemistry; Science & Technology - Other Topics; Materials Science
GA C5QV8
UT WOS:000922107000001
PM 36688797
DA 2025-02-17
ER

PT J
AU Calvillo-Rodrgíuez, KM
   Lorenzo-Anota, HY
   Rodrgíuez-Padilla, C
   Martníez-Torres, AC
   Scott-Algara, D
AF Calvillo-Rodriguez, Kenny Misael
   Lorenzo-Anota, Helen Yarimet
   Rodriguez-Padilla, Cristina
   Martinez-Torres, Ana Carolina
   Scott-Algara, Daniel
TI Immunotherapies inducing immunogenic cell death in cancer: insight of the innate immune system
SO FRONTIERS IN IMMUNOLOGY
LA English
DT Review
DE onco-immunotherapy; immunogenic cell death; innate immune system; monoclonal antibodies; cytokines; oncolytic virus; cellular therapies; immunomodulators
ID dialyzable leukocyte extract; dendritic cells; glioblastoma virotherapy; binding domain; tlr-7 agonist; virus; receptor; imiquimod; responses; therapy
AB Cancer immunotherapies include monoclonal antibodies, cytokines, oncolytic viruses, cellular therapies, and other biological and synthetic immunomodulators. These are traditionally studied for their effect on the immune system's role in eliminating cancer cells. However, some of these therapies have the unique ability to directly induce cytotoxicity in cancer cells by inducing immunogenic cell death (ICD). Unlike general immune stimulation, ICD triggers specific therapy-induced cell death pathways, based on the release of damage-associated molecular patterns (DAMPs) from dying tumour cells. These activate innate pattern recognition receptors (PRRs) and subsequent adaptive immune responses, offering the promise of sustained anticancer drug efficacy and durable antitumour immune memory. Exploring how onco-immunotherapies can trigger ICD, enhances our understanding of their mechanisms and potential for combination strategies. This review explores the complexities of these immunotherapeutic approaches that induce ICD, highlighting their implications for the innate immune system, addressing challenges in cancer treatment, and emphasising the pivotal role of ICD in contemporary cancer research.
C1 [Calvillo-Rodriguez, Kenny Misael; Lorenzo-Anota, Helen Yarimet; Rodriguez-Padilla, Cristina; Martinez-Torres, Ana Carolina] Univ Autonoma Nuevo Leon, Fac Ciencias Biol, Lab Inmunol & Virol, San Nicolas De Los Garza, Mexico.
   [Lorenzo-Anota, Helen Yarimet] Tecnol Monterrey, Inst Obes Res, Monterrey, Mexico.
   [Scott-Algara, Daniel] Pasteur Inst, Dept Immunol, Un Biol Cellulaire Lymphocytes, Paris, France.
C3 Universidad Autonoma de Nuevo Leon; Tecnologico de Monterrey; Pasteur Network; Universite Paris Cite; Institut Pasteur Paris
RP Martníez-Torres, AC (通讯作者)，Univ Autonoma Nuevo Leon, Fac Ciencias Biol, Lab Inmunol & Virol, San Nicolas De Los Garza, Mexico.; Scott-Algara, D (通讯作者)，Pasteur Inst, Dept Immunol, Un Biol Cellulaire Lymphocytes, Paris, France.
EM daniel.scott-algara@pasteur.fr
FU CONAHCYT; ANUIES; ECOSNORD; Agence Nationale de recherche sur le Sida, Hepatites Virales et Maladies Infectieuses Emergentes (ANRS-MIE)
CR Alnefaie A, 2022, FRONT BIOENG BIOTECH, V10, P0, DOI 10.3389/fbioe.2022.797440
   Altomonte J, 2009, CANCER GENE THER, V16, P266, DOI 10.1038/cgt.2008.74
   Alvarez-Breckenridge CA, 2012, NAT MED, V18, P1827, DOI 10.1038/nm.3013
   Aminin D, 2021, KAOHSIUNG J MED SCI, V37, P749, DOI 10.1002/kjm2.12405
   André P, 2018, CELL, V175, P1731, DOI 10.1016/j.cell.2018.10.014
   Angelova AL, 2014, J VIROL, V88, P5263, DOI 10.1128/JVI.03688-13
   Annels NE, 2021, MOL THER-ONCOLYTICS, V20, P434, DOI 10.1016/j.omto.2020.09.010
   Unknown -, 2023, ANTIBODY THERAPEUTICS APPROVED OR IN REGULATORY REVIEW IN THE EU OR US, V0, P0
   Apetoh L, 2007, NAT MED, V13, P1050, DOI 10.1038/nm1622
   Araki H, 2022, MOL THER-ONCOLYTICS, V27, P3, DOI 10.1016/j.omto.2022.09.003
   Aria H, 2023, BIOMED PHARMACOTHER, V161, P0, DOI 10.1016/j.biopha.2023.114503
   Armant M, 1999, J EXP MED, V190, P1175, DOI 10.1084/jem.190.8.1175
   Arnaudov A, 2017, INTECH EBOOKS, V10, P0, DOI 10.5772/66524
   Asadzadeh Z, 2020, CANCERS, V12, P0, DOI 10.3390/cancers12041047
   Bahlis NJ, 2022, LEUKEMIA LYMPHOMA, V63, P1407, DOI 10.1080/10428194.2022.2030477
   Bai L, 2020, PHARMACOL RES, V159, P0, DOI 10.1016/j.phrs.2020.105017
   Bao XH, 2022, J EXP CLIN CANC RES, V41, P0, DOI 10.1186/s13046-022-02430-1
   Barrow AD, 2019, FRONT IMMUNOL, V10, P0, DOI 10.3389/fimmu.2019.00909
   Berraondo P, 2019, BRIT J CANCER, V120, P6, DOI 10.1038/s41416-018-0328-y
   Bommareddy PK, 2019, ONCOIMMUNOLOGY, V8, P0, DOI 10.1080/2162402X.2019.1591875
   Braza MS, 2011, HAEMATOL-HEMATOL J, V96, P400, DOI 10.3324/haematol.2010.029520
   Breitbach CJ, 2007, MOL THER, V15, P1686, DOI 10.1038/sj.mt.6300215
   Breitbach CJ, 2016, EBIOMEDICINE, V9, P31, DOI 10.1016/j.ebiom.2016.06.046
   Calippe B, 2017, IMMUNITY, V46, P261, DOI 10.1016/j.immuni.2017.01.006
   Cappell KM, 2023, NAT REV CLIN ONCOL, V20, P359, DOI 10.1038/s41571-023-00754-1
   Martinez-Torres AC, 2019, PEERJ, V7, P0, DOI 10.7717/peerj.7759
   Martínez-Torres AC, 2018, BMC CANCER, V18, P0, DOI 10.1186/s12885-017-3954-5
   Vázquez MIC, 2019, BIOMED RES INT, V2019, P0, DOI 10.1155/2019/8980506
   Chang XY, 2023, PHARMACOL RES, V187, P0, DOI 10.1016/j.phrs.2022.106556
   Cheadle EJ, 2013, BRIT J HAEMATOL, V162, P842, DOI 10.1111/bjh.12427
   Chen D, 2011, CURR CANCER DRUG TAR, V11, P239, DOI 10.2174/156800911794519752
   Chen HM, 2012, CANCER IMMUNOL IMMUN, V61, P1989, DOI 10.1007/s00262-012-1258-9
   Chen JJ, 2023, J TRANSL MED, V21, P0, DOI 10.1186/s12967-023-03944-8
   Chen Q, 2022, FRONT PHARMACOL, V13, P0, DOI 10.3389/fphar.2022.940567
   Chen YZ, 2022, INT J NANOMED, V17, P3989, DOI 10.2147/IJN.S376172
   Chester C, 2015, CURR OPIN IMMUNOL, V33, P1, DOI 10.1016/j.coi.2014.12.010
   Cho JH, 2017, ONCOTARGET, V8, P24932, DOI 10.18632/oncotarget.15326
   Chu JH, 2013, BLOOD, V122, P0, DOI 10.1182/blood.V122.21.14.14
   Chung YM, 2021, J IMMUNOTHER CANCER, V9, P0, DOI 10.1136/jitc-2021-002772
   COLEY WB, 1991, CLIN ORTHOP RELAT R, V0, P3
   Uscanga-Palomeque AC, 2019, CANCER SCI, V110, P256, DOI 10.1111/cas.13885
   Cortés-Selva D, 2021, TRENDS PHARMACOL SCI, V42, P45, DOI 10.1016/j.tips.2020.11.004
   Couzin-Frankel J, 2013, CANCER IMMUNOTHER. SCI, V342, P1432, DOI 10.1126/SCIENCE.342.6165.1432
   Covián C, 2019, FRONT IMMUNOL, V10, P0, DOI 10.3389/fimmu.2019.02806
   Dajon M, 2015, ONCOIMMUNOLOGY, V4, P0, DOI 10.4161/2162402X.2014.991615
   de Matos AL, 2020, MOL THER-METH CLIN D, V17, P349, DOI 10.1016/j.omtm.2020.01.001
   de Miguel D, 2022, FEBS J, V289, P4398, DOI 10.1111/febs.16093
   de Oca RM, 2021, MOL CANCER THER, V20, P1941, DOI 10.1158/1535-7163.MCT-21-0035
   Decraene B, 2022, GENES IMMUN, V23, P1, DOI 10.1038/s41435-021-00161-5
   Rodríguez-Salazar MDC, 2017, ONCOL LETT, V14, P844, DOI 10.3892/ol.2017.6202
   Del Prete A, 2023, CELL MOL IMMUNOL, V20, P432, DOI 10.1038/s41423-023-00990-6
   Demaria S, 2005, J LEUKOCYTE BIOL, V77, P361, DOI 10.1189/jlb.0804478
   Demeure CE, 2000, J IMMUNOL, V164, P2193, DOI 10.4049/jimmunol.164.4.2193
   Dhupkar P, 2018, CANCER MED-US, V7, P2654, DOI 10.1002/cam4.1518
   Di Somma S, 2019, FRONT ONCOL, V9, P0, DOI 10.3389/fonc.2019.00564
   Dimopoulos MA, 2023, J CLIN ONCOL, V41, P568, DOI 10.1200/JCO.21.02815
   Dockrell HM, 2017, FRONT IMMUNOL, V8, P0, DOI 10.3389/fimmu.2017.01134
   Dogra P, 2020, CELL, V180, P749, DOI 10.1016/j.cell.2020.01.022
   Doix B, 2019, FRONT ONCOL, V9, P0, DOI 10.3389/fonc.2019.00811
   Donnelly OG, 2013, GENE THER, V20, P7, DOI 10.1038/gt.2011.205
   Du SH, 2016, PLOS ONE, V11, P0, DOI 10.1371/journal.pone.0161820
   Dye C, 2013, J R SOC INTERFACE, V10, P0, DOI 10.1098/rsif.2013.0365
   Ebrahimi S, 2017, J CELL BIOCHEM, V118, P1994, DOI 10.1002/jcb.25917
   Errington F, 2008, J IMMUNOL, V180, P6018, DOI 10.4049/jimmunol.180.9.6018
   Fabian KP, 2021, FRONT ONCOL, V11, P0, DOI 10.3389/fonc.2021.728018
   Fabian KP, 2022, CELLS-BASEL, V11, P0, DOI 10.3390/cells11233826
   Franco-Molina MA, 2006, CYTOTHERAPY, V8, P408, DOI 10.1080/14653240600847266
   Fricker LD, 2020, ANNU REV PHARMACOL, V60, P457, DOI 10.1146/annurev-pharmtox-010919-023603
   Fucikova J, 2020, CELL DEATH DIS, V11, P0, DOI 10.1038/s41419-020-03221-2
   Fujii S, 2002, NAT IMMUNOL, V3, P867, DOI 10.1038/ni827
   Galluzzi L, 2023, J TRANSL MED, V21, P0, DOI 10.1186/s12967-023-04017-6
   Gao AG, 1996, J BIOL CHEM, V271, P21, DOI 10.1074/jbc.271.1.21
   GAO AG, 1994, J BIOL CHEM, V269, P29650
   Garg AD, 2017, IMMUNOL REV, V280, P126, DOI 10.1111/imr.12574
   Garg AD, 2015, INT J DEV BIOL, V59, P131, DOI 10.1387/ijdb.150061pa
   Garg AD, 2013, AUTOPHAGY, V9, P1292, DOI 10.4161/auto.25399
   Gokhale AS, 2014, IMMUNOTHERAPY-UK, V6, P755, DOI 10.2217/IMT.14.37
   Gubin MM, 2022, CLIN CANCER RES, V28, P3917, DOI 10.1158/1078-0432.CCR-21-1804
   Gujar S, 2018, TRENDS IMMUNOL, V39, P209, DOI 10.1016/j.it.2017.11.006
   Gulla A, 2021, BLOOD CANCER DISCOV, V2, P468, DOI 10.1158/2643-3230.BCD-21-0047
   Guo ZS, 2014, FRONT ONCOL, V4, P0, DOI 10.3389/fonc.2014.00074
   Gurney M, 2022, HAEMATOLOGICA, V107, P437, DOI 10.3324/haematol.2020.271908
   Hadiloo K, 2023, CANCER CELL INT, V23, P0, DOI 10.1186/s12935-023-02923-9
   Han JF, 2015, CANCER RES, V75, P5273, DOI 10.1158/0008-5472.CAN-15-0894
   Hanahan D, 2022, CANCER DISCOV, V12, P31, DOI 10.1158/2159-8290.CD-21-1059
   Haslett PAJ, 1999, AIDS RES HUM RETROV, V15, P1169, DOI 10.1089/088922299310269
   Hayes C, 2021, IRISH J MED SCI, V190, P41, DOI 10.1007/s11845-020-02264-w
   He Y, 2022, FRONT PHARMACOL, V13, P0, DOI 10.3389/fphar.2022.1048978
   Hernández-Esquivel MA, 2018, BIOMED PHARMACOTHER, V101, P938, DOI 10.1016/j.biopha.2018.03.012
   Herter S, 2013, BLOOD, V122, P0, DOI 10.1182/blood.V122.21.5136.5136
   Hossain DMS, 2018, J CLIN INVEST, V128, P644, DOI 10.1172/JCI94586
   Hou W, 2013, CELL DEATH DIS, V4, P0, DOI 10.1038/cddis.2013.493
   Huang SW, 2020, J INVEST DERMATOL, V140, P1771, DOI 10.1016/j.jid.2019.12.039
   Huber A, 2018, FRONT IMMUNOL, V9, P0, DOI 10.3389/fimmu.2018.02804
   Imai K, 2000, LANCET, V356, P1795, DOI 10.1016/S0140-6736(00)03231-1
   Iyer VV, 2015, ANTI-CANCER AGENT ME, V15, P433, DOI 10.2174/1871520615666141210152128
   Jaime-Sanchez P, 2020, J IMMUNOTHER CANCER, V8, P0, DOI 10.1136/jitc-2020-000528
   Jiang H, 2014, MOL ONCOL, V8, P297, DOI 10.1016/j.molonc.2013.12.001
   Johansson U, 2004, SCAND J IMMUNOL, V59, P50, DOI 10.1111/j.0300-9475.2004.01354.x
   Johnstone M, 2022, CELLS-BASEL, V11, P0, DOI 10.3390/cells11162519
   Kang SJ, 2010, GENES GENOM, V32, P599, DOI 10.1007/s13258-010-0139-x
   Karki S, 2014, BIOCHEM BIOPH RES CO, V454, P239, DOI 10.1016/j.bbrc.2014.10.081
   Kawano M, 2016, ONCOL LETT, V11, P2169, DOI 10.3892/ol.2016.4175
   Kayser Oliver, 2003, EXPERT REV ANTI INFECT THER, V1, P319, DOI 10.1586/14787210.1.2.319
   Keenan BP, 2012, SEMIN ONCOL, V39, P276, DOI 10.1053/j.seminoncol.2012.02.007
   Kennedy LB, 2020, CA-CANCER J CLIN, V70, P86, DOI 10.3322/caac.21596
   Kern DJ, 2013, LEUKEMIA LYMPHOMA, V54, P2500, DOI 10.3109/10428194.2013.781169
   Kersten K, 2015, FRONT IMMUNOL, V6, P0, DOI 10.3389/fimmu.2015.00516
   Khan AN, 2022, FRONT IMMUNOL, V13, P0, DOI 10.3389/fimmu.2022.886546
   Kienle Gunver S, 2012, GLOB ADV HEALTH MED, V1, P92, DOI 10.7453/gahmj.2012.1.1.016
   Klichinsky M, 2020, NAT BIOTECHNOL, V38, P947, DOI 10.1038/s41587-020-0462-y
   Komorowski M, 2018, VIRUSES-BASEL, V10, P0, DOI 10.3390/v10090455
   Korell F, 2022, MED-CAMBRIDGE, V3, P538, DOI 10.1016/j.medj.2022.05.001
   KOSFELD MD, 1993, J BIOL CHEM, V268, P8808
   Kroemer G, 2013, ANNU REV IMMUNOL, V31, P51, DOI 10.1146/annurev-immunol-032712-100008
   Kubasková TM, 2018, INT IMMUNOPHARMACOL, V65, P148, DOI 10.1016/j.intimp.2018.09.045
   Lamberti MJ, 2020, PHARMACEUTICS, V12, P0, DOI 10.3390/pharmaceutics12030256
   Lee YT, 2018, EUR J PHARMACOL, V834, P188, DOI 10.1016/j.ejphar.2018.07.034
   LEFRANCIER P, 1985, COMP IMMUNOL MICROB, V8, P171, DOI 10.1016/0147-9571(85)90043-8
   Li HW, 2022, FRONT IMMUNOL, V13, P0, DOI 10.3389/fimmu.2022.992232
   Li L, 2020, ADV FUNCT MATER, V30, P0, DOI 10.1002/adfm.201908961
   Li S, 2022, J TRANSL MED, V20, P0, DOI 10.1186/s12967-022-03707-x
   Liang YH, 2001, GENOMICS, V72, P119, DOI 10.1006/geno.2000.6472
   Lin C, 2019, SCI CHINA LIFE SCI, V62, P633, DOI 10.1007/s11427-018-9451-0
   Lin TJ, 2015, MOL CANCER, V14, P0, DOI 10.1186/s12943-015-0435-9
   Liu SZ, 2021, J HEMATOL ONCOL, V14, P0, DOI 10.1186/s13045-020-01014-w
   Liu XL, 2016, CELL IMMUNOL, V300, P46, DOI 10.1016/j.cellimm.2015.12.003
   López V, 2012, ACTAS DERMO-SIFILOGR, V103, P441, DOI 10.1016/j.ad.2011.05.021
   López-Soto A, 2017, CANCER CELL, V32, P135, DOI 10.1016/j.ccell.2017.06.009
   Lorenzo-Anota HY, 2022, CELL IMMUNOL, V374, P0, DOI 10.1016/j.cellimm.2022.104511
   Lorenzo-Anota HY, 2020, J ONCOL, V2020, P0, DOI 10.1155/2020/1598503
   Lu HL, 2010, J IMMUNOL, V184, P5360, DOI 10.4049/jimmunol.0902997
   Luo XK, 2023, CANCER CONTROL, V30, P0, DOI 10.1177/10732748231159706
   Luthra R, 2021, INT J PEPT RES THER, V27, P2777, DOI 10.1007/s10989-021-10289-7
   Ma J, 2020, CELL DEATH DIS, V11, P0, DOI 10.1038/s41419-020-2236-3
   Makkouk A, 2021, J IMMUNOTHER CANCER, V9, P0, DOI 10.1136/jitc-2021-003441
   Malik B, 2021, STATPEARLS INTERNET, V0, P0
   Malireddi R K Subbarao, 2021, IMMUNOHORIZONS, V5, P568, DOI 10.4049/immunohorizons.2100059
   Mantovani A, 2022, NAT REV DRUG DISCOV, V21, P799, DOI 10.1038/s41573-022-00520-5
   Mardi A, 2022, CANCER CELL INT, V22, P0, DOI 10.1186/s12935-022-02585-z
   Marriott JB, 2003, CANCER RES, V63, P593
   Martell EM, 2021, PEPTIDES, V146, P0, DOI 10.1016/j.peptides.2021.170644
   Martínez-Torres AC, 2020, BMC CANCER, V20, P0, DOI 10.1186/s12885-020-07124-5
   Martinez-Torres AC, 2015, PLOS MED, V12, P0, DOI 10.1371/journal.pmed.1001796
   Mauseth B, 2019, MOL THER-ONCOLYTICS, V14, P139, DOI 10.1016/j.omto.2019.05.002
   Meisen WH, 2015, CLIN CANCER RES, V21, P3274, DOI 10.1158/1078-0432.CCR-14-3118
   Mendoza-Gamboa E, 2008, CYTOTHERAPY, V10, P212, DOI 10.1080/14653240801891659
   Miller R, 2002, INT J DERMATOL, V41, P3, DOI 10.1111/j.1365-4632.2002.00017.x
   Miller RL, 1999, INT J IMMUNOPHARMACO, V21, P1, DOI 10.1016/S0192-0561(98)00068-X
   Minassian AM, 2012, J INFECT DIS, V205, P1035, DOI 10.1093/infdis/jis012
   Minute L, 2020, J IMMUNOTHER CANCER, V8, P0, DOI 10.1136/jitc-2019-000325
   Calvillo-Rodríguez KM, 2022, ONCOIMMUNOLOGY, V11, P0, DOI 10.1080/2162402X.2022.2054305
   Mitra A, 2023, FRONT IMMUNOL, V14, P0, DOI 10.3389/fimmu.2023.1188049
   Mitsiades N, 2002, BLOOD, V99, P4525, DOI 10.1182/blood.V99.12.4525
   Mohty M, 2013, BIOL BLOOD MARROW TR, V19, P1416, DOI 10.1016/j.bbmt.2013.05.011
   Morel C, 2008, EUR J IMMUNOL, V38, P437, DOI 10.1002/eji.200737905
   Morrissey MA, 2018, ELIFE, V7, P0, DOI 10.7554/eLife.36688
   Moynihan KD, 2017, CANCER RES, V77, P5215, DOI 10.1158/0008-5472.CAN-17-1340
   Münz C, 2005, BLOOD, V105, P266, DOI 10.1182/blood-2004-06-2492
   Ng YY, 2022, CANCER GENE THER, V29, P475, DOI 10.1038/s41417-021-00365-x
   Nieto-Fontarigo JJ, 2021, FRONT IMMUNOL, V12, P0, DOI 10.3389/fimmu.2021.743890
   Obeid M, 2007, NAT MED, V13, P54, DOI 10.1038/nm1523
   Oyer JL, 2018, ONCOIMMUNOLOGY, V7, P0, DOI 10.1080/2162402X.2018.1509819
   Parihar R, 2019, CANCER IMMUNOL RES, V7, P363, DOI 10.1158/2326-6066.CIR-18-0572
   Paul S, 2017, FRONT IMMUNOL, V8, P0, DOI 10.3389/fimmu.2017.01124
   Pozzi C, 2016, NAT MED, V22, P624, DOI 10.1038/nm.4078
   Prins RM, 2006, J IMMUNOL, V176, P157, DOI 10.4049/jimmunol.176.1.157
   Procureur A, 2021, CANCERS, V13, P0, DOI 10.3390/cancers13040678
   Qiu Y, 2021, DRUG DES DEV THER, V15, P2269, DOI 10.2147/DDDT.S308578
   Ramírez-Labrada A, 2022, FRONT IMMUNOL, V13, P0, DOI 10.3389/fimmu.2022.896228
   Ramírez-Ramírez D, 2016, J IMMUNOL RES, V2016, P0, DOI 10.1155/2016/4097642
   Reyes-Ruiz A, 2021, BRIT J CANCER, V124, P1398, DOI 10.1038/s41416-020-01256-y
   Richardson MA, 1999, ALTERN THER HEALTH M, V5, P42
   Rivera-Lazarín AL, 2022, EXCLI J, V22, P131, DOI 10.17179/excli2022-5389
   Rozenbaum M, 2020, FRONT IMMUNOL, V11, P0, DOI 10.3389/fimmu.2020.01347
   Russell L, 2019, BIODRUGS, V33, P485, DOI 10.1007/s40259-019-00367-0
   Russell L, 2018, NAT COMMUN, V9, P0, DOI 10.1038/s41467-018-07344-1
   Nezhad MS, 2021, BIOTECHNOL BIOENG, V118, P3691, DOI 10.1002/bit.27882
   Sáez PJ, 2017, SCI SIGNAL, V10, P0, DOI 10.1126/scisignal.aah7107
   Sakakibara K, 2017, ONCOTARGET, V8, P78277, DOI 10.18632/oncotarget.20968
   Salas-Benito D, 2021, CANCER DISCOV, V11, P1353, DOI 10.1158/2159-8290.CD-20-1312
   Salimu J, 2015, CANCER IMMUNOL RES, V3, P678, DOI 10.1158/2326-6066.CIR-14-0079
   Saura-Esteller J, 2022, FRONT IMMUNOL, V13, P0, DOI 10.3389/fimmu.2022.915837
   See WA, 2009, BJU INT, V103, P1714, DOI 10.1111/j.1464-410X.2008.08274.x
   Sen Santara S, 2023, NATURE, V616, P348, DOI 10.1038/s41586-023-05912-0
   Shanker A, 2015, CANCER RES, V75, P5260, DOI 10.1158/0008-5472.CAN-15-0794
   Simon B, 2018, INT J MOL SCI, V19, P0, DOI 10.3390/ijms19082365
   Smith HG, 2020, EMBO MOL MED, V12, P0, DOI 10.15252/emmm.201910979
   Solár P, 2017, ONCOL REP, V37, P368, DOI 10.3892/or.2016.5265
   Sordo-Bahamonde C, 2023, CANCERS, V15, P0, DOI 10.3390/cancers15112912
   Spisek R, 2007, BLOOD, V109, P4839, DOI 10.1182/blood-2006-10-054221
   Sterner RC, 2021, BLOOD CANCER J, V11, P0, DOI 10.1038/s41408-021-00459-7
   Su SY, 2022, CELLS-BASEL, V11, P0, DOI 10.3390/cells11101652
   Takasu A, 2016, CANCER GENE THER, V23, P107, DOI 10.1038/cgt.2016.8
   Tan SZ, 2020, BIOMED PHARMACOTHER, V124, P0, DOI 10.1016/j.biopha.2020.109821
   Tang BT, 2020, CLIN CANCER RES, V26, P2216, DOI 10.1158/1078-0432.CCR-18-3626
   de Sousa MDT, 2014, CLIN INFECT DIS, V58, P1734, DOI 10.1093/cid/ciu168
   Trempolec N, 2020, CANCERS, V12, P0, DOI 10.3390/cancers12030545
   Trenevska I, 2017, FRONT IMMUNOL, V8, P0, DOI 10.3389/fimmu.2017.01001
   Troitskaya O, 2020, MOLECULES, V25, P0, DOI 10.3390/molecules25122804
   Tsao LC, 2021, CANCER RES, V81, P4641, DOI 10.1158/0008-5472.CAN-21-1109
   Uche IK, 2021, J VIROL, V95, P0, DOI 10.1128/JVI.01359-20
   van de Merbel AF, 2022, CANCER GENE THER, V29, P793, DOI 10.1038/s41417-021-00360-2
   Vanmeerbeek I, 2020, ONCOIMMUNOLOGY, V9, P0, DOI 10.1080/2162402X.2019.1703449
   Vanneman M, 2012, NAT REV CANCER, V12, P237, DOI 10.1038/nrc3237
   Vitale I, 2021, TRENDS CANCER, V7, P557, DOI 10.1016/j.trecan.2020.12.012
   Wang CS, 2017, J IMMUNOTHER, V40, P71, DOI 10.1097/CJI.0000000000000155
   Wang DS, 2022, CLIN RHEUMATOL, V41, P2929, DOI 10.1007/s10067-022-06220-0
   Wang X, 2016, INT J MOL MED, V38, P1021, DOI 10.3892/ijmm.2016.2724
   Warricker Frazer, 2021, J TRANSL GENET GENOM, V5, P304, DOI 10.20517/jtgg.2021.27
   WIEMANN B, 1994, PHARMACOL THERAPEUT, V64, P529, DOI 10.1016/0163-7258(94)90023-X
   Worschech A, 2009, BMC GENOMICS, V10, P0, DOI 10.1186/1471-2164-10-301
   Xiong HZ, 2019, CANCER RES, V79, P1493, DOI 10.1158/0008-5472.CAN-18-3208
   Xu JW, 2022, FRONT MED-LAUSANNE, V9, P0, DOI 10.3389/fmed.2022.1102550
   Xu X, 2019, CLIN CANCER RES, V25, P7126, DOI 10.1158/1078-0432.CCR-19-0421
   Yamano T, 2016, MOL THER-ONCOLYTICS, V3, P0, DOI 10.1038/mto.2016.31
   Ye SM, 2017, J IMMUNOL RES, V2017, P0, DOI 10.1155/2017/5737159
   Ye T, 2018, AM J CANCER RES, V8, P1514
   Yi JY, 2009, BIOCHEM BIOPH RES CO, V386, P455, DOI 10.1016/j.bbrc.2009.06.046
   Yoon HK, 2019, CELL IMMUNOL, V338, P1, DOI 10.1016/j.cellimm.2019.02.006
   Yu JF, 2022, EXP HEMATOL ONCOL, V11, P0, DOI 10.1186/s40164-022-00257-2
   Zhang H, 2023, MOL CANCER, V22, P0, DOI 10.1186/s12943-023-01725-x
   Zhang P, 2018, IMMUNOTHERAPY-UK, V10, P935, DOI 10.2217/imt-2018-0012
   Zhang WL, 2019, BRIT J CANCER, V121, P837, DOI 10.1038/s41416-019-0578-3
   Zhang YY, 2020, CELL MOL IMMUNOL, V17, P807, DOI 10.1038/s41423-020-0488-6
   Zhao YH, 2021, LIFE SCI, V267, P0, DOI 10.1016/j.lfs.2020.118953
   Zheng DB, 2022, ACTA PHARM SIN B, V12, P2740, DOI 10.1016/j.apsb.2021.07.005
   Zhou H, 2016, CELL DEATH DIS, V7, P0, DOI 10.1038/cddis.2016.47
   Zhou H, 2018, CELL DEATH DIS, V9, P0, DOI 10.1038/s41419-018-1127-3
NR 229
TC 13
Z9 14
U1 4
U2 15
PU FRONTIERS MEDIA SA
PI LAUSANNE
PA AVENUE DU TRIBUNAL FEDERAL 34, LAUSANNE, CH-1015, SWITZERLAND
SN 1664-3224
EI 
J9 FRONT IMMUNOL
JI Front. Immunol.
PD NOV 23
PY 2023
VL 14
IS 
BP 
EP 
DI 10.3389/fimmu.2023.1294434
PG 21
WC Immunology
SC Immunology
GA Z8RP8
UT WOS:001114696100001
PM 38077402
DA 2025-02-17
ER

PT J
AU Gatto, L
   Franceschi, E
   Tosoni, A
   Di Nunno, V
   Bartolini, S
   Brandes, AA
AF Gatto, Lidia
   Franceschi, Enrico
   Tosoni, Alicia
   Di Nunno, Vincenzo
   Bartolini, Stefania
   Brandes, Alba Ariela
TI Glioblastoma treatment slowly moves toward change: novel druggable targets and translational horizons in 2022
SO EXPERT OPINION ON DRUG DISCOVERY
LA English
DT Review
DE Glioblastoma; immunotherapy; bevacizumab; regorafenib; CAR T cells; NTRK; larotrectinib; buparlisib; dendritic cell vaccine; oncolytic virotherapy; toca 511
ID single-agent bevacizumab; phase-ii trial; t-cell therapy; recurrent glioblastoma; intratumoral heterogeneity; genomic analysis; dendritic cells; double-blind; temozolomide; radiotherapy
AB IntroductionGlioblastoma (GBM) is the most common primary brain tumor in adults. GBM treatment options have been the same for the past 30 years and have only modestly extended survival, despite aggressive multimodal treatments. The progressively better knowledge of GBM biology and a comprehensive analysis of its genomic profile have elucidated GBM heterogeneity, contributing to a more effective molecular classification and to the development of innovative targeted therapeutic approaches.Areas coveredThis article reports all the noteworthy innovations for immunotherapy and targeted therapy, providing insights into the current advances in trial designs, including combination therapies with immuno-oncology agents and target combinations.Expert opinionGBM molecular heterogeneity and brain anatomical characteristics critically restrain drug effectiveness. Nevertheless, stimulating insights for future research and drug development come from innovative treatment strategies for GBM, such as multi-specific 'off-the-shelf' CAR-T therapy, oncolytic viral therapy and autologous dendritic cell vaccination. Disappointing results from targeted therapies-clinical trials are mainly due to complex interferences between signaling pathways and biological processes leading to drug resistance: hence, it is imperative in the future to develop combinatorial approaches and multimodal therapies.
C1 [Gatto, Lidia; Di Nunno, Vincenzo] AUSL Bologna, Dept Oncol, Bologna, Italy.
   [Franceschi, Enrico; Tosoni, Alicia; Bartolini, Stefania; Brandes, Alba Ariela] IRCCS Ist Sci Neurolog Bologna, Nervous Syst Med Oncol Dept, Bologna, Italy.
   [Franceschi, Enrico] IRCCS Ist Sci Neurolog Bologna, Nervous Syst Med Oncol Dept, Via Altura 3, Bologna, MD, Italy.
C3 AUSL di Bologna; IRCCS Istituto delle Scienze Neurologiche di Bologna (ISNB); IRCCS Istituto delle Scienze Neurologiche di Bologna (ISNB)
RP Franceschi, E (通讯作者)，IRCCS Ist Sci Neurolog Bologna, Nervous Syst Med Oncol Dept, Via Altura 3, Bologna, MD, Italy.
EM enricofra@yahoo.it
CR Abbott RC, 2021, CLIN TRANSL IMMUNOL, V10, P0, DOI 10.1002/cti2.1283
   Ahir BK, 2020, MOL NEUROBIOL, V57, P2461, DOI 10.1007/s12035-020-01892-8
   Ahmed N, 2017, JAMA ONCOL, V3, P1094, DOI 10.1001/jamaoncol.2017.0184
   Ahmed N, 2010, CLIN CANCER RES, V16, P474, DOI 10.1158/1078-0432.CCR-09-1322
   Akhavan D, 2019, IMMUNOL REV, V290, P60, DOI 10.1111/imr.12773
   Amatu A, 2019, ANN ONCOL, V30, PVIII5, DOI 10.1093/annonc/mdz383
   Bagley SJ, 2018, NEURO-ONCOLOGY, V20, P1429, DOI 10.1093/neuonc/noy032
   bin Umair M, 2022, ARCH VIROL, V167, P1387, DOI 10.1007/s00705-022-05432-8
   Bolcaen J, 2021, PHARMACEUTICALS-BASE, V14, P0, DOI 10.3390/ph14070626
   Bouche V, 2021, FRONT ONCOL, V11, P0, DOI 10.3389/fonc.2021.772052
   Brandes AA, 2008, CLIN CANCER RES, V14, P957, DOI 10.1158/1078-0432.CCR-07-1810
   Brandes AA, 2019, ONCOLOGIST, V24, P521, DOI 10.1634/theoncologist.2018-0290
   Brennan CW, 2013, CELL, V155, P462, DOI 10.1016/j.cell.2013.09.034
   Brown CE, 2016, NEW ENGL J MED, V375, P2561, DOI 10.1056/NEJMoa1610497
   Brown CE, 2015, CLIN CANCER RES, V21, P4062, DOI 10.1158/1078-0432.CCR-15-0428
   Brown NF, 2018, BRIT J CANCER, V119, P1171, DOI 10.1038/s41416-018-0258-8
   Cammarata FP, 2019, INT J MOL SCI, V20, P0, DOI 10.3390/ijms20194745
   Carter T, 2016, CLIN ONCOL-UK, V28, P622, DOI 10.1016/j.clon.2016.04.042
   Chagoya Gustavo, 2020, ONCOTARGET, V11, P2074, DOI 10.18632/oncotarget.27599
   Chen D, 2017, TRANSL RES, V187, P11, DOI 10.1016/j.trsl.2017.05.006
   Chen SN, 2018, CELL ONCOL, V41, P93, DOI 10.1007/s13402-017-0356-2
   Chen XR, 2020, SCI REP-UK, V10, P0, DOI 10.1038/s41598-020-72488-4
   Chen YP, 2017, THERANOSTICS, V7, P3585, DOI 10.7150/thno.21471
   Chen ZH, 2018, FRONT IMMUNOL, V9, P0, DOI 10.3389/fimmu.2018.01004
   Chin L, 2008, NATURE, V455, P1061, DOI 10.1038/nature07385
   Chinot OL, 2014, NEW ENGL J MED, V370, P709, DOI 10.1056/NEJMoa1308345
   Choi BD, 2019, NAT BIOTECHNOL, V37, P1049, DOI 10.1038/s41587-019-0192-1
   Cirotti C, 2020, CANCERS, V12, P0, DOI 10.3390/cancers12061558
   Cloughesy TF, 2019, NAT MED, V25, P477, DOI 10.1038/s41591-018-0337-7
   Cloughesy TF, 2018, NEURO-ONCOLOGY, V20, P1383, DOI 10.1093/neuonc/noy075
   Cloughesy TF, 2016, SCI TRANSL MED, V8, P0, DOI 10.1126/scitranslmed.aad9784
   Cocco E, 2018, NAT REV CLIN ONCOL, V15, P731, DOI 10.1038/s41571-018-0113-0
   Colardo M, 2021, INT J MOL SCI, V22, P0, DOI 10.3390/ijms22094899
   Cook PJ, 2017, NAT COMMUN, V8, P0, DOI 10.1038/ncomms15987
   Cozzi S, 2022, CURR ONCOL, V29, P881, DOI 10.3390/curroncol29020075
   Desland FA, 2020, INT J MOL SCI, V21, P19
   Di Nunno V, 2022, FRONT ONCOL, V12, P0, DOI 10.3389/fonc.2022.852950
   Doz F, 2022, NEURO-ONCOLOGY, V24, P997, DOI 10.1093/neuonc/noab274
   Du XJ, 2019, J CANCER, V10, P3214, DOI 10.7150/jca.30123
   Eguchi M, 1999, BLOOD, V93, P1355, DOI 10.1182/blood.V93.4.1355
   Fallacara AL, 2019, CANCERS, V11, P0, DOI 10.3390/cancers11060848
   Forsyth P, 2008, MOL THER, V16, P627, DOI 10.1038/sj.mt.6300403
   Friedman HS, 2009, J CLIN ONCOL, V27, P4733, DOI 10.1200/JCO.2008.19.8721
   Fry TJ, 2018, NAT MED, V24, P20, DOI 10.1038/nm.4441
   Gabrilovich DI, 2012, NAT REV IMMUNOL, V12, P253, DOI 10.1038/nri3175
   Gatto L, 2022, IMMUNOTHERAPY-UK, V14, P799, DOI 10.2217/imt-2021-0277
   Gatto L, 2022, DRUGS, V82, P491, DOI 10.1007/s40265-022-01702-6
   Gatto L, 2021, EXPERT REV ANTICANC, V21, P1333, DOI 10.1080/14737140.2021.1997599
   Georgiadis C, 2018, MOL THER, V26, P1215, DOI 10.1016/j.ymthe.2018.02.025
   Germano IM, 2022, J NEURO-ONCOL, V158, P225, DOI 10.1007/s11060-021-03900-w
   Gervais R, 2005, ANN ONCOL, V16, P90, DOI 10.1093/annonc/mdi018
   Gieryng A, 2017, LAB INVEST, V97, P498, DOI 10.1038/labinvest.2017.19
   Giladi M, 2015, SCI REP-UK, V5, P0, DOI 10.1038/srep18046
   Gilbert MR, 2014, NEW ENGL J MED, V370, P699, DOI 10.1056/NEJMoa1308573
   Goff SL, 2019, J IMMUNOTHER, V42, P126, DOI 10.1097/CJI.0000000000000260
   Golinelli G, 2020, CANCER GENE THER, V27, P558, DOI 10.1038/s41417-018-0062-x
   Guedan S, 2019, ANNU REV IMMUNOL, V37, P145, DOI 10.1146/annurev-immunol-042718-041407
   Han S, 2016, ONCOL LETT, V12, P2924, DOI 10.3892/ol.2016.4944
   Hombach A, 2001, J IMMUNOL, V167, P6123, DOI 10.4049/jimmunol.167.11.6123
   Jackson CM, 2019, NAT IMMUNOL, V20, P1100, DOI 10.1038/s41590-019-0433-y
   Jovcevska I, 2018, CRIT REV CL LAB SCI, V55, P264, DOI 10.1080/10408363.2018.1462759
   Joyce JA, 2015, SCIENCE, V348, P74, DOI 10.1126/science.aaa6204
   Kaley T, 2018, J CLIN ONCOL, V36, P3477, DOI 10.1200/JCO.2018.78.9990
   Kalos M, 2011, SCI TRANSL MED, V3, P0, DOI 10.1126/scitranslmed.3002842
   Karpel-Massler G, 2011, ANTI-CANCER AGENT ME, V11, P748, DOI 10.2174/187152011797378788
   Kassubek R, 2022, BRAIN SCI, V12, P0, DOI 10.3390/brainsci12040499
   Kim H, 2015, GENOME RES, V25, P316, DOI 10.1101/gr.180612.114
   Kirson ED, 2007, P NATL ACAD SCI USA, V104, P10152, DOI 10.1073/pnas.0702916104
   Komohara Y, 2008, J PATHOL, V216, P15, DOI 10.1002/path.2370
   Koul D, 2012, CLIN CANCER RES, V18, P184, DOI 10.1158/1078-0432.CCR-11-1558
   Kreisl TN, 2009, J CLIN ONCOL, V27, P740, DOI 10.1200/JCO.2008.16.3055
   Lang FF, 2018, J CLIN ONCOL, V36, P1419, DOI 10.1200/JCO.2017.75.8219
   Lassman AB, 2015, NEURO-ONCOLOGY, V17, P992, DOI 10.1093/neuonc/nov011
   Lau SC, 2019, CLIN LUNG CANCER, V20, PE576, DOI 10.1016/j.cllc.2019.05.003
   Lazaridis L, 2020, J CANCER RES CLIN, V146, P787, DOI 10.1007/s00432-019-03106-8
   Li L, 2020, FRONT IMMUNOL, V11, P0, DOI 10.3389/fimmu.2020.594271
   Liau LM, 2018, J TRANSL MED, V16, P0, DOI 10.1186/s12967-018-1507-6
   Lim M, 2022, NEURO-ONCOLOGY, V24, P1935, DOI 10.1093/neuonc/noac116
   Liu AZ, 2016, FRONT ONCOL, V6, P0, DOI 10.3389/fonc.2016.00016
   Lombardi G, 2019, LANCET ONCOL, V20, P110, DOI 10.1016/S1470-2045(18)30675-2
   Louis DN, 2021, NEURO-ONCOLOGY, V23, P1231, DOI 10.1093/neuonc/noab106
   Lucas A, 2021, NEUROSURGERY, V89, PE262, DOI 10.1093/neuros/nyab288
   Lukas RV, 2018, J NEURO-ONCOL, V140, P317, DOI 10.1007/s11060-018-2955-9
   Ma TJ, 2021, CANCER RES, V81, P2457, DOI 10.1158/0008-5472.CAN-20-2489
   Majzner RG, 2022, NATURE, V603, P934, DOI 10.1038/s41586-022-04489-4
   Majzner RG, 2018, CANCER DISCOV, V8, P1219, DOI 10.1158/2159-8290.CD-18-0442
   Makhlin Igor, 2019, CNS ONCOL, V8, PCNS43, DOI 10.2217/cns-2019-0014
   Mantovani A, 2017, NAT REV CLIN ONCOL, V14, P399, DOI 10.1038/nrclinonc.2016.217
   Maude SL, 2018, NEW ENGL J MED, V378, P439, DOI 10.1056/NEJMoa1709866
   Mayer BJ, 2015, NAT REV MOL CELL BIO, V16, P691, DOI 10.1038/nrm4068
   McGranahan N, 2016, SCIENCE, V351, P1463, DOI 10.1126/science.aaf1490
   McNeill RS, 2017, NEURO-ONCOLOGY, V19, P1469, DOI 10.1093/neuonc/nox044
   Mullard A, 2017, NAT REV DRUG DISCOV, V16, P669, DOI 10.1038/nrd.2017.196
   Narita Y, 2021, CANCER SCI, V112, P5020, DOI 10.1111/cas.15153
   Neelapu SS, 2017, NEW ENGL J MED, V377, P2531, DOI 10.1056/NEJMoa1707447
   Newick K, 2017, ANNU REV MED, V68, P139, DOI 10.1146/annurev-med-062315-120245
   Niedbala M, 2022, ONCOTARGETS THER, V15, P437, DOI 10.2147/OTT.S215997
   ORourke DM, 2017, SCI TRANSL MED, V9, P0, DOI 10.1126/scitranslmed.aaa0984
   Omeljaniuk WJ, 2021, INT J MOL SCI, V22, P0, DOI 10.3390/ijms222111511
   Omuro A, 2023, NEURO-ONCOLOGY, V25, P123, DOI 10.1093/neuonc/noac099
   Oprita A, 2021, INT J MOL SCI, V22, P0, DOI 10.3390/ijms22020587
   Patel AP, 2014, SCIENCE, V344, P1396, DOI 10.1126/science.1254257
   Patel DM, 2016, HUM GENE THER CL DEV, V27, P69, DOI 10.1089/humc.2016.031
   Philbrick BD, 2019, EXPERT OPIN INV DRUG, V28, P207, DOI 10.1080/13543784.2019.1572112
   Prapa M, 2021, NPJ PRECIS ONCOL, V5, P0, DOI 10.1038/s41698-021-00233-9
   Prapa M, 2015, ONCOTARGET, V6, P24884, DOI 10.18632/oncotarget.4670
   Preusser M, 2015, NAT REV NEUROL, V11, P504, DOI 10.1038/nrneurol.2015.139
   Qazi MA, 2017, ANN ONCOL, V28, P1448, DOI 10.1093/annonc/mdx169
   Ram Z, 2021, FRONT ONCOL, V11, P0, DOI 10.3389/fonc.2021.671972
   Reardon DA, 2020, JAMA ONCOL, V6, P1003, DOI 10.1001/jamaoncol.2020.1024
   Reardon DA, 2020, CLIN CANCER RES, V26, P1586, DOI 10.1158/1078-0432.CCR-18-1140
   Reardon DA, 2015, NEURO-ONCOLOGY, V17, P430, DOI 10.1093/neuonc/nou160
   Rich JN, 2004, J CLIN ONCOL, V22, P133, DOI 10.1200/JCO.2004.08.110
   Rong L, 2022, J EXP CLIN CANC RES, V41, P0, DOI 10.1186/s13046-022-02349-7
   Sadelain M, 2017, NATURE, V545, P423, DOI 10.1038/nature22395
   Schalper KA, 2019, NAT MED, V25, P470, DOI 10.1038/s41591-018-0339-5
   Schiff D, 2015, NEURO-ONCOLOGY, V17, P910, DOI 10.1093/neuonc/nov086
   Schreck KC, 2019, CANCERS, V11, P0, DOI 10.3390/cancers11091262
   Sheridan C, 2015, NAT BIOTECHNOL, V33, P569, DOI 10.1038/nbt0615-569
   Shurin GV, 2013, CANCER MICROENVIRON, V6, P159, DOI 10.1007/s12307-013-0133-3
   Singh B, 2014, ANNU REV PHYSIOL, V76, P275, DOI 10.1146/annurev-physiol-021113-170406
   Singh K, 2021, CANCERS, V13, P21
   Soler DC, 2022, J NEURO-ONCOL, V156, P81, DOI 10.1007/s11060-021-03902-8
   Stupp R, 2005, NEW ENGL J MED, V352, P987, DOI 10.1056/NEJMoa043330
   Stupp R, 2017, JAMA-J AM MED ASSOC, V318, P2306, DOI 10.1001/jama.2017.18718
   Stupp R, 2012, EUR J CANCER, V48, P2192, DOI 10.1016/j.ejca.2012.04.011
   Su DP, 2022, WORLD NEUROSURG, V160, PE61, DOI 10.1016/j.wneu.2021.12.091
   Subbiah V, 2017, JCI INSIGHT, V2, P0, DOI 10.1172/jci.insight.90380
   Sutherland AR, 2020, INT J MOL SCI, V21, P0, DOI 10.3390/ijms21197222
   Taal W, 2014, LANCET ONCOL, V15, P943, DOI 10.1016/S1470-2045(14)70314-6
   Tanaka S, 2019, ACTA NEUROPATHOL COM, V7, P0, DOI 10.1186/s40478-019-0720-8
   Thiessen B, 2010, CANCER CHEMOTH PHARM, V65, P353, DOI 10.1007/s00280-009-1041-6
   Tognon CE, 2012, ONCOGENE, V31, P1334, DOI 10.1038/onc.2011.323
   Torrisi F, 2020, INT J MOL SCI, V21, P0, DOI 10.3390/ijms21113917
   Tosoni A, 2021, EUR J CANCER, V145, P171, DOI 10.1016/j.ejca.2020.12.027
   Touat M, 2020, NATURE, V580, P517, DOI 10.1038/s41586-020-2209-9
   Vaishnavi A, 2017, CANCER RES, V77, P3551, DOI 10.1158/0008-5472.CAN-17-0109
   Vaishnavi A, 2015, CANCER DISCOV, V5, P25, DOI 10.1158/2159-8290.CD-14-0765
   van der Stegen SJC, 2015, NAT REV DRUG DISCOV, V14, P499, DOI 10.1038/nrd4597
   Verhaak RGW, 2010, CANCER CELL, V17, P98, DOI 10.1016/j.ccr.2009.12.020
   Wang JG, 2016, NAT GENET, V48, P768, DOI 10.1038/ng.3590
   Weller M, 2017, LANCET ONCOL, V18, P1373, DOI 10.1016/S1470-2045(17)30517-X
   Wen PY, 2022, LANCET ONCOL, V23, P53, DOI 10.1016/S1470-2045(21)00578-7
   Wen PY, 2019, J CLIN ONCOL, V37, P741, DOI 10.1200/JCO.18.01207
   Wirsching Hans-Georg, 2016, HANDB CLIN NEUROL, V134, P381, DOI 10.1016/B978-0-12-802997-8.00023-2
   Wu W, 2021, PHARMACOL RES, V171, P0, DOI 10.1016/j.phrs.2021.105780
   Yan G, 2020, MED RES REV, V40, P1950, DOI 10.1002/med.21676
   Zhai LJ, 2017, CLIN CANCER RES, V23, P6650, DOI 10.1158/1078-0432.CCR-17-0120
   Zhang Q, 2020, CELL DEATH DIS, V11, P0, DOI 10.1038/s41419-020-2696-5
   Zhao HF, 2017, MOL CANCER, V16, P0, DOI 10.1186/s12943-017-0670-3
   Zhao JJ, 2018, J HEMATOL ONCOL, V11, P0, DOI 10.1186/s13045-018-0677-2
   Zhao ZG, 2015, CANCER CELL, V28, P415, DOI 10.1016/j.ccell.2015.09.004
NR 152
TC 3
Z9 3
U1 0
U2 7
PU TAYLOR & FRANCIS LTD
PI ABINGDON
PA 2-4 PARK SQUARE, MILTON PARK, ABINGDON OR14 4RN, OXON, ENGLAND
SN 1746-0441
EI 1746-045X
J9 EXPERT OPIN DRUG DIS
JI Expert. Opin. Drug Discov.
PD MAR 4
PY 2023
VL 18
IS 3
BP 269
EP 286
DI 10.1080/17460441.2023.2174097
EA FEB 2023
PG 18
WC Pharmacology & Pharmacy
SC Pharmacology & Pharmacy
GA 9L9VS
UT WOS:000934211300001
PM 36718723
DA 2025-02-17
ER

PT J
AU Ren, AL
   Wu, JY
   Lee, SY
   Lim, M
AF Ren, Alexander L.
   Wu, Janet Y.
   Lee, Si Yeon
   Lim, Michael
TI Translational Models in Glioma Immunotherapy Research
SO CURRENT ONCOLOGY
LA English
DT Review
DE immunotherapy; glioma; syngeneic murine glioma lines; genetically engineered mouse models; humanized mice; organoids; immune checkpoint inhibitors; dendritic cell vaccines; CAR-T cell therapy; oncolytic virotherapy
ID experimental brain-tumors; mouse models; murine models; t-cells; induce immunity; stem-cell; glioblastoma; mice; chemotherapy; astrocytoma
AB Immunotherapy is a promising therapeutic domain for the treatment of gliomas. However, clinical trials of various immunotherapeutic modalities have not yielded significant improvements in patient survival. Preclinical models for glioma research should faithfully represent clinically observed features regarding glioma behavior, mutational load, tumor interactions with stromal cells, and immunosuppressive mechanisms. In this review, we dive into the common preclinical models used in glioma immunology, discuss their advantages and disadvantages, and highlight examples of their utilization in translational research.
C1 [Ren, Alexander L.; Wu, Janet Y.] Stanford Univ, Sch Med, Stanford, CA 94305 USA.
   [Lee, Si Yeon; Lim, Michael] Stanford Univ, Med Ctr, Dept Neurosurg, Stanford, CA 94304 USA.
C3 Stanford University; Stanford University
RP Lim, M (通讯作者)，Stanford Univ, Med Ctr, Dept Neurosurg, Stanford, CA 94304 USA.
EM alexren@stanford.edu; mklim@stanford.edu
CR Agliardi G, 2021, NAT COMMUN, V12, P0, DOI 10.1038/s41467-020-20599-x
   Ahronian Leanne G, 2014, COLD SPRING HARB PROTOC, V2014, P1128, DOI 10.1101/pdb.top069831
   AKBASAK A, 1991, J NEUROSURG, V75, P922, DOI 10.3171/jns.1991.75.6.0922
   Alghamri MS, 2021, SCI ADV, V7, P0, DOI 10.1126/sciadv.abh3243
   Allen TM, 2019, NAT IMMUNOL, V20, P770, DOI 10.1038/s41590-019-0416-z
   Ashizawa T, 2017, CLIN CANCER RES, V23, P149, DOI 10.1158/1078-0432.CCR-16-0122
   AUSMAN JI, 1970, CANCER RES, V30, P2394
   Bagley SJ, 2018, NEURO-ONCOLOGY, V20, P1429, DOI 10.1093/neuonc/noy032
   Barnard Z, 2012, NEUROSURGERY, V71, P741, DOI 10.1227/NEU.0b013e318260fd73
   Bender AM, 2010, CANCER RES, V70, P3557, DOI 10.1158/0008-5472.CAN-09-4674
   Binello E, 2012, J CANCER, V3, P166, DOI 10.7150/jca.4149
   Biollaz G, 2009, EUR J IMMUNOL, V39, P1323, DOI 10.1002/eji.200838921
   Burtness B, 2019, LANCET, V394, P1915, DOI 10.1016/S0140-6736(19)32591-7
   Chen MH, 2019, BIOMED PHARMACOTHER, V113, P0, DOI 10.1016/j.biopha.2019.108734
   Chen ZH, 2018, FRONT IMMUNOL, V9, P0, DOI 10.3389/fimmu.2018.01004
   Chen ZR, 2021, CANCERS, V13, P0, DOI 10.3390/cancers13051114
   Chuprin J, 2023, NAT REV CLIN ONCOL, V20, P192, DOI 10.1038/s41571-022-00721-2
   Clevers H, 2019, ANNU REV CANC BIOL, V3, P223, DOI 10.1146/annurev-cancerbio-030518-055702
   Desai K, 2019, TARGET ONCOL, V14, P375, DOI 10.1007/s11523-019-00655-3
   Fomchenko EI, 2006, CLIN CANCER RES, V12, P5288, DOI 10.1158/1078-0432.CCR-06-0438
   FRASER H, 1971, J PATHOL, V103, P266, DOI 10.1002/path.1711030410
   Germano I, 2010, NEUROPHARMACOLOGY, V58, P903, DOI 10.1016/j.neuropharm.2009.12.019
   Gertsenstein M, 2020, METHODS MOL BIOL, V2066, P59, DOI 10.1007/978-1-4939-9837-1_5
   Guil-Luna S, 2021, ANNU REV CANC BIOL, V5, P119, DOI 10.1146/annurev-cancerbio-050520-100526
   Haddad AF, 2021, NEURO-ONCOL ADV, V3, P0, DOI 10.1093/noajnl/vdab100
   Hambardzumyan D, 2011, GLIA, V59, P1155, DOI 10.1002/glia.21142
   Heimberger AB, 2000, J NEUROIMMUNOL, V103, P16, DOI 10.1016/S0165-5728(99)00172-1
   Hicks WH, 2021, CELLS-BASEL, V10, P0, DOI 10.3390/cells10030712
   Hodi FS, 2010, NEW ENGL J MED, V363, P711, DOI 10.1056/NEJMoa1003466
   Holmen SL, 2005, CANCER RES, V65, P8250, DOI 10.1158/0008-5472.CAN-05-1173
   Hubert CG, 2016, CANCER RES, V76, P2465, DOI 10.1158/0008-5472.CAN-15-2402
   Huse JT, 2010, NAT REV CANCER, V10, P319, DOI 10.1038/nrc2818
   Huszthy PC, 2012, NEURO-ONCOLOGY, V14, P979, DOI 10.1093/neuonc/nos135
   Jacob F, 2020, CELL, V180, P188, DOI 10.1016/j.cell.2019.11.036
   Jin F, 2021, GLIOMAS, V0, P0
   Johanns TM, 2016, CANCER IMMUNOL RES, V4, P1007, DOI 10.1158/2326-6066.CIR-16-0156
   Khalsa JK, 2020, NAT COMMUN, V11, P0, DOI 10.1038/s41467-020-17704-5
   Khan SM, 2022, J IMMUNOTHER CANCER, V10, P0, DOI 10.1136/jitc-2022-005293
   Kijima N, 2017, GLIOBLASTOMA, V0, PP131, DOI 10.15586/codon.glioblastoma.2017.ch7
   Kim JE, 2017, CLIN CANCER RES, V23, P124, DOI 10.1158/1078-0432.CCR-15-1535
   Klawitter M, 2022, INT J MOL SCI, V23, P0, DOI 10.3390/ijms23179965
   Kong LY, 2010, CLIN CANCER RES, V16, P5722, DOI 10.1158/1078-0432.CCR-10-1693
   Ladomersky E, 2018, CLIN CANCER RES, V24, P2559, DOI 10.1158/1078-0432.CCR-17-3573
   Lancaster MA, 2013, NATURE, V501, P373, DOI 10.1038/nature12517
   Letchuman V, 2022, NEUROSURG FOCUS, V52, P0, DOI 10.3171/2021.11.FOCUS21556
   Lim M, 2022, NEURO-ONCOLOGY, V24, P1935, DOI 10.1093/neuonc/noac116
   Linkous A, 2019, CELL REP, V26, P3203, DOI 10.1016/j.celrep.2019.02.063
   Liu CJ, 2020, NEURO-ONCOLOGY, V22, P1276, DOI 10.1093/neuonc/noaa050
   Mariappan A, 2021, CELL DEATH DIFFER, V28, P15, DOI 10.1038/s41418-020-00679-7
   Martikainen M, 2021, MOL THER-ONCOLYTICS, V21, P37, DOI 10.1016/j.omto.2021.03.008
   Martínez-Murillo R, 2007, HISTOL HISTOPATHOL, V22, P1309, DOI 10.14670/HH-22.1309
   Miller J, 2010, J NEUROSURG, V113, P280, DOI 10.3171/2009.11.JNS09901
   Mirabelli P, 2019, CANCERS, V11, P0, DOI 10.3390/cancers11081098
   Miyai M, 2017, J NEURO-ONCOL, V135, P423, DOI 10.1007/s11060-017-2626-2
   Morton JJ, 2016, CANCER RES, V76, P6153, DOI 10.1158/0008-5472.CAN-16-1260
   Mou HW, 2015, GENOME MED, V7, P0, DOI 10.1186/s13073-015-0178-7
   Nakashima H, 2018, SCI REP-UK, V8, P0, DOI 10.1038/s41598-017-18540-2
   Neal JT, 2018, CELL, V175, P1972, DOI 10.1016/j.cell.2018.11.021
   Newcomb EW, 2009, CNS CANCER, V0, PP227, DOI 10.1007/978-1-60327-553-8
   Ni HT, 2001, J NEURO-ONCOL, V51, P1, DOI 10.1023/A:1006452726391
   Noffsinger B, 2021, J NEURO-ONCOL, V154, P145, DOI 10.1007/s11060-021-03822-7
   Noorani I, 2019, CANCERS, V11, P0, DOI 10.3390/cancers11091335
   Ogawa J, 2018, CELL REP, V23, P1220, DOI 10.1016/j.celrep.2018.03.105
   Oh T, 2014, J TRANSL MED, V12, P0, DOI 10.1186/1479-5876-12-107
   Omuro A, 2023, NEURO-ONCOLOGY, V25, P123, DOI 10.1093/neuonc/noac099
   Ostrom QT, 2014, NEURO-ONCOLOGY, V16, P1, DOI 10.1093/neuonc/nou223
   Parker-Thornburg J, 2020, METHODS MOL BIOL, V2066, P163, DOI 10.1007/978-1-4939-9837-1_14
   Patton J, 2015, J IMMUNOL METHODS, V422, P13, DOI 10.1016/j.jim.2015.02.007
   Pawlowski KD, 2023, TRENDS MOL MED, V29, P282, DOI 10.1016/j.molmed.2023.01.002
   Pellegatta S, 2006, NEUROL RES, V28, P527, DOI 10.1179/016164106X116809
   PERESE DM, 1960, J NEUROSURG, V17, P677, DOI 10.3171/jns.1960.17.4.0677
   Plautz GE, 1997, CELL IMMUNOL, V178, P101, DOI 10.1006/cimm.1997.1140
   Przystal JM, 2021, CANCERS, V13, P0, DOI 10.3390/cancers13102400
   Pyonteck SM, 2013, NAT MED, V19, P1264, DOI 10.1038/nm.3337
   Ramachandran M, 2017, CLIN CANCER RES, V23, P1519, DOI 10.1158/1078-0432.CCR-16-0925
   Reardon DA, 2020, JAMA ONCOL, V6, P1003, DOI 10.1001/jamaoncol.2020.1024
   Reardon DA, 2016, CANCER IMMUNOL RES, V4, P124, DOI 10.1158/2326-6066.CIR-15-0151
   Reck M, 2016, NEW ENGL J MED, V375, P1823, DOI 10.1056/NEJMoa1606774
   Rongvaux A, 2014, NAT BIOTECHNOL, V32, P364, DOI 10.1038/nbt.2858
   Rongvaux A, 2013, ANNU REV IMMUNOL, V31, P635, DOI 10.1146/annurev-immunol-032712-095921
   Ruiz-Garcia H, 2020, FRONT CELL NEUROSCI, V14, P0, DOI 10.3389/fncel.2020.558381
   Rybin MJ, 2021, FRONT CELL NEUROSCI, V15, P0, DOI 10.3389/fncel.2021.605255
   Sampson JH, 1997, NEUROSURGERY, V41, P1365, DOI 10.1097/00006123-199712000-00024
   Sampson JH, 2014, CLIN CANCER RES, V20, P972, DOI 10.1158/1078-0432.CCR-13-0709
   Sanchez VE, 2020, SCI REP-UK, V10, P0, DOI 10.1038/s41598-020-67411-w
   SELIGMAN ARNOLD M, 1939, AMER JOUR CANCER, V37, P364
   SERANO RD, 1980, ACTA NEUROPATHOL, V51, P53, DOI 10.1007/BF00688850
   SEYFRIED TN, 1992, MOL CHEM NEUROPATHOL, V17, P147, DOI 10.1007/BF03159989
   Shingu T, 2017, NAT GENET, V49, P75, DOI 10.1038/ng.3711
   Shultz LD, 2007, NAT REV IMMUNOL, V7, P118, DOI 10.1038/nri2017
   Stupp R, 2005, NEW ENGL J MED, V352, P987, DOI 10.1056/NEJMoa043330
   Szatmári T, 2006, CANCER SCI, V97, P546, DOI 10.1111/j.1349-7006.2006.00208.x
   Talmadge JE, 2007, AM J PATHOL, V170, P793, DOI 10.2353/ajpath.2007.060929
   Tran TT, 2007, NEURO-ONCOLOGY, V9, P259, DOI 10.1215/15228517-2007-010
   Woroniecka K, 2018, CLIN CANCER RES, V24, P4175, DOI 10.1158/1078-0432.CCR-17-1846
   Woroniecka KI, 2020, CLIN CANCER RES, V26, P1349, DOI 10.1158/1078-0432.CCR-19-1068
   Wunderlich M, 2009, BLOOD, V114, P3524, DOI 10.1182/blood.V114.22.3524.3524
   Zagzag D, 2000, LAB INVEST, V80, P837, DOI 10.1038/labinvest.3780088
   Zamler DB, 2022, JCI INSIGHT, V7, P0, DOI 10.1172/jci.insight.148990
   Zhai LJ, 2017, CLIN CANCER RES, V23, P6650, DOI 10.1158/1078-0432.CCR-17-0120
   Zhang CC, 2016, JNCI-J NATL CANCER I, V108, P0, DOI 10.1093/jnci/djv375
   Zimmerman HM, 1941, CANCER RES, V1, P919
NR 102
TC 5
Z9 6
U1 3
U2 20
PU MDPI
PI BASEL
PA ST ALBAN-ANLAGE 66, CH-4052 BASEL, SWITZERLAND
SN 1198-0052
EI 1718-7729
J9 CURR ONCOL
JI Curr. Oncol.
PD JUN 15
PY 2023
VL 30
IS 6
BP 5704
EP 5718
DI 10.3390/curroncol30060428
PG 15
WC Oncology
SC Oncology
GA K1MX5
UT WOS:001014167200001
PM 37366911
DA 2025-02-17
ER

PT J
AU Zhang, L
   Zhang, YN
   Wang, X
   Zhou, Y
   Qi, J
   Gu, LB
   Zhao, Q
   Yu, RT
   Zhou, XP
AF Zhang, Long
   Zhang, Yining
   Wang, Xu
   Zhou, Yi
   Qi, Ji
   Gu, Linbo
   Zhao, Qiu
   Yu, Rutong
   Zhou, Xiuping
TI A Trojan-Horse-Like Biomimetic Nano-NK to Elicit an Immunostimulatory Tumor Microenvironment for Enhanced GBM Chemo-Immunotherapy
SO SMALL
LA English
DT Article
DE chemo-immunotherapy; glioblastoma; immunostimulatory; nanoparticles; tumor microenvironment
ID natural-killer-cells; cancer; nanoparticles; antitumor; system; glioma; prerequisite; inhibition; liposm
AB Although the chemo- and immuno-therapies have obtained good responses for several solid tumors, including those with brain metastasis, their clinical efficacy in glioblastoma (GBM) is disappointing. The lack of safe and effective delivery systems across the blood-brain barrier (BBB) and the immunosuppressive tumor microenvironment (TME) are two main hurdles for GBM therapy. Herein, a Trojan-horse-like nanoparticle system is designed, which encapsulates biocompatible PLGA-coated temozolomide (TMZ) and IL-15 nanoparticles (NPs) with cRGD-decorated NK cell membrane (R-NKm@NP), to elicit the immunostimulatory TME for GBM chemo-immunotherapy. Taking advantage of the outer NK cell membrane cooperating with cRGD, the R-NKm@NPs effectively traversed across the BBB and targeted GBM. In addition, the R-NKm@NPs exhibited good antitumor ability and prolonged the median survival of GBM-bearing mice. Notably, after R-NKm@NPs treatment, the locally released TMZ and IL-15 synergistically stimulated the proliferation and activation of NK cells, leading to the maturation of dendritic cells and infiltration of CD8(+) cytotoxic T cells, eliciting an immunostimulatory TME. Lastly, the R-NKm@NPs not only effectively prolonged the metabolic cycling time of the drugs in vivo, but also has no noticeable side effects. This study may offer valuable insights for developing biomimetic nanoparticles to potentiate GBM chemo- and immuno-therapies in the future.
C1 [Zhang, Long; Zhang, Yining; Wang, Xu; Zhou, Yi; Qi, Ji; Gu, Linbo; Yu, Rutong; Zhou, Xiuping] Xuzhou Med Univ, Inst Nervous Syst Dis, Xuzhou 221002, Jiangsu, Peoples R China.
   [Zhang, Long; Zhang, Yining; Wang, Xu; Zhou, Yi; Qi, Ji; Gu, Linbo; Yu, Rutong; Zhou, Xiuping] Xuzhou Med Univ, Affiliated Hosp, Dept Neurosurg, Xuzhou 2210002, Jiangsu, Peoples R China.
   [Zhang, Long; Zhang, Yining; Wang, Xu; Zhou, Yi; Qi, Ji; Gu, Linbo] Xuzhou Med Univ, Grad Sch, Xuzhou 221004, Jiangsu, Peoples R China.
   [Zhao, Qiu] Univ Sci & Technol China, Affiliated Hosp 1, Anhui Prov Hosp, Dept Anesthesiol, Hefei 230001, Anhui, Peoples R China.
C3 Xuzhou Medical University; Xuzhou Medical University; Xuzhou Medical University; Chinese Academy of Sciences; University of Science & Technology of China, CAS
RP Yu, RT; Zhou, XP (通讯作者)，Xuzhou Med Univ, Inst Nervous Syst Dis, Xuzhou 221002, Jiangsu, Peoples R China.; Yu, RT; Zhou, XP (通讯作者)，Xuzhou Med Univ, Affiliated Hosp, Dept Neurosurg, Xuzhou 2210002, Jiangsu, Peoples R China.
EM rtyu@xzhmu.edu.cn; xpzhou@xzhmu.edu.cn
FU National Natural Science Foundation of China [82273111, 82072770]; Natural Science Foundation of Jiangsu Province [BK20201458]; Key Research amp; Development Plan (Social Development) of Jiangsu province [BE2022714]; Postgraduate Research amp; Practice Innovation Program of Jiangsu Province [KYCX22_2949]
CR Barry KC, 2018, NAT MED, V24, P1178, DOI 10.1038/s41591-018-0085-8
   Böttcher JP, 2018, CELL, V172, P1022, DOI 10.1016/j.cell.2018.01.004
   Chauvin JM, 2020, CLIN CANCER RES, V26, P5520, DOI 10.1158/1078-0432.CCR-20-0575
   Chen CT, 2017, ACS APPL MATER INTER, V9, P5864, DOI 10.1021/acsami.6b15831
   Chen Z, 2016, ACS NANO, V10, P10049, DOI 10.1021/acsnano.6b04695
   Chiossone L, 2018, NAT REV IMMUNOL, V18, P726, DOI 10.1038/s41577-018-0077-4
   Crinier A, 2020, CELL, V180, P1280, DOI 10.1016/j.cell.2020.02.029
   Daniel AE, 2013, J INNATE IMMUN, V5, P324, DOI 10.1159/000348828
   DeCordova S, 2020, FRONT IMMUNOL, V11, P0, DOI 10.3389/fimmu.2020.01402
   Delconte RB, 2016, EUR J IMMUNOL, V46, P65
   Deng GJ, 2020, ACS NANO, V14, P11452, DOI 10.1021/acsnano.0c03824
   Deng GJ, 2018, ACS NANO, V12, P12096, DOI 10.1021/acsnano.8b05292
   Desbois M, 2020, J IMMUNOTHER CANCER, V8, P0, DOI 10.1136/jitc-2020-000632
   Ellert-Miklaszewska A, 2020, INT J MOL SCI, V21, P0, DOI 10.3390/ijms21030888
   Gao CY, 2016, SMALL, V12, P4056, DOI 10.1002/smll.201600624
   Gasser S, 2005, NATURE, V436, P1186, DOI 10.1038/nature03884
   Gorina R, 2014, J IMMUNOL, V192, P324, DOI 10.4049/jimmunol.1300858
   Guillerey C, 2016, NAT IMMUNOL, V17, P1025, DOI 10.1038/ni.3518
   Guo Y, 2017, CYTOKINE GROWTH F R, V38, P10, DOI 10.1016/j.cytogfr.2017.08.002
   Hu CMJ, 2011, P NATL ACAD SCI USA, V108, P10980, DOI 10.1073/pnas.1106634108
   Huang H, 2022, NEURO-ONCOLOGY, V24, P398, DOI 10.1093/neuonc/noab181
   Im A, 2017, J HEMATOL ONCOL, V10, P0, DOI 10.1186/s13045-017-0453-8
   Kang T, 2017, ACS NANO, V11, P1397, DOI 10.1021/acsnano.6b06477
   Kilian M, 2022, CLIN CANCER RES, V28, P378, DOI 10.1158/1078-0432.CCR-21-1881
   Kmiecik J, 2014, J NEURO-ONCOL, V116, P1, DOI 10.1007/s11060-013-1265-5
   Li CL, 2022, BMC CANCER, V22, P0, DOI 10.1186/s12885-022-09230-y
   Li LH, 2020, INT IMMUNOPHARMACOL, V88, P0, DOI 10.1016/j.intimp.2020.106939
   Li RX, 2018, ACTA PHARM SIN B, V8, P14, DOI 10.1016/j.apsb.2017.11.009
   Niu WB, 2021, NANO LETT, V21, P1484, DOI 10.1021/acs.nanolett.0c04753
   Ostrom Quinn T, 2019, NEURO ONCOL, V21, Pv1, DOI 10.1093/neuonc/noz150
   Piccioli D, 2002, J EXP MED, V195, P335, DOI 10.1084/jem.20010934
   Pitchaimani A, 2018, BIOMATERIALS, V160, P124, DOI 10.1016/j.biomaterials.2018.01.018
   Raulet DH, 2009, NAT REV IMMUNOL, V9, P568, DOI 10.1038/nri2604
   Shi Y, 2017, NAT COMMUN, V8, P0, DOI 10.1038/ncomms15080
   Shimasaki N, 2020, NAT REV DRUG DISCOV, V19, P200, DOI 10.1038/s41573-019-0052-1
   Stupp R, 2015, JAMA-J AM MED ASSOC, V314, P2535, DOI 10.1001/jama.2015.16669
   Tian T, 2022, ACS NANO, V16, P1940, DOI 10.1021/acsnano.1c05505
   Waldmann TA, 2011, BLOOD, V117, P4787, DOI 10.1182/blood-2010-10-311456
   Weiss SA, 2019, CLIN CANCER RES, V25, P5191, DOI 10.1158/1078-0432.CCR-18-1550
   Weiss T, 2018, CLIN CANCER RES, V24, P882, DOI 10.1158/1078-0432.CCR-17-1766
   Xie W, 2019, ACS NANO, V13, P2849, DOI 10.1021/acsnano.8b03788
   Yang XP, 2022, ACS NANO, V16, P3417, DOI 10.1021/acsnano.2c00462
   Zeng ZL, 2020, ADV FUNCT MATER, V30, P0, DOI 10.1002/adfm.202004397
   Zhang C, 2017, FRONT IMMUNOL, V8, P0, DOI 10.3389/fimmu.2017.00533
   Zhang ML, 2018, P NATL ACAD SCI USA, V115, PE10915, DOI 10.1073/pnas.1811615115
   Zhang Y, 2007, IMMUNOLOGY, V121, P258, DOI 10.1111/j.1365-2567.2007.02573.x
   Zhang Y, 2018, NANO LETT, V18, P1908, DOI 10.1021/acs.nanolett.7b05263
   Zhu QW, 2019, ADV SCI, V6, P0, DOI 10.1002/advs.201801899
NR 48
TC 10
Z9 11
U1 12
U2 58
PU WILEY-V C H VERLAG GMBH
PI WEINHEIM
PA POSTFACH 101161, 69451 WEINHEIM, GERMANY
SN 1613-6810
EI 1613-6829
J9 SMALL
JI Small
PD NOV 15
PY 2023
VL 19
IS 44
BP 
EP 
DI 10.1002/smll.202301439
EA JUL 2023
PG 13
WC Chemistry, Multidisciplinary; Chemistry, Physical; Nanoscience & Nanotechnology; Materials Science, Multidisciplinary; Physics, Applied; Physics, Condensed Matter
SC Chemistry; Science & Technology - Other Topics; Materials Science; Physics
GA FK3X9
UT WOS:001031510900001
PM 37420326
DA 2025-02-17
ER

PT J
AU Neth, BJ
   Webb, MJ
   Parney, IF
   Sener, UT
AF Neth, Bryan J.
   Webb, Mason J.
   Parney, Ian F.
   Sener, Ugur T.
TI The Current Status, Challenges, and Future Potential of Therapeutic Vaccination in Glioblastoma
SO PHARMACEUTICS
LA English
DT Review
DE glioblastoma; GBM; vaccine; dendritic cell; adjuvant
ID newly-diagnosed glioblastoma; bacillus-calmette-guerin; dendritic cell vaccine; blood-brain-barrier; human cytomegalovirus; glioma-cells; cancer; temozolomide; immunotherapy; expression
AB Glioblastoma (GBM) is the most common malignant primary brain tumor and confers a dismal prognosis. With only two FDA-approved therapeutics showing modest survival gains since 2005, there is a great need for the development of other disease-targeted therapies. Due, in part, to the profound immunosuppressive microenvironment seen in GBMs, there has been a broad interest in immunotherapy. In both GBMs and other cancers, therapeutic vaccines have generally yielded limited efficacy, despite their theoretical basis. However, recent results from the DCVax-L trial provide some promise for vaccine therapy in GBMs. There is also the potential that future combination therapies with vaccines and adjuvant immunomodulating agents may greatly enhance antitumor immune responses. Clinicians must remain open to novel therapeutic strategies, such as vaccinations, and carefully await the results of ongoing and future trials. In this review of GBM management, the promise and challenges of immunotherapy with a focus on therapeutic vaccinations are discussed. Additionally, adjuvant therapies, logistical considerations, and future directions are discussed.
C1 [Neth, Bryan J.; Sener, Ugur T.] Mayo Clin, Dept Neurol, Rochester, MN 55905 USA.
   [Webb, Mason J.; Sener, Ugur T.] Mayo Clin, Dept Med Oncol, Rochester, MN 55905 USA.
   [Parney, Ian F.] Mayo Clin, Dept Neurosurg, Rochester, MN 55905 USA.
C3 Mayo Clinic; Mayo Clinic; Mayo Clinic
RP Sener, UT (通讯作者)，Mayo Clin, Dept Neurol, Rochester, MN 55905 USA.; Sener, UT (通讯作者)，Mayo Clin, Dept Med Oncol, Rochester, MN 55905 USA.
EM sener.ugur@mayo.edu
FU National Center for Advancing Translational Sciences (NCATS) [UL1 TR002377]
CR Ahluwalia MS, 2023, J CLIN ONCOL, V41, P1453, DOI 10.1200/JCO.22.00996
   Alson D, 2020, FRONT IMMUNOL, V11, P0, DOI 10.3389/fimmu.2020.00927
   Ambrosini G, 1997, NAT MED, V3, P917, DOI 10.1038/nm0897-917
   An ZY, 2018, ONCOGENE, V37, P1561, DOI 10.1038/s41388-017-0045-7
   Aucouturier Jerome, 2002, EXPERT REV VACCINES, V1, P111, DOI 10.1586/14760584.1.1.111
   Banchereau J, 2000, ANNU REV IMMUNOL, V18, P767, DOI 10.1146/annurev.immunol.18.1.767
   Bastin DJ, 2022, CYTOTHERAPY, V24, P979, DOI 10.1016/j.jcyt.2022.03.010
   Batich KA, 2017, CLIN CANCER RES, V23, P1898, DOI 10.1158/1078-0432.CCR-16-2057
   Baudin E, 2022, EO2401 ASTM, V0, P0
   Bausart M, 2022, J EXP CLIN CANC RES, V41, P0, DOI 10.1186/s13046-022-02251-2
   Behnan J, 2019, BRAIN, V142, P847, DOI 10.1093/brain/awz044
   BENSON P F, 1961, CEREB PALSY BULL, V3, P510
   Binder DC, 2018, TRANSL CANCER RES, V7, PS510, DOI 10.21037/tcr.2018.03.36
   Blachere NE, 1997, J EXP MED, V186, P1315, DOI 10.1084/jem.186.8.1315
   Bornschlegl S, 2021, CLIN TRANSL IMMUNOL, V10, P0, DOI 10.1002/cti2.1267
   Bowen WS, 2018, EXPERT REV VACCINES, V17, P207, DOI 10.1080/14760584.2018.1434000
   Brennan CW, 2013, CELL, V155, P462, DOI 10.1016/j.cell.2013.09.034
   Brown NF, 2018, BRIT J CANCER, V119, P1171, DOI 10.1038/s41416-018-0258-8
   Bu LL, 2019, BIOMATERIALS, V219, P0, DOI 10.1016/j.biomaterials.2019.04.027
   Buchroithner J, 2018, CANCERS, V10, P0, DOI 10.3390/cancers10100372
   Cenciarini M, 2019, FRONT MOL NEUROSCI, V12, P0, DOI 10.3389/fnmol.2019.00065
   Cha GD, 2020, J CONTROL RELEASE, V328, P350, DOI 10.1016/j.jconrel.2020.09.002
   Chakravarti A, 2002, J CLIN ONCOL, V20, P1063, DOI 10.1200/JCO.20.4.1063
   Chen DS, 2017, NATURE, V541, P321, DOI 10.1038/nature21349
   Chesney JA, 2023, J CLIN ONCOL, V41, P528, DOI 10.1200/JCO.22.00343
   Chin L, 2008, NATURE, V455, P1061, DOI 10.1038/nature07385
   Cho DY, 2012, WORLD NEUROSURG, V77, P736, DOI 10.1016/j.wneu.2011.08.020
   Chongsathidkiet P, 2018, NAT MED, V24, P1459, DOI 10.1038/s41591-018-0135-2
   Cobbs CS, 2002, CANCER RES, V62, P3347
   Cohen MH, 2009, ONCOLOGIST, V14, P1131, DOI 10.1634/theoncologist.2009-0121
   Conlon KC, 2019, J INTERF CYTOK RES, V39, P6, DOI 10.1089/jir.2018.0019
   DEJAGER R, 1991, UROLOGY, V38, P507, DOI 10.1016/0090-4295(91)80166-5
   Delgado-López PD, 2016, CLIN TRANSL ONCOL, V18, P1062, DOI 10.1007/s12094-016-1497-x
   Desland FA, 2020, INT J MOL SCI, V21, P0, DOI 10.3390/ijms21197358
   Dirkse A, 2019, NAT COMMUN, V10, P0, DOI 10.1038/s41467-019-09853-z
   Dubensky TW, 2010, SEMIN IMMUNOL, V0, P0
   Dutoit V, 2012, BRAIN, V135, P1042, DOI 10.1093/brain/aws042
   Esfahani K, 2020, CURR ONCOL, V27, PS87, DOI 10.3747/co.27.5223
   Fabian D, 2019, CANCERS, V11, P0, DOI 10.3390/cancers11020174
   Fenstermaker RA, 2016, CANCER IMMUNOL IMMUN, V65, P1339, DOI 10.1007/s00262-016-1890-x
   Frederico SC, 2021, FRONT ONCOL, V11, P0, DOI 10.3389/fonc.2021.672508
   Gan HK, 2009, J CLIN NEUROSCI, V16, P748, DOI 10.1016/j.jocn.2008.12.005
   Giles AJ, 2018, J IMMUNOTHER CANCER, V6, P0, DOI 10.1186/s40425-018-0371-5
   Gillessen S, 2003, P NATL ACAD SCI USA, V100, P8874, DOI 10.1073/pnas.1033098100
   Goenka A, 2021, CELLS-BASEL, V10, P0, DOI 10.3390/cells10030484
   Guo CQ, 2013, ADV CANCER RES, V119, P421, DOI 10.1016/B978-0-12-407190-2.00007-1
   Gustafson MP, 2010, NEURO-ONCOLOGY, V12, P631, DOI 10.1093/neuonc/noq001
   Hargadon KM, 2018, INT IMMUNOPHARMACOL, V62, P29, DOI 10.1016/j.intimp.2018.06.001
   Herrlinger U, 2019, LANCET, V393, P678, DOI 10.1016/S0140-6736(18)31791-4
   Hilf N, 2019, NATURE, V565, P240, DOI 10.1038/s41586-018-0810-y
   Himes BT, 2021, FRONT ONCOL, V11, P0, DOI 10.3389/fonc.2021.770561
   Himes BT, 2020, NEURO-ONCOLOGY, V22, P967, DOI 10.1093/neuonc/noaa029
   Iorgulescu JB, 2021, CLIN CANCER RES, V27, P276, DOI 10.1158/1078-0432.CCR-20-2291
   Jackson C, 2011, CLIN DEV IMMUNOL, V0, P0, DOI DOI 10.1155/2011/732413
   Jackson CM, 2019, NAT IMMUNOL, V20, P1100, DOI 10.1038/s41590-019-0433-y
   Jenkins RW, 2018, BRIT J CANCER, V118, P9, DOI 10.1038/bjc.2017.434
   Kajiwara Y, 2003, CANCER-AM CANCER SOC, V97, P1077, DOI 10.1002/cncr.11122
   Kantoff PW, 2010, NEW ENGL J MED, V363, P411, DOI 10.1056/NEJMoa1001294
   Khong H, 2016, J IMMUNOTHER CANCER, V4, P0, DOI 10.1186/s40425-016-0160-y
   Lacroix M, 2001, J NEUROSURG, V95, P190, DOI 10.3171/jns.2001.95.2.0190
   Ladomersky E, 2018, CLIN CANCER RES, V24, P2559, DOI 10.1158/1078-0432.CCR-17-3573
   Liau LM, 2023, JAMA ONCOL, V9, P112, DOI 10.1001/jamaoncol.2022.5370
   Liau LM, 2018, J TRANSL MED, V16, P0, DOI 10.1186/s12967-018-1507-6
   Lim M, 2018, NAT REV CLIN ONCOL, V15, P422, DOI 10.1038/s41571-018-0003-5
   Litterman AJ, 2013, ONCOIMMUNOLOGY, V2, P0, DOI 10.4161/onci.26294
   Litterman AJ, 2013, J IMMUNOL, V190, P6259, DOI 10.4049/jimmunol.1203539
   Liu HL, 2010, RADIOLOGY, V255, P415, DOI 10.1148/radiol.10090699
   Liu WS, 2021, CELL PROLIFERAT, V54, P0, DOI 10.1111/cpr.13025
   Louis DN, 2021, NEURO-ONCOLOGY, V23, P1231, DOI 10.1093/neuonc/noab106
   Majidpoor Jamal, 2021, INT IMMUNOPHARMACOL, V98, P107836, DOI 10.1016/j.intimp.2021.107836
   Malmström A, 2012, LANCET ONCOL, V13, P916, DOI 10.1016/S1470-2045(12)70265-6
   Migliorini D, 2019, NEURO-ONCOLOGY, V21, P923, DOI 10.1093/neuonc/noz040
   Mitchell DA, 2000, CURR OPIN MOL THER, V2, P176
   Mitchell DA, 2008, NEURO-ONCOLOGY, V10, P10, DOI 10.1215/15228517-2007-035
   Mitchell DA, 2015, NATURE, V519, P366, DOI 10.1038/nature14320
   Mutter N, 2006, EXPERT REV ANTICANC, V6, P1187, DOI 10.1586/14737140.6.8.1187
   Nakahara Yukiko, 2004, BRAIN TUMOR PATHOL, V21, P113, DOI 10.1007/BF02482185
   Nduom EK, 2015, NEURO-ONCOLOGY, V17, P9, DOI 10.1093/neuonc/nov151
   Neth BJ, 2022, NEUROLOGIST, V27, P119, DOI 10.1097/NRL.0000000000000393
   Ohm JE, 2001, IMMUNOL RES, V23, P263, DOI 10.1385/IR:23:2-3:263
   Ostrom QT, 2022, NEURO-ONCOLOGY, V24, Pv1, DOI 10.1093/neuonc/noac202
   Ou A, 2021, INT J MOL SCI, V22, P0, DOI 10.3390/ijms22010351
   Oyama T, 1998, J IMMUNOL, V160, P1224
   Parney Ian F, 2020, NEUROONCOL ADV, V2, Pvdaa105, DOI 10.1093/noajnl/vdaa105
   Parney IF, 2022, NEURO-ONCOL ADV, V4, P0, DOI 10.1093/noajnl/vdac089
   Parsa AT, 2007, NAT MED, V13, P84, DOI 10.1038/nm1517
   Perrin SL, 2019, BIOCHEM SOC T, V47, P625, DOI 10.1042/BST20180444
   Perry JR, 2017, NEW ENGL J MED, V376, P1027, DOI 10.1056/NEJMoa1611977
   Pitter KL, 2016, BRAIN, V139, P1458, DOI 10.1093/brain/aww046
   Platten M, 2021, NATURE, V592, P463, DOI 10.1038/s41586-021-03363-z
   Postow MA, 2015, J CLIN ONCOL, V33, P1974, DOI 10.1200/JCO.2014.59.4358
   Qazi MA, 2017, ANN ONCOL, V28, P1448, DOI 10.1093/annonc/mdx169
   Rampling R, 2016, CLIN CANCER RES, V22, P4776, DOI 10.1158/1078-0432.CCR-16-0506
   Reardon DA, 2022, NEURO-ONCOLOGY, V24, P63
   Reardon DA, 2017, SEMIN IMMUNOPATHOL, V39, P225, DOI 10.1007/s00281-016-0616-7
   Robert C, 2020, NAT COMMUN, V11, P0, DOI 10.1038/s41467-020-17670-y
   Rodrigues JC, 2010, NEURO-ONCOLOGY, V12, P351, DOI 10.1093/neuonc/nop023
   Roelcke U, 2023, ONCOLOGY-BASEL, V101, P145, DOI 10.1159/000525651
   ROSENBERG SA, 1988, ANN SURG, V208, P121, DOI 10.1097/00000658-198808000-00001
   Sarkaria JN, 2018, NEURO-ONCOLOGY, V20, P184, DOI 10.1093/neuonc/nox175
   Savitz J, 2020, MOL PSYCHIATR, V25, P131, DOI 10.1038/s41380-019-0414-4
   Saxena M, 2021, NAT REV CANCER, V21, P360, DOI 10.1038/s41568-021-00346-0
   Schijns VEJC, 2018, INT J MOL SCI, V19, P0, DOI 10.3390/ijms19092540
   SCHLESINGER MJ, 1990, J BIOL CHEM, V265, P12111
   Schmitz-Winnenthal FH, 2015, ONCOIMMUNOLOGY, V4, P0, DOI 10.1080/2162402X.2014.1001217
   Sener U, 2022, INT J MOL SCI, V23, P0, DOI 10.3390/ijms23137046
   Sfakianos JP, 2021, UROL ONCOL-SEMIN ORI, V39, P121, DOI 10.1016/j.urolonc.2020.09.031
   Shemesh CS, 2021, MOL THER, V29, P555, DOI 10.1016/j.ymthe.2020.09.038
   Shergalis A, 2018, PHARMACOL REV, V70, P412, DOI 10.1124/pr.117.014944
   Soeda A, 2015, SCI REP-UK, V5, P0, DOI 10.1038/srep07979
   Spira A, 2021, TARGET ONCOL, V16, P461, DOI 10.1007/s11523-021-00813-6
   Stetler RA, 2010, PROG NEUROBIOL, V92, P184, DOI 10.1016/j.pneurobio.2010.05.002
   Stupp R, 2005, NEW ENGL J MED, V352, P987, DOI 10.1056/NEJMoa043330
   Stupp R, 2015, JAMA-J AM MED ASSOC, V314, P2535, DOI 10.1001/jama.2015.16669
   Swildens KX, 2022, NEURO-ONCOL ADV, V4, P0, DOI 10.1093/noajnl/vdac087
   Tan L, 2021, CLIN NEUROPHARMACOL, V44, P216, DOI 10.1097/WNF.0000000000000452
   Tang K, 2021, J HEMATOL ONCOL, V14, P0, DOI 10.1186/s13045-021-01080-8
   Türeci Ö, 2018, NAT BIOMED ENG, V2, P566, DOI 10.1038/s41551-018-0266-2
   Türeci Ö, 2016, CLIN CANCER RES, V22, P1885, DOI 10.1158/1078-0432.CCR-15-1509
   Twomey JD, 2021, AAPS J, V23, P0, DOI 10.1208/s12248-021-00574-0
   Tykocki T, 2018, J CLIN NEUROSCI, V54, P7, DOI 10.1016/j.jocn.2018.05.002
   van Putten EHP, 2022, CLIN CANCER RES, V28, P1572, DOI 10.1158/1078-0432.CCR-21-3324
   Verhaak RGW, 2010, CANCER CELL, V17, P98, DOI 10.1016/j.ccr.2009.12.020
   Wang JG, 2016, NAT GENET, V48, P768, DOI 10.1038/ng.3590
   Wang L, 2022, NAT CANCER, V3, P1534, DOI 10.1038/s43018-022-00475-x
   Waziri A, 2010, NEUROSURG CLIN N AM, V21, P31, DOI 10.1016/j.nec.2009.08.005
   Weller M, 2017, LANCET ONCOL, V18, P1373, DOI 10.1016/S1470-2045(17)30517-X
   Weller M, 2017, NAT REV NEUROL, V13, P363, DOI 10.1038/nrneurol.2017.64
   Wen PY, 2020, NEURO-ONCOLOGY, V22, P1073, DOI 10.1093/neuonc/noaa106
   Wick W, 2018, J CLIN ONCOL, V36, P0, DOI 10.1200/JCO.2018.36.15_suppl.2017
   Wilcox JA, 2018, WORLD NEUROSURG, V116, P518, DOI 10.1016/j.wneu.2018.04.020
   WISHART FO, 1948, CANADIAN JOUR PUBL HEALTH, V39, P181
   Woodring RN, 2023, ACS APPL BIO MATER, V0, P0, DOI DOI 10.1021/acsabm.2c00973
   Xu SC, 2020, CANCER LETT, V476, P1, DOI 10.1016/j.canlet.2020.02.002
   Yang B, 2014, HUM VACC IMMUNOTHER, V10, P3153, DOI 10.4161/21645515.2014.980686
   Zagzag D, 2005, LAB INVEST, V85, P328, DOI 10.1038/labinvest.3700233
   Zappasodi R, 2018, CANCER CELL, V33, P581, DOI 10.1016/j.ccell.2018.03.005
   Zhai LJ, 2018, CELL MOL IMMUNOL, V15, P447, DOI 10.1038/cmi.2017.143
   Zhai LJ, 2017, CLIN CANCER RES, V23, P6650, DOI 10.1158/1078-0432.CCR-17-0120
NR 139
TC 8
Z9 8
U1 1
U2 7
PU MDPI
PI BASEL
PA ST ALBAN-ANLAGE 66, CH-4052 BASEL, SWITZERLAND
SN 
EI 1999-4923
J9 PHARMACEUTICS
JI Pharmaceutics
PD APR 15
PY 2023
VL 15
IS 4
BP 
EP 
DI 10.3390/pharmaceutics15041134
PG 18
WC Pharmacology & Pharmacy
SC Pharmacology & Pharmacy
GA E8CY5
UT WOS:000977770400001
PM 37111620
DA 2025-02-17
ER

PT J
AU Tong, CY
   Liang, YM
   Han, XL
   Zhang, ZL
   Zheng, XH
   Wang, S
   Song, BC
AF Tong, Chunyu
   Liang, Yimin
   Han, Xianle
   Zhang, Zhelin
   Zheng, Xiaohui
   Wang, Sen
   Song, Bocui
TI Research Progress of Dendritic Cell Surface Receptors and Targeting
SO BIOMEDICINES
LA English
DT Review
DE dendritic cells; dendritic cell subsets; pattern recognition receptors; targeting; antigen presentation
ID induce immunity; phase-ii; gm-csf; antigens; antibody; vaccination; differentiation; glioblastoma; generation; interferon
AB Dendritic cells are the only antigen-presenting cells capable of activating naive T cells in humans and mammals and are the most effective antigen-presenting cells. With deepening research, it has been found that dendritic cells have many subsets, and the surface receptors of each subset are different. Specific receptors targeting different subsets of DCs will cause different immune responses. At present, DC-targeted research plays an important role in the treatment and prevention of dozens of related diseases in the clinic. This article focuses on the current status of DC surface receptors and targeted applications.
C1 [Tong, Chunyu; Liang, Yimin; Han, Xianle; Zhang, Zhelin; Zheng, Xiaohui; Wang, Sen; Song, Bocui] Heilongjiang Bayi Agr Univ, Coll Life Sci & Technol, Daqing 163316, Peoples R China.
C3 Heilongjiang Bayi Agricultural University
RP Song, BC (通讯作者)，Heilongjiang Bayi Agr Univ, Coll Life Sci & Technol, Daqing 163316, Peoples R China.
EM tongchunyu@byau.edu.cn; liangyimin1314@byau.edu.cn; xianle102123@163.com; 13279314802@163.com; 13359602176@163.com; kcco152@163.com; songbocui66@byau.edu.cn
FU Key Research and Development Project of Heilongjiang Province of China [GZ20210101]; Cultivation Project of Heilongjiang Bayi Agricultural University [XDB-2016-22]; Postdoctoral Scientific Research Start-up Fund of Heilongjiang [LBH-Q21158]
CR Akkaya B, 2019, NAT IMMUNOL, V20, P218, DOI 10.1038/s41590-018-0280-2
   Anderson DA, 2021, NAT REV IMMUNOL, V21, P101, DOI 10.1038/s41577-020-00413-x
   Audiger C, 2020, J IMMUNOL, V205, P121, DOI 10.4049/jimmunol.1900970
   Audsley KM, 2020, CELLS-BASEL, V9, P0, DOI 10.3390/cells9030565
   Backer RA, 2019, FRONT IMMUNOL, V10, P0, DOI 10.3389/fimmu.2019.00741
   Balan S, 2019, INT REV CEL MOL BIO, V348, P1, DOI 10.1016/bs.ircmb.2019.07.004
   Bellmann L, 2021, J INVEST DERMATOL, V141, P84, DOI 10.1016/j.jid.2020.05.098
   Bloch O, 2017, CLIN CANCER RES, V23, P3575, DOI 10.1158/1078-0432.CCR-16-1369
   Bloch O, 2014, NEURO-ONCOLOGY, V16, P274, DOI 10.1093/neuonc/not203
   Bosteels C, 2020, IMMUNITY, V52, P1039, DOI 10.1016/j.immuni.2020.04.005
   Cui TX, 2021, AM J PHYSIOL-LUNG C, V320, PL193, DOI 10.1152/ajplung.00334.2019
   Demangel C, 2005, MOL IMMUNOL, V42, P979, DOI 10.1016/j.molimm.2004.09.034
   Devriendt B, 2013, VET IMMUNOL IMMUNOP, V152, P43, DOI 10.1016/j.vetimm.2012.09.021
   Dhodapkar MV, 2014, SCI TRANSL MED, V6, P0, DOI 10.1126/scitranslmed.3008068
   Dress RJ, 2018, IMMUNOL CELL BIOL, V96, P463, DOI 10.1111/imcb.12028
   Dzionek A, 2002, HUM IMMUNOL, V63, P1133, DOI 10.1016/S0198-8859(02)00752-8
   Einstein MH, 2007, GYNECOL ONCOL, V106, P453, DOI 10.1016/j.ygyno.2007.04.038
   Eljaszewicz A, 2021, J ALLERGY CLIN IMMUN, V147, P1865, DOI 10.1016/j.jaci.2020.08.042
   Feng HB, 2020, DRUG DELIV, V27, P1581, DOI 10.1080/10717544.2020.1844343
   Gardner A, 2020, FRONT IMMUNOL, V11, P0, DOI 10.3389/fimmu.2020.00924
   Gargett T, 2018, CANCER IMMUNOL IMMUN, V67, P1461, DOI 10.1007/s00262-018-2207-z
   Gorczyca W, 2011, METHOD CELL BIOL, V103, P221, DOI 10.1016/B978-0-12-385493-3.00010-3
   Goudot C, 2017, IMMUNITY, V47, P582, DOI 10.1016/j.immuni.2017.08.016
   He ZM, 2019, FRONT IMMUNOL, V10, P0, DOI 10.3389/fimmu.2019.00410
   Herrmann H, 2020, BLOOD ADV, V4, P5118, DOI 10.1182/bloodadvances.2020001742
   Hoober JK, 2020, INT J MOL SCI, V21, P0, DOI 10.3390/ijms21144818
   Hosseini R, 2021, MOL CANCER, V20, P0, DOI 10.1186/s12943-021-01376-w
   Idoyaga J, 2009, P NATL ACAD SCI USA, V106, P1524, DOI 10.1073/pnas.0812247106
   Ji N, 2018, JCI INSIGHT, V3, P0, DOI 10.1172/jci.insight.99145
   Kim S, 2020, IMMUNITY, V53, P759, DOI 10.1016/j.immuni.2020.07.018
   Korenfeld D, 2017, JCI INSIGHT, V2, P0, DOI 10.1172/jci.insight.96101
   Koster BD, 2021, J IMMUNOTHER CANCER, V9, P0, DOI 10.1136/jitc-2020-001962
   Laban KG, 2020, EUR J IMMUNOL, V50, P548, DOI 10.1002/eji.201948370
   Lau CM, 2018, J EXP MED, V215, P2265, DOI 10.1084/jem.20172323
   Lau CM, 2016, J EXP MED, V213, P415, DOI 10.1084/jem.20150642
   Li J, 2015, EUR J IMMUNOL, V45, P854, DOI 10.1002/eji.201445127
   Lindenbergh MFS, 2018, ANNU REV IMMUNOL, V36, P435, DOI 10.1146/annurev-immunol-041015-055700
   Lukowski SW, 2021, ISCIENCE, V24, P0, DOI 10.1016/j.isci.2021.102402
   Maki RG, 2007, DIGEST DIS SCI, V52, P1964, DOI 10.1007/s10620-006-9205-2
   Man SM, 2022, NAT REV CANCER, V22, P397, DOI 10.1038/s41568-022-00462-5
   Mnich ME, 2020, FRONT CELL INFECT MI, V10, P0, DOI 10.3389/fcimb.2020.00309
   Montes-Gómez AE, 2020, FRONT IMMUNOL, V11, P0, DOI 10.3389/fimmu.2020.538240
   Morse MA, 2011, CLIN CANCER RES, V17, P4844, DOI 10.1158/1078-0432.CCR-11-0891
   Ni X, 2020, PHOTODERMATOL PHOTO, V36, P290, DOI 10.1111/phpp.12552
   Ohe R, 2020, HISTOL HISTOPATHOL, V35, P481, DOI 10.14670/HH-18-164
   Ohta T, 2016, SCI REP-UK, V6, P0, DOI 10.1038/srep23505
   Ohteki T, 2021, INT IMMUNOL, V33, P815, DOI 10.1093/intimm/dxab031
   Ojeda N, 2020, DEV COMP IMMUNOL, V113, P0, DOI 10.1016/j.dci.2020.103806
   Osaki Y, 2013, PLOS ONE, V8, P0, DOI 10.1371/journal.pone.0081722
   Owen AM, 2021, FRONT IMMUNOL, V11, P0, DOI 10.3389/fimmu.2020.622614
   Pathni A, 2022, FRONT IMMUNOL, V13, P0, DOI 10.3389/fimmu.2022.779888
   Patta I, 2020, NUCLEIC ACIDS RES, V48, P5873, DOI 10.1093/nar/gkaa321
   Perner C, 2020, IMMUNITY, V53, P1063, DOI 10.1016/j.immuni.2020.10.001
   Pilla L, 2006, CANCER IMMUNOL IMMUN, V55, P958, DOI 10.1007/s00262-005-0084-8
   Polak ME, 2012, J INVEST DERMATOL, V132, P1636, DOI 10.1038/jid.2012.26
   Prescott D, 2020, P NATL ACAD SCI USA, V117, P10946, DOI 10.1073/pnas.1912866117
   Russo V, 2013, INT J CANCER, V132, P2557, DOI 10.1002/ijc.27939
   Sakata K, 2018, FRONT IMMUNOL, V9, P0, DOI 10.3389/fimmu.2018.01957
   Schmidt J, 2013, FRONT IMMUNOL, V4, P0, DOI 10.3389/fimmu.2013.00218
   Singh TP, 2016, NAT COMMUN, V7, P0, DOI 10.1038/ncomms13581
   Somaiah N, 2019, CLIN CANCER RES, V25, P5808, DOI 10.1158/1078-0432.CCR-19-1025
   Tagliani E, 2008, J IMMUNOL, V180, P3201, DOI 10.4049/jimmunol.180.5.3201
   van der Aar AMG, 2013, J INVEST DERMATOL, V133, P1240, DOI 10.1038/jid.2012.500
   Van Doorslaer K, 2010, GYNECOL ONCOL, V116, P208, DOI 10.1016/j.ygyno.2009.05.044
   Veenhuis RT, 2017, J CLIN INVEST, V127, P4352, DOI 10.1172/JCI95375
   Waisman A, 2017, SEMIN IMMUNOPATHOL, V39, P153, DOI 10.1007/s00281-016-0583-z
   Wei HF, 2009, CLIN CANCER RES, V15, P4612, DOI 10.1158/1078-0432.CCR-08-3321
   Wikenheiser DJ, 2016, J IMMUNOL, V196, P778, DOI 10.4049/jimmunol.1403206
   Yao XY, 2019, FRONT IMMUNOL, V10, P0, DOI 10.3389/fimmu.2019.00215
   Zhang JG, 2012, IMMUNITY, V36, P646, DOI 10.1016/j.immuni.2012.03.009
NR 70
TC 4
Z9 4
U1 13
U2 30
PU MDPI
PI BASEL
PA ST ALBAN-ANLAGE 66, CH-4052 BASEL, SWITZERLAND
SN 
EI 2227-9059
J9 BIOMEDICINES
JI Biomedicines
PD JUN 15
PY 2023
VL 11
IS 6
BP 
EP 
DI 10.3390/biomedicines11061673
PG 13
WC Biochemistry & Molecular Biology; Medicine, Research & Experimental; Pharmacology & Pharmacy
SC Biochemistry & Molecular Biology; Research & Experimental Medicine; Pharmacology & Pharmacy
GA K1IO8
UT WOS:001014053200001
PM 37371768
DA 2025-02-17
ER

PT J
AU Liu, XX
   Xu, JL
   Yao, TT
   Ding, JQ
   Li, S
   Su, RP
   Zhang, HC
   Li, H
   Yue, Q
   Gao, XH
AF Liu, Xiaoxiao
   Xu, Jinliang
   Yao, Tingting
   Ding, Junqiang
   Li, Sha
   Su, Runping
   Zhang, Hanchang
   Li, Hui
   Yue, Qi
   Gao, Xihui
TI Cryo-Shocked Cancer Cells as an Oncolytic Adenovirus Reservoir for Glioblastoma Immunotherapy
SO ACS APPLIED MATERIALS & INTERFACES
LA English
DT Article
DE oncolytic adenovirus; glioblastoma; immunotherapy; reservoir; cryo-shocked cell
ID virus; paclitaxel; efficacy
AB Glioblastoma is the most common type of primary brain tumor, which has a high recurrence rate and a high mortality rate. Immunotherapy shows promise in cancer therapy due to its capacity to manipulate the immune system to attack tumor cells with less toxic and durable immune responses. However, the low immunogenicity and limited immune cell infiltration in a glioblastoma lead to a weakened antitumor immune response, resulting in suboptimal therapeutic efficacy. A compelling solution is provided by oncolytic adenovirus (OAs), which can selectively replicate within tumor cells while simultaneously promoting antitumor immunity. Herein, we constructed an oncolytic adenovirus reservoir (OAR) by shocking OA-loaded tumor cells in liquid nitrogen to eliminate proliferation and pathogenicity. OARs showed sustained OAs release and effectively lysed tumor cells in vitro and in vivo. In a mouse intracranial glioblastoma model, OARs could efficiently induce dendritic cells' maturation, facilitate the tumor recruitment, and promote the infiltration of cytotoxic effector T lymphocytes via a single treatment, resulting in specific antitumor immune responses and long-term animal survival. Taken together, these results demonstrated that OAR is a promising synergistic therapeutic strategy for treating glioblastoma.
C1 [Liu, Xiaoxiao; Xu, Jinliang; Yao, Tingting; Ding, Junqiang; Li, Sha; Su, Runping; Zhang, Hanchang; Yue, Qi; Gao, Xihui] Fudan Univ, Huashan Hosp, Sch Basic Med Sci, Dept Neurosurg,Key Lab Med Mol Virol,MOE,NHC,CAMS, Shanghai 200032, Peoples R China.
   [Ding, Junqiang] Fudan Univ, Sch Pharm, Key Lab Smart Drug Delivery, Minist Educ & PLA, Shanghai 201203, Peoples R China.
   [Li, Hui] Shanghai Jiao Tong Univ, Dept Radiol, Shanghai Peoples Hosp Affiliated 6, Sch Med, Shanghai 200233, Peoples R China.
C3 Fudan University; Chinese Academy of Medical Sciences - Peking Union Medical College; Fudan University; Shanghai Jiao Tong University
RP Yue, Q; Gao, XH (通讯作者)，Fudan Univ, Huashan Hosp, Sch Basic Med Sci, Dept Neurosurg,Key Lab Med Mol Virol,MOE,NHC,CAMS, Shanghai 200032, Peoples R China.; Li, H (通讯作者)，Shanghai Jiao Tong Univ, Dept Radiol, Shanghai Peoples Hosp Affiliated 6, Sch Med, Shanghai 200233, Peoples R China.
EM huili_doc@163.com; yueqi1989@126.com; gaoxihui@fudan.edu.cn
FU National Natural Science Foundation of China [21805131, 82072061]; Shanghai Rising-Star Program [20QA1400900]
CR Cerullo V, 2012, ADV CANCER RES, V115, P265, DOI 10.1016/B978-0-12-398342-8.00008-2
   Chiang CLL, 2015, VACCINES-BASEL, V3, P344, DOI 10.3390/vaccines3020344
   Chiang CLL, 2010, SEMIN IMMUNOL, V22, P132, DOI 10.1016/j.smim.2010.02.004
   Chon HJ, 2019, CLIN CANCER RES, V25, P1612, DOI 10.1158/1078-0432.CCR-18-1932
   Ci TY, 2020, SCI ADV, V6, P0, DOI 10.1126/sciadv.abc3013
   Eissa IR, 2018, CANCERS, V10, P0, DOI 10.3390/cancers10100356
   Fukuhara H, 2016, CANCER SCI, V107, P1373, DOI 10.1111/cas.13027
   Guha A, 2022, ADV DRUG DELIVER REV, V181, P0, DOI 10.1016/j.addr.2021.114082
   Hemminki O, 2020, J HEMATOL ONCOL, V13, P0, DOI 10.1186/s13045-020-00922-1
   Hollingsworth RE, 2019, NPJ VACCINES, V4, P0, DOI 10.1038/s41541-019-0103-y
   Huang BY, 2021, FRONT IMMUNOL, V11, P0, DOI 10.3389/fimmu.2020.603911
   Jackson CM, 2019, NAT IMMUNOL, V20, P1100, DOI 10.1038/s41590-019-0433-y
   Kalaora S, 2018, CANCER DISCOV, V8, P1366, DOI 10.1158/2159-8290.CD-17-1418
   Kirn D, 2000, ONCOGENE, V19, P6660, DOI 10.1038/sj.onc.1204094
   Kuryk L, 2019, J MED VIROL, V91, P1702, DOI 10.1002/jmv.25501
   Kuryk L, 2019, ONCOIMMUNOLOGY, V8, P0, DOI 10.1080/2162402X.2018.1532763
   LaBarre DD, 2001, J VIROL METHODS, V96, P107, DOI 10.1016/S0166-0934(01)00316-0
   Lin SF, 2008, CLIN CANCER RES, V14, P1519, DOI 10.1158/1078-0432.CCR-07-4628
   Mahalingam D, 2017, CANCER CHEMOTH PHARM, V79, P697, DOI 10.1007/s00280-017-3260-6
   Oh CM, 2020, INT J MOL SCI, V21, P0, DOI 10.3390/ijms21207743
   Reardon DA, 2017, NEURO-ONCOLOGY, V19, P0, DOI 10.1093/NEUONC/NOX036.073
   Rehman H, 2016, J IMMUNOTHER CANCER, V4, P0, DOI 10.1186/s40425-016-0158-5
   Stupp R, 2014, ANN ONCOL, V25, P93, DOI 10.1093/annonc/mdu050
   Tchou J, 2017, CANCER IMMUNOL RES, V5, P1152, DOI 10.1158/2326-6066.CIR-17-0189
   Wang FH, 2020, NAT BIOMED ENG, V4, P1090, DOI 10.1038/s41551-020-0597-7
   Wang X, 2019, J EXP CLIN CANC RES, V38, P0, DOI 10.1186/s13046-019-1085-3
   Wang Y, 2021, NAT COMMUN, V12, P0, DOI 10.1038/s41467-020-20696-x
   Weller M, 2017, LANCET ONCOL, V18, P1373, DOI 10.1016/S1470-2045(17)30517-X
   West H, 2019, LANCET ONCOL, V20, P924, DOI 10.1016/S1470-2045(19)30167-6
   Xu SC, 2020, CANCER LETT, V476, P1, DOI 10.1016/j.canlet.2020.02.002
   Ye YQ, 2017, SCI IMMUNOL, V2, P0, DOI 10.1126/sciimmunol.aan5692
   Yuan BY, 2022, HUM VACC IMMUNOTHER, V18, P0, DOI 10.1080/21645515.2022.2055417
   Zhang J, 2021, NAT NANOTECHNOL, V16, P538, DOI 10.1038/s41565-020-00843-7
NR 33
TC 13
Z9 13
U1 7
U2 36
PU AMER CHEMICAL SOC
PI WASHINGTON
PA 1155 16TH ST, NW, WASHINGTON, DC 20036 USA
SN 1944-8244
EI 1944-8252
J9 ACS APPL MATER INTER
JI ACS Appl. Mater. Interfaces
PD JAN 11
PY 2023
VL 15
IS 1
BP 67
EP 76
DI 10.1021/acsami.2c16806
PG 10
WC Nanoscience & Nanotechnology; Materials Science, Multidisciplinary
SC Science & Technology - Other Topics; Materials Science
GA 8C9VS
UT WOS:000917949100001
PM 36508395
DA 2025-02-17
ER

PT J
AU Wang, MM
   Wang, XJ
   Jin, XY
   Zhou, JJ
   Zhang, YF
   Yang, YY
   Liu, YS
   Zhang, J
AF Wang, Mingming
   Wang, Xiaojie
   Jin, Xiaoyan
   Zhou, Jingjing
   Zhang, Yufu
   Yang, Yiyuan
   Liu, Yusi
   Zhang, Jing
TI Cell-based and cell-free immunotherapies for glioblastoma: current status and future directions
SO FRONTIERS IN IMMUNOLOGY
LA English
DT Review
DE temozolomide; cell-based immunotherapies; cell-free immunotherapies; treatment strategy; glioblastoma
ID mesenchymal stem-cells; herpes-simplex-virus; umbilical-cord blood; central-nervous-system; oncolytic viral therapy; natural-killer-cells; i clinical-trial; t-cells; dendritic cells; brain-barrier
AB Glioblastoma (GBM) is among the most fatal and recurring malignant solid tumors. It arises from the GBM stem cell population. Conventional neurosurgical resection, temozolomide (TMZ)-dependent chemotherapy and radiotherapy have rendered the prognosis of patients unsatisfactory. Radiotherapy and chemotherapy can frequently induce non-specific damage to healthy brain and other tissues, which can be extremely hazardous. There is therefore a pressing need for a more effective treatment strategy for GBM to complement or replace existing treatment options. Cell-based and cell-free immunotherapies are currently being investigated to develop new treatment modalities against cancer. These treatments have the potential to be both selective and successful in minimizing off-target collateral harm in the normal brain. In this review, several aspects of cell-based and cell-free immunotherapies related to GBM will be discussed.
C1 [Wang, Mingming; Jin, Xiaoyan; Zhou, Jingjing; Yang, Yiyuan; Liu, Yusi; Zhang, Jing] Yanan Univ, Dept Cell Biol & Genet, Med Coll, Yanan, Shaanxi, Peoples R China.
   [Wang, Xiaojie] Shenyang Med Coll, Basic Med Sch, Shenyang, Liaoning, Peoples R China.
   [Zhang, Yufu] Yanan Univ, Dept Hepatobiliary Surg, Affiliated Hosp, Yanan, Shaanxi, Peoples R China.
C3 Yanan University; Shenyang Medical College; Yanan University
RP Liu, YS; Zhang, J (通讯作者)，Yanan Univ, Dept Cell Biol & Genet, Med Coll, Yanan, Shaanxi, Peoples R China.
EM lys910615@163.com; yadxzj@yau.edu.cn
FU National Natural Science Foundation of China [82260489, 22264023, 82260530]; Shaanxi Science and Technology Department Project [2022JQ-931]
CR Abad AT, 2020, VIRUSES-BASEL, V12, P0, DOI 10.3390/v12060667
   Agostini F, 2020, ANN TRANSL MED, V8, P0, DOI 10.21037/atm.2020.04.25
   Ahmed N, 2017, JAMA ONCOL, V3, P1094, DOI 10.1001/jamaoncol.2017.0184
   Ahmed N, 2010, CLIN CANCER RES, V16, P474, DOI 10.1158/1078-0432.CCR-09-1322
   Akimoto K, 2013, STEM CELLS DEV, V22, P1370, DOI 10.1089/scd.2012.0486
   Alemany R, 2014, BIOMEDICINES, V2, P36, DOI 10.3390/biomedicines2010036
   Alexander BM, 2017, J CLIN ONCOL, V35, P2402, DOI 10.1200/JCO.2017.73.0119
   Alghamri MS, 2021, FRONT PHARMACOL, V12, P0, DOI 10.3389/fphar.2021.680021
   Allahverdi A, 2020, J CELL PHYSIOL, V235, P8167, DOI 10.1002/jcp.29472
   Altanerova U, 2016, NEOPLASMA, V63, P925, DOI 10.4149/neo_2016_611
   Anfossi N, 2006, IMMUNITY, V25, P331, DOI 10.1016/j.immuni.2006.06.013
   Ankrum JA, 2014, NAT BIOTECHNOL, V32, P252, DOI 10.1038/nbt.2816
   Unknown -, 2022, CANCER DISCOV, V12, POF4, DOI 10.1158/2159-8290.CD-RW2022-139
   Appolloni I, 2021, VIRUSES-BASEL, V13, P0, DOI 10.3390/v13091677
   Aslam N, 2021, MOL THER-ONCOLYTICS, V20, P147, DOI 10.1016/j.omto.2020.11.005
   Bagley SJ, 2018, NEURO-ONCOLOGY, V20, P1429, DOI 10.1093/neuonc/noy032
   Bajetto A, 2017, FRONT CELL NEUROSCI, V11, P0, DOI 10.3389/fncel.2017.00312
   Baker GJ, 2014, CANCER RES, V74, P5079, DOI 10.1158/0008-5472.CAN-14-1203
   Balyasnikova IV, 2010, J TISSUE ENG REGEN M, V4, P247, DOI 10.1002/term.228
   Benavente J, 2007, VIRUS RES, V123, P105, DOI 10.1016/j.virusres.2006.09.005
   Bieback K, 2004, STEM CELLS, V22, P625, DOI 10.1634/stemcells.22-4-625
   Bielamowicz K, 2018, NEURO-ONCOLOGY, V20, P506, DOI 10.1093/neuonc/nox182
   Bossaller L, 2012, J IMMUNOL, V189, P5508, DOI 10.4049/jimmunol.1202121
   Breitbach CJ, 2011, MOL THER, V19, P886, DOI 10.1038/mt.2011.26
   Brown CE, 2018, MOL THER, V26, P31, DOI 10.1016/j.ymthe.2017.10.002
   Brown CE, 2016, NEW ENGL J MED, V375, P2561, DOI 10.1056/NEJMoa1610497
   Brown CE, 2015, CLIN CANCER RES, V21, P4062, DOI 10.1158/1078-0432.CCR-15-0428
   Brown CE, 2012, CLIN CANCER RES, V18, P2199, DOI 10.1158/1078-0432.CCR-11-1669
   Brown WR, 2005, RADIAT RES, V164, P662, DOI 10.1667/RR3453.1
   Chandran SS, 2019, IMMUNOL REV, V290, P127, DOI 10.1111/imr.12772
   Chen J, 2013, VACCINE, V31, P4585, DOI 10.1016/j.vaccine.2013.07.055
   Chiocca EA, 2022, NEURO-ONCOLOGY, V24, P951, DOI 10.1093/neuonc/noab271
   Chiocca EA, 2019, SCI TRANSL MED, V11, P0, DOI 10.1126/scitranslmed.aaw5680
   Chmielewski M, 2015, EXPERT OPIN BIOL TH, V15, P1145, DOI 10.1517/14712598.2015.1046430
   Choe JH, 2021, SCI TRANSL MED, V13, P0, DOI 10.1126/scitranslmed.abe7378
   Chow KKH, 2013, MOL THER, V21, P629, DOI 10.1038/mt.2012.210
   CHROBOCZEK J, 1992, VIROLOGY, V186, P280, DOI 10.1016/0042-6822(92)90082-Z
   Ciavarella S, 2011, STEM CELLS DEV, V20, P1, DOI 10.1089/scd.2010.0223
   Clements D, 2014, ONCOLYTIC VIROTHER, V3, P69, DOI 10.2147/OV.S51321
   Cloughesy TF, 2019, NAT MED, V25, P477, DOI 10.1038/s41591-018-0337-7
   Coccè V, 2021, CURR CANCER DRUG TAR, V21, P213, DOI 10.2174/1568009620666201116112153
   Cohen MH, 2009, ONCOLOGIST, V14, P1131, DOI 10.1634/theoncologist.2009-0121
   Conde-Vancells J, 2008, J PROTEOME RES, V7, P5157, DOI 10.1021/pr8004887
   Crain JM, 2013, J NEUROSCI RES, V91, P1143, DOI 10.1002/jnr.23242
   CSERR HF, 1992, BRAIN PATHOL, V2, P269, DOI 10.1111/j.1750-3639.1992.tb00703.x
   Davis KL, 2014, VIROLOGY, V468, P330, DOI 10.1016/j.virol.2014.08.015
   Davis ZB, 2015, CANCER J, V21, P486, DOI 10.1097/PPO.0000000000000156
   De Palma M, 2013, CANCER CELL, V23, P277, DOI 10.1016/j.ccr.2013.02.013
   Deveraux QL, 1997, NATURE, V388, P300, DOI 10.1038/40901
   Diserbo M, 2002, CAN J PHYSIOL PHARM, V80, P670, DOI 10.1139/Y02-070
   Duebgen M, 2014, JNCI-J NATL CANCER I, V106, P0, DOI 10.1093/jnci/dju090
   Duerinck J, 2021, J IMMUNOTHER CANCER, V9, P0, DOI 10.1136/jitc-2020-002296
   Egea V, 2011, CELL DEATH DIFFER, V18, P853, DOI 10.1038/cdd.2010.154
   EL Andaloussi S, 2013, NAT REV DRUG DISCOV, V12, P348, DOI 10.1038/nrd3978
   Enami Atsuto, 2002, NIHON JIBIINKOKA GAKKAI KAIHO, V105, P1087
   Errington F, 2008, GENE THER, V15, P1257, DOI 10.1038/gt.2008.58
   Eyo UB, 2019, PROG NEUROBIOL, V179, P0, DOI 10.1016/j.pneurobio.2019.04.003
   Fabian D, 2019, CANCERS, V11, P0, DOI 10.3390/cancers11020174
   Fares J, 2021, LANCET ONCOL, V22, P1103, DOI 10.1016/S1470-2045(21)00245-X
   Feng LS, 2017, BIOSCIENCE REP, V37, P0, DOI 10.1042/BSR20170019
   Fernandez NC, 1999, NAT MED, V5, P405, DOI 10.1038/7403
   Forsyth P, 2008, MOL THER, V16, P627, DOI 10.1038/sj.mt.6300403
   Fridlender ZG, 2009, CANCER CELL, V16, P183, DOI 10.1016/j.ccr.2009.06.017
   Friedman GK, 2021, NEW ENGL J MED, V384, P1613, DOI 10.1056/NEJMoa2024947
   Fueyo J, 2000, ONCOGENE, V19, P2, DOI 10.1038/sj.onc.1203251
   Fueyo J, 2003, J NATL CANCER I, V95, P652, DOI 10.1093/jnci/95.9.652
   Georgieva PB, 2020, NEURO-ONCOL ADV, V2, P0, DOI 10.1093/noajnl/vdaa127
   Guedan S, 2010, MOL THER, V18, P1275, DOI 10.1038/mt.2010.79
   Guillerey C, 2016, NAT IMMUNOL, V17, P1025, DOI 10.1038/ni.3518
   Gujar SA, 2014, FRONT ONCOL, V4, P0, DOI 10.3389/fonc.2014.00077
   Ha D, 2016, ACTA PHARM SIN B, V6, P287, DOI 10.1016/j.apsb.2016.02.001
   Hartmann J, 2017, EMBO MOL MED, V9, P1183, DOI 10.15252/emmm.201607485
   He YK, 2017, CELL MOL IMMUNOL, V14, P321, DOI 10.1038/cmi.2016.26
   Hegde M, 2013, MOL THER, V21, P2087, DOI 10.1038/mt.2013.185
   Hellmann MD, 2019, NEW ENGL J MED, V381, P2020, DOI 10.1056/NEJMoa1910231
   Hellmann MD, 2018, NEW ENGL J MED, V378, P2093, DOI 10.1056/NEJMoa1801946
   Hirasawa K, 2002, CANCER RES, V62, P1696
   Ho IAW, 2013, STEM CELLS, V31, P146, DOI 10.1002/stem.1247
   Hu HL, 2022, J CLIN MED, V11, P0, DOI 10.3390/jcm11236997
   Hu JL, 2022, CLIN CANCER RES, V28, P689, DOI 10.1158/1078-0432.CCR-21-2867
   Huang TZ, 2019, AUTOPHAGY, V15, P1100, DOI 10.1080/15548627.2019.1569947
   Ikeda Y, 2004, AURIS NASUS LARYNX, V31, P407, DOI 10.1016/j.anl.2004.07.003
   Jain RK, 2010, NAT REV CLIN ONCOL, V7, P653, DOI 10.1038/nrclinonc.2010.139
   Jakola AS, 2012, JAMA-J AM MED ASSOC, V308, P1881, DOI 10.1001/jama.2012.12807
   Johnsen KB, 2014, BBA-REV CANCER, V1846, P75, DOI 10.1016/j.bbcan.2014.04.005
   Johnson LA, 2015, SCI TRANSL MED, V7, P0, DOI 10.1126/scitranslmed.aaa4963
   Johnson LA, 2009, BLOOD, V114, P535, DOI 10.1182/blood-2009-03-211714
   Kambara H, 2005, CANCER RES, V65, P2832, DOI 10.1158/0008-5472.CAN-04-3227
   Kaya M, 2004, BRAIN RES, V1019, P105, DOI 10.1016/j.brainres.2004.05.102
   Kazimirsky G, 2016, STEM CELL RES THER, V7, P0, DOI 10.1186/s13287-016-0414-0
   Keaney J, 2015, FEBS J, V282, P4067, DOI 10.1111/febs.13412
   Keller S, 2017, INT J MOL SCI, V18, P0, DOI 10.3390/ijms18061295
   Kelly KJ, 2016, EBIOMEDICINE, V7, P94, DOI 10.1016/j.ebiom.2016.03.043
   Kern S, 2006, STEM CELLS, V24, P1294, DOI 10.1634/stemcells.2005-0342
   Kicielinski KP, 2014, MOL THER, V22, P1056, DOI 10.1038/mt.2014.21
   Kikuchi T, 2001, CANCER IMMUNOL IMMUN, V50, P337, DOI 10.1007/s002620100205
   Kim JW, 2016, J TRANSL MED, V14, P0, DOI 10.1186/s12967-016-0895-8
   Kim SM, 2008, CANCER RES, V68, P9614, DOI 10.1158/0008-5472.CAN-08-0451
   Kiyokawa J, 2021, CLIN CANCER RES, V27, P889, DOI 10.1158/1078-0432.CCR-20-2400
   Knudson KM, 2022, FRONT IMMUNOL, V13, P0, DOI 10.3389/fimmu.2022.878365
   Kokubu Y, 2016, GENES CELLS, V21, P241, DOI 10.1111/gtc.12333
   Lai YH, 2023, NAT COMMUN, V14, P0, DOI 10.1038/s41467-023-35935-0
   Lamfers M, 2009, CANCER LETT, V274, P78, DOI 10.1016/j.canlet.2008.08.035
   Lang FF, 2018, J CLIN ONCOL, V36, P1419, DOI 10.1200/JCO.2017.75.8219
   Lang FM, 2018, NEURO-ONCOLOGY, V20, P380, DOI 10.1093/neuonc/nox152
   Larkin J, 2019, NEW ENGL J MED, V381, P1535, DOI 10.1056/NEJMoa1910836
   Lässer C, 2012, JOVE-J VIS EXP, V0, P0, DOI DOI 10.3791/3037
   Li H, 2018, J HEMATOL ONCOL, V11, P0, DOI 10.1186/s13045-018-0618-0
   Li M, 2019, J NEUROPATH EXP NEUR, V78, P315, DOI 10.1093/jnen/nlz016
   Li M, 2019, STEM CELL RES THER, V10, P0, DOI 10.1186/s13287-019-1194-0
   Li WB, 2011, CANCER BIOL THER, V12, P477, DOI 10.4161/cbt.12.6.16300
   Li YQ, 2004, RADIAT RES, V161, P143, DOI 10.1667/RR3117
   Liau LM, 2023, JAMA ONCOL, V9, P112, DOI 10.1001/jamaoncol.2022.5370
   Liau LM, 2018, J TRANSL MED, V16, P0, DOI 10.1186/s12967-018-1507-6
   Lim M, 2022, NEURO-ONCOLOGY, V24, P1935, DOI 10.1093/neuonc/noac116
   Lin QT, 2021, FRONT ONCOL, V11, P0, DOI 10.3389/fonc.2021.694941
   Liu G, 2004, CANCER RES, V64, P4980, DOI 10.1158/0008-5472.CAN-03-3504
   Liu J, 2018, CELL PHYSIOL BIOCHEM, V48, P2074, DOI 10.1159/000492545
   Liu K, 2022, CELL DEATH DIFFER, V29, P1834, DOI 10.1038/s41418-022-00969-2
   Liu K, 2021, FRONT CELL DEV BIOL, V9, P0, DOI 10.3389/fcell.2021.678209
   Liu ZQ, 2010, J NEUROSCI, V30, P17091, DOI 10.1523/JNEUROSCI.4403-10.2010
   Locke FL, 2022, NEW ENGL J MED, V386, P640, DOI 10.1056/NEJMoa2116133
   Louis DN, 2021, NEURO-ONCOLOGY, V23, P1231, DOI 10.1093/neuonc/noab106
   Louis DN, 2016, ACTA NEUROPATHOL, V131, P803, DOI 10.1007/s00401-016-1545-1
   Lynes J, 2019, NEUROSURGERY, V84, P945, DOI 10.1093/neuros/nyy392
   Ma SS, 2014, MOL CELL BIOCHEM, V385, P277, DOI 10.1007/s11010-013-1836-y
   Ma X, 2017, AM J TRANSL RES, V9, P5012
   Ma YW, 2017, ONCOL REP, V38, P3265, DOI 10.3892/or.2017.5985
   Mahaley M S Jr, 1968, CLIN NEUROSURG, V15, P175
   Mangraviti A, 2016, J CONTROL RELEASE, V240, P443, DOI 10.1016/j.jconrel.2016.03.031
   Mao F, 2017, BIOMED RES INT, V2017, P0, DOI 10.1155/2017/5356760
   Martinez-Quintanilla J, 2015, MOL THER, V23, P108, DOI 10.1038/mt.2014.204
   Maude SL, 2018, NEW ENGL J MED, V378, P439, DOI 10.1056/NEJMoa1709866
   Meisen WH, 2015, CLIN CANCER RES, V21, P3274, DOI 10.1158/1078-0432.CCR-14-3118
   Mohamed A, 2015, VIRUSES-BASEL, V7, P6251, DOI 10.3390/v7122936
   Mohme M, 2020, CLIN CANCER RES, V26, P2626, DOI 10.1158/1078-0432.CCR-19-0803
   Morgan RA, 2013, J IMMUNOTHER, V36, P133, DOI 10.1097/CJI.0b013e3182829903
   Morgan RA, 2010, MOL THER, V18, P843, DOI 10.1038/mt.2010.24
   Morsut L, 2016, CELL, V164, P780, DOI 10.1016/j.cell.2016.01.012
   Motzer RJ, 2018, NEW ENGL J MED, V378, P1277, DOI 10.1056/NEJMoa1712126
   Nagano M, 2010, STEM CELLS DEV, V19, P1195, DOI 10.1089/scd.2009.0447
   Nakashima H, 2018, CLIN CANCER RES, V24, P2574, DOI 10.1158/1078-0432.CCR-17-2954
   Navarro AG, 2019, CANCERS, V11, P0, DOI 10.3390/cancers11070996
   Nawaz M, 2016, STEM CELLS INT, V2016, P0, DOI 10.1155/2016/1073140
   Németh T, 2020, NAT REV DRUG DISCOV, V19, P253, DOI 10.1038/s41573-019-0054-z
   Nusbaum P, 2004, BIOCHEM SOC T, V32, P477, DOI 10.1042/BST0320477
   ORourke DM, 2017, SCI TRANSL MED, V9, P0, DOI 10.1126/scitranslmed.aaa0984
   Ofek P, 2016, NANOMED-NANOTECHNOL, V12, P2201, DOI 10.1016/j.nano.2016.05.016
   Ohno M, 2013, J IMMUNOTHER CANCER, V1, P0, DOI 10.1186/2051-1426-1-21
   Okada H, 2015, LANCET ONCOL, V16, PE534, DOI 10.1016/S1470-2045(15)00088-1
   Oliveira MN, 2018, SCI REP-UK, V8, P0, DOI 10.1038/s41598-018-19359-1
   Omuro A, 2023, NEURO-ONCOLOGY, V25, P123, DOI 10.1093/neuonc/noac099
   Omuro A, 2018, NEURO-ONCOLOGY, V20, P674, DOI 10.1093/neuonc/nox208
   Oraee-Yazdani S, 2021, MOL NEUROBIOL, V0, P0, DOI DOI 10.1007/s12035-021-02393-y
   Orozco AF, 2010, CYTOM PART A, V77A, P502, DOI 10.1002/cyto.a.20886
   Ott PA, 2016, CLIN CANCER RES, V22, P3127, DOI 10.1158/1078-0432.CCR-15-2709
   Pang HY, 2015, BIOCHEM BIOPH RES CO, V468, P739, DOI 10.1016/j.bbrc.2015.11.025
   Parker JN, 2009, NEUROTHERAPEUTICS, V6, P558, DOI 10.1016/j.nurt.2009.04.011
   Parkhurst MR, 2011, MOL THER, V19, P620, DOI 10.1038/mt.2010.272
   Parney IF, 2022, NEURO-ONCOL ADV, V4, P0, DOI 10.1093/noajnl/vdac089
   Parolini O, 2008, STEM CELLS, V26, P300, DOI 10.1634/stemcells.2007-0594
   Passaro C, 2019, CLIN CANCER RES, V25, P290, DOI 10.1158/1078-0432.CCR-18-2311
   Pastorakova A, 2020, CANCERS, V12, P0, DOI 10.3390/cancers12051096
   Pavon LF, 2018, STEM CELL RES THER, V9, P0, DOI 10.1186/s13287-018-1049-0
   Pellegatta S, 2019, INT J MOL SCI, V20, P0, DOI 10.3390/ijms20235886
   Peters C, 2018, J VIROL, V92, P0, DOI 10.1128/JVI.00246-18
   Phuphanich S, 2013, CANCER IMMUNOL IMMUN, V62, P125, DOI 10.1007/s00262-012-1319-0
   Pinton L, 2019, J IMMUNOTHER CANCER, V7, P0, DOI 10.1186/s40425-019-0536-x
   Poh A, 2016, CANCER DISCOV, V6, P6, DOI 10.1158/2159-8290.CD-NB2015-158
   Ponnazhagan S, 2001, J VIROL, V75, P9493, DOI 10.1128/JVI.75.19.9493-9501.2001
   Powell DR, 2016, TRENDS IMMUNOL, V37, P41, DOI 10.1016/j.it.2015.11.008
   Purushothaman A, 2019, METHODS MOL BIOL, V1952, P233, DOI 10.1007/978-1-4939-9133-4_19
   Qin J, 2014, ACTA POL PHARM, V71, P537
   Rahmani R, 2023, J DRUG TARGET, V31, P310, DOI 10.1080/1061186X.2022.2152819
   Rani S, 2015, MOL THER, V23, P812, DOI 10.1038/mt.2015.44
   Reardon DA, 2020, JAMA ONCOL, V6, P1003, DOI 10.1001/jamaoncol.2020.1024
   Reck M, 2016, NEW ENGL J MED, V375, P1823, DOI 10.1056/NEJMoa1606774
   Redjal N, 2015, STEM CELLS, V33, P101, DOI 10.1002/stem.1834
   Rezvani K, 2015, FRONT IMMUNOL, V6, P0, DOI 10.3389/fimmu.2015.00578
   Rivera-Molina Y, 2019, NEURO-ONCOL ADV, V1, P0, DOI 10.1093/noajnl/vdz009
   Rodini Carolina Oliveira, 2018, ONCOTARGET, V9, P24766, DOI 10.18632/oncotarget.25346
   Rong L, 2022, J EXP CLIN CANC RES, V41, P0, DOI 10.1186/s13046-022-02349-7
   Roybal KT, 2016, CELL, V164, P770, DOI 10.1016/j.cell.2016.01.011
   Russell SJ, 2012, NAT BIOTECHNOL, V30, P658, DOI 10.1038/nbt.2287
   Saha D, 2018, IMMUNOTHERAPY-UK, V10, P779, DOI 10.2217/imt-2018-0009
   Schalper KA, 2019, NAT MED, V25, P470, DOI 10.1038/s41591-018-0339-5
   Scherpereel A, 2019, LANCET ONCOL, V20, P239, DOI 10.1016/S1470-2045(18)30765-4
   Shaim H, 2021, J CLIN INVEST, V131, P0, DOI 10.1172/JCI142116
   Shamran HA, 2015, INT J MED SCI, V12, P790, DOI 10.7150/ijms.12609
   Sharif S, 2018, STEM CELL REV REP, V14, P236, DOI 10.1007/s12015-017-9788-3
   Shimizu Y, 2022, J NEUROSURG, V136, P757, DOI 10.3171/2021.3.JNS203045
   Sluijter JPG, 2014, CARDIOVASC RES, V102, P302, DOI 10.1093/cvr/cvu022
   Srivastava S, 2019, CANCER CELL, V35, P489, DOI 10.1016/j.ccell.2019.02.003
   Stupp R, 2005, NEW ENGL J MED, V352, P987, DOI 10.1056/NEJMoa043330
   Sun Y, 2021, STEM CELL RES THER, V12, P0, DOI 10.1186/s13287-021-02629-7
   Suryadevara Carter M, 2015, SURG NEUROL INT, V6, PS68, DOI 10.4103/2152-7806.151341
   Swartz AM, 2014, IMMUNOTHERAPY-UK, V6, P679, DOI 10.2217/IMT.14.21
   Tanaka Y, 2019, PLOS ONE, V14, P0, DOI 10.1371/journal.pone.0212455
   Tang XJ, 2014, ANTICANCER RES, V34, P729
   Tanrikulu B, 2019, TURK NEUROSURG, V29, P26, DOI 10.5137/1019-5149.JTN.21827-17.2
   Terando A, 2004, CANCER GENE THER, V11, P165, DOI 10.1038/sj.cgt.7700671
   Théry C, 2009, NAT REV IMMUNOL, V9, P581, DOI 10.1038/nri2567
   Thomas JG, 2018, J NEUROSURG, V128, P287, DOI 10.3171/2016.9.JNS16278
   Todo T, 2001, P NATL ACAD SCI USA, V98, P6396, DOI 10.1073/pnas.101136398
   Todo T, 2022, NAT COMMUN, V13, P0, DOI 10.1038/s41467-022-31262-y
   Toh WS, 2018, BIOCHEM SOC T, V46, P843, DOI 10.1042/BST20180079
   Tong AW, 2012, CURR PHARM BIOTECHNO, V13, P1750
   Tran TAT, 2023, FRONT IMMUNOL, V13, P0, DOI 10.3389/fimmu.2022.1009484
   Ulasov IV, 2007, HUM GENE THER, V18, P589, DOI 10.1089/hum.2007.002
   van Putten EHP, 2022, CLIN CANCER RES, V28, P1572, DOI 10.1158/1078-0432.CCR-21-3324
   Veluchamy JP, 2017, FRONT IMMUNOL, V8, P0, DOI 10.3389/fimmu.2017.00631
   Vlassov AV, 2012, BBA-GEN SUBJECTS, V1820, P940, DOI 10.1016/j.bbagen.2012.03.017
   Wang B, 2019, CELL ONCOL, V42, P783, DOI 10.1007/s13402-019-00461-z
   Wang J, 2021, BIOMATERIALS, V273, P0, DOI 10.1016/j.biomaterials.2021.120784
   Wang LF, 2008, ONCOL REP, V19, P151
   Wang LZ, 2020, J CANCER, V11, P5713, DOI 10.7150/jca.46463
   Wang XY, 2018, CURR CANCER DRUG TAR, V18, P347, DOI 10.2174/1568009617666170710120311
   Wang YH, 2003, NAT BIOTECHNOL, V21, P1328, DOI 10.1038/nbt887
   Watanabe M, 2021, VIRUSES-BASEL, V13, P0, DOI 10.3390/v13122502
   Weller M, 2020, CANCER TREAT REV, V87, P0, DOI 10.1016/j.ctrv.2020.102029
   Wen PY, 2019, CLIN CANCER RES, V25, P5799, DOI 10.1158/1078-0432.CCR-19-0261
   Woller N, 2015, MOL THER, V23, P1630, DOI 10.1038/mt.2015.115
   Wu MY, 2018, NAT COMMUN, V9, P0, DOI 10.1038/s41467-018-07250-6
   Wykosky J, 2005, MOL CANCER RES, V3, P541, DOI 10.1158/1541-7786.MCR-05-0056
   Xu HY, 2019, STEM CELL RES THER, V10, P0, DOI 10.1186/s13287-019-1446-z
   Xu W, 2020, EUR J CANCER, V127, P1, DOI 10.1016/j.ejca.2019.12.007
   Xue JW, 2017, NAT NANOTECHNOL, V12, P692, DOI 10.1038/NNANO.2017.54
   Yan TF, 2021, AGING-US, V13, P9911, DOI 10.18632/aging.202747
   Yang KY, 2022, MOL CANCER, V21, P0, DOI 10.1186/s12943-022-01513-z
   Yeo RWY, 2013, ADV DRUG DELIVER REV, V65, P336, DOI 10.1016/j.addr.2012.07.001
   Yi ZZ, 2018, MOL THER-METH CLIN D, V9, P70, DOI 10.1016/j.omtm.2018.01.009
   Yong RL, 2009, CANCER RES, V69, P8932, DOI 10.1158/0008-5472.CAN-08-3873
   Yoo JY, 2019, NEURO-ONCOLOGY, V21, P1131, DOI 10.1093/neuonc/noz079
   Yu L, 2019, AGING-US, V11, P5300, DOI 10.18632/aging.102092
   Yuan H, 2003, BRAIN RES, V969, P59, DOI 10.1016/S0006-8993(03)02278-9
   Yue SH, 2015, TUMOR BIOL, V36, P6741, DOI 10.1007/s13277-015-3372-8
   Zeng J, 2020, AM J TRANSL RES, V12, P4702
   Zhang ZP, 2021, AGING-US, V13, P5055, DOI 10.18632/aging.202424
   Zhao YB, 2003, BLOOD, V102, P4137, DOI 10.1182/blood-2003-06-1867
   Zhou WC, 2015, NAT CELL BIOL, V17, P170, DOI 10.1038/ncb3090
   Zhu YN, 2017, SCI REP-UK, V7, P0, DOI 10.1038/s41598-017-02483-9
NR 241
TC 1
Z9 2
U1 1
U2 5
PU FRONTIERS MEDIA SA
PI LAUSANNE
PA AVENUE DU TRIBUNAL FEDERAL 34, LAUSANNE, CH-1015, SWITZERLAND
SN 1664-3224
EI 
J9 FRONT IMMUNOL
JI Front. Immunol.
PD MAY 25
PY 2023
VL 14
IS 
BP 
EP 
DI 10.3389/fimmu.2023.1175118
PG 23
WC Immunology
SC Immunology
GA I4EN3
UT WOS:001002327700001
PM 37304305
DA 2025-02-17
ER

PT J
AU Pineda, E
   Domenech, M
   Hernández, A
   Comas, S
   Balaña, C
AF Pineda, Estela
   Domenech, Marta
   Hernandez, Ainhoa
   Comas, Silvia
   Balana, Carmen
TI Recurrent Glioblastoma: Ongoing Clinical Challenges and Future Prospects
SO ONCOTARGETS AND THERAPY
LA English
DT Review
DE glioblastoma; research; challenges; endpoints; recurrent; treatment
ID blood-brain-barrier; newly-diagnosed glioblastoma; phase-ii trial; dendritic cell vaccine; high-grade glioma; solid tumors; radiotherapy-temozolomide; response assessment; palliative care; double-blind
AB Virtually all glioblastomas treated in the first-line setting will recur in a short period of time, and the search for alternative effective treatments has so far been unsuccessful. Various obstacles remain unresolved, and no effective salvage therapy for recurrent glioblastoma can be envisaged in the short term. One of the main impediments to progress is the low incidence of the disease itself in comparison with other pathologies, which will be made even lower by the recent WHO classification of gliomas, which includes molecular alterations. This new classification helps refine patient prognosis but does not clarify the most appropriate treatment. Other impediments are related to clinical trials: glioblastoma patients are often excluded from trials due to their advanced age and limiting neurological symptoms; there is also the question of how best to measure treatment efficacy, which conditions the design of trials and can affect the acceptance of results by oncologists and medicine agencies. Other obstacles are related to the drugs themselves: most treatments cannot cross the blood-brain-barrier or the brain-to-tumor barrier to reach therapeutic drug levels in the tumor without producing toxicity; the drugs under study may have adverse metabolic interactions with those required for symptom control; identifying the target of the drug can be a complex issue. Additionally, the optimal method of treatment - local vs systemic therapy, the choice of chemotherapy, irradiation, targeted therapy, immunotherapy, or a combination thereof - is not yet clear in glioblastoma in comparison with other cancers. Finally, in addition to curing or stabilizing the disease, glioblastoma therapy should aim at maintaining the neurological status of the patients to enable them to return to their previous lifestyle. Here we review currently available treatments, obstacles in the search for new treatments, and novel lines of research that show promise for the future.
C1 [Pineda, Estela] Hosp Clin Barcelona, Med Oncol, Barcelona, Spain.
   [Domenech, Marta; Hernandez, Ainhoa; Balana, Carmen] Inst Catala Oncol ICO Badalona, Med Oncol, Barcelona, Spain.
   [Comas, Silvia] Inst Catala Oncol ICO Badalona, Radiat Oncol, Badalona, Spain.
C3 University of Barcelona; Hospital Clinic de Barcelona; Institut Catala d'Oncologia; Institut Catala d'Oncologia
RP Balaña, C (通讯作者)，Inst Catala Oncol ICO Badalona, Carretera Canyet S-N, Badalona 08916, Spain.
EM cbalana@iconcologia.net
CR Addeo Raffaele, 2019, CNS ONCOL, V8, PCNS32, DOI 10.2217/cns-2019-0004
   Alentorn Agusti, 2016, HANDB CLIN NEUROL, V134, P19, DOI 10.1016/B978-0-12-802997-8.00002-5
   Alexander BM, 2018, CLIN CANCER RES, V24, P737, DOI 10.1158/1078-0432.CCR-17-0764
   Amaral M, 2021, EXCLI J, V20, P1544, DOI 10.17179/excli2021-4393
   An ZY, 2018, ONCOGENE, V37, P1561, DOI 10.1038/s41388-017-0045-7
   Arvanitis CD, 2020, NAT REV CANCER, V20, P26, DOI 10.1038/s41568-019-0205-x
   Bagley SJ, 2022, CLIN CANCER RES, V28, P594, DOI 10.1158/1078-0432.CCR-21-2750
   Balañá C, 2011, CLIN TRANSL ONCOL, V13, P209, DOI 10.1007/s12094-011-0642-9
   Barliya T, 2011, PLOS ONE, V6, P0, DOI 10.1371/journal.pone.0022849
   Berzero G, 2021, NEURO-ONCOLOGY, V23, P955, DOI 10.1093/neuonc/noaa258
   Bidros DS, 2009, NEUROTHERAPEUTICS, V6, P539, DOI 10.1016/j.nurt.2009.04.004
   Brada M, 2001, ANN ONCOL, V12, P259, DOI 10.1023/A:1008382516636
   BREM H, 1995, LANCET, V345, P1008, DOI 10.1016/S0140-6736(95)90755-6
   Brennan CW, 2013, CELL, V155, P462, DOI 10.1016/j.cell.2013.09.034
   Brennan PM, 2021, J NEURO-ONCOL, V153, P99, DOI 10.1007/s11060-021-03748-0
   Brown CE, 2016, NEW ENGL J MED, V375, P2561, DOI 10.1056/NEJMoa1610497
   Burger MC, 2019, FRONT IMMUNOL, V10, P0, DOI 10.3389/fimmu.2019.02683
   Burks SR, 2021, P NATL ACAD SCI USA, V118, P0, DOI 10.1073/pnas.2021915118
   Chalmers AJ, 2018, J CLIN ONCOL, V36, P0, DOI 10.1200/JCO.2018.36.15_suppl.2018
   Chang SM, 2005, INVEST NEW DRUG, V23, P357, DOI 10.1007/s10637-005-1444-0
   Chapman CH, 2019, NEURO-ONCOL PRACT, V6, P364, DOI 10.1093/nop/npz017
   Cheng W, 2017, MOL NEUROBIOL, V54, P5996, DOI 10.1007/s12035-016-0150-6
   Cheng X, 2022, CURR ONCOL, V29, P7868, DOI 10.3390/curroncol29100622
   Chinot OL, 2014, NEW ENGL J MED, V370, P709, DOI 10.1056/NEJMoa1308345
   Cloughesy TF, 2020, JAMA ONCOL, V6, P1939, DOI 10.1001/jamaoncol.2020.3161
   Cloughesy TF, 2019, NAT MED, V25, P477, DOI 10.1038/s41591-018-0337-7
   Datsi A, 2021, FRONT IMMUNOL, V12, P0, DOI 10.3389/fimmu.2021.770390
   Daubon T, 2020, FRONT IMMUNOL, V11, P0, DOI 10.3389/fimmu.2020.585616
   Desjardins A, 2018, NEW ENGL J MED, V379, P150, DOI 10.1056/NEJMoa1716435
   Doebele RC, 2020, LANCET ONCOL, V21, P271, DOI 10.1016/S1470-2045(19)30691-6
   Domènech M, 2021, INT J MOL SCI, V22, P0, DOI 10.3390/ijms222212608
   Doz F, 2022, NEURO-ONCOLOGY, V24, P997, DOI 10.1093/neuonc/noab274
   Dréan A, 2016, EXPERT REV NEUROTHER, V16, P1285, DOI 10.1080/14737175.2016.1202761
   Dungey FA, 2008, INT J RADIAT ONCOL, V72, P1188, DOI 10.1016/j.ijrobp.2008.07.031
   Durant ST, 2018, SCI ADV, V4, P0, DOI 10.1126/sciadv.aat1719
   Eisenhauer EA, 2009, EUR J CANCER, V45, P228, DOI 10.1016/j.ejca.2008.10.026
   Ellingson BM, 2017, J NEURO-ONCOL, V134, P495, DOI 10.1007/s11060-017-2375-2
   Ellingson BM, 2015, NEURO-ONCOLOGY, V17, P1188, DOI 10.1093/neuonc/nov095
   Fabbro-Peray P, 2019, J NEURO-ONCOL, V142, P91, DOI 10.1007/s11060-018-03065-z
   Ferguson SD, 2018, J NEUROPATH EXP NEUR, V77, P437, DOI 10.1093/jnen/nly022
   Finn RS, 2016, NEW ENGL J MED, V375, P1925, DOI 10.1056/NEJMoa1607303
   Fischer H, 2020, NEURO-ONCOLOGY, V22, P819, DOI 10.1093/neuonc/noaa052
   Fleischmann DF, 2019, RADIOTHER ONCOL, V138, P99, DOI 10.1016/j.radonc.2019.06.009
   Friedman GK, 2021, NEW ENGL J MED, V384, P1613, DOI 10.1056/NEJMoa2024947
   Friedman HS, 2009, J CLIN ONCOL, V27, P4733, DOI 10.1200/JCO.2008.19.8721
   Galanis E, 2012, LANCET ONCOL, V13, PE196, DOI 10.1016/S1470-2045(11)70406-5
   García-Cabezas S, 2021, WORLD J CLIN ONCOL, V12, P767, DOI 10.5306/wjco.v12.i9.767
   Garnier L, 2021, NEURO-ONCOL PRACT, V8, P148, DOI 10.1093/nop/npaa074
   Gilbert MR, 2014, NEW ENGL J MED, V370, P699, DOI 10.1056/NEJMoa1308573
   Gritsch D, 2022, J NEURO-ONCOL, V157, P285, DOI 10.1007/s11060-022-03984-y
   Gupta SK, 2019, FRONT ONCOL, V8, P0, DOI 10.3389/fonc.2018.00670
   Gupta SK, 2016, JNCI-J NATL CANCER I, V108, P0, DOI 10.1093/jnci/djv369
   Hansen S, 2018, J NEURO-ONCOL, V139, P479, DOI 10.1007/s11060-018-2892-7
   Hatoum A, 2019, CANCER MANAG RES, V11, P1843, DOI 10.2147/CMAR.S186142
   Helsten T, 2016, CLIN CANCER RES, V22, P259, DOI 10.1158/1078-0432.CCR-14-3212
   Indraccolo S, 2019, CLIN CANCER RES, V25, P1828, DOI 10.1158/1078-0432.CCR-18-1892
   Jackson CM, 2019, NAT IMMUNOL, V20, P1100, DOI 10.1038/s41590-019-0433-y
   Jawhari S, 2016, CELL DEATH DIS, V7, P0, DOI 10.1038/cddis.2016.318
   Jeong W, 2014, CANCER CHEMOTH PHARM, V73, P343, DOI 10.1007/s00280-013-2362-z
   Ji N, 2016, ONCOTARGET, V7, P4369, DOI 10.18632/oncotarget.6737
   Jimenez-Pascual A, 2019, CELLS-BASEL, V8, P0, DOI 10.3390/cells8070715
   Joerger M, 2020, INVEST NEW DRUG, V38, P1067, DOI 10.1007/s10637-019-00850-z
   Kawabata S, 2021, NEURO-ONCOL ADV, V3, P0, DOI 10.1093/noajnl/vdab067
   Kazerooni R, 2007, MOL CANCER THER, V6, P0
   Kazmi F, 2019, J NEURO-ONCOL, V142, P79, DOI 10.1007/s11060-018-03064-0
   Khan I, 2022, SEMIN CANCER BIOL, V86, P172, DOI 10.1016/j.semcancer.2022.06.007
   Kong XT, 2018, INT J RADIAT ONCOL, V100, P1195, DOI 10.1016/j.ijrobp.2018.01.001
   Lang FF, 2018, J CLIN ONCOL, V36, P1419, DOI 10.1200/JCO.2017.75.8219
   Lapointe S, 2020, INVEST NEW DRUG, V38, P1137, DOI 10.1007/s10637-019-00875-4
   Lassman AB, 2022, CLIN CANCER RES, V28, P2270, DOI 10.1158/1078-0432.CCR-21-2664
   Lee DV, 2021, PHARMACEUTICS, V13, P0, DOI 10.3390/pharmaceutics13122049
   Lee EQ, 2020, NEURO-ONCOLOGY, V22, P601, DOI 10.1093/neuonc/noaa015
   Lee EQ, 2021, J CLIN ONCOL, V39, P0, DOI 10.1200/JCO.2021.39.15_suppl.2014
   Li XM, 2016, ONCOTARGET, V7, P33440, DOI 10.18632/oncotarget.7961
   Liau LM, 2023, JAMA ONCOL, V9, P112, DOI 10.1001/jamaoncol.2022.5370
   Liau LM, 2018, J TRANSL MED, V16, P0, DOI 10.1186/s12967-018-1507-6
   Lim M, 2022, NEURO-ONCOLOGY, V24, P1935, DOI 10.1093/neuonc/noac116
   Lim M, 2018, NAT REV CLIN ONCOL, V15, P422, DOI 10.1038/s41571-018-0003-5
   Liu SK, 2008, RADIOTHER ONCOL, V88, P258, DOI 10.1016/j.radonc.2008.04.005
   Lombardi G, 2020, CANCERS, V12, P0, DOI 10.3390/cancers12082283
   Lombardi G, 2019, LANCET ONCOL, V20, P110, DOI 10.1016/S1470-2045(18)30675-2
   Loriot Y, 2022, J CLIN ONCOL, V40, P0
   Louis DN, 2016, WHO CLASSIFICATION OF TUMOURS OF THE CENTRAL NERVOUS SYSTEM, V0, P0
   Louis DN, 2021, NEURO-ONCOLOGY, V23, P1231, DOI 10.1093/neuonc/noab106
   Lu VM, 2018, WORLD NEUROSURG, V115, P453, DOI 10.1016/j.wneu.2018.04.016
   Lv L, 2020, INT IMMUNOPHARMACOL, V83, P0, DOI 10.1016/j.intimp.2020.106336
   Ma DJ, 2015, NEURO-ONCOLOGY, V17, P1261, DOI 10.1093/neuonc/nou328
   Medikonda R, 2021, J NEURO-ONCOL, V151, P41, DOI 10.1007/s11060-020-03448-1
   Mellinghoff IK, 2021, CLIN CANCER RES, V27, P4491, DOI 10.1158/1078-0432.CCR-21-0611
   Mellinghoff IK, 2020, J CLIN ONCOL, V38, P0, DOI 10.1200/JCO.19.03327
   Menegotto PR, 2017, MOL NEUROBIOL, V54, P888, DOI 10.1007/s12035-016-9696-6
   Miller JJ, 2019, NEURO-ONCOLOGY, V21, P669, DOI 10.1093/neuonc/noz016
   Minaya P, 2012, EUR J CANCER, V48, P904, DOI 10.1016/j.ejca.2011.09.010
   Mitchell MJ, 2021, NAT REV DRUG DISCOV, V20, P101, DOI 10.1038/s41573-020-0090-8
   Mohile NA, 2022, J CLIN ONCOL, V40, P403, DOI 10.1200/JCO.21.02036
   Montemurro N, 2016, CLIN NEUROL NEUROSUR, V142, P60, DOI 10.1016/j.clineuro.2016.01.010
   Natsume A, 2023, NEURO-ONCOLOGY, V25, P326, DOI 10.1093/neuonc/noac155
   Nayak L, 2021, CLIN CANCER RES, V27, P1048, DOI 10.1158/1078-0432.CCR-20-2500
   OBrien B, 2021, NEURO-ONCOLOGY, V23, P65
   ORourke DM, 2017, SCI TRANSL MED, V9, P0, DOI 10.1126/scitranslmed.aaa0984
   Okada H, 2015, LANCET ONCOL, V16, PE534, DOI 10.1016/S1470-2045(15)00088-1
   Omeljaniuk WJ, 2021, INT J MOL SCI, V22, P0, DOI 10.3390/ijms222111511
   Omuro A, 2022, NEURO-ONCOL ADV, V4, P0, DOI 10.1093/noajnl/vdac025
   Ostrom QT, 2016, NEURO-ONCOLOGY, V18, Pv1, DOI 10.1093/neuonc/now207
   Pace A, 2017, LANCET ONCOL, V18, PE330, DOI 10.1016/S1470-2045(17)30345-5
   Pardridge WM, 2022, PHARMACEUTICS, V14, P0, DOI 10.3390/pharmaceutics14061283
   Pardridge WM, 2017, BIODRUGS, V31, P503, DOI 10.1007/s40259-017-0248-z
   Pardridge WM, 2016, EXPERT OPIN DRUG DEL, V13, P963, DOI 10.1517/17425247.2016.1171315
   Pérez-Segura P, 2016, CLIN TRANSL ONCOL, V18, P805, DOI 10.1007/s12094-015-1444-2
   Perry JR, 2010, J CLIN ONCOL, V28, P2051, DOI 10.1200/JCO.2009.26.5520
   Platten M, 2021, NATURE, V592, P463, DOI 10.1038/s41586-021-03363-z
   Preusser M, 2023, NEURO-ONCOLOGY, V25, P631, DOI 10.1093/neuonc/noac281
   Qin A, 2021, NEURO-ONCOL ADV, V3, P0, DOI 10.1093/noajnl/vdab133
   Rampling R, 2016, CLIN CANCER RES, V22, P4776, DOI 10.1158/1078-0432.CCR-16-0506
   Reardon DA, 2020, JAMA ONCOL, V6, P1003, DOI 10.1001/jamaoncol.2020.1024
   Roberts JW, 2022, J NEURO-ONCOL, V157, P237, DOI 10.1007/s11060-022-03974-0
   Robins HI, 2016, J NEURO-ONCOL, V126, P309, DOI 10.1007/s11060-015-1966-z
   Roth P, 2021, J CLIN ONCOL, V39, P0, DOI 10.1200/JCO.2021.39.15_suppl.2004
   Ruigrok EAM, 2022, EUR J NUCL MED MOL I, V49, P4440, DOI 10.1007/s00259-022-05926-2
   Ryken TC, 2014, J NEURO-ONCOL, V118, P479, DOI 10.1007/s11060-013-1336-7
   Sachdeva S, 2022, BRAIN SCI, V12, P0, DOI 10.3390/brainsci12060742
   Scoccianti S, 2021, CRIT REV ONCOL HEMAT, V157, P0, DOI 10.1016/j.critrevonc.2020.103184
   Silberman S, 2021, NEURO-ONCOLOGY, V23, P193
   Sim HW, 2021, NEURO-ONCOLOGY, V23, P1736, DOI 10.1093/neuonc/noab111
   Skaga E, 2021, NEURO-ONCOL ADV, V3, P0, DOI 10.1093/noajnl/vdab008
   Stupp R, 2005, NEW ENGL J MED, V352, P987, DOI 10.1056/NEJMoa043330
   Stupp R, 2012, EUR J CANCER, V48, P2192, DOI 10.1016/j.ejca.2012.04.011
   Suchorska B, 2016, NEURO-ONCOLOGY, V18, P549, DOI 10.1093/neuonc/nov326
   Taal W, 2014, LANCET ONCOL, V15, P943, DOI 10.1016/S1470-2045(14)70314-6
   Tan L, 2021, CLIN NEUROPHARMACOL, V44, P216, DOI 10.1097/WNF.0000000000000452
   Taylor JW, 2018, J NEURO-ONCOL, V140, P477, DOI 10.1007/s11060-018-2977-3
   Teicher BA, 2015, BIOCHEM PHARMACOL, V96, P1, DOI 10.1016/j.bcp.2015.04.008
   Tian H, 1997, GENE DEV, V11, P72, DOI 10.1101/gad.11.1.72
   Todo T, 2022, NAT MED, V28, P1630, DOI 10.1038/s41591-022-01897-x
   Towner RA, 2021, AM J NUCL MED MOLEC, V11, P363
   van den Bent M, 2020, NEURO-ONCOLOGY, V22, P684, DOI 10.1093/neuonc/noz222
   van Solinge TS, 2022, NAT REV NEUROL, V18, P221, DOI 10.1038/s41582-022-00621-0
   Verhaak RGW, 2010, CANCER CELL, V17, P98, DOI 10.1016/j.ccr.2009.12.020
   Vogelbaum MA, 2020, NEURO-ONCOLOGY, V22, P1568, DOI 10.1093/neuonc/noaa149
   Vredenburgh JJ, 2007, J CLIN ONCOL, V25, P4722, DOI 10.1200/JCO.2007.12.2440
   Walbert T, 2014, NEURO-ONCOL PRACT, V1, P3, DOI 10.1093/nop/npt004
   Wann A, 2018, J NEURO-ONCOL, V137, P409, DOI 10.1007/s11060-017-2731-2
   Weller M, 2021, NAT REV CLIN ONCOL, V18, P170, DOI 10.1038/s41571-020-00447-z
   Weller M, 2020, CANCER TREAT REV, V87, P0, DOI 10.1016/j.ctrv.2020.102029
   Weller M, 2017, LANCET ONCOL, V18, P1373, DOI 10.1016/S1470-2045(17)30517-X
   Wen PY, 2022, LANCET ONCOL, V23, P53, DOI 10.1016/S1470-2045(21)00578-7
   Wen PY, 2019, CLIN CANCER RES, V25, P5799, DOI 10.1158/1078-0432.CCR-19-0261
   Wen PY, 2019, J CLIN ONCOL, V37, P741, DOI 10.1200/JCO.18.01207
   Wen PY, 2017, J CLIN ONCOL, V35, P2439, DOI 10.1200/JCO.2017.72.7511
   Wheeler LA, 2016, NEURO-ONCOLOGY, V18, P1137, DOI 10.1093/neuonc/now002
   WHO Classification of Tumours Editorial Board, 2021, WHO CLASSIFICATION OF TUMOURS SERIES, V6, P0
   Wick W, 2019, NEURO-ONCOLOGY, V21, P95, DOI 10.1093/neuonc/noy161
   Wick W, 2017, NEW ENGL J MED, V377, P1954, DOI 10.1056/NEJMoa1707358
   Xu HX, 2017, J HEMATOL ONCOL, V10, P0, DOI 10.1186/s13045-017-0467-2
   Yin SM, 2012, CLIN CANCER RES, V18, P6623, DOI 10.1158/1078-0432.CCR-12-0861
   Yung WKA, 2000, BRIT J CANCER, V83, P588, DOI 10.1054/bjoc.2000.1316
   Zeng JY, 2021, FRONT IMMUNOL, V12, P0, DOI 10.3389/fimmu.2021.721830
   Zhang M, 2022, CURR NEUROL NEUROSCI, V22, P1, DOI 10.1007/s11910-022-01176-9
   Zhang Q, 2018, STEM CELL RES THER, V9, P0, DOI 10.1186/s13287-018-0977-z
   Zhang SO, 2022, J NANOBIOTECHNOL, V20, P0, DOI 10.1186/s12951-022-01464-z
   Zhao Tong, 2022, CHIN NEUROSURG J, V8, P2, DOI 10.1186/s41016-021-00269-7
   Zimna A, 2015, BIOMED RES INT, V2015, P0, DOI 10.1155/2015/549412
NR 162
TC 15
Z9 16
U1 0
U2 14
PU DOVE MEDICAL PRESS LTD
PI ALBANY
PA PO BOX 300-008, ALBANY, AUCKLAND 0752, NEW ZEALAND
SN 1178-6930
EI 
J9 ONCOTARGETS THER
JI OncoTargets Ther.
PD JUN 15
PY 2023
VL 16
IS 
BP 71
EP 86
DI 10.2147/OTT.S366371
PG 16
WC Biotechnology & Applied Microbiology; Oncology
SC Biotechnology & Applied Microbiology; Oncology
GA 8O4ZB
UT WOS:000925843400001
PM 36721854
DA 2025-02-17
ER

PT J
AU Zhou, F
   Zeng, LF
   Chen, X
   Zhou, F
   Zhang, Z
   Yuan, YX
   Wang, HP
   Yao, HY
   Tian, JT
   Liu, XJ
   Zhao, JX
   Huang, XB
   Pu, J
   Cho, WC
   Cao, JX
   Jiang, XL
AF Zhou, Fang
   Zeng, Lingfeng
   Chen, Xi
   Zhou, Fan
   Zhang, Zhen
   Yuan, Yixiao
   Wang, Heping
   Yao, Huayi
   Tian, Jintao
   Liu, Xujie
   Zhao, Jinxi
   Huang, Xiaobin
   Pu, Jun
   Cho, William C.
   Cao, Jianxiong
   Jiang, Xiulin
TI DUSP10 upregulation is a poor prognosticator and promotes cell proliferation and migration in glioma
SO FRONTIERS IN ONCOLOGY
LA English
DT Article
DE glioma; DUSP10; prognosticator; cell proliferation; cell migration
ID signaling pathway; cancer cells; methylation; expression; phosphatases; radiotherapy; temozolomide; exhaustion; biology; target
AB Dual-specificity phosphatase 10 (DUSP10) correlates with inflammation, cytokine secretion, cell proliferation, survival, and apoptosis. However, its role in glioma is unclear. Herein, we sought to examine the expression and the underlying carcinogenic mechanisms of DUSP10 action in glioma. DUSP10 expression in glioma was significantly higher than that in normal brain tissues. High DUSP10 expression indicated adverse clinical outcomes in glioma patients. Increased DUSP10 expression correlated significantly with clinical features in glioma. Univariate Cox analysis showed that high DUSP10 expression was a potential independent marker of poor prognosis in glioma. Furthermore, DUSP10 expression in glioma correlated negatively with its DNA methylation levels. DNA methylation level of DUSP10 also correlated negatively with poor prognosis in glioma. More importantly, DUSP10 expression correlated positively with the infiltration of B cells, CD4+ T cells, CD8+ T cells, neutrophils, macrophages, and dendritic cells in glioma. Gene set enrichment analysis (GSEA) and Kyoto Encyclopedia of Genes and Genomes (KEGG) enrichment analysis confirmed that DUSP10 participated in signaling pathways involved in focal adhesion, TNF cascade, Th17 cell differentiation, and NF-kappa B cascade. Finally, we uncovered that DUSP10 was dramatically upregulated in glioblastoma (GBM) cells and that the knockdown of DUSP10 inhibited glioma cell proliferation and migration. Our findings suggested that DUSP10 may serve as a potential prognostic biomarker in glioma.
C1 [Zhou, Fang] Hunan Univ Chinese Med, Changsha, Peoples R China.
   [Zhou, Fang; Zhang, Zhen] Hunan Acad Tradit Chinese Med, Affiliated Hosp, Dept Oncol, Changsha, Peoples R China.
   [Zeng, Lingfeng] Prince Wales Hosp, Carol & Richard Yu Peritoneal Dialysis Res Ctr, Dept Med & Therapeut, Shatin, Hong Kong, Peoples R China.
   [Zeng, Lingfeng] Chinese Univ Hong Kong, Li Ka Shing Inst Hlth Sci LiHS, Fac Med, Shatin, Hong Kong, Peoples R China.
   [Chen, Xi; Wang, Heping; Yao, Huayi; Tian, Jintao; Liu, Xujie; Zhao, Jinxi; Huang, Xiaobin; Pu, Jun] Kunming Med Univ, Dept Neurosurg, Affiliated Hosp 2, Kunming, Peoples R China.
   [Zhou, Fan] Kunming Med Univ, Dept Hematol, Affiliated Hosp 2, Kunming, Yunnan, Peoples R China.
   [Yuan, Yixiao] Chongqing Med Univ, Affiliated Hosp 1, Key Lab Mol Oncol & Epigenet, Chongqing, Peoples R China.
   [Cho, William C.] Queen Elizabeth Hosp, Dept Clin Oncol, Hong Kong, Peoples R China.
   [Cao, Jianxiong] Hunan Univ Chinese Med, Dept Oncol, Hosp 1, Changsha, Peoples R China.
   [Jiang, Xiulin] Univ Chinese Acad Sci, Kunming Coll Life Sci, Beijing, Peoples R China.
C3 Hunan University of Chinese Medicine; Chinese University of Hong Kong; Prince of Wales Hospital; Chinese University of Hong Kong; Kunming Medical University; Kunming Medical University; Chongqing Medical University; Hunan University of Chinese Medicine; Chinese Academy of Sciences; University of Chinese Academy of Sciences, CAS
RP Cho, WC (通讯作者)，Queen Elizabeth Hosp, Dept Clin Oncol, Hong Kong, Peoples R China.; Cao, JX (通讯作者)，Hunan Univ Chinese Med, Dept Oncol, Hosp 1, Changsha, Peoples R China.; Jiang, XL (通讯作者)，Univ Chinese Acad Sci, Kunming Coll Life Sci, Beijing, Peoples R China.
EM chocs@ha.org.hk; 003998@hnucm.edu.cn; jiangxiulin@mail.kiz.ac.cn
FU Yunnan Applied Basic Research Projects [2017FE467, 2018FE001]
CR Banerjee S, 2017, DRUGS, V77, P521, DOI 10.1007/s40265-017-0701-9
   Baumert BG, 2016, LANCET ONCOL, V17, P1521, DOI 10.1016/S1470-2045(16)30313-8
   Chen R, 2017, NEUROTHERAPEUTICS, V14, P284, DOI 10.1007/s13311-017-0519-x
   Douw L, 2009, LANCET NEUROL, V8, P810, DOI 10.1016/S1474-4422(09)70204-2
   Finch AR, 2012, CELL SIGNAL, V24, P1002, DOI 10.1016/j.cellsig.2011.12.021
   Gusyatiner O, 2018, SEMIN CANCER BIOL, V51, P50, DOI 10.1016/j.semcancer.2017.11.010
   Han DL, 2019, NATURE, V566, P270, DOI 10.1038/s41586-019-0916-x
   He GS, 2014, BIOMED PHARMACOTHER, V68, P25, DOI 10.1016/j.biopha.2013.11.004
   He PC, 2021, EMBO J, V40, P0, DOI 10.15252/embj.2020105977
   Jiménez-Martínez M, 2019, CANCERS, V11, P0, DOI 10.3390/cancers11111767
   Jiménez-Martínez M, 2019, INT J MOL SCI, V20, P0, DOI 10.3390/ijms20071626
   Karachi A, 2018, NEURO-ONCOLOGY, V20, P1566, DOI 10.1093/neuonc/noy072
   Kim CG, 2021, J HEPATOL, V74, P0, DOI 10.1016/j.jhep.2020.08.010
   Koul D, 2006, BIOCHEM BIOPH RES CO, V350, P463, DOI 10.1016/j.bbrc.2006.09.077
   Kulis M, 2010, ADV GENET, V70, P27, DOI 10.1016/S0065-2660(10)70002-X
   Li HN, 2021, FRONT ONCOL, V11, P0, DOI 10.3389/fonc.2021.698278
   Li TW, 2017, CANCER RES, V77, PE108, DOI 10.1158/0008-5472.CAN-17-0307
   Li ZG, 2008, CHEM REV, V108, P3239, DOI 10.1021/cr068434l
   Lin HC, 2018, ENVIRON TOXICOL, V33, P269, DOI 10.1002/tox.22514
   Liu CJ, 2018, BIOINFORMATICS, V34, P3771, DOI 10.1093/bioinformatics/bty411
   Lucci MA, 2010, CELL ONCOL, V32, P361, DOI 10.3233/CLO-2010-0520
   Mirzaei R, 2017, TRENDS IMMUNOL, V38, P104, DOI 10.1016/j.it.2016.11.005
   Ng KY, 2017, CANCER RES, V77, P4602, DOI 10.1158/0008-5472.CAN-16-3456
   Ostrom QT, 2015, CANCER TREAT RES, V163, P1, DOI 10.1007/978-3-319-12048-5_1
   Romani M, 2018, FRONT ONCOL, V8, P0, DOI 10.3389/fonc.2018.00464
   Shen SP, 2020, CANCER BIOL MED, V17, P555, DOI 10.20892/j.issn.2095-3941.2020.0027
   Shi HL, 2019, MOL CELL, V74, P640, DOI 10.1016/j.molcel.2019.04.025
   Vasaikar SV, 2018, NUCLEIC ACIDS RES, V46, PD956, DOI 10.1093/nar/gkx1090
   Vlad G, 2012, EXP MOL PATHOL, V93, P294, DOI 10.1016/j.yexmp.2012.09.011
   Wang X, 2019, J EXP CLIN CANC RES, V38, P0, DOI 10.1186/s13046-019-1085-3
   Wei J, 2020, NEURO-ONCOLOGY, V22, P180, DOI 10.1093/neuonc/noz212
   Wesseling P, 2018, NEUROPATH APPL NEURO, V44, P139, DOI 10.1111/nan.12432
   Wick W, 2014, NAT REV NEUROL, V10, P372, DOI 10.1038/nrneurol.2014.100
   Wierzbicki K, 2020, CURR ONCOL REP, V22, P0, DOI 10.1007/s11912-020-0877-0
   Woroniecka K, 2018, CLIN CANCER RES, V24, P4175, DOI 10.1158/1078-0432.CCR-17-1846
   Xu HS, 2022, CANCER IMMUNOL IMMUN, V71, P645, DOI 10.1007/s00262-021-03022-2
   Yamamoto T, 2018, NAT COMMUN, V9, P0, DOI 10.1038/s41467-018-06468-8
   Yan H, 2009, NEW ENGL J MED, V360, P765, DOI 10.1056/NEJMoa0808710
   Yue YN, 2015, GENE DEV, V29, P1343, DOI 10.1101/gad.262766.115
   Zeng T, 2015, FRONT BIOSCI-LANDMRK, V20, P1104, DOI 10.2741/4362
   Zhang YL, 2004, NATURE, V430, P793, DOI 10.1038/nature02764
   Zhao BXS, 2017, NAT REV MOL CELL BIO, V18, P31, DOI 10.1038/nrm.2016.132
NR 42
TC 1
Z9 1
U1 0
U2 6
PU FRONTIERS MEDIA SA
PI LAUSANNE
PA AVENUE DU TRIBUNAL FEDERAL 34, LAUSANNE, CH-1015, SWITZERLAND
SN 2234-943X
EI 
J9 FRONT ONCOL
JI Front. Oncol.
PD JAN 11
PY 2023
VL 12
IS 
BP 
EP 
DI 10.3389/fonc.2022.1050756
PG 17
WC Oncology
SC Oncology
GA 8G1LL
UT WOS:000920111400001
PM 36713584
DA 2025-02-17
ER

PT J
AU Pour, ME
   Moghadam, SG
   Shirkhani, P
   Sahebkar, A
   Mosaffa, F
AF Pour, Mehrshad Ebrahim
   Moghadam, Samin Ghorbani
   Shirkhani, Parian
   Sahebkar, Amirhossein
   Mosaffa, Fatemeh
TI Therapeutic cell-based vaccines for glioblastoma multiforme
SO MEDICAL ONCOLOGY
LA English
DT Review
DE Glioblastoma; Vaccine; Dendritic cell; Tumor cell vaccine; Immunotherapy
ID dendritic cells; vaccination; immunotherapy; challenges; strategy; barriers; adverse; future; trial
AB Glioblastoma multiforme (GBM), a highly aggressive tumor, poses significant challenges in achieving successful treatment outcomes. Conventional therapeutic modalities including surgery, radiation, and chemotherapy have demonstrated limited efficacy, primarily attributed to the complexities associated with drug delivery to the tumor site and tumor heterogeneity. To address this critical need for innovative therapies, the potential of cancer vaccines utilizing tumor cells and dendritic cells has been explored for GBM treatment. This article provides a comprehensive review of therapeutic vaccinations employing cell-based vaccine strategies for the management of GBM. A meticulous evaluation of 45 clinical trials involving more than 1500 participants revealed that cell-based vaccinations have exhibited favorable safety profiles with minimal toxicity. Moreover, these vaccines have demonstrated modest improvements in overall survival and progression-free survival among patients. However, certain limitations still persist. Notably, there is a need for advancements in the development of potent antigens to evoke immune responses, as well as the optimization of dosage regimens. Consequently, while cell-based vaccinations show promise as a potential therapeutic approach for GBM, further research is imperative to overcome the current limitations. The ultimate objective is to surmount these obstacles and establish cell-based vaccinations as a standard therapeutic modality for GBM.
C1 [Pour, Mehrshad Ebrahim; Moghadam, Samin Ghorbani; Shirkhani, Parian] Mashhad Univ Med Sci, Sch Pharm, Dept Pharmaceut Biotechnol, Mashhad, Iran.
   [Sahebkar, Amirhossein; Mosaffa, Fatemeh] Mashhad Univ Med Sci, Pharmaceut Technol Inst, Biotechnol Res Ctr, Mashhad, Iran.
C3 Mashhad University of Medical Sciences; Mashhad University of Medical Sciences
RP Mosaffa, F (通讯作者)，Mashhad Univ Med Sci, Pharmaceut Technol Inst, Biotechnol Res Ctr, Mashhad, Iran.
EM mosaffaf@mums.ac.ir
CR Aly A, 2020, NEURO-ONCOL PRACT, V7, P164, DOI 10.1093/nop/npz042
   Arora A, 2019, CANCER BIOL THER, V20, P1083, DOI 10.1080/15384047.2019.1599662
   Arrieta VA, 2023, J CLIN INVEST, V133, P0, DOI 10.1172/JCI163447
   Arvanitis CD, 2020, NAT REV CANCER, V20, P26, DOI 10.1038/s41568-019-0205-x
   Balan S, 2019, INT REV CEL MOL BIO, V348, P1, DOI 10.1016/bs.ircmb.2019.07.004
   Barrascout E, 2021, J ONCOL PHARM PRACT, V27, P842, DOI 10.1177/1078155220940396
   Bernard-Arnoux F, 2016, NEURO-ONCOLOGY, V18, P1129, DOI 10.1093/neuonc/now102
   Boudousquié C, 2020, VACCINES-BASEL, V8, P0, DOI 10.3390/vaccines8010025
   Bruinsmann FA, 2019, MOLECULES, V24, P0, DOI 10.3390/molecules24234312
   Chang CN, 2011, J CLIN NEUROSCI, V18, P1048, DOI 10.1016/j.jocn.2010.11.034
   Chiang CLL, 2006, CANCER IMMUNOL IMMUN, V55, P1384, DOI 10.1007/s00262-006-0127-9
   Chiang CLL, 2011, J TRANSL MED, V9, P0, DOI 10.1186/1479-5876-9-198
   Chiang CLL, 2013, CLIN CANCER RES, V19, P4801, DOI 10.1158/1078-0432.CCR-13-1185
   Cintolo JA, 2012, FUTURE ONCOL, V8, P1273, DOI 10.2217/FON.12.125
   Da Ros M, 2018, INT J MOL SCI, V19, P0, DOI 10.3390/ijms19102879
   Dymova MA, 2021, INT J MOL SCI, V22, P0, DOI 10.3390/ijms22126385
   Fisher R, 2013, BRIT J CANCER, V108, P479, DOI 10.1038/bjc.2012.581
   Franceschi E, 2017, CNS DRUGS, V31, P675, DOI 10.1007/s40263-017-0454-8
   Frederico SC, 2021, FRONT ONCOL, V11, P0, DOI 10.3389/fonc.2021.672508
   Ganipineni LP, 2018, J CONTROL RELEASE, V281, P42, DOI 10.1016/j.jconrel.2018.05.008
   Hanif Farina, 2017, ASIAN PAC J CANCER PREV, V18, P3
   Hu JL, 2022, CLIN CANCER RES, V28, P689, DOI 10.1158/1078-0432.CCR-21-2867
   Jackson C, 2013, IMMUNOTHERAPY-UK, V5, P155, DOI 10.2217/IMT.12.155
   Janjua TI, 2021, ADV DRUG DELIVER REV, V171, P108, DOI 10.1016/j.addr.2021.01.012
   Kanaly C, 2010, NEUROSURG CLIN N AM, V21, P95, DOI 10.1016/j.nec.2009.09.001
   Khatami SH, 2023, MOL NEUROBIOL, V60, P4659, DOI 10.1007/s12035-023-03365-0
   Kong ZR, 2018, HUM VACC IMMUNOTHER, V14, P255, DOI 10.1080/21645515.2017.1388481
   Liau LM, 2023, JAMA ONCOL, V9, P112, DOI 10.1001/jamaoncol.2022.5370
   Liau LM, 2005, CLIN CANCER RES, V11, P5515, DOI 10.1158/1078-0432.CCR-05-0464
   Lv L, 2020, INT IMMUNOPHARMACOL, V83, P0, DOI 10.1016/j.intimp.2020.106336
   Minasian LM, 2022, PATIENT-RELAT OUTCOM, V13, P249, DOI 10.2147/PROM.S256567
   Mo FCS, 2021, INT J MOL SCI, V22, P0, DOI 10.3390/ijms222312654
   Munson PV, 2022, CANCER VACCINES AS IMMUNOTHERAPY OF CANCER, V0, PP109, DOI 10.1016/B978-0-12-823901-8.00003-0
   Narita Y, 2015, THER CLIN RISK MANAG, V11, P1759, DOI 10.2147/TCRM.S58289
   Neth BJ, 2023, PHARMACEUTICS, V15, P0, DOI 10.3390/pharmaceutics15041134
   Oh HC, 2020, J CANCER RES CLIN, V146, P2817, DOI 10.1007/s00432-020-03330-7
   Plautz GE, 1998, J NEUROSURG, V89, P42, DOI 10.3171/jns.1998.89.1.0042
   Reardon DA, 2017, SEMIN IMMUNOPATHOL, V39, P225, DOI 10.1007/s00281-016-0616-7
   Rominiyi O, 2021, BRIT J CANCER, V124, P697, DOI 10.1038/s41416-020-01136-5
   Sayegh ET, 2014, J NEURO-ONCOL, V119, P531, DOI 10.1007/s11060-014-1502-6
   Sevastre AS, 2021, EXP THER MED, V22, P0, DOI 10.3892/etm.2021.10844
   Shireman JM, 2023, AGING CELL, V22, P0, DOI 10.1111/acel.13864
   Sloan A E, 2000, NEUROSURG FOCUS, V9, P0
   Stephens AJ, 2021, FRONT IMMUNOL, V12, P0, DOI 10.3389/fimmu.2021.696791
   Strome SE, 2002, CANCER RES, V62, P1884
   Stupp R, 2015, JAMA-J AM MED ASSOC, V314, P2535, DOI 10.1001/jama.2015.16669
   Tanyi JL, 2018, SCI TRANSL MED, V10, P0, DOI 10.1126/scitranslmed.aao5931
   Thomas Alissa A, 2013, CNS ONCOL, V2, P331, DOI 10.2217/cns.13.29
   da Cunha MLV, 2019, REV ASSOC MED BRAS, V65, P424, DOI 10.1590/1806-9282.65.3.424
   Vik-Mo EO, 2013, CANCER IMMUNOL IMMUN, V62, P1499, DOI 10.1007/s00262-013-1453-3
   Weller M, 2021, NAT REV CLIN ONCOL, V18, P170, DOI 10.1038/s41571-020-00447-z
   Wen PY, 2019, CLIN CANCER RES, V25, P5799, DOI 10.1158/1078-0432.CCR-19-0261
   Wick W, 2018, THER ADV NEUROL DISO, V11, P0, DOI 10.1177/1756286418790452
   Xiao ZZ, 2020, FRONT NEUROL, V11, P0, DOI 10.3389/fneur.2020.01036
   Yang Q, 2021, INT J NANOMED, V16, P185, DOI 10.2147/IJN.S286221
   Zhan CY, 2012, CURR PHARM BIOTECHNO, V13, P2380, DOI 10.2174/138920112803341798
   Zhao MN, 2020, THERANOSTICS, V10, P1355, DOI 10.7150/thno.38147
   Zhao Tong, 2022, CHIN NEUROSURG J, V8, P2, DOI 10.1186/s41016-021-00269-7
NR 58
TC 0
Z9 0
U1 0
U2 4
PU HUMANA PRESS INC
PI TOTOWA
PA 999 RIVERVIEW DRIVE SUITE 208, TOTOWA, NJ 07512 USA
SN 1357-0560
EI 1559-131X
J9 MED ONCOL
JI Med. Oncol.
PD NOV 12
PY 2023
VL 40
IS 12
BP 
EP 
DI 10.1007/s12032-023-02220-5
PG 14
WC Oncology
SC Oncology
GA X7VQ2
UT WOS:001100485000001
PM 37952224
DA 2025-02-17
ER

PT J
AU Li, P
   Jia, LA
   Bian, XB
   Tan, ST
AF Li, Ping
   Jia, Linan
   Bian, Xiaobo
   Tan, Shutao
TI Application of Engineered Dendritic Cell Vaccines in Cancer Immunotherapy: Challenges and Opportunities
SO CURRENT TREATMENT OPTIONS IN ONCOLOGY
LA English
DT Review
DE Cancer; Dendritic cell; Vaccines; Immunotherapy
ID immune-response; metastatic melanoma; malignant-melanoma; glioma-cells; phase-i/ii; vaccination; leukemia; antigen; suppression; inhibition
AB The primary objective of this study is to evaluate the effectiveness of cancer vaccines containing genetically modified dendritic cells (DCs) in inducing transformational immune responses. This paper sheds considerable light on DCs' function in advancing treatment techniques. This objective is achieved by thoroughly analyzing the many facets of DCs and their strategic integration into cancer treatment. Due to their role as immune response regulators, DCs can potentially enhance cancer treatment strategies. DCs have the potential to revolutionize immunotherapy, as shown by a comprehensive analysis of their numerous characteristics. The review deftly transitions from examining the fundamentals of preclinical research to delving into the complexities of clinical implementation while acknowledging the inherent challenges in translating DC vaccine concepts into tangible progress. The analysis also emphasizes the potential synergistic outcomes that can be achieved by combining DC vaccines with established pharmaceuticals, thereby emphasizing the importance of employing a holistic approach to enhance treatment efficacy. Despite the existence of transformative opportunities, advancement is hindered by several obstacles. The exhaustive analysis of technical complexities, regulatory dynamics, and upcoming challenges provides valuable insights for overcoming obstacles requiring strategic navigation to incorporate DC vaccines successfully. This document provides a comprehensive analysis of the developments in DC-based immunotherapy, concentrating on its potential to transform cancer therapy radically.
C1 [Li, Ping] China Med Univ, Shengjing Hosp, Ctr Reprod Med, Shenyang 110004, Peoples R China.
   [Jia, Linan; Tan, Shutao] China Med Univ, Dept Radiol, Shengjing Hosp, 36 Sanhao St, Shenyang 110004, Peoples R China.
   [Bian, Xiaobo] China Med Univ, Dept Oncol, Shengjing Hosp, Shenyang 110004, Peoples R China.
C3 China Medical University; China Medical University; China Medical University
RP Tan, ST (通讯作者)，China Med Univ, Dept Radiol, Shengjing Hosp, 36 Sanhao St, Shenyang 110004, Peoples R China.
EM tanst@sj-hospital.org
CR Aarntzen EHJG, 2013, CANCER RES, V73, P19, DOI 10.1158/0008-5472.CAN-12-1127
   Abbasi S, 2023, CANCER MED-US, V12, P7844, DOI 10.1002/cam4.5551
   Akasaki Y, 2001, J IMMUNOTHER, V24, P106, DOI 10.1097/00002371-200103000-00004
   Amberger DC, 2020, TRANSFUS MED HEMOTH, V47, P432, DOI 10.1159/000512452
   Amos SM, 2011, BLOOD, V118, P499, DOI 10.1182/blood-2011-01-325266
   Anderson DA, 2021, NAT REV IMMUNOL, V21, P101, DOI 10.1038/s41577-020-00413-x
   Ando K, 2017, J RADIAT RES, V58, P446, DOI 10.1093/jrr/rrx005
   Andtbacka RHI, 2015, J CLIN ONCOL, V33, P2780, DOI 10.1200/JCO.2014.58.3377
   Anguille S, 2015, PHARMACOL REV, V67, P731, DOI 10.1124/pr.114.009456
   Aspord C, 2012, J INVEST DERMATOL, V132, P2395, DOI 10.1038/jid.2012.152
   Avigan DE, 2007, J IMMUNOTHER, V30, P749, DOI 10.1097/CJI.0b013e3180de4ce8
   Banchereau J, 2001, CANCER RES, V61, P6451
   BarrattBoyes SM, 1997, ADV EXP MED BIOL, V417, P71
   Bennaceur K, 2008, CANCER LETT, V272, P186, DOI 10.1016/j.canlet.2008.05.017
   Bol KF, 2019, J IMMUNOTHER CANCER, V7, P0, DOI 10.1186/s40425-019-0580-6
   Bonaccorsi I, 2013, IMMUNOL LETT, V155, P6, DOI 10.1016/j.imlet.2013.09.021
   Bondanza A, 2004, J EXP MED, V200, P1157, DOI 10.1084/jem.20040327
   Breton G, 2015, J EXP MED, V212, P401, DOI 10.1084/jem.20141441
   Bronte V, 2009, J IMMUNOTHER, V32, P1, DOI 10.1097/CJI.0b013e3181837276
   Brown CC, 2019, CELL, V179, P846, DOI 10.1016/j.cell.2019.09.035
   Carlson RD, 2020, TOXINS, V12, P0, DOI 10.3390/toxins12040241
   Carreno BM, 2013, J CLIN INVEST, V123, P3383, DOI 10.1172/JCI68395
   Castro JE, 2012, CANCER RES, V72, P2937, DOI 10.1158/0008-5472.CAN-11-3368
   Collin M, 2018, IMMUNOLOGY, V154, P3, DOI 10.1111/imm.12888
   Cui Y, 2013, ONCOL LETT, V6, P537, DOI 10.3892/ol.2013.1376
   Curti A, 2010, HAEMATOL-HEMATOL J, V95, P2022, DOI 10.3324/haematol.2010.025924
   Dehbokri SG, 2023, CURR MOL MED, V23, P521, DOI 10.2174/1566524022666220610094716
   Dhodapkar MV, 2001, J EXP MED, V193, P233, DOI 10.1084/jem.193.2.233
   Draube A, 2011, PLOS ONE, V6, P0, DOI 10.1371/journal.pone.0018801
   Eisenbarth SC, 2019, NAT REV IMMUNOL, V19, P89, DOI 10.1038/s41577-018-0088-1
   Fabre JW, 2001, NAT MED, V7, P649, DOI 10.1038/89008
   Fong L, 2001, J IMMUNOL, V166, P4254, DOI 10.4049/jimmunol.166.6.4254
   Fu CM, 2020, VACCINES-BASEL, V8, P0, DOI 10.3390/vaccines8040706
   Garg AD, 2017, TRENDS IMMUNOL, V38, P577, DOI 10.1016/j.it.2017.05.006
   Gargett T, 2018, CANCER IMMUNOL IMMUN, V67, P1461, DOI 10.1007/s00262-018-2207-z
   Gilliet M, 2003, BLOOD, V102, P36, DOI 10.1182/blood-2002-07-2274
   Gu YZ, 2020, ACTA PHARMACOL SIN, V41, P959, DOI 10.1038/s41401-020-0415-5
   Guermonprez P, 2002, ANNU REV IMMUNOL, V20, P621, DOI 10.1146/annurev.immunol.20.100301.064828
   Haenssle HA, 2004, J IMMUNOTHER, V27, P147, DOI 10.1097/00002371-200403000-00008
   Haniffa M, 2013, ONCOIMMUNOLOGY, V2, P0, DOI 10.4161/onci.23140
   Haniffa M, 2013, ADV IMMUNOL, V120, P1, DOI 10.1016/B978-0-12-417028-5.00001-6
   Harari A, 2020, NAT REV DRUG DISCOV, V19, P635, DOI 10.1038/s41573-020-0074-8
   Hilligan KL, 2020, CELL MOL IMMUNOL, V17, P587, DOI 10.1038/s41423-020-0465-0
   Homma S, 2006, CLIN EXP IMMUNOL, V144, P41, DOI 10.1111/j.1365-2249.2006.03029.x
   Isazadeh A, 2021, J CELL PHYSIOL, V236, P791, DOI 10.1002/jcp.29905
   Isazadeh H, 2023, MOL BIOL REP, V50, P9529, DOI 10.1007/s11033-023-08749-y
   Ji YS, 2020, VACCINE, V38, P3811, DOI 10.1016/j.vaccine.2020.03.042
   Jongbloed SL, 2010, J EXP MED, V207, P1247, DOI 10.1084/jem.20092140
   Kaboli PJ, 2022, AM J CANCER RES, V12, P1671
   Karthaus N, 2012, AM J PATHOL, V181, P733, DOI 10.1016/j.ajpath.2012.05.012
   Kikuchi T, 2004, J IMMUNOTHER, V27, P452, DOI 10.1097/00002371-200411000-00005
   Kozani PS, 2021, TRENDS MED SCI, V1, P0
   Krause SW, 2002, J IMMUNOTHER, V25, P421, DOI 10.1097/00002371-200209000-00006
   Lee DC, 2004, CANCER IMMUNOL IMMUN, V53, P275, DOI 10.1007/s00262-003-0432-5
   Leonhartsberger N, 2012, CANCER IMMUNOL IMMUN, V61, P1407, DOI 10.1007/s00262-012-1207-7
   Liu J, 2022, J HEMATOL ONCOL, V15, P0, DOI 10.1186/s13045-022-01247-x
   Liu YY, 2021, J HEMATOL ONCOL, V14, P0, DOI 10.1186/s13045-021-01134-x
   Madan RA, 2010, ONCOLOGIST, V15, P969, DOI 10.1634/theoncologist.2010-0129
   Maeng HM, 2021, FRONT ONCOL, V11, P0, DOI 10.3389/fonc.2021.789078
   Vo MC, 2017, EXP HEMATOL, V46, P48, DOI 10.1016/j.exphem.2016.11.004
   Mehralizadeh H, 2023, PATHOL RES PRACT, V247, P0, DOI 10.1016/j.prp.2023.154528
   Mody N, 2015, EXPERT REV CLIN IMMU, V11, P213, DOI 10.1586/1744666X.2015.987663
   Morisaki T, 2021, IMMUNOL INVEST, V50, P562, DOI 10.1080/08820139.2020.1778721
   Morse MA, 1999, CLIN CANCER RES, V5, P1331
   Nagle SJ, 2016, CANCER J, V22, P27, DOI 10.1097/PPO.0000000000000166
   Nahas MR, 2019, BRIT J HAEMATOL, V185, P679, DOI 10.1111/bjh.15818
   OBrien LJ, 2019, CANCERS, V11, P0, DOI 10.3390/cancers11060875
   Okamoto Masato, 2016, WORLD J GASTROINTEST PHARMACOL THER, V7, P133, DOI 10.4292/wjgpt.v7.i1.133
   Palucka K, 2012, NAT REV CANCER, V12, P265, DOI 10.1038/nrc3258
   Palucka K, 2010, IMMUNITY, V33, P464, DOI 10.1016/j.immuni.2010.10.007
   Patente TA, 2019, FRONT IMMUNOL, V9, P0, DOI 10.3389/fimmu.2018.03176
   Plumas J, 2022, CURR OPIN ONCOL, V34, P161, DOI 10.1097/CCO.0000000000000815
   Ribas A, 2018, CELL, V174, P1031, DOI 10.1016/j.cell.2018.07.035
   Roddie H, 2006, BRIT J HAEMATOL, V133, P152, DOI 10.1111/j.1365-2141.2006.05997.x
   Rodríguez-Ruiz ME, 2018, ANN ONCOL, V29, P1312, DOI 10.1093/annonc/mdy089
   Rosenblatt J, 2011, J IMMUNOTHER, V34, P409, DOI 10.1097/CJI.0b013e31821ca6ce
   Sabado RL, 2017, CELL RES, V27, P74, DOI 10.1038/cr.2016.157
   Sakamaki I, 2014, LEUKEMIA, V28, P329, DOI 10.1038/leu.2013.177
   Saxena M, 2021, NAT REV CANCER, V21, P360, DOI 10.1038/s41568-021-00346-0
   Schmitt A, 2007, EXPERT REV ANTICANC, V7, P275, DOI 10.1586/14737140.7.3.275
   Shabani S, 2021, MED ONCOL, V38, P0, DOI 10.1007/s12032-021-01561-3
   Steinman RM, 2007, NATURE, V449, P419, DOI 10.1038/nature06175
   Steinman RM, 2012, ANNU REV IMMUNOL, V30, P1, DOI 10.1146/annurev-immunol-100311-102839
   Tel J, 2013, CANCER RES, V73, P1063, DOI 10.1158/0008-5472.CAN-12-2583
   Tesfatsion DA, 2014, IMMUNOTHERAPY-UK, V6, P485, DOI 10.2217/imt.14.12
   Tolouei AE, 2023, MOL BIOL REP, V50, P10461, DOI 10.1007/s11033-023-08826-2
   Trefzer U, 2000, INT J CANCER, V85, P618
   Trefzer U, 2005, VACCINE, V23, P2367, DOI 10.1016/j.vaccine.2005.01.081
   Van Acker HH, 2017, ONCOTARGET, V8, P13652, DOI 10.18632/oncotarget.14622
   van Beek JJP, 2016, ONCOIMMUNOLOGY, V5, P0, DOI 10.1080/2162402X.2016.1227902
   van Ee TJ, 2018, VACCINES-BASEL, V6, P0, DOI 10.3390/vaccines6030065
   Villani AC, 2017, SCIENCE, V356, P0, DOI 10.1126/science.aah4573
   WCULEK SK, 2020, NAT REV IMMUNOL, V20, P7, DOI 10.1038/S41577-019-0210-Z
   Willekens B, 2019, BMJ OPEN, V9, P0, DOI 10.1136/bmjopen-2019-030309
   Yamazaki C, 2013, J IMMUNOL, V190, P6071, DOI 10.4049/jimmunol.1202798
   Zhang YY, 2021, J HEMATOL ONCOL, V14, P0, DOI 10.1186/s13045-021-01179-y
   Zhao WD, 2018, CELL MOL IMMUNOL, V15, P187, DOI 10.1038/cmi.2017.105
NR 97
TC 1
Z9 1
U1 1
U2 9
PU SPRINGER
PI NEW YORK
PA ONE NEW YORK PLAZA, SUITE 4600, NEW YORK, NY, UNITED STATES
SN 1527-2729
EI 1534-6277
J9 CURR TREAT OPTION ON
JI Curr. Treat. Options Oncol.
PD DEC 15
PY 2023
VL 24
IS 12
BP 1703
EP 1719
DI 10.1007/s11864-023-01143-7
EA NOV 2023
PG 17
WC Oncology
SC Oncology
GA EL8B8
UT WOS:001100978100001
PM 37962824
DA 2025-02-17
ER

PT J
AU Zhou, Y
   Jiao, JJ
   Yang, RY
   Wen, BL
   Wu, QL
   Xu, LX
   Tong, XG
   Yan, H
AF Zhou, Yan
   Jiao, Jiji
   Yang, Rongyan
   Wen, Binli
   Wu, Qiaoli
   Xu, Lixia
   Tong, Xiaoguang
   Yan, Hua
TI Temozolomide-based sonodynamic therapy induces immunogenic cell death in glioma
SO CLINICAL IMMUNOLOGY
LA English
DT Article
DE Temozolomide; Immunogenic cell death; Sonodynamic therapy; Glioblastoma; Nanoliposome
ID endoplasmic-reticulum stress; adjuvant temozolomide; serine synthesis; glioblastoma; enhance; inflammasome; radiotherapy; concomitant; ultrasound; expression
AB Background: In our previous study, we found for the first time that temozolomide (TMZ), the first-line chemo-therapeutic agent for glioblastoma (GBM), can generate a large amount of reactive oxygen species (ROS) under ultrasound irradiation. Sonodynamic therapy (SDT) using TMZ as the sonosensitizer produced more potent antitumor effects than TMZ alone. Here, we further evaluate the effects of TMZ-based SDT on subcellular structures and investigate the immunogenic cell death (ICD)-inducing capability of TMZ-based SDT. Methods: The sonotoxic effects of TMZ were explored in LN229 and GL261 glioma cells. The morphology of endoplasmic reticulum and mitochondria was observed by transmission electron microscopy. The nuclear DNA damage was represented by gamma-H2AX staining. Bone marrow-derived dendritic cells (BMDCs) were employed to assess ICD-inducing capability of TMZ-based SDT. A cyclic arginine-glycine-aspartic (c(RGDyC))-modified nanoliposome drug delivery platform was used to improve the tumor targeting of SDT. Results: TMZ-based SDT had a greater inhibitory effect on glioma cells than TMZ alone. Transmission electron microscopy revealed that TMZ-based SDT caused endoplasmic reticulum dilation and mitochondrial swelling. In addition, endoplasmic reticulum stress response (ERSR), nuclear DNA damage and mitochondrial permeability transition pore (mPTP) opening were promoted in TMZ-based SDT group. Most importantly, we found that TMZ-based SDT could promote the "danger signals" produced by glioma cells and induce the maturation and acti-vation of BMDCs, which was associated with the mitochondrial DNA released into the cytoplasm in glioma cells. In vivo experiments showed that TMZ-based SDT could remodel glioma immune microenvironment and provoke durable and powerful anti-tumor immune responses. What's more, the engineered nanoliposome vector of TMZ conferred SDT tumor targeting, providing an option for safer clinical application of TMZ in combination with SDT in the future. Conclusions: TMZ-based SDT was capable of triggering ICD in glioma. The discovery of TMZ as a sonosensitizer have shown great promise in the treatment of GBM.
C1 [Zhou, Yan; Jiao, Jiji; Wen, Binli; Xu, Lixia; Tong, Xiaoguang; Yan, Hua] Tianjin Med Univ, Clin Coll Neurol Neurosurg & Neurorehabil, Tianjin 300350, Peoples R China.
   [Yang, Rongyan] Nankai Univ, Coll Environm Sci & Engn, Tianjin 300350, Peoples R China.
   [Wu, Qiaoli; Xu, Lixia; Tong, Xiaoguang; Yan, Hua] Tianjin Huanhu Hosp, Tianjin Neurosurg Inst, Tianjin Key Lab Cerebral Vasc & Neurodegenerat Dis, Tianjin 300350, Peoples R China.
   [Xu, Lixia; Tong, Xiaoguang; Yan, Hua] Tianjin Huanhu Hosp, Tianjin Neurosurg Inst, Tianjin Key Lab Cerebral Vasc & Neurodegenerat Dis, 6 Jizhao Rd, Tianjin 300350, Peoples R China.
C3 Tianjin Medical University; Nankai University
RP Xu, LX; Tong, XG; Yan, H (通讯作者)，Tianjin Huanhu Hosp, Tianjin Neurosurg Inst, Tianjin Key Lab Cerebral Vasc & Neurodegenerat Dis, 6 Jizhao Rd, Tianjin 300350, Peoples R China.
EM xu_lixia@163.com; tongxg@yahoo.com; yanhua20042007@sina.com
FU National Natural Science Foundation of China [82272759]; Tianjin Health Science and Technology Project [TJWJ2021MS030]; Tianjin key medical discipline (specialty) construction project [TJYXZDXK-022A]; Applied Basic Research Project of Tianjin Science and Technology Bureau [21JCZDJC00460]
CR BAGGIOLINI M, 1992, FEBS LETT, V307, P97, DOI 10.1016/0014-5793(92)80909-Z
   Baum RP, 2015, CANCER BIOTHER RADIO, V30, P152, DOI 10.1089/cbr.2014.1747
   Ben-Sasson SZ, 2009, P NATL ACAD SCI USA, V106, P7119, DOI 10.1073/pnas.0902745106
   Berges C, 2005, BIOCHEM BIOPH RES CO, V333, P896, DOI 10.1016/j.bbrc.2005.05.171
   Boyce M, 2006, CELL DEATH DIFFER, V13, P363, DOI 10.1038/sj.cdd.4401817
   Broz P, 2016, NAT REV IMMUNOL, V16, P407, DOI 10.1038/nri.2016.58
   Canavese G, 2018, CHEM ENG J, V340, P155, DOI 10.1016/j.cej.2018.01.060
   Chen HJ, 2014, DRUG DISCOV TODAY, V19, P502, DOI 10.1016/j.drudis.2014.01.010
   Fang J, 2011, ADV DRUG DELIVER REV, V63, P136, DOI 10.1016/j.addr.2010.04.009
   Filimon A, 2022, CELLS-BASEL, V11, P0, DOI 10.3390/cells11010120
   García N, 2005, LIFE SCI, V76, P2873, DOI 10.1016/j.lfs.2004.12.012
   Gedeon PC, 2020, EXPERT REV CLIN PHAR, V13, P1147, DOI 10.1080/17512433.2020.1817737
   Gross O, 2011, IMMUNOL REV, V243, P136, DOI 10.1111/j.1600-065X.2011.01046.x
   Guo QL, 2022, MILITARY MED RES, V9, P0, DOI 10.1186/s40779-022-00386-z
   Haissaguerre M, 2018, MOL METAB, V12, P98, DOI 10.1016/j.molmet.2018.04.002
   Hashiguchi K, 2009, METHODS MOL BIOL, V554, P383, DOI 10.1007/978-1-59745-521-3_23
   Jang BS, 2007, NUCL MED BIOL, V34, P363, DOI 10.1016/j.nucmedbio.2007.02.002
   Jin L, 2022, LAB INVEST, V102, P194, DOI 10.1038/s41374-021-00666-7
   Karachi A, 2018, NEURO-ONCOLOGY, V20, P1566, DOI 10.1093/neuonc/noy072
   Kepp O, 2015, SEMIN CANCER BIOL, V33, P86, DOI 10.1016/j.semcancer.2015.02.004
   Krysko DV, 2012, NAT REV CANCER, V12, P860, DOI 10.1038/nrc3380
   Kuo LJ, 2008, IN VIVO, V22, P305
   Lee SY, 2016, GENES DIS, V3, P198, DOI 10.1016/j.gendis.2016.04.007
   Liu ZF, 2011, THERANOSTICS, V1, P201, DOI 10.7150/thno/v01p0201
   Liu Z, 2019, BIOMATERIALS, V218, P0, DOI 10.1016/j.biomaterials.2019.119251
   Louis DN, 2016, ACTA NEUROPATHOL, V131, P803, DOI 10.1007/s00401-016-1545-1
   Malhotra JD, 2007, ANTIOXID REDOX SIGN, V9, P2277, DOI 10.1089/ars.2007.1782
   Munoz JL, 2015, CANCER LETT, V367, P69, DOI 10.1016/j.canlet.2015.07.013
   Ogasawara K, 2002, GENES CELLS, V7, P309, DOI 10.1046/j.1365-2443.2002.00515.x
   Ostrom QT, 2018, NEURO-ONCOLOGY, V20, P1, DOI 10.1093/neuonc/noy131
   Pacold ME, 2016, NAT CHEM BIOL, V12, P452, DOI 10.1038/nchembio.2070
   Patrushev M, 2004, CELL MOL LIFE SCI, V61, P3100, DOI 10.1007/s00018-004-4424-1
   Reardon DA, 2020, JAMA ONCOL, V6, P1003, DOI 10.1001/jamaoncol.2020.1024
   Reardon DA, 2011, FUTURE ONCOL, V7, P339, DOI 10.2217/fon.11.8
   Shimada K, 2012, IMMUNITY, V36, P401, DOI 10.1016/j.immuni.2012.01.009
   Showalter A, 2017, CYTOKINE, V97, P123, DOI 10.1016/j.cyto.2017.05.024
   Si YR, 2021, INT J NANOMED, V16, P1913, DOI 10.2147/IJN.S297933
   Stupp R, 2005, NEW ENGL J MED, V352, P987, DOI 10.1056/NEJMoa043330
   Stupp R, 2009, LANCET ONCOL, V10, P459, DOI 10.1016/S1470-2045(09)70025-7
   Stylli SS, 2021, CANCERS, V13, P0, DOI 10.3390/cancers13225868
   Tajan M, 2021, NAT COMMUN, V12, P0, DOI 10.1038/s41467-020-20223-y
   Tough DF, 2004, LEUKEMIA LYMPHOMA, V45, P257, DOI 10.1080/1042819031000149368
   Vaccaro A, 2020, CELL, V181, P1307, DOI 10.1016/j.cell.2020.04.049
   van Helden SFG, 2008, IMMUNOL LETT, V117, P191, DOI 10.1016/j.imlet.2008.02.003
   Wang FC, 2023, CANCER LETT, V554, P0, DOI 10.1016/j.canlet.2022.216033
   Wang JH, 2009, NEUROCHEM INT, V55, P710, DOI 10.1016/j.neuint.2009.07.002
   White MJ, 2014, CELL, V159, P1549, DOI 10.1016/j.cell.2014.11.036
   Wu HA, 2022, ADV SCI, V9, P0, DOI 10.1002/advs.202203894
   Xie W, 2019, INT J NANOMED, V14, P9377, DOI 10.2147/IJN.S208404
   Xu CY, 2005, J CLIN INVEST, V115, P2656, DOI 10.1172/JCI26373
   Zhou Y, 2022, FRONT PHARMACOL, V13, P0, DOI 10.3389/fphar.2022.1029020
   Zhu JH, 2016, TRANSL ONCOL, V9, P592, DOI 10.1016/j.tranon.2016.08.003
   Zhu MT, 2022, BIOMATER SCI-UK, V10, P3911, DOI 10.1039/d2bm00562j
NR 53
TC 16
Z9 15
U1 8
U2 35
PU ACADEMIC PRESS INC ELSEVIER SCIENCE
PI SAN DIEGO
PA 525 B ST, STE 1900, SAN DIEGO, CA 92101-4495 USA
SN 1521-6616
EI 1521-7035
J9 CLIN IMMUNOL
JI Clin. Immunol.
PD NOV 15
PY 2023
VL 256
IS 
BP 
EP 
DI 10.1016/j.clim.2023.109772
EA SEP 2023
PG 14
WC Immunology
SC Immunology
GA EH1P6
UT WOS:001137942500001
PM 37716612
DA 2025-02-17
ER

PT J
AU Mantica, M
   Drappatz, J
AF Mantica, Megan
   Drappatz, Jan
TI Immunotherapy associated central nervous system complications in primary brain tumors
SO FRONTIERS IN ONCOLOGY
LA English
DT Review
DE immune checkpoint inhibitor; glioma; neurotoxicity; primary brain tumor; CNS; CAR T Cell; oncolytic viruses
ID dendritic cell vaccination; newly-diagnosed glioblastoma; high-grade glioma; phase-i trial; recurrent malignant glioma; cancer stem-cells; t-cells; clinical-trial; surgical resection; immune-responses
AB Advances clarifying the genetics and function of the immune system within the central nervous system (CNS) and brain tumor microenvironment have led to increasing momentum and number of clinical trials using immunotherapy for primary brain tumors. While neurological complications of immunotherapy in extra-cranial malignancies is well described, the CNS toxicities of immunotherapy in patients with primary brain tumors with their own unique physiology and challenges are burgeoning. This review highlights the emerging and unique CNS complications associated with immunotherapy including checkpoint inhibitors, oncolytic viruses, adoptive cell transfer/chimeric antigen receptor (CAR) T cell and vaccines for primary brain tumors, as well as reviews modalities that have been currently employed or are undergoing investigation for treatment of such toxicities.
C1 [Mantica, Megan; Drappatz, Jan] Univ Pittsburgh, Univ Pittsburgh Med Ctr UPMC, Dept Neurol, Pittsburgh, PA 15260 USA.
C3 Pennsylvania Commonwealth System of Higher Education (PCSHE); University of Pittsburgh
RP Mantica, M; Drappatz, J (通讯作者)，Univ Pittsburgh, Univ Pittsburgh Med Ctr UPMC, Dept Neurol, Pittsburgh, PA 15260 USA.
EM manticam@upmc.edu; drappatzj@upmc.edu
CR Ahluwalia MS, 2021, J CLIN ONCOL, V39, P0, DOI 10.1200/JCO.2021.39.15_suppl.2015
   Ahmed N, 2017, JAMA ONCOL, V3, P1094, DOI 10.1001/jamaoncol.2017.0184
   Akiyama Y, 2012, BMC CANCER, V12, P0, DOI 10.1186/1471-2407-12-623
   Unknown -, 2018, CANCER DISCOV, V8, P382, DOI 10.1158/2159-8290.CD-RW2018-031
   Ardon H, 2012, CANCER IMMUNOL IMMUN, V61, P2033, DOI 10.1007/s00262-012-1261-1
   Ardon H, 2010, J NEURO-ONCOL, V99, P261, DOI 10.1007/s11060-010-0131-y
   Ardon H, 2010, PEDIATR BLOOD CANCER, V54, P519, DOI 10.1002/pbc.22319
   Asija S, 2022, INT REV IMMUNOL, V41, P582, DOI 10.1080/08830185.2022.2101647
   Batich KA, 2020, CLIN CANCER RES, V26, P5297, DOI 10.1158/1078-0432.CCR-20-1082
   Batich KA, 2017, CLIN CANCER RES, V23, P1898, DOI 10.1158/1078-0432.CCR-16-2057
   BIGNER DD, 1981, J NEUROSURG, V55, P32, DOI 10.3171/jns.1981.55.1.0032
   Bijker MS, 2007, EXPERT REV VACCINES, V6, P591, DOI 10.1586/14760584.6.4.591
   BLACK KL, 1993, J CLIN ONCOL, V11, P1746, DOI 10.1200/JCO.1993.11.9.1746
   Bloch O, 2014, NEURO-ONCOLOGY, V16, P274, DOI 10.1093/neuonc/not203
   Bota DA, 2022, J EXP CLIN CANC RES, V41, P0, DOI 10.1186/s13046-022-02552-6
   Bouffet E, 2016, J CLIN ONCOL, V34, P2206, DOI 10.1200/JCO.2016.66.6552
   Brahmer J, 2015, NEW ENGL J MED, V373, P123, DOI 10.1056/NEJMoa1504627
   Brammer JE, 2021, J IMMUNOTHER CANCER, V9, P0, DOI 10.1136/jitc-2020-002303
   Brastianos PK, 2022, NAT COMMUN, V13, P0, DOI 10.1038/s41467-022-29052-7
   Brown CE, 2016, NEW ENGL J MED, V375, P2561, DOI 10.1056/NEJMoa1610497
   Brown CE, 2015, CLIN CANCER RES, V21, P4062, DOI 10.1158/1078-0432.CCR-15-0428
   Brudno JN, 2019, BLOOD REV, V34, P45, DOI 10.1016/j.blre.2018.11.002
   Burton LB, 2021, NEURO-ONCOL ADV, V3, PV108, DOI 10.1093/noajnl/vdab107
   Caimi PF, 2021, FRONT IMMUNOL, V12, P0, DOI 10.3389/fimmu.2021.745320
   Caruso DA, 2005, CANCER-AM CANCER SOC, V103, P1280, DOI 10.1002/cncr.20911
   Chang AL, 2016, CANCER RES, V76, P5671, DOI 10.1158/0008-5472.CAN-16-0144
   Chen F, 2016, J IMMUNOL METHODS, V434, P1, DOI 10.1016/j.jim.2016.03.005
   Chiocca EA, 2004, MOL THER, V10, P958, DOI 10.1016/j.ymthe.2004.07.021
   Cho DY, 2012, WORLD NEUROSURG, V77, P736, DOI 10.1016/j.wneu.2011.08.020
   Cloughesy TF, 2020, JAMA ONCOL, V6, P1939, DOI 10.1001/jamaoncol.2020.3161
   Cloughesy TF, 2019, NAT MED, V25, P477, DOI 10.1038/s41591-018-0337-7
   Cloughesy TF, 2016, SCI TRANSL MED, V8, P0, DOI 10.1126/scitranslmed.aad9784
   Crane CA, 2013, CLIN CANCER RES, V19, P205, DOI 10.1158/1078-0432.CCR-11-3358
   Cuoco JA, 2018, WORLD NEUROSURG, V120, P302, DOI 10.1016/j.wneu.2018.08.202
   Cuzzubbo S, 2022, CURR OPIN NEUROL, V35, P814, DOI 10.1097/WCO.0000000000001113
   de Groot J, 2020, NEURO-ONCOLOGY, V22, P539, DOI 10.1093/neuonc/noz185
   De Vleeschouwer S, 2008, CLIN CANCER RES, V14, P3098, DOI 10.1158/1078-0432.CCR-07-4875
   Desjardins A, 2021, NEURO-ONCOLOGY, V23, P97
   Desjardins A, 2018, NEW ENGL J MED, V379, P150, DOI 10.1056/NEJMoa1716435
   Di Giacomo AM, 2019, J EXP CLIN CANC RES, V38, P0, DOI 10.1186/s13046-019-1426-2
   Fadul CE, 2011, J IMMUNOTHER, V34, P382, DOI 10.1097/CJI.0b013e318215e300
   Fares J, 2021, LANCET ONCOL, V22, P1103, DOI 10.1016/S1470-2045(21)00245-X
   Fenstermaker RA, 2016, CANCER IMMUNOL IMMUN, V65, P1339, DOI 10.1007/s00262-016-1890-x
   Forsyth P, 2008, MOL THER, V16, P627, DOI 10.1038/sj.mt.6300403
   Franson A, 2022, FRONT MED-LAUSANNE, V9, P0, DOI 10.3389/fmed.2022.966458
   Frederico SC, 2021, FRONT ONCOL, V11, P0, DOI 10.3389/fonc.2021.672508
   Frey NV, 2016, HEMATOL-AM SOC HEMAT, V0, PP567, DOI 10.1182/asheducation-2016.1.567
   Pérez-Larraya JG, 2022, NEW ENGL J MED, V386, P2471, DOI 10.1056/NEJMoa2202028
   Gan HK, 2013, FEBS J, V280, P5350, DOI 10.1111/febs.12393
   Gargett T, 2014, FRONT PHARMACOL, V5, P0, DOI 10.3389/fphar.2014.00235
   Geletneky K, 2017, MOL THER, V25, P2620, DOI 10.1016/j.ymthe.2017.08.016
   Giavridis T, 2018, NAT MED, V24, P731, DOI 10.1038/s41591-018-0041-7
   Goff SL, 2019, J IMMUNOTHER, V42, P126, DOI 10.1097/CJI.0000000000000260
   Grupp SA, 2013, NEW ENGL J MED, V368, P1509, DOI 10.1056/NEJMoa1215134
   Gujar S, 2018, TRENDS IMMUNOL, V39, P209, DOI 10.1016/j.it.2017.11.006
   Gust J, 2020, FRONT IMMUNOL, V11, P0, DOI 10.3389/fimmu.2020.577027
   Gust J, 2019, ANN NEUROL, V86, P42, DOI 10.1002/ana.25502
   Gust J, 2017, CANCER DISCOV, V7, P1404, DOI 10.1158/2159-8290.CD-17-0698
   Hagiwara A, 2022, J NEURO-ONCOL, V159, P509, DOI 10.1007/s11060-022-04088-3
   Harrow S, 2004, GENE THER, V11, P1648, DOI 10.1038/sj.gt.3302289
   Hawkins ER, 2021, BIOL-TARGETS THER, V15, P95, DOI 10.2147/BTT.S291768
   Herrada AA, 2012, HUM VACC IMMUNOTHER, V8, P1682, DOI 10.4161/hv.22345
   Hilf N, 2019, NATURE, V565, P240, DOI 10.1038/s41586-018-0810-y
   Hoang-Xuan K, 2020, BLOOD, V136, P0, DOI 10.1182/blood-2020-141773
   Hodi FS, 2010, NEW ENGL J MED, V363, P711, DOI 10.1056/NEJMoa1003466
   Hong MH, 2020, CANCER CELL, V38, P473, DOI 10.1016/j.ccell.2020.07.005
   Hu JL, 2022, CLIN CANCER RES, V28, P689, DOI 10.1158/1078-0432.CCR-21-2867
   Hunn MK, 2015, J NEURO-ONCOL, V121, P319, DOI 10.1007/s11060-014-1635-7
   Inogés S, 2017, J TRANSL MED, V15, P0, DOI 10.1186/s12967-017-1202-z
   Ishikawa E, 2007, CANCER SCI, V98, P1226, DOI 10.1111/j.1349-7006.2007.00518.x
   Ishikawa E, 2014, J NEUROSURG, V121, P543, DOI 10.3171/2014.5.JNS132392
   Iwami K, 2012, CYTOTHERAPY, V14, P733, DOI 10.3109/14653249.2012.666633
   Jie X, 2012, CELL BIOCHEM BIOPHYS, V62, P91, DOI 10.1007/s12013-011-9265-6
   Jones Benjamin S, 2014, FRONT PHARMACOL, V5, P254, DOI 10.3389/fphar.2014.00254
   Keskin DB, 2019, NATURE, V565, P234, DOI 10.1038/s41586-018-0792-9
   Kikuchi T, 2001, CANCER IMMUNOL IMMUN, V50, P337, DOI 10.1007/s002620100205
   Kim Y, 2022, MOL CELL PROTEOMICS, V21, P0, DOI 10.1016/j.mcpro.2021.100182
   Kong ZR, 2018, HUM VACC IMMUNOTHER, V14, P255, DOI 10.1080/21645515.2017.1388481
   Lang FF, 2018, J CLIN ONCOL, V36, P1419, DOI 10.1200/JCO.2017.75.8219
   Lasky JL, 2013, ANTICANCER RES, V33, P2047
   Lathia JD, 2015, GENE DEV, V29, P1203, DOI 10.1101/gad.261982.115
   Liau LM, 2023, JAMA ONCOL, V9, P112, DOI 10.1001/jamaoncol.2022.5370
   Liau LM, 2018, J TRANSL MED, V16, P0, DOI 10.1186/s12967-018-1507-6
   Liau LM, 2005, CLIN CANCER RES, V11, P5515, DOI 10.1158/1078-0432.CCR-05-0464
   Lim M, 2022, NEURO-ONCOLOGY, V24, P1935, DOI 10.1093/neuonc/noac116
   Lim M, 2018, NAT REV CLIN ONCOL, V15, P422, DOI 10.1038/s41571-018-0003-5
   Lin YJ, 2022, FRONT IMMUNOL, V13, P0, DOI 10.3389/fimmu.2022.817296
   Louis DN, 2021, NEURO-ONCOLOGY, V23, P1231, DOI 10.1093/neuonc/noab106
   Majzner RG, 2022, NATURE, V603, P934, DOI 10.1038/s41586-022-04489-4
   Marelli G, 2018, FRONT IMMUNOL, V9, P0, DOI 10.3389/fimmu.2018.00866
   Markert JM, 2014, MOL THER, V22, P1048, DOI 10.1038/mt.2014.22
   Markert JM, 2000, GENE THER, V7, P867, DOI 10.1038/sj.gt.3301205
   McGranahan T, 2019, CURR TREAT OPTION ON, V20, P0, DOI 10.1007/s11864-019-0619-4
   Medikonda R, 2021, J NEURO-ONCOL, V151, P41, DOI 10.1007/s11060-020-03448-1
   Migliorini D, 2019, NEURO-ONCOLOGY, V21, P923, DOI 10.1093/neuonc/noz040
   Miller KD, 2021, CA-CANCER J CLIN, V71, P381, DOI 10.3322/caac.21693
   Mintz A, 2002, NEOPLASIA, V4, P388, DOI 10.1038/sj.neo.7900234
   Mitchell DA, 2015, NATURE, V519, P366, DOI 10.1038/nature14320
   Mitsuya K, 2020, ANTICANCER RES, V40, P6473, DOI 10.21873/anticanres.14669
   Narita Y, 2019, NEURO-ONCOLOGY, V21, P348, DOI 10.1093/neuonc/noy200
   Nayak L, 2017, HEMATOL ONCOL, V35, P420, DOI 10.1002/HON.2440_2
   Nayak L, 2021, CLIN CANCER RES, V27, P1048, DOI 10.1158/1078-0432.CCR-20-2500
   Neelapu SS, 2017, NEW ENGL J MED, V377, P2531, DOI 10.1056/NEJMoa1707447
   Neelapu SS, 2018, NAT REV CLIN ONCOL, V15, P47, DOI 10.1038/nrclinonc.2017.148
   ORourke DM, 2017, SCI TRANSL MED, V9, P0, DOI 10.1126/scitranslmed.aaa0984
   Ogino H, 2022, J CLIN INVEST, V132, P0, DOI 10.1172/JCI151239
   Okada H, 2015, LANCET ONCOL, V16, PE534, DOI 10.1016/S1470-2045(15)00088-1
   Okada H, 2011, J CLIN ONCOL, V29, P330, DOI 10.1200/JCO.2010.30.7744
   Okada H, 2007, J TRANSL MED, V5, P0, DOI 10.1186/1479-5876-5-67
   Omuro A, 2023, NEURO-ONCOLOGY, V25, P123, DOI 10.1093/neuonc/noac099
   Papanastassiou V, 2002, GENE THER, V9, P398, DOI 10.1038/sj.gt.3301664
   Pearl TM, 2019, MOL THER-ONCOLYTICS, V13, P14, DOI 10.1016/j.omto.2019.03.001
   Philbrick B, 2019, EXPERT OPIN INV DRUG, V28, P1041, DOI 10.1080/13543784.2019.1694000
   Phuphanich S, 2013, CANCER IMMUNOL IMMUN, V62, P125, DOI 10.1007/s00262-012-1319-0
   Platten M, 2021, ESMO OPEN, V6, P0, DOI 10.1016/j.esmoop.2021.100214
   Platten M, 2021, NATURE, V592, P463, DOI 10.1038/s41586-021-03363-z
   Pollack IF, 2014, J CLIN ONCOL, V32, P2050, DOI 10.1200/JCO.2013.54.0526
   Prins RM, 2013, J IMMUNOTHER, V36, P152, DOI 10.1097/CJI.0b013e3182811ae4
   Prins RM, 2011, CLIN CANCER RES, V17, P1603, DOI 10.1158/1078-0432.CCR-10-2563
   Rampling R, 2000, GENE THER, V7, P859, DOI 10.1038/sj.gt.3301184
   Rampling R, 2016, CLIN CANCER RES, V22, P4776, DOI 10.1158/1078-0432.CCR-16-0506
   Reardon DA, 2015, NEURO-ONCOLOGY, V17, Pv109, DOI 10.1093/NEUONC/NOV218.08
   Reardon DA, 2022, ANN M AM SOC OF CLIN, V40, P0
   Reardon DA, 2021, CANCER-AM CANCER SOC, V127, P1620, DOI 10.1002/cncr.33378
   Reardon DA, 2020, JAMA ONCOL, V6, P1003, DOI 10.1001/jamaoncol.2020.1024
   Reardon DA, 2020, CLIN CANCER RES, V26, P1586, DOI 10.1158/1078-0432.CCR-18-1140
   Reardon DA, 2019, J CLIN ONCOL, V37, P0, DOI 10.1200/JCO.2019.37.15_suppl.2032
   Reardon DA, 2017, J CLIN ONCOL, V35, P0, DOI 10.1200/JCO.2017.35.15_suppl.2042
   Reardon DA, 2017, SEMIN IMMUNOPATHOL, V39, P225, DOI 10.1007/s00281-016-0616-7
   Richardson PG, 2021, BONE MARROW TRANSPL, V56, P2889, DOI 10.1038/s41409-021-01383-x
   Rosenfeld MR, 2010, NEURO-ONCOLOGY, V12, P1071, DOI 10.1093/neuonc/noq071
   Rubin DB, 2019, BRAIN, V142, P1334, DOI 10.1093/brain/awz053
   Rudnick JD, 2020, J CLIN NEUROSCI, V74, P187, DOI 10.1016/j.jocn.2020.03.006
   Rutkowski S, 2004, BRIT J CANCER, V91, P1656, DOI 10.1038/sj.bjc.6602195
   Sakai K, 2015, J NEUROSURG, V123, P989, DOI 10.3171/2015.1.JNS141554
   Sampson JH, 2011, NEURO-ONCOLOGY, V13, P324, DOI 10.1093/neuonc/noq157
   Sampson JH, 2010, J CLIN ONCOL, V28, P4722, DOI 10.1200/JCO.2010.28.6963
   Sampson JH, 2009, MOL CANCER THER, V8, P2773, DOI 10.1158/1535-7163.MCT-09-0124
   Schalper KA, 2019, NAT MED, V25, P470, DOI 10.1038/s41591-018-0339-5
   Schneider BJ, 2021, J CLIN ONCOL, V39, P4073, DOI 10.1200/JCO.21.01440
   Schuster J, 2015, NEURO-ONCOLOGY, V17, P854, DOI 10.1093/neuonc/nou348
   Sermer D, 2019, HEMATOL ONCOL, V37, P95, DOI 10.1002/hon.2591
   Srivastava S, 2019, CANCERS, V11, P0, DOI 10.3390/cancers11040537
   Sterner RM, 2019, BLOOD, V133, P697, DOI 10.1182/blood-2018-10-881722
   Styczynski Jan, 2020, ACTA HAEMATOLOGICA POLONICA, V51, P2, DOI 10.2478/ahp-2020-0002
   Suginobe N, 2023, CLIN TRANSL ONCOL, V25, P396, DOI 10.1007/s12094-022-02946-0
   Suryawanshi YR, 2021, VIRUSES-BASEL, V13, P0, DOI 10.3390/v13071294
   Tang X, 2021, SIGNAL TRANSDUCT TAR, V6, P0, DOI 10.1038/s41392-021-00505-7
   Teachey DT, 2013, BLOOD, V121, P5154, DOI 10.1182/blood-2013-02-485623
   Tejada S, 2018, FRONT ONCOL, V8, P0, DOI 10.3389/fonc.2018.00061
   Tejada S, 2018, NEUROSURGERY, V83, P1050, DOI 10.1093/neuros/nyx507
   Thakar MS, 2020, FRONT ONCOL, V9, P0, DOI 10.3389/fonc.2019.01529
   Thompson E, 2020, NEURO-ONCOLOGY, V22, P37
   Tu M, 2016, TUMOR BIOL, V37, P14701, DOI 10.1007/s13277-016-5346-x
   Vik-Mo EO, 2013, CANCER IMMUNOL IMMUN, V62, P1499, DOI 10.1007/s00262-013-1453-3
   Walker DG, 2008, J CLIN NEUROSCI, V15, P114, DOI 10.1016/j.jocn.2007.08.007
   Wang JL, 2021, NEUROSURG FOCUS, V50, P0, DOI 10.3171/2020.11.FOCUS20854
   Wang QT, 2020, CANCER IMMUNOL IMMUN, V69, P1375, DOI 10.1007/s00262-020-02496-w
   Weller M, 2017, LANCET ONCOL, V18, P1373, DOI 10.1016/S1470-2045(17)30517-X
   Weller M, 2017, NAT REV NEUROL, V13, P363, DOI 10.1038/nrneurol.2017.64
   Weller M, 2013, NEURO-ONCOLOGY, V15, P4, DOI 10.1093/neuonc/nos273
   Wen PY, 2019, CLIN CANCER RES, V25, P5799, DOI 10.1158/1078-0432.CCR-19-0261
   Wheeler CJ, 2008, CANCER RES, V68, P5955, DOI 10.1158/0008-5472.CAN-07-5973
   Wheeler LA, 2016, NEURO-ONCOLOGY, V18, P1137, DOI 10.1093/neuonc/now002
   Yamanaka R, 2003, BRIT J CANCER, V89, P1172, DOI 10.1038/sj.bjc.6601268
   Yu JS, 2004, CANCER RES, V64, P4973, DOI 10.1158/0008-5472.CAN-03-3505
   Zhang JG, 2008, J NEURO-ONCOL, V88, P65, DOI 10.1007/s11060-008-9534-4
   Zhao WH, 2018, J HEMATOL ONCOL, V11, P0, DOI 10.1186/s13045-018-0681-6
   Zhao ZY, 2021, CURR NEUROPHARMACOL, V19, P1246, DOI 10.2174/1570159X19666201230151224
   Zhou XO, 2015, BLOOD, V125, P4103, DOI 10.1182/blood-2015-02-628354
NR 170
TC 2
Z9 2
U1 1
U2 4
PU FRONTIERS MEDIA SA
PI LAUSANNE
PA AVENUE DU TRIBUNAL FEDERAL 34, LAUSANNE, CH-1015, SWITZERLAND
SN 2234-943X
EI 
J9 FRONT ONCOL
JI Front. Oncol.
PD FEB 16
PY 2023
VL 13
IS 
BP 
EP 
DI 10.3389/fonc.2023.1124198
PG 20
WC Oncology
SC Oncology
GA 9M4MN
UT WOS:000942206100001
PM 36874119
DA 2025-02-17
ER

PT J
AU Zannikou, M
   Duffy, JT
   Levine, RN
   Seblani, M
   Liu, QL
   Presser, A
   Arrieta, VA
   Chen, CJ
   Sonabend, AM
   Horbinski, CM
   Lee-Chang, C
   Miska, J
   Lesniak, MS
   Gottschalk, S
   Balyasnikova, IV
AF Zannikou, Markella
   Duffy, Joseph T.
   Levine, Rebecca N.
   Seblani, Maggie
   Liu, Qianli
   Presser, Aaron
   Arrieta, Victor A.
   Chen, Christopher J.
   Sonabend, Adam M.
   Horbinski, Craig M.
   Lee-Chang, Catalina
   Miska, Jason
   Lesniak, Maciej S.
   Gottschalk, Stephen
   Balyasnikova, Irina, V
TI IL15 modification enables CAR T cells to act as a dual targeting agent against tumor cells and myeloid-derived suppressor cells in GBM
SO JOURNAL FOR IMMUNOTHERAPY OF CANCER
LA English
DT Article
DE Immunotherapy; Adoptive; Cell Engineering; Myeloid-Derived Suppressor Cells; T-Lymphocytes; Brain Neoplasms
ID chimeric antigen receptors; antitumor-activity; glioblastoma; il-15; il-15r-alpha; temozolomide; maintenance; expression; promotes; survival
AB IntroductionThe immunosuppressive tumor microenvironment (TME) is a major barrier to the efficacy of chimeric antigen receptor T cells (CAR-T cells) in glioblastoma (GBM). Transgenic expression of IL15 is one attractive strategy to modulate the TME. However, at present, it is unclear if IL15 could be used to directly target myeloid-derived suppressor cells (MDSCs), a major cellular component of the GBM TME. Here, we explored if MDSC express IL15R alpha and the feasibility of exploiting its expression as an immunotherapeutic target.MethodsRNA-seq, RT-qPCR, and flow cytometry were used to determine IL15R alpha expression in paired peripheral and tumor-infiltrating immune cells of GBM patients and two syngeneic murine GBM models. We generated murine T cells expressing IL13R alpha 2-CARs and secretory IL15 (CAR.IL15s) or IL13R alpha 2-CARs in which IL15 was fused to the CAR to serve as an IL15R alpha-targeting moiety (CAR.IL15f), and characterized their effector function in vitro and in syngeneic IL13R alpha 2+glioma models.ResultsIL15R alpha was preferentially expressed in myeloid, B, and dendritic cells in patients' and syngeneic GBMs. In vitro, CAR.IL15s and CAR.IL15f T cells depleted MDSC and decreased their secretion of immunosuppressive molecules with CAR.IL15f T cells being more efficacious. Similarly, CAR.IL15f T cells significantly improved the survival of mice in two GBM models. TME analysis showed that treatment with CAR.IL15f T cells resulted in higher frequencies of CD8+T cells, NK, and B cells, but a decrease in CD11b+cells in tumors compared with therapy with CAR T cells.ConclusionsWe demonstrate that MDSC of the glioma TME express IL15Ra and that these cells can be targeted with secretory IL15 or an IL15R alpha-targeting moiety incorporated into the CAR. Thus, IL15-modified CAR T cells act as a dual targeting agent against tumor cells and MDSC in GBM, warranting their future evaluation in early-phase clinical studies.
C1 [Zannikou, Markella; Duffy, Joseph T.; Levine, Rebecca N.; Seblani, Maggie; Liu, Qianli; Presser, Aaron; Arrieta, Victor A.; Chen, Christopher J.; Sonabend, Adam M.; Horbinski, Craig M.; Lee-Chang, Catalina; Miska, Jason; Lesniak, Maciej S.; Balyasnikova, Irina, V] Northwestern Univ, Dept Neurol Surg, Chicago, IL 60201 USA.
   [Zannikou, Markella; Duffy, Joseph T.; Levine, Rebecca N.; Liu, Qianli; Presser, Aaron; Arrieta, Victor A.; Sonabend, Adam M.; Horbinski, Craig M.; Lee-Chang, Catalina; Miska, Jason; Lesniak, Maciej S.; Balyasnikova, Irina, V] Northwestern Univ, Northwestern Med Malnati Brain Tumor Inst Lurie Co, Feinberg Sch Med, Chicago, IL 60201 USA.
   [Seblani, Maggie] Ann & Robert H Lurie Childrens Hosp Chicago, Div Hematol Oncol & Stem Cell Transplant, Chicago, IL USA.
   [Seblani, Maggie] Northwestern Univ, Feinberg Sch Med, Dept Pediat, Chicago, IL USA.
   [Gottschalk, Stephen] St Jude Childrens Res Hosp, Dept Bone Marrow Transplant & Cellular Therapy, Memphis, TN USA.
C3 Northwestern University; Northwestern University; Feinberg School of Medicine; Ann & Robert H. Lurie Children's Hospital of Chicago; Northwestern University; Feinberg School of Medicine; St Jude Children's Research Hospital
RP Balyasnikova, IV (通讯作者)，Northwestern Univ, Dept Neurol Surg, Chicago, IL 60201 USA.; Balyasnikova, IV (通讯作者)，Northwestern Univ, Northwestern Med Malnati Brain Tumor Inst Lurie Co, Feinberg Sch Med, Chicago, IL 60201 USA.
EM irinabal@northwestern.edu
FU National Institute of Neurological Disorders and Stroke [R01NS106379, R01NS122395]; Translational Bridge Award - Robert H. Lurie Comprehensive Cancer Center; National Cancer Institute [P30-CA060553]
CR Ahmed N, 2017, JAMA ONCOL, V3, P1094, DOI 10.1001/jamaoncol.2017.0184
   Batra SA, 2020, CANCER IMMUNOL RES, V8, P309, DOI 10.1158/2326-6066.CIR-19-0293
   Bayik D, 2020, CANCER DISCOV, V10, P1210, DOI 10.1158/2159-8290.CD-19-1355
   Bergamaschi C, 2012, BLOOD, V120, PE1, DOI 10.1182/blood-2011-10-384362
   Bielamowicz K, 2018, NEURO-ONCOLOGY, V20, P506, DOI 10.1093/neuonc/nox182
   Brown CE, 2018, MOL THER, V26, P31, DOI 10.1016/j.ymthe.2017.10.002
   Brown CE, 2016, NEW ENGL J MED, V375, P2561, DOI 10.1056/NEJMoa1610497
   Brown CE, 2015, CLIN CANCER RES, V21, P4062, DOI 10.1158/1078-0432.CCR-15-0428
   Chertova E, 2013, J BIOL CHEM, V288, P18093, DOI 10.1074/jbc.M113.461756
   Chirifu M, 2007, NAT IMMUNOL, V8, P1001, DOI 10.1038/ni1492
   Chmielewski M, 2017, CELL REP, V21, P3205, DOI 10.1016/j.celrep.2017.11.063
   Chmielewski M, 2011, CANCER RES, V71, P5697, DOI 10.1158/0008-5472.CAN-11-0103
   Choi BD, 2019, NAT BIOTECHNOL, V37, P1049, DOI 10.1038/s41587-019-0192-1
   De Leo A, 2021, CELLS-BASEL, V10, P0, DOI 10.3390/cells10010018
   Dubois S, 2002, IMMUNITY, V17, P537, DOI 10.1016/S1074-7613(02)00429-6
   Edin S, 2019, SCI REP-UK, V9, P0, DOI 10.1038/s41598-019-56441-8
   Friebel E, 2020, CELL, V181, P1626, DOI 10.1016/j.cell.2020.04.055
   Hambardzumyan D, 2016, NAT NEUROSCI, V19, P20, DOI 10.1038/nn.4185
   Hegde M, 2016, J CLIN INVEST, V126, P3036, DOI 10.1172/JCI83416
   Hu B, 2019, HUM GENE THER, V30, P446, DOI 10.1089/hum.2017.234
   Hurton LV, 2016, P NATL ACAD SCI USA, V113, PE7788, DOI 10.1073/pnas.1610544113
   Kagoya Y, 2018, NAT MED, V24, P352, DOI 10.1038/nm.4478
   Krenciute G, 2017, CANCER IMMUNOL RES, V5, P571, DOI 10.1158/2326-6066.CIR-16-0376
   Krenciute G, 2016, MOL THER, V24, P354, DOI 10.1038/mt.2015.199
   Lanitis E, 2021, J EXP MED, V218, P0, DOI 10.1084/jem.20192203
   Lee-Chang C, 2019, CANCER IMMUNOL RES, V7, P1928, DOI 10.1158/2326-6066.CIR-19-0240
   Lisi L, 2017, NEUROSCI LETT, V645, P106, DOI 10.1016/j.neulet.2017.02.076
   Lohr J, 2011, CLIN CANCER RES, V17, P4296, DOI 10.1158/1078-0432.CCR-10-2557
   Magee MS, 2018, CANCER IMMUNOL RES, V6, P509, DOI 10.1158/2326-6066.CIR-16-0362
   Mantovani A, 2004, TRENDS IMMUNOL, V25, P677, DOI 10.1016/j.it.2004.09.015
   Miska J, 2021, SCI ADV, V7, P0, DOI 10.1126/sciadv.abc8929
   Morgan RA, 2010, MOL THER, V18, P843, DOI 10.1038/mt.2010.24
   Munshi NC, 2021, NEW ENGL J MED, V384, P705, DOI 10.1056/NEJMoa2024850
   Nielsen JS, 2012, CLIN CANCER RES, V18, P3281, DOI 10.1158/1078-0432.CCR-12-0234
   ORourke DM, 2017, SCI TRANSL MED, V9, P0, DOI 10.1126/scitranslmed.aaa0984
   Pinton L, 2019, J IMMUNOTHER CANCER, V7, P0, DOI 10.1186/s40425-019-0536-x
   Pituch KC, 2018, MOL THER, V26, P986, DOI 10.1016/j.ymthe.2018.02.001
   Porter DL, 2011, NEW ENGL J MED, V365, P725, DOI 10.1056/NEJMoa1103849
   Prinzing B, 2021, SCI TRANSL MED, V13, P0, DOI 10.1126/scitranslmed.abh0272
   Ravi VM, 2022, NAT COMMUN, V13, P0, DOI 10.1038/s41467-022-28523-1
   Ren FF, 2019, IMMUNOL CELL BIOL, V97, P457, DOI 10.1111/imcb.12225
   Rodriguez-Garcia A, 2021, NAT COMMUN, V12, P0, DOI 10.1038/s41467-021-20893-2
   Ruella M, 2017, CANCER DISCOV, V7, P1154, DOI 10.1158/2159-8290.CD-16-0850
   Sauer T, 2021, BLOOD, V138, P318, DOI 10.1182/blood.2020008221
   Shum T, 2017, CANCER DISCOV, V7, P1238, DOI 10.1158/2159-8290.CD-17-0538
   Song E, 2020, NATURE, V577, P689, DOI 10.1038/s41586-019-1912-x
   Stupp R, 2005, NEW ENGL J MED, V352, P987, DOI 10.1056/NEJMoa043330
   Stupp R, 2017, JAMA-J AM MED ASSOC, V318, P2306, DOI 10.1001/jama.2017.18718
   Vauléon E, 2012, BMC MED GENOMICS, V5, P0, DOI 10.1186/1755-8794-5-41
   Vitanza NA, 2021, NAT MED, V27, P1544, DOI 10.1038/s41591-021-01404-8
   Ye XZ, 2012, J IMMUNOL, V189, P444, DOI 10.4049/jimmunol.1103248
   Yin YB, 2022, MOL THER, V30, P2537, DOI 10.1016/j.ymthe.2022.05.011
   Zhang W, 2019, CANCER CHEMOTH PHARM, V83, P911, DOI 10.1007/s00280-019-03800-x
   Zhang Y, 2021, BMC CANCER, V21, P0, DOI 10.1186/s12885-021-08805-5
   Zhang YP, 2017, FRONT MED-PRC, V11, P554, DOI 10.1007/s11684-017-0543-6
   Zhao ZH, 2020, BIOMED RES INT, V2020, P0, DOI 10.1155/2020/4795171
NR 56
TC 31
Z9 31
U1 2
U2 9
PU BMJ PUBLISHING GROUP
PI LONDON
PA BRITISH MED ASSOC HOUSE, TAVISTOCK SQUARE, LONDON WC1H 9JR, ENGLAND
SN 
EI 2051-1426
J9 J IMMUNOTHER CANCER
JI J. Immunother. Cancer
PD FEB 15
PY 2023
VL 11
IS 2
BP 
EP 
DI 10.1136/jitc-2022-006239
PG 13
WC Oncology; Immunology
SC Oncology; Immunology
GA 9J8RM
UT WOS:000940447000005
PM 36759014
DA 2025-02-17
ER

PT J
AU Dean, BD
   Wildes, T
   Dean, J
   Yegorov, O
   Yang, CL
   Shin, D
   Francis, C
   Figg, JW
   Sebastian, M
   Font, LF
   Jin, D
   Reid, A
   Moore, G
   Fernandez, B
   Wummer, B
   Kuizon, C
   Mitchell, D
   Flores, CT
AF DiVita Dean, Bayli
   Wildes, Tyler
   Dean, Joseph
   Yegorov, Oleg
   Yang, Changlin
   Shin, David
   Francis, Connor
   Figg, John W.
   Sebastian, Mathew
   Font, Laura Falceto
   Jin, Dan
   Reid, Alexandra
   Moore, Ginger
   Fernandez, Brandon
   Wummer, Brandon
   Kuizon, Carmelle
   Mitchell, Duane
   Flores, Catherine T.
TI Immunotherapy reverses glioma-driven dysfunction of immune system homeostasis
SO JOURNAL FOR IMMUNOTHERAPY OF CANCER
LA English
DT Article
DE myeloid-derived suppressor cells; immunotherapy; dendritic cells
ID suppressor-cells; hematopoietic stem; interferon-gamma; myeloid cells; glioblastoma; efficacy; regulators; survival
AB BackgroundGlioma-induced immune dysregulation of the hematopoietic system has been described in a limited number of studies. In this study, our group further demonstrates that gliomas interrupt the cellular differentiation programming and outcomes of hematopoietic stem and progenitor cells (HSPCs) in the bone marrow. HSPCs from glioma-bearing mice are reprogrammed and driven towards expansion of myeloid lineage precursors and myeloid-derived suppressor cells (MDSCs) in secondary lymphoid organs. However, we found this expansion is reversed by immunotherapy. Adoptive cellular therapy (ACT) has been demonstrably efficacious in multiple preclinical models of central nervous system (CNS) malignancies, and here we describe how glioma-induced dysfunction is reversed by this immunotherapeutic platform.MethodsThe impact of orthotopic KR158B-luc glioma on HSPCs was evaluated in an unbiased fashion using single cell RNAseq (scRNAseq) of lineage(-) cells and phenotypically using flow cytometry. Mature myeloid cell frequencies and function were also evaluated using flow cytometry. Finally, ACT containing total body irradiation, tumor RNA-pulsed dendritic cells, tumor-reactive T cells and HSPCs isolated from glioma-bearing or non-tumor-bearing mice were used to evaluate cell fate differentiation and survival.ResultsUsing scRNAseq, we observed an altered HSPC landscape in glioma-bearing versus non-tumor-bearing mice . In addition, an expansion of myeloid lineage subsets, including granulocyte macrophage precursors (GMPs) and MDSCs, were observed in glioma-bearing mice relative to non-tumor-bearing controls. Furthermore, MDSCs from glioma-bearing mice demonstrated increased suppressive capacity toward tumor-specific T cells as compared with MDSCs from non-tumor-bearing hosts. Interestingly, treatment with ACT overcame these suppressive properties. When HSPCs from glioma-bearing mice were transferred in the context of ACT, we observed significant survival benefit and long-term cures in orthotopic glioma models compared with mice treated with ACT using non-glioma-bearing HSPCs.
C1 [DiVita Dean, Bayli; Wildes, Tyler; Yegorov, Oleg; Yang, Changlin; Shin, David; Francis, Connor; Figg, John W.; Sebastian, Mathew; Font, Laura Falceto; Jin, Dan; Reid, Alexandra; Moore, Ginger; Fernandez, Brandon; Wummer, Brandon; Kuizon, Carmelle; Mitchell, Duane; Flores, Catherine T.] Univ Florida, Lillian S Wells Dept Neurosurg, Gainesville, FL 32611 USA.
   [Dean, Joseph] Univ Florida, Dept Infect Dis & Immunol, Gainesville, FL USA.
C3 State University System of Florida; University of Florida; State University System of Florida; University of Florida
RP Flores, CT (通讯作者)，Univ Florida, Lillian S Wells Dept Neurosurg, Gainesville, FL 32611 USA.
EM catherine.flores@neurosurgery.ufl.edu
FU National Cancer Institute [T32CA257923]; National Institute of Neurological Disorders and Stroke [R01NS112315, R01NS111033]; Alex's Lemonade Stand Foundation Young Investigator grant
CR Alban TJ, 2020, FRONT IMMUNOL, V11, P0, DOI 10.3389/fimmu.2020.01191
   Alghamri MS, 2021, SCI ADV, V7, P0, DOI 10.1126/sciadv.abh3243
   Anani W, 2017, ADV EXP MED BIOL, V1036, P105, DOI 10.1007/978-3-319-67577-0_8
   Batich KA, 2017, CLIN CANCER RES, V23, P1898, DOI 10.1158/1078-0432.CCR-16-2057
   Bayik D, 2020, CANCER DISCOV, V10, P1210, DOI 10.1158/2159-8290.CD-19-1355
   Butler A, 2018, NAT BIOTECHNOL, V36, P411, DOI 10.1038/nbt.4096
   Chongsathidkiet P, 2018, NAT MED, V24, P1459, DOI 10.1038/s41591-018-0135-2
   Da Silva EC, 2021, CANCERS, V13, P0, DOI 10.3390/cancers13081795
   Cugurra A, 2021, SCIENCE, V373, P409, DOI 10.1126/science.abf7844
   Dapash M, 2021, CANCERS, V13, P0, DOI 10.3390/cancers13184548
   de Bruin AM, 2014, BLOOD, V124, P2479, DOI 10.1182/blood-2014-04-568451
   Dunn GP, 2006, NAT REV IMMUNOL, V6, P836, DOI 10.1038/nri1961
   Flores C, 2019, SCI ADV, V5, P0, DOI 10.1126/sciadv.aav9879
   Flores C, 2015, ONCOIMMUNOLOGY, V4, P0, DOI 10.4161/2162402X.2014.994374
   Flores CT, 2018, NAT COMMUN, V9, P0, DOI 10.1038/s41467-018-06182-5
   Gabrilovich DI, 2012, NAT REV IMMUNOL, V12, P253, DOI 10.1038/nri3175
   Gabrilovich DI, 2009, NAT REV IMMUNOL, V9, P162, DOI 10.1038/nri2506
   Gattinoni L, 2005, J EXP MED, V202, P907, DOI 10.1084/jem.20050732
   Gerber SA, 2013, AM J PATHOL, V182, P2345, DOI 10.1016/j.ajpath.2013.02.041
   Herisson F, 2018, NAT NEUROSCI, V21, P1209, DOI 10.1038/s41593-018-0213-2
   Kamran N, 2018, ONCOIMMUNOLOGY, V7, P0, DOI 10.1080/2162402X.2017.1408750
   Kamran N, 2017, MOL THER, V25, P232, DOI 10.1016/j.ymthe.2016.10.003
   Lu IN, 2021, NAT COMMUN, V12, P0, DOI 10.1038/s41467-021-23995-z
   Mi YJ, 2020, FRONT IMMUNOL, V11, P0, DOI 10.3389/fimmu.2020.00737
   Mitchell DA, 2015, NATURE, V519, P366, DOI 10.1038/nature14320
   Pu SM, 2016, SCI REP-UK, V6, P0, DOI 10.1038/srep23115
   Raychaudhuri B, 2011, NEURO-ONCOLOGY, V13, P591, DOI 10.1093/neuonc/nor042
   Rosenberg SA, 2011, CLIN CANCER RES, V17, P4550, DOI 10.1158/1078-0432.CCR-11-0116
   Schroder K, 2004, J LEUKOCYTE BIOL, V75, P163, DOI 10.1189/jlb.0603252
   Stupp R, 2017, JAMA-J AM MED ASSOC, V318, P2306, DOI 10.1001/jama.2017.18718
   Trapnell C, 2014, NAT BIOTECHNOL, V32, P381, DOI 10.1038/nbt.2859
   Veglia F, 2021, NAT REV IMMUNOL, V21, P485, DOI 10.1038/s41577-020-00490-y
   Veglia F, 2018, NAT IMMUNOL, V19, P108, DOI 10.1038/s41590-017-0022-x
   Weenink B, 2020, CANCERS, V12, P0, DOI 10.3390/cancers12030751
   Wildes TJ, 2021, CELLS-BASEL, V10, P0, DOI 10.3390/cells10050968
   Wildes TJ, 2020, CLIN CANCER RES, V26, P5689, DOI 10.1158/1078-0432.CCR-20-1065
   Wildes TJ, 2019, STEM CELLS, V37, P166, DOI 10.1002/stem.2933
   Wildes TJ, 2018, CLIN CANCER RES, V24, P3955, DOI 10.1158/1078-0432.CCR-17-3061
   Woroniecka KI, 2018, CLIN CANCER RES, V24, P3792, DOI 10.1158/1078-0432.CCR-18-0047
   Wrzesinski C, 2007, J CLIN INVEST, V117, P492, DOI 10.1172/JCI30414
   Wrzesinski C, 2010, J IMMUNOTHER, V33, P1, DOI 10.1097/CJI.0b013e3181b88ffc
   Wu WC, 2014, P NATL ACAD SCI USA, V111, P4221, DOI 10.1073/pnas.1320753111
   Yang YH, 2020, FRONT IMMUNOL, V11, P0, DOI 10.3389/fimmu.2020.01371
NR 43
TC 1
Z9 1
U1 0
U2 2
PU BMJ PUBLISHING GROUP
PI LONDON
PA BRITISH MED ASSOC HOUSE, TAVISTOCK SQUARE, LONDON WC1H 9JR, ENGLAND
SN 
EI 2051-1426
J9 J IMMUNOTHER CANCER
JI J. Immunother. Cancer
PD FEB 15
PY 2023
VL 11
IS 2
BP 
EP 
DI 10.1136/jitc-2022-004805
PG 12
WC Oncology; Immunology
SC Oncology; Immunology
GA 8T6NT
UT WOS:000929376700007
PM 36750252
DA 2025-02-17
ER

PT J
AU Puig-Saenz, C
   Pearson, JRD
   Thomas, JE
   McArdle, SEB
AF Puig-Saenz, Carles
   Pearson, Joshua R. D.
   Thomas, Jubini E.
   McArdle, Stephanie E. B.
TI A Holistic Approach to Hard-to-Treat Cancers: The Future of Immunotherapy for Glioblastoma, Triple Negative Breast Cancer, and Advanced Prostate Cancer
SO BIOMEDICINES
LA English
DT Review
DE glioblastoma; triple negative breast cancer; advanced prostate cancer; microbiota; stress; exercise; immunotherapy; vaccine
ID newly-diagnosed glioblastoma; dendritic cell vaccination; mediated cytotoxic immunotherapy; androgen deprivation therapy; phase-ii; ketogenic diet; clinical-trial; recurrent glioblastoma; physical-activity; double-blind
AB Immunotherapy represents an attractive avenue for cancer therapy due to its tumour specificity and relatively low frequency of adverse effects compared to other treatment modalities. Despite many advances being made in the field of cancer immunotherapy, very few immunotherapeutic treatments have been approved for difficult-to-treat solid tumours such as triple negative breast cancer (TNBC), glioblastoma multiforme (GBM), and advanced prostate cancer (PCa). The anatomical location of some of these cancers may also make them more difficult to treat. Many trials focus solely on immunotherapy and have failed to consider or manipulate, prior to the immunotherapeutic intervention, important factors such as the microbiota, which itself is directly linked to lifestyle factors, diet, stress, social support, exercise, sleep, and oral hygiene. This review summarises the most recent treatments for hard-to-treat cancers whilst factoring in the less conventional interventions which could tilt the balance of treatment in favour of success for these malignancies.
C1 [Puig-Saenz, Carles; Pearson, Joshua R. D.; Thomas, Jubini E.; McArdle, Stephanie E. B.] Nottingham Trent Univ, John van Geest Canc Res Ctr, Sch Sci & Technol, Coll Dr, Nottingham NG11 8NS, England.
   [Puig-Saenz, Carles; Pearson, Joshua R. D.; Thomas, Jubini E.; McArdle, Stephanie E. B.] Nottingham Trent Univ, Ctr Syst Hlth & Integrated Metab Res, Sch Sci & Technol, Coll Dr, Nottingham NG11 8NS, England.
C3 Nottingham Trent University; Nottingham Trent University
RP McArdle, SEB (通讯作者)，Nottingham Trent Univ, John van Geest Canc Res Ctr, Sch Sci & Technol, Coll Dr, Nottingham NG11 8NS, England.; McArdle, SEB (通讯作者)，Nottingham Trent Univ, Ctr Syst Hlth & Integrated Metab Res, Sch Sci & Technol, Coll Dr, Nottingham NG11 8NS, England.
EM carles.puigsaenz2016@my.ntu.ac.uk; jrdpearson@hotmail.co.uk; jubini.thomas2020@my.ntu.ac.uk; stephanie.mcardle@ntu.ac.uk
FU The authors thank Albert Puig-Saenz for helping with the visual representations of the graphical abstract and figure, which were created with <uri>BioRender.com</uri> (accessed on 18 July 2023).
CR Aggarwal R, 2022, ANN ONCOL, V33, P0
   Ahluwalia MS, 2023, J CLIN ONCOL, V41, P1453, DOI 10.1200/JCO.22.00996
   Alizadeh AM, 2019, J CANCER RES CLIN, V145, P2583, DOI 10.1007/s00432-019-02996-y
   Allison KH, 2020, J CLIN ONCOL, V38, P1346, DOI 10.1200/JCO.19.02309
   Anjum K, 2017, BIOMED PHARMACOTHER, V92, P681, DOI 10.1016/j.biopha.2017.05.125
   Aznab M, 2023, ARCH BREAST CANC, V10, P66, DOI 10.32768/abc.202310166-73
   Banerjee S, 2021, CELL DEATH DIS, V12, P0, DOI 10.1038/s41419-021-04092-x
   Banerjee S, 2018, FRONT MICROBIOL, V9, P0, DOI 10.3389/fmicb.2018.00951
   Banerjee S, 2015, SCI REP-UK, V5, P0, DOI 10.1038/srep15162
   Bankiewicz K, 2017, NEURO-ONCOLOGY, V19, P29
   Batich KA, 2020, CLIN CANCER RES, V26, P5297, DOI 10.1158/1078-0432.CCR-20-1082
   Batich KA, 2017, CLIN CANCER RES, V23, P1898, DOI 10.1158/1078-0432.CCR-16-2057
   Berneman ZN, 2019, CYTOTHERAPY, V21, PS10, DOI 10.1016/j.jcyt.2019.03.565
   Bianco N, 2021, BREAST, V59, P351, DOI 10.1016/j.breast.2021.08.004
   Biswas T, 2017, ONCOTARGET, V8, P112712, DOI 10.18632/oncotarget.22521
   Bloch O, 2015, J CLIN ONCOL, V33, P0, DOI 10.1200/jco.2015.33.15_suppl.2011
   Bloch O, 2014, NEURO-ONCOLOGY, V16, P274, DOI 10.1093/neuonc/not203
   Bota DA, 2022, J EXP CLIN CANC RES, V41, P0, DOI 10.1186/s13046-022-02552-6
   Brady L, 2020, PLOS ONE, V15, P0, DOI 10.1371/journal.pone.0243928
   Brem S, 2005, NEURO-ONCOLOGY, V7, P246, DOI 10.1215/S1152851704000869
   Byrd DA, 2021, INT J CANCER, V148, P2712, DOI 10.1002/ijc.33473
   Cain DW, 2017, NAT REV IMMUNOL, V17, P233, DOI 10.1038/nri.2017.1
   Carpentier AF, 2023, J CLIN ONCOL, V41, P0
   Chang CN, 2011, J CLIN NEUROSCI, V18, P1048, DOI 10.1016/j.jocn.2010.11.034
   Chang PY, 2015, MEDICINE, V94, P0, DOI 10.1097/MD.0000000000001097
   Che BW, 2021, FRONT ONCOL, V11, P0, DOI 10.3389/fonc.2021.805459
   Chen XL, 2011, CANCER PREV RES, V4, P1409, DOI 10.1158/1940-6207.CAPR-10-0355
   Chiocca EA, 2011, J CLIN ONCOL, V29, P3611, DOI 10.1200/JCO.2011.35.5222
   Chung V, 2019, CLIN TRANSL ONCOL, V21, P363, DOI 10.1007/s12094-018-1932-2
   Clinton SK, 2020, J NUTR, V150, P663, DOI 10.1093/jn/nxz268
   Conen KL, 2017, J CLIN ONCOL, V35, P0, DOI 10.1200/JCO.2017.35.15_suppl.e13524
   Conry RM, 2018, HUM VACC IMMUNOTHER, V14, P839, DOI 10.1080/21645515.2017.1412896
   Contreras-Rodriguez O, 2023, J AFFECT DISORDERS, V335, P340, DOI 10.1016/j.jad.2023.05.009
   Crittenden M, 2015, J IMMUNOTHER CANCER, V0, P0, DOI DOI 10.1186/2051-1426-3-S2-P162
   Dai SR, 2020, FRONT ONCOL, V10, P0, DOI 10.3389/fonc.2020.01492
   Dardis C, 2017, NEURO-ONCOLOGY, V19, P4
   Das B, 2019, J BIOSCIENCES, V44, P0, DOI 10.1007/s12038-019-9926-y
   De Groot JF, 2018, J CLIN ONCOL, V36, P0, DOI 10.1200/JCO.2018.36.15_suppl.TPS2071
   de Groot S, 2020, NAT COMMUN, V11, P0, DOI 10.1038/s41467-020-16138-3
   Dees KJ, 2021, NEURO-ONCOL ADV, V3, P0, DOI 10.1093/noajnl/vdab023
   Dent R, 2007, CLIN CANCER RES, V13, P4429, DOI 10.1158/1078-0432.CCR-06-3045
   Desjardins A, 2016, J CLIN ONCOL, V34, P0, DOI 10.1200/JCO.2016.34.15_suppl.2061
   Devoy C, 2022, FRONT ONCOL, V12, P0, DOI 10.3389/fonc.2022.1020121
   Disis M, 2022, J IMMUNOTHER CANCER, V10, PA571, DOI 10.1136/jitc-2022-SITC2022.0546
   Dohnal AM, 2007, CYTOTHERAPY, V9, P755, DOI 10.1080/14653240701589221
   Dutoit V, 2020, NEURO-ONCOLOGY, V22, P34
   Einstein DJ, 2019, J CLIN ONCOL, V37, P0, DOI 10.1200/JCO.2019.37.7_suppl.TPS341
   Fadul CE, 2011, J IMMUNOTHER, V34, P382, DOI 10.1097/CJI.0b013e318215e300
   Fasching PA, 2023, EUR J CANCER, V184, P1, DOI 10.1016/j.ejca.2023.01.001
   Fay EK, 2020, CANCERS, V12, P0, DOI 10.3390/cancers12071752
   Fenstermaker RA, 2016, CANCER IMMUNOL IMMUN, V65, P1339, DOI 10.1007/s00262-016-1890-x
   Fernández MF, 2018, INT J ENV RES PUB HE, V15, P0, DOI 10.3390/ijerph15081747
   Fizazi K, 2022, J IMMUNOTHER CANCER, V10, P0, DOI 10.1136/jitc-2022-004761
   Fizazi K, 2022, EUR J CANCER, V160, P61, DOI 10.1016/j.ejca.2021.09.043
   Fu SQ, 2017, J CLIN ONCOL, V35, P0, DOI 10.1200/JCO.2017.35.15_suppl.2066
   Fujita K, 2023, CANCERS, V15, P0, DOI 10.3390/cancers15051375
   Gandhi S, 2020, J IMMUNOTHER CANCER, V8, PA196, DOI 10.1136/jitc-2020-SITC2020.0320
   Gao T, 2020, BIOMED PHARMACOTHER, V132, P0, DOI 10.1016/j.biopha.2020.110888
   Ghani S, 2020, BREAST J, V26, P1748, DOI 10.1111/tbj.14023
   Gheybi E, 2018, IRAN J BASIC MED SCI, V21, P26, DOI 10.22038/IJBMS.2017.25686.6335
   Gilbert JA, 2018, NAT MED, V24, P392, DOI 10.1038/nm.4517
   Goedert JJ, 2015, JNCI-J NATL CANCER I, V107, P0, DOI 10.1093/jnci/djv147
   Gresham G, 2019, NEURO-ONCOLOGY, V21, P15
   Grossman SA, 2004, SEMIN ONCOL, V31, P635, DOI 10.1053/j.seminoncol.2004.07.005
   Grytli HH, 2014, EUR UROL, V65, P635, DOI 10.1016/j.eururo.2013.01.007
   Hansen A, 2019, DISABIL REHABIL, V41, P1608, DOI 10.1080/09638288.2018.1432707
   Harsini S, 2023, CANCER IMAGING, V23, P0, DOI 10.1186/s40644-023-00543-0
   Helmink BA, 2019, NAT MED, V25, P377, DOI 10.1038/s41591-019-0377-7
   Heng B, 2020, BREAST CANCER RES, V22, P0, DOI 10.1186/s13058-020-01351-1
   Hojman P, 2022, SCI REP-UK, V12, P0, DOI 10.1038/s41598-022-08850-5
   Hormigo A, 2021, J IMMUNOTHER CANCER, V9, PA360, DOI 10.1136/jitc-2021-SITC2021.334
   Hu JL, 2022, CLIN CANCER RES, V28, P689, DOI 10.1158/1078-0432.CCR-21-2867
   Huang CW, 2020, FASEB J, V34, P9678, DOI 10.1096/fj.202000573RR
   Inogés S, 2017, J TRANSL MED, V15, P0, DOI 10.1186/s12967-017-1202-z
   Isakoff SJ, 2022, CANCER RES, V82, P0, DOI 10.1158/1538-7445.SABCS21-P2-14-17
   Isakoff SJ, 2017, J CLIN ONCOL, V35, P0, DOI 10.1200/JCO.2017.35.15_suppl.TPS1126
   Jain AG, 2021, EXPERT OPIN INV DRUG, V30, P595, DOI 10.1080/13543784.2021.1928635
   Janni W, 2019, CANCER RES, V79, P0, DOI 10.1158/1538-7445.SABCS18-GS5-03
   Jouanneau E, 2014, CANCER IMMUNOL IMMUN, V63, P911, DOI 10.1007/s00262-014-1559-2
   Kalli KR, 2018, CLIN CANCER RES, V24, P3014, DOI 10.1158/1078-0432.CCR-17-2499
   Katz R, 2022, BJUI COMPASS, V3, P55, DOI 10.1002/bco2.104
   Keats MR, 2022, JMIR RES PROTOC, V11, P0, DOI 10.2196/37709
   Klein P, 2020, CANCER METAB, V8, P0, DOI 10.1186/s40170-020-00230-9
   Kure A, 2023, PROSTATE CANCER P D, V26, P323, DOI 10.1038/s41391-022-00536-3
   Landry I, 2022, CUREUS J MED SCIENCE, V14, P0, DOI 10.7759/cureus.21970
   Lee SC, 2021, SCI ADV, V7, P0, DOI 10.1126/sciadv.abi8193
   Leslie Stephen, 2023, STATPEARLS INTERNET, V0, P0
   Li JKM, 2022, FRONT CELL INFECT MI, V12, P0, DOI 10.3389/fcimb.2022.959903
   Li Y, 2022, J HEMATOL ONCOL, V15, P0, DOI 10.1186/s13045-022-01341-0
   Liao MR, 2022, J HEMATOL ONCOL, V15, P0, DOI 10.1186/s13045-022-01260-0
   Liau LM, 2023, JAMA ONCOL, V9, P112, DOI 10.1001/jamaoncol.2022.5370
   Liau LM, 2005, CLIN CANCER RES, V11, P5515, DOI 10.1158/1078-0432.CCR-05-0464
   Linch M, 2021, J IMMUNOTHER CANCER, V9, PA451, DOI 10.1136/jitc-2021-SITC2021.421
   Liu HJ, 2021, CANCER RES, V81, P5353, DOI 10.1158/0008-5472.CAN-21-1043
   Liu YF, 2020, TRANSL ANDROL UROL, V9, P1937, DOI 10.21037/tau-20-566
   Liubomirski Y, 2019, FRONT IMMUNOL, V10, P0, DOI 10.3389/fimmu.2019.00757
   Lohmann AE, 2021, JNCI-J NATL CANCER I, V113, P1465, DOI 10.1093/jnci/djab023
   Ludolph P, 2019, DTSCH ARZTEBL INT, V116, P865, DOI 10.3238/arztebl.2019.0865
   Lussier DM, 2016, BMC CANCER, V16, P0, DOI 10.1186/s12885-016-2337-7
   Lynn DJ, 2022, NAT REV IMMUNOL, V22, P33, DOI 10.1038/s41577-021-00554-7
   Ma ZJ, 2022, POL J MICROBIOL, V71, P217, DOI 10.33073/pjm-2022-019
   Makhoul Issam, 2021, ONCOTARGET, V12, P2252, DOI 10.18632/oncotarget.28083
   Malkki H, 2016, NAT REV NEUROL, V12, P0, DOI 10.1038/nrneurol.2016.175
   Martin-McGill Kirsty J, 2017, PILOT FEASIBILITY STUD, V3, P67, DOI 10.1186/s40814-017-0209-9
   Martínez-Garay C, 2023, TRENDS MOL MED, V29, P489, DOI 10.1016/j.molmed.2023.04.004
   Mayneris-Perxachs J, 2022, CELL METAB, V34, P681, DOI 10.1016/j.cmet.2022.04.001
   McCarty R, 2016, STRESS: CONCEPTS, V0, P0
   Miao L, 2021, MOL CANCER, V20, P0, DOI 10.1186/s12943-021-01335-5
   Migliorini D, 2019, NEURO-ONCOLOGY, V21, P923, DOI 10.1093/neuonc/noz040
   Mina DS, 2015, BMC UROL, V15, P0, DOI 10.1186/s12894-015-0088-4
   Mirzaei R, 2017, TRENDS IMMUNOL, V38, P104, DOI 10.1016/j.it.2016.11.005
   Moertel C, 2023, NEURO-ONCOLOGY, V25, P0, DOI 10.1093/neuonc/noad073.312
   Mohammadpour H, 2019, J CLIN INVEST, V129, P5537, DOI 10.1172/JCI129502
   Nieman DC, 2019, J SPORT HEALTH SCI, V8, P201, DOI 10.1016/j.jshs.2018.09.009
   OShaughnessy J, 2016, J CLIN ONCOL, V34, P0, DOI 10.1200/JCO.2016.34.15_suppl.1086
   Ohgaki Hiroko, 2009, V472, V0, PP323, DOI 10.1007/978-1-60327-492-0_14
   Ostrom QT, 2021, NEURO-ONCOLOGY, V23, P1, DOI 10.1093/neuonc/noab200
   Parida S, 2019, CELLS-BASEL, V8, P0, DOI 10.3390/cells8121642
   Parney IF, 2022, NEURO-ONCOL ADV, V4, P0, DOI 10.1093/noajnl/vdac089
   Patel DI, 2020, CONT CLIN TRIAL COMM, V20, P0, DOI 10.1016/j.conctc.2020.100659
   Peereboom DM, 2018, J CLIN ONCOL, V36, P0, DOI 10.1200/JCO.2018.36.15_suppl.2058
   Pernar CH, 2017, CLIN GENITOURIN CANC, V15, PE1021, DOI 10.1016/j.clgc.2017.05.022
   Plautz GE, 1998, J NEUROSURG, V89, P42, DOI 10.3171/jns.1998.89.1.0042
   Prins RM, 2013, J IMMUNOTHER, V36, P152, DOI 10.1097/CJI.0b013e3182811ae4
   Qayum A, 2022, HELIYON, V8, P0, DOI 10.1016/j.heliyon.2022.e09103
   Rahman M, 2022, NEURO-ONCOLOGY, V24, P60
   Ravi VM, 2022, NAT COMMUN, V13, P0, DOI 10.1038/s41467-022-28523-1
   Rawla P, 2019, WORLD J ONCOL, V10, P63, DOI 10.14740/wjon1191
   Reardon DA, 2022, NEURO-ONCOLOGY, V24, P63
   Reardon DA, 2015, J CLIN ONCOL, V33, P0, DOI 10.1200/jco.2015.33.15_suppl.2009
   Rieger J, 2014, INT J ONCOL, V44, P1843, DOI 10.3892/ijo.2014.2382
   Rinninella E, 2019, MICROORGANISMS, V7, P0, DOI 10.3390/microorganisms7010014
   Rudnick JD, 2017, J CLIN ONCOL, V35, P0, DOI 10.1200/JCO.2017.35.15_suppl.2059
   Rugo HS, 2020, JCO, V38, PTPS599, DOI 10.1200/JCO.2020.38.15_suppl.TPS599
   Sadrekarimi H, 2022, J TRANSL MED, V20, P0, DOI 10.1186/s12967-022-03492-7
   Sampson JH, 2012, PLOS ONE, V7, P0, DOI 10.1371/journal.pone.0031046
   Schreck KC, 2021, NEUROLOGY, V97, PE953, DOI 10.1212/WNL.0000000000012386
   Schuster J, 2015, NEURO-ONCOLOGY, V17, P854, DOI 10.1093/neuonc/nou348
   Schwartz K, 2015, CANCER METAB, V3, P0, DOI 10.1186/s40170-015-0129-1
   Segal RJ, 2003, J CLIN ONCOL, V21, P1653, DOI 10.1200/JCO.2003.09.534
   Sloan A E, 2000, NEUROSURG FOCUS, V9, P0
   Soares RF, 2021, REP PRACT ONCOL RADI, V26, P563, DOI 10.5603/RPOR.a2021.0073
   Spira A, 2021, TARGET ONCOL, V16, P461, DOI 10.1007/s11523-021-00813-6
   Stultz J, 2021, PROSTATE CANCER P D, V24, P697, DOI 10.1038/s41391-021-00340-5
   Stupp R, 2009, LANCET ONCOL, V10, P459, DOI 10.1016/S1470-2045(09)70025-7
   Swisher AK, 2015, SUPPORT CARE CANCER, V23, P2995, DOI 10.1007/s00520-015-2667-z
   Tarakanovskaya MG, 2017, J HEPATOCELL CARCINO, V4, P59, DOI 10.2147/JHC.S122507
   Terrisse S, 2022, MICROB CELL, V9, P190, DOI 10.15698/mic2022.12.787
   Thompson EM, 2023, LANCET CHILD ADOLESC, V7, P471, DOI 10.1016/S2352-4642(23)00031-7
   Thorsen L, 2012, BMC CANCER, V12, P0, DOI 10.1186/1471-2407-12-123
   Tiwari P, 2019, J EXP MED, V216, P1345, DOI 10.1084/jem.20181616
   Travis RC, 2003, BREAST CANCER RES, V5, P239, DOI 10.1186/bcr628
   Treeck O, 2020, CELLS-BASEL, V9, P0, DOI 10.3390/cells9112358
   Tsang DS, 2018, SUPPORT CARE CANCER, V26, P2861, DOI 10.1007/s00520-018-4150-0
   Tuohy VK, 2016, CANCERS, V8, P0, DOI 10.3390/cancers8060056
   Twomey JD, 2021, AAPS J, V23, P0, DOI 10.1208/s12248-021-00574-0
   Tzeng A, 2021, GENOME MED, V13, P0, DOI 10.1186/s13073-021-00874-2
   Urbaniak C, 2014, APPL ENVIRON MICROB, V80, P3007, DOI 10.1128/AEM.00242-14
   Valles-Colomer M, 2019, NAT MICROBIOL, V4, P623, DOI 10.1038/s41564-018-0337-x
   Vik-Mo EO, 2013, CANCER IMMUNOL IMMUN, V62, P1499, DOI 10.1007/s00262-013-1453-3
   Vitkin N, 2019, FRONT IMMUNOL, V10, P0, DOI 10.3389/fimmu.2019.00603
   Vlahovic G, 2016, J CLIN ONCOL, V34, P0, DOI 10.1200/JCO.2016.34.15_suppl.e13518
   Voss M, 2022, EUR J NUTR, V61, P477, DOI 10.1007/s00394-021-02666-1
   Vulczak A, 2020, CELLS-BASEL, V9, P0, DOI 10.3390/cells9030628
   Wahba HA, 2015, CANCER BIOL MED, V12, P106, DOI 10.7497/j.issn.2095-3941.2015.0030
   Wang JN, 2019, SIGNAL TRANSDUCT TAR, V4, P0, DOI 10.1038/s41392-019-0069-2
   Wang QT, 2020, CANCER IMMUNOL IMMUN, V69, P1375, DOI 10.1007/s00262-020-02496-w
   Warburton DER, 2006, CAN MED ASSOC J, V174, P801, DOI 10.1503/cmaj.051351
   Weller M, 2017, LANCET ONCOL, V18, P1373, DOI 10.1016/S1470-2045(17)30517-X
   Wen PY, 2019, CLIN CANCER RES, V25, P5799, DOI 10.1158/1078-0432.CCR-19-0261
   Wen Patrick Y, 2022, JOURNAL OF CLINICAL ONCOLOGY, V40, P0
   Wennerberg Erik, 2020, ONCOTARGET, V11, P452, DOI 10.18632/oncotarget.27464
   Wheeler LA, 2016, NEURO-ONCOLOGY, V18, P1137, DOI 10.1093/neuonc/now002
   Wick W, 2020, J CLIN ONCOL, V38, P0
   Wick W, 2018, J CLIN ONCOL, V36, P0, DOI 10.1200/JCO.2018.36.15_suppl.2000
   Wick W, 2017, J CLIN ONCOL, V35, P0, DOI 10.1200/JCO.2017.35.15_suppl.2061
   Winters-Stone KM, 2015, ARCH PHYS MED REHAB, V96, P7, DOI 10.1016/j.apmr.2014.08.010
   Woroniecka K, 2020, NEURO-ONCOLOGY, V22, P1233, DOI 10.1093/neuonc/noaa170
   Woroniecka KI, 2018, CLIN CANCER RES, V24, P3792, DOI 10.1158/1078-0432.CCR-18-0047
   Yalamarty SSK, 2023, CANCERS, V15, P0, DOI 10.3390/cancers15072116
   Yao Y, 2018, CANCER IMMUNOL IMMUN, V67, P1777, DOI 10.1007/s00262-018-2232-y
   Zakharia Y, 2014, J CLIN ONCOL, V32, P0, DOI 10.1200/jco.2014.32.15_suppl.tps2107
   Zhang K, 2013, FAM CANCER, V12, P449, DOI 10.1007/s10689-013-9607-1
   Zhang M, 2020, PROSTATE, V80, P1328, DOI 10.1002/pros.24060
   Zhong WB, 2022, MICROBIOME, V10, P0, DOI 10.1186/s40168-022-01289-w
   Zimmer P, 2019, FRONT ONCOL, V9, P0, DOI 10.3389/fonc.2019.00962
NR 190
TC 2
Z9 2
U1 1
U2 6
PU MDPI
PI BASEL
PA ST ALBAN-ANLAGE 66, CH-4052 BASEL, SWITZERLAND
SN 
EI 2227-9059
J9 BIOMEDICINES
JI Biomedicines
PD AUG 15
PY 2023
VL 11
IS 8
BP 
EP 
DI 10.3390/biomedicines11082100
PG 24
WC Biochemistry & Molecular Biology; Medicine, Research & Experimental; Pharmacology & Pharmacy
SC Biochemistry & Molecular Biology; Research & Experimental Medicine; Pharmacology & Pharmacy
GA Q2RB3
UT WOS:001056028000001
PM 37626597
DA 2025-02-17
ER

PT J
AU Liu, JY
   Wu, RX
   Yuan, SL
   Kelleher, R
   Chen, SY
   Chen, RF
   Zhang, T
   Obaidi, I
   Sheridan, H
AF Liu, Junying
   Wu, Ruixin
   Yuan, Shouli
   Kelleher, Robbie
   Chen, Siying
   Chen, Rongfeng
   Zhang, Tao
   Obaidi, Ismael
   Sheridan, Helen
TI Pharmacogenomic Analysis of Combined Therapies against Glioblastoma Based on Cell Markers from Single-Cell Sequencing
SO PHARMACEUTICALS
LA English
DT Article
DE glioblastoma; pyroptosis; scRNA-seq; systems pharmacology; CADD; GBM; pharmacogenomics
ID drug discovery
AB Glioblastoma is the most common and aggressive form of primary brain cancer and the lack of viable treatment options has created an urgency to develop novel treatments. Personalized or predictive medicine is still in its infancy stage at present. This research aimed to discover biomarkers to inform disease progression and to develop personalized prophylactic and therapeutic strategies by combining state-of-the-art technologies such as single-cell RNA sequencing, systems pharmacology, and a polypharmacological approach. As predicted in the pyroptosis-related gene (PRG) transcription factor (TF) microRNA (miRNA) regulatory network, TP53 was the hub gene in the pyroptosis process in glioblastoma (GBM). A LASSO Cox regression model of pyroptosis-related genes was built to accurately and conveniently predict the one-, two-, and three-year overall survival rates of GBM patients. The top-scoring five natural compounds were parthenolide, rutin, baeomycesic acid, luteolin, and kaempferol, which have NFKB inhibition, antioxidant, lipoxygenase inhibition, glucosidase inhibition, and estrogen receptor agonism properties, respectively. In contrast, the analysis of the cell-type-specific differential expression-related targets of natural compounds showed that the top five subtype cells targeted by natural compounds were endothelial cells, microglia/macrophages, oligodendrocytes, dendritic cells, and neutrophil cells. The current approach-using the pharmacogenomic analysis of combined therapies-serves as a model for novel personalized therapeutic strategies for GBM treatment.
C1 [Liu, Junying; Zhang, Tao; Obaidi, Ismael; Sheridan, Helen] Trinity Coll Dublin, NatPro Ctr, Sch Pharm & Pharmaceut Sci, Dublin D02 PN40, Ireland.
   [Wu, Ruixin] Shanghai Univ Tradit Chinese Med, Shanghai Municipal Hosp Tradit Chinese Med, Preclin Dept, 274 Zhijiang Rd, Shanghai 200071, Peoples R China.
   [Yuan, Shouli] Peking Univ, Acad Adv Interdisciplinary Studies, Beijing 100871, Peoples R China.
   [Kelleher, Robbie] Trinity Coll Dublin, Sch Med, Dublin D02 PN40, Ireland.
   [Chen, Siying] Nanchang Univ, Affiliated Hosp 2, Nanchang 330031, Peoples R China.
   [Chen, Rongfeng] NHC, Natl Ctr Occupat Safety & Hlth, Beijing 102308, Peoples R China.
   [Zhang, Tao] Technol Univ Dublin, Sch Food Sci & Environm Hlth, Dublin D07 EWV4, Ireland.
C3 Trinity College Dublin; Shanghai University of Traditional Chinese Medicine; Peking University; Trinity College Dublin; Nanchang University
RP Liu, JY (通讯作者)，Trinity Coll Dublin, NatPro Ctr, Sch Pharm & Pharmaceut Sci, Dublin D02 PN40, Ireland.
EM juliu@tcd.ie; rxwu2000@hotmail.com; yuanshouli123@163.com; kellehro@tcd.ie; shchen886@outlook.com; rongfeng.chen2009@outlook.com; tao.zhang@tudublin.ie; obaidii@tcd.ie; hsheridn@tcd.ie
FU H2020 Marie Sklstrok;odowska-Curie Actions and Enterprise Ireland
CR Bi FF, 2020, CANCER CELL INT, V20, P0, DOI 10.1186/s12935-020-01472-9
   Chen SQ, 2020, FRONT BIOENG BIOTECH, V8, P0, DOI 10.3389/fbioe.2020.614419
   Cui XT, 2020, GENOMICS, V112, P3958, DOI 10.1016/j.ygeno.2020.06.044
   Heath JR, 2016, NAT REV DRUG DISCOV, V15, P204, DOI 10.1038/nrd.2015.16
   Hopkins AL, 2008, NAT CHEM BIOL, V4, P682, DOI 10.1038/nchembio.118
   Hsu SK, 2021, THERANOSTICS, V11, P8813, DOI 10.7150/thno.62521
   Huang XF, 2020, INT IMMUNOPHARMACOL, V86, P0, DOI 10.1016/j.intimp.2020.106727
   Jafari N, 2018, PHYTOMEDICINE, V41, P67, DOI 10.1016/j.phymed.2018.01.022
   Jeong SH, 2020, EJSO-EUR J SURG ONC, V46, P195, DOI 10.1016/j.ejso.2019.09.143
   Kim S-K, 2015, HANDBOOK OF ANTICANCER DRUGS FROM MARINE ORIGIN, V0, P0, DOI DOI 10.1007/978-3-319-07145-9
   Lah TT, 2021, CELLS-BASEL, V10, P0, DOI 10.3390/cells10020340
   Lai ZW, 2016, NUCLEIC ACIDS RES, V44, P0, DOI 10.1093/nar/gkw227
   Li XY, 2021, FRONT ONCOL, V11, P0, DOI 10.3389/fonc.2021.697198
   Li ZH, 2020, AMB EXPRESS, V10, P0, DOI 10.1186/s13568-020-01107-2
   Li ZH, 2021, J INFLAMM RES, V14, P621, DOI 10.2147/JIR.S298604
   Lin WZ, 2020, FRONT ONCOL, V10, P0, DOI 10.3389/fonc.2020.00796
   Liu J, 2020, BIOSCIENCE REP, V40, P0, DOI 10.1042/BSR20201384
   Mathys H, 2019, NATURE, V570, P332, DOI 10.1038/s41586-019-1195-2
   Mayakonda A, 2018, GENOME RES, V28, P1747, DOI 10.1101/gr.239244.118
   Moustakas A, 2010, ONCOTARGETS THER, V3, P27
   Mutharasu G, 2022, J BIOMOL STRUCT DYN, V40, P2586, DOI 10.1080/07391102.2020.1841029
   Nam HH, 2020, BIOMOLECULES, V10, P0, DOI 10.3390/biom10091298
   Nguyen HT, 2021, MEDDOCS EBOOKS, V0, P1
   Noroxe DS, 2016, ESMO OPEN, V1, P0, DOI 10.1136/esmoopen-2016-000144
   Peng H, 2019, PLOS COMPUT BIOL, V15, P0, DOI 10.1371/journal.pcbi.1006772
   Peng S, 2020, CANCERS, V12, P0, DOI 10.3390/cancers12123639
   Qu XYA, 2012, DRUG DISCOV TODAY, V17, P1289, DOI 10.1016/j.drudis.2012.07.017
   Ramsay RR, 2018, CLIN TRANSL MED, V7, P0, DOI 10.1186/s40169-017-0181-2
   Ren LW, 2022, ACTA PHARMACOL SIN, V43, P194, DOI 10.1038/s41401-021-00752-y
   Sztiller-Sikorska M, 2020, PHARMACEUTICALS-BASE, V13, P0, DOI 10.3390/ph13080194
   Thorsson V, 2019, IMMUNITY, V51, P411, DOI 10.1016/j.immuni.2018.03.023
   Trone JC, 2020, RADIAT ONCOL, V15, P0, DOI 10.1186/s13014-020-01584-6
   Vega JEV, 2020, J NEURO-ONCOL, V150, P143, DOI 10.1007/s11060-020-03616-3
   Vollmann-Zwerenz A, 2020, INT J MOL SCI, V21, P0, DOI 10.3390/ijms21061932
   Wang J, 2020, CNS NEUROSCI THER, V26, P297, DOI 10.1111/cns.13197
   Wang L, 2021, FRONT ONCOL, V11, P0, DOI 10.3389/fonc.2021.635774
   Wen ZN, 2011, PLOS ONE, V6, P0, DOI 10.1371/journal.pone.0018278
   Xie Y, 2021, JCI INSIGHT, V6, P0, DOI 10.1172/jci.insight.150861
   Yang LL, 2023, MEDICINA-LITHUANIA, V59, P0, DOI 10.3390/medicina59030514
   Yang XN, 2020, FRONT GENET, V11, P0, DOI 10.3389/fgene.2020.00019
   Yu XT, 2021, CELL DEATH DIS, V12, P0, DOI 10.1038/s41419-021-03492-3
   Yuan QC, 2020, FRONT ONCOL, V9, P0, DOI 10.3389/fonc.2019.01502
   Zhang LY, 2021, INT J GEN MED, V14, P6059, DOI 10.2147/IJGM.S328222
   Zhang XX, 2019, NUCLEIC ACIDS RES, V47, PD721, DOI 10.1093/nar/gky900
   Zhang YB, 2020, CANCER LETT, V470, P84, DOI 10.1016/j.canlet.2019.10.016
   Zheng CL, 2014, MOL DIVERS, V18, P621, DOI 10.1007/s11030-014-9521-y
   Zhong RB, 2021, CANCER IMMUNOL IMMUN, V70, P2261, DOI 10.1007/s00262-021-02848-0
   Zhou X, 2021, INVEST NEW DRUG, V39, P1469, DOI 10.1007/s10637-021-01128-z
   Zhu J, 2021, FRONT ONCOL, V10, P0, DOI 10.3389/fonc.2020.618374
NR 49
TC 0
Z9 0
U1 0
U2 4
PU MDPI
PI BASEL
PA ST ALBAN-ANLAGE 66, CH-4052 BASEL, SWITZERLAND
SN 
EI 1424-8247
J9 PHARMACEUTICALS-BASE
JI Pharmaceuticals
PD NOV 15
PY 2023
VL 16
IS 11
BP 
EP 
DI 10.3390/ph16111533
PG 25
WC Chemistry, Medicinal; Pharmacology & Pharmacy
SC Pharmacology & Pharmacy
GA AR6E7
UT WOS:001120218300001
PM 38004399
DA 2025-02-17
ER

PT J
AU Hotchkiss, KM
   Batich, KA
   Mohan, A
   Rahman, R
   Piantadosi, S
   Khasraw, M
AF Hotchkiss, Kelly M.
   Batich, Kristen A.
   Mohan, Aditya
   Rahman, Rifaquat
   Piantadosi, Steven
   Khasraw, Mustafa
TI Dendritic cell vaccine trials in gliomas: Untangling the lines
SO NEURO-ONCOLOGY
LA English
DT Article
DE Clinical trial; control arm; dc vaccine; glioblastoma; patient selection
ID human cytomegalovirus; t-cells; malignant glioma; clinical-trials; tumor-antigens; glioblastoma; immunotherapy; immunity; neurooncology; expression
AB Glioblastoma is a deadly brain tumor without any significantly successful treatments to date. Tumor antigen-targeted immunotherapy platforms including peptide and dendritic cell (DC) vaccines, have extended survival in hematologic malignancies. The relatively "cold" tumor immune microenvironment and heterogenous nature of glioblastoma have proven to be major limitations to translational application and efficacy of DC vaccines. Furthermore, many DC vaccine trials in glioblastoma are difficult to interpret due to a lack of contemporaneous controls, absence of any control comparison, or inconsistent patient populations. Here we review glioblastoma immunobiology aspects that are relevant to DC vaccines, review the clinical experience with DC vaccines targeting glioblastoma, discuss challenges in clinical trial design, and summarize conclusions and directions for future research for the development of effective DC vaccines for patients.
C1 [Hotchkiss, Kelly M.; Batich, Kristen A.; Mohan, Aditya; Khasraw, Mustafa] Duke Univ, Preston Robert Tisch Brain Tumor Ctr Duke, Dept Neurosurg, Med Ctr, Durham, NC 27710 USA.
   [Rahman, Rifaquat] Harvard Med Sch, Dana Farber Brigham & Womens Canc Ctr, Dept Radiat Oncol, Boston, MA USA.
   [Piantadosi, Steven] Harvard Med Sch, Brigham & Womens Hosp, Dept Surg, Boston, MA USA.
   [Khasraw, Mustafa] Duke Univ, Box 3624, Durham, NC 27710 USA.
C3 Duke University; Harvard University; Harvard University Medical Affiliates; Dana-Farber Cancer Institute; Harvard Medical School; Harvard University; Harvard University Medical Affiliates; Brigham & Women's Hospital; Harvard Medical School; Duke University
RP Khasraw, M (通讯作者)，Duke Univ, Box 3624, Durham, NC 27710 USA.
EM mustafa.khasraw@duke.edu
CR Akiyama Y, 2012, BMC CANCER, V12, P0, DOI 10.1186/1471-2407-12-623
   Ashley DM, 1997, J EXP MED, V186, P1177, DOI 10.1084/jem.186.7.1177
   Bagley SJ, 2022, CLIN CANCER RES, V28, P594, DOI 10.1158/1078-0432.CCR-21-2750
   Balan S, 2019, INT REV CEL MOL BIO, V348, P1, DOI 10.1016/bs.ircmb.2019.07.004
   Banchereau J, 2000, ANNU REV IMMUNOL, V18, P767, DOI 10.1146/annurev.immunol.18.1.767
   Bao SD, 2006, NATURE, V444, P756, DOI 10.1038/nature05236
   Batich KA, 2020, CLIN CANCER RES, V26, P5297, DOI 10.1158/1078-0432.CCR-20-1082
   Batich KA, 2017, CLIN CANCER RES, V23, P1898, DOI 10.1158/1078-0432.CCR-16-2057
   Benencia F, 2008, J TRANSL MED, V6, P0, DOI 10.1186/1479-5876-6-21
   Boczkowski D, 2000, CANCER RES, V60, P1028
   Buonaguro L, 2011, CLIN VACCINE IMMUNOL, V18, P23, DOI 10.1128/CVI.00286-10
   Burch PA, 2000, CLIN CANCER RES, V6, P2175
   Chen RH, 2010, CANCER CELL, V17, P362, DOI 10.1016/j.ccr.2009.12.049
   Chuntova P, 2021, NEURO-ONCOLOGY, V23, P356, DOI 10.1093/neuonc/noaa277
   Cobbs CS, 2002, CANCER RES, V62, P3347
   Del Vecchio CA, 2012, EXPERT REV VACCINES, V11, P133, DOI 10.1586/ERV.11.177
   Do ASMS, 2020, MOL THER-ONCOLYTICS, V18, P295, DOI 10.1016/j.omto.2020.06.019
   Dumville JC, 2006, CONTEMP CLIN TRIALS, V27, P1, DOI 10.1016/j.cct.2005.08.003
   Dunn GP, 2022, ADV DRUG DELIVER REV, V186, P0, DOI 10.1016/j.addr.2022.114312
   Dziurzynski K, 2012, NEURO-ONCOLOGY, V14, P246, DOI 10.1093/neuonc/nor227
   Ellingson BM, 2023, NEURO ONCOL, V0, P0
   Fecci PE, 2014, CLIN CANCER RES, V20, P5620, DOI 10.1158/1078-0432.CCR-14-0832
   Fidoamore A, 2016, STEM CELLS INT, V2016, P0, DOI 10.1155/2016/6809105
   Fleri W, 2017, FRONT IMMUNOL, V8, P0, DOI 10.3389/fimmu.2017.00278
   Friebel E, 2020, CELL, V181, P1626, DOI 10.1016/j.cell.2020.04.055
   Grauer OM, 2008, INT J CANCER, V122, P1794, DOI 10.1002/ijc.23284
   Guzman G, 2023, BRAIN RES BULL, V196, P76, DOI 10.1016/j.brainresbull.2023.02.014
   Hirayama M, 2016, INT IMMUNOL, V28, P319, DOI 10.1093/intimm/dxw027
   Huang BY, 2021, FRONT IMMUNOL, V11, P0, DOI 10.3389/fimmu.2020.603911
   Hubert M, 2019, CANCERS, V11, P0, DOI 10.3390/cancers11081082
   Isaacs J, 2022, CLIN CANCER RES, V28, P0, DOI 10.1158/1078-0432.CCR-21-1593
   Iwami K, 2012, CYTOTHERAPY, V14, P733, DOI 10.3109/14653249.2012.666633
   Kacen A, 2023, NAT BIOTECHNOL, V41, P239, DOI 10.1038/s41587-022-01464-2
   Khasraw M, 2020, CLIN CANCER RES, V26, P5287, DOI 10.1158/1078-0432.CCR-20-1135
   Kikuchi T, 2001, CANCER IMMUNOL IMMUN, V50, P337, DOI 10.1007/s002620100205
   Kim Y, 2023, NEURO-ONCOLOGY, V25, P1658, DOI 10.1093/neuonc/noad036
   Lee WJ, 2022, FRONT IMMUNOL, V13, P0, DOI 10.3389/fimmu.2022.940047
   Liau L M, 2000, NEUROSURG FOCUS, V9, P0
   Liau LM, 2023, JAMA ONCOL, V9, P112, DOI 10.1001/jamaoncol.2022.5370
   Liau LM, 1999, J NEUROSURG, V90, P1115, DOI 10.3171/jns.1999.90.6.1115
   Lin H, 2022, FRONT IMMUNOL, V13, P0, DOI 10.3389/fimmu.2022.773264
   MacLeod MKL, 2011, P NATL ACAD SCI USA, V108, P7914, DOI 10.1073/pnas.1104588108
   Madurasinghe VW, 2017, TRIALS, V18, P0, DOI 10.1186/s13063-017-1942-3
   Mitchell DA, 2008, NEURO-ONCOLOGY, V10, P10, DOI 10.1215/15228517-2007-035
   Mitchell DA, 2015, NATURE, V519, P366, DOI 10.1038/nature14320
   Nair SK, 2014, ONCOIMMUNOLOGY, V3, P0, DOI 10.4161/onci.29289
   Neagu MR, 2015, IMMUNOTHERAPY-UK, V7, P603, DOI 10.2217/imt.15.39
   Nestle FO, 1998, NAT MED, V4, P328, DOI 10.1038/nm0398-328
   Okada H, 2015, LANCET ONCOL, V16, PE534, DOI 10.1016/S1470-2045(15)00088-1
   Okada H, 2011, J CLIN ONCOL, V29, P330, DOI 10.1200/JCO.2010.30.7744
   Ostrom QT, 2018, NEURO-ONCOLOGY, V20, P1, DOI 10.1093/neuonc/noy131
   Parney Ian F, 2020, NEUROONCOL ADV, V2, Pvdaa105, DOI 10.1093/noajnl/vdaa105
   Parney IF, 2022, NEURO-ONCOL ADV, V4, P0, DOI 10.1093/noajnl/vdac089
   Phuphanich S, 2013, CANCER IMMUNOL IMMUN, V62, P125, DOI 10.1007/s00262-012-1319-0
   Platten M, 2023, J CLIN ONCOL, V41, P1466, DOI 10.1200/JCO.22.02616
   Preusser M, 2023, NEURO-ONCOLOGY, V25, P631, DOI 10.1093/neuonc/noac281
   Preusser M, 2015, NAT REV NEUROL, V11, P504, DOI 10.1038/nrneurol.2015.139
   Prins RM, 2011, CLIN CANCER RES, V17, P1603, DOI 10.1158/1078-0432.CCR-10-2563
   Rahman R, 2021, LANCET ONCOL, V22, PE456, DOI 10.1016/S1470-2045(21)00488-5
   Ranganathan P, 2012, J VIROL, V86, P854, DOI 10.1128/JVI.06097-11
   Reardon DA, 2014, NEURO-ONCOLOGY, V16, P1441, DOI 10.1093/neuonc/nou212
   Reardon DA, 2013, EXPERT REV VACCINES, V12, P597, DOI 10.1586/erv.13.41
   Rutkowski S, 2004, BRIT J CANCER, V91, P1656, DOI 10.1038/sj.bjc.6602195
   Sakai K, 2015, J NEUROSURG, V123, P989, DOI 10.3171/2015.1.JNS141554
   SALLUSTO F, 1994, J EXP MED, V179, P1109, DOI 10.1084/jem.179.4.1109
   Sampson JH, 2023, NEURO-ONCOLOGY, V25, P1085, DOI 10.1093/neuonc/noac285
   Sampson JH, 2009, MOL CANCER THER, V8, P2773, DOI 10.1158/1535-7163.MCT-09-0124
   Saraf A, 2022, NEUROTHERAPEUTICS, V19, P1844, DOI 10.1007/s13311-022-01284-x
   Sayegh ET, 2014, J NEURO-ONCOL, V119, P531, DOI 10.1007/s11060-014-1502-6
   Scandella E, 2002, BLOOD, V100, P1354, DOI 10.1182/blood-2001-11-0017
   Singh K, 2022, CLIN CANCER RES, V28, P585, DOI 10.1158/1078-0432.CCR-21-2681
   Smits ELJM, 2008, ONCOLOGIST, V13, P859, DOI 10.1634/theoncologist.2008-0097
   Srinivasan VM, 2017, NEUROTHERAPEUTICS, V14, P345, DOI 10.1007/s13311-017-0522-2
   Tan AC, 2020, CA-CANCER J CLIN, V70, P299, DOI 10.3322/caac.21613
   Topalian SL, 2020, SCIENCE, V367, P525, DOI 10.1126/science.aax0182
   Vandenberk L, 2016, ONCOIMMUNOLOGY, V5, P0, DOI 10.1080/2162402X.2015.1083669
   Wei J, 2020, NEURO-ONCOLOGY, V22, P180, DOI 10.1093/neuonc/noz212
   Wen PY, 2019, CLIN CANCER RES, V25, P5799, DOI 10.1158/1078-0432.CCR-19-0261
   Wen PY, 2017, J CLIN ONCOL, V35, P2439, DOI 10.1200/JCO.2017.72.7511
   Wilde S, 2009, BLOOD, V114, P2131, DOI 10.1182/blood-2009-03-209387
   Wu CW, 2022, J BIG DATA-GER, V9, P0, DOI 10.1186/s40537-022-00643-x
   Xiong ZM, 2011, J IMMUNOTHER, V34, P264, DOI 10.1097/CJI.0b013e318209eed4
   Yamanaka R, 2005, CLIN CANCER RES, V11, P4160, DOI 10.1158/1078-0432.CCR-05-0120
   Yang T, 2022, HOLIST INTEGR ONCOL, V1, P21, DOI 10.1007/S44178-022-00021-W
   Ye LG, 2021, FRONT GENET, V12, P0, DOI 10.3389/fgene.2021.701065
   Yu JS, 2001, CANCER RES, V61, P842
   Yu JS, 2004, CANCER RES, V64, P4973, DOI 10.1158/0008-5472.CAN-03-3505
NR 87
TC 16
Z9 16
U1 4
U2 13
PU OXFORD UNIV PRESS INC
PI CARY
PA JOURNALS DEPT, 2001 EVANS RD, CARY, NC 27513 USA
SN 1522-8517
EI 1523-5866
J9 NEURO-ONCOLOGY
JI Neuro-Oncology
PD OCT 3
PY 2023
VL 25
IS 10
BP 1752
EP 1762
DI 10.1093/neuonc/noad088
EA JUN 2023
PG 11
WC Oncology; Clinical Neurology
SC Oncology; Neurosciences & Neurology
GA T7UD4
UT WOS:001003008200001
PM 37289203
DA 2025-02-17
ER

PT J
AU Liang, RF
   Xiang, Y
   Hu, C
   Tang, XP
AF Liang, Ruofei
   Xiang, Yue
   Hu, Chao
   Tang, Xiaoping
TI Expression and clinical significance of RBBP4 gene in lower-grade glioma: An integrative analysis
SO BIOCHEMISTRY AND BIOPHYSICS REPORTS
LA English
DT Article
DE RBBP4 gene; Lower-grade glioma (LGG); Immune infiltration; Prognosis
ID web server; glioblastoma; cells
AB This study investigated the expression pattern of retinoblastoma binding protein 4 (RBBP4) gene in glioma and explored its associations with clinicopathologic characteristics and prognosis of patients. Data retrieved from the GEPIA, CGGA, HPA and TIMER databases were processed to analyze RBBP4 expression in glioma and investigate its relationship with clinicopathologic characteristics, tumor immune infiltration and prognosis in glioma pa-tients. Immunohistochemistry was applied to determine the expression of RBBP4 protein in glioma tissue. Additionally, the Coexpedia database was visited to identify co-expressed genes for RBBP4 gene, while the Cytoscape software was run to visualize the enriched GO entries and KEGG pathways of these co-expressed genes. The expression levels of RBBP4 in lower-grade glioma (LGG) and glioblastoma (GBM) tissues were markedly elevated when compared to normal tissues (both p < 0.05). The up-regulation of RBBP4 expression was asso-ciated with an increase in WHO grade (II-IV), wild-type IDH, and 1p/19q non-codeletion (all p < 0.05). Multi-variate Cox regression analysis showed that both increased abundance of infiltrating macrophages and up-regulated RBBP4 expression independently predicted poor survival outcomes in LGG patients (both p < 0.05). Furthermore, RBBP4 expression exhibited significant positive correlations with the abundance of infiltrating B cell, CD8(+) T cell, CD4(+) T cell, macrophage, neutrophil, and dendritic cell in LGG (all p < 0.05). Functional enrichment analyses indicated that the co-expressed genes associated with RBBP4 were highly involved in pathways such as the p53 signaling pathway, cell cycle, DNA replication, glutathione metabolism, as well as biological processes including cell cycle process, DNA replication, and DNA repair. High levels of RBBP4 are predictive for the poor survival outcome of LGG patients. RBBP4 gene, therefore, is expected to be a potential biomarker for prognosis of LGG and a target for immunotherapy.
C1 [Liang, Ruofei; Hu, Chao; Tang, Xiaoping] North Sichuan Med Coll, Affiliated Hosp, Dept Neurosurg, Nanchong, Peoples R China.
   [Xiang, Yue] North Sichuan Med Coll, Affiliated Hosp, Dept Pathol, Nanchong, Peoples R China.
   [Tang, Xiaoping] North Sichuan Med Coll, Affiliated Hosp, Dept Neurosurg, Nanchong 637000, Peoples R China.
C3 North Sichuan Medical University; North Sichuan Medical University; North Sichuan Medical University
RP Tang, XP (通讯作者)，North Sichuan Med Coll, Affiliated Hosp, Dept Neurosurg, Nanchong 637000, Peoples R China.
EM xptang2011@163.com
FU Affiliated Hospital of North Sichuan Medical College [2021JC003]
CR Broaddus WC, 1999, J NEUROSURG, V91, P997, DOI 10.3171/jns.1999.91.6.0997
   Guo QQ, 2020, INT J CLIN EXP PATHO, V13, P563
   Kitange GJ, 2016, CELL REP, V14, P2587, DOI 10.1016/j.celrep.2016.02.045
   Li B, 2016, GENOME BIOL, V17, P0, DOI 10.1186/s13059-016-1028-7
   Li GQ, 2019, EPIGENOMICS-UK, V11, P1323, DOI 10.2217/epi-2019-0137
   Li TW, 2017, CANCER RES, V77, PE108, DOI 10.1158/0008-5472.CAN-17-0307
   Li YD, 2020, WORLD J GASTROENTERO, V26, P5328, DOI 10.3748/wjg.v26.i35.5328
   Li YD, 2019, HEPATOB PANCREAT DIS, V18, P446, DOI 10.1016/j.hbpd.2019.08.006
   Liu ZD, 2020, CELL CYCLE, V19, P1632, DOI 10.1080/15384101.2020.1762038
   Park CM, 2006, INT J ONCOL, V28, P119
   Rossi M, 2021, NEURO-ONCOLOGY, V23, P812, DOI 10.1093/neuonc/noaa225
   Szklener K, 2022, CANCERS, V14, P0, DOI 10.3390/cancers14215377
   Tang ZF, 2017, NUCLEIC ACIDS RES, V45, PW98, DOI 10.1093/nar/gkx247
   Thul PJ, 2018, PROTEIN SCI, V27, P233, DOI 10.1002/pro.3307
   van Thuijl HF, 2015, ACTA NEUROPATHOL, V129, P597, DOI 10.1007/s00401-015-1403-6
   Wang NW, 2021, BIOMED RES INT, V2021, P0, DOI 10.1155/2021/6905985
   Wei RL, 2022, BMC CANCER, V22, P0, DOI 10.1186/s12885-022-09225-9
   Wesseling P, 2018, NEUROPATH APPL NEURO, V44, P139, DOI 10.1111/nan.12432
   Wu B, 2019, BIOMED PHARMACOTHER, V112, P0, DOI 10.1016/j.biopha.2019.01.016
   Xia L, 2019, J CELL MOL MED, V23, P3224, DOI 10.1111/jcmm.14198
   Xu J, 2022, CELL MOL NEUROBIOL, V42, P709, DOI 10.1007/s10571-020-00959-3
   Yang FH, 2020, FEBS OPEN BIO, V10, P744, DOI 10.1002/2211-5463.12815
   Yang S, 2017, NUCLEIC ACIDS RES, V45, PD389, DOI 10.1093/nar/gkw868
   Zhang LH, 2023, SCI REP-UK, V13, P0, DOI 10.1038/s41598-023-28731-9
   Zhao Z, 2021, GENOM PROTEOM BIOINF, V19, P1, DOI 10.1016/j.gpb.2020.10.005
   Zhong Jingjing, 2015, NAN FANG YI KE DA XUE XUE BAO, V35, P1564
   Zolota V, 2008, NEUROPATHOLOGY, V28, P35, DOI 10.1111/j.1440-1789.2007.00844.x
   Zou P, 2013, PLOS ONE, V8, P0, DOI 10.1371/journal.pone.0068782
NR 28
TC 1
Z9 1
U1 2
U2 4
PU ELSEVIER
PI AMSTERDAM
PA RADARWEG 29, 1043 NX AMSTERDAM, NETHERLANDS
SN 2405-5808
EI 
J9 BIOCHEM BIOPHYS REP
JI Biochem. Biophys. Rep.
PD SEP 15
PY 2023
VL 35
IS 
BP 
EP 
DI 10.1016/j.bbrep.2023.101533
EA AUG 2023
PG 7
WC Biochemistry & Molecular Biology
SC Biochemistry & Molecular Biology
GA W9CC2
UT WOS:001094524800001
PM 37664524
DA 2025-02-17
ER

PT J
AU Zhou, SL
   Huang, YK
   Chen, Y
   Liu, YP
   Xie, LZ
   You, Y
   Tong, SQ
   Xu, JP
   Jiang, G
   Song, QX
   Mei, N
   Ma, FF
   Gao, XL
   Chen, HZ
   Chen, J
AF Zhou, Songlei
   Huang, Yukun
   Chen, Yu
   Liu, Yipu
   Xie, Laozhi
   You, Yang
   Tong, Shiqiang
   Xu, Jianpei
   Jiang, Gan
   Song, Qingxiang
   Mei, Ni
   Ma, Fenfen
   Gao, Xiaoling
   Chen, Hongzhuan
   Chen, Jun
TI Reprogramming systemic and local immune function to empower immunotherapy against glioblastoma
SO NATURE COMMUNICATIONS
LA English
DT Article
ID t-cell infiltration; dendritic cells; nanoparticles; immunosuppression; microenvironment; cannabinoids; challenges; gliomas
AB Glioblastoma (GBM) is characterized by local and systemic immunosuppression, showing limited responses to immunotherapies. Here the authors describe the design of a nanoplatform composed of the lymphopenia alleviating agent cannabidiol and the lymphocyte recruiting cytokine LIGHT, promoting anti-tumor immune responses in GBM preclinical models. The limited benefits of immunotherapy against glioblastoma (GBM) is closely related to the paucity of T cells in brain tumor bed. Both systemic and local immunosuppression contribute to the deficiency of tumor-infiltrating T cells. However, the current studies focus heavily on the local immunosuppressive tumor microenvironment but not on the co-existence of systemic immunosuppression. Here, we develop a nanostructure named Nano-reshaper to co-encapsulate lymphopenia alleviating agent cannabidiol and lymphocyte recruiting cytokine LIGHT. The results show that Nano-reshaper increases the number of systemic T cells and improves local T-cell recruitment condition, thus greatly increasing T-cell infiltration. When combined with immune checkpoint inhibitor, this therapeutic modality achieves 83.3% long-term survivors without recurrence in GBM models in male mice. Collectively, this work unveils that simultaneous reprogramming of systemic and local immune function is critical for T-cell based immunotherapy and provides a clinically translatable option for combating brain tumors.
C1 [Zhou, Songlei; Huang, Yukun; Chen, Yu; Liu, Yipu; Xie, Laozhi; You, Yang; Tong, Shiqiang; Xu, Jianpei; Ma, Fenfen; Chen, Jun] Fudan Univ, Sch Pharm, Dept Pharmaceut, Shanghai 201203, Peoples R China.
   [Zhou, Songlei; Huang, Yukun; Chen, Yu; Liu, Yipu; Xie, Laozhi; You, Yang; Tong, Shiqiang; Xu, Jianpei; Ma, Fenfen; Chen, Jun] Fudan Univ, Shanghai Pudong Hosp, Shanghai 201203, Peoples R China.
   [Zhou, Songlei; Huang, Yukun; Chen, Yu; Liu, Yipu; Xie, Laozhi; You, Yang; Tong, Shiqiang; Xu, Jianpei; Ma, Fenfen; Chen, Jun] Fudan Univ, Sch Pharm, Key Lab Smart Drug Delivery, Minist Educ, Shanghai 201203, Peoples R China.
   [Huang, Yukun; Jiang, Gan; Song, Qingxiang; Gao, Xiaoling] Shanghai Jiao Tong Univ, Shanghai Univ Collaborat Innovat Ctr Translat Med, State Key Lab Oncogenes & Related Genes, Dept Pharmacol & Chem Biol,Sch Med, Shanghai 200025, Peoples R China.
   [Mei, Ni] Shanghai Ctr Drug Evaluat & Inspect, Shanghai 201210, Peoples R China.
   [Ma, Fenfen] Fudan Univ, Shanghai Pudong Hosp, Dept Pharm, Shanghai 201399, Peoples R China.
   [Chen, Hongzhuan] Shanghai Univ Tradit Chinese Med, Shuguang Hosp, Inst Interdisciplinary Integrat Med Res, Shanghai 201203, Peoples R China.
C3 Fudan University; Fudan University; Fudan University; Shanghai Jiao Tong University; Fudan University; Shanghai University of Traditional Chinese Medicine
RP Chen, J (通讯作者)，Fudan Univ, Sch Pharm, Dept Pharmaceut, Shanghai 201203, Peoples R China.; Chen, J (通讯作者)，Fudan Univ, Shanghai Pudong Hosp, Shanghai 201203, Peoples R China.; Chen, J (通讯作者)，Fudan Univ, Sch Pharm, Key Lab Smart Drug Delivery, Minist Educ, Shanghai 201203, Peoples R China.; Gao, XL (通讯作者)，Shanghai Jiao Tong Univ, Shanghai Univ Collaborat Innovat Ctr Translat Med, State Key Lab Oncogenes & Related Genes, Dept Pharmacol & Chem Biol,Sch Med, Shanghai 200025, Peoples R China.; Chen, HZ (通讯作者)，Shanghai Univ Tradit Chinese Med, Shuguang Hosp, Inst Interdisciplinary Integrat Med Res, Shanghai 201203, Peoples R China.
EM shellygao1@sjtu.edu.cn; yaoli@shsmu.edu.cn; chenjun@fudan.edu.cn
FU National Natural Science Foundation of China [92068110, 81872498, 92068111, 81973272]; Shanghai Science and Technology Committee [20JC1411800, 19410710100]; Programs of Shanghai Academic/Technology Research Leader [21XD1400200, 21XD1422200]; Zhangjiang mRNA innovation and translation center, Shanghai
CR Agliardi G, 2021, NAT COMMUN, V12, P0, DOI 10.1038/s41467-020-20599-x
   Alifieris C, 2015, PHARMACOL THERAPEUT, V152, P63, DOI 10.1016/j.pharmthera.2015.05.005
   Allen E, 2017, SCI TRANSL MED, V9, P0, DOI 10.1126/scitranslmed.aak9679
   Antunes ARP, 2020, ELIFE, V9, P0, DOI 10.7554/eLife.52176
   Ayasoufi K, 2020, BRAIN, V143, P3629, DOI 10.1093/brain/awaa343
   Bielecki PA, 2021, NANOSCALE HORIZ, V6, P156, DOI 10.1039/d0nh00446d
   Binnewies M, 2018, NAT MED, V24, P541, DOI 10.1038/s41591-018-0014-x
   Brighi C, 2018, ADV DRUG DELIVER REV, V136, P49, DOI 10.1016/j.addr.2018.10.001
   Brown CE, 2016, NEW ENGL J MED, V375, P2561, DOI 10.1056/NEJMoa1610497
   Chongsathidkiet P, 2018, NAT MED, V24, P1459, DOI 10.1038/s41591-018-0135-2
   Chuntova P, 2021, NEURO-ONCOLOGY, V23, P356, DOI 10.1093/neuonc/noaa277
   Cristino L, 2020, NAT REV NEUROL, V16, P9, DOI 10.1038/s41582-019-0284-z
   Delgado-Martin B, 2020, ADV SCI, V7, P0, DOI 10.1002/advs.201902971
   Eino D, 2018, CANCER RES, V78, P6607, DOI 10.1158/0008-5472.CAN-18-0498
   Falcone S, 2006, J CELL SCI, V119, P4758, DOI 10.1242/jcs.03238
   Fecci PE, 2006, CANCER RES, V66, P3294, DOI 10.1158/0008-5472.CAN-05-3773
   Galon J, 2019, NAT REV DRUG DISCOV, V18, P197, DOI 10.1038/s41573-018-0007-y
   Goodwin TJ, 2016, SCI TRANSL MED, V8, P0, DOI 10.1126/scitranslmed.aag2306
   Grossman SA, 2011, CLIN CANCER RES, V17, P5473, DOI 10.1158/1078-0432.CCR-11-0774
   Guo JW, 2011, BIOMATERIALS, V32, P8010, DOI 10.1016/j.biomaterials.2011.07.004
   Gustafson MP, 2010, NEURO-ONCOLOGY, V12, P631, DOI 10.1093/neuonc/noq001
   Hambardzumyan D, 2016, NAT NEUROSCI, V19, P20, DOI 10.1038/nn.4185
   Hiam-Galvez KJ, 2021, NAT REV CANCER, V21, P345, DOI 10.1038/s41568-021-00347-z
   Himes BT, 2021, FRONT ONCOL, V11, P0, DOI 10.3389/fonc.2021.770561
   Holder PG, 2022, ADV DRUG DELIVER REV, V182, P0, DOI 10.1016/j.addr.2022.114112
   Hu MY, 2019, NAT COMMUN, V10, P0, DOI 10.1038/s41467-019-10893-8
   Huang JL, 2017, NAT COMMUN, V8, P0, DOI 10.1038/ncomms15144
   Huang YK, 2020, NAT COMMUN, V11, P0, DOI 10.1038/s41467-020-14425-7
   INABA K, 1992, J EXP MED, V176, P1693, DOI 10.1084/jem.176.6.1693
   Jin LC, 2019, NAT COMMUN, V10, P0, DOI 10.1038/s41467-019-11869-4
   Johansson-Percival A, 2017, NAT IMMUNOL, V18, P1207, DOI 10.1038/ni.3836
   Kang T, 2017, ACS NANO, V11, P1397, DOI 10.1021/acsnano.6b06477
   Kang T, 2016, BIOMATERIALS, V101, P60, DOI 10.1016/j.biomaterials.2016.05.037
   Karlsson J, 2021, ADV DRUG DELIVER REV, V179, P0, DOI 10.1016/j.addr.2021.113999
   Ladomersky E, 2020, CLIN CANCER RES, V26, P5232, DOI 10.1158/1078-0432.CCR-19-3874
   Li HX, 2022, NAT COMMUN, V13, P0, DOI 10.1038/s41467-022-29647-0
   Li J, 2012, J CONTROL RELEASE, V158, P108, DOI 10.1016/j.jconrel.2011.10.020
   Li ZT, 2022, NAT COMMUN, V13, P0, DOI 10.1038/s41467-022-29388-0
   Lim M, 2018, NAT REV CLIN ONCOL, V15, P422, DOI 10.1038/s41571-018-0003-5
   Link TM, 2010, NAT IMMUNOL, V11, P232, DOI 10.1038/ni.1842
   Lohr J, 2011, CLIN CANCER RES, V17, P4296, DOI 10.1158/1078-0432.CCR-10-2557
   Montecino-Rodriguez E, 2013, J CLIN INVEST, V123, P958, DOI 10.1172/JCI64096
   Musetti S, 2018, ACS NANO, V12, P11740, DOI 10.1021/acsnano.8b05893
   ORourke DM, 2017, SCI TRANSL MED, V9, P0, DOI 10.1126/scitranslmed.aaa0984
   Otvos B, 2021, CLIN CANCER RES, V27, P2038, DOI 10.1158/1078-0432.CCR-20-3262
   Peereboom DM, 2019, JCI INSIGHT, V4, P0, DOI 10.1172/jci.insight.130748
   Peng Q, 2020, NAT COMMUN, V11, P0, DOI 10.1038/s41467-020-18570-x
   Pisanti S, 2017, PHARMACOL THERAPEUT, V175, P133, DOI 10.1016/j.pharmthera.2017.02.041
   Preusser M, 2015, NAT REV NEUROL, V11, P504, DOI 10.1038/nrneurol.2015.139
   Prins RM, 2003, CANCER RES, V63, P8487
   Pumroy RA, 2019, ELIFE, V8, P0, DOI 10.7554/eLife.48792
   Salih Z, 2022, EUR J CANCER, V162, P11, DOI 10.1016/j.ejca.2021.11.015
   Sampson JH, 2020, NAT REV CANCER, V20, P12, DOI 10.1038/s41568-019-0224-7
   Sarfaraz S, 2008, CANCER RES, V68, P339, DOI 10.1158/0008-5472.CAN-07-2785
   Shumilina E, 2011, AM J PHYSIOL-CELL PH, V300, PC1205, DOI 10.1152/ajpcell.00039.2011
   Stupp R, 2005, NEW ENGL J MED, V352, P987, DOI 10.1056/NEJMoa043330
   Sun BJ, 2019, NAT COMMUN, V10, P0, DOI 10.1038/s41467-019-11193-x
   Sun R, 2022, NAT COMMUN, V13, P0, DOI 10.1038/s41467-022-32837-5
   Tang HD, 2016, CANCER CELL, V29, P285, DOI 10.1016/j.ccell.2016.02.004
   Tomaszewski W, 2019, CLIN CANCER RES, V25, P4202, DOI 10.1158/1078-0432.CCR-18-1627
   Wang Y, 2018, ADV FUNCT MATER, V28, P0, DOI 10.1002/adfm.201802847
   Weller M, 2014, LANCET ONCOL, V15, PE395, DOI 10.1016/S1470-2045(14)70011-7
   Wolf KJ, 2019, NAT REV MATER, V4, P651, DOI 10.1038/s41578-019-0135-y
   Woroniecka KI, 2018, CLIN CANCER RES, V24, P3792, DOI 10.1158/1078-0432.CCR-18-0047
   Xu M, 2021, NAT COMMUN, V12, P1
   Yang F, 2021, NAT COMMUN, V12, P0, DOI 10.1038/s41467-021-23832-3
   Yu P, 2004, NAT IMMUNOL, V5, P141, DOI 10.1038/ni1029
   Yu Z, 2020, ACS NANO, V14, P4816, DOI 10.1021/acsnano.0c00708
   Zhang J, 2021, NAT NANOTECHNOL, V16, P538, DOI 10.1038/s41565-020-00843-7
   Zhou XY, 2019, CANCER RES, V79, P585, DOI 10.1158/0008-5472.CAN-18-1250
   Zou GM, 2004, CANCER IMMUNOL IMMUN, V53, P681, DOI 10.1007/s00262-004-0518-8
NR 71
TC 29
Z9 29
U1 12
U2 88
PU NATURE PORTFOLIO
PI BERLIN
PA HEIDELBERGER PLATZ 3, BERLIN, 14197, GERMANY
SN 
EI 2041-1723
J9 NAT COMMUN
JI Nat. Commun.
PD JAN 26
PY 2023
VL 14
IS 1
BP 
EP 
DI 10.1038/s41467-023-35957-8
PG 20
WC Multidisciplinary Sciences
SC Science & Technology - Other Topics
GA J3HA0
UT WOS:001008541400001
PM 36702831
DA 2025-02-17
ER

PT J
AU Miyaguchi, K
   Wang, HQ
   Black, KL
   Shiao, SL
   Wang, RF
   Yu, JS
AF Miyaguchi, Ken
   Wang, Hongqiang
   Black, Keith L.
   Shiao, Stephen L.
   Wang, Rongfu
   Yu, John S.
TI Activated T cell therapy targeting glioblastoma cancer stem cells
SO SCIENTIFIC REPORTS
LA English
DT Article
ID glioma-associated antigen; tumor-antigen; melanoma patients; malignant glioma; ovarian-cancer; responses; peptide; vaccine; lymphocytes; identification
AB Naive T cells become effector T cells following stimulation by antigen-loaded dendritic cells (DCs) and sequential cytokine activation. We aimed to develop procedures to efficiently activate T cells with tumor-associated antigens (TAAs) to glioblastoma (GBM) stem cells. To remove antigen presentation outside of the immunosuppressive tumor milieu, three different glioma stem cell (GSC) specific antigen sources to load DCs were compared in their ability to stimulate lymphocytes. An activated T cell (ATC) protocol including cytokine activation and expansion in culture to target GSCs was generated and optimized for a planned phase I clinical trial. We compared three different antigen-loading methods on DCs to effectively activate T cells, which were GBM patient-derived GSC-lysate, acid-eluate of GSCs and synthetic peptides derived from proteins expressed in GSCs. DCs derived from HLA-A2 positive blood sample were loaded with TAAs. Autologous T cells were activated by co-culturing with loaded DCs. Efficiency and cytotoxicity of ATCs were evaluated by targeting TAA-pulsed DCs or T2 cells, GSCs, or autologous PHA-blasts. Characteristics of ATCs were evaluated by Flow Cytometry and ELISpot assay, which showed increased number of ATCs secreting IFN-gamma targeting GSCs as compared with non-activated T cells and unloaded target cells. Neither GSC-lysate nor acid-eluate loading showed enhancement in response of ATCs but the synthetic peptide pool showed significantly increased IFN-gamma secretion and increased cytotoxicity towards target cells. These results demonstrate that ATCs activated using a TAA synthetic peptide pool efficiently enhance cytotoxicity specifically to target cells including GSC.
C1 [Miyaguchi, Ken; Wang, Hongqiang; Black, Keith L.; Yu, John S.] Cedars Sinai Med Ctr, Dept Neurosurg, 127 S San Vicente Blvd Suite A6600, Los Angeles, CA 90048 USA.
   [Shiao, Stephen L.] Cedars Sinai Med Ctr, Dept Radiat Oncol, 8700 Beverly Blvd, Los Angeles, CA 90048 USA.
   [Wang, Rongfu] Univ Southern Calif, Dept Pediat, Childrens Hosp Los Angeles, Dept Med, 1441 Eastlake Ave, Los Angeles, CA 90033 USA.
   [Wang, Rongfu] Univ Southern Calif, Norris Comprehens Canc Ctr, Keck Sch Med, 1441 Eastlake Ave, Los Angeles, CA 90033 USA.
C3 Cedars Sinai Medical Center; Cedars Sinai Medical Center; University of Southern California; Children's Hospital Los Angeles; University of Southern California
RP Yu, JS (通讯作者)，Cedars Sinai Med Ctr, Dept Neurosurg, 127 S San Vicente Blvd Suite A6600, Los Angeles, CA 90048 USA.
EM john.yu@cshs.org
CR Akiyama Y, 2012, BMC CANCER, V12, P0, DOI 10.1186/1471-2407-12-623
   Akkin S, 2021, MOLECULES, V26, P0, DOI 10.3390/molecules26113382
   Borst J, 2018, NAT REV IMMUNOL, V18, P635, DOI 10.1038/s41577-018-0044-0
   Boyd A, 2015, PLOS ONE, V10, P0, DOI 10.1371/journal.pone.0128714
   Chan JK, 2006, CLIN CANCER RES, V12, P1859, DOI 10.1158/1078-0432.CCR-05-2019
   Choi BD, 2019, CLIN CANCER RES, V25, P2042, DOI 10.1158/1078-0432.CCR-18-1625
   Davis ID, 2003, J LEUKOCYTE BIOL, V73, P3, DOI 10.1189/jlb.0502261
   Delluc S, 2007, CANCER IMMUNOL IMMUN, V56, P1, DOI 10.1007/s00262-006-0170-6
   Dudley ME, 2002, SCIENCE, V298, P850, DOI 10.1126/science.1076514
   Gerdemann U, 2012, MOL THER, V20, P1622, DOI 10.1038/mt.2012.130
   Gerdemann U, 2011, MOL THER, V19, P2258, DOI 10.1038/mt.2011.167
   González FE, 2014, HUM VACC IMMUNOTHER, V10, P3261, DOI 10.4161/21645515.2014.982996
   Harada M, 2001, J IMMUNOTHER, V24, P323, DOI 10.1097/00002371-200107000-00008
   Herr W, 2000, BLOOD, V96, P1857, DOI 10.1182/blood.V96.5.1857.h8001857_1857_1864
   Hoteit M, 2021, ONCOL LETT, V22, P0, DOI 10.3892/ol.2021.12916
   Imai N, 2009, EUR J IMMUNOL, V39, P241, DOI 10.1002/eji.200838824
   Knutson KL, 2001, J CLIN INVEST, V107, P477, DOI 10.1172/JCI11752
   Kobayashi H, 2000, CANCER RES, V60, P5228
   Kobayashi H, 2001, CANCER RES, V61, P7577
   Lecoeur H, 2001, J IMMUNOL METHODS, V253, P177, DOI 10.1016/S0022-1759(01)00359-3
   Lee J, 2006, CANCER CELL, V9, P391, DOI 10.1016/j.ccr.2006.03.030
   Liu G, 2004, CANCER RES, V64, P4980, DOI 10.1158/0008-5472.CAN-03-3504
   Liu GT, 2003, J IMMUNOTHER, V26, P301, DOI 10.1097/00002371-200307000-00002
   Liu GT, 2005, ONCOGENE, V24, P5226, DOI 10.1038/sj.onc.1208519
   Liu GT, 2004, J IMMUNOTHER, V27, P220, DOI 10.1097/00002371-200405000-00006
   Liu ZJ, 2018, CANCER IMMUNOL IMMUN, V67, P237, DOI 10.1007/s00262-017-2066-z
   Matsuzaki J, 2008, CANCER IMMUNOL IMMUN, V57, P1185, DOI 10.1007/s00262-008-0450-4
   Mintz A, 2002, NEOPLASIA, V4, P388, DOI 10.1038/sj.neo.7900234
   Nelson N, 2019, ONCOIMMUNOLOGY, V8, P0, DOI 10.1080/2162402X.2019.1599635
   Nguyen-Hoai T, 2012, CANCER GENE THER, V19, P69, DOI 10.1038/cgt.2011.69
   Okano F, 2002, CLIN CANCER RES, V8, P2851
   Osen W, 2010, PLOS ONE, V5, P0, DOI 10.1371/journal.pone.0014137
   Ostrom QT, 2019, NEURO-ONCOLOGY, V21, PV1, DOI 10.1093/neuonc/noz150
   Ottaviani S, 2005, CANCER IMMUNOL IMMUN, V54, P1214, DOI 10.1007/s00262-005-0705-2
   Parkhurst MR, 1996, J IMMUNOL, V157, P2539
   Parney Ian F, 2020, NEUROONCOL ADV, V2, Pvdaa105, DOI 10.1093/noajnl/vdaa105
   Paschen A, 2005, CLIN CANCER RES, V11, P5241, DOI 10.1158/1078-0432.CCR-05-0170
   Phuphanich S, 2013, CANCER IMMUNOL IMMUN, V62, P125, DOI 10.1007/s00262-012-1319-0
   Pollack IF, 2014, J CLIN ONCOL, V32, P2050, DOI 10.1200/JCO.2013.54.0526
   Quah BJC, 2012, CYTOM PART A, V81A, P679, DOI 10.1002/cyto.a.22084
   Rojas-Sepúlveda D, 2018, CANCER IMMUNOL IMMUN, V67, P1897, DOI 10.1007/s00262-018-2157-5
   Schaed SG, 2002, CLIN CANCER RES, V8, P967
   Shraibman B, 2016, MOL CELL PROTEOMICS, V15, P3058, DOI 10.1074/mcp.M116.060350
   Tatsumi T, 2003, CANCER RES, V63, P4481
   Tempany JC, 2018, IMMUNOL CELL BIOL, V96, P149, DOI 10.1111/imcb.1020
   Tey SK, 2014, CLIN TRANSL IMMUNOL, V3, P0, DOI 10.1038/cti.2014.11
   Waldman AD, 2020, NAT REV IMMUNOL, V20, P651, DOI 10.1038/s41577-020-0306-5
   Wallace D, 2004, CLIN DIAGN LAB IMMUN, V11, P255, DOI 10.1128/CDLI.11.2.255-260.2004
   Wargo JA, 2009, CANCER IMMUNOL IMMUN, V58, P383, DOI 10.1007/s00262-008-0562-x
   Weber G, 2013, CLIN CANCER RES, V19, P5079, DOI 10.1158/1078-0432.CCR-13-0955
   Wen PY, 2019, CLIN CANCER RES, V25, P5799, DOI 10.1158/1078-0432.CCR-19-0261
   Wheeler CJ, 2008, CANCER RES, V68, P5955, DOI 10.1158/0008-5472.CAN-07-5973
   Wu AH, 2004, J NEURO-ONCOL, V66, P1, DOI 10.1023/B:NEON.0000013460.53527.28
   Yee C, 2000, J EXP MED, V192, P1637, DOI 10.1084/jem.192.11.1637
   Yu JS, 2001, CANCER RES, V61, P842
   Yu JS, 2004, CANCER RES, V64, P4973, DOI 10.1158/0008-5472.CAN-03-3505
   Yuan XP, 2004, ONCOGENE, V23, P9392, DOI 10.1038/sj.onc.1208311
   Zitvogel L, 1996, J EXP MED, V183, P87, DOI 10.1084/jem.183.1.87
NR 58
TC 3
Z9 4
U1 0
U2 2
PU NATURE PORTFOLIO
PI BERLIN
PA HEIDELBERGER PLATZ 3, BERLIN, 14197, GERMANY
SN 2045-2322
EI 
J9 SCI REP-UK
JI Sci Rep
PD JAN 5
PY 2023
VL 13
IS 1
BP 
EP 
DI 10.1038/s41598-022-27184-w
PG 14
WC Multidisciplinary Sciences
SC Science & Technology - Other Topics
GA 8Y5IZ
UT WOS:000932732000040
PM 36604465
DA 2025-02-17
ER

PT J
AU Van Gool, SW
   Makalowski, J
   van de Vliet, P
   Van Gool, S
   Sprenger, T
   Schirrmacher, V
   Stuecker, W
AF Van Gool, Stefaan W.
   Makalowski, Jennifer
   van de Vliet, Peter
   Van Gool, Stefanie
   Sprenger, Tobias
   Schirrmacher, Volker
   Stuecker, Wilfried
TI Individualized Multimodal Immunotherapy for Adults with IDH1 Wild-Type GBM: A Single Institute Experience
SO CANCERS
LA English
DT Article
DE glioblastoma; immunotherapy; dendritic cell vaccine; oncolytic virus; modulated electrohyperthermia
ID central-nervous-system; randomized phase-iii; adjuvant temozolomide; promoter methylation; malignant glioma; brain-tumors; double-blind; survival; glioblastoma; mgmt
AB The standard of care for patients with primary glioblastoma multiforme consists of neurosurgery, radiochemotherapy, and maintenance chemotherapy. We added individualized multimodal immunotherapy to this treatment. During maintenance chemotherapy, immunogenic cell death immunotherapy (oncolytic virus injections and sessions of modulated electrohyperthermia) was inserted. After chemotherapy, active specific immunotherapy with dendritic cell vaccines (IO-Vac((R))) and modulatory immunotherapy were given. The manuscript describes the retrospective analysis of a group of 50 adults taken out of the database following a predefined clinical profile without further bias. We observed a clearly improved overall survival in comparison to published data. There were no major adverse reactions. The proposed treatment concept takes into account dynamic changes in tumor biology and tumor-host interaction, proposing an additional perspective besides the paradigm of protocol medicine in clinical trials. This report on real-world data has great scientific value and high relevance for patients. Synergistic activity between maintenance temozolomide (TMZm) and individualized multimodal immunotherapy (IMI) during/after first-line treatment has been suggested to improve the overall survival (OS) of adults with IDH1 wild-type MGMT promoter-unmethylated (unmeth) GBM. We expand the data and include the OS of MGMT promoter-methylated (meth) adults with GBM. Unmeth (10 f, 18 m) and meth (12 f, 10 m) patients treated between 27 May 2015 and 1 January 2022 were analyzed retrospectively. There were no differences in age (median: 48 y) or Karnofsky performance index (median: 80). The IMI consisted of 5-day immunogenic cell death (ICD) therapies during TMZm: Newcastle disease virus (NDV) bolus injections and sessions of modulated electrohyperthermia (mEHT); subsequent active specific immunotherapy: dendritic cell (DC) vaccines plus modulatory immunotherapy; and maintenance ICD therapy. There were no differences in the number of vaccines (median: 2), total number of DCs (median: 25.6 x 10(6)), number of NDV injections (median: 31), and number of mEHT sessions (median: 28) between both groups. The median OS of 28 unmeth patients was 22 m (2y-OS: 39%), confirming previous results. OS of 22 meth patients was significantly better (p = 0.0414) with 38 m (2y-OS: 81%). There were no major treatment-related adverse reactions. The addition of IMI during/after standard of care should be prospectively explored.
C1 [Van Gool, Stefaan W.; Makalowski, Jennifer; van de Vliet, Peter; Van Gool, Stefanie; Sprenger, Tobias; Schirrmacher, Volker; Stuecker, Wilfried] Immun Onkol Zentrum Koln, D-50674 Cologne, Germany.
C3 University of Cologne
RP Van Gool, SW (通讯作者)，Immun Onkol Zentrum Koln, D-50674 Cologne, Germany.
EM vangool@iozk.de
CR Adamczyk LA, 2015, FRONT NEUROL, V6, P0, DOI 10.3389/fneur.2015.00174
   Ahn Brian J, 2013, CANCERS (BASEL), V5, P1379, DOI 10.3390/cancers5041379
   Antonios JP, 2016, JCI INSIGHT, V1, P0, DOI 10.1172/jci.insight.87059
   Antonopoulos M, 2019, ANTICANCER RES, V39, P2043, DOI 10.21873/anticanres.13315
   Bausart M, 2022, J EXP CLIN CANC RES, V41, P0, DOI 10.1186/s13046-022-02251-2
   Brandes AA, 2017, ONCOLOGIST, V22, P432, DOI 10.1634/theoncologist.2016-0254
   Brandner S, 2021, NEURO-ONCOLOGY, V23, P1457, DOI 10.1093/neuonc/noab105
   Burman B, 2020, CANCERS, V12, P0, DOI 10.3390/cancers12123552
   Chen DJ, 2022, J CLIN INVEST, V132, P0, DOI 10.1172/JCI149258
   Chuntova P, 2019, FRONT IMMUNOL, V9, P0, DOI 10.3389/fimmu.2018.03062
   Daniel P, 2019, FRONT ONCOL, V9, P0, DOI 10.3389/fonc.2019.00041
   De Vleeschouwer S, 2005, CHILD NERV SYST, V21, P7, DOI 10.1007/s00381-004-0994-3
   Dejaegher J, 2021, NEURO-ONCOLOGY, V23, P240, DOI 10.1093/neuonc/noaa247
   Dix AR, 1999, J NEUROIMMUNOL, V100, P216, DOI 10.1016/S0165-5728(99)00203-9
   Dutoit V, 2020, FRONT ONCOL, V10, P0, DOI 10.3389/fonc.2020.00089
   Felsberg J, 2011, INT J CANCER, V129, P659, DOI 10.1002/ijc.26083
   Fiorentini G, 2018, INTEGR CANCER THER, V18, P0, DOI 10.1177/1534735418812691
   Galluzzi L, 2020, J IMMUNOTHER CANCER, V8, P0, DOI 10.1136/jitc-2019-000337
   Galluzzi L, 2018, CELL DEATH DIFFER, V25, P486, DOI 10.1038/s41418-017-0012-4
   Giladi M, 2015, SCI REP-UK, V5, P0, DOI 10.1038/srep18046
   Gilbert MR, 2014, NEW ENGL J MED, V370, P699, DOI 10.1056/NEJMoa1308573
   Gilbert MR, 2013, J CLIN ONCOL, V31, P4085, DOI 10.1200/JCO.2013.49.6968
   Jia HF, 2022, COMPUT INTEL NEUROSC, V2022, P0, DOI 10.1155/2022/5492602
   Johnson BE, 2014, SCIENCE, V343, P189, DOI 10.1126/science.1239947
   Khasraw M, 2020, CLIN CANCER RES, V26, P5287, DOI 10.1158/1078-0432.CCR-20-1135
   Kirson ED, 2007, P NATL ACAD SCI USA, V104, P10152, DOI 10.1073/pnas.0702916104
   Koks CA, 2015, INT J CANCER, V136, PE313, DOI 10.1002/ijc.29202
   Lampson LA, 2011, MABS-AUSTIN, V3, P153, DOI 10.4161/mabs.3.2.14239
   Liang H, 2014, SCAND J IMMUNOL, V80, P144, DOI 10.1111/sji.12185
   Liau LM, 2023, JAMA ONCOL, V9, P112, DOI 10.1001/jamaoncol.2022.5370
   Liau LM, 2018, J TRANSL MED, V16, P0, DOI 10.1186/s12967-018-1507-6
   Lieberman NAP, 2018, EXPERT REV NEUROTHER, V18, P251, DOI 10.1080/14737175.2018.1425617
   Lin Y, 2016, EXPERT OPIN BIOL TH, V16, P1265, DOI 10.1080/14712598.2016.1214266
   Louis DN, 2021, NEURO-ONCOLOGY, V23, P1231, DOI 10.1093/neuonc/noab106
   Louis DN, 2016, ACTA NEUROPATHOL, V131, P803, DOI 10.1007/s00401-016-1545-1
   Lv L, 2020, INT IMMUNOPHARMACOL, V83, P0, DOI 10.1016/j.intimp.2020.106336
   Marin-Acevedo JA, 2018, J HEMATOL ONCOL, V11, P0, DOI 10.1186/s13045-017-0552-6
   McGranahan T, 2019, CURR TREAT OPTION ON, V20, P0, DOI 10.1007/s11864-019-0619-4
   Mende AL, 2021, CURR ONCOL REP, V23, P0, DOI 10.1007/s11912-020-01007-5
   Menna G, 2022, NEUROSURG FOCUS, V52, P0, DOI 10.3171/2021.11.FOCUS21589
   Minnaar CA, 2020, FRONT ONCOL, V10, P0, DOI 10.3389/fonc.2020.00376
   Müller C, 2014, SCI TRANSL MED, V6, P0, DOI 10.1126/scitranslmed.3009095
   Narita Y, 2019, NEURO-ONCOLOGY, V21, P348, DOI 10.1093/neuonc/noy200
   Parajuli P, 2013, J SPINE NEUROSURG, V1, P0
   Pellegatta S, 2018, ONCOIMMUNOLOGY, V7, P0, DOI 10.1080/2162402X.2017.1412901
   Pellegatta S, 2013, ONCOIMMUNOLOGY, V2, P0, DOI 10.4161/onci.23401
   Preusser M, 2015, CLIN NEUROPATHOL, V34, P313, DOI 10.5414/NP300922
   Rapp M, 2006, J NEUROSURG, V105, P41, DOI 10.3171/jns.2006.105.1.41
   Reardon DA, 2006, J CLIN ONCOL, V24, P115, DOI 10.1200/JCO.2005.03.4082
   Roussakow SV, 2017, BMJ OPEN, V7, P0, DOI 10.1136/bmjopen-2017-017387
   Sampson JH, 2010, J CLIN ONCOL, V28, P4722, DOI 10.1200/JCO.2010.28.6963
   Schirrmacher V, 2022, INT J MOL SCI, V23, P0, DOI 10.3390/ijms232113050
   Schirrmacher V, 2020, BIOMEDICINES, V8, P0, DOI 10.3390/biomedicines8080237
   Schirrmacher V, 2020, BIOMEDICINES, V8, P0, DOI 10.3390/biomedicines8030061
   Sedgwick AJ, 2020, FRONT IMMUNOL, V11, P0, DOI 10.3389/fimmu.2020.01549
   Skaga E, 2021, NEURO-ONCOL ADV, V3, P0, DOI 10.1093/noajnl/vdab008
   Smith C, 2020, J CLIN INVEST, V130, P6041, DOI 10.1172/JCI138649
   Stummer W, 2006, LANCET ONCOL, V7, P392, DOI 10.1016/S1470-2045(06)70665-9
   Stupp R, 2005, NEW ENGL J MED, V352, P987, DOI 10.1056/NEJMoa043330
   Stupp R, 2017, JAMA-J AM MED ASSOC, V318, P2306, DOI 10.1001/jama.2017.18718
   Stupp R, 2015, JAMA-J AM MED ASSOC, V314, P2535, DOI 10.1001/jama.2015.16669
   Stupp R, 2009, LANCET ONCOL, V10, P459, DOI 10.1016/S1470-2045(09)70025-7
   Sung KS, 2020, WORLD NEUROSURG, V135, P0, DOI 10.1016/j.wneu.2019.12.028
   Tufano M, 2021, CELLS-BASEL, V10, P0, DOI 10.3390/cells10092366
   Van Gool S, 2018, AUSTIN ONCOL. CASE REP, V3, P1010
   Van Gool SW, 2022, GENES IMMUN, V23, P255, DOI 10.1038/s41435-022-00162-y
   Van Gool SW, 2021, CANCERS, V13, P0, DOI 10.3390/cancers13010032
   Vancsik T, 2018, J CANCER, V9, P41, DOI 10.7150/jca.21520
   Voloshin T, 2020, CANCER IMMUNOL IMMUN, V69, P1191, DOI 10.1007/s00262-020-02534-7
   Wang MJ, 2022, CELL DEATH DIS, V13, P0, DOI 10.1038/s41419-022-05041-y
   Wang X, 2019, J EXP CLIN CANC RES, V38, P0, DOI 10.1186/s13046-019-1085-3
   Weller M, 2017, LANCET ONCOL, V18, P1373, DOI 10.1016/S1470-2045(17)30517-X
   Wen PY, 2019, CLIN CANCER RES, V25, P5799, DOI 10.1158/1078-0432.CCR-19-0261
   Wolff JEA, 2006, J NEURO-ONCOL, V79, P315, DOI 10.1007/s11060-006-9147-8
   Zhang P, 2022, FRONT IMMUNOL, V13, P0, DOI 10.3389/fimmu.2022.927132
   Zheng QQ, 2019, J CELL MOL MED, V23, P357, DOI 10.1111/jcmm.13938
NR 78
TC 5
Z9 5
U1 0
U2 2
PU MDPI
PI BASEL
PA ST ALBAN-ANLAGE 66, CH-4052 BASEL, SWITZERLAND
SN 
EI 2072-6694
J9 CANCERS
JI Cancers
PD FEB 15
PY 2023
VL 15
IS 4
BP 
EP 
DI 10.3390/cancers15041194
PG 24
WC Oncology
SC Oncology
GA 9G8PI
UT WOS:000938407800001
PM 36831536
DA 2025-02-17
ER

PT J
AU Pei, JP
   Wang, Y
   Ma, LP
   Wang, X
   Liu, L
   Zhang, Y
   Jin, R
   Ren, ZQ
   Deng, Y
   Shen, JK
   Meng, T
   Yu, KR
AF Pei, Jin-peng
   Wang, Yue
   Ma, Lan-ping
   Wang, Xin
   Liu, Liang
   Zhang, Yu
   Jin, Rui
   Ren, Zhi-qiang
   Deng, Yan
   Shen, Jing-kang
   Meng, Tao
   Yu, Ker
TI AXL antibody and AXL-ADC mediate antitumor efficacy via targeting AXL in tumor-intrinsic epithelial-mesenchymal transition and tumor-associated M2-like macrophage
SO ACTA PHARMACOLOGICA SINICA
LA English
DT Article
DE AXL; NSCLC; TNBC; M2-macrophage; antibody-drug conjugate
ID receptor tyrosine kinase; cell; cancer; expression; resistance; blockade; therapy
AB The receptor tyrosine kinase AXL is an emerging driver of cancer recurrence, while its molecular mechanism remains unclear. In this study we investigated how AXL regulated the disease progression and poor prognosis in non-small cell lung cancer (NSCLC) and triple negative breast cancer (TNBC). We performed AXL transcriptome analysis from TCGA datasets, and found that AXL expression was significantly elevated in NSCLC and TNBC correlating with poor prognosis, epithelial-mesenchymal transition (EMT) and immune-tolerant tumor microenvironment (TME). Knockdown of AXL or treatment with two independent AXL antibodies (named anti-AXL and AXL02) all diminished cell migration and EMT in AXL-high expressing NSCLC and TNBC cell lines. In a mouse model of 4T1 TNBC, administration of anti-AXL antibody substantially inhibited lung metastases formation and growth, accompanied by reduced downstream signaling activation, EMT and proliferation index, as well as an increased apoptosis and activated anti-tumor immunity. We found that AXL was abundantly activated in tumor nodule-infiltrated M2-macrophages. A specific anti-AXL antibody blocked bone marrow-derived macrophage (BMDM) M2-polarization in vitro. Targeting of AXL in M2-macrophage in addition to tumor cell substantially suppressed CSF-1 production and eliminated M2-macrophage in TME, leading to a coordinated enhancement in both the innate and adaptive immunity reflecting M1-like macrophages, mature dendritic cells, cytotoxic T cells and B cells. We generated a novel and humanized AXL-ADC (AXL02-MMAE) employing a site-specific conjugation platform. AXL02-MMAE exerted potent cytotoxicity against a panel of AXL-high expressing tumor cell lines (IC50 < 0.1 nmol/L) and suppressed in vivo growth of multiple NSCLC and glioma tumors (a minimum efficacy dose<1 mg/kg). Compared to chemotherapy, AXL02-MMAE achieved a superior efficacy in regressing large sized tumors, eliminated AXL-H tumor cell-dependent M2-macrophage infiltration with a robust accumulation of inflammatory macrophages and mature dendritic cells. Our results support AXL-targeted therapy for treatment of advanced NSCLC and TNBC.
C1 [Pei, Jin-peng; Wang, Yue; Liu, Liang; Zhang, Yu; Jin, Rui; Ren, Zhi-qiang; Deng, Yan; Yu, Ker] Fudan Univ, Sch Pharm, Dept Pharmacol, Shanghai 201203, Peoples R China.
   [Ma, Lan-ping; Wang, Xin; Shen, Jing-kang; Meng, Tao] Chinese Acad Sci, Shanghai Inst Mat Med, Dept Med Chem, State Key Lab Drug Res, Shanghai 201203, Peoples R China.
C3 Fudan University; Chinese Academy of Sciences; Shanghai Institute of Materia Medica, CAS
RP Yu, KR (通讯作者)，Fudan Univ, Sch Pharm, Dept Pharmacol, Shanghai 201203, Peoples R China.; Shen, JK; Meng, T (通讯作者)，Chinese Acad Sci, Shanghai Inst Mat Med, Dept Med Chem, State Key Lab Drug Res, Shanghai 201203, Peoples R China.
EM jkshen@simm.ac.cn; tmeng@simm.ac.cn; keryu@fudan.edu.cn
FU Fudan University [EZF301002]; National Natural Science Foundation of China [81373442]; NST Major Project of China [2018ZX09711002-008]; NBR 973 Program of China [2013CB932500]
CR Antony J, 2016, SCI SIGNAL, V9, P0, DOI 10.1126/scisignal.aaf8175
   Auyez A, 2021, CANCERS, V13, P0, DOI 10.3390/cancers13194864
   Badve SS, 2022, JNCI-J NATL CANCER I, V114, P664, DOI 10.1093/jnci/djab121
   Bao XW, 2021, CANCER IMMUNOL IMMUN, V70, P189, DOI 10.1007/s00262-020-02669-7
   Boshuizen J, 2018, NAT MED, V24, P203, DOI 10.1038/nm.4472
   Brabletz S, 2021, EMBO J, V40, P0, DOI 10.15252/embj.2021108647
   Chen YC, 2013, PLOS ONE, V8, P0, DOI 10.1371/journal.pone.0057053
   Christie RJ, 2015, J CONTROL RELEASE, V220, P660, DOI 10.1016/j.jconrel.2015.09.032
   Dagamajalu S, 2021, J CELL COMMUN SIGNAL, V15, P143, DOI 10.1007/s12079-020-00580-5
   Davra V, 2021, CANCER RES, V81, P698, DOI 10.1158/0008-5472.CAN-20-2066
   Dehnel N, 2017, CURR OPIN PHARMACOL, V35, P12, DOI 10.1016/j.coph.2017.04.007
   Dongre A, 2021, CANCER DISCOV, V11, P1286, DOI 10.1158/2159-8290.CD-20-0603
   Doronina SO, 2003, NAT BIOTECHNOL, V21, P778, DOI 10.1038/nbt832
   Drago JZ, 2021, NAT REV CLIN ONCOL, V18, P327, DOI 10.1038/s41571-021-00470-8
   Garon EB, 2015, NEW ENGL J MED, V372, P2018, DOI 10.1056/NEJMoa1501824
   Gjerdrum C, 2010, P NATL ACAD SCI USA, V107, P1124, DOI 10.1073/pnas.0909333107
   Hamblett KJ, 2004, CLIN CANCER RES, V10, P7063, DOI 10.1158/1078-0432.CCR-04-0789
   Herbst RS, 2018, NATURE, V553, P446, DOI 10.1038/nature25183
   Huang J, 2015, INT J ONCOL, V47, P840, DOI 10.3892/ijo.2015.3084
   Hugo W, 2016, CELL, V165, P35, DOI 10.1016/j.cell.2016.02.065
   Ishikawa M, 2013, ANN SURG ONCOL, V20, PS467, DOI 10.1245/s10434-012-2795-3
   Lehmann BD, 2011, J CLIN INVEST, V121, P2750, DOI 10.1172/JCI45014
   Lewis CE, 2006, CANCER RES, V66, P605, DOI 10.1158/0008-5472.CAN-05-4005
   Lou YY, 2016, CLIN CANCER RES, V22, P3630, DOI 10.1158/1078-0432.CCR-15-1434
   Lu HH, 2020, EBIOMEDICINE, V57, P0, DOI 10.1016/j.ebiom.2020.102846
   Mariathasan S, 2018, NATURE, V554, P544, DOI 10.1038/nature25501
   Najafi M, 2019, J CELL BIOCHEM, V120, P2756, DOI 10.1002/jcb.27646
   Narayan P, 2020, CLIN CANCER RES, V26, P2284, DOI 10.1158/1078-0432.CCR-19-3545
   NEUBAUER A, 1994, BLOOD, V84, P1931
   Newman AM, 2015, NAT METHODS, V12, P453, DOI 10.1038/NMETH.3337
   Prat A, 2017, CANCER RES, V77, P3540, DOI 10.1158/0008-5472.CAN-16-3556
   Santoni M, 2018, BBA-REV CANCER, V1869, P78, DOI 10.1016/j.bbcan.2017.10.007
   Satomura K, 1998, J CELL PHYSIOL, V177, P426, DOI 10.1002/(SICI)1097-4652(199812)177:3<426::AID-JCP6>3.0.CO;2-F
   Sequist LV, 2020, LANCET ONCOL, V21, P373, DOI 10.1016/S1470-2045(19)30785-5
   Song XZ, 2011, CANCER-AM CANCER SOC, V117, P734, DOI 10.1002/cncr.25483
   Stankovic B, 2019, FRONT IMMUNOL, V9, P0, DOI 10.3389/fimmu.2018.03101
   Sung H, 2021, CA-CANCER J CLIN, V71, P209, DOI 10.3322/caac.21660
   Tanaka K, 2016, CLIN BREAST CANCER, V16, P520, DOI 10.1016/j.clbc.2016.06.015
   Taniguchi H, 2019, NAT COMMUN, V10, P0, DOI 10.1038/s41467-018-08074-0
   Tirado-Gonzalez I, 2021, CANCER DISCOV, V11, P2924, DOI 10.1158/2159-8290.CD-20-1378
   Vagia E, 2020, CANCERS, V12, P0, DOI 10.3390/cancers12040916
   Vuoriluoto K, 2011, ONCOGENE, V30, P1436, DOI 10.1038/onc.2010.509
   Wan X, 2016, ONCOTARGET, V7, P34038, DOI 10.18632/oncotarget.8697
   Wu GL, 2017, CELL DEATH DIS, V8, P0, DOI 10.1038/cddis.2017.113
   Ye X, 2010, ONCOGENE, V29, P5254, DOI 10.1038/onc.2010.268
   Zhang DL, 2018, MOL CANCER THER, V17, P677, DOI 10.1158/1535-7163.MCT-17-0697
   Zhang XS, 2017, ONCOTARGET, V8, P59086, DOI 10.18632/oncotarget.19175
   Zhang ZF, 2012, NAT GENET, V44, P852, DOI 10.1038/ng.2330
NR 49
TC 11
Z9 11
U1 4
U2 20
PU NATURE PUBL GROUP
PI LONDON
PA MACMILLAN BUILDING, 4 CRINAN ST, LONDON N1 9XW, ENGLAND
SN 1671-4083
EI 1745-7254
J9 ACTA PHARMACOL SIN
JI Acta Pharmacol. Sin.
PD JUN 15
PY 2023
VL 44
IS 6
BP 1290
EP 1303
DI 10.1038/s41401-022-01047-6
EA JAN 2023
PG 14
WC Chemistry, Multidisciplinary; Pharmacology & Pharmacy
SC Chemistry; Pharmacology & Pharmacy
GA G7BM2
UT WOS:000914702900002
PM 36650292
DA 2025-02-17
ER

PT J
AU Zhou, J
   Li, LH
   Jia, MQ
   Liao, QJ
   Peng, GP
   Luo, GQ
   Zhou, YH
AF Zhou, Jing
   Li, Luohong
   Jia, Minqi
   Liao, Qianjin
   Peng, Guiping
   Luo, Gengqiu
   Zhou, Yanhong
TI Dendritic cell vaccines improve the glioma microenvironment: Influence, challenges, and future directions
SO CANCER MEDICINE
LA English
DT Review
DE dendritic cells; glioma; treatment; tumor microenvironment; vaccine
ID blood-brain-barrier; high-grade glioma; malignant glioma; immune escape; immunotherapy; vaccination; cancer; modulation; efficacy; trial
AB IntroductionGliomas, especially the glioblastomas, are one of the most aggressive intracranial tumors with poor prognosis. This might be explained by the heterogeneity of tumor cells and the inhibitory immunological microenvironment. Dendritic cells (DCs), as the most potent in vivo functional antigen-presenting cells, link innate immunity with adaptive immunity. However, their function is suppressed in gliomas. Therefore, overcoming the dysfunction of DCs in the TME might be critical to treat gliomas. MethodIn this paper we proposed the specificity of the glioma microenvironment, analyzed the pathways leading to the dysfunction of DCs in tumor microenvironment of patients with glioma, summarized influence of DC-based immunotherapy on the tumor microenvironment and proposed new development directions and possible challenges of DC vaccines. ResultDC vaccines can improve the immunosuppressive microenvironment of glioma patients. It will bring good treatment prospects to patients. We also proposed new development directions and possible challenges of DC vaccines, thus providing an integrated understanding of efficacy on DC vaccines for glioma treatment.
C1 [Zhou, Jing; Li, Luohong; Zhou, Yanhong] Cent South Univ, Hunan Canc Hosp, NHC Key Lab Carcinogenesis, Changsha, Hunan, Peoples R China.
   [Zhou, Jing; Li, Luohong; Liao, Qianjin; Zhou, Yanhong] Cent South Univ, Xiangya Sch Med, Affiliated Canc Hosp, Changsha, Hunan, Peoples R China.
   [Zhou, Jing; Li, Luohong; Zhou, Yanhong] Cent South Univ, Canc Res Inst, Basic Sch Med, Changsha, Hunan, Peoples R China.
   [Zhou, Jing; Li, Luohong; Liao, Qianjin; Zhou, Yanhong] Cent South Univ, Hunan Canc Hosp, Hunan Key Lab Canc Metab, Changsha, Hunan, Peoples R China.
   [Jia, Minqi] Peking Univ, Dept Radiat Oncol, Canc Hosp & Inst, Beijing, Peoples R China.
   [Peng, Guiping] Cent South Univ, Xiangya Sch Med, Changsha, Peoples R China.
   [Luo, Gengqiu] Cent South Univ, Xiangya Hosp, Basic Sch Med, Dept Pathol, Changsha, Hunan, Peoples R China.
   [Zhou, Yanhong] Cent South Univ, Hunan Canc Hosp, NHC Key Lab Carcinogenesis, Changsha 410013, Hunan, Peoples R China.
   [Zhou, Yanhong] Cent South Univ, Xiangya Sch Med, Affiliated Canc Hosp, Changsha 410013, Hunan, Peoples R China.
   [Luo, Gengqiu] Cent South Univ, Xiangya Hosp, Basic Sch Med, Dept Pathol, 88 Xiangya Rd, Changsha 410008, Hunan, Peoples R China.
C3 Central South University; Central South University; Central South University; Central South University; Peking University; Central South University; Central South University; Central South University; Central South University; Central South University
RP Zhou, YH (通讯作者)，Cent South Univ, Hunan Canc Hosp, NHC Key Lab Carcinogenesis, Changsha 410013, Hunan, Peoples R China.; Zhou, YH (通讯作者)，Cent South Univ, Xiangya Sch Med, Affiliated Canc Hosp, Changsha 410013, Hunan, Peoples R China.; Luo, GQ (通讯作者)，Cent South Univ, Xiangya Hosp, Basic Sch Med, Dept Pathol, 88 Xiangya Rd, Changsha 410008, Hunan, Peoples R China.
EM luogengqiu@csu.edu.cn; zhouyanhong@csu.edu.cn
FU Hunan Provincial Natural Science Foundation;  [2021JJ30915]
CR Abedalthagafi M, 2018, NPJ PRECIS ONCOL, V2, P0, DOI 10.1038/s41698-018-0070-1
   Adhikaree J, 2020, CELLS-BASEL, V9, P0, DOI 10.3390/cells9020263
   Adhikaree J, 2019, ONCOIMMUNOLOGY, V8, P0, DOI 10.1080/2162402X.2019.1593803
   Alard E, 2020, CANCERS, V12, P0, DOI 10.3390/cancers12071826
   Anguille S, 2014, LANCET ONCOL, V15, PE257, DOI 10.1016/S1470-2045(13)70585-0
   Baldin AV, 2020, CANCERS, V12, P0, DOI 10.3390/cancers12030590
   Buchroithner J, 2018, CANCERS, V10, P0, DOI 10.3390/cancers10100372
   Chandran M, 2017, EXPERT OPIN BIOL TH, V17, P543, DOI 10.1080/14712598.2017.1305353
   Chelliah SS, 2021, MOLECULES, V26, P0, DOI 10.3390/molecules26041169
   Chen R, 2017, NEUROTHERAPEUTICS, V14, P284, DOI 10.1007/s13311-017-0519-x
   Cheng J, 2020, MOL CANCER, V19, P0, DOI 10.1186/s12943-020-01189-3
   Choi J, 2021, ONCOIMMUNOLOGY, V10, P0, DOI 10.1080/2162402X.2021.1956142
   Chokshi CR, 2021, CANCERS, V13, P0, DOI 10.3390/cancers13143400
   Codrici E, 2022, INT J MOL SCI, V23, P0, DOI 10.3390/ijms23052509
   Collin M, 2018, IMMUNOLOGY, V154, P3, DOI 10.1111/imm.12888
   Coniglio SJ, 2012, MOL MED, V18, P519, DOI 10.2119/molmed.2011.00217
   Crivii CB, 2022, CANCERS, V14, P0, DOI 10.3390/cancers14041092
   Cui X, 2020, ELIFE, V9, P0, DOI 10.7554/eLife.52253
   Cuzzubbo S, 2021, FRONT IMMUNOL, V11, P0, DOI 10.3389/fimmu.2020.615240
   DAgostino PM, 2012, ACTA NEUROPATHOL, V124, P599, DOI 10.1007/s00401-012-1018-0
   Dang NN, 2021, FRONT CELL DEV BIOL, V9, P0, DOI 10.3389/fcell.2021.662763
   Dastmalchi F, 2021, FRONT ONCOL, V11, P0, DOI 10.3389/fonc.2021.691246
   Datsi A, 2021, FRONT IMMUNOL, V12, P0, DOI 10.3389/fimmu.2021.770390
   Daubon T, 2020, FRONT IMMUNOL, V11, P0, DOI 10.3389/fimmu.2020.585616
   de Bruijn S, 2019, CANCERS, V11, P0, DOI 10.3390/cancers11091396
   DeCordova S, 2020, FRONT IMMUNOL, V11, P0, DOI 10.3389/fimmu.2020.01402
   Desai R, 2016, EXPERT OPIN EMERG DR, V21, P133, DOI 10.1080/14728214.2016.1186643
   Desbaillets N, 2021, CANCERS, V13, P0, DOI 10.3390/cancers13153721
   Desland FA, 2020, INT J MOL SCI, V21, P0, DOI 10.3390/ijms21197358
   Dey M, 2015, J IMMUNOL, V195, P367, DOI 10.4049/jimmunol.1401607
   Di Cintio F, 2020, FRONT NEUROSCI-SWITZ, V14, P0, DOI 10.3389/fnins.2020.603647
   Eagles ME, 2018, THER CLIN RISK MANAG, V14, P1299, DOI 10.2147/TCRM.S135865
   Engelhardt S, 2014, BRIT J PHARMACOL, V171, P1210, DOI 10.1111/bph.12489
   Fakhoury KR, 2021, TRANSL CANCER RES, V10, P2537, DOI 10.21037/tcr-20-1933
   Farber SH, 2017, EXPERT OPIN DRUG SAF, V16, P277, DOI 10.1080/14740338.2017.1273898
   Friedrich M, 2023, NEURO-ONCOLOGY, V25, P263, DOI 10.1093/neuonc/noac138
   Fu CM, 2018, FRONT IMMUNOL, V9, P0, DOI 10.3389/fimmu.2018.03059
   Gardner A, 2020, FRONT IMMUNOL, V11, P0, DOI 10.3389/fimmu.2020.00924
   Gatti-Mays ME, 2017, HUM VACC IMMUNOTHER, V13, P2561, DOI 10.1080/21645515.2017.1364322
   Genoud V, 2021, INT J MOL SCI, V22, P0, DOI 10.3390/ijms22073493
   Gerhard GM, 2021, J EXP MED, V218, P0, DOI 10.1084/jem.20200264
   Goenka A, 2021, CELLS-BASEL, V10, P0, DOI 10.3390/cells10030484
   Hassanzadeh-Kiabi N, 2017, J IMMUNOL, V198, P375, DOI 10.4049/jimmunol.1601143
   Heiden MGV, 2009, SCIENCE, V324, P1029, DOI 10.1126/science.1160809
   Heiland DH, 2019, NAT COMMUN, V10, P0, DOI 10.1038/s41467-019-10493-6
   Himes BT, 2021, FRONT ONCOL, V11, P0, DOI 10.3389/fonc.2021.770561
   Hinterbrandner M, 2021, JCI INSIGHT, V6, P0, DOI 10.1172/jci.insight.151797
   Hübbe ML, 2020, FRONT IMMUNOL, V11, P0, DOI 10.3389/fimmu.2020.578349
   Jan CI, 2018, FRONT IMMUNOL, V9, P0, DOI 10.3389/fimmu.2018.00727
   Jie X, 2012, CELL BIOCHEM BIOPHYS, V62, P91, DOI 10.1007/s12013-011-9265-6
   Kalinski P, 2010, SEMIN IMMUNOL, V22, P173, DOI 10.1016/j.smim.2010.03.002
   Kikuchi T, 2001, CANCER IMMUNOL IMMUN, V50, P337, DOI 10.1007/s002620100205
   Kim CG, 2021, INT J MOL SCI, V22, P0, DOI 10.3390/ijms22158035
   King JL, 2021, PHARMACEUTICS, V13, P0, DOI 10.3390/pharmaceutics13071053
   Kong ZR, 2018, HUM VACC IMMUNOTHER, V14, P255, DOI 10.1080/21645515.2017.1388481
   Krupa A, 2021, INT J MOL SCI, V22, P0, DOI 10.3390/ijms22189879
   Lah TT, 2020, SEMIN CANCER BIOL, V60, P262, DOI 10.1016/j.semcancer.2019.10.010
   Lasky JL, 2013, ANTICANCER RES, V33, P2047
   Li LH, 2022, INT IMMUNOPHARMACOL, V109, P0, DOI 10.1016/j.intimp.2022.108929
   Li PY, 2017, FRONT IMMUNOL, V8, P0, DOI 10.3389/fimmu.2017.01748
   Li XB, 2021, INT J BIOL SCI, V17, P1079, DOI 10.7150/ijbs.56748
   Liau LM, 2018, J TRANSL MED, V16, P0, DOI 10.1186/s12967-018-1507-6
   Lu DY, 2009, J CELL PHYSIOL, V220, P163, DOI 10.1002/jcp.21746
   Lynch MJ, 2021, NANOMATERIALS-BASEL, V11, P0, DOI 10.3390/nano11102632
   Lynes J, 2018, FRONT ONCOL, V8, P0, DOI 10.3389/fonc.2018.00578
   Marciscano AE, 2021, SEMIN IMMUNOL, V52, P0, DOI 10.1016/j.smim.2021.101481
   Mensali N, 2022, CANCERS, V14, P0, DOI 10.3390/cancers14081940
   Mi YJ, 2020, FRONT IMMUNOL, V11, P0, DOI 10.3389/fimmu.2020.00737
   Mineharu Y, 2013, NEUROL MED-CHIR, V53, P741, DOI 10.2176/nmc.ra2013-0234
   Mitchell DA, 2015, NATURE, V519, P366, DOI 10.1038/nature14320
   Mitsuya K, 2020, ANTICANCER RES, V40, P6473, DOI 10.21873/anticanres.14669
   Ayala MAM, 2017, J CANCER RES CLIN, V143, P1713, DOI 10.1007/s00432-017-2421-7
   Morse MA, 2021, TARGET ONCOL, V16, P121, DOI 10.1007/s11523-020-00788-w
   Nanishi E, 2020, CURR OPIN PEDIATR, V32, P125, DOI 10.1097/MOP.0000000000000868
   Nava S, 2021, INT J MOL SCI, V22, P0, DOI 10.3390/ijms222212339
   Nguyen HM, 2021, CANCERS, V13, P0, DOI 10.3390/cancers13040856
   Niedbala M, 2022, ONCOTARGETS THER, V15, P437, DOI 10.2147/OTT.S215997
   Ogino H, 2022, J CLIN INVEST, V132, P0, DOI 10.1172/JCI151239
   Ogunshola OO, 2012, HIGH ALT MED BIOL, V13, P153, DOI 10.1089/ham.2012.1052
   Okada H, 2011, J CLIN ONCOL, V29, P330, DOI 10.1200/JCO.2010.30.7744
   Olympios N, 2021, CANCERS, V13, P0, DOI 10.3390/cancers13051147
   Ostrand-Rosenberg S, 2012, SEMIN CANCER BIOL, V22, P275, DOI 10.1016/j.semcancer.2012.01.011
   Pan T, 2021, MOL BRAIN, V14, P0, DOI 10.1186/s13041-021-00831-5
   Parney Ian F, 2020, NEUROONCOL ADV, V2, Pvdaa105, DOI 10.1093/noajnl/vdaa105
   Patente TA, 2019, FRONT IMMUNOL, V9, P0, DOI 10.3389/fimmu.2018.03176
   Pearson JRD, 2020, FRONT IMMUNOL, V11, P0, DOI 10.3389/fimmu.2020.582106
   Pellegatta S, 2010, NEURO-ONCOLOGY, V12, P377, DOI 10.1093/neuonc/nop024
   Peng X, 2021, FRONT IMMUNOL, V12, P0, DOI 10.3389/fimmu.2021.613492
   Perez CR, 2019, NAT COMMUN, V10, P0, DOI 10.1038/s41467-019-13368-y
   Piper K, 2021, FRONT ONCOL, V11, P0, DOI 10.3389/fonc.2021.615704
   Prins RM, 2011, CLIN CANCER RES, V17, P1603, DOI 10.1158/1078-0432.CCR-10-2563
   Qi YZ, 2020, FRONT IMMUNOL, V11, P0, DOI 10.3389/fimmu.2020.578877
   Qin YM, 2021, FRONT ONCOL, V11, P0, DOI 10.3389/fonc.2021.672781
   Quail DF, 2017, CANCER CELL, V31, P326, DOI 10.1016/j.ccell.2017.02.009
   Quail DF, 2013, NAT MED, V19, P1423, DOI 10.1038/nm.3394
   Radin DP, 2020, INT J MOL SCI, V21, P0, DOI 10.3390/ijms21228476
   Raj D, 2021, EXPERT OPIN PHARMACO, V22, P2019, DOI 10.1080/14656566.2021.1948013
   Rutkowski S, 2004, BRIT J CANCER, V91, P1656, DOI 10.1038/sj.bjc.6602195
   Saez-Llorens X, 2022, VACCINE-X, V11, P0, DOI 10.1016/j.jvacx.2022.100189
   Sakai K, 2015, J NEUROSURG, V123, P989, DOI 10.3171/2015.1.JNS141554
   Schmid-Brunclik N, 2008, AM J PHYSIOL-REG I, V295, PR864, DOI 10.1152/ajpregu.00536.2007
   Sevastre AS, 2021, EXP THER MED, V22, P0, DOI 10.3892/etm.2021.10844
   Shields JD, 2010, SCIENCE, V328, P749, DOI 10.1126/science.1185837
   Simonds EF, 2021, J IMMUNOTHER CANCER, V9, P0, DOI 10.1136/jitc-2020-002181
   Sobhani N, 2022, CANCER TREAT REV, V109, P0, DOI 10.1016/j.ctrv.2022.102429
   Sokratous G, 2017, HUM VACC IMMUNOTHER, V13, P2575, DOI 10.1080/21645515.2017.1303582
   Srivastava S, 2019, CANCERS, V11, P0, DOI 10.3390/cancers11040537
   Szopa W, 2017, BIOMED RES INT-UK, V2017, P0, DOI 10.1155/2017/8013575
   Takata F, 2011, J NEUROINFLAMM, V8, P0, DOI 10.1186/1742-2094-8-106
   Tang L, 2021, FRONT ONCOL, V11, P0, DOI 10.3389/fonc.2021.701777
   Tavares GA, 2021, CELLS-BASEL, V10, P0, DOI 10.3390/cells10123385
   Ugele I, 2019, INT J MOL SCI, V20, P0, DOI 10.3390/ijms20030742
   Van Gool SW, 2021, CANCERS, V13, P0, DOI 10.3390/cancers13010032
   Van Lint S, 2014, CANCER IMMUNOL IMMUN, V63, P959, DOI 10.1007/s00262-014-1558-3
   Veglia F, 2017, CURR OPIN IMMUNOL, V45, P43, DOI 10.1016/j.coi.2017.01.002
   Wang JL, 2017, EXP CELL RES, V360, P66, DOI 10.1016/j.yexcr.2017.07.031
   Wang QT, 2020, CANCER IMMUNOL IMMUN, V69, P1375, DOI 10.1007/s00262-020-02496-w
   Wang W, 2022, ACTA PHARM SIN B, V12, P2950, DOI 10.1016/j.apsb.2021.11.021
   WCULEK SK, 2020, NAT REV IMMUNOL, V20, P7, DOI 10.1038/S41577-019-0210-Z
   Wen PY, 2019, CLIN CANCER RES, V25, P5799, DOI 10.1158/1078-0432.CCR-19-0261
   Yamanaka R, 2005, CLIN CANCER RES, V11, P4160, DOI 10.1158/1078-0432.CCR-05-0120
   Yang KY, 2022, MOL CANCER, V21, P0, DOI 10.1186/s12943-022-01513-z
   Yang ZG, 2020, NAT BIOMED ENG, V4, P69, DOI 10.1038/s41551-019-0485-1
   Young JS, 2019, WORLD NEUROSURG, V124, P397, DOI 10.1016/j.wneu.2018.12.222
   Yu JF, 2022, EXP HEMATOL ONCOL, V11, P0, DOI 10.1186/s40164-022-00257-2
   Yu JS, 2001, CANCER RES, V61, P842
   Yu T, 2021, ARCH BIOCHEM BIOPHYS, V697, P0, DOI 10.1016/j.abb.2020.108659
   Zanna MY, 2021, INT J MOL SCI, V22, P0, DOI 10.3390/ijms22158044
   Zhao Tong, 2022, CHIN NEUROSURG J, V8, P2, DOI 10.1186/s41016-021-00269-7
NR 130
TC 14
Z9 16
U1 2
U2 20
PU WILEY
PI HOBOKEN
PA 111 RIVER ST, HOBOKEN 07030-5774, NJ USA
SN 2045-7634
EI 
J9 CANCER MED-US
JI Cancer Med.
PD MAR 15
PY 2023
VL 12
IS 6
BP 7207
EP 7221
DI 10.1002/cam4.5511
EA DEC 2022
PG 15
WC Oncology
SC Oncology
GA C4NH8
UT WOS:000896732700001
PM 36464889
DA 2025-02-17
ER

PT J
AU Jin, X
   Kang, JL
   Lu, Q
   Guo, SL
   Liu, MC
   Zhang, Y
   Cui, C
   Liu, HL
   Xu, X
   Yin, JL
AF Jin, Xiong
   Kang, Jianlei
   Lu, Qing
   Guo, Shuang-Lei
   Liu, Meichen
   Zhang, Yue
   Cui, Can
   Liu, Hong-Lin
   Xu, Xin
   Yin, Jinlong
TI Fc gamma receptor IIb in tumor-associated macrophages and dendritic cells drives poor prognosis of recurrent glioblastoma through immune-associated signaling pathways
SO FRONTIERS IN GENETICS
LA English
DT Article
DE recurrent glioblastoma; Fcgr2b; tumor-associated macrophage; dendritic cell; immune-associated signaling pathway
ID antitumor-activity; antibody therapy; gene ontology; expression; riib; landscape; adjuvant; fcgr2b
[truncated: 1,162,292 more chars]
