# Supplementary material for: Research progress on the role of dendritic cells in glioma during 1992-2024: a bibliometric analysis
Source: Front Immunol. 2025 Jun 20;16:1510549. doi: 10.3389/fimmu.2025.1510549 (PMC12226567; doi:10.3389/fimmu.2025.1510549)
Supplement: Supplementary file 1 [file DataSheet1.zip › download2024u137.txt]

PT J
AU Hao, WY
   Sun, N
   Fan, YY
   Chen, MY
   Liu, QQ
   Yang, MY
   Yang, Y
   Gao, CS
AF Hao, Wenyan
   Sun, Nan
   Fan, Yueyue
   Chen, Mengyu
   Liu, Qianqian
   Yang, Meiyan
   Yang, Yang
   Gao, Chunsheng
TI Targeted Ferroptosis-Immunotherapy Synergy: Enhanced Antiglioma Efficacy with Hybrid Nanovesicles Comprising NK Cell-Derived Exosomes and RSL3-Loaded Liposomes
SO ACS APPLIED MATERIALS & INTERFACES
LA English
DT Article
DE natural killer cell; biomimetic hybrid nanovesicles; targeted delivery; enhanced ferroptosis therapy; immunotherapy
ID natural-killer-cells; cancer; glioblastoma; apoptosis; peptide
AB Ferroptosis therapy and immunotherapy have been widely used in cancer treatment. However, nonselective induction of ferroptosis in tumors is prone to immunosuppression, limiting the therapeutic effect of ferroptosis cancer treatment. To address this issue, this study reports a customized hybrid nanovesicle composed of NK cell-derived extracellular versicles and RSL3-loaded liposomes (hNRVs), aiming to establish a positive cycle between ferroptosis therapy and immunotherapy. Thanks to the enhanced permeability and retention effect and the tumor homing characteristics of NK exosomes, our data indicate that hNRVs can actively accumulate in tumors and enhance cellular uptake. FASL, IFN-gamma, and RSL3 are released into the tumor microenvironment, where FASL derived from NK cells effectively lyses tumor cells. RSL3 downregulates the expression of GPX4 in the tumor, leading to the accumulation of LPO and ROS, and promotes ferroptosis in tumor cells. The accumulation of IFN-gamma and TNF-alpha stimulates the maturation of dendritic cells and effectively induces the inactivation of GPX4, promoting lipid peroxidation, making them sensitive to ferroptosis and indirectly promoting the occurrence of ferroptosis. This study highlights the role of the customized hNRV platform in enhancing the effectiveness of synergistic treatment with selective delivery of ferroptosis inducers and immune activation against glioma without causing additional side effects on healthy organs.
C1 [Hao, Wenyan; Sun, Nan; Fan, Yueyue; Chen, Mengyu; Liu, Qianqian; Yang, Meiyan; Yang, Yang; Gao, Chunsheng] Beijing Inst Pharmacol & Toxicol, State Key Lab Toxicol & Med Countermeasures, Beijing 100850, Peoples R China.
C3 Academy of Military Medical Sciences - China
RP Yang, MY; Yang, Y; Gao, CS (通讯作者)，Beijing Inst Pharmacol & Toxicol, State Key Lab Toxicol & Med Countermeasures, Beijing 100850, Peoples R China.
EM ymyzi@163.com; jiamusi101@126.com; gaocs@bmi.ac.cn
FU National Natural Science Foundation of China [82304405]; Natural Science Foundation of China [2023M744314]; China Postdoctoral Science Foundation [7234405]; Beijing Natural Science Foundation
CR Alfaifi AA, 2020, J CONTROL RELEASE, V324, P366, DOI 10.1016/j.jconrel.2020.05.033
   Alifieris C, 2015, PHARMACOL THERAPEUT, V152, P63, DOI 10.1016/j.pharmthera.2015.05.005
   Unknown -, 2021, CANCER RES, V81, P3426, DOI 10.1158/0008-5472.CAN-21-0869
   Augstein P, 2009, HORM METAB RES, V41, P207, DOI 10.1055/s-0028-1093343
   Bai LM, 2019, ACS APPL MATER INTER, V11, P14576, DOI 10.1021/acsami.9b00893
   Chen JJ, 2018, TRENDS CELL BIOL, V28, P77, DOI 10.1016/j.tcb.2017.11.007
   Chen Q, 2020, J MATER CHEM B, V8, P4056, DOI 10.1039/d0tb00248h
   Chen X, 2021, NAT REV CLIN ONCOL, V18, P280, DOI 10.1038/s41571-020-00462-0
   Chen X, 2021, CELL DEATH DIFFER, V28, P1135, DOI 10.1038/s41418-020-00728-1
   Chiossone L, 2018, NAT REV IMMUNOL, V18, P671, DOI 10.1038/s41577-018-0061-z
   Choi B, 2020, METHODS, V177, P2, DOI 10.1016/j.ymeth.2019.12.004
   Deng GJ, 2020, ACS NANO, V14, P11452, DOI 10.1021/acsnano.0c03824
   Deng JJ, 2022, SMALL, V18, P0, DOI 10.1002/smll.202203114
   Escrevente C, 2011, BMC CANCER, V11, P0, DOI 10.1186/1471-2407-11-108
   Fais S, 2013, ONCOIMMUNOLOGY, V2, P0, DOI 10.4161/onci.22337
   Fan YY, 2021, BIOACT MATER, V6, P4402, DOI 10.1016/j.bioactmat.2021.04.027
   Fitzner D, 2011, J CELL SCI, V124, P447, DOI 10.1242/jcs.074088
   Gang M, 2020, SEMIN HEMATOL, V57, P185, DOI 10.1053/j.seminhematol.2020.11.003
   Gao M, 2019, BIOMATERIALS, V223, P0, DOI 10.1016/j.biomaterials.2019.119486
   Gao ZY, 2024, BIOMATERIALS, V305, P0, DOI 10.1016/j.biomaterials.2023.122442
   Gross C, 2003, CELL STRESS CHAPERON, V8, P348, DOI 10.1379/1466-1268(2003)008<0348:HSPRIA>2.0.CO;2
   Gross C, 2003, BIOL CHEM, V384, P267, DOI 10.1515/BC.2003.030
   Guo Q, 2021, ACS NANO, V15, P13826, DOI 10.1021/acsnano.1c05613
   Guo S, 2023, BIOMATERIALS, V302, P0, DOI 10.1016/j.biomaterials.2023.122300
   Guo XL, 2020, ACS NANO, V14, P14715, DOI 10.1021/acsnano.0c00764
   Hao WY, 2021, J NANOBIOTECHNOL, V19, P0, DOI 10.1186/s12951-021-01110-0
   Hu M, 2021, ACS NANO, V15, P3123, DOI 10.1021/acsnano.0c09681
   Huang L, 2023, ACS NANO, V17, P11492, DOI 10.1021/acsnano.3c01369
   Ju CY, 2019, SMALL, V15, P0, DOI 10.1002/smll.201804191
   Kadiyala P, 2019, ACS NANO, V13, P1365, DOI 10.1021/acsnano.8b06842
   Kim SS, 2014, ACS NANO, V8, P5494, DOI 10.1021/nn5014484
   Kim S, 2024, SMALL, V20, P0, DOI 10.1002/smll.202306738
   Kokowski K, 2019, STRAHLENTHER ONKOL, V195, P352, DOI 10.1007/s00066-019-01434-9
   Lara-Velazquez M, 2017, BRAIN SCI, V7, P0, DOI 10.3390/brainsci7120166
   Lee HW, 2014, FASEB J, V28, P2932, DOI 10.1096/fj.13-243014
   Li HN, 2023, THERANOSTICS, V13, P5386, DOI 10.7150/thno.87854
   Li HN, 2021, WIRES NANOMED NANOBI, V13, P0, DOI 10.1002/wnan.1670
   Lugini L, 2012, J IMMUNOL, V189, P2833, DOI 10.4049/jimmunol.1101988
   Miao DY, 2014, MOL PHARMACEUT, V11, P90, DOI 10.1021/mp400189j
   Ni DL, 2014, ACS NANO, V8, P1231, DOI 10.1021/nn406197c
   Nie TQ, 2023, ACS NANO, V17, P10925, DOI 10.1021/acsnano.3c02803
   Peng JH, 2022, THERANOSTICS, V12, P1756, DOI 10.7150/thno.68756
   Qi J, 2020, AM J PATHOL, V190, P68, DOI 10.1016/j.ajpath.2019.09.011
   Quail DF, 2017, CANCER CELL, V31, P326, DOI 10.1016/j.ccell.2017.02.009
   Quail DF, 2013, NAT MED, V19, P1423, DOI 10.1038/nm.3394
   Quintino-de-Carvalho IL, 2022, J INFECT DIS, V225, P84, DOI 10.1093/infdis/jiab312
   Rodriguez R, 2022, MOL CELL, V82, P728, DOI 10.1016/j.molcel.2021.12.001
   Shi WR, 2023, ACS NANO, V17, P14475, DOI 10.1021/acsnano.3c00901
   Sun M, 2023, ADV SCI, V10, P0, DOI 10.1002/advs.202303617
   Sun ZL, 2022, ACS NANO, V16, P11862, DOI 10.1021/acsnano.2c00969
   Swietek M, 2022, NANOMATERIALS-BASEL, V12, P0, DOI 10.3390/nano12081310
   Thery Clotilde, 2006, CURR PROTOC CELL BIOL, VChapter 3, P0, DOI 10.1002/0471143030.cb0322s30
   Tong F, 2023, ACTA PHARM SIN B, V13, P3471, DOI 10.1016/j.apsb.2022.11.003
   Vanek O, 2022, ADV PROTEIN CHEM STR, V0, PP91, DOI 10.1016/bs.apcsb.2022.02.001
   Wan ZY, 2023, MATER TODAY, V62, P33, DOI 10.1016/j.mattod.2022.11.008
   Wang BQ, 2023, ARCH TOXICOL, V97, P1439, DOI 10.1007/s00204-023-03476-6
   Wang J, 2021, BIOMATERIALS, V273, P0, DOI 10.1016/j.biomaterials.2021.120784
   Wang WM, 2019, NATURE, V569, P270, DOI 10.1038/s41586-019-1170-y
   Wiernicki B, 2022, NAT COMMUN, V13, P0, DOI 10.1038/s41467-022-31218-2
   Wiraja C, 2016, BIOENG TRANSL MED, V1, P357, DOI 10.1002/btm2.10020
   Xue JW, 2017, NAT NANOTECHNOL, V12, P692, DOI 10.1038/NNANO.2017.54
   Yang WS, 2014, CELL, V156, P317, DOI 10.1016/j.cell.2013.12.010
   Yang WT, 2023, ACS NANO, V0, P0, DOI DOI 10.1021/acsnano.2c12874
   Yang ZZ, 2020, ACS NANO, V14, P6191, DOI 10.1021/acsnano.0c02249
   Zhang P, 2023, NAT COMMUN, V14, P0, DOI 10.1038/s41467-023-37328-9
   Zhu L, 2017, THERANOSTICS, V7, P2732, DOI 10.7150/thno.18752
   Zhu Y, 2021, J CONTROL RELEASE, V330, P641, DOI 10.1016/j.jconrel.2020.12.036
NR 67
TC 1
Z9 1
U1 24
U2 28
PU AMER CHEMICAL SOC
PI WASHINGTON
PA 1155 16TH ST, NW, WASHINGTON, DC 20036 USA
SN 1944-8244
EI 1944-8252
J9 ACS APPL MATER INTER
JI ACS Appl. Mater. Interfaces
PD MAY 22
PY 2024
VL 16
IS 22
BP 28193
EP 28208
DI 10.1021/acsami.4c04604
EA MAY 2024
PG 16
WC Nanoscience & Nanotechnology; Materials Science, Multidisciplinary
SC Science & Technology - Other Topics; Materials Science
GA TD4E1
UT WOS:001229514100001
PM 38776411
DA 2025-02-17
ER

PT J
AU Sweeney, EE
   Sekhri, P
   Muniraj, N
   Chen, J
   Feng, SLY
   Terao, J
   Chin, SJ
   Schmidt, DE
   Bollard, CM
   Cruz, CRY
   Fernandes, R
AF Sweeney, Elizabeth E.
   Sekhri, Palak
   Muniraj, Nethaji
   Chen, Jie
   Feng, Sally
   Terao, Joshua
   Chin, Samantha J.
   Schmidt, Danielle E.
   Bollard, Catherine M.
   Cruz, Conrad Russell Y.
   Fernandes, Rohan
TI Photothermal Prussian blue nanoparticles generate potent multi-targeted tumor-specific T cells as an adoptive cell therapy
SO BIOENGINEERING & TRANSLATIONAL MEDICINE
LA English
DT Article
DE adoptive T cell therapy; cancer; hematological malignancies; photothermal therapy; Prussian blue nanoparticles; solid tumors; tumor-specific T cells
ID dendritic cells; antigen; heterogeneity; expression; glioblastoma; lymphocytes; activation; nanocubes; responses; children
AB Prussian blue nanoparticle-based photothermal therapy (PBNP-PTT) is an effective tumor treatment capable of eliciting an antitumor immune response. Motivated by the ability of PBNP-PTT to potentiate endogenous immune responses, we recently demonstrated that PBNP-PTT could be used ex vivo to generate tumor-specific T cells against glioblastoma (GBM) cell lines as an adoptive T cell therapy (ATCT). In this study, we further developed this promising T cell development platform. First, we assessed the phenotype and function of T cells generated using PBNP-PTT. We observed that PBNP-PTT facilitated CD8+ T cell expansion from healthy donor PBMCs that secreted IFN gamma and TNF alpha and upregulated CD107a in response to engagement with target U87 cells, suggesting specific antitumor T cell activation and degranulation. Further, CD8+ effector and effector memory T cell populations significantly expanded after co-culture with U87 cells, consistent with tumor-specific effector responses. In orthotopically implanted U87 GBM tumors in vivo, PBNP-PTT-derived T cells effectively reduced U87 tumor growth and generated long-term survival in >80% of tumor-bearing mice by Day 100, compared to 0% of mice treated with PBS, non-specific T cells, or T cells expanded from lysed U87 cells, demonstrating an enhanced antitumor efficacy of this ATCT platform. Finally, we tested the generalizability of our approach by generating T cells targeting medulloblastoma (D556), breast cancer (MDA-MB-231), neuroblastoma (SH-SY5Y), and acute monocytic leukemia (THP-1) cell lines. The resulting T cells secreted IFN gamma and exerted increased tumor-specific cytolytic function relative to controls, demonstrating the versatility of PBNP-PTT in generating tumor-specific T cells for ATCT.
C1 [Sweeney, Elizabeth E.] George Washington Univ, Sch Med & Hlth Sci, Dept Biochem & Mol Med, Washington, DC USA.
   [Sweeney, Elizabeth E.; Sekhri, Palak; Chen, Jie; Feng, Sally; Chin, Samantha J.; Schmidt, Danielle E.; Bollard, Catherine M.; Cruz, Conrad Russell Y.; Fernandes, Rohan] Childrens Natl Hosp, Ctr Canc & Immunol Res, Washington, DC USA.
   [Sekhri, Palak; Muniraj, Nethaji; Terao, Joshua; Bollard, Catherine M.; Cruz, Conrad Russell Y.] George Washington Univ, Sch Med & Hlth Sci, Integrated Biomed Sci Program, Washington, DC USA.
   [Feng, Sally; Chin, Samantha J.; Fernandes, Rohan] George Washington Univ, George Washington Canc Ctr, Sch Med & Hlth Sci, Washington, DC USA.
   [Fernandes, Rohan] George Washington Univ, Sch Med & Hlth Sci, Dept Med, Washington, DC USA.
   [Fernandes, Rohan] George Washington Univ, Sch Med & Hlth Sci, Dept Med, 800 22nd St NW, Washington, DC 20052 USA.
C3 George Washington University; Children's National Health System; George Washington University; George Washington University; George Washington University; George Washington University
RP Fernandes, R (通讯作者)，George Washington Univ, Sch Med & Hlth Sci, Dept Med, 800 22nd St NW, Washington, DC 20052 USA.
EM rfernandes@gwu.edu
FU George Washington Cancer Center; George Washington University Cancer Center [DG2300059]; American Brain Tumor Association; Horwitz Brain Tumor Initiative at George Washington University [R37CA226171]; National Cancer Institute of the National Institutes of Health
CR AKBAR AN, 1988, J IMMUNOL, V140, P2171
   Akhavan D, 2019, IMMUNOL REV, V290, P60, DOI 10.1111/imr.12773
   Aktas E, 2009, CELL IMMUNOL, V254, P149, DOI 10.1016/j.cellimm.2008.08.007
   Balakrishnan PB, 2020, INT J HYPERTHER, V37, P34, DOI 10.1080/02656736.2020.1797190
   Balakrishnan PB, 2022, NANO RES, V15, P2300, DOI 10.1007/s12274-021-3813-1
   Balakrishnan PB, 2021, FRONT IMMUNOL, V12, P0, DOI 10.3389/fimmu.2021.600659
   Bhat P, 2017, CELL DEATH DIS, V8, P0, DOI 10.1038/cddis.2017.67
   Bollard CM, 2018, J CLIN ONCOL, V36, P1128, DOI 10.1200/JCO.2017.74.3179
   Bollard CM, 2014, J CLIN ONCOL, V32, P798, DOI 10.1200/JCO.2013.51.5304
   Bonan NF, 2022, NANOMATERIALS-BASEL, V12, P0, DOI 10.3390/nano12152645
   Brown CE, 2016, NEW ENGL J MED, V375, P2561, DOI 10.1056/NEJMoa1610497
   Brudno JN, 2020, NAT MED, V26, P270, DOI 10.1038/s41591-019-0737-3
   Burga RA, 2016, NANOMEDICINE-UK, V11, P1759, DOI 10.2217/nnm-2016-0160
   Calzascia T, 2007, J CLIN INVEST, V117, P3833, DOI 10.1172/JCI32567
   Cano-Mejia J, 2020, TRANSL ONCOL, V13, P0, DOI 10.1016/j.tranon.2020.100823
   Cano-Mejia J, 2019, BIOMATER SCI-UK, V7, P1875, DOI 10.1039/c8bm01553h
   Cano-Mejia J, 2017, NANOMED-NANOTECHNOL, V13, P771, DOI 10.1016/j.nano.2016.10.015
   Cheng L, 2014, BIOMATERIALS, V35, P9844, DOI 10.1016/j.biomaterials.2014.09.004
   Cheng M, 2017, RSC ADV, V7, P18270, DOI 10.1039/c7ra01879g
   Choi BD, 2019, CLIN CANCER RES, V25, P2042, DOI 10.1158/1078-0432.CCR-18-1625
   Cruz CRY, 2013, BLOOD, V122, P2965, DOI 10.1182/blood-2013-06-506741
   Dirkse A, 2019, NAT COMMUN, V10, P0, DOI 10.1038/s41467-019-09853-z
   Dudley ME, 2013, J CLIN ONCOL, V31, P2152, DOI 10.1200/JCO.2012.46.6441
   Friedmann-Morvinski Dinorah, 2014, CRITICAL REVIEWS IN ONCOGENESIS, V19, P327
   Fu GL, 2014, BIOCONJUGATE CHEM, V25, P1655, DOI 10.1021/bc500279w
   Fu GL, 2012, CHEM COMMUN, V48, P11567, DOI 10.1039/c2cc36456e
   Galluzzi L, 2020, J IMMUNOTHER CANCER, V8, P0, DOI 10.1136/jitc-2020-000802
   Gardner RA, 2017, BLOOD, V129, P3322, DOI 10.1182/blood-2017-02-769208
   Gitlitz BJ, 2003, J IMMUNOTHER, V26, P412, DOI 10.1097/00002371-200309000-00004
   González FE, 2014, HUM VACC IMMUNOTHER, V10, P3261, DOI 10.4161/21645515.2014.982996
   Hoffman HA, 2014, RSC ADV, V4, P29729, DOI 10.1039/c4ra05209a
   Hont AB, 2022, MOL THER, V30, P2130, DOI 10.1016/j.ymthe.2022.02.002
   Hont AB, 2019, J CLIN ONCOL, V37, P2349, DOI 10.1200/JCO.19.00177
   Jing LJ, 2014, BIOMATERIALS, V35, P5814, DOI 10.1016/j.biomaterials.2014.04.005
   Johann DJ, 2009, J PROTEOME RES, V8, P2310, DOI 10.1021/pr8009403
   Kawano T, 1997, SCIENCE, V278, P1626, DOI 10.1126/science.278.5343.1626
   Kelly-Rogers J, 2006, HUM IMMUNOL, V67, P863, DOI 10.1016/j.humimm.2006.08.292
   Kenderian SS, 2015, LEUKEMIA, V29, P1637, DOI 10.1038/leu.2015.52
   Kepp O, 2014, ONCOIMMUNOLOGY, V3, P0, DOI 10.4161/21624011.2014.955691
   Kinoshita H, 2022, BLOOD ADV, V6, P2520, DOI 10.1182/bloodadvances.2021006831
   Kong B, 2015, CHEM SOC REV, V44, P7997, DOI 10.1039/c5cs00397k
   Kroemer G, 2013, ANNU REV IMMUNOL, V31, P51, DOI 10.1146/annurev-immunol-032712-100008
   Kronenberg M, 2005, ANNU REV IMMUNOL, V23, P877, DOI 10.1146/annurev.immunol.23.021704.115742
   Lauko A, 2022, SEMIN CANCER BIOL, V82, P162, DOI 10.1016/j.semcancer.2021.02.014
   Ledezma DK, 2022, ADV HEALTHC MATER, V11, P0, DOI 10.1002/adhm.202201084
   Lulla PD, 2021, BLOOD, V137, P2585, DOI 10.1182/blood.2020009471
   Majzner RG, 2018, CANCER DISCOV, V8, P1219, DOI 10.1158/2159-8290.CD-18-0442
   Maude SL, 2018, NEW ENGL J MED, V378, P439, DOI 10.1056/NEJMoa1709866
   Maude SL, 2014, NEW ENGL J MED, V371, P1507, DOI 10.1056/NEJMoa1407222
   McCormack SE, 2018, CYTOTHERAPY, V20, P385, DOI 10.1016/j.jcyt.2017.11.010
   Melenhorst JJ, 2022, NATURE, V602, P503, DOI 10.1038/s41586-021-04390-6
   MERKENSCHLAGER M, 1988, EUR J IMMUNOL, V18, P1653, DOI 10.1002/eji.1830181102
   Parker NR, 2015, FRONT ONCOL, V5, P0, DOI 10.3389/fonc.2015.00055
   Porter DL, 2011, NEW ENGL J MED, V365, P725, DOI 10.1056/NEJMoa1103849
   Powell AB, 2020, MOL THER-METH CLIN D, V19, P78, DOI 10.1016/j.omtm.2020.08.015
   Richards RM, 2018, FRONT IMMUNOL, V9, P0, DOI 10.3389/fimmu.2018.02380
   SCHMIDT RE, 1986, J EXP MED, V164, P351, DOI 10.1084/jem.164.1.351
   Sekhri P, 2022, CANCERS, V14, P0, DOI 10.3390/cancers14061447
   Shokouhimehr M, 2010, INORG CHEM COMMUN, V13, P58, DOI 10.1016/j.inoche.2009.10.015
   Shukla A, 2021, ADV NANOBIOMED RES, V1, P0, DOI 10.1002/anbr.202100021
   Stanojevic M, 2021, CYTOTHERAPY, V23, P694, DOI 10.1016/j.jcyt.2021.03.001
   Sterner RC, 2021, BLOOD CANCER J, V11, P0, DOI 10.1038/s41408-021-00459-7
   Sun XX, 2015, ACTA PHARMACOL SIN, V36, P1219, DOI 10.1038/aps.2015.92
   Sweeney EE, 2023, CYTOTHERAPY, V25, P718, DOI 10.1016/j.jcyt.2023.03.014
   Sweeney EE, 2018, SMALL, V14, P0, DOI 10.1002/smll.201800678
   Sweeney EE, 2016, SCI REP-UK, V6, P0, DOI 10.1038/srep37035
   Tchou J, 2017, CANCER IMMUNOL RES, V5, P1152, DOI 10.1158/2326-6066.CIR-17-0189
   Vanderlugt CJ, 1996, CURR OPIN IMMUNOL, V8, P831, DOI 10.1016/S0952-7915(96)80012-4
   Vasileiou S, 2021, J CLIN ONCOL, V39, P1415, DOI 10.1200/JCO.20.02224
   Vivier E, 2011, SCIENCE, V331, P0, DOI 10.1126/science.1198687
   Vojtech JM, 2015, JOVE-J VIS EXP, V0, P0, DOI DOI 10.3791/52621
   Xue P, 2015, RSC ADV, V5, P28401, DOI 10.1039/c5ra01616a
   Xue P, 2015, COLLOID SURFACE B, V125, P277, DOI 10.1016/j.colsurfb.2014.10.059
   Yabo YA, 2022, NEURO-ONCOLOGY, V24, P669, DOI 10.1093/neuonc/noab269
   Yu JS, 2004, CANCER RES, V64, P4973, DOI 10.1158/0008-5472.CAN-03-3505
   Zhu WW, 2015, ACS APPL MATER INTER, V7, P11575, DOI 10.1021/acsami.5b02510
NR 77
TC 4
Z9 4
U1 4
U2 8
PU WILEY
PI HOBOKEN
PA 111 RIVER ST, HOBOKEN 07030-5774, NJ USA
SN 
EI 2380-6761
J9 BIOENG TRANSL MED
JI Bioeng. Transl. Med.
PD MAY 15
PY 2024
VL 9
IS 3
BP 
EP 
DI 10.1002/btm2.10639
EA DEC 2023
PG 14
WC Biotechnology & Applied Microbiology; Engineering, Biomedical; Pharmacology & Pharmacy
SC Biotechnology & Applied Microbiology; Engineering; Pharmacology & Pharmacy
GA SO9J3
UT WOS:001129650800001
PM 38818122
DA 2025-02-17
ER

PT J
AU Hato, L
   Vizcay, A
   Eguren, I
   Pérez-Gracia, JL
   Rodríguez, J
   Pérez-Larraya, JG
   Sarobe, P
   Inogés, S
   de Cerio, ALD
   Santisteban, M
AF Hato, Laura
   Vizcay, Angel
   Eguren, Inaki
   Perez-Gracia, Jose L.
   Rodriguez, Javier
   Perez-Larraya, Jaime Gallego
   Sarobe, Pablo
   Inoges, Susana
   de Cerio, Ascension Lopez Diaz
   Santisteban, Marta
TI Dendritic Cells in Cancer Immunology and Immunotherapy
SO CANCERS
LA English
DT Review
DE dendritic cell; vaccine; cancer; immunotherapy
ID pembrolizumab plus chemotherapy; cd8(+) t-cells; phase-ii trial; metastatic melanoma patients; breast-cancer; immune-responses; clinical-trial; glioblastoma-multiforme; randomized-trial; peripheral-blood
AB Simple Summary Although immune check point inhibitors have been established as a new paradigm in cancer treatment, they have shown no clinical benefit in immune excluded or dessert tumors. Dendritic cells promote and coordinate the immune system. Dendritic cell vaccination enriches tumor milieu and potentiates patient systemic antitumoral responses. In this work we review the strengths and weaknesses of dendritic cell vaccines in different solid tumors regarding their role to improve their clinical efficacy. To date, dendritic cell vaccines have induced immune responses in patients without a significant impact on outcome. Improvements in vaccine formulations, selection of patients and combinations with other antitumoral therapies are needed to increase patients' survival.Abstract Cancer immunotherapy modulates the immune system, overcomes immune escape and stimulates immune defenses against tumors. Dendritic cells (DCs) are professional promoters of immune responses against tumor antigens with the outstanding ability to coordinate the innate and adaptive immune systems. Evidence suggests that there is a decrease in both the number and function of DCs in cancer patients. Therefore, they represent a strong scaffold for therapeutic interventions. DC vaccination (DCV) is safe, and the antitumoral responses induced are well established in solid tumors. Although the addition of checkpoint inhibitors (CPIs) to chemotherapy has provided new options in the treatment of cancer, they have shown no clinical benefit in immune desert tumors or in those tumors with dysfunctional or exhausted T-cells. In this way, DC-based therapy has demonstrated the ability to modify the tumor microenvironment for immune enriched tumors and to potentiate systemic host immune responses as an active approach to treating cancer patients. Application of DCV in cancer seeks to obtain long-term antitumor responses through an improved T-cell priming by enhancing previous or generating de novo immune responses. To date, DCV has induced immune responses in the peripheral blood of patients without a significant clinical impact on outcome. Thus, improvements in vaccines formulations, selection of patients based on biomarkers and combinations with other antitumoral therapies are needed to enhance patient survival. In this work, we review the role of DCV in different solid tumors with their strengths and weaknesses, and we finally mention new trends to improve the efficacy of this immune strategy.
C1 [Hato, Laura] Immunology, Immunol, Alicante 03203, Spain.
   [Vizcay, Angel; Eguren, Inaki; Perez-Gracia, Jose L.; Rodriguez, Javier; Santisteban, Marta] Clin Univ Navarra, Med Oncol, Pamplona 31008, Spain.
   [Vizcay, Angel; Rodriguez, Javier; Sarobe, Pablo; Inoges, Susana; de Cerio, Ascension Lopez Diaz; Santisteban, Marta] Inst Invest Sanitaria Navarra, Inst Invest Sanit Navarra, Pamplona 31008, Spain.
   [Perez-Larraya, Jaime Gallego] Clin Univ Navarra, Neurol, Pamplona 31008, Spain.
   [Sarobe, Pablo] Univ Navarra, Ctr Invest Med Aplicada CIMA, Program Immunol & Immunotherapy, Pamplona 31008, Spain.
   [Sarobe, Pablo] CIBEREHD, Pamplona 31008, Spain.
   [Inoges, Susana; de Cerio, Ascension Lopez Diaz] Clin Univ Navarra, Program Immunol & Immunotherapy, Cell Therapy Unit, Pamplona 31008, Spain.
C3 University of Navarra; University of Navarra; University of Navarra; CIBER - Centro de Investigacion Biomedica en Red; CIBEREHD; University of Navarra
RP Santisteban, M (通讯作者)，Clin Univ Navarra, Med Oncol, Pamplona 31008, Spain.; Santisteban, M (通讯作者)，Inst Invest Sanitaria Navarra, Inst Invest Sanit Navarra, Pamplona 31008, Spain.
EM laura.hato@gmail.com; avizcay@unav.es; ieguren@unav.es; jlgracia@unav.es; msantisteb@unav.es
CR Ahmed FS, 2020, CLIN CANCER RES, V26, P5456, DOI 10.1158/1078-0432.CCR-20-1303
   Anderson KS, 2009, CANCER INVEST, V27, P361, DOI 10.1080/07357900802574421
   André T, 2020, NEW ENGL J MED, V383, P2207, DOI 10.1056/NEJMoa2017699
   Apetoh L, 2007, NAT MED, V13, P1050, DOI 10.1038/nm1622
   Arasanz H, 2020, CANCERS, V12, P0, DOI 10.3390/cancers12020344
   Avigan D, 2004, DEV BIOL (BASEL), V116, P161
   Bachem A, 2010, J EXP MED, V207, P1273, DOI 10.1084/jem.20100348
   Baek Soyoung, 2012, IMMUNE NETW, V12, P269, DOI 10.4110/in.2012.12.6.269
   Bakarurraini NAAR, 2020, VACCINES-BASEL, V8, P0, DOI 10.3390/vaccines8030371
   Barth RJ, 2010, CLIN CANCER RES, V16, P5548, DOI 10.1158/1078-0432.CCR-10-2138
   Bassani-Sternberg M, 2019, FRONT IMMUNOL, V10, P0, DOI 10.3389/fimmu.2019.01832
   Berton D, 2021, FRONT PHARMACOL, V12, P0, DOI 10.3389/fphar.2021.711813
   Bianchini G, 2022, NAT REV CLIN ONCOL, V19, P91, DOI 10.1038/s41571-021-00565-2
   Bispo S, 2021, FRONT ONCOL, V11, P0, DOI 10.3389/fonc.2021.626187
   Bloemendal M, 2022, ONCOIMMUNOLOGY, V11, P0, DOI 10.1080/2162402X.2021.2015113
   Bol K, 2020, ANN ONCOL, V31, PS732, DOI 10.1016/j.annonc.2020.08.1202
   Bol KF, 2019, J IMMUNOTHER CANCER, V7, P0, DOI 10.1186/s40425-019-0580-6
   Bol KF, 2016, CLIN CANCER RES, V22, P1897, DOI 10.1158/1078-0432.CCR-15-1399
   Bol KF, 2016, ONCOIMMUNOLOGY, V5, P0, DOI 10.1080/2162402X.2015.1057673
   Bose A, 2012, MELANOMA RES, V22, P236, DOI 10.1097/CMR.0b013e3283538293
   Boudewijns S, 2020, CANCER IMMUNOL IMMUN, V69, P477, DOI 10.1007/s00262-019-02466-x
   Bouvard V, 2021, NEW ENGL J MED, V385, P1908, DOI 10.1056/NEJMsr2030640
   Brossart MDP, 2002, TRANSFUS APHER SCI, V27, P183
   Buchroithner J, 2018, CANCERS, V10, P0, DOI 10.3390/cancers10100372
   Butterfield LH, 2003, CLIN CANCER RES, V9, P998
   Butterfield LH, 2008, J IMMUNOTHER, V31, P89, DOI 10.1097/CJI.0b013e318158fce0
   Butterfield LH, 2019, J IMMUNOTHER CANCER, V7, P0, DOI 10.1186/s40425-019-0552-x
   Caballero-Baños M, 2016, EUR J CANCER, V64, P167, DOI 10.1016/j.ejca.2016.06.008
   Cai YY, 2023, NUCLEIC ACIDS RES, V51, PD409, DOI 10.1093/nar/gkac776
   Cao GM, 2019, J CANCER, V10, P6364, DOI 10.7150/jca.29779
   Caro AA, 2022, CANCERS, V14, P0, DOI 10.3390/cancers14164037
   Carreno BM, 2015, SCIENCE, V348, P803, DOI 10.1126/science.aaa3828
   Chao T, 2015, J. CARCINOG. MUTAGEN, V6, P1
   Chen DS, 2017, NATURE, V541, P321, DOI 10.1038/nature21349
   Cho DY, 2012, WORLD NEUROSURG, V77, P736, DOI 10.1016/j.wneu.2011.08.020
   Chow A, 2022, NAT REV CLIN ONCOL, V19, P775, DOI 10.1038/s41571-022-00689-z
   Chung DJ, 2018, ONCOIMMUNOLOGY, V7, P0, DOI 10.1080/2162402X.2017.1372081
   Colombo N, 2021, NEW ENGL J MED, V385, P1856, DOI 10.1056/NEJMoa2112435
   Colonna M, 2004, NAT IMMUNOL, V5, P1219, DOI 10.1038/ni1141
   Cortes J, 2022, NEW ENGL J MED, V387, P217, DOI 10.1056/NEJMoa2202809
   Cortes J, 2020, LANCET, V396, P1817, DOI 10.1016/S0140-6736(20)32531-9
   Datsi A, 2021, FRONT IMMUNOL, V12, P0, DOI 10.3389/fimmu.2021.770390
   Datta J, 2015, FRONT IMMUNOL, V6, P1, DOI 10.3389/fimmu.2015.00271
   Davis ID, 2006, J IMMUNOTHER, V29, P499, DOI 10.1097/01.cji.0000211299.29632.8c
   Davodabadi F, 2022, J CONTROL RELEASE, V349, P844, DOI 10.1016/j.jconrel.2022.07.036
   de Vries IJM, 2005, J CLIN ONCOL, V23, P5779, DOI 10.1200/JCO.2005.06.478
   Denkert C, 2018, LANCET ONCOL, V19, P40, DOI 10.1016/S1470-2045(17)30904-X
   Ding ZY, 2021, SIGNAL TRANSDUCT TAR, V6, P0, DOI 10.1038/s41392-020-00448-5
   Español-Rego M, 2023, CANCER IMMUNOL IMMUN, V72, P827, DOI 10.1007/s00262-022-03283-5
   Ferrall L, 2021, CLIN CANCER RES, V27, P4953, DOI 10.1158/1078-0432.CCR-20-2833
   Fields RC, 1998, P NATL ACAD SCI USA, V95, P9482, DOI 10.1073/pnas.95.16.9482
   Figlin RA, 2020, CLIN CANCER RES, V26, P2327, DOI 10.1158/1078-0432.CCR-19-2427
   Fong L, 2014, JNCI-J NATL CANCER I, V106, P0, DOI 10.1093/jnci/dju268
   Poulin LF, 2010, J EXP MED, V207, P1261, DOI 10.1084/jem.20092618
   Fukuda K, 2017, MELANOMA RES, V27, P326, DOI 10.1097/CMR.0000000000000342
   Garces AHI, 2019, EXPERT OPIN INV DRUG, V28, P695, DOI 10.1080/13543784.2019.1649657
   Gardner A, 2020, FRONT IMMUNOL, V11, P0, DOI 10.3389/fimmu.2020.00924
   Gasser O, 2018, CANCER IMMUNOL IMMUN, V67, P285, DOI 10.1007/s00262-017-2085-9
   Geskin LJ, 2018, MELANOMA RES, V28, P211, DOI 10.1097/CMR.0000000000000441
   Gianni L, 2022, ANN ONCOL, V33, P534, DOI 10.1016/j.annonc.2022.02.004
   Gong J, 2000, IMMUNOLOGY, V101, P316, DOI 10.1046/j.1365-2567.2000.00101.x
   González FE, 2014, HUM VACC IMMUNOTHER, V10, P3261, DOI 10.4161/21645515.2014.982996
   Gray HJ, 2016, J IMMUNOTHER CANCER, V4, P0, DOI 10.1186/s40425-016-0137-x
   Gros A, 2016, NAT MED, V22, P433, DOI 10.1038/nm.4051
   Gulley JL, 2014, CANCER IMMUNOL RES, V2, P133, DOI 10.1158/2326-6066.CIR-13-0108
   Guo ZQ, 2022, NPJ PRECIS ONCOL, V6, P0, DOI 10.1038/s41698-022-00279-3
   Haen SP, 2020, NAT REV CLIN ONCOL, V17, P595, DOI 10.1038/s41571-020-0387-x
   Hammerl D, 2021, NAT COMMUN, V12, P0, DOI 10.1038/s41467-021-25962-0
   Hodi FS, 2010, NEW ENGL J MED, V363, P711, DOI 10.1056/NEJMoa1003466
   Holm JS, 2022, NAT COMMUN, V13, P0, DOI 10.1038/s41467-022-29342-0
   Hsu FJ, 1996, NAT MED, V2, P52, DOI 10.1038/nm0196-52
   Iborra S, 2016, IMMUNITY, V45, P847, DOI 10.1016/j.immuni.2016.08.019
   Iborra S, 2012, J CLIN INVEST, V122, P1628, DOI 10.1172/JCI60660
   Inogés S, 2017, J TRANSL MED, V15, P0, DOI 10.1186/s12967-017-1202-z
   Jaeger AM, 2022, NATURE, V607, P149, DOI 10.1038/s41586-022-04839-2
   Jhunjhunwala S, 2021, NAT REV CANCER, V21, P298, DOI 10.1038/s41568-021-00339-z
   Jie X, 2012, CELL BIOCHEM BIOPHYS, V62, P91, DOI 10.1007/s12013-011-9265-6
   Jongbloed SL, 2010, J EXP MED, V207, P1247, DOI 10.1084/jem.20092140
   Kantoff PW, 2010, NEW ENGL J MED, V363, P411, DOI 10.1056/NEJMoa1001294
   Kim SP, 2022, CANCER IMMUNOL RES, V10, P932, DOI 10.1158/2326-6066.CIR-22-0040
   Lapenta C, 2020, VACCINES-BASEL, V8, P0, DOI 10.3390/vaccines8040617
   Laureano RS, 2022, ONCOIMMUNOLOGY, V11, P0, DOI 10.1080/2162402X.2022.2096363
   Le Gall CM, 2018, NAT MATER, V17, P474, DOI 10.1038/s41563-018-0093-6
   Lehmann BD, 2021, NAT COMMUN, V12, P0, DOI 10.1038/s41467-021-26502-6
   Leoni G, 2020, CANCER RES, V80, P3972, DOI 10.1158/0008-5472.CAN-20-1072
   Lesterhuis WJ, 2010, BRIT J CANCER, V103, P1415, DOI 10.1038/sj.bjc.6605935
   Lesterhuis WJ, 2011, CLIN CANCER RES, V17, P5725, DOI 10.1158/1078-0432.CCR-11-1261
   Liau LM, 2023, JAMA ONCOL, V9, P112, DOI 10.1001/jamaoncol.2022.5370
   Liau LM, 2018, J TRANSL MED, V16, P0, DOI 10.1186/s12967-018-1507-6
   Lissoni P, 1999, INT J BIOL MARKER, V14, P195, DOI 10.1177/172460089901400314
   Liu JY, 2007, CANCER IMMUNOL IMMUN, V56, P1597, DOI 10.1007/s00262-007-0305-4
   Liu YJ, 2001, NAT IMMUNOL, V2, P585, DOI 10.1038/89726
   Loibl S, 2019, ANN ONCOL, V30, P1279, DOI 10.1093/annonc/mdz158
   Long JH, 2019, CANCER SCI, V110, P2357, DOI 10.1111/cas.14091
   Lowenfeld L, 2017, CLIN CANCER RES, V23, P2961, DOI 10.1158/1078-0432.CCR-16-1924
   Lurje I, 2020, INT J MOL SCI, V21, P0, DOI 10.3390/ijms21197378
   MacDonald KPA, 2002, BLOOD, V100, P4512, DOI 10.1182/blood-2001-11-0097
   Maeng HM, 2021, FRONT ONCOL, V11, P0, DOI 10.3389/fonc.2021.789078
   Mailliard RB, 2004, CANCER RES, V64, P5934, DOI 10.1158/0008-5472.CAN-04-1261
   Maiorano BA, 2021, VACCINES-BASEL, V9, P0, DOI 10.3390/vaccines9060623
   Makker V, 2022, NEW ENGL J MED, V386, P437, DOI 10.1056/NEJMoa2108330
   Mapara MY, 2004, J CLIN ONCOL, V22, P1136, DOI 10.1200/JCO.2004.10.041
   Marabelle A, 2020, LANCET ONCOL, V21, PE552, DOI 10.1016/S1470-2045(20)30697-5
   Marabelle A, 2020, LANCET ONCOL, V21, P1353, DOI 10.1016/S1470-2045(20)30445-9
   Marabelle A, 2020, J CLIN ONCOL, V38, P1, DOI 10.1200/JCO.19.02105
   Mastelic-Gavillet B, 2020, EUR J CANCER, V135, P173, DOI 10.1016/j.ejca.2020.04.036
   Mathan TSM, 2013, FRONT IMMUNOL, V4, P0, DOI 10.3389/fimmu.2013.00372
   Sosa LM, 2023, BIOMEDICINES, V11, P0, DOI 10.3390/biomedicines11020238
   Merad M, 2013, ANNU REV IMMUNOL, V31, P563, DOI 10.1146/annurev-immunol-020711-074950
   Mittendorf EA, 2020, LANCET, V396, P1090, DOI 10.1016/S0140-6736(20)31953-X
   Morse MA, 2008, BLOOD, V112, P610, DOI 10.1182/blood-2008-01-135319
   Mpekris F, 2020, P NATL ACAD SCI USA, V117, P3728, DOI 10.1073/pnas.1919764117
   Nanda R, 2020, JAMA ONCOL, V6, P676, DOI 10.1001/jamaoncol.2019.6650
   Naumann RW, 2019, J CLIN ONCOL, V37, P2825, DOI 10.1200/JCO.19.00739
   Neidhardt-Berard EM, 2004, BREAST CANCER RES, V6, PR322, DOI 10.1186/bcr794
   Nestle F O, 1999, THER UMSCH, V56, P334, DOI 10.1024/0040-5930.56.6.334
   Nestle FO, 2001, METH MOLEC MED, V61, P195, DOI 10.1385/1-59259-145-0:195
   Nestle FO, 1998, NAT MED, V4, P328, DOI 10.1038/nm0398-328
   Niemi JVL, 2022, CANCERS, V14, P0, DOI 10.3390/cancers14205163
   Obeid M, 2007, CELL DEATH DIFFER, V14, P1848, DOI 10.1038/sj.cdd.4402201
   Ogasawara M, 2018, THER APHER DIAL, V22, P266, DOI 10.1111/1744-9987.12694
   Ostrom QT, 2014, NEURO-ONCOLOGY, V16, P1, DOI 10.1093/neuonc/nou223
   Ott PA, 2017, NATURE, V547, P217, DOI 10.1038/nature22991
   Ouspenskaia T, 2022, NAT BIOTECHNOL, V40, P209, DOI 10.1038/s41587-021-01021-3
   Parney IF, 2022, NEURO-ONCOL ADV, V4, P0, DOI 10.1093/noajnl/vdac089
   Patente TA, 2019, FRONT IMMUNOL, V9, P0, DOI 10.3389/fimmu.2018.03176
   Piccioli D, 2009, BLOOD, V113, P4232, DOI 10.1182/blood-2008-10-186890
   Preusser M, 2023, NEURO-ONCOLOGY, V25, P631, DOI 10.1093/neuonc/noac281
   Qi CJ, 2012, CANCER IMMUNOL IMMUN, V61, P1415, DOI 10.1007/s00262-011-1192-2
   Qian C, 2020, FRONT PHARMACOL, V11, P0, DOI 10.3389/fphar.2020.00960
   Raaijmakers TK, 2018, CANCER IMMUNOL IMMUN, V67, P1789, DOI 10.1007/s00262-018-2205-1
   Ribas A, 2004, J IMMUNOTHER, V27, P354, DOI 10.1097/00002371-200409000-00004
   Rizvi NA, 2015, SCIENCE, V348, P124, DOI 10.1126/science.aaa1348
   Rob L, 2022, J IMMUNOTHER CANCER, V10, P0, DOI 10.1136/jitc-2021-003190
   Rodriguez J, 2018, J IMMUNOTHER CANCER, V6, P0, DOI 10.1186/s40425-018-0405-z
   Rodríguez-Ruiz ME, 2018, ANN ONCOL, V29, P1312, DOI 10.1093/annonc/mdy089
   Rufo N, 2017, TRENDS CANCER, V3, P643, DOI 10.1016/j.trecan.2017.07.002
   Sabado RL, 2017, CELL RES, V27, P74, DOI 10.1038/cr.2016.157
   Sadeghzadeh M, 2020, LIFE SCI, V254, P0, DOI 10.1016/j.lfs.2020.117580
   Sahin U, 2017, NATURE, V547, P222, DOI 10.1038/nature23003
   Sancho D, 2008, J CLIN INVEST, V118, P2098, DOI 10.1172/JCI34584
   Sancho D, 2009, NATURE, V458, P899, DOI 10.1038/nature07750
   Santisteban M, 2021, THER ADV MED ONCOL, V13, P0, DOI 10.1177/17588359211064653
   Schmid P, 2020, ANN ONCOL, V31, P569, DOI 10.1016/j.annonc.2020.01.072
   Schmid P, 2018, NEW ENGL J MED, V379, P2108, DOI 10.1056/NEJMoa1809615
   Schmid P, 2020, LANCET ONCOL, V21, P44, DOI 10.1016/S1470-2045(19)30689-8
   Schreibelt G, 2016, CLIN CANCER RES, V22, P2155, DOI 10.1158/1078-0432.CCR-15-2205
   Schreibelt G, 2010, CANCER IMMUNOL IMMUN, V59, P1573, DOI 10.1007/s00262-010-0833-1
   Schumacher TN, 2019, ANNU REV IMMUNOL, V37, P173, DOI 10.1146/annurev-immunol-042617-053402
   Schwarze JK, 2022, J IMMUNOTHER CANCER, V10, P0, DOI 10.1136/jitc-2022-005141
   Sharma P, 2017, CELL, V168, P707, DOI 10.1016/j.cell.2017.01.017
   Siegel RL, 2022, CA-CANCER J CLIN, V72, P7, DOI 10.3322/caac.21708
   Sioud M, 2019, CANCERS, V11, P0, DOI 10.3390/cancers11020176
   Slingluff CL, 2003, J CLIN ONCOL, V21, P4016, DOI 10.1200/JCO.2003.10.005
   Snyder A, 2014, NEW ENGL J MED, V371, P2189, DOI 10.1056/NEJMoa1406498
   Strickler HD, 2014, VIRAL IMMUNOL, V27, P20, DOI 10.1089/vim.2013.0097
   Stupp R, 2005, NEW ENGL J MED, V352, P987, DOI 10.1056/NEJMoa043330
   Sung H, 2021, CA-CANCER J CLIN, V71, P209, DOI 10.3322/caac.21660
   Szekely B, 2018, ANN ONCOL, V29, P2232, DOI 10.1093/annonc/mdy399
   Tang M, 2017, CELL MOL LIFE SCI, V74, P761, DOI 10.1007/s00018-016-2317-8
   Tanyi JL, 2018, SCI TRANSL MED, V10, P0, DOI 10.1126/scitranslmed.aao5931
   Tel J, 2013, CANCER RES, V73, P1063, DOI 10.1158/0008-5472.CAN-12-2583
   Tel J, 2013, BLOOD, V121, P459, DOI 10.1182/blood-2012-06-435644
   Thurner B, 1999, J EXP MED, V190, P1669, DOI 10.1084/jem.190.11.1669
   Tijtgat J, 2022, J IMMUNOTHER CANCER, V10, PA823, DOI 10.1136/jitc-2022-SITC2022.0790
   Trepiakas R, 2008, VACCINE, V26, P2824, DOI 10.1016/j.vaccine.2008.03.054
   van Willigen WW, 2020, ONCOIMMUNOLOGY, V9, P0, DOI 10.1080/2162402X.2020.1738814
   van Willigen WW, 2018, FRONT IMMUNOL, V9, P0, DOI 10.3389/fimmu.2018.02265
   Voorwerk L, 2019, NAT MED, V25, P920, DOI 10.1038/s41591-019-0432-4
   Vreeland TJ, 2021, ANN SURG ONCOL, V28, P6126, DOI 10.1245/s10434-021-09709-1
   Wang YJ, 2018, GENES DIS, V5, P194, DOI 10.1016/j.gendis.2018.05.003
   Wculek SK, 2020, NAT REV IMMUNOL, V20, P7, DOI 10.1038/s41577-019-0210-z
   Wen PY, 2019, CLIN CANCER RES, V25, P5799, DOI 10.1158/1078-0432.CCR-19-0261
   Weng DS, 2013, J IMMUNOL, V191, P755, DOI 10.4049/jimmunol.1203286
   Wheeler CJ, 2008, CANCER RES, V68, P5955, DOI 10.1158/0008-5472.CAN-07-5973
   Wilgenhof S, 2013, ANN ONCOL, V24, P2686, DOI 10.1093/annonc/mdt245
   Wilgenhof S, 2016, J CLIN ONCOL, V34, P1330, DOI 10.1200/JCO.2015.63.4121
   Xi HB, 2015, BIOL PHARM BULL, V38, P827, DOI 10.1248/bpb.b14-00518
   Yan ZY, 2016, ONCOTARGET, V7, P40437, DOI 10.18632/oncotarget.9624
   Yao Y, 2018, CANCER IMMUNOL IMMUN, V67, P1777, DOI 10.1007/s00262-018-2232-y
   Yarchoan M, 2017, NEW ENGL J MED, V377, P2500, DOI 10.1056/NEJMc1713444
   Zhang JG, 2012, IMMUNITY, V36, P646, DOI 10.1016/j.immuni.2012.03.009
   Zhang MY, 2018, NAT COMMUN, V9, P0, DOI 10.1038/s41467-018-06405-9
   Zhang X, 2021, FRONT IMMUNOL, V11, P0, DOI 10.3389/fimmu.2020.613773
   Zheng J, 2012, BRAZ J MED BIOL RES, V45, P510, DOI 10.1590/S0100-879X2012007500061
NR 185
TC 22
Z9 22
U1 8
U2 14
PU MDPI
PI BASEL
PA ST ALBAN-ANLAGE 66, CH-4052 BASEL, SWITZERLAND
SN 
EI 2072-6694
J9 CANCERS
JI Cancers
PD MAR 15
PY 2024
VL 16
IS 5
BP 
EP 
DI 10.3390/cancers16050981
PG 23
WC Oncology
SC Oncology
GA KV9I7
UT WOS:001182851700001
PM 38473341
DA 2025-02-17
ER

PT J
AU Shadbad, MA
   Feriz, AM
   Baradaran, B
   Safarpour, H
AF Shadbad, Mahdi Abdoli
   Feriz, Adib Miraki
   Baradaran, Behzad
   Safarpour, Hossein
TI Tumor-infiltrating CD8+sub-populations in primary and recurrent glioblastoma: An<i> in-silico</i> study
SO HELIYON
LA English
DT Article
DE Glioblastoma; CD8 lymphocytes; Single -cell RNA sequencing; Immune checkpoint
ID cells; pembrolizumab; nivolumab; therapy; tigit; vista
AB Background: Glioblastoma multiforme (GBM) remains an incurable primary brain tumor. CD8+ tumor-infiltrating lymphocytes (TILs) can target malignant cells; however, their anti-tumoral immune responses mostly do not lead to GBM rejection in GBM patients. We profiled the subpopulations of tumor-infiltrating CD8+ T-cells, i.e., naive, cytotoxic, and exhausted cells, in primary and recurrent GBM tissues and provided a blueprint for future precision-based GBM immunotherapy. Method: We re-analyzed the raw data of single-cell RNA sequencing on the cells residing in the GBM microenvironment and leveraged tumor bulk RNA analyses to study the significance of CD8+ TILs sub-populations in primary and recurrent GBM. We investigated cell-cell interaction between exhausted CD8+ TILs and other immune cells residing in the primary and recurrent GBM microenvironments and profiled the expression changes following CD8+ TILs' transition from primary GBM to recurrent GBM. Results: Exhausted CD8+ TILs are the majority of CD8+ TILs sub-populations in primary and recurrent GBM, and cytotoxic CD8+ TILs display decreased expression of inhibitory immune checkpoint (IC) molecules in the primary and recurrent GBM. In the primary and recurrent GBM microenvironment, exhausted CD8+ TILs interact most with tumor-infiltrating dendritic cells. Conclusion: This study demonstrates the profiles of CD8+ TILs sub-populations in primary and recurrent GBM and provides a proof-of-concept for future precision-based GBM immunotherapy.
C1 [Shadbad, Mahdi Abdoli] Tabriz Univ Med Sci, Student Res Comm, Tabriz, Iran.
   [Shadbad, Mahdi Abdoli; Baradaran, Behzad] Tabriz Univ Med Sci, Immunol Res Ctr, Tabriz, Iran.
   [Feriz, Adib Miraki] Birjand Univ Med Sci, Student Res Comm, Birjand, Iran.
   [Feriz, Adib Miraki; Safarpour, Hossein] Birjand Univ Med Sci, Cellular & Mol Res Ctr, Birjand, Iran.
   [Baradaran, Behzad] Tabriz Univ Med Sci, Fac Med, Dept Immunol, Tabriz, Iran.
C3 Tabriz University of Medical Science; Tabriz University of Medical Science; Tabriz University of Medical Science
RP Shadbad, MA (通讯作者)，Tabriz Univ Med Sci, Student Res Comm, Tabriz, Iran.; Safarpour, H (通讯作者)，Birjand Univ Med Sci, Cellular & Mol Res Ctr, Birjand, Iran.
EM abdolim@tbzmed.ac.ir; H.safarpour@bums.ac.ir
FU Student Research Committee, Tabriz University of Medical Sciences [70035]
CR Abdelfattah N, 2022, NAT COMMUN, V13, P0, DOI 10.1038/s41467-022-28372-y
   Abdoli Shadbad M, 2021, FRONT. IMMUNOL., V0, P3830
   Shadbad MA, 2022, FRONT IMMUNOL, V12, P0, DOI 10.3389/fimmu.2021.788211
   Aoki T, 2021, INT J CLIN ONCOL, V26, P2205, DOI 10.1007/s10147-021-02028-1
   Benedicto A, 2018, ONCOL REP, V39, P2022, DOI 10.3892/or.2018.6254
   Blumenthal DT, 2016, J NEURO-ONCOL, V129, P453, DOI 10.1007/s11060-016-2190-1
   Curtsinger JM, 2010, CURR OPIN IMMUNOL, V22, P333, DOI 10.1016/j.coi.2010.02.013
   de Groot J, 2020, NEURO-ONCOLOGY, V22, P539, DOI 10.1093/neuonc/noz185
   Deng WW, 2021, MOL THER-ONCOLYTICS, V20, P105, DOI 10.1016/j.omto.2020.12.003
   Derakhshani A, 2022, BIOMED PHARMACOTHER, V148, P0, DOI 10.1016/j.biopha.2022.112725
   Derakhshani A, 2021, J PERS MED, V11, P0, DOI 10.3390/jpm11080721
   Derakhshani A, 2021, MOLECULES, V26, P0, DOI 10.3390/molecules26082278
   Durante MA, 2020, NAT COMMUN, V11, P0, DOI 10.1038/s41467-019-14256-1
   Erfanian N, 2023, SCI REP-UK, V13, P0, DOI 10.1038/s41598-023-50047-x
   Erfanian N, 2022, BIOMED PHARMACOTHER, V146, P0, DOI 10.1016/j.biopha.2021.112558
   Fasano R, 2021, LIFE-BASEL, V11, P0, DOI 10.3390/life11121355
   Feriz AM, 2023, PLOS ONE, V18, P0, DOI 10.1371/journal.pone.0295863
   Goswami S, 2020, NAT MED, V26, P39, DOI 10.1038/s41591-019-0694-x
   Guo YE, 2021, AGING-US, V13, P6565, DOI 10.18632/aging.202288
   Han X, 2019, SCI TRANSL MED, V11, P0, DOI 10.1126/scitranslmed.aax1159
   Hornburg M, 2021, CANCER CELL, V39, P928, DOI 10.1016/j.ccell.2021.04.004
   Hosseinkhani N, 2021, INT J MOL SCI, V22, P0, DOI 10.3390/ijms221910389
   Hosseinkhani N, 2021, FRONT IMMUNOL, V12, P0, DOI 10.3389/fimmu.2021.676181
   Hosseinkhani N, 2020, INT J MOL SCI, V21, P0, DOI 10.3390/ijms21218305
   Huang RY, 2017, ONCOIMMUNOLOGY, V6, P0, DOI 10.1080/2162402X.2016.1249561
   Inozume T, 2016, J INVEST DERMATOL, V136, P255, DOI 10.1038/JID.2015.404
   Jiang WQ, 2021, FRONT IMMUNOL, V11, P0, DOI 10.3389/fimmu.2020.622509
   Jiang Y, 2020, J CELL BIOCHEM, V121, P3099, DOI 10.1002/jcb.29577
   Johnston RJ, 2014, CANCER CELL, V26, P923, DOI 10.1016/j.ccell.2014.10.018
   Kakavand H, 2017, MODERN PATHOL, V30, P1666, DOI 10.1038/modpathol.2017.89
   Kim N, 2020, NAT COMMUN, V11, P0, DOI 10.1038/s41467-020-16164-1
   Koyama S, 2016, NAT COMMUN, V7, P0, DOI 10.1038/ncomms10501
   Lechpammer M, 2022, CANCERS, V14, P0, DOI 10.3390/cancers14071627
   Lee AH, 2021, NAT COMMUN, V12, P0, DOI 10.1038/s41467-021-26940-2
   Lin YN, 2022, ONCOIMMUNOLOGY, V11, P0, DOI 10.1080/2162402X.2022.2027136
   Luo DY, 2017, ONCOTARGETS THER, V10, P2173, DOI 10.2147/OTT.S133022
   Martinov T, 2019, J IMMUNOL, V203, P844, DOI 10.4049/jimmunol.1801535
   Mousseau DD, 2000, J BIOL CHEM, V275, P4467, DOI 10.1074/jbc.275.6.4467
   Nayak L, 2021, CLIN CANCER RES, V27, P1048, DOI 10.1158/1078-0432.CCR-20-2500
   Nimbalkar VP, 2021, J NEURO-ONCOL, V152, P55, DOI 10.1007/s11060-020-03685-4
   Okazaki T, 2011, J EXP MED, V208, P395, DOI 10.1084/jem.20100466
   Omuro A, 2018, NEURO-ONCOLOGY, V20, P674, DOI 10.1093/neuonc/nox208
   Raskov H, 2021, BRIT J CANCER, V124, P359, DOI 10.1038/s41416-020-01048-4
   Reardon DA, 2020, JAMA ONCOL, V6, P1003, DOI 10.1001/jamaoncol.2020.1024
   Shadbad MA, 2021, GENES-BASEL, V12, P0, DOI 10.3390/genes12081206
   Shiratori I, 2004, J EXP MED, V199, P525, DOI 10.1084/jem.20031885
   Simonelli M, 2016, IMMUNOTHERAPY-UK, V8, P1363, DOI 10.2217/imt-2016-0057
   Thummalapalli R, 2020, CASE REP ONCOL, V13, P508, DOI 10.1159/000507281
   Wang L, 2014, P NATL ACAD SCI USA, V111, P14846, DOI 10.1073/pnas.1407447111
   Yuan Q, 2021, IMMUN INFLAMM DIS, V9, P1618, DOI 10.1002/iid3.515
   Zheng YX, 2020, NAT COMMUN, V11, P0, DOI 10.1038/s41467-020-20019-0
   Zhou BH, 2021, FRONT IMMUNOL, V12, P0, DOI 10.3389/fimmu.2021.693609
NR 52
TC 0
Z9 0
U1 0
U2 1
PU CELL PRESS
PI CAMBRIDGE
PA 50 HAMPSHIRE ST, FLOOR 5, CAMBRIDGE, MA 02139 USA
SN 
EI 2405-8440
J9 HELIYON
JI Heliyon
PD MAR 15
PY 2024
VL 10
IS 5
BP 
EP 
DI 10.1016/j.heliyon.2024.e27329
EA MAR 2024
PG 12
WC Multidisciplinary Sciences
SC Science & Technology - Other Topics
GA NO8Y5
UT WOS:001201496700001
PM 38495199
DA 2025-02-17
ER

PT J
AU Tiwari, S
   Han, ZX
AF Tiwari, Sagun
   Han, Zhenxiang
TI Immunotherapy: Advancing glioblastoma treatment-A narrative review of scientific studies
SO CANCER REPORTS
LA English
DT Review
DE cancer; clinical studies; glioblastoma; glioma; immune checkpoint; immunotherapy; microbe; microbiome; tumor
ID dendritic cell vaccine; phase-ii trial; adjuvant temozolomide; pd-l1 expression; clinical-trial; double-blind; ipilimumab; nivolumab; survival; impact
AB BackgroundGlioblastoma (GB) is an aggressive and deadly brain tumor with a poor prognosis despite the current standard of care, including surgery, radiation, and chemotherapy.Recent FindingsIn recent years, there has been increasing interest in the potential of immunotherapies, seen to be effective in treating other cancers, in the treatment of GB. This comprehensive review presents an in-depth analysis of the remarkable progress of immunotherapy in GB treatment, focusing on human clinical studies. It also analyzes the current findings, challenges, and limitations that underscore the transformative potential of immunotherapy in managing GB. Of particular significance, it delves into the intriguing interaction of the human microbiome with immunotherapy as a novel avenue for enhancing treatment outcomes of GB.ConclusionThis study sheds light on the complex GB therapy landscape and the cutting-edge strategies that show promise for enhancing patient prognosis.
C1 [Tiwari, Sagun] Net Fresh Hosp, Chitwan, Nepal.
   [Tiwari, Sagun] Chinese Acad Sci, Shenzhen Inst Adv Technol, Shenzhen Key Lab Immunomodulat Neurol Dis, Shenzhen, Peoples R China.
   [Tiwari, Sagun] Univ Chinese Acad Sci, Beijing, Peoples R China.
   [Han, Zhenxiang] Univ TCM, Dept Neurol & Rehabil, Peoples Hosp Shanghai 7, Shanghai, Peoples R China.
C3 Chinese Academy of Sciences; Shenzhen Institute of Advanced Technology, CAS; Chinese Academy of Sciences; University of Chinese Academy of Sciences, CAS
RP Tiwari, S (通讯作者)，Chinese Acad Sci, Shenzhen Inst Adv Technol, Shenzhen Key Lab Immunomodulat Neurol Dis, Shenzhen, Peoples R China.; Han, ZX (通讯作者)，Univ TCM, Dept Neurol & Rehabil, Peoples Hosp Shanghai 7, Shanghai, Peoples R China.
EM sagun@siat.ac.cn; hanxiang798007@gmail.com
CR Ahluwalia MS, 2023, J CLIN ONCOL, V41, P1453, DOI 10.1200/JCO.22.00996
   Amarnath S, 2011, SCI TRANSL MED, V3, P0, DOI 10.1126/scitranslmed.3003130
   Andrews DW, 2021, CLIN CANCER RES, V27, P1912, DOI 10.1158/1078-0432.CCR-20-3805
   Andtbacka RHI, 2015, J CLIN ONCOL, V33, P2780, DOI 10.1200/JCO.2014.58.3377
   Bae J, 2022, IMMUNE NETW, V22, P0
   Belcaid Z, 2020, NEURO-ONCOL ADV, V2, P0, DOI 10.1093/noajnl/vdaa011
   Bloch O, 2017, CLIN CANCER RES, V23, P3575, DOI 10.1158/1078-0432.CCR-16-1369
   Bommareddy PK, 2017, AM J CLIN DERMATOL, V18, P1, DOI 10.1007/s40257-016-0238-9
   Bregy A, 2013, CANCER TREAT REV, V39, P891, DOI 10.1016/j.ctrv.2013.05.007
   Brown CE, 2016, NEW ENGL J MED, V375, P2561, DOI 10.1056/NEJMoa1610497
   Brown NF, 2020, BMC CANCER, V20, P0, DOI 10.1186/s12885-020-6624-y
   Buchroithner J, 2018, CANCERS, V10, P0, DOI 10.3390/cancers10100372
   Callahan MK, 2013, J LEUKOCYTE BIOL, V94, P41, DOI 10.1189/jlb.1212631
   Cloughesy TF, 2016, SCI TRANSL MED, V8, P0, DOI 10.1126/scitranslmed.aad9784
   Dougall WC, 2017, IMMUNOL REV, V276, P112, DOI 10.1111/imr.12518
   Felsberg J, 2017, CLIN CANCER RES, V23, P6846, DOI 10.1158/1078-0432.CCR-17-0890
   Francisco LM, 2009, J EXP MED, V206, P3015, DOI 10.1084/jem.20090847
   Friedman HS, 2009, J CLIN ONCOL, V27, P4733, DOI 10.1200/JCO.2008.19.8721
   Gestermann N, 2020, ONCOIMMUNOLOGY, V9, P0, DOI 10.1080/2162402X.2020.1736792
   Hanif Farina, 2017, ASIAN PAC J CANCER PREV, V18, P3
   Inogés S, 2017, J TRANSL MED, V15, P0, DOI 10.1186/s12967-017-1202-z
   Ji N, 2018, JCI INSIGHT, V3, P0, DOI 10.1172/jci.insight.99145
   Kandel S, 2021, CANCER LETT, V510, P67, DOI 10.1016/j.canlet.2021.04.011
   Knippel RJ, 2021, CANCER DISCOV, V11, P2378, DOI 10.1158/2159-8290.CD-21-0324
   Knisely JPS, 2012, J NEUROSURG, V117, P227, DOI 10.3171/2012.5.JNS111929
   Larkin J, 2015, NEW ENGL J MED, V373, P23, DOI 10.1056/NEJMoa1504030
   Liau LM, 2018, J TRANSL MED, V16, P0, DOI 10.1186/s12967-018-1507-6
   Lin B, 2023, CNS NEUROSCI THER, V0, P0, DOI DOI 10.1111/cns.14081
   Liu FK, 2020, SCI REP-UK, V10, P0, DOI 10.1038/s41598-020-66806-z
   Lv L, 2020, INT IMMUNOPHARMACOL, V83, P0, DOI 10.1016/j.intimp.2020.106336
   Magee DE, 2020, ANN ONCOL, V31, P50, DOI 10.1016/j.annonc.2019.10.008
   Malkki H, 2016, NAT REV NEUROL, V12, P0, DOI 10.1038/nrneurol.2016.175
   Miller PL, 2020, GUT PATHOG, V12, P0, DOI 10.1186/s13099-020-00381-6
   Mitchell DA, 2015, NATURE, V519, P366, DOI 10.1038/nature14320
   Narita Y, 2019, NEURO-ONCOLOGY, V21, P348, DOI 10.1093/neuonc/noy200
   Nduom EK, 2016, NEURO-ONCOLOGY, V18, P195, DOI 10.1093/neuonc/nov172
   ORourke DM, 2017, SCI TRANSL MED, V9, P0, DOI 10.1126/scitranslmed.aaa0984
   Omuro A, 2023, NEURO-ONCOLOGY, V25, P123, DOI 10.1093/neuonc/noac099
   Omuro A, 2018, NEURO-ONCOLOGY, V20, P674, DOI 10.1093/neuonc/nox208
   Phuphanich S, 2013, CANCER IMMUNOL IMMUN, V62, P125, DOI 10.1007/s00262-012-1319-0
   Reardon DA, 2020, JAMA ONCOL, V6, P1003, DOI 10.1001/jamaoncol.2020.1024
   Robert C, 2021, NAT CANCER, V2, P1251, DOI 10.1038/s43018-021-00276-8
   Rosenberg SA, 2011, CLIN CANCER RES, V17, P4550, DOI 10.1158/1078-0432.CCR-11-0116
   Sayour EJ, 2017, ONCOIMMUNOLOGY, V6, P0, DOI 10.1080/2162402X.2016.1256527
   Srivastava S, 2019, CANCERS, V11, P0, DOI 10.3390/cancers11040537
   Stupp R, 2005, NEW ENGL J MED, V352, P987, DOI 10.1056/NEJMoa043330
   Tiwari S, 2022, CANCER SCI, V113, P3291, DOI 10.1111/cas.15492
   Vaddepally RK, 2020, CANCERS, V12, P0, DOI 10.3390/cancers12030738
   Vétizou M, 2015, SCIENCE, V350, P1079, DOI 10.1126/science.aad1329
   Wang QT, 2020, CANCER IMMUNOL IMMUN, V69, P1375, DOI 10.1007/s00262-020-02496-w
   Weller M, 2017, LANCET ONCOL, V18, P1373, DOI 10.1016/S1470-2045(17)30517-X
   Weller M, 2014, INT J CANCER, V134, P2437, DOI 10.1002/ijc.28576
   Wen PY, 2019, CLIN CANCER RES, V25, P5799, DOI 10.1158/1078-0432.CCR-19-0261
   Wolchok JD, 2013, NEW ENGL J MED, V369, P122, DOI 10.1056/NEJMoa1302369
   Woroniecka K, 2020, NEURO-ONCOLOGY, V22, P1233, DOI 10.1093/neuonc/noaa170
   Wu JM, 2021, FRONT IMMUNOL, V12, P0, DOI 10.3389/fimmu.2021.669150
   Yang RY, 2021, NAT COMMUN, V12, P0, DOI 10.1038/s41467-021-21099-2
   Yuan BY, 2022, HUM VACC IMMUNOTHER, V18, P0, DOI 10.1080/21645515.2022.2055417
   Zheng DP, 2020, CELL RES, V30, P492, DOI 10.1038/s41422-020-0332-7
NR 59
TC 3
Z9 3
U1 0
U2 0
PU WILEY
PI HOBOKEN
PA 111 RIVER ST, HOBOKEN 07030-5774, NJ USA
SN 
EI 2573-8348
J9 CANCER REP-US
JI Cancer Rep.-US
PD FEB 15
PY 2024
VL 7
IS 2
BP 
EP 
DI 10.1002/cnr2.1947
EA DEC 2023
PG 13
WC Oncology
SC Oncology
GA KC0O5
UT WOS:001117146500001
PM 38069593
DA 2025-02-17
ER

PT J
AU Aghajani, M
   Jalilzadeh, N
   Aghebati-Maleki, A
   Yari, A
   Tabnak, P
   Mardi, A
   Saeedi, H
   Aghebati-Maleki, L
   Baradaran, B
AF Aghajani, Marjan
   Jalilzadeh, Nazila
   Aghebati-Maleki, Ali
   Yari, Amirhossein
   Tabnak, Peyman
   Mardi, Amirhossein
   Saeedi, Hossein
   Aghebati-Maleki, Leili
   Baradaran, Behzad
TI Current approaches in glioblastoma multiforme immunotherapy
SO CLINICAL & TRANSLATIONAL ONCOLOGY
LA English
DT Review
DE Glioblastoma multiforme; Immunotherapy; Immune checkpoint inhibitor
ID growth-factor receptor; activated killer-cells; high-grade glioma; blood-brain-barrier; long-term survival; regulatory t-cells; phase-ii trial; recurrent glioblastoma; monoclonal-antibody; adjuvant temozolomide
AB Glioblastoma multiform (GBM) is the most prevalent CNS (central nervous system) tumor in adults, with an average survival length shorter than 2 years and rare metastasis to organs other than CNS. Despite extensive attempts at surgical resecting, the inherently permeable nature of this disease has rendered relapse nearly unavoidable. Thus, immunotherapy is a feasible alternative, as stimulated immune cells can enter into the remote and inaccessible tumor cells. Immunotherapy has revolutionized patient upshots in various malignancies and might introduce different effective ways for GBM patients. Currently, researchers are exploring various immunotherapeutic strategies in patients with GBM to target both the innate and acquired immune responses. These approaches include reprogrammed tumor-associated macrophages, the use of specific antibodies to inhibit tumor progression and metastasis, modifying tumor-associated macrophages with antibodies, vaccines that utilize tumor-specific dendritic cells to activate anti-tumor T cells, immune checkpoint inhibitors, and enhanced T cells that function against tumor cells. Despite these findings, there is still room for improving the response faults of the many currently tested immunotherapies. This study aims to review the currently used immunotherapy approaches with their molecular mechanisms and clinical application in GBM.
C1 [Aghajani, Marjan; Jalilzadeh, Nazila; Yari, Amirhossein; Tabnak, Peyman; Mardi, Amirhossein; Saeedi, Hossein; Aghebati-Maleki, Leili; Baradaran, Behzad] Tabriz Univ Med Sci, Immunol Res Ctr, Tabriz, Iran.
   [Aghebati-Maleki, Ali] Tabriz Univ Med Sci, Fac Modern Med, Mol Med Dept, Tabriz, Iran.
   [Yari, Amirhossein] Islamic Azad Univ, Dept Biol, Tabriz Branch, Tabriz, Iran.
   [Tabnak, Peyman; Mardi, Amirhossein] Tabriz Univ Med Sci, Student Res Comm, Tabriz, Iran.
   [Mardi, Amirhossein; Aghebati-Maleki, Leili; Baradaran, Behzad] Tabriz Univ Med Sci, Dept Immunol, Sch Med, Tabriz, Iran.
C3 Tabriz University of Medical Science; Tabriz University of Medical Science; Islamic Azad University; Tabriz University of Medical Science; Tabriz University of Medical Science
RP Aghebati-Maleki, L; Baradaran, B (通讯作者)，Tabriz Univ Med Sci, Immunol Res Ctr, Tabriz, Iran.; Aghebati-Maleki, L; Baradaran, B (通讯作者)，Tabriz Univ Med Sci, Dept Immunol, Sch Med, Tabriz, Iran.
EM leili_aghebati_maleki@yahoo.com; baradaranb@tbzmed.ac.ir
FU Immunology Research Center at Tabriz University of Medical Sciences, Iran
CR Abreu TR, 2020, J CONTROL RELEASE, V319, P246, DOI 10.1016/j.jconrel.2019.12.047
   Adeegbe DO, 2013, FRONT IMMUNOL, V4, P0, DOI 10.3389/fimmu.2013.00190
   Afolabi LO, 2019, IMMUNOLOGY, V158, P63, DOI 10.1111/imm.13094
   Aghi MK, 2009, MOL THER, V17, P8, DOI 10.1038/mt.2008.275
   Ahmed N, 2017, JAMA ONCOL, V3, P1094, DOI 10.1001/jamaoncol.2017.0184
   Aikins ME, 2020, ACCOUNTS CHEM RES, V53, P2094, DOI 10.1021/acs.accounts.0c00456
   Akhavan D, 2019, IMMUNOL REV, V290, P60, DOI 10.1111/imr.12773
   Albini A, 2018, FRONT IMMUNOL, V9, P0, DOI 10.3389/fimmu.2018.00527
   Ampie L, 2015, J NEURO-ONCOL, V123, P441, DOI 10.1007/s11060-015-1837-7
   An ZY, 2018, ONCOGENE, V37, P1561, DOI 10.1038/s41388-017-0045-7
   Appin CL, 2013, BRAIN PATHOL, V23, P454, DOI 10.1111/bpa.12018
   Aquilanti E, 2021, NEURO-ONCOLOGY, V23, P2004, DOI 10.1093/neuonc/noab203
   Arnesen VS, 2021, CANCERS, V13, P0, DOI 10.3390/cancers13194986
   Atallah-Yunes SA, 2022, FRONT IMMUNOL, V13, P0, DOI 10.3389/fimmu.2022.872010
   Avila YI, 2021, MOLECULES, V26, P0, DOI 10.3390/molecules26030652
   Badie B, 2000, NEUROSURGERY, V46, P957, DOI 10.1097/00006123-200004000-00035
   Bagheri Y, 2021, CELL BIOL INT, V45, P2, DOI 10.1002/cbin.11465
   Batich KA, 2020, CLIN CANCER RES, V26, P5297, DOI 10.1158/1078-0432.CCR-20-1082
   Bauer KC, 2023, IMMUNITY, V56, P750, DOI 10.1016/j.immuni.2023.03.011
   Beig N, 2021, NEURO-ONCOLOGY, V23, P251, DOI 10.1093/neuonc/noaa231
   Bellettato CM, 2018, ITAL J PEDIATR, V44, P0, DOI 10.1186/s13052-018-0563-0
   Bergers G, 2009, CNS CANCER: MODELS, V0, P749
   Bhutiani N, 2022, NAT REV CLIN ONCOL, V19, P495, DOI 10.1038/s41571-022-00634-0
   BLANCHER A, 1993, EUR CYTOKINE NETW, V4, P331
   Bloch O, 2014, NEURO-ONCOLOGY, V16, P274, DOI 10.1093/neuonc/not203
   Boehm U, 1997, ANNU REV IMMUNOL, V15, P749, DOI 10.1146/annurev.immunol.15.1.749
   Bogdahn U, 2011, NEURO-ONCOLOGY, V13, P132, DOI 10.1093/neuonc/noq142
   BOIARDI A, 1994, CANCER IMMUNOL IMMUN, V39, P193, DOI 10.1007/BF01533386
   Boustani J, 2021, CANCERS, V13, P0, DOI 10.3390/cancers13194893
   Brahm CG, 2020, CANCERS, V12, P0, DOI 10.3390/cancers12030586
   Brakel BA, 2021, STAR PROTOC, V2, P0, DOI 10.1016/j.xpro.2021.100920
   Brandes AA, 2016, NEURO-ONCOLOGY, V18, P1146, DOI 10.1093/neuonc/now009
   Briukhovetska D, 2021, NAT REV CANCER, V21, P481, DOI 10.1038/s41568-021-00363-z
   Brown CE, 2016, NEW ENGL J MED, V375, P2561, DOI 10.1056/NEJMoa1610497
   Brown CE, 2012, CLIN CANCER RES, V18, P2199, DOI 10.1158/1078-0432.CCR-11-1669
   Budi HS, 2022, STEM CELL RES THER, V13, P0, DOI 10.1186/s13287-022-02719-0
   Butowski N, 2016, NEURO-ONCOLOGY, V18, P557, DOI 10.1093/neuonc/nov245
   Cao TQ, 2022, CANCERS, V14, P0, DOI 10.3390/cancers14164023
   Cassetta L, 2018, IMMUNOLOGY, V155, P285, DOI 10.1111/imm.12976
   Chakrabarti I, 2005, CANCER-AM CANCER SOC, V104, P2798, DOI 10.1002/cncr.21539
   Chan HY, 2021, J NEURO-ONCOL, V151, P375, DOI 10.1007/s11060-020-03481-0
   Chang AL, 2016, CANCER RES, V76, P5671, DOI 10.1158/0008-5472.CAN-16-0144
   Charles NA, 2011, GLIA, V59, P1169, DOI 10.1002/glia.21136
   Chekhonin I, 2015, CURR CANCER THER REV, V11, P102, DOI 10.2174/1573394711888150917142941
   Chen HMJ, 2020, INNOV SURG SCI, V5, P115, DOI 10.1515/iss-2019-0001
   Chen LS, 2022, MOL THER ONCOLYTICS, V24, P522, DOI 10.1016/j.omto.2022.01.011
   Chiocca EA, 2014, CANCER IMMUNOL RES, V2, P295, DOI 10.1158/2326-6066.CIR-14-0015
   Chiorean EG, 2014, CANCER CHEMOTH PHARM, V73, P595, DOI 10.1007/s00280-014-2389-9
   Choe JH, 2021, SCI TRANSL MED, V13, P0, DOI 10.1126/scitranslmed.abe7378
   Cloughesy TF, 2016, SCI TRANSL MED, V8, P0, DOI 10.1126/scitranslmed.aad9784
   Colombo F, 2005, CANCER GENE THER, V12, P835, DOI 10.1038/sj.cgt.7700851
   Conlon KC, 2019, J INTERF CYTOK RES, V39, P6, DOI 10.1089/jir.2018.0019
   Crane CA, 2013, CLIN CANCER RES, V19, P205, DOI 10.1158/1078-0432.CCR-11-3358
   Daubon T, 2020, FRONT IMMUNOL, V11, P0, DOI 10.3389/fimmu.2020.585616
   Deng MY, 2023, STRAHLENTHER ONKOL, V199, P327, DOI 10.1007/s00066-023-02049-x
   Deng ZT, 2019, J ONCOL, V2019, P0, DOI 10.1155/2019/2345203
   Desjardins A, 2015, J CLIN ONCOL, V33, P0, DOI 10.1200/jco.2015.33.15_suppl.2068
   Dillman RO, 2004, J IMMUNOTHER, V27, P398, DOI 10.1097/00002371-200409000-00009
   Dillman RO, 2009, J IMMUNOTHER, V32, P914, DOI 10.1097/CJI.0b013e3181b2910f
   Everson RG, 2014, J IMMUNOTHER CANCER, V2, P0, DOI 10.1186/2051-1426-2-10
   Fenton TM, 2020, IMMUNITY, V52, P557, DOI 10.1016/j.immuni.2020.02.001
   Ferrara N, 2005, BIOCHEM BIOPH RES CO, V333, P328, DOI 10.1016/j.bbrc.2005.05.132
   Filley AC, 2018, FRONT ONCOL, V8, P0, DOI 10.3389/fonc.2018.00453
   Filley AC, 2017, ONCOTARGET, V8, P91779, DOI 10.18632/oncotarget.21586
   Finn OJ, 2018, J IMMUNOL, V200, P385, DOI 10.4049/jimmunol.1701302
   Gabrusiewicz K, 2016, JCI INSIGHT, V1, P0, DOI 10.1172/jci.insight.85841
   Gargett T, 2022, J IMMUNOTHER CANCER, V10, P0, DOI 10.1136/jitc-2022-005187
   Ghazi A, 2012, J IMMUNOTHER, V35, P159, DOI 10.1097/CJI.0b013e318247642f
   Ghouzlani A, 2021, FRONT IMMUNOL, V12, P0, DOI 10.3389/fimmu.2021.679425
   Glienke W, 2015, FRONT PHARMACOL, V6, P0, DOI 10.3389/fphar.2015.00021
   Golán I, 2018, CANCERS, V10, P0, DOI 10.3390/cancers10120522
   Gordon MS, 2010, CLIN CANCER RES, V16, P699, DOI 10.1158/1078-0432.CCR-09-1365
   Hambardzumyan D, 2016, NAT NEUROSCI, V19, P20, DOI 10.1038/nn.4185
   Han JF, 2015, AM J CANCER RES, V5, P945
   Han S, 2014, INT J BIOCHEM CELL B, V57, P63, DOI 10.1016/j.biocel.2014.10.005
   Hao CH, 2002, ACTA NEUROPATHOL, V103, P171
   Harder BG, 2018, FRONT ONCOL, V8, P0, DOI 10.3389/fonc.2018.00462
   Harris-Bookman S, 2018, INT J CANCER, V143, P3201, DOI 10.1002/ijc.31661
   Hartmann C, 2010, ACTA NEUROPATHOL, V120, P707, DOI 10.1007/s00401-010-0781-z
   Hatanpaa KJ, 2010, NEOPLASIA, V12, P675, DOI 10.1593/neo.10688
   Hatiboglu MA, 2010, TARGET ONCOL, V5, P217, DOI 10.1007/s11523-010-0151-8
   Hauth F, 2021, JAMA ONCOL, V7, P1051, DOI 10.1001/jamaoncol.2021.0168
   HAYES RL, 1995, CANCER-AM CANCER SOC, V76, P840, DOI 10.1002/1097-0142(19950901)76:5<840::AID-CNCR2820760519>3.0.CO;2-R
   Hdeib Alia, 2015, CNS ONCOL, V4, P63, DOI 10.2217/cns.14.54
   Heimberger AB, 2003, CLIN CANCER RES, V9, P4247
   Hong JJ, 2010, CLIN CANCER RES, V16, P4892, DOI 10.1158/1078-0432.CCR-10-1507
   Hong JD, 2012, EXP THER MED, V4, P151, DOI 10.3892/etm.2012.555
   Hosseinalizadeh H, 2023, MOL CANCER THER, V22, P435, DOI 10.1158/1535-7163.MCT-22-0503
   Hosseini R, 2022, MOL CANCER, V21, P0, DOI 10.1186/s12943-021-01492-7
   Hu F, 2015, NEURO-ONCOLOGY, V17, P200, DOI 10.1093/neuonc/nou324
   Huang YY, 2021, BIOMOLECULES, V11, P0, DOI 10.3390/biom11101398
   Ippolito JE, 2017, JCI INSIGHT, V2, P0, DOI 10.1172/jci.insight.92142
   Jaschinski F, 2011, CURR PHARM BIOTECHNO, V12, P2203, DOI 10.2174/138920111798808266
   Ji BW, 2013, YONSEI MED J, V54, P92, DOI 10.3349/ymj.2013.54.1.92
   Ji N, 2018, JCI INSIGHT, V3, P0, DOI 10.1172/jci.insight.99145
   Ji R, 2021, PLOS ONE, V16, P0, DOI 10.1371/journal.pone.0258204
   Jun HT, 2007, CLIN CANCER RES, V13, P6735, DOI 10.1158/1078-0432.CCR-06-2969
   Karachi A, 2019, NEURO-ONCOLOGY, V21, P730, DOI 10.1093/neuonc/noz015
   Kennedy BC, 2013, J ONCOL, V2013, P0, DOI 10.1155/2013/486912
   Keskin DB, 2019, NATURE, V565, P234, DOI 10.1038/s41586-018-0792-9
   Keu KV, 2017, SCI TRANSL MED, V9, P0, DOI 10.1126/scitranslmed.aag2196
   Khosroshahi LM, 2021, INT IMMUNOPHARMACOL, V99, P0, DOI 10.1016/j.intimp.2021.107935
   Kim GB, 2020, BIOACT MATER, V5, P624, DOI 10.1016/j.bioactmat.2020.04.011
   Kim JE, 2017, CLIN CANCER RES, V23, P124, DOI 10.1158/1078-0432.CCR-15-1535
   Klein SL, 2016, NAT REV IMMUNOL, V16, P626, DOI 10.1038/nri.2016.90
   Krautkramer KA, 2021, NAT REV MICROBIOL, V19, P77, DOI 10.1038/s41579-020-0438-4
   Lakshmanachetty S, 2021, CELLS-BASEL, V10, P0, DOI 10.3390/cells10040893
   Lang FF, 2018, J CLIN ONCOL, V36, P1419, DOI 10.1200/JCO.2017.75.8219
   Lee J, 2022, NEUROMOL MED, V24, P50, DOI 10.1007/s12017-021-08659-x
   Li B, 2016, GENOME BIOL, V17, P0, DOI 10.1186/s13059-016-1028-7
   Li LZ, 2020, FRONT ONCOL, V10, P0, DOI 10.3389/fonc.2020.00475
   Li WD, 2014, VACCINES-BASEL, V2, P515, DOI 10.3390/vaccines2030515
   Liau LM, 2018, J TRANSL MED, V16, P0, DOI 10.1186/s12967-018-1507-6
   Lin H, 2022, FRONT IMMUNOL, V13, P0, DOI 10.3389/fimmu.2022.773264
   LINDQUIST S, 1988, ANNU REV GENET, V22, P631, DOI 10.1146/annurev.ge.22.120188.003215
   Longo DL, 2012, NEW ENGL J MED, V366, P956, DOI 10.1056/NEJMe1200656
   Lopes A, 2019, J EXP CLIN CANC RES, V38, P0, DOI 10.1186/s13046-019-1154-7
   Lv L, 2020, INT IMMUNOPHARMACOL, V83, P0, DOI 10.1016/j.intimp.2020.106336
   Ma R, 2023, TRENDS CANCER, V9, P122, DOI 10.1016/j.trecan.2022.10.003
   Bedoya DM, 2021, FRONT IMMUNOL, V12, P0, DOI 10.3389/fimmu.2021.640082
   Martínez-Lostao L, 2015, CLIN CANCER RES, V21, P5047, DOI 10.1158/1078-0432.CCR-15-0685
   Maxwell R, 2017, CURR TREAT OPTION ON, V18, P0, DOI 10.1007/s11864-017-0492-y
   McFaline-Figueroa JR, 2018, AM J MED, V131, P874, DOI 10.1016/j.amjmed.2017.12.039
   Migliorini D, 2019, NEURO-ONCOLOGY, V21, P923, DOI 10.1093/neuonc/noz040
   Mirandola L, 2015, INT REV IMMUNOL, V34, P134, DOI 10.3109/08830185.2015.1018417
   Mirick GR, 2004, Q J NUCL MED MOL IM, V48, P251
   Mitchell DA, 2015, NATURE, V519, P366, DOI 10.1038/nature14320
   Modjtahedi H, 2012, BRIT MED BULL, V104, P41, DOI 10.1093/bmb/lds032
   Mohme M, 2020, FRONT IMMUNOL, V11, P0, DOI 10.3389/fimmu.2020.00205
   Monjazeb AM, 2020, SEMIN RADIAT ONCOL, V30, P145, DOI 10.1016/j.semradonc.2019.12.004
   Nair S, 2021, JCI INSIGHT, V6, P0, DOI 10.1172/jci.insight.144619
   Nakamura Y, 2016, BIOCONJUGATE CHEM, V27, P2225, DOI 10.1021/acs.bioconjchem.6b00437
   Nasser MW, 2015, CANCER LETT, V365, P11, DOI 10.1016/j.canlet.2015.05.002
   Nejman Deborah, 2020, SCIENCE, V368, P973, DOI 10.1126/science.aay9189
   ORourke DM, 2017, SCI TRANSL MED, V9, P0, DOI 10.1126/scitranslmed.aaa0984
   Ochiai H, 2006, CLIN CANCER RES, V12, P1349, DOI 10.1158/1078-0432.CCR-05-1595
   Ostrom QT, 2018, NEURO-ONCOLOGY, V20, P1, DOI 10.1093/neuonc/noy131
   Ostrom QT, 2018, NEURO-ONCOLOGY, V20, P576, DOI 10.1093/neuonc/noy002
   Pearson JRD, 2020, FRONT IMMUNOL, V11, P0, DOI 10.3389/fimmu.2020.582106
   Perez OD, 2012, MOL THER, V20, P1689, DOI 10.1038/mt.2012.83
   Persico P, 2021, J CLIN MED, V10, P0, DOI 10.3390/jcm10071367
   Phuphanich S, 2013, CANCER IMMUNOL IMMUN, V62, P125, DOI 10.1007/s00262-012-1319-0
   Pilard C, 2021, BRIT J CANCER, V125, P927, DOI 10.1038/s41416-021-01413-x
   Platten M, 2021, NATURE, V592, P463, DOI 10.1038/s41586-021-03363-z
   Polyzoidis S, 2014, HUM VACC IMMUNOTHER, V10, P3139, DOI 10.4161/hv.29276
   Pyonteck SM, 2013, NAT MED, V19, P1264, DOI 10.1038/nm.3337
   Qian JW, 2018, J NEUROINFLAMM, V15, P0, DOI 10.1186/s12974-018-1330-2
   Quail DF, 2013, NAT MED, V19, P1423, DOI 10.1038/nm.3394
   Ramos TC, 2006, CANCER BIOL THER, V5, P375
   Rampling R, 2016, CLIN CANCER RES, V22, P4776, DOI 10.1158/1078-0432.CCR-16-0506
   Rand RW, 2000, CLIN CANCER RES, V6, P2157
   Reardon DA, 2009, BRIT J CANCER, V101, P1986, DOI 10.1038/sj.bjc.6605412
   Reardon DA, 2021, CANCER-AM CANCER SOC, V127, P1620, DOI 10.1002/cncr.33378
   Reardona DA, 2017, NEURO-ONCOLOGY, V19, P21, DOI 10.1093/neuonc/nox036.071
   Rong L, 2022, J EXP CLIN CANC RES, V41, P0, DOI 10.1186/s13046-022-02349-7
   Routy B, 2018, NAT REV CLIN ONCOL, V15, P382, DOI 10.1038/s41571-018-0006-2
   Ruan SB, 2019, NANO LETT, V19, P8318, DOI 10.1021/acs.nanolett.9b03968
   Ruiz-Garcia H, 2021, INT J MOL SCI, V22, P0, DOI 10.3390/ijms22189673
   Sabbagh A, 2021, CLIN CANCER RES, V27, P4325, DOI 10.1158/1078-0432.CCR-20-3760
   Salimi L, 2023, CELL COMMUN SIGNAL, V21, P0, DOI 10.1186/s12964-023-01142-z
   Sampson JH, 2011, NEURO-ONCOLOGY, V13, P324, DOI 10.1093/neuonc/noq157
   Sampson JH, 2010, J CLIN ONCOL, V28, P4722, DOI 10.1200/JCO.2010.28.6963
   Sampson JH, 2009, MOL CANCER THER, V8, P2773, DOI 10.1158/1535-7163.MCT-09-0124
   Sarkaria JN, 2018, NEURO-ONCOLOGY, V20, P184, DOI 10.1093/neuonc/nox175
   Schaaf MB, 2018, CELL DEATH DIS, V9, P0, DOI 10.1038/s41419-017-0061-0
   Schalper KA, 2019, NAT MED, V25, P470, DOI 10.1038/s41591-018-0339-5
   Schaupp L, 2020, CELL, V181, P1080, DOI 10.1016/j.cell.2020.04.022
   Schneider M, 2016, INT J CANCER, V138, P1709, DOI 10.1002/ijc.29908
   Schoen S Jr, 2022, ADV DRUG DELIVER REV, V180, P0, DOI 10.1016/j.addr.2021.114043
   Shaim H, 2021, J CLIN INVEST, V131, P0, DOI 10.1172/JCI142116
   Shen SH, 2020, EXPERT OPIN BIOL TH, V20, P579, DOI 10.1080/14712598.2020.1727436
   Shi YY, 2020, J EXP MED, V217, P0, DOI 10.1084/jem.20192282
   Song PP, 2020, INT J PHARMACEUT, V589, P0, DOI 10.1016/j.ijpharm.2020.119865
   Sorkhabi AD, 2023, FRONT IMMUNOL, V14, P0, DOI 10.3389/fimmu.2023.1113882
   Stanton SE, 2016, J IMMUNOTHER CANCER, V4, P0, DOI 10.1186/s40425-016-0165-6
   Stupp R, 2005, NEW ENGL J MED, V352, P987, DOI 10.1056/NEJMoa043330
   Stupp R, 2009, LANCET ONCOL, V10, P459, DOI 10.1016/S1470-2045(09)70025-7
   Suryawanshi YR, 2021, VIRUSES-BASEL, V13, P0, DOI 10.3390/v13071294
   Tabnak P, 2021, BIOMED PHARMACOTHER, V143, P0, DOI 10.1016/j.biopha.2021.112187
   Tang OY, 2022, FRONT IMMUNOL, V13, P0, DOI 10.3389/fimmu.2022.872756
   Vu T, 2012, FRONT ONCOL, V2, P1, DOI 10.3389/fonc.2012.00062
   Titov A, 2021, CANCERS, V13, P0, DOI 10.3390/cancers13040743
   Tsuboi A, 2019, CANCER IMMUNOL IMMUN, V68, P331, DOI 10.1007/s00262-018-2274-1
   Uhrbom L, 1998, CANCER RES, V58, P5275
   Vafaei S, 2022, CANCER CELL INT, V22, P0, DOI 10.1186/s12935-021-02407-8
   Van Gool SW, 2022, GENES IMMUN, V23, P255, DOI 10.1038/s41435-022-00162-y
   Van Woensel M, 2017, SCI REP-UK, V7, P0, DOI 10.1038/s41598-017-17327-9
   Vemuri R, 2019, SEMIN IMMUNOPATHOL, V41, P265, DOI 10.1007/s00281-018-0716-7
   Vredenburgh JJ, 2007, CLIN CANCER RES, V13, P1253, DOI 10.1158/1078-0432.CCR-06-2309
   Wainwright DA, 2014, CLIN CANCER RES, V20, P5290, DOI 10.1158/1078-0432.CCR-14-0514
   Walle T, 2018, THER ADV MED ONCOL, V10, P0, DOI 10.1177/1758834017742575
   Wang GQ, 2022, FRONT IMMUNOL, V13, P0, DOI 10.3389/fimmu.2022.964898
   Wang WW, 2015, ONCOTARGET, V6, P33486, DOI 10.18632/oncotarget.5588
   Weller M, 2017, LANCET ONCOL, V18, P1373, DOI 10.1016/S1470-2045(17)30517-X
   Wen PY, 2019, CLIN CANCER RES, V25, P5799, DOI 10.1158/1078-0432.CCR-19-0261
   Wen PY, 2011, NEURO-ONCOLOGY, V13, P437, DOI 10.1093/neuonc/noq198
   Werlenius K, 2021, NEURO-ONCOL ADV, V3, P0, DOI 10.1093/noajnl/vdab156
   Wheeler CJ, 2004, CLIN CANCER RES, V10, P5316, DOI 10.1158/1078-0432.CCR-04-0497
   Wiwatchaitawee K, 2021, AAPS PHARMSCITECH, V22, P0, DOI 10.1208/s12249-021-01928-9
   Wu A, 2019, J NEURO-ONCOL, V143, P241, DOI 10.1007/s11060-019-03172-5
   Wu AH, 2007, J NEURO-ONCOL, V83, P121, DOI 10.1007/s11060-006-9265-3
   Wurdinger T, 2014, BBA-REV CANCER, V1846, P560, DOI 10.1016/j.bbcan.2014.10.003
   Xie GZ, 2020, EBIOMEDICINE, V59, P0, DOI 10.1016/j.ebiom.2020.102975
   Xu SC, 2020, CANCER LETT, V476, P1, DOI 10.1016/j.canlet.2020.02.002
   Yan H, 2009, NEW ENGL J MED, V360, P765, DOI 10.1056/NEJMoa0808710
   Yan YL, 2020, J EXP CLIN CANC RES, V39, P0, DOI 10.1186/s13046-020-01778-6
   Yang SB, 2017, ONCOTARGET, V8, P57337, DOI 10.18632/oncotarget.16924
   Yao Y, 2023, SAFETY EFFICACY BIOM, V0, P0
   Yao YH, 2020, FRONT MOL BIOSCI, V7, P0, DOI 10.3389/fmolb.2020.00193
   Ye ZP, 2014, PLOS ONE, V9, P0, DOI 10.1371/journal.pone.0105350
   Yeku OO, 2017, SCI REP-UK, V7, P0, DOI 10.1038/s41598-017-10940-8
   Yi M, 2018, HEPATOBIL SURG NUTR, V7, P481, DOI 10.21037/hbsn.2018.11.12
   Yu YL, 2023, CANCERS, V15, P0, DOI 10.3390/cancers15082323
   Zaidi SE, 2023, BIODRUGS, V37, P489, DOI 10.1007/s40259-023-00598-2
   Zeng J, 2013, INT J RADIAT ONCOL, V86, P343, DOI 10.1016/j.ijrobp.2012.12.025
   Zhai LJ, 2017, CLIN CANCER RES, V23, P6650, DOI 10.1158/1078-0432.CCR-17-0120
   Zhang LY, 2009, GLIA, V57, P1458, DOI 10.1002/glia.20863
   Zhang MD, 2021, FRONT CELL DEV BIOL, V9, P0, DOI 10.3389/fcell.2021.786728
   Zhang XR, 2016, NEURO-ONCOLOGY, V18, P1402, DOI 10.1093/neuonc/now061
   Zheng MJ, 2019, MOL THER-ONCOLYTICS, V15, P234, DOI 10.1016/j.omto.2019.10.007
   Zheng X, 2017, ONCOTARGET, V8, P48436, DOI 10.18632/oncotarget.17061
   Zhu LY, 2018, FRONT IMMUNOL, V9, P0, DOI 10.3389/fimmu.2018.00824
   Zhu P, 2023, J PHARM ANAL, V13, P616, DOI 10.1016/j.jpha.2023.04.012
   Zhu Z, 2020, CELL STEM CELL, V26, P187, DOI 10.1016/j.stem.2019.11.016
   Zou P, 2013, PLOS ONE, V8, P0, DOI 10.1371/journal.pone.0068782
NR 225
TC 9
Z9 9
U1 3
U2 14
PU SPRINGER INT PUBL AG
PI CHAM
PA GEWERBESTRASSE 11, CHAM, CH-6330, SWITZERLAND
SN 1699-048X
EI 1699-3055
J9 CLIN TRANSL ONCOL
JI Clin. Transl. Oncol.
PD JUL 15
PY 2024
VL 26
IS 7
BP 1779
EP 1789
DI 10.1007/s12094-024-03395-7
EA MAR 2024
PG 11
WC Oncology
SC Oncology
GA UP1T9
UT WOS:001190746700004
PM 38512448
DA 2025-02-17
ER

PT J
AU Stepanenko, AA
   Sosnovtseva, AO
   Valikhov, MP
   Chernysheva, AA
   Abramova, OV
   Naumenko, VA
   Chekhonin, VP
AF Stepanenko, Aleksei A.
   Sosnovtseva, Anastasiia O.
   Valikhov, Marat P.
   Chernysheva, Anastasia A.
   Abramova, Olga V.
   Naumenko, Victor A.
   Chekhonin, Vladimir P.
TI The need for paradigm shift: prognostic significance and implications of standard therapy-related systemic immunosuppression in glioblastoma for immunotherapy and oncolytic virotherapy
SO FRONTIERS IN IMMUNOLOGY
LA English
DT Review
DE glioblastoma; immunotherapy; lymphopenia; oncolytic virotherapy; radiotherapy; steroid dexamethasone; temozolomide chemotherapy; total lymphocyte count
ID newly-diagnosed glioblastoma; radiation-induced lymphopenia; tumor-infiltrating lymphocytes; dendritic cell vaccination; high-grade gliomas; recurrent glioblastoma; extracorporeal irradiation; phase-ii; t-cells; concurrent chemoradiotherapy
AB Despite significant advances in our knowledge regarding the genetics and molecular biology of gliomas over the past two decades and hundreds of clinical trials, no effective therapeutic approach has been identified for adult patients with newly diagnosed glioblastoma, and overall survival remains dismal. Great hopes are now placed on combination immunotherapy. In clinical trials, immunotherapeutics are generally tested after standard therapy (radiation, temozolomide, and steroid dexamethasone) or concurrently with temozolomide and/or steroids. Only a minor subset of patients with progressive/recurrent glioblastoma have benefited from immunotherapies. In this review, we comprehensively discuss standard therapy-related systemic immunosuppression and lymphopenia, their prognostic significance, and the implications for immunotherapy/oncolytic virotherapy. The effectiveness of immunotherapy and oncolytic virotherapy (viro-immunotherapy) critically depends on the activity of the host immune cells. The absolute counts, ratios, and functional states of different circulating and tumor-infiltrating immune cell subsets determine the net immune fitness of patients with cancer and may have various effects on tumor progression, therapeutic response, and survival outcomes. Although different immunosuppressive mechanisms operate in patients with glioblastoma/gliomas at presentation, the immunological competence of patients may be significantly compromised by standard therapy, exacerbating tumor-related systemic immunosuppression. Standard therapy affects diverse immune cell subsets, including dendritic, CD4+, CD8+, natural killer (NK), NKT, macrophage, neutrophil, and myeloid-derived suppressor cell (MDSC). Systemic immunosuppression and lymphopenia limit the immune system's ability to target glioblastoma. Changes in the standard therapy are required to increase the success of immunotherapies. Steroid use, high neutrophil-to-lymphocyte ratio (NLR), and low post-treatment total lymphocyte count (TLC) are significant prognostic factors for shorter survival in patients with glioblastoma in retrospective studies; however, these clinically relevant variables are rarely reported and correlated with response and survival in immunotherapy studies (e.g., immune checkpoint inhibitors, vaccines, and oncolytic viruses). Our analysis should help in the development of a more rational clinical trial design and decision-making regarding the treatment to potentially improve the efficacy of immunotherapy or oncolytic virotherapy.
C1 [Stepanenko, Aleksei A.; Sosnovtseva, Anastasiia O.; Valikhov, Marat P.; Chernysheva, Anastasia A.; Abramova, Olga V.; Naumenko, Victor A.; Chekhonin, Vladimir P.] Minist Hlth Russian Federat, Dept Fundamental & Appl Neurobiol, VP Serbsky Natl Med Res Ctr Psychiat & Narcol, Moscow, Russia.
   [Stepanenko, Aleksei A.; Valikhov, Marat P.; Chekhonin, Vladimir P.] NI Pirogov Russian Natl Res Med Univ, Inst Translat Med, Dept Med Nanobiotechnol, Minist Hlth Russian Federat, Moscow, Russia.
   [Sosnovtseva, Anastasiia O.] Russian Acad Sci, Engelhardt Inst Mol Biol, Ctr Precis Genome Editing & Genet Technol Biomed, Moscow, Russia.
C3 Ministry of Health of the Russian Federation; Ministry of Health of the Russian Federation; Pirogov Russian National Research Medical University; Russian Academy of Sciences; Engelhardt Institute of Molecular Biology, RAS
RP Stepanenko, AA (通讯作者)，Minist Hlth Russian Federat, Dept Fundamental & Appl Neurobiol, VP Serbsky Natl Med Res Ctr Psychiat & Narcol, Moscow, Russia.; Stepanenko, AA (通讯作者)，NI Pirogov Russian Natl Res Med Univ, Inst Translat Med, Dept Med Nanobiotechnol, Minist Hlth Russian Federat, Moscow, Russia.
EM a.a.stepanenko@gmail.com
FU Russian Science Foundation10.13039/501100006769
CR Adeberg S, 2016, ACTA ONCOL, V55, P201, DOI 10.3109/0284186X.2015.1043397
   Agosti E, 2023, INT J MOL SCI, V24, P0, DOI 10.3390/ijms242015037
   Ahn S, 2023, CANCER MED-US, V12, P6778, DOI 10.1002/cam4.5467
   Ahn S, 2020, J CLIN NEUROSCI, V71, P21, DOI 10.1016/j.jocn.2019.11.017
   Alanio C, 2022, CANCER IMMUNOL RES, V10, P800, DOI 10.1158/2326-6066.CIR-21-1050
   Antunes ARP, 2021, NAT NEUROSCI, V24, P595, DOI 10.1038/s41593-020-00789-y
   Arrieta VA, 2023, J CLIN INVEST, V133, P0, DOI 10.1172/JCI163447
   Arvold ND, 2018, NEURO-ONCOLOGY, V20, P897, DOI 10.1093/neuonc/noy056
   Authier A, 2015, INT J CANCER, V136, P2566, DOI 10.1002/ijc.29309
   Awada H, 2023, NEURO-ONCOLOGY, V25, P433, DOI 10.1093/neuonc/noac239
   Bagley SJ, 2022, CLIN CANCER RES, V28, P594, DOI 10.1158/1078-0432.CCR-21-2750
   Barami K, 2017, WORLD NEUROSURG, V106, P300, DOI 10.1016/j.wneu.2017.06.164
   Batich KA, 2017, CLIN CANCER RES, V23, P1898, DOI 10.1158/1078-0432.CCR-16-2057
   Baumann BC, 2020, JAMA ONCOL, V6, P237, DOI 10.1001/jamaoncol.2019.4889
   Berghoff AS, 2015, NEURO-ONCOLOGY, V17, P1064, DOI 10.1093/neuonc/nou307
   Bispo RG, 2023, WORLD NEUROSURG, V175, P137, DOI 10.1016/j.wnEu.2023.04.086
   Blackman MA, 2011, CURR OPIN IMMUNOL, V23, P537, DOI 10.1016/j.coi.2011.05.005
   Bloch O, 2017, CLIN CANCER RES, V23, P3575, DOI 10.1158/1078-0432.CCR-16-1369
   Bota Daniela A, 2018, CNS ONCOL, V7, PCNS22, DOI 10.2217/cns-2018-0009
   Bracci PM, 2022, J NEURO-ONCOL, V159, P103, DOI 10.1007/s11060-022-04047-y
   Bryan AM, 2018, CELL MICROBIOL, V20, P0, DOI 10.1111/cmi.12836
   Butt NS, 2023, PATHOL RES PRACT, V250, P0, DOI 10.1016/j.prp.2023.154816
   Byun HK, 2021, CANCER RES TREAT, V53, P962, DOI 10.4143/crt.2020.1053
   Byun HK, 2019, RADIAT ONCOL, V14, P0, DOI 10.1186/s13014-019-1256-6
   Cain DW, 2017, NAT REV IMMUNOL, V17, P233, DOI 10.1038/nri.2017.1
   Campian JL, 2017, J NEURO-ONCOL, V135, P343, DOI 10.1007/s11060-017-2580-z
   Campian JL, 2015, J NEURO-ONCOL, V124, P307, DOI 10.1007/s11060-015-1841-y
   Candolfi M, 2014, CLIN CANCER RES, V20, P1555, DOI 10.1158/1078-0432.CCR-13-2140
   Carenza C, 2023, FRONT IMMUNOL, V13, P0, DOI 10.3389/fimmu.2022.1074762
   Césaire M, 2023, EUR ARCH OTO-RHINO-L, V280, P2453, DOI 10.1007/s00405-022-07800-1
   Chew MT, 2021, RADIAT PHYS CHEM, V178, P0, DOI 10.1016/j.radphyschem.2020.108994
   Chiba Y, 2010, JPN J CLIN ONCOL, V40, P395, DOI 10.1093/jjco/hyp196
   Chitadze G, 2017, ONCOIMMUNOLOGY, V6, P0, DOI 10.1080/2162402X.2017.1358839
   Choi JI, 2023, SEMIN RADIAT ONCOL, V33, P407, DOI 10.1016/j.semradonc.2023.06.006
   Chongsathidkiet P, 2018, NAT MED, V24, P1459, DOI 10.1038/s41591-018-0135-2
   Choudhary N, 2023, CANCERS, V15, P0, DOI 10.3390/cancers15051519
   Coleman N, 2018, J NEURO-ONCOL, V139, P107, DOI 10.1007/s11060-018-2847-z
   Cook AM, 2016, ONCOIMMUNOLOGY, V5, P0, DOI 10.1080/2162402X.2015.1066062
   Coutinho AE, 2011, MOL CELL ENDOCRINOL, V335, P2, DOI 10.1016/j.mce.2010.04.005
   Crocenzi T, 2016, J IMMUNOTHER CANCER, V4, P0, DOI 10.1186/s40425-016-0149-6
   CRONKITE EP, 1962, BLOOD, V20, P203, DOI 10.1182/blood.V20.2.203.203
   Cunningham CA, 2018, CURR OPIN IMMUNOL, V51, P1, DOI 10.1016/j.coi.2017.12.006
   Curtin JF, 2008, PLOS ONE, V3, P0, DOI 10.1371/journal.pone.0001983
   Curtin JF, 2009, PLOS MED, V6, P83, DOI 10.1371/journal.pmed.1000010
   Dai DJ, 2022, CANCERS, V14, P0, DOI 10.3390/cancers14123024
   Dai DJ, 2022, RADIOTHER ONCOL, V168, P28, DOI 10.1016/j.radonc.2022.01.003
   Danckaert W, 2022, RADIOTHER ONCOL, V170, P64, DOI 10.1016/j.radonc.2022.02.030
   Deng DVY, 2023, NEURO-ONCOL ADV, V5, P0, DOI 10.1093/noajnl/vdad083
   Derr RL, 2009, J CLIN ONCOL, V27, P1082, DOI 10.1200/JCO.2008.19.1098
   Desjardins A, 2018, NEW ENGL J MED, V379, P150, DOI 10.1056/NEJMoa1716435
   Diehl A, 2017, ONCOTARGET, V8, P114268, DOI 10.18632/oncotarget.23217
   Valle RD, 2018, WORLD NEUROSURG, V109, PE845, DOI 10.1016/j.wneu.2017.10.110
   Dubinski D, 2018, J NEURO-ONCOL, V137, P503, DOI 10.1007/s11060-018-2761-4
   Duerinck J, 2023, FRONT IMMUNOL, V14, P0, DOI 10.3389/fimmu.2023.1183641
   El Houat Y, 2023, ADV RADIAT ONCOL, V8, P0, DOI 10.1016/j.adro.2022.101038
   Elbers JBW, 2023, BMC CANCER, V23, P0, DOI 10.1186/s12885-023-11031-w
   Ellsworth S, 2014, ONCOIMMUNOLOGY, V3, P0, DOI 10.4161/onci.27357
   Ellsworth SG, 2018, ADV RADIAT ONCOL, V3, P512, DOI 10.1016/j.adro.2018.08.014
   Eoli M, 2019, NEURO-ONCOL ADV, V1, P0, DOI 10.1093/noajnl/vdz022
   Erhart F, 2018, ACTA NEUROPATHOL COM, V6, P0, DOI 10.1186/s40478-018-0621-2
   Everson RG, 2014, J IMMUNOTHER CANCER, V2, P0, DOI 10.1186/2051-1426-2-10
   Fadul CE, 2011, J IMMUNOTHER, V34, P382, DOI 10.1097/CJI.0b013e318215e300
   Fadul CE, 2011, NEURO-ONCOLOGY, V13, P393, DOI 10.1093/neuonc/noq204
   Falcke SE, 2018, INT J MOL SCI, V19, P0, DOI 10.3390/ijms19113574
   Fecci PE, 2006, CANCER RES, V66, P3294, DOI 10.1158/0008-5472.CAN-05-3773
   Fink PJ, 2013, ANNU REV IMMUNOL, V31, P31, DOI 10.1146/annurev-immunol-032712-100010
   Fong B, 2012, PLOS ONE, V7, P0, DOI 10.1371/journal.pone.0032614
   Fossati G, 1999, ACTA NEUROPATHOL, V98, P349, DOI 10.1007/s004010051093
   Frederico SC, 2023, FRONT IMMUNOL, V14, P0, DOI 10.3389/fimmu.2023.1057567
   Fritzell S, 2013, CANCER IMMUNOL IMMUN, V62, P1463, DOI 10.1007/s00262-013-1449-z
   Fu WL, 2020, FRONT IMMUNOL, V11, P0, DOI 10.3389/fimmu.2020.00835
   Gabrusiewicz K, 2016, JCI INSIGHT, V1, P0, DOI 10.1172/jci.insight.85841
   Galluzzi L, 2023, NAT REV CLIN ONCOL, V20, P543, DOI 10.1038/s41571-023-00782-x
   Garcia CR, 2022, J NEURO-ONCOL, V156, P153, DOI 10.1007/s11060-021-03891-8
   Gardam B, 2023, FRONT IMMUNOL, V14, P0, DOI 10.3389/fimmu.2023.1261257
   Garg AD, 2017, ONCOIMMUNOLOGY, V6, P0, DOI 10.1080/2162402X.2017.1386829
   Garg AD, 2016, SCI TRANSL MED, V8, P0, DOI 10.1126/scitranslmed.aae0105
   Gerber DE, 2007, NEURO-ONCOLOGY, V9, P47, DOI 10.1215/15228517-2006-024
   Ghosh S, 2023, SCI TRANSL MED, V15, P14, DOI 10.1126/scitranslmed.abn6758
   Gielen PR, 2015, J NEUROPATH EXP NEUR, V74, P390, DOI 10.1097/NEN.0000000000000183
   Gillette JS, 2023, FRONT MED-LAUSANNE, V10, P0, DOI 10.3389/fmed.2023.1175507
   Gittleman H, 2017, NEURO-ONCOLOGY, V19, P669, DOI 10.1093/neuonc/now208
   Goff KM, 2022, CHIN CLIN ONCOL, V11, P0, DOI 10.21037/cco-22-92
   Gorlia T, 2008, LANCET ONCOL, V9, P29, DOI 10.1016/S1470-2045(07)70384-4
   Gorlia T, 2012, EUR J CANCER, V48, P1176, DOI 10.1016/j.ejca.2012.02.004
   Gorodezki D, 2023, INT J CANCER, V152, P1875, DOI 10.1002/ijc.34399
   Grossman SA, 2015, J NATL COMPR CANC NE, V13, P1225, DOI 10.6004/jnccn.2015.0151
   Grossman SA, 2011, CLIN CANCER RES, V17, P5473, DOI 10.1158/1078-0432.CCR-11-0774
   Guo X, 2022, BRAIN SCI, V12, P0, DOI 10.3390/brainsci12050675
   Guo X, 2023, CNS NEUROSCI THER, V29, P1709, DOI 10.1111/cns.14217
   Gupta T, 2013, CLIN NEUROL NEUROSUR, V115, P1814, DOI 10.1016/j.clineuro.2013.05.015
   Gustafson MP, 2010, NEURO-ONCOLOGY, V12, P631, DOI 10.1093/neuonc/noq001
   Hagan K, 2017, J NEUROSURG ANESTH, V29, P21, DOI 10.1097/ANA.0000000000000339
   He Q, 2021, FRONT ONCOL, V11, P0, DOI 10.3389/fonc.2021.671811
   Heylmann D, 2014, BBA-REV CANCER, V1846, P121, DOI 10.1016/j.bbcan.2014.04.009
   Ho WJ, 2018, J IMMUNOTHER CANCER, V6, P0, DOI 10.1186/s40425-018-0395-x
   Holl EK, 2019, FRONT IMMUNOL, V10, P0, DOI 10.3389/fimmu.2019.01767
   Horbinski C, 2022, NAT REV NEUROL, V18, P515, DOI 10.1038/s41582-022-00679-w
   Houston EG, 2011, P NATL ACAD SCI USA, V108, P5366, DOI 10.1073/pnas.1015286108
   Hsu EJ, 2022, FRONT ONCOL, V12, P0, DOI 10.3389/fonc.2022.1000280
   Hsu MS, 2016, CANCER IMMUNOL RES, V4, P412, DOI 10.1158/2326-6066.CIR-15-0240
   Hu XT, 2020, CELL RES, V30, P229, DOI 10.1038/s41422-020-0287-8
   Huang JY, 2015, INT J RADIAT ONCOL, V92, P1000, DOI 10.1016/j.ijrobp.2015.04.005
   Hughes MA, 2005, INT J RADIAT ONCOL, V62, P1423, DOI 10.1016/j.ijrobp.2004.12.085
   Hui CY, 2019, J NEURO-ONCOL, V143, P129, DOI 10.1007/s11060-019-03146-7
   Iorgulescu JB, 2021, CLIN CANCER RES, V27, P276, DOI 10.1158/1078-0432.CCR-20-2291
   Ishikawa E, 2010, NEUROL MED-CHIR, V50, P638, DOI 10.2176/nmc.50.638
   Iversen TZ, 2013, ONCOIMMUNOLOGY, V2, P0, DOI 10.4161/onci.23288
   Jacobs JFM, 2010, J NEUROIMMUNOL, V225, P195, DOI 10.1016/j.jneuroim.2010.05.020
   Jain P, 2023, CUREUS J MED SCIENCE, V15, P0, DOI 10.7759/cureus.46089
   Jan CI, 2018, FRONT IMMUNOL, V9, P0, DOI 10.3389/fimmu.2018.00727
   Jarmuzek P, 2023, CANCERS, V15, P0, DOI 10.3390/cancers15133339
   Jessurun CAC, 2021, NEURO-ONCOLOGY, V23, P1261, DOI 10.1093/neuonc/noab046
   Jessurun CAC, 2019, J NEURO-ONCOL, V144, P249, DOI 10.1007/s11060-019-03238-4
   Johnson BE, 2014, SCIENCE, V343, P189, DOI 10.1126/science.1239947
   Karachi A, 2018, NEURO-ONCOLOGY, V20, P1566, DOI 10.1093/neuonc/noy072
   Keskin DB, 2019, NATURE, V565, P234, DOI 10.1038/s41586-018-0792-9
   Kim N, 2023, YONSEI MED J, V64, P94, DOI 10.3349/ymj.2022.0352
   Kim WJ, 2019, J NEURO-ONCOL, V143, P321, DOI 10.1007/s11060-019-03167-2
   Kim YH, 2012, BRIT J NEUROSURG, V26, P21, DOI 10.3109/02688697.2011.584986
   Kleijn A, 2017, MOL THER-ONCOLYTICS, V5, P11, DOI 10.1016/j.omto.2017.02.002
   Kleinberg L, 2019, NEUROSURGERY, V85, P441, DOI 10.1093/neuros/nyz198
   Kmiecik J, 2013, J NEUROIMMUNOL, V264, P71, DOI 10.1016/j.jneuroim.2013.08.013
   Koks CA, 2015, INT J CANCER, V136, PE313, DOI 10.1002/ijc.29202
   Kostaras X, 2014, CURR ONCOL, V21, PE493, DOI 10.3747/co.21.1769
   Koukourakis MI, 2021, CRIT REV ONCOL HEMAT, V159, P0, DOI 10.1016/j.critrevonc.2021.103226
   Kumar N, 2020, NEURO-ONCOL PRACT, V7, P86, DOI 10.1093/nop/npz024
   Kut C, 2023, CHIN CLIN ONCOL, V12, P0, DOI 10.21037/cco-22-94
   Lambin P, 2020, SEMIN RADIAT ONCOL, V30, P187, DOI 10.1016/j.semradonc.2019.12.003
   Lara-Velazquez M, 2021, FRONT ONCOL, V11, P0, DOI 10.3389/fonc.2021.662302
   Le Rhun E, 2022, NEURO-ONCOLOGY, V24, P1533, DOI 10.1093/neuonc/noac070
   Lee Changik, 2020, BRAIN TUMOR RES TREAT, V8, P71, DOI 10.14791/btrt.2020.8.e12
   Lee EQ, 2016, NEURO-ONCOLOGY, V18, P1191, DOI 10.1093/neuonc/now167
   Lee SW, 2020, CTS-CLIN TRANSL SCI, V13, P1161, DOI 10.1111/cts.12800
   Lei YY, 2019, WORLD J SURG ONCOL, V17, P0, DOI 10.1186/s12957-019-1686-5
   Li XZ, 2017, CLIN CANCER RES, V23, P239, DOI 10.1158/1078-0432.CCR-16-0477
   Lin AJ, 2018, J NEURO-ONCOL, V136, P403, DOI 10.1007/s11060-017-2668-5
   Lin YJ, 2022, FRONT IMMUNOL, V13, P0, DOI 10.3389/fimmu.2022.887781
   Litterman AJ, 2013, ONCOIMMUNOLOGY, V2, P0, DOI 10.4161/onci.26294
   Litterman AJ, 2013, J IMMUNOL, V190, P6259, DOI 10.4049/jimmunol.1203539
   Liu DL, 2022, J CANCER, V13, P354, DOI 10.7150/jca.63595
   Liu JF, 2023, FRONT CELL INFECT MI, V13, P0, DOI 10.3389/fcimb.2023.1141034
   Löhr M, 2018, CANCER IMMUNOL IMMUN, V67, P1545, DOI 10.1007/s00262-018-2214-0
   Luedi MM, 2018, J NEUROSURG, V129, P1446, DOI 10.3171/2017.7.JNS17668
   Ly KI, 2017, CURR NEUROL NEUROSCI, V17, P0, DOI 10.1007/s11910-017-0713-6
   Mackall CL, 2000, STEM CELLS, V18, P10, DOI 10.1634/stemcells.18-1-10
   Magri S, 2021, CANCERS, V13, P0, DOI 10.3390/cancers13246178
   Mahajan-Thakur S, 2017, INT J MOL SCI, V18, P0, DOI 10.3390/ijms18112448
   Mallickl S, 2022, SOUTH ASIAN J CANCER, V11, P361, DOI 10.1055/s-0042-1753504
   Mason M, 2017, J NEURO-ONCOL, V132, P463, DOI 10.1007/s11060-017-2395-y
   Mathios D, 2016, SCI TRANSL MED, V8, P0, DOI 10.1126/scitranslmed.aag2942
   Mayer A, 2014, STRAHLENTHER ONKOL, V190, P933, DOI 10.1007/s00066-014-0696-z
   McGirt MJ, 2008, NEUROSURGERY, V63, P286, DOI 10.1227/01.NEU.0000315282.61035.48
   Mendez JS, 2016, J NEURO-ONCOL, V127, P329, DOI 10.1007/s11060-015-2037-1
   Ménétrier-Caux C, 2019, J IMMUNOTHER CANCER, V7, P0, DOI 10.1186/s40425-019-0549-5
   Michaelsen SR, 2013, BMC CANCER, V13, P0, DOI 10.1186/1471-2407-13-402
   Miljkovic MD, 2016, CANCER INVEST, V34, P32, DOI 10.3109/07357907.2015.1086366
   Miller KD, 2021, CA-CANCER J CLIN, V71, P381, DOI 10.3322/caac.21693
   Tieu MT, 2015, J NEURO-ONCOL, V124, P119, DOI 10.1007/s11060-015-1815-0
   Mirestean CC, 2022, CURR ONCOL, V29, P7388, DOI 10.3390/curroncol29100580
   Mohan R, 2021, NEURO-ONCOLOGY, V23, P284, DOI 10.1093/neuonc/noaa182
   Mohme M, 2018, CLIN CANCER RES, V24, P4187, DOI 10.1158/1078-0432.CCR-17-2617
   Mouritzen MT, 2023, CANCERS, V15, P0, DOI 10.3390/cancers15184480
   Murphy KA, 2016, CANCERS, V8, P0, DOI 10.3390/cancers8080071
   Najafi M, 2023, BRAIN SCI, V13, P0, DOI 10.3390/brainsci13020159
   Nakamura T, 2018, INT J MOL SCI, V19, P0, DOI 10.3390/ijms19082357
   Nayak L, 2022, CLIN CANCER RES, V28, P2567, DOI 10.1158/1078-0432.CCR-21-4064
   NEFF RD, 1968, J NUCL MED, V9, P402
   Nishioka K, 2023, JPN J RADIOL, V41, P1062, DOI 10.1007/s11604-023-01434-x
   Ogino H, 2022, J CLIN INVEST, V132, P0, DOI 10.1172/JCI151239
   Olivier T, 2023, REV NEUROL-FRANCE, V179, P502, DOI 10.1016/j.neurol.2023.03.014
   Ott M, 2020, JCI INSIGHT, V5, P0, DOI 10.1172/jci.insight.134386
   Paganetti H, 2023, FRONT ONCOL, V13, P0, DOI 10.3389/fonc.2023.1201500
   Pasi F, 2014, BIOMED RES INT, V2014, P0, DOI 10.1155/2014/453497
   Pellegatta S, 2018, ONCOIMMUNOLOGY, V7, P0, DOI 10.1080/2162402X.2017.1412901
   Pellegatta S, 2013, ONCOIMMUNOLOGY, V2, P0, DOI 10.4161/onci.23401
   Perry JR, 2017, NEW ENGL J MED, V376, P1027, DOI 10.1056/NEJMoa1611977
   Petrelli F, 2020, CANCERS, V12, P0, DOI 10.3390/cancers12030546
   Petrelli F, 2021, J NEUROL, V268, P440, DOI 10.1007/s00415-020-09731-5
   Pitt JM, 2016, IMMUNITY, V44, P1255, DOI 10.1016/j.immuni.2016.06.001
   Pitter KL, 2016, BRAIN, V139, P1458, DOI 10.1093/brain/aww046
   Rahman M, 2018, J NEURO-ONCOL, V137, P249, DOI 10.1007/s11060-017-2732-1
   Rahman R, 2016, INT J RADIAT ONCOL, V96, PE123, DOI 10.1016/j.ijrobp.2016.06.2512
   Rhle PF, 2017, FRONT NEUROL, V8, P0, DOI 10.3389/fneur.2017.00296
   Richardson LG, 2022, NEUROSURG FOCUS, V52, P0, DOI 10.3171/2021.11.FOCUS21604
   Rietschel P, 2008, J CLIN ONCOL, V26, P2299, DOI 10.1200/JCO.2007.14.5292
   Roa W, 2004, J CLIN ONCOL, V22, P1583, DOI 10.1200/JCO.2004.06.082
   Roth P, 2015, NEURO-ONCOL PRACT, V2, P6, DOI 10.1093/nop/npu029
   Rubner Y, 2014, RADIAT ONCOL, V9, P0, DOI 10.1186/1748-717X-9-89
   Rudra S, 2018, INT J RADIAT ONCOL, V101, P217, DOI 10.1016/j.ijrobp.2018.01.069
   Saha D, 2020, J IMMUNOTHER CANCER, V8, P0, DOI 10.1136/jitc-2019-000345
   Saha D, 2017, CANCER CELL, V32, P253, DOI 10.1016/j.ccell.2017.07.006
   Sampson JH, 2011, NEURO-ONCOLOGY, V13, P324, DOI 10.1093/neuonc/noq157
   Sarkaria JN, 2018, NEURO-ONCOLOGY, V20, P184, DOI 10.1093/neuonc/nox175
   Sayour EJ, 2015, CANCER IMMUNOL IMMUN, V64, P419, DOI 10.1007/s00262-014-1651-7
   Schernberg A, 2018, CLIN TRANSL RAD ONCO, V10, P47, DOI 10.1016/j.ctro.2018.04.002
   SCHLOSS MH, 1989, ACTA ONCOL, V28, P51, DOI 10.3109/02841868909111181
   Schwarzberg AB, 2007, CANCER INVEST, V25, P249, DOI 10.1080/07357900701206380
   Sengupta S, 2014, BIOMED RES INT, V2014, P0, DOI 10.1155/2014/952128
   Sharma P, 2023, NEURO-ONCOL ADV, V5, P0, DOI 10.1093/noajnl/vdad009
   Shiraishi Y, 2018, RADIOTHER ONCOL, V128, P154, DOI 10.1016/j.radonc.2017.11.028
   Song AJ, 2021, NEURO-ONCOL ADV, V3, P0, DOI 10.1093/noajnl/vdab153
   Stepanenko A, 2015, MUTAT RES-FUND MOL M, V771, P56, DOI 10.1016/j.mrfmmm.2014.12.006
   Stepanenko AA, 2018, CANCERS, V10, P0, DOI 10.3390/cancers10120492
   Stepanenko AA, 2016, CANCER CELL INT, V16, P0, DOI 10.1186/s12935-016-0311-8
   Su YB, 2004, J CLIN ONCOL, V22, P610, DOI 10.1200/JCO.2004.07.060
   Swildens KX, 2022, NEURO-ONCOL ADV, V4, P0, DOI 10.1093/noajnl/vdac087
   Thorsson V, 2019, IMMUNITY, V51, P411, DOI 10.1016/j.immuni.2018.03.023
   Tomsitz D, 2022, CANCERS, V14, P0, DOI 10.3390/cancers14133282
   Topkan E, 2020, J IMMUNOL RES, V2020, P0, DOI 10.1155/2020/8628540
   Trone JC, 2020, RADIAT ONCOL, V15, P0, DOI 10.1186/s13014-020-01584-6
   Tysome JR, 2012, CLIN CANCER RES, V18, P6679, DOI 10.1158/1078-0432.CCR-12-0979
   Upadhyay R, 2021, RADIOTHER ONCOL, V157, P225, DOI 10.1016/j.radonc.2021.01.034
   Upadhyayula PS, 2022, CANCER INVEST, V40, P554, DOI 10.1080/07357907.2021.1944178
   Vaios EJ, 2017, J NEUROSURG, V127, P132, DOI 10.3171/2016.7.JNS16609
   Van Buren I, 2023, JAMA NETW OPEN, V6, P0, DOI 10.1001/jamanetworkopen.2023.40695
   Van Gool SW, 2022, GENES IMMUN, V23, P255, DOI 10.1038/s41435-022-00162-y
   van Linde ME, 2017, J NEURO-ONCOL, V135, P183, DOI 10.1007/s11060-017-2564-z
   van Vloten JP, 2018, J IMMUNOL, V200, P450, DOI 10.4049/jimmunol.1701021
   Vatu Bogdan Ionel, 2019, J IMMUNOASSAY IMMUNOCHEM, V40, P70, DOI 10.1080/15321819.2018.1551804
   Venkatesulu BP, 2022, FUTURE ONCOL, V18, P1885, DOI 10.2217/fon-2021-0483
   Venkatesulu BP, 2018, CRIT REV ONCOL HEMAT, V123, P42, DOI 10.1016/j.critrevonc.2018.01.003
   Verma R, 2016, BREAST CANCER RES, V18, P0, DOI 10.1186/s13058-015-0669-x
   Walker EV, 2023, CURR ONCOL, V30, P4311, DOI 10.3390/curroncol30040329
   Wang F, 2022, J NEURO-ONCOL, V159, P163, DOI 10.1007/s11060-022-04053-0
   Wang PJ, 2017, NAT COMMUN, V8, P0, DOI 10.1038/s41467-017-01385-8
   Wang X, 2020, THER ADV MED ONCOL, V12, P0, DOI 10.1177/1758835920926822
   Wang Y, 2023, BMC MED, V21, P0, DOI 10.1186/s12916-023-03199-6
   Wang ZH, 2022, WORLD J SURG ONCOL, V20, P0, DOI 10.1186/s12957-022-02588-0
   Waqar M, 2022, CURR ONCOL REP, V24, P311, DOI 10.1007/s11912-021-01157-0
   WATNE K, 1993, ACTA ONCOL, V32, P307, DOI 10.3109/02841869309093600
   Watowich MB, 2023, TRENDS CANCER, V9, P270, DOI 10.1016/j.trecan.2022.12.008
   WEEKE E, 1974, ACTA MED SCAND, V195, P149
   WEEKE E, 1973, RADIAT RES, V56, P554, DOI 10.2307/3573724
   Wei W, 2015, J NEURO-ONCOL, V125, P339, DOI 10.1007/s11060-015-1920-0
   Wheeler CJ, 2008, CANCER RES, V68, P5955, DOI 10.1158/0008-5472.CAN-07-5973
   Wheeler CJ, 2003, J IMMUNOL, V171, P4927, DOI 10.4049/jimmunol.171.9.4927
   Wild AT, 2016, INT J RADIAT ONCOL, V94, P571, DOI 10.1016/j.ijrobp.2015.11.026
   Wong ET, 2015, BRIT J CANCER, V113, P232, DOI 10.1038/bjc.2015.238
   Yan DM, 2022, FRONT IMMUNOL, V13, P0, DOI 10.3389/fimmu.2022.914618
   Yang C, 2022, J CLIN MED, V11, P0, DOI 10.3390/jcm11247514
   Yao Y, 2018, CANCER IMMUNOL IMMUN, V67, P1777, DOI 10.1007/s00262-018-2232-y
   Yovino Susannah, 2012, CNS ONCOL, V1, P149
   Yovino S, 2013, CANCER INVEST, V31, P140, DOI 10.3109/07357907.2012.762780
   Zen M, 2011, AUTOIMMUN REV, V10, P305, DOI 10.1016/j.autrev.2010.11.009
   Zhang SH, 2023, FRONT NEUROL, V14, P0, DOI 10.3389/fneur.2023.1094364
   Zhang Y, 2023, FRONT ONCOL, V13, P0, DOI 10.3389/fonc.2023.1287555
   Zhang YC, 2022, FRONT NEUROL, V12, P0, DOI 10.3389/fneur.2021.726561
NR 248
TC 7
Z9 7
U1 3
U2 6
PU FRONTIERS MEDIA SA
PI LAUSANNE
PA AVENUE DU TRIBUNAL FEDERAL 34, LAUSANNE, CH-1015, SWITZERLAND
SN 1664-3224
EI 
J9 FRONT IMMUNOL
JI Front. Immunol.
PD FEB 8
PY 2024
VL 15
IS 
BP 
EP 
DI 10.3389/fimmu.2024.1326757
PG 19
WC Immunology
SC Immunology
GA IV3E6
UT WOS:001169064700001
PM 38390330
DA 2025-02-17
ER

PT J
AU Palavani, LB
   Mitre, LP
   Camerotte, R
   Nogueira, BV
   Canto, GL
   Chen, HC
   Pacheco-Barrios, N
   Ferreira, MY
   Batista, S
   Andreao, FF
   Polverini, AD
   Montenegro, TS
   Paiva, W
   Ferreira, C
   Bertani, R
   D'Amico, RS
AF Palavani, Lucca B.
   Mitre, Lucas Pari
   Camerotte, Raphael
   Nogueira, Bernardo Vieira
   Canto, Gisele Lucia
   Chen, Hsien-Chung
   Pacheco-Barrios, Niels
   Ferreira, Marcio Yuri
   Batista, Savio
   Andreao, Filipi Fim
   Polverini, Allan Dias
   Montenegro, Thiago S.
   Paiva, Wellingson
   Ferreira, Christian
   Bertani, Raphael
   D'Amico, Randy S.
TI Advancements and challenges: immunotherapy therapy in high-grade glioma - a meta-analysis of randomized clinical trials
SO JOURNAL OF NEURO-ONCOLOGY
LA English
DT Review
DE High-grade glioma; Immunotherapy; Dendritic cell vaccine; Immune checkpoint inhibitors; Virotherapy
ID phase-ii; dendritic cells; glioblastoma-multiforme; recurrent glioblastoma; surgical resection; thymidine kinase; gene-therapy; double-blind; vaccination; adjuvant
AB BackgroundHigh-grade gliomas (HGG) are the most aggressive primary brain tumors with poor prognoses despite conventional treatments. Immunotherapy has emerged as a promising avenue due to its potential to elicit a targeted immune response against tumor cells.ObjectiveThis meta-analysis aimed to evaluate the efficacy and safety of various immunotherapeutic strategies, including immune checkpoint inhibitors (ICI), virotherapy, and dendritic cell vaccines (DCV) in treating HGG.MethodsFollowing the PRISMA framework, we searched PubMed, Cochrane, and Embase for studies reporting outcomes of HGG patients treated with immunotherapy. Key metrics included overall survival, progression-free survival, and treatment-related adverse events.ResultsWe reviewed 47 studies, analyzing data from 3674 HGG patients treated with immunotherapy. The mean overall survival for patients treated with ICI was 11.05 months, with virotherapy at 11.79 months and notably longer for DCV at 24.11 months. The mean progression-free survival (PFS) for ICIs was 3.65 months. Virotherapy demonstrated a PFS favoring the control group, indicating minimal impact, while DCV showed substantial PFS improvement with a median of 0.43 times lower hazard compared to controls (95% CI: 29-64%). Adverse events were primarily Grade 1 or 2 for ICI, included a Grade 5 event for virotherapy, and were predominantly Grade 1 or 2 for DCV, indicating a favorable safety profile.ConclusionImmunotherapy holds potential as an effective treatment for HGG, especially DCV. However, results vary significantly with the type of therapy and individual patient profiles. Further randomized controlled trials are necessary to establish robust clinical guidelines and optimize treatment protocols.
C1 [Palavani, Lucca B.] Max Planck Univ Ctr, Indaiatuba, SP, Brazil.
   [Mitre, Lucas Pari] Santa Casa Sao Paulo Sch Med Sci, Sao Paulo, SP, Brazil.
   [Camerotte, Raphael; Batista, Savio; Andreao, Filipi Fim] Univ Fed Rio de Janeiro, Rio De Janeiro, RJ, Brazil.
   [Nogueira, Bernardo Vieira] Serra dos Orgaos Univ Ctr, TeresopolisRio De Janeiro, RJ, Brazil.
   [Canto, Gisele Lucia] Univ Fed Amazonas, Manaus, AM, Brazil.
   [Chen, Hsien-Chung] Taipei Med Univ, Shuang Ho Hosp, Taipei, Taiwan.
   [Pacheco-Barrios, Niels] Brigham & Womenss Hosp, Boston, MA USA.
   [Ferreira, Marcio Yuri; D'Amico, Randy S.] Lenox Hill Hosp, Dept Neurosurg, Northwell Hlth, New York, NY USA.
   [Polverini, Allan Dias] Barretos Canc Hosp, Neurosurg Oncol Div, Barretos, SP, Brazil.
   [Montenegro, Thiago S.] Thomas Jefferson Univ, Dept Neurosurg, Philadelphia, PA USA.
   [Paiva, Wellingson; Bertani, Raphael] Univ Sao Paulo, Dept Neurosurg, Sao Paulo, SP, Brazil.
   [Ferreira, Christian] Northwell Hlth, Phelps Hospitalm, New York, NY USA.
C3 Universidade Federal do Rio de Janeiro; Universidade Federal de Amazonas; Taipei Medical University; Shuang Ho Hospital; Northwell Health; Hospital de Cancer de Barretos; Thomas Jefferson University; Universidade de Sao Paulo; Northwell Health
RP Nogueira, BV (通讯作者)，Serra dos Orgaos Univ Ctr, TeresopolisRio De Janeiro, RJ, Brazil.
EM bevnogueira@gmail.com
CR Ahluwalia MS, 2023, J CLIN ONCOL, V41, P1453, DOI 10.1200/JCO.22.00996
   Unknown -, 2024, INTERACTIVE WEBSITE, V0, P0
   Awada G, 2020, J IMMUNOTHER CANCER, V8, P0, DOI 10.1136/jitc-2020-001146
   Batich KA, 2017, CLIN CANCER RES, V23, P1898, DOI 10.1158/1078-0432.CCR-16-2057
   Bogdahn U, 2011, NEURO-ONCOLOGY, V13, P132, DOI 10.1093/neuonc/noq142
   Bota DA, 2022, J EXP CLIN CANC RES, V41, P0, DOI 10.1186/s13046-022-02552-6
   Brozek J, 2013, GRADE HANDBOOK FOR GRADING QUALITY OF EVIDENCE AND STRENGTH OF RECOMMENDATIONS, V0, P0
   Carson MJ, 2006, IMMUNOL REV, V213, P48, DOI 10.1111/j.1600-065X.2006.00441.x
   Chang CN, 2011, J CLIN NEUROSCI, V18, P1048, DOI 10.1016/j.jocn.2010.11.034
   Chiocca EA, 2022, NEURO-ONCOLOGY, V24, P951, DOI 10.1093/neuonc/noab271
   Cho DY, 2012, WORLD NEUROSURG, V77, P736, DOI 10.1016/j.wneu.2011.08.020
   Choi SW, 2023, CANCER MED-US, V12, P15788, DOI 10.1002/cam4.6213
   Datsi A, 2021, FRONT IMMUNOL, V12, P0, DOI 10.3389/fimmu.2021.770390
   de Groot J, 2020, NEURO-ONCOLOGY, V22, P539, DOI 10.1093/neuonc/noz185
   Desjardins A, 2018, NEW ENGL J MED, V379, P150, DOI 10.1056/NEJMoa1716435
   Ellingson BM, 2021, CLIN CANCER RES, V27, P3916, DOI 10.1158/1078-0432.CCR-21-0446
   Freites-Martinez A, 2021, ACTAS DERMO-SIFILOGR, V112, P90, DOI 10.1016/j.ad.2019.05.009
   Galanis E, 2024, NAT COMMUN, V15, P0, DOI 10.1038/s41467-023-43076-7
   Pérez-Larraya JG, 2022, NEW ENGL J MED, V386, P2471, DOI 10.1056/NEJMoa2202028
   Gesundheit B, 2020, FRONT ONCOL, V10, P0, DOI 10.3389/fonc.2020.00702
   Grochans S, 2022, CANCERS, V14, P0, DOI 10.3390/cancers14102412
   Groot John de, 2022, CNS ONCOL, V11, PCNS87, DOI 10.2217/cns-2022-0005
   Guo CC, 2023, JAMA NETW OPEN, V6, P0, DOI 10.1001/jamanetworkopen.2022.53285
   Han MH, 2022, FRONT ONCOL, V12, P0, DOI 10.3389/fonc.2022.851628
   HICKEY WF, 1991, J NEUROSCI RES, V28, P254, DOI 10.1002/jnr.490280213
   Hozo SP, 2005, BMC MED RES METHODOL, V5, P13, DOI 10.1186/1471-2288-5-13
   Huang BY, 2017, J IMMUNOL RES, V2017, P0, DOI 10.1155/2017/3597613
   Ji N, 2016, ONCOTARGET, V7, P4369, DOI 10.18632/oncotarget.6737
   Khalafallah A, 2010, MEDITERR J HEMATOL I, V2, P0, DOI 10.4084/MJHID.2010.005
   Laman JD, 2013, J NEUROIMMUNE PHARM, V8, P840, DOI 10.1007/s11481-013-9470-8
   Lang FF, 2018, J CLIN ONCOL, V36, P1419, DOI 10.1200/JCO.2017.75.8219
   Liau LM, 2023, JAMA ONCOL, V9, P112, DOI 10.1001/jamaoncol.2022.5370
   Mishinov SV, 2020, SOVREM TEHNOL MED, V12, P34, DOI 10.17691/stm2020.12.2.04
   Mitsuya K, 2020, ANTICANCER RES, V40, P6473, DOI 10.21873/anticanres.14669
   Mulholland PJ, 2023, J CLIN ONCOL, V41, PLBA2023, DOI 10.1200/JCO.2023.41.17_suppl.LBA2023
   Muragaki Y, 2023, J NEUROSURG, V139, P344, DOI 10.3171/2022.12.JNS221221
   Nassiri F, 2023, NAT MED, V29, P1370, DOI 10.1038/s41591-023-02347-y
   Nayak L, 2022, CLIN CANCER RES, V28, P2567, DOI 10.1158/1078-0432.CCR-21-4064
   Nayak L, 2021, CLIN CANCER RES, V27, P1048, DOI 10.1158/1078-0432.CCR-20-2500
   Persico P, 2021, J CLIN MED, V10, P0, DOI 10.3390/jcm10071367
   Poon MTC, 2020, SCI REP-UK, V10, P0, DOI 10.1038/s41598-020-68011-4
   Pouessel D, 2023, ONCOLOGIST, V28, P825, DOI 10.1093/oncolo/oyad095
   Rainov NG, 2000, HUM GENE THER, V11, P2389, DOI 10.1089/104303400750038499
   Reardon DA, 2021, CANCER-AM CANCER SOC, V127, P1620, DOI 10.1002/cncr.33378
   Reardon DA, 2020, JAMA ONCOL, V6, P1003, DOI 10.1001/jamaoncol.2020.1024
   Reardon DA, 2020, CLIN CANCER RES, V26, P1586, DOI 10.1158/1078-0432.CCR-18-1140
   SAFDARI H, 1985, SURG NEUROL, V23, P221, DOI 10.1016/0090-3019(85)90086-2
   Sampson JH, 2023, NEURO-ONCOLOGY, V25, P1085, DOI 10.1093/neuonc/noac285
   Sim HW, 2023, NEURO-ONCOL ADV, V5, P0, DOI 10.1093/noajnl/vdad124
   Smith C, 2020, J CLIN INVEST, V130, P6041, DOI 10.1172/JCI138649
   Sterne JAC, 2016, BMJ-BRIT MED J, V355, P0, DOI 10.1136/bmj.i4919
   Stragliotto G, 2013, INT J CANCER, V133, P1204, DOI 10.1002/ijc.28111
   Stupp R, 2005, NEW ENGL J MED, V352, P987, DOI 10.1056/NEJMoa043330
   Thompson EM, 2023, LANCET CHILD ADOLESC, V7, P471, DOI 10.1016/S2352-4642(23)00031-7
   Tierney JF, 2007, TRIALS, V8, P0, DOI 10.1186/1745-6215-8-16
   Umemura Y, 2023, LANCET ONCOL, V24, P1042, DOI 10.1016/S1470-2045(23)00347-9
   Ursu R, 2017, EUR J CANCER, V73, P30, DOI 10.1016/j.ejca.2016.12.003
   Vik-Mo EO, 2013, CANCER IMMUNOL IMMUN, V62, P1499, DOI 10.1007/s00262-013-1453-3
   Werlenius K, 2021, NEURO-ONCOL ADV, V3, P0, DOI 10.1093/noajnl/vdab156
   Westphal M, 2013, LANCET ONCOL, V14, P823, DOI 10.1016/S1470-2045(13)70274-2
   Wheeler CJ, 2004, CLIN CANCER RES, V10, P5316, DOI 10.1158/1078-0432.CCR-04-0497
   Wheeler LA, 2016, NEURO-ONCOLOGY, V18, P1137, DOI 10.1093/neuonc/now002
   Yamanaka R, 2005, CLIN CANCER RES, V11, P4160, DOI 10.1158/1078-0432.CCR-05-0120
   Yao Y, 2018, CANCER IMMUNOL IMMUN, V67, P1777, DOI 10.1007/s00262-018-2232-y
   Yu JS, 2004, CANCER RES, V64, P4973, DOI 10.1158/0008-5472.CAN-03-3505
NR 65
TC 1
Z9 1
U1 1
U2 1
PU SPRINGER
PI NEW YORK
PA ONE NEW YORK PLAZA, SUITE 4600, NEW YORK, NY, UNITED STATES
SN 0167-594X
EI 1573-7373
J9 J NEURO-ONCOL
JI J. Neuro-Oncol.
PD DEC 15
PY 2024
VL 170
IS 3
BP 483
EP 493
DI 10.1007/s11060-024-04813-0
EA SEP 2024
PG 11
WC Oncology; Clinical Neurology
SC Oncology; Neurosciences & Neurology
GA O2T6T
UT WOS:001304401800001
PM 39230804
DA 2025-02-17
ER

PT J
AU Sun, YP
   Cui, GH
   Shi, Y
   Xu, B
   Qu, LP
   Meng, FH
   Zhong, ZY
AF Sun, Yinping
   Cui, Guanhong
   Shi, Yan
   Xu, Bin
   Qu, Liping
   Meng, Fenghua
   Zhong, Zhiyuan
TI Peptide Antigen-Surfaced TLR9-Adjuvanting Nanovaccines as a Versatile Therapeutic Modality to Eradicate Acute Myeloid Leukemia
SO ADVANCED FUNCTIONAL MATERIALS
LA English
DT Article; Early Access
DE anticancer immune response; cancer vaccines; CpG; leukemia; peptide antigens; polymersomes
ID dendritic cells; vaccine; wt1; glioblastoma; rindopepimut; mimotopes; epitopes
AB Peptide antigen vaccines constitute a promising clinical strategy for treating cancer patients. However, their anticancer immune response remains modest because of the suboptimal presentation of peptide antigens and/or insufficient activation of antigen-presenting cells (APCs). The development of therapeutic vaccines for acute myeloid leukemia (AML) poses an even greater challenge because AML cells disseminate throughout the body. In this study, the peptide antigen-surfaced TLR9-adjuvanting nanovaccines (PASTA-NV), which display multiple Wilm's tumor 1 (WT1) peptides on their surface and encapsulate CpG ODN adjuvants within their watery interior to simultaneously increase antigen presentation and APC activation/proliferation, are reported. Interestingly, systemic administration of PASTA-NV induces strong cellular and humoral anticancer immune responses in orthotopic murine AML MLL-AF9 models. When combined with an anti-CTLA4 antibody, PASTA-NV achieves complete regression of AML in mouse models and establishes durable anti-AML immunity, effectively resisting rechallenge with leukemic cells. PASTA-NV provides a new and general avenue to induce robust and specific anticancer immunity, which has the potential to revive peptide antigen-based nanovaccines for tumor therapy.
C1 [Sun, Yinping; Cui, Guanhong; Shi, Yan; Xu, Bin; Qu, Liping; Meng, Fenghua; Zhong, Zhiyuan] Soochow Univ, Coll Chem Chem Engn & Mat Sci, Biomed Polymers Lab, State Key Lab Radiat Med & Protect, Suzhou 215123, Peoples R China.
   [Zhong, Zhiyuan] Soochow Univ, Coll Pharmaceut Sci, Suzhou 215123, Peoples R China.
C3 Soochow University - China; Soochow University - China
RP Meng, FH; Zhong, ZY (通讯作者)，Soochow Univ, Coll Chem Chem Engn & Mat Sci, Biomed Polymers Lab, State Key Lab Radiat Med & Protect, Suzhou 215123, Peoples R China.; Zhong, ZY (通讯作者)，Soochow Univ, Coll Pharmaceut Sci, Suzhou 215123, Peoples R China.
EM fhmeng@suda.edu.cn; zyzhong@suda.edu.cn
FU National Key R&D Program of China; National Natural Science Foundation of China [NSFC52033006, 52233007];  [2022YFA1206000]
CR Ahluwalia MS, 2023, J CLIN ONCOL, V41, P1453, DOI 10.1200/JCO.22.00996
   Alexandre YO, 2023, NAT REV IMMUNOL, V23, P705, DOI 10.1038/s41577-023-00857-x
   Baharom F, 2022, CELL, V185, P4317, DOI 10.1016/j.cell.2022.10.006
   Baharom F, 2021, NAT IMMUNOL, V22, P41, DOI 10.1038/s41590-020-00810-3
   Bear AS, 2021, CANCER RES, V81, P0, DOI 10.1038/s41467-021-24562-2
   Bod L, 2023, NATURE, V619, P348, DOI 10.1038/s41586-023-06231-0
   Brooks JF, 2023, NAT IMMUNOL, V24, P1762, DOI 10.1038/s41590-023-01597-9
   Cassetta L, 2023, NAT REV CANCER, V23, P238, DOI 10.1038/s41568-022-00547-1
   Cheever MA, 2009, CLIN CANCER RES, V15, P5323, DOI 10.1158/1078-0432.CCR-09-0737
   Cui C, 2021, CELL, V184, P6101, DOI 10.1016/j.cell.2021.11.007
   Fath MK, 2022, CELL MOL BIOL LETT, V27, P0, DOI 10.1186/s11658-022-00332-w
   Formenti SC, 2018, NAT MED, V24, P1845, DOI 10.1038/s41591-018-0232-2
   Fridman WH, 2022, NAT REV CLIN ONCOL, V19, P441, DOI 10.1038/s41571-022-00619-z
   Gawne PJ, 2023, NAT REV MATER, V8, P783, DOI 10.1038/s41578-023-00581-x
   Goldberg MS, 2019, NAT REV CANCER, V19, P587, DOI 10.1038/s41568-019-0186-9
   Guilliams M, 2014, NAT REV IMMUNOL, V14, P571, DOI 10.1038/nri3712
   He XD, 2022, CANCER IMMUNOL RES, V10, P314, DOI 10.1158/2326-6066.CIR-21-0332
   Hodi FS, 2010, NEW ENGL J MED, V363, P711, DOI 10.1056/NEJMoa1003466
   Hu ZT, 2021, NAT MED, V27, P515, DOI 10.1038/s41591-020-01206-4
   June CH, 2018, SCIENCE, V359, P1361, DOI 10.1126/science.aar6711
   Karakousi T, 2024, NAT REV CANCER, V24, P363, DOI 10.1038/s41568-024-00681-y
   Khong H, 2016, J IMMUNOTHER CANCER, V4, P0, DOI 10.1186/s40425-016-0160-y
   Kiguchi T, 2022, CANCER IMMUNOL IMMUN, V71, P1419, DOI 10.1007/s00262-021-03074-4
   Kobayashi H, 2006, CANCER IMMUNOL IMMUN, V55, P850, DOI 10.1007/s00262-005-0071-0
   Koehne G, 2017, BLOOD, V130, P1959, DOI 10.1182/blood-2017-09-805358
   Krivtsov AV, 2006, NATURE, V442, P818, DOI 10.1038/nature04980
   Kuai R, 2017, NAT MATER, V16, P489, DOI 10.1038/NMAT4822
   Kubli SP, 2021, NAT REV DRUG DISCOV, V20, P899, DOI 10.1038/s41573-021-00155-y
   Kvistborg P, 2014, SCI TRANSL MED, V6, P0, DOI 10.1126/scitranslmed.3008918
   Liu D, 2024, NAT IMMUNOL, V25, P0, DOI 10.1038/s41590-023-01690-z
   Liu SL, 2021, NAT MATER, V20, P421, DOI 10.1038/s41563-020-0793-6
   Lynn GM, 2020, NAT BIOTECHNOL, V38, P320, DOI 10.1038/s41587-019-0390-x
   Ma LY, 2023, CELL, V186, P3148, DOI 10.1016/j.cell.2023.06.002
   Ma L, 2019, SCIENCE, V365, P162, DOI 10.1126/science.aav8692
   Mackay LK, 2015, J IMMUNOL, V194, P2059, DOI 10.4049/jimmunol.1402256
   Massarelli E, 2019, JAMA ONCOL, V5, P67, DOI 10.1001/jamaoncol.2018.4051
   Middleton G, 2014, LANCET ONCOL, V15, P829, DOI 10.1016/S1470-2045(14)70236-0
   Naoe T, 2023, CANCER IMMUNOL IMMUN, V72, P2865, DOI 10.1007/s00262-023-03432-4
   Ols S, 2020, CELL REP, V30, P3964, DOI 10.1016/j.celrep.2020.02.111
   Pant S, 2024, NAT MED, V30, P531, DOI 10.1038/s41591-023-02760-3
   Pulendran B, 2021, NAT REV DRUG DISCOV, V20, P454, DOI 10.1038/s41573-021-00163-y
   Roth GA, 2022, NAT REV MATER, V7, P174, DOI 10.1038/s41578-021-00372-2
   Schuster J, 2015, NEURO-ONCOLOGY, V17, P854, DOI 10.1093/neuonc/nou348
   Sellars MC, 2022, CELL, V185, P2770, DOI 10.1016/j.cell.2022.06.035
   Shabani S, 2024, NAT REV BIOENG, V2, P343, DOI 10.1038/s44222-023-00143-4
   Shah NJ, 2020, NAT BIOMED ENG, V4, P40, DOI 10.1038/s41551-019-0503-3
   Svensson-Arvelund J, 2022, NAT COMMUN, V13, P0, DOI 10.1038/s41467-022-34791-8
   Thul PJ, 2017, SCIENCE, V356, P0, DOI 10.1126/science.aal3321
   Veomett N, 2014, CLIN CANCER RES, V20, P4036, DOI 10.1158/1078-0432.CCR-13-2756
   Weller M, 2017, LANCET ONCOL, V18, P1373, DOI 10.1016/S1470-2045(17)30517-X
   Yarchoan M, 2024, NAT MED, V30, P1044, DOI 10.1038/s41591-024-02894-y
   Zhang P, 2024, ADV MATER, V36, P0, DOI 10.1002/adma.202407189
   Zhong YN, 2020, J CONTROL RELEASE, V320, P421, DOI 10.1016/j.jconrel.2020.02.004
   Zhou SQ, 2024, CANCER RES COMMUN, V4, P958, DOI 10.1158/2767-9764.CRC-23-0384
   Zou Y, 2016, J CONTROL RELEASE, V239, P149, DOI 10.1016/j.jconrel.2016.08.022
NR 55
TC 0
Z9 0
U1 12
U2 12
PU WILEY-V C H VERLAG GMBH
PI WEINHEIM
PA POSTFACH 101161, 69451 WEINHEIM, GERMANY
SN 1616-301X
EI 1616-3028
J9 ADV FUNCT MATER
JI Adv. Funct. Mater.
PD NOV 24
PY 2024
VL 0
IS 
BP 
EP 
DI 10.1002/adfm.202416147
EA NOV 2024
PG 14
WC Chemistry, Multidisciplinary; Chemistry, Physical; Nanoscience & Nanotechnology; Materials Science, Multidisciplinary; Physics, Applied; Physics, Condensed Matter
SC Chemistry; Science & Technology - Other Topics; Materials Science; Physics
GA N2J5N
UT WOS:001362661700001
DA 2025-02-17
ER

PT J
AU Sarkar, S
   Greer, J
   Marlowe, NJ
   Medvid, A
   Ivan, ME
   Kolishetti, N
   Dhar, S
AF Sarkar, Shrita
   Greer, Jessica
   Marlowe, Nathaniel J.
   Medvid, Angeline
   Ivan, Michael E.
   Kolishetti, Nagesh
   Dhar, Shanta
TI Stemness, invasion, and immunosuppression modulation in recurrent glioblastoma using nanotherapy
SO WILEY INTERDISCIPLINARY REVIEWS-NANOMEDICINE AND NANOBIOTECHNOLOGY
LA English
DT Review
DE chemotherapy; drug-delivery; glioblastoma; immune suppression; nanomedicine; proliferation; recurrence; resistance
ID quality-of-life; immune checkpoint blockade; targeted drug-delivery; tumor-treating fields; nanoparticle platform; dendritic cells; double-blind; phase-ii; therapy; glioma
AB The recurrent nature of glioblastoma negatively impacts conventional treatment strategies leading to a growing need for nanomedicine. Nanotherapeutics, an approach designed to deliver drugs to specific sites, is experiencing rapid growth and gaining immense popularity. Having potential in reaching the hard-to-reach disease sites, this field has the potential to show high efficacy in combatting glioblastoma progression. The presence of glioblastoma stem cells (GSCs) is a major factor behind the poor prognosis of glioblastoma multiforme (GBM). Stemness potential, heterogeneity, and self-renewal capacity, are some of the properties that make GSCs invade across the distant regions of the brain. Despite advances in medical technology and MRI-guided maximal surgical resection, not all GSCs residing in the brain can be removed, leading to recurrent disease. The aggressiveness of GBM is often correlated with immune suppression, where the T-cells are unable to infiltrate the cancer initiating GSCs. Standard of care therapies, including surgery and chemotherapy in combination with radiation therapy, have failed to tackle all the challenges of the GSCs, making it increasingly important for researchers to develop strategies to tackle their growth and proliferation and reduce the recurrence of GBM. Here, we will focus on the advancements in the field of nanomedicine that has the potential to show positive impact in managing glioblastoma tumor microenvironment. This article is categorized under: Therapeutic Approaches and Drug Discovery > Nanomedicine for Oncologic Disease
C1 [Sarkar, Shrita; Greer, Jessica; Marlowe, Nathaniel J.; Medvid, Angeline; Dhar, Shanta] Univ Miami, Miller Sch Med, Dept Biochem & Mol Biol, Miami, FL 33136 USA.
   [Ivan, Michael E.] Univ Miami, Miller Sch Med, Dept Neurol Surg, Miami, FL 33136 USA.
   [Ivan, Michael E.; Dhar, Shanta] Univ Miami, Sylvester Comprehens Canc Ctr, Miller Sch Med, Miami, FL 33136 USA.
   [Kolishetti, Nagesh] Florida Int Univ, Herbert Wertheim Coll Med, Dept Immunol & Nanomed, Miami, FL 33136 USA.
   [Kolishetti, Nagesh] Florida Int Univ, Inst Neuroimmune Pharmacol, Herbert Wertheim Coll Med, Miami, FL 33136 USA.
   [Dhar, Shanta] Univ Miami, Dept Chem, Coral Gables, FL USA.
C3 University of Miami; University of Miami; University of Miami; State University System of Florida; Florida International University; State University System of Florida; Florida International University; University of Miami
RP Dhar, S (通讯作者)，Univ Miami, Miller Sch Med, Dept Biochem & Mol Biol, Miami, FL 33136 USA.
EM shantadhar@med.miami.edu
FU Sylvester Comprehensive Cancer Center; University of Miami; Miller School of Medicine, Florida Department of Health, Department of Defence, United States; National Institute of Health, United States
CR Aaronson NK, 2011, J CLIN ONCOL, V29, P4430, DOI 10.1200/JCO.2011.35.5750
   Aldoghachi AF, 2022, NEUROSCIENCE, V491, P240, DOI 10.1016/j.neuroscience.2022.03.030
   Anilkumar TS, 2019, J MAGN MAGN MATER, V473, P241, DOI 10.1016/j.jmmm.2018.10.020
   Ansstas G, 2016, CASE REP NEUROL, V8, P1, DOI 10.1159/000442196
   Aryal M, 2014, ADV DRUG DELIVER REV, V72, P94, DOI 10.1016/j.addr.2014.01.008
   Ashokan A, 2024, P NATL ACAD SCI USA, V121, P0, DOI 10.1073/pnas.2318119121
   Ashrafzadeh MS, 2020, INT J NANOMED, V15, P7035, DOI 10.2147/IJN.S255902
   Ayasoufi K, 2020, BRAIN, V143, P3629, DOI 10.1093/brain/awaa343
   Balasubramanian A, 2021, NEURO-ONCOL ADV, V3, P0, DOI 10.1093/noajnl/vdaa171
   Banik B, 2020, ACS APPL MATER INTER, V12, P6852, DOI 10.1021/acsami.9b19036
   Banik B, 2018, NANOSCALE, V10, P366, DOI 10.1039/c7nr06295h
   Belhadj Z, 2017, ONCOTARGET, V8, P66889, DOI 10.18632/oncotarget.17976
   Bell JB, 2023, RADIAT ONCOL, V18, P0, DOI 10.1186/s13014-023-02219-2
   Bharti C, 2015, INT J PHARM INVESTIG, V5, P124, DOI 10.4103/2230-973X.160844
   Bloch O, 2012, J NEUROSURG, V117, P1032, DOI 10.3171/2012.9.JNS12504
   Bourassa P, 2019, MOL PHARMACEUT, V16, P583, DOI 10.1021/acs.molpharmaceut.8b00870
   Brown CE, 2016, NEW ENGL J MED, V375, P2561, DOI 10.1056/NEJMoa1610497
   Cai JY, 2024, J DRUG DELIV SCI TEC, V93, P0, DOI 10.1016/j.jddst.2024.105387
   Chakroun RW, 2018, WIRES NANOMED NANOBI, V10, P0, DOI 10.1002/wnan.1479
   Chen H, 2023, NAT COMMUN, V14, P0, DOI 10.1038/s41467-022-35709-0
   Chen HQ, 2023, ACS NANO, V17, P421, DOI 10.1021/acsnano.2c08861
   Chen SH, 2022, J CONTROL RELEASE, V349, P565, DOI 10.1016/j.jconrel.2022.07.011
   Cho KJ, 2008, CLIN CANCER RES, V14, P1310, DOI 10.1158/1078-0432.CCR-07-1441
   Chongsathidkiet P, 2018, NAT MED, V24, P1459, DOI 10.1038/s41591-018-0135-2
   Choudhury H, 2018, DRUG DELIV TRANSL RE, V8, P1545, DOI 10.1007/s13346-018-0552-2
   Costoya J, 2022, MOL ASPECTS MED, V83, P0, DOI 10.1016/j.mam.2021.101043
   Coureuil M, 2017, NAT REV MICROBIOL, V15, P149, DOI 10.1038/nrmicro.2016.178
   Cui JW, 2023, ACS NANO, V17, P1464, DOI 10.1021/acsnano.2c10219
   Das D, 2023, J CONTROL RELEASE, V355, P474, DOI 10.1016/j.jconrel.2023.01.085
   Davies AM, 2013, ANN NY ACAD SCI, V1291, P86, DOI 10.1111/nyas.12112
   Deng GJ, 2020, ACS NANO, V14, P11452, DOI 10.1021/acsnano.0c03824
   Dhanikula RS, 2008, MOL PHARM, V5, P105, DOI 10.1021/mp700086j
   Dhinakaran AK, 2022, ACS NANO, V0, P0, DOI DOI 10.1021/acsnano.2c04160
   Din FU, 2017, INT J NANOMED, V12, P7291, DOI 10.2147/IJN.S146315
   Dosta P, 2021, ADV NANOBIOMED RES, V1, P0, DOI 10.1002/anbr.202100006
   Elsamadicy AA, 2017, EXPERT OPIN BIOL TH, V17, P507, DOI 10.1080/14712598.2017.1299705
   Esposito CL, 2016, J CONTROL RELEASE, V238, P43, DOI 10.1016/j.jconrel.2016.07.032
   Feldhaeusser B, 2015, NANOSCALE, V7, P13822, DOI 10.1039/c5nr03447g
   Finocchiaro G, 2016, CANCER IMMUNOL IMMUN, V65, P101, DOI 10.1007/s00262-015-1754-9
   Furtak J, 2022, SURG ONCOL, V42, P0, DOI 10.1016/j.suronc.2022.101771
   Galstyan A, 2019, NAT COMMUN, V10, P0, DOI 10.1038/s41467-019-11719-3
   Georgiou CJ, 2023, MOL PHARMACEUT, V20, P582, DOI 10.1021/acs.molpharmaceut.2c00815
   Goel S, 2014, ACS APPL MATER INTER, V6, P21677, DOI 10.1021/am506849p
   Gorick CM, 2022, ADV DRUG DELIVER REV, V191, P0, DOI 10.1016/j.addr.2022.114583
   Guo HY, 2020, J CONTROL RELEASE, V320, P63, DOI 10.1016/j.jconrel.2020.01.005
   Guo P, 2019, SCI REP-UK, V9, P0, DOI 10.1038/s41598-019-42643-7
   Gupta R, 2022, BIOMATER ADV, V139, P0, DOI 10.1016/j.bioadv.2022.213021
   Gustafson MP, 2010, NEURO-ONCOLOGY, V12, P631, DOI 10.1093/neuonc/noq001
   Hao CH, 2002, ACTA NEUROPATHOL, V103, P171
   Hsieh HT, 2022, J CONTROL RELEASE, V352, P920, DOI 10.1016/j.jconrel.2022.10.047
   Hu CMJ, 2010, THER DELIV, V1, P323, DOI 10.4155/TDE.10.13
   Ismail M, 2022, BIOMATERIALS, V289, P0, DOI 10.1016/j.biomaterials.2022.121760
   Ismail M, 2022, BIOMATERIALS, V287, P0, DOI 10.1016/j.biomaterials.2022.121608
   Jackson CM, 2019, NAT IMMUNOL, V20, P1100, DOI 10.1038/s41590-019-0433-y
   Jain KK, 2020, METHODS MOL BIOL, V2059, P55, DOI 10.1007/978-1-4939-9798-5_2
   Jensen SA, 2013, SCI TRANSL MED, V5, P0, DOI 10.1126/scitranslmed.3006839
   Jhaveri A, 2018, J CONTROL RELEASE, V277, P89, DOI 10.1016/j.jconrel.2018.03.006
   Jiang Y, 2016, COLLOID SURFACE B, V147, P242, DOI 10.1016/j.colsurfb.2016.08.002
   Kang T, 2017, ACS NANO, V11, P1397, DOI 10.1021/acsnano.6b06477
   Kaup R, 2021, ACS NANO, V15, P1666, DOI 10.1021/acsnano.0c09322
   Kim TY, 2004, CLIN CANCER RES, V10, P3708, DOI 10.1158/1078-0432.CCR-03-0655
   Kolb D, 2020, ACS NANO, V14, P11055, DOI 10.1021/acsnano.9b10037
   Kolishetti N, 2010, P NATL ACAD SCI USA, V107, P17939, DOI 10.1073/pnas.1011368107
   Kudruk S, 2024, P NATL ACAD SCI USA, V121, P0, DOI 10.1073/pnas.2306973121
   Kumthekar P, 2021, SCI TRANSL MED, V13, P0, DOI 10.1126/scitranslmed.abb3945
   Lakkadwala S, 2020, NANOMED-NANOTECHNOL, V23, P0, DOI 10.1016/j.nano.2019.102112
   Le Guennec L, 2020, CELL MICROBIOL, V22, P0, DOI 10.1111/cmi.13132
   Lim M, 2018, NAT REV CLIN ONCOL, V15, P422, DOI 10.1038/s41571-018-0003-5
   Liu YJ, 2020, NANO LETT, V20, P1637, DOI 10.1021/acs.nanolett.9b04683
   Liyanage W, 2022, ACS APPL MATER INTER, V0, P0, DOI DOI 10.1021/acsami.2c13129
   Lozada-Delgado EL, 2017, LIFE SCI, V188, P26, DOI 10.1016/j.lfs.2017.08.027
   Lugani S, 2023, ADV MATER, V35, P0, DOI 10.1002/adma.202208782
   Ma XY, 2023, ACS NANO, V17, P2341, DOI 10.1021/acsnano.2c09033
   Madani F, 2022, J CONTROL RELEASE, V349, P649, DOI 10.1016/j.jconrel.2022.07.023
   Mallick S, 2016, J EGYPT NATL CANCER, V28, P199, DOI 10.1016/j.jnci.2016.07.001
   Mao W, 2020, NANOSCALE, V12, P14996, DOI 10.1039/d0nr01690j
   Marrache S, 2014, P NATL ACAD SCI USA, V111, P10444, DOI 10.1073/pnas.1405244111
   Marrache S, 2013, ACS NANO, V7, P7392, DOI 10.1021/nn403158n
   Marrache S, 2013, CURR MED CHEM, V20, P3500, DOI 10.2174/0929867311320280007
   Marrache S, 2013, P NATL ACAD SCI USA, V110, P9445, DOI 10.1073/pnas.1301929110
   Marrache S, 2013, INTEGR BIOL-UK, V5, P215, DOI 10.1039/c2ib20125a
   Marrache S, 2012, P NATL ACAD SCI USA, V109, P16288, DOI 10.1073/pnas.1210096109
   Mitchell DA, 2011, BLOOD, V118, P3003, DOI 10.1182/blood-2011-02-334565
   Mo JX, 2022, ACS APPL MATER INTER, V14, P49454, DOI 10.1021/acsami.2c11284
   Neal RE, 2014, ANN BIOMED ENG, V42, P475, DOI 10.1007/s10439-013-0923-2
   Ortiz R, 2021, CURR NEUROPHARMACOL, V19, P513, DOI 10.2174/1570159X18666200626204005
   Pan ZG, 2020, INT J BIOL SCI, V16, P1274, DOI 10.7150/ijbs.42887
   Papachristodoulou A, 2019, J CONTROL RELEASE, V295, P130, DOI 10.1016/j.jconrel.2018.12.009
   Pathak RK, 2015, J AM CHEM SOC, V137, P8324, DOI 10.1021/jacs.5b03078
   Pathak RK, 2018, BIOMATERIALS, V187, P117, DOI 10.1016/j.biomaterials.2018.08.062
   Pathak RK, 2016, SYNLETT, V27, P1607, DOI 10.1055/s-0035-1561440
   Pathak RK, 2015, WIRES NANOMED NANOBI, V7, P315, DOI 10.1002/wnan.1305
   Piao JG, 2014, ACS NANO, V8, P10414, DOI 10.1021/nn503779d
   Pinton L, 2019, J IMMUNOTHER CANCER, V7, P0, DOI 10.1186/s40425-019-0536-x
   Pollard SM, 2009, CELL STEM CELL, V4, P568, DOI 10.1016/j.stem.2009.03.014
   Preusser M, 2015, NAT REV NEUROL, V11, P504, DOI 10.1038/nrneurol.2015.139
   Reardon DA, 2020, CLIN CANCER RES, V26, P1586, DOI 10.1158/1078-0432.CCR-18-1140
   Rodrigues G, 2012, RADIAT ONCOL, V7, P0, DOI 10.1186/1748-717X-7-42
   Ruan WM, 2022, J CONTROL RELEASE, V351, P739, DOI 10.1016/j.jconrel.2022.09.046
   Sacko Oumar, 2021, ASIAN J NEUROSURG, V16, P1, DOI 10.4103/ajns.AJNS_180_20
   Sampson JH, 2011, NEURO-ONCOLOGY, V13, P324, DOI 10.1093/neuonc/noq157
   Sampson JH, 2010, J CLIN ONCOL, V28, P4722, DOI 10.1200/JCO.2010.28.6963
   Sandbhor P, 2023, DRUG DELIV TRANSL RE, V13, P608, DOI 10.1007/s13346-022-01220-8
   Schuster J, 2015, NEURO-ONCOLOGY, V17, P854, DOI 10.1093/neuonc/nou348
   Shah AS, 2022, ACCOUNTS MATER RES, V3, P283, DOI 10.1021/accountsmr.1c00178
   Sharma A, 2020, BIOMACROMOLECULES, V21, P5148, DOI 10.1021/acs.biomac.0c01270
   Sharp PS, 2023, ADV HEALTHC MATER, V12, P0, DOI 10.1002/adhm.202201968
   Singh K, 2023, NAT MED, V29, P2402, DOI 10.1038/s41591-023-02464-8
   Singh PK, 2018, CARBOHYD POLYM, V180, P365, DOI 10.1016/j.carbpol.2017.10.030
   Singh RR, 2024, BIOACT MATER, V33, P396, DOI 10.1016/j.bioactmat.2023.11.007
   Slepak TI, 2023, J BIOL CHEM, V299, P0, DOI 10.1016/j.jbc.2023.105105
   Stathias V, 2018, NAT COMMUN, V9, P0, DOI 10.1038/s41467-018-07659-z
   Stupp R, 2005, NEW ENGL J MED, V352, P987, DOI 10.1056/NEJMoa043330
   Sun R, 2022, NAT COMMUN, V13, P0, DOI 10.1038/s41467-022-32837-5
   Surnar B, 2021, BIOMACROMOLECULES, V22, P4244, DOI 10.1021/acs.biomac.1c00799
   Surnar B, 2021, ACS NANO, V15, P15741, DOI 10.1021/acsnano.0c09553
   Surnar B, 2020, ACS PHARMACOL TRANSL, V3, P1371, DOI 10.1021/acsptsci.0c00179
   Surnar B, 2019, ACS NANO, V13, P11034, DOI 10.1021/acsnano.9b02807
   Surnar B, 2018, P NATL ACAD SCI USA, V115, PE12333, DOI 10.1073/pnas.1816429115
   Tamimi AF, 2017, GLIOBLASTOMA, V0, PP143, DOI 10.15586/codon.glioblastoma.2017.ch8
   Tao W, 2022, CHEM REV, V122, P5405, DOI 10.1021/acs.chemrev.2c00089
   Taphoorn MJB, 2007, J CLIN ONCOL, V25, P5723, DOI 10.1200/JCO.2007.12.7514
   Taphoorn MJB, 2005, LANCET ONCOL, V6, P937, DOI 10.1016/S1470-2045(05)70432-0
   Thakur A, 2022, J MED CHEM, V65, P8596, DOI 10.1021/acs.jmedchem.1c01946
   Topalian SL, 2015, CANCER CELL, V27, P450, DOI 10.1016/j.ccell.2015.03.001
   Topalian SL, 2012, NEW ENGL J MED, V366, P2443, DOI 10.1056/NEJMoa1200690
   Torchilin VP, 2005, NAT REV DRUG DISCOV, V4, P145, DOI 10.1038/nrd1632
   Tu L, 2021, CANCER BIOL MED, V18, P372, DOI 10.20892/j.issn.2095-3941.2020.0524
   Turco V, 2023, NAT COMMUN, V14, P0, DOI 10.1038/s41467-023-36321-6
   Wang AZ, 2012, ANNU REV MED, V63, P185, DOI 10.1146/annurev-med-040210-162544
   Wang FH, 2023, P NATL ACAD SCI USA, V120, P0, DOI 10.1073/pnas.2204621120
   Wang JP, 2020, ADV MATER, V32, P0, DOI 10.1002/adma.202001862
   Wang RN, 2023, J CONTROL RELEASE, V354, P572, DOI 10.1016/j.jconrel.2023.01.023
   Wang WT, 2023, BIOMATERIALS, V293, P0, DOI 10.1016/j.biomaterials.2022.121981
   Wang X, 2021, CELL DEATH DIS, V12, P0, DOI 10.1038/s41419-021-03568-0
   Weller M, 2017, LANCET ONCOL, V18, P1373, DOI 10.1016/S1470-2045(17)30517-X
   Wen R, 2016, VACCINES-BASEL, V4, P0, DOI 10.3390/vaccines4020018
   Wen R, 2016, ADV DRUG DELIVER REV, V99, P52, DOI 10.1016/j.addr.2015.12.024
   Wu D, 2023, SIGNAL TRANSDUCT TAR, V8, P0, DOI 10.1038/s41392-023-01481-w
   Wu HA, 2023, J CONTROL RELEASE, V355, P248, DOI 10.1016/j.jconrel.2023.01.072
   Wu JY, 2021, J CONTROL RELEASE, V336, P510, DOI 10.1016/j.jconrel.2021.07.004
   Xu HZ, 2022, BIOMATERIALS, V290, P0, DOI 10.1016/j.biomaterials.2022.121833
   Xu HE, 2017, INT J NANOMED, V12, P29, DOI 10.2147/IJN.S116367
   Yang KK, 2019, BIOMATERIALS, V223, P0, DOI 10.1016/j.biomaterials.2019.119460
   Yao JQ, 2022, NANOMED-NANOTECHNOL, V43, P0, DOI 10.1016/j.nano.2022.102554
   Yeo AT, 2017, J CELL BIOCHEM, V118, P2516, DOI 10.1002/jcb.25948
   Yun BF, 2022, ACS APPL MATER INTER, V14, P38617, DOI 10.1021/acsami.2c12348
   Zhang DY, 2020, CLIN CANCER RES, V26, P477, DOI 10.1158/1078-0432.CCR-19-2182
   Zhang DY, 2022, NAT COMMUN, V13, P0, DOI 10.1038/s41467-022-34462-8
   Zhang HL, 2017, TRANSL ONCOL, V10, P229, DOI 10.1016/j.tranon.2016.12.011
   Zhang P, 2023, NAT COMMUN, V14, P0, DOI 10.1038/s41467-023-37328-9
   Zhang Y, 2017, GLIOBLASTOMA, V0, PP95, DOI 10.15586/codon.glioblastoma.2017.ch6
   Zhao MN, 2020, THERANOSTICS, V10, P1355, DOI 10.7150/thno.38147
   Zhou JB, 2013, P NATL ACAD SCI USA, V110, P11751, DOI 10.1073/pnas.1304504110
   Zhu LS, 2022, BIOMATERIALS, V288, P0, DOI 10.1016/j.biomaterials.2022.121711
   Zivojevic K, 2021, J CONTROL RELEASE, V337, P193, DOI 10.1016/j.jconrel.2021.07.029
   Zou Y, 2022, ADV MATER, V34, P0, DOI 10.1002/adma.202203958
NR 157
TC 0
Z9 0
U1 5
U2 5
PU WILEY
PI HOBOKEN
PA 111 RIVER ST, HOBOKEN 07030-5774, NJ USA
SN 1939-5116
EI 1939-0041
J9 WIRES NANOMED NANOBI
JI Wiley Interdiscip. Rev.-Nanomed. Nanobiotechnol.
PD JUL 15
PY 2024
VL 16
IS 4
BP 
EP 
DI 10.1002/wnan.1976
PG 29
WC Nanoscience & Nanotechnology; Medicine, Research & Experimental
SC Science & Technology - Other Topics; Research & Experimental Medicine
GA A5J3O
UT WOS:001282887500001
PM 39091260
DA 2025-02-17
ER

PT J
AU Ye, JM
   Fan, YY
   Kang, Y
   Ding, MB
   Niu, GL
   Yang, JM
   Li, RY
   Wu, XL
   Liu, P
   Ji, XY
AF Ye, Jiamin
   Fan, Yueyue
   Kang, Yong
   Ding, Mengbin
   Niu, Gaoli
   Yang, Jinmei
   Li, Ruiyan
   Wu, Xiaoli
   Liu, Peng
   Ji, Xiaoyuan
TI Biomimetic Dual-Driven Heterojunction Nanomotors for Targeted Catalytic Immunotherapy of Glioblastoma
SO ADVANCED FUNCTIONAL MATERIALS
LA English
DT Article; Early Access
DE catalytic therapy; glioblastoma; heterojunction; immunotherapy; nanomotors
AB The existence of the blood-brain barrier (BBB) and the characteristics of the immunosuppressive microenvironment in glioblastoma (GBM) present significant challenges for targeted GBM therapy. To address this, a biomimetic hybrid cell membrane-modified dual-driven heterojunction nanomotor (HM@MnO2-AuNR-SiO2) is proposed for targeted GBM treatment. These nanomotors are designed to bypass the BBB and target glioma regions by mimicking the surface characteristics of GBM and macrophage membranes. More importantly, the MnO2-AuNR-SiO2 heterojunction structure enables dual-driven propulsion through near-infrared-II (NIR-II) light and oxygen bubbles, allowing effective treatment at deep tumor sites. Meanwhile, the plasmonic AuNR-MnO2 heterostructure facilitates the separation of electron-hole pairs and generates reactive oxygen species (ROS), inducing immunogenic tumor cell death under NIR-II laser irradiation. Furthermore, MnO2 in the tumor microenvironment reacts to release Mn2+ ions, activating the cGAS-STING pathway and enhancing antitumor immunity. In vitro and in vivo experiments demonstrate that these dual-driven biomimetic nanomotors achieve active targeting and deep tumor infiltration, promoting M1 macrophage polarization, dendritic cell maturation, and effector T-cell activation, thereby enhancing GBM catalysis and immunotherapy through ROS production and STING pathway activation.
C1 [Ye, Jiamin; Fan, Yueyue; Kang, Yong; Ding, Mengbin; Niu, Gaoli; Yang, Jinmei; Li, Ruiyan; Ji, Xiaoyuan] Tianjin Univ, Acad Med Engn & Translat Med, Med Coll, Tianjin 300072, Peoples R China.
   [Wu, Xiaoli] Tianjin Univ, Fac Med, Sch Life Sci, Tianjin 300072, Peoples R China.
   [Liu, Peng] Capital Med Univ, Beijing Tiantan Hosp, Beijing Neurosurg Inst, Dept Intervent Neuroradiol, Beijing 100070, Peoples R China.
C3 Tianjin University; Tianjin University; Capital Medical University
RP Ji, XY (通讯作者)，Tianjin Univ, Acad Med Engn & Translat Med, Med Coll, Tianjin 300072, Peoples R China.; Wu, XL (通讯作者)，Tianjin Univ, Fac Med, Sch Life Sci, Tianjin 300072, Peoples R China.; Liu, P (通讯作者)，Capital Med Univ, Beijing Tiantan Hosp, Beijing Neurosurg Inst, Dept Intervent Neuroradiol, Beijing 100070, Peoples R China.
EM wuxiaoli@tju.edu.cn; skeletonliu@sina.com; jixiaoyuan@tju.edu.cn
FU National Natural Science Foundation of China; National Natural Science Funds for Excellent Young Scholars [32122044]; Technology & Innovation Commission of Shenzhen Municipality [JCYJ20210324113004010];  [32071322]
CR Abbott NJ, 2006, NAT REV NEUROSCI, V7, P41, DOI 10.1038/nrn1824
   Ablasser A, 2019, SCIENCE, V363, P1055, DOI 10.1126/science.aat8657
   Barber GN, 2015, NAT REV IMMUNOL, V15, P760, DOI 10.1038/nri3921
   Berger G, 2022, P NATL ACAD SCI USA, V119, P0, DOI 10.1073/pnas.2111003119
   Bian W, 2024, ADV SCI, V11, P0, DOI 10.1002/advs.202403116
   Chen H, 2023, NAT COMMUN, V14, P0, DOI 10.1038/s41467-022-35709-0
   Chen LQ, 2022, SCI ADV, V8, P0, DOI 10.1126/sciadv.abo7372
   Chen SQ, 2022, BIOMATERIALS, V288, P0, DOI 10.1016/j.biomaterials.2022.121744
   Chen XY, 2024, NAT CANCER, V5, P0, DOI 10.1038/s43018-024-00760-x
   Del Prete A, 2023, CELL MOL IMMUNOL, V20, P432, DOI 10.1038/s41423-023-00990-6
   Fan YY, 2024, SCI ADV, V10, P0, DOI 10.1126/sciadv.adm9561
   Fan YY, 2021, BIOACT MATER, V6, P4402, DOI 10.1016/j.bioactmat.2021.04.027
   Gao J, 2024, ADV. FUNCT. MATER, V34, P0
   Gao Y, 2023, ACS NANO, V17, P23889, DOI 10.1021/acsnano.3c08174
   Ge XG, 2023, ANGEW CHEM INT EDIT, V62, P0, DOI 10.1002/anie.202305744
   Guo X, 2024, ADV MATER, V36, P0, DOI 10.1002/adma.202313029
   He YL, 2024, EXPLORATION-PRC, V4, P0, DOI 10.1002/EXP.20230164
   Hu ZW, 2024, ADV MATER, V36, P0, DOI 10.1002/adma.202412227
   Ji XY, 2021, NAT COMMUN, V12, P0, DOI 10.1038/s41467-021-21436-5
   Jia HL, 2019, J AM CHEM SOC, V141, P5083, DOI 10.1021/jacs.8b13062
   Jiang J, 2023, ADV MATER, V35, P0, DOI 10.1002/adma.202211701
   Kang Y, 2022, NAT COMMUN, V13, P0, DOI 10.1038/s41467-022-30166-1
   Kloosterman DJ, 2023, CELL, V186, P1627, DOI 10.1016/j.cell.2023.02.020
   Li D, 2024, ADV MATER, V36, P0
   Li QQ, 2022, ACS NANO, V16, P7947, DOI 10.1021/acsnano.2c00732
   Li Z, 2022, SMALL, V18, P0, DOI 10.1002/smll.202105160
   Lin LS, 2018, ANGEW CHEM INT EDIT, V57, P4902, DOI 10.1002/anie.201712027
   Lin XH, 2021, ADV FUNCT MATER, V31, P0, DOI 10.1002/adfm.202101278
   Lin XH, 2020, ANGEW CHEM INT EDIT, V59, P1682, DOI 10.1002/anie.201912768
   Liu D, 2024, ADV MATER, V36, P0, DOI 10.1002/adma.202304845
   Liu LT, 2023, NANO LETT, V23, P3929, DOI 10.1021/acs.nanolett.3c00632
   Liu LT, 2022, CHEM SCI, V13, P12840, DOI 10.1039/d2sc03036e
   Liu ML, 2022, J AM CHEM SOC, V144, P3892, DOI 10.1021/jacs.1c11749
   Nance E, 2022, NAT REV MATER, V7, P314, DOI 10.1038/s41578-021-00394-w
   Niu GL, 2024, NANO TODAY, V56, P0, DOI 10.1016/j.nantod.2024.102286
   Song YB, 2024, ADV FUNCT MATER, V34, P0, DOI 10.1002/adfm.202314568
   Su LC, 2024, NANO LETT, V24, P3727, DOI 10.1021/acs.nanolett.4c00223
   Sun SJ, 2023, BIOMATERIALS, V296, P0, DOI 10.1016/j.biomaterials.2023.122068
   Sun XQ, 2021, NAT NANOTECHNOL, V16, P1260, DOI 10.1038/s41565-021-00962-9
   Terstappen GC, 2021, NAT REV DRUG DISCOV, V20, P362, DOI 10.1038/s41573-021-00139-y
   Tian MZ, 2024, INNOVATION-AMSTERDAM, V5, P0, DOI 10.1016/j.xinn.2023.100548
   Wang RF, 2023, ADV MATER, V35, P0, DOI 10.1002/adma.202306748
   Wang Z, 2018, NAT COMMUN, V9, P0, DOI 10.1038/s41467-018-04953-8
   Wang ZH, 2023, ADV FUNCT MATER, V33, P0, DOI 10.1002/adfm.202212013
   Weller M, 2024, NAT REV DIS PRIMERS, V10, P0, DOI 10.1038/s41572-024-00516-y
   Wu JF, 2024, ADV MATER, V36, P0, DOI 10.1002/adma.202306876
   Xiao TT, 2021, ACS NANO, V15, P20377, DOI 10.1021/acsnano.1c08689
   Xu R, 2024, COORDIN CHEM REV, V501, P0, DOI 10.1016/j.ccr.2023.215519
   Yan J, 2022, ADV MATER, V34, P0, DOI 10.1002/adma.202105783
   Ye JM, 2024, NANO TODAY, V55, P0, DOI 10.1016/j.nantod.2024.102212
   Ye JM, 2024, ADV SCI, V11, P0, DOI 10.1002/advs.202310211
   Ye JM, 2021, SCI CHINA CHEM, V64, P2218, DOI 10.1007/s11426-021-1070-6
   Ye ZH, 2021, J AM CHEM SOC, V143, P15063, DOI 10.1021/jacs.1c04836
   Yuan X, 2023, NAT COMMUN, V14, P0, DOI 10.1038/s41467-023-40954-y
   Zhang DY, 2022, NAT COMMUN, V13, P0, DOI 10.1038/s41467-022-34462-8
   Zhang HY, 2021, SCI ROBOT, V6, P0, DOI 10.1126/scirobotics.aaz9519
   Zhang K, 2023, ADV MATER, V35, P0, DOI 10.1002/adma.202205409
   Zhang WY, 2023, ACS NANO, V17, P18932, DOI 10.1021/acsnano.3c04175
   Zhang YJ, 2024, ANGEW CHEM INT EDIT, V63, P0, DOI 10.1002/adma.202306252
   Zheng Y, 2023, BIOMATERIALS, V293, P0, DOI 10.1016/j.biomaterials.2022.121988
   Zhou L, 2024, CHEM REV, V124, P8597, DOI 10.1021/acs.chemrev.4c00165
   Zhu P, 2023, J AM CHEM SOC, V145, P5803, DOI 10.1021/jacs.2c12942
   Zou Y, 2023, NAT COMMUN, V14, P0, DOI 10.1038/s41467-023-40280-3
   Zou Y, 2022, ADV MATER, V34, P0, DOI 10.1002/adma.202203958
NR 64
TC 1
Z9 1
U1 52
U2 52
PU WILEY-V C H VERLAG GMBH
PI WEINHEIM
PA POSTFACH 101161, 69451 WEINHEIM, GERMANY
SN 1616-301X
EI 1616-3028
J9 ADV FUNCT MATER
JI Adv. Funct. Mater.
PD NOV 9
PY 2024
VL 0
IS 
BP 
EP 
DI 10.1002/adfm.202416265
EA NOV 2024
PG 17
WC Chemistry, Multidisciplinary; Chemistry, Physical; Nanoscience & Nanotechnology; Materials Science, Multidisciplinary; Physics, Applied; Physics, Condensed Matter
SC Chemistry; Science & Technology - Other Topics; Materials Science; Physics
GA M0P0D
UT WOS:001354638200001
DA 2025-02-17
ER

PT J
AU Pandey, S
   Cholak, ME
   Yadali, R
   Sosman, JA
   Tetreault, MP
   Fang, DY
   Pollack, SM
   Gnjatic, S
   Obeng, RC
   Lyerly, HK
   Sonabend, AM
   Guevara-Patiño, JA
   Butterfield, LH
   Zhang, B
   Maecker, HT
   Le Poole, IC
AF Pandey, Surya
   Cholak, Meghan E.
   Yadali, Rishita
   Sosman, Jeffrey A.
   Tetreault, Marie-Pier
   Fang, Deyu
   Pollack, Seth M.
   Gnjatic, Sacha
   Obeng, Rebecca C.
   Lyerly, H. Kim
   Sonabend, Adam M.
   Guevara-Patino, Jose A.
   Butterfield, Lisa H.
   Zhang, Bin
   Maecker, Holden T.
   Le Poole, I. Caroline
TI Immune Assessment Today: Optimizing and Standardizing Efforts to Monitor Immune Responses in Cancer and Beyond
SO CANCERS
LA English
DT Article
DE immune cells; biomarkers; cancer therapy; vaccine; immune monitoring; core facility
ID cytotoxic t-lymphocytes; dendritic cells; glioblastoma; paclitaxel; generation; delivery; vaccine; humans; glioma
AB As part of a symposium, current and former directors of Immune Monitoring cores and investigative oncologists presented insights into the past, present and future of immune assessment. Dr. Gnjatic presented a classification of immune monitoring technologies ranging from universally applicable to experimental protocols, while emphasizing the need for assay harmonization. Dr. Obeng discussed physiologic differences among CD8 T cells that align with anti-tumor responses. Dr. Lyerly presented the Soldano Ferrone lecture, commemorating the passionate tumor immunologist who inspired many, and covered a timeline of monitoring technology development and its importance to immuno-oncology. Dr. Sonabend presented recent achievements in glioblastoma treatment, accentuating the range of monitoring techniques that allowed him to refine patient selection for clinical trials. Dr. Guevara-Patino focused on hypoxia within the tumor environment and stressed that T cell viability is not to be confused with functionality. Dr. Butterfield accentuated monitoring of dendritic cell metabolic (dys)function as a determinant for tumor vaccine success. Lectures were interspersed with select abstract presentations. To summarize the concepts, Dr. Maecker from Stanford led an informative forum discussion, pointing towards the future of immune monitoring. Immune monitoring continues to be a guiding light towards effective immunotherapeutic strategies.
C1 [Pandey, Surya; Cholak, Meghan E.; Yadali, Rishita; Zhang, Bin; Le Poole, I. Caroline] Immunotherapy Assessment Core, Chicago, IL 60611 USA.
   [Sosman, Jeffrey A.; Tetreault, Marie-Pier; Fang, Deyu; Pollack, Seth M.; Sonabend, Adam M.; Zhang, Bin; Le Poole, I. Caroline] Northwestern Univ Chicago, Lurie Comprehens Canc Ctr, Chicago, IL 60611 USA.
   [Gnjatic, Sacha] Icahn Sch Med Mt Sinai, Tisch Canc Inst, Human Immune Monitoring Ctr, New York, NY 10029 USA.
   [Obeng, Rebecca C.] Case Western Reserve Univ, Case Comprehens Canc Ctr, Cleveland Hts, OH 44106 USA.
   [Lyerly, H. Kim] Duke Univ, Ctr Appl Therapeut, Duke Canc Ctr, Durham, NC 27710 USA.
   [Guevara-Patino, Jose A.] Moffit Canc Ctr, Immune Monitoring Core, Tampa, FL 33612 USA.
   [Butterfield, Lisa H.] Merck Res Labs, Boston, MA 02115 USA.
   [Butterfield, Lisa H.] Univ Calif San Francisco, Dept Microbiol & Immunol, San Francisco, CA 94143 USA.
   [Maecker, Holden T.] Stanford Sch Med, Stanford Canc Inst, Human Immune Monitoring Ctr, Stanford, CA 94305 USA.
C3 Northwestern University; Robert H. Lurie Comprehensive Cancer Center; Icahn School of Medicine at Mount Sinai; University System of Ohio; Case Western Reserve University; Duke University; Merck & Company; University of California System; University of California San Francisco; Stanford University; Stanford Cancer Institute
RP Le Poole, IC (通讯作者)，Immunotherapy Assessment Core, Chicago, IL 60611 USA.; Le Poole, IC (通讯作者)，Northwestern Univ Chicago, Lurie Comprehens Canc Ctr, Chicago, IL 60611 USA.; Maecker, HT (通讯作者)，Stanford Sch Med, Stanford Canc Inst, Human Immune Monitoring Ctr, Stanford, CA 94305 USA.
EM surya.pandey@northwestern.edu; meghan.cholak@northwestern.edu; rishita.yadali@northwestern.edu; jeffrey.sosman@nm.org; marie-pier.tetreault@northwestern.edu; fangd@northwestern.edu; seth.pollack@northwestern.edu; sacha.gnjatic@mssm.edu; rebecca.obeng@case.edu; kim.lyerly@duke.edu; adam.sonabend@northwestern.edu; josealejandro.guevara@moffitt.org; lisa.butterfield@ucsf.edu; bin.zhang@northwestern.edu; maecker@stanford.edu; caroline.lepoole@northwestern.edu
FU NCI
CR Adamik J, 2023, NAT COMMUN, V14, P0, DOI 10.1038/s41467-023-42881-4
   Arrieta V, 2021, NEURO-ONCOLOGY, V23, P17, DOI 10.1038/s43018-021-00260-2
   Arrieta VA, 2020, J NEUROSURG, V132, P1667, DOI 10.3171/2019.9.JNS192523
   Biyashev D, 2023, NPJ REGEN MED, V8, P0, DOI 10.1038/s41536-023-00331-1
   Boone PG, 2019, NAT COMMUN, V10, P0, DOI 10.1038/s41467-019-13330-y
   BOYLE TJ, 1993, SURGERY, V114, P218
   Butterfield LH, 1998, J IMMUNOL, V161, P5607
   Butterfield LH, 2008, J IMMUNOTHER, V31, P89, DOI 10.1097/CJI.0b013e318158fce0
   Butterfield LH, 2019, J IMMUNOTHER CANCER, V7, P0, DOI 10.1186/s40425-019-0552-x
   Chaudhary R, 2023, CANCER RES COMMUN, V3, P896, DOI 10.1158/2767-9764.CRC-22-0443
   Chen HX, 2021, CLIN. CANCER RES., V27, P5038, DOI 10.1158/1078-0432.CCR-20-3241
   Chen SQ, 2022, J CLIN INVEST, V132, P0, DOI 10.1172/JCI158800
   Chen X, 2021, FRONT MED-LAUSANNE, V8, P0, DOI 10.3389/fmed.2021.782859
   Chudnovskiy A, 2016, CELL, V167, P444, DOI 10.1016/j.cell.2016.08.076
   Coffey DG, 2023, NAT COMMUN, V14, P0, DOI 10.1038/s41467-023-40966-8
   Conejo-Garcia JR, 2022, IMMUNOL INVEST, V51, P2215, DOI 10.1080/08820139.2022.2096463
   Crosby EJ, 2020, J IMMUNOTHER CANCER, V8, P0, DOI 10.1136/jitc-2020-001662
   Crosby EJ, 2020, CLIN CANCER RES, V26, P4670, DOI 10.1158/1078-0432.CCR-20-0389
   Crosby EJ, 2019, CLIN CANCER RES, V25, P2725, DOI 10.1158/1078-0432.CCR-18-3102
   Dhainaut M, 2022, CELL, V185, P1223, DOI 10.1016/j.cell.2022.02.015
   DIMAIO JM, 1995, CIRCULATION, V92, P202, DOI 10.1161/01.CIR.92.9.202
   Dudley JC, 2016, CLIN CANCER RES, V22, P813, DOI 10.1158/1078-0432.CCR-15-1678
   Dunn GP, 2020, NEURO-ONCOLOGY, V22, P1425, DOI 10.1093/neuonc/noaa154
   Fenton SE, 2023, MOL CANCER RES, V21, P332, DOI 10.1158/1541-7786.MCR-22-0684
   Galon J, 2006, SCIENCE, V313, P1960, DOI 10.1126/science.1129139
   Galsky MD, 2023, NAT MED, V29, P2825, DOI 10.1038/s41591-023-02568-1
   Godsel LM, 2022, J CLIN INVEST, V132, P0, DOI 10.1172/JCI144363
   Gould Andrew, 2021, ONCOTARGET, V12, P2474, DOI 10.18632/oncotarget.28018
   Hooper MJ, 2022, FRONT IMMUNOL, V13, P0, DOI 10.3389/fimmu.2022.1022093
   Im SJ, 2023, P NATL ACAD SCI USA, V120, P0, DOI 10.1073/pnas.2221985120
   Jaishankar D, 2021, CELL STRESS CHAPERON, V26, P845, DOI 10.1007/s12192-021-01229-x
   Johnson M, 2023, CLIN CANCER RES, V29, P4973, DOI 10.1158/1078-0432.CCR-23-0834
   Kalinski P, 2011, IMMUNOL RES, V50, P235, DOI 10.1007/s12026-011-8224-z
   Kharel A, 2023, CELL REP, V42, P0, DOI 10.1016/j.celrep.2023.112649
   Kim KH, 2019, CLIN CANCER RES, V25, P2144, DOI 10.1158/1078-0432.CCR-18-1449
   Kohlhapp FJ, 2012, J IMMUNOL, V188, P3639, DOI 10.4049/jimmunol.1101580
   Kohrt HE, 2016, J IMMUNOTHER CANCER, V4, P0, DOI 10.1186/s40425-016-0118-0
   Larkin CJ, 2022, FRONT IMMUNOL, V13, P0, DOI 10.3389/fimmu.2022.907605
   Lee-Chang C, 2023, J CLIN INVEST, V133, P0, DOI 10.1172/JCI163449
   Lingblom CMD, 2018, J TRANSL MED, V16, P0, DOI 10.1186/s12967-018-1528-1
   Maecker HT, 2008, BMC IMMUNOL, V9, P0, DOI 10.1186/1471-2172-9-9
   Magen A, 2023, NAT MED, V0, P0, DOI DOI 10.1038/s41591-023-02345-0
   Mani N, 2023, FRONT CELL DEV BIOL, V11, P0, DOI 10.3389/fcell.2023.1191774
   Markwell SM, 2022, ACTA NEUROPATHOL, V143, P291, DOI 10.1007/s00401-021-02401-4
   Maurer DM, 2020, CANCER IMMUNOL RES, V8, P1554, DOI 10.1158/2326-6066.CIR-20-0274
   Morse MA, 2008, BLOOD, V112, P610, DOI 10.1182/blood-2008-01-135319
   Morse MA, 2013, ANN SURG, V258, P879, DOI 10.1097/SLA.0b013e318292919e
   Morse MA, 2010, J CLIN INVEST, V120, P3234, DOI 10.1172/JCI42672
   Mortha A, 2022, GASTROENTEROLOGY, V163, P659, DOI 10.1053/j.gastro.2022.05.029
   Müller S, 2018, JCI INSIGHT, V3, P0, DOI 10.1172/jci.insight.98791
   Munson PV, 2023, CANCER RES, V83, P1543, DOI 10.1158/0008-5472.CAN-22-3551
   OSullivan JA, 2023, INT J MOL SCI, V24, P0, DOI 10.3390/ijms24043930
   Perez C, 2024, J LEUKOCYTE BIOL, V115, P306, DOI 10.1093/jleuko/qiad130
   Pituch KC, 2021, P NATL ACAD SCI USA, V118, P0, DOI 10.1073/pnas.2015800118
   Santos PM, 2019, CANCER IMMUNOL RES, V7, P1001, DOI 10.1158/2326-6066.CIR-18-0513
   Schiller JT, 2022, CANCER CELL, V40, P559, DOI 10.1016/j.ccell.2022.05.015
   Seo YD, 2023, JAMA ONCOL, V9, P1660, DOI 10.1001/jamaoncol.2023.4015
   Sonabend AM, 2023, LANCET ONCOL, V24, P509, DOI 10.1016/s1470-2045(23)00112-2
   Sonabend AM, 2019, CLIN CANCER RES, V25, P3750, DOI 10.1158/1078-0432.CCR-19-0932
   Thomas A, 2021, JCI INSIGHT, V6, P0, DOI 10.1172/jci.insight.152014
   Tsuji Takemasa, 2020, ONCOTARGET, V11, P2669, DOI 10.18632/oncotarget.27666
   Tsuji T, 2013, CANCER IMMUNOL RES, V1, P340, DOI 10.1158/2326-6066.CIR-13-0089
   Wang SN, 2023, AM J CANCER RES, V13, P4222
   Wang YF, 2023, NAT COMMUN, V14, P0, DOI 10.1038/s41467-023-41282-x
   Whiteside T, 2023, J IMMUNOTHER CANCER, V11, P0, DOI 10.1136/jitc-2023-006761
   Wu H, 2023, NAT COMMUN, V14, P0, DOI 10.1038/s41467-023-42634-3
   Zhang C, 2023, FRONT AGING-LAUSANNE, V4, P0, DOI 10.3389/fragi.2023.1192149
   Zhang DY, 2020, CLIN CANCER RES, V26, P477, DOI 10.1158/1078-0432.CCR-19-2182
   Zhang JY, 2019, J IMMUNOTHER CANCER, V7, P0, DOI 10.1186/s40425-019-0693-y
   Zhao J, 2019, NAT MED, V25, P462, DOI 10.1038/s41591-019-0349-y
NR 70
TC 0
Z9 0
U1 2
U2 11
PU MDPI
PI BASEL
PA ST ALBAN-ANLAGE 66, CH-4052 BASEL, SWITZERLAND
SN 
EI 2072-6694
J9 CANCERS
JI Cancers
PD FEB 15
PY 2024
VL 16
IS 3
BP 
EP 
DI 10.3390/cancers16030475
PG 14
WC Oncology
SC Oncology
GA HQ4L5
UT WOS:001160958800001
PM 38339227
DA 2025-02-17
ER

PT J
AU Stepanenko, AA
   Sosnovtseva, AO
   Valikhov, MP
   Chernysheva, AA
   Abramova, OV
   Pavlov, KA
   Chekhonin, VP
AF Stepanenko, Aleksei A.
   Sosnovtseva, Anastasiia O.
   Valikhov, Marat P.
   Chernysheva, Anastasia A.
   Abramova, Olga V.
   Pavlov, Konstantin A.
   Chekhonin, Vladimir P.
TI Systemic and local immunosuppression in glioblastoma and its prognostic significance
SO FRONTIERS IN IMMUNOLOGY
LA English
DT Review
DE glioblastoma; glioma; lymphopenia; macrophages; myeloid-derived suppressor cells; natural killer cells; neutrophil-to-lymphocyte ratio; regulatory T cells
ID to-lymphocyte ratio; tumor-infiltrating lymphocytes; newly-diagnosed glioblastoma; preoperative neutrophil; clinical-trials; cell subpopulations; mass cytometry; brain-tumors; concurrent chemoradiotherapy; adjuvant temozolomide
AB The effectiveness of tumor therapy, especially immunotherapy and oncolytic virotherapy, critically depends on the activity of the host immune cells. However, various local and systemic mechanisms of immunosuppression operate in cancer patients. Tumor-associated immunosuppression involves deregulation of many components of immunity, including a decrease in the number of T lymphocytes (lymphopenia), an increase in the levels or ratios of circulating and tumor-infiltrating immunosuppressive subsets [e.g., macrophages, microglia, myeloid-derived suppressor cells (MDSCs), and regulatory T cells (Tregs)], as well as defective functions of subsets of antigen-presenting, helper and effector immune cell due to altered expression of various soluble and membrane proteins (receptors, costimulatory molecules, and cytokines). In this review, we specifically focus on data from patients with glioblastoma/glioma before standard chemoradiotherapy. We discuss glioblastoma-related immunosuppression at baseline and the prognostic significance of different subsets of circulating and tumor-infiltrating immune cells (lymphocytes, CD4+ and CD8+ T cells, Tregs, natural killer (NK) cells, neutrophils, macrophages, MDSCs, and dendritic cells), including neutrophil-to-lymphocyte ratio (NLR), focus on the immune landscape and prognostic significance of isocitrate dehydrogenase (IDH)-mutant gliomas, proneural, classical and mesenchymal molecular subtypes, and highlight the features of immune surveillance in the brain. All attempts to identify a reliable prognostic immune marker in glioblastoma tissue have led to contradictory results, which can be explained, among other things, by the unprecedented level of spatial heterogeneity of the immune infiltrate and the significant phenotypic diversity and (dys)functional states of immune subpopulations. High NLR is one of the most repeatedly confirmed independent prognostic factors for shorter overall survival in patients with glioblastoma and carcinoma, and its combination with other markers of the immune response or systemic inflammation significantly improves the accuracy of prediction; however, more prospective studies are needed to confirm the prognostic/predictive power of NLR. We call for the inclusion of dynamic assessment of NLR and other blood inflammatory markers (e.g., absolute/total lymphocyte count, platelet-to-lymphocyte ratio, lymphocyte-to-monocyte ratio, systemic immune-inflammation index, and systemic immune response index) in all neuro-oncology studies for rigorous evaluation and comparison of their individual and combinatorial prognostic/predictive significance and relative superiority.
C1 [Stepanenko, Aleksei A.; Sosnovtseva, Anastasiia O.; Valikhov, Marat P.; Chernysheva, Anastasia A.; Abramova, Olga V.; Pavlov, Konstantin A.; Chekhonin, Vladimir P.] Minist Hlth Russian Federat, Dept Fundamental & Appl Neurobiol, VP Serbsky Natl Med Res Ctr Psychiat & Narcol, Moscow, Russia.
   [Stepanenko, Aleksei A.; Valikhov, Marat P.; Chekhonin, Vladimir P.] NI Pirogov Russian Natl Res Med Univ, Inst Translat Med, Dept Med Nanobiotechnol, Minist Hlth Russian Federat, Moscow, Russia.
   [Sosnovtseva, Anastasiia O.] Engelhardt Inst Mol Biol, Russian Acad Sci, Ctr Precis Genome Editing & Genet Technol Biomed, Moscow, Russia.
C3 Ministry of Health of the Russian Federation; Ministry of Health of the Russian Federation; Pirogov Russian National Research Medical University; Russian Academy of Sciences; Engelhardt Institute of Molecular Biology, RAS
RP Stepanenko, AA (通讯作者)，Minist Hlth Russian Federat, Dept Fundamental & Appl Neurobiol, VP Serbsky Natl Med Res Ctr Psychiat & Narcol, Moscow, Russia.; Stepanenko, AA (通讯作者)，NI Pirogov Russian Natl Res Med Univ, Inst Translat Med, Dept Med Nanobiotechnol, Minist Hlth Russian Federat, Moscow, Russia.
EM a.a.stepanenko@gmail.com
FU Russian Science Foundation10.13039/501100006769
CR Agosti E, 2023, INT J MOL SCI, V24, P0, DOI 10.3390/ijms242015037
   Agrawal L, 2018, SEMIN CANCER BIOL, V52, P26, DOI 10.1016/j.semcancer.2017.12.008
   Ahn S, 2023, CANCER MED-US, V12, P6778, DOI 10.1002/cam4.5467
   Alban TJ, 2018, JCI INSIGHT, V3, P0, DOI 10.1172/jci.insight.122264
   Albulescu R, 2013, MEDIAT INFLAMM, V2013, P0, DOI 10.1155/2013/979748
   Alexiou GA, 2014, NEUROIMMUNOL NEUROINFLAMM, V1, P131, DOI 10.4103/2347-8659.143666
   Amankulor NM, 2017, GENE DEV, V31, P774, DOI 10.1101/gad.294991.116
   Andersen BM, 2022, CURR OPIN NEUROL, V35, P803, DOI 10.1097/WCO.0000000000001118
   Asl NS, 2023, INT IMMUNOPHARMACOL, V120, P0, DOI 10.1016/j.intimp.2023.110345
   Atai NA, 2011, IMMUNOLOGY, V132, P39, DOI 10.1111/j.1365-2567.2010.03335.x
   Auezova R, 2016, ONCOTARGETS THER, V9, P6111, DOI 10.2147/OTT.S113606
   Avril T, 2011, IMMUNOTHERAPY-UK, V3, P42, DOI 10.2217/IMT.11.39
   Bagley SJ, 2022, CLIN CANCER RES, V28, P594, DOI 10.1158/1078-0432.CCR-21-2750
   Balta S, 2014, J NEURO-ONCOL, V117, P195, DOI 10.1007/s11060-013-1355-4
   Bambury RM, 2013, J NEURO-ONCOL, V114, P149, DOI 10.1007/s11060-013-1164-9
   Bao YF, 2018, WORLD NEUROSURG, V119, PE710, DOI 10.1016/j.wneu.2018.07.252
   Barcia C, 2009, AM J PATHOL, V175, P786, DOI 10.2353/ajpath.2009.081034
   Barnes TA, 2017, BRIT J CANCER, V117, P451, DOI 10.1038/bjc.2017.220
   Sacdalan DB, 2018, ONCOTARGETS THER, V11, P955, DOI 10.2147/OTT.S153290
   Benschop RJ, 1996, BRAIN BEHAV IMMUN, V10, P77, DOI 10.1006/brbi.1996.0009
   Berghoff AS, 2017, NEURO-ONCOLOGY, V19, P1460, DOI 10.1093/neuonc/nox054
   Berghoff AS, 2015, NEURO-ONCOLOGY, V17, P1064, DOI 10.1093/neuonc/nou307
   Bertaut A, 2016, ONCOTARGET, V7, P70948, DOI 10.18632/oncotarget.10898
   BHONDELEY MK, 1988, J NEUROSURG, V68, P589, DOI 10.3171/jns.1988.68.4.0589
   Bispo RG, 2023, WORLD NEUROSURG, V175, P137, DOI 10.1016/j.wnEu.2023.04.086
   Böttcher M, 2018, ONCOIMMUNOLOGY, V7, P0, DOI 10.1080/2162402X.2018.1445454
   BOKER DK, 1984, CLIN NEUROPATHOL, V3, P143
   Bouffet E, 2023, NEW ENGL J MED, V389, P1108, DOI 10.1056/NEJMoa2303815
   Boussiotis VA, 2018, ONCOGENE, V37, P1121, DOI 10.1038/s41388-017-0024-z
   Brennan CW, 2013, CELL, V155, P462, DOI 10.1016/j.cell.2013.09.034
   Brenner A, 2019, ONCOLOGY-BASEL, V97, P255, DOI 10.1159/000500926
   BROOKS WH, 1978, ANN NEUROL, V4, P219, DOI 10.1002/ana.410040305
   Bunse L, 2018, NAT MED, V24, P1192, DOI 10.1038/s41591-018-0095-6
   Buonacera A, 2022, INT J MOL SCI, V23, P0, DOI 10.3390/ijms23073636
   Buonfiglioli A, 2021, ACTA NEUROPATHOL COM, V9, P0, DOI 10.1186/s40478-021-01156-z
   Burger MC, 2023, NEURO-ONCOLOGY, V25, P2058, DOI 10.1093/neuonc/noad087
   Candéias SM, 2016, ANTI-CANCER AGENT ME, V16, P101, DOI 10.2174/1871520615666150824153523
   Cao C, 2023, J NEUROPATH EXP NEUR, V82, P921, DOI 10.1093/jnen/nlad072
   Cata JP, 2017, J CLIN NEUROSCI, V35, P82, DOI 10.1016/j.jocn.2016.10.006
   Cata JP, 2018, J CLIN NEUROSCI, V51, P46, DOI 10.1016/j.jocn.2018.02.022
   Ceccarelli M, 2016, CELL, V164, P550, DOI 10.1016/j.cell.2015.12.028
   Chen JR, 2016, MEDICINE, V95, P0, DOI 10.1097/MD.0000000000002583
   Chen XQ, 2021, FRONT ONCOL, V11, P0, DOI 10.3389/fonc.2021.746976
   Chevrier S, 2017, CELL, V169, P736, DOI 10.1016/j.cell.2017.04.016
   Chim ST, 2021, J NEUROIMMUNOL, V361, P0, DOI 10.1016/j.jneuroim.2021.577754
   Chitadze G, 2017, ONCOIMMUNOLOGY, V6, P0, DOI 10.1080/2162402X.2017.1358839
   Cho KM, 2017, ONCOTARGET, V8, P2329, DOI 10.18632/oncotarget.13731
   Chongsathidkiet P, 2018, NAT MED, V24, P1459, DOI 10.1038/s41591-018-0135-2
   Clavreul A, 2021, CANCERS, V13, P0, DOI 10.3390/cancers13225778
   Coleman N, 2018, J NEURO-ONCOL, V139, P107, DOI 10.1007/s11060-018-2847-z
   Cortellini A, 2022, CANCER-AM CANCER SOC, V128, P3067, DOI 10.1002/cncr.34348
   Crane CA, 2012, NEURO-ONCOLOGY, V14, P584, DOI 10.1093/neuonc/nos014
   Cupp MA, 2020, BMC MED, V18, P0, DOI 10.1186/s12916-020-01817-1
   Dan JQ, 2020, BREAST CANCER-TOKYO, V27, P982, DOI 10.1007/s12282-020-01096-x
   de la Fuente MI, 2022, CURR OPIN NEUROL, V35, P787, DOI 10.1097/WCO.0000000000001111
   de Ruiter EJ, 2017, ONCOIMMUNOLOGY, V6, P0, DOI 10.1080/2162402X.2017.1356148
   Deng DVY, 2023, NEURO-ONCOL ADV, V5, P0, DOI 10.1093/noajnl/vdad083
   Devine RD, 2021, CLIN LAB MED, V41, P297, DOI 10.1016/j.cll.2021.03.008
   Dhodapkar KM, 2004, INT J CANCER, V109, P893, DOI 10.1002/ijc.20050
   Dix AR, 1999, J NEUROIMMUNOL, V100, P216, DOI 10.1016/S0165-5728(99)00203-9
   Domenis R, 2017, PLOS ONE, V12, P0, DOI 10.1371/journal.pone.0169932
   Donskov F, 2013, SEMIN CANCER BIOL, V23, P200, DOI 10.1016/j.semcancer.2013.02.001
   Doucette T, 2013, CANCER IMMUNOL RES, V1, P112, DOI 10.1158/2326-6066.CIR-13-0028
   Duan XZ, 2023, BMC CANCER, V23, P0, DOI 10.1186/s12885-023-10889-0
   Dubinski D, 2016, NEURO-ONCOLOGY, V18, P807, DOI 10.1093/neuonc/nov280
   El Andaloussi A, 2007, J NEURO-ONCOL, V83, P145, DOI 10.1007/s11060-006-9314-y
   Fazzari FGT, 2022, CRIT REV ONCOL HEMAT, V169, P0, DOI 10.1016/j.critrevonc.2021.103540
   Fecci PE, 2006, CANCER RES, V66, P3294, DOI 10.1158/0008-5472.CAN-05-3773
   Fest J, 2018, SCI REP-UK, V8, P0, DOI 10.1038/s41598-018-28646-w
   Fossati G, 1999, ACTA NEUROPATHOL, V98, P349, DOI 10.1007/s004010051093
   Frederico SC, 2023, FRONT IMMUNOL, V14, P0, DOI 10.3389/fimmu.2023.1057567
   Friedrich M, 2023, NEURO-ONCOLOGY, V25, P263, DOI 10.1093/neuonc/noac138
   Friedrich M, 2021, NAT CANCER, V2, P723, DOI 10.1038/s43018-021-00201-z
   Gabrusiewicz K, 2016, JCI INSIGHT, V1, P0, DOI 10.1172/jci.insight.85841
   Galluzzi L, 2018, ONCOIMMUNOLOGY, V7, P0, DOI 10.1080/2162402X.2018.1528815
   Galluzzi L, 2015, CANCER CELL, V28, P690, DOI 10.1016/j.ccell.2015.10.012
   Galon J, 2014, J PATHOL, V232, P199, DOI 10.1002/path.4287
   Gan YJ, 2019, WORLD NEUROSURG, V127, PE261, DOI 10.1016/j.wneu.2019.03.085
   Gao J, 2022, ILIVER, V1, P81, DOI 10.1016/j.iliver.2022.06.002
   Gao SM, 2023, FRONT ONCOL, V12, P0, DOI 10.3389/fonc.2022.1065606
   Gardam B, 2023, FRONT IMMUNOL, V14, P0, DOI 10.3389/fimmu.2023.1261257
   Garrett C, 2021, PLOS ONE, V16, P0, DOI 10.1371/journal.pone.0252614
   Geng YT, 2015, CELL PHYSIOL BIOCHEM, V37, P1560, DOI 10.1159/000438523
   Getzler I, 2018, BMC UROL, V18, P0, DOI 10.1186/s12894-018-0404-x
   Ghanem P, 2023, FRONT MED-LAUSANNE, V10, P0, DOI 10.3389/fmed.2023.1254955
   Gielen PR, 2015, J NEUROPATH EXP NEUR, V74, P390, DOI 10.1097/NEN.0000000000000183
   Gieryng A, 2017, LAB INVEST, V97, P498, DOI 10.1038/labinvest.2017.19
   Girardi F, 2021, NEURO-ONCOLOGY, V23, P1765, DOI 10.1093/neuonc/noab067
   Glasson Y, 2023, FRONT IMMUNOL, V13, P0, DOI 10.3389/fimmu.2022.1011617
   Glasson Y, 2023, SEMIN IMMUNOPATHOL, V45, P17, DOI 10.1007/s00281-022-00978-w
   Goksu M, 2023, CERRAHPASA MED J, V47, P19, DOI 10.5152/cjm.2022.21062
   Gonzalez H, 2018, GENE DEV, V32, P1267, DOI 10.1101/gad.314617.118
   Pimenta MGT, 2021, BRAIN PATHOL, V31, P365, DOI 10.1111/bpa.12927
   Gousias K, 2010, J NEUROIMMUNOL, V226, P136, DOI 10.1016/j.jneuroim.2010.05.027
   Grabowski MM, 2021, J NEURO-ONCOL, V151, P3, DOI 10.1007/s11060-020-03483-y
   Guishard AF, 2018, J CLIN NEUROSCI, V47, P28, DOI 10.1016/j.jocn.2017.10.001
   Guo X, 2022, BRAIN SCI, V12, P0, DOI 10.3390/brainsci12050675
   Guo YS, 2022, CANCERS, V14, P0, DOI 10.3390/cancers14215297
   Gustafson MP, 2010, NEURO-ONCOLOGY, V12, P631, DOI 10.1093/neuonc/noq001
   Guthrie GJK, 2013, CRIT REV ONCOL HEMAT, V88, P218, DOI 10.1016/j.critrevonc.2013.03.010
   Habashy KJ, 2022, BRIT J CANCER, V127, P976, DOI 10.1038/s41416-022-01864-w
   Haksoyler V, 2021, BIOMARK MED, V15, P851, DOI 10.2217/bmm-2021-0271
   Han S, 2014, BRIT J CANCER, V110, P2560, DOI 10.1038/bjc.2014.162
   Han S, 2015, BMC CANCER, V15, P0, DOI 10.1186/s12885-015-1629-7
   Hao YF, 2019, WORLD NEUROSURG, V128, PE427, DOI 10.1016/j.wneu.2019.04.169
   Harlay V, 2021, NEURO-ONCOLOGY, V23, P153
   Harshyne LA, 2016, NEURO-ONCOLOGY, V18, P206, DOI 10.1093/neuonc/nov107
   Hartmann FJ, 2019, CELL REP, V28, P819, DOI 10.1016/j.celrep.2019.06.049
   He K, 2022, FEBS OPEN BIO, V12, P1268, DOI 10.1002/2211-5463.13445
   He Q, 2021, FRONT ONCOL, V11, P0, DOI 10.3389/fonc.2021.671811
   He XF, 2022, THER ADV NEUROL DISO, V15, P0, DOI 10.1177/17562864221114355
   Heffron TP, 2016, J MED CHEM, V59, P10030, DOI 10.1021/acs.jmedchem.6b00618
   Heimberger AB, 2008, CLIN CANCER RES, V14, P5166, DOI 10.1158/1078-0432.CCR-08-0320
   Hervas-Corpion Irati, 2023, INT REV CELL MOL BIOL, V379, P169, DOI 10.1016/bs.ircmb.2023.04.001
   Himes BT, 2021, FRONT ONCOL, V11, P0, DOI 10.3389/fonc.2021.770561
   Hsu EJ, 2022, FRONT ONCOL, V12, P0, DOI 10.3389/fonc.2022.1000280
   Hu XT, 2020, CELL RES, V30, P229, DOI 10.1038/s41422-020-0287-8
   Hunn MK, 2012, CLIN CANCER RES, V18, P6446, DOI 10.1158/1078-0432.CCR-12-0704
   Ibrahim EM, 2014, BREAST CANCER RES TR, V148, P467, DOI 10.1007/s10549-014-3185-2
   Ince LM, 2019, FRONT IMMUNOL, V9, P0, DOI 10.3389/fimmu.2018.03143
   Innocenti L, 2023, GENES-BASEL, V14, P0, DOI 10.3390/genes14020501
   Iyer A, 2022, FRONT IMMUNOL, V13, P0, DOI 10.3389/fimmu.2022.815828
   Jacobs JFM, 2010, J NEUROIMMUNOL, V225, P195, DOI 10.1016/j.jneuroim.2010.05.020
   Jain P, 2023, CUREUS J MED SCIENCE, V15, P0, DOI 10.7759/cureus.46089
   Jarmuzek P, 2023, CANCERS, V15, P0, DOI 10.3390/cancers15133339
   Jia QZ, 2015, INT J CLIN EXP MED, V8, P1803
   Johnson PJ, 2021, BRIT J CANCER, V125, P714, DOI 10.1038/s41416-021-01445-3
   Kaffes I, 2019, ONCOIMMUNOLOGY, V8, P0, DOI 10.1080/2162402X.2019.1655360
   Kang DX, 2023, J CANCER RES CLIN, V0, P0, DOI DOI 10.1007/s00432-023-05504-5
   Kao C, 2021, CLIN LUNG CANCER, V22, P500, DOI 10.1016/j.cllc.2021.03.017
   Karimi E, 2023, NATURE, V614, P555, DOI 10.1038/s41586-022-05680-3
   Kast RE, 2017, TUMOR BIOL, V39, P0, DOI 10.1177/1010428317699797
   Kaya Vildan, 2017, ASIAN PAC J CANCER PREV, V18, P3287
   Khan F, 2023, J CLIN INVEST, V133, P0, DOI 10.1172/JCI163446
   Kilburn LB, 2024, NAT MED, V30, P207, DOI 10.1038/s41591-023-02668-y
   Kim JY, 2020, BMC CANCER, V20, P0, DOI 10.1186/s12885-020-07700-9
   Kim Y, 2023, NEURO-ONCOLOGY, V25, P1658, DOI 10.1093/neuonc/noad036
   Kim YH, 2012, BRIT J NEUROSURG, V26, P21, DOI 10.3109/02688697.2011.584986
   Kirilovsky A, 2016, INT IMMUNOL, V28, P373, DOI 10.1093/intimm/dxw021
   Klemm F, 2020, CELL, V181, P1643, DOI 10.1016/j.cell.2020.05.007
   Kmiecik J, 2013, J NEUROIMMUNOL, V264, P71, DOI 10.1016/j.jneuroim.2013.08.013
   Kohanbash G, 2017, J CLIN INVEST, V127, P1425, DOI 10.1172/JCI90644
   Kole AJ, 2016, CANCER-AM CANCER SOC, V122, P2364, DOI 10.1002/cncr.30063
   Kong DS, 2017, ONCOTARGET, V8, P7003, DOI 10.18632/oncotarget.12273
   Kumar A, 2022, FRONT IMMUNOL, V13, P0, DOI 10.3389/fimmu.2022.901277
   Kumar R, 2006, ONCOL REP, V15, P1513
   Laaker C, 2023, FRONT IMMUNOL, V14, P0, DOI 10.3389/fimmu.2023.1233908
   Le Rhun E, 2022, NEURO-ONCOLOGY, V24, P1533, DOI 10.1093/neuonc/noac070
   Lee CC, 2022, BRAIN SCI, V12, P0, DOI 10.3390/brainsci12091144
   Lei YY, 2019, WORLD J SURG ONCOL, V17, P0, DOI 10.1186/s12957-019-1686-5
   Li J, 2017, ONCOTARGET, V8, P15621, DOI 10.18632/oncotarget.14919
   Li KKW, 2019, NEURO-ONCOL ADV, V1, P0, DOI 10.1093/noajnl/vdz015
   Li LL, 2023, KAOHSIUNG J MED SCI, V39, P842, DOI 10.1002/kjm2.12694
   Li XF, 2015, SCI REP-UK, V5, P0, DOI 10.1038/srep14757
   Li YT, 2022, INT J MOL SCI, V23, P0, DOI 10.3390/ijms23031311
   Li Z, 2016, INT J BIOCHEM CELL B, V81, P1, DOI 10.1016/j.biocel.2016.09.013
   Liang J, 2014, CLIN CANCER RES, V20, P187, DOI 10.1158/1078-0432.CCR-13-1279
   Liu CC, 2022, LAB INVEST, V102, P762, DOI 10.1038/s41374-022-00778-8
   Liu D, 2018, CELL PHYSIOL BIOCHEM, V46, P1595, DOI 10.1159/000489207
   Lohr J, 2011, CLIN CANCER RES, V17, P4296, DOI 10.1158/1078-0432.CCR-10-2557
   Lopes M, 2018, J NEURO-ONCOL, V136, P173, DOI 10.1007/s11060-017-2641-3
   Lu HR, 2024, CLIN TRANSL ONCOL, V26, P1106, DOI 10.1007/s12094-023-03313-3
   Lv YJ, 2019, CLIN NEUROL NEUROSUR, V181, P24, DOI 10.1016/j.clineuro.2019.03.017
   Ma LH, 2020, CANCER MANAG RES, V12, P9429, DOI 10.2147/CMAR.S267523
   Maas SLN, 2019, WORLD NEUROSURG, V126, PE1081, DOI 10.1016/j.wneu.2019.03.053
   Madkouri R, 2017, ONCOIMMUNOLOGY, V6, P0, DOI 10.1080/2162402X.2017.1321186
   Magri S, 2021, CANCERS, V13, P0, DOI 10.3390/cancers13246178
   Malta TM, 2024, CANCER RES, V84, P741, DOI 10.1158/0008-5472.CAN-23-2093
   Malta TM, 2018, NEURO-ONCOLOGY, V20, P608, DOI 10.1093/neuonc/nox183
   Marini A, 2020, CLIN NEUROL NEUROSUR, V197, P0, DOI 10.1016/j.clineuro.2020.106162
   Martinez-Lage M, 2019, ACTA NEUROPATHOL COM, V7, P0, DOI 10.1186/s40478-019-0803-6
   Mason M, 2017, J NEURO-ONCOL, V132, P463, DOI 10.1007/s11060-017-2395-y
   Massara M, 2017, FRONT IMMUNOL, V8, P0, DOI 10.3389/fimmu.2017.01349
   Mauldin IS, 2021, CELLS-BASEL, V10, P0, DOI 10.3390/cells10123378
   McNamara MG, 2014, J NEURO-ONCOL, V117, P147, DOI 10.1007/s11060-014-1366-9
   Mei ZB, 2017, CANCER TREAT REV, V58, P1, DOI 10.1016/j.ctrv.2017.05.005
   Mellinghoff IK, 2023, NEW ENGL J MED, V389, P589, DOI 10.1056/NEJMoa2304194
   Melloni A, 2023, FRONT NEUROSCI-SWITZ, V17, P0, DOI 10.3389/fnins.2023.1184049
   Mendez JS, 2016, J NEURO-ONCOL, V127, P329, DOI 10.1007/s11060-015-2037-1
   Ménétrier-Caux C, 2019, J IMMUNOTHER CANCER, V7, P0, DOI 10.1186/s40425-019-0549-5
   Messiaen J, 2023, FRONT IMMUNOL, V14, P0, DOI 10.3389/fimmu.2023.1227126
   Mi YJ, 2020, FRONT IMMUNOL, V11, P0, DOI 10.3389/fimmu.2020.00737
   Miller KD, 2021, CA-CANCER J CLIN, V71, P381, DOI 10.3322/caac.21693
   Mishalian I, 2017, IMMUNOBIOLOGY, V222, P82, DOI 10.1016/j.imbio.2016.02.001
   Mjaess G, 2021, ACTA ONCOL, V60, P704, DOI 10.1080/0284186X.2021.1886323
   Moffet Joel J D, 2023, NEUROONCOL ADV, V5, Pvdad142, DOI 10.1093/noajnl/vdad142
   Mohme M, 2018, CLIN CANCER RES, V24, P4187, DOI 10.1158/1078-0432.CCR-17-2617
   Moody CL, 2014, PHARMACEUTICALS-BASE, V7, P797, DOI 10.3390/ph7070797
   Mowforth OD, 2023, FRONT MED-LAUSANNE, V10, P0, DOI 10.3389/fmed.2023.1166104
   Mur P, 2013, ACTA NEUROPATHOL, V126, P277, DOI 10.1007/s00401-013-1130-9
   Nasany RA, 2023, CURR NEUROL NEUROSCI, V23, P225, DOI 10.1007/s11910-023-01265-3
   Nemoto T, 2021, MOL CLIN ONCOL, V14, P0, DOI 10.3892/mco.2021.2269
   Nindra U, 2022, THORAC CANCER, V13, P3058, DOI 10.1111/1759-7714.14646
   Notarangelo G, 2022, SCIENCE, V377, P1519, DOI 10.1126/science.abj5104
   Noushmehr H, 2010, CANCER CELL, V17, P510, DOI 10.1016/j.ccr.2010.03.017
   Novin Kambiz, 2023, ASIAN PAC J CANCER PREV, V24, P61, DOI 10.31557/APJCP.2023.24.1.61
   Ogino H, 2022, J CLIN INVEST, V132, P0, DOI 10.1172/JCI151239
   Orrego Enrique, 2018, CNS ONCOL, V7, PCNS21, DOI 10.2217/cns-2017-0037
   Osborn I, 2010, J NEUROSURG ANESTH, V22, P187, DOI 10.1097/ANA.0b013e3181d48846
   Pal S, 2014, NUCLEIC ACIDS RES, V42, P0, DOI 10.1093/nar/gku121
   PALMA L, 1978, J NEUROSURG, V49, P854, DOI 10.3171/jns.1978.49.6.0854
   Paramanathan A, 2014, SURG ONCOL, V23, P31, DOI 10.1016/j.suronc.2013.12.001
   Parks KR, 2012, SURG INFECT, V13, P300, DOI 10.1089/sur.2012.161
   Peracoli MTS, 1999, ARQ NEURO-PSIQUIAT, V57, P539, DOI 10.1590/S0004-282X1999000400001
   Phillips HS, 2006, CANCER CELL, V9, P157, DOI 10.1016/j.ccr.2006.02.019
   Pinton L, 2019, J IMMUNOTHER CANCER, V7, P0, DOI 10.1186/s40425-019-0536-x
   POLLARD K, 1987, J HISTOCHEM CYTOCHEM, V35, P1329, DOI 10.1177/35.11.3309048
   Poon CC, 2017, BRAIN, V140, P1548, DOI 10.1093/brain/aww355
   Prins RM, 2011, CLIN CANCER RES, V17, P1603, DOI 10.1158/1078-0432.CCR-10-2563
   Privorotskiy A, 2020, NEURO-ONCOL ADV, V2, P0, DOI 10.1093/noajnl/vdaa123
   Prosniak M, 2013, CLIN CANCER RES, V19, P3776, DOI 10.1158/1078-0432.CCR-12-1940
   Ptacek J, 2020, LAB INVEST, V100, P1111, DOI 10.1038/s41374-020-0417-4
   Quail DF, 2022, J EXP MED, V219, P0, DOI 10.1084/jem.20220011
   Rapp M, 2006, J NEUROSURG, V105, P41, DOI 10.3171/jns.2006.105.1.41
   Raychaudhuri B, 2011, NEURO-ONCOLOGY, V13, P591, DOI 10.1093/neuonc/nor042
   Richardson LG, 2022, NEUROSURG FOCUS, V52, P0, DOI 10.3171/2021.11.FOCUS21604
   Richardson LG, 2020, ONCOIMMUNOLOGY, V9, P0, DOI 10.1080/2162402X.2020.1806662
   da Silva LHR, 2022, BIOMEDICINES, V10, P0, DOI 10.3390/biomedicines10020400
   Rodrigues JC, 2010, NEURO-ONCOLOGY, V12, P351, DOI 10.1093/neuonc/nop023
   ROSSI ML, 1989, ACTA NEUROPATHOL, V78, P189, DOI 10.1007/BF00688208
   Rugambwa TK, 2023, FRONT ONCOL, V13, P0, DOI 10.3389/fonc.2023.1181248
   Rutledge WC, 2013, CLIN CANCER RES, V19, P4951, DOI 10.1158/1078-0432.CCR-13-0551
   SAFDARI H, 1985, SURG NEUROL, V23, P221, DOI 10.1016/0090-3019(85)90086-2
   Sagiv JY, 2015, CELL REP, V10, P562, DOI 10.1016/j.celrep.2014.12.039
   Sahaf B, 2021, CLIN CANCER RES, V27, P5062, DOI 10.1158/1078-0432.CCR-21-2052
   Saito T, 2018, NEUROSURG REV, V41, P621, DOI 10.1007/s10143-017-0903-3
   Saito T, 2016, NAT MED, V22, P679, DOI 10.1038/nm.4086
   Salacz ME, 2016, ONCOTARGETS THER, V9, P2535, DOI 10.2147/OTT.S100407
   Sankowski R, 2024, NAT MED, V30, P0, DOI 10.1038/s41591-023-02673-1
   Sarkaria JN, 2018, NEURO-ONCOLOGY, V20, P184, DOI 10.1093/neuonc/nox175
   Sayour EJ, 2015, CANCER IMMUNOL IMMUN, V64, P419, DOI 10.1007/s00262-014-1651-7
   Scherm A, 2023, INT J CANCER, V152, P2373, DOI 10.1002/ijc.34433
   Schernberg A, 2018, CLIN TRANSL RAD ONCO, V10, P47, DOI 10.1016/j.ctro.2018.04.002
   SCHIFFER D, 1979, TUMORI J, V65, P119, DOI 10.1177/030089167906500114
   Sedef AM, 2021, EURASIAN J MED INVESTIG, V5, P107, DOI 10.14744/ejmi.2021.12734
   Serban GM, 2023, CUREUS, V15, P0, DOI 10.7759/cureus.43802
   Shan F, 2022, TRENDS CANCER, V8, P944, DOI 10.1016/j.trecan.2022.06.008
   Shang B, 2015, SCI REP-UK, V5, P0, DOI 10.1038/srep15179
   Sharma Prashasti, 2023, ASIAN PAC J CANCER PREV, V24, P3487, DOI 10.31557/APJCP.2023.24.10.3487
   Shaul ME, 2019, NAT REV CLIN ONCOL, V16, P601, DOI 10.1038/s41571-019-0222-4
   Sidiropoulos DN, 2022, JCI INSIGHT, V7, P0, DOI 10.1172/jci.insight.160398
   Simoni Y, 2018, CURR OPIN IMMUNOL, V51, P187, DOI 10.1016/j.coi.2018.03.023
   Singh K, 2022, CLIN CANCER RES, V28, P585, DOI 10.1158/1078-0432.CCR-21-2681
   Sobhani N, 2023, BIOMEDICINES, V11, P0, DOI 10.3390/biomedicines11020311
   Song AJ, 2021, NEURO-ONCOL ADV, V3, P0, DOI 10.1093/noajnl/vdab153
   Song E, 2020, NATURE, V577, P689, DOI 10.1038/s41586-019-1912-x
   Sorensen MD, 2018, NEUROPATH APPL NEURO, V44, P185, DOI 10.1111/nan.12428
   Stepanenko AA, 2024, FRONT IMMUNOL, V15, P0, DOI 10.3389/fimmu.2024.1326757
   Stepanenko AA, 2019, BIOMEDICINES, V7, P0, DOI 10.3390/biomedicines7040092
   Stepanenko AA, 2018, CANCERS, V10, P0, DOI 10.3390/cancers10120492
   Stupp R, 2005, NEW ENGL J MED, V352, P987, DOI 10.1056/NEJMoa043330
   Stupp R, 2009, LANCET ONCOL, V10, P459, DOI 10.1016/S1470-2045(09)70025-7
   Takenaka Y, 2022, HEAD NECK-J SCI SPEC, V44, P1237, DOI 10.1002/hed.26997
   Tamura R, 2018, WORLD NEUROSURG, V120, PE601, DOI 10.1016/j.wneu.2018.08.133
   Tan WCC, 2020, CANCER COMMUN, V40, P135, DOI 10.1002/cac2.12023
   Tang F, 2023, IMMUNOLOGY, V169, P503, DOI 10.1111/imm.13649
   Tang Y, 2021, CANCER MANAG RES, V13, P8241, DOI 10.2147/CMAR.S329963
   Tashima Y, 2020, SCI REP-UK, V10, P0, DOI 10.1038/s41598-019-57321-x
   Tavares GA, 2021, CELLS-BASEL, V10, P0, DOI 10.3390/cells10123385
   Templeton AJ, 2014, JNCI-J NATL CANCER I, V106, P0, DOI 10.1093/jnci/dju124
   Teo WY, 2019, SCI REP-UK, V9, P0, DOI 10.1038/s41598-019-43173-y
   Thol K, 2022, GENOME MED, V14, P0, DOI 10.1186/s13073-022-01138-3
   Thomas AA, 2015, NEURO-ONCOLOGY, V17, P801, DOI 10.1093/neuonc/nou363
   Thorsson V, 2019, IMMUNITY, V51, P411, DOI 10.1016/j.immuni.2018.03.023
   Topkan E, 2020, J IMMUNOL RES, V2020, P0, DOI 10.1155/2020/8628540
   Trifiletti DM, 2017, WORLD NEUROSURG, V103, P330, DOI 10.1016/j.wneu.2017.04.035
   Turcan S, 2012, NATURE, V483, P479, DOI 10.1038/nature10866
   Tyrakis PA, 2016, NATURE, V540, P236, DOI 10.1038/nature20165
   Vaios EJ, 2017, J NEUROSURG, V127, P132, DOI 10.3171/2016.7.JNS16609
   Valero C, 2021, NAT COMMUN, V12, P0, DOI 10.1038/s41467-021-20935-9
   Vanhaver C, 2023, LIFE SCI ALLIANCE, V7, P0, DOI 10.26508/lsa.202302332
   Verhaak RGW, 2010, CANCER CELL, V17, P98, DOI 10.1016/j.ccr.2009.12.020
   Vidyarthi A, 2019, CANCER IMMUNOL IMMUN, V68, P1995, DOI 10.1007/s00262-019-02423-8
   Villar J, 2020, TRENDS IMMUNOL, V41, P1062, DOI 10.1016/j.it.2020.10.002
   Walker EV, 2023, CURR ONCOL, V30, P4311, DOI 10.3390/curroncol30040329
   Wang JL, 2018, EXCLI J, V17, P505, DOI 10.17179/excli2017-978
   Wang PF, 2018, FRONT PHARMACOL, V9, P0, DOI 10.3389/fphar.2018.00886
   Wang PF, 2017, ONCOTARGET, V8, P50117, DOI 10.18632/oncotarget.15235
   Wang QH, 2017, CANCER CELL, V32, P42, DOI 10.1016/j.ccell.2017.12.012
   Wang RJ, 2023, FRONT IMMUNOL, V14, P0, DOI 10.3389/fimmu.2023.1216901
   Wang R, 2021, FRONT ONCOL, V11, P0, DOI 10.3389/fonc.2021.748277
   Wang XQ, 2023, NATURE, V621, P868, DOI 10.1038/s41586-023-06498-3
   Wang Y, 2023, BMC MED, V21, P0, DOI 10.1186/s12916-023-03199-6
   Wang YX, 2023, FRONT IMMUNOL, V14, P0, DOI 10.3389/fimmu.2023.1276107
   Wang ZH, 2022, WORLD J SURG ONCOL, V20, P0, DOI 10.1186/s12957-022-02588-0
   Waqar M, 2022, CURR ONCOL REP, V24, P311, DOI 10.1007/s11912-021-01157-0
   Watowich MB, 2023, TRENDS CANCER, V9, P270, DOI 10.1016/j.trecan.2022.12.008
   Waziri A, 2008, J IMMUNOL, V180, P7673, DOI 10.4049/jimmunol.180.11.7673
   Weller M, 2024, ACTA NEUROPATHOL, V147, P0, DOI 10.1007/s00401-023-02662-1
   Weng WJ, 2018, NEUROL RES, V40, P917, DOI 10.1080/01616412.2018.1497271
   White K, 2023, ANN ONCOL, V34, P300, DOI 10.1016/j.annonc.2022.11.008
   Wiencke JK, 2017, CLIN EPIGENETICS, V9, P0, DOI 10.1186/s13148-017-0316-8
   Wiestler B, 2014, ACTA NEUROPATHOL, V128, P561, DOI 10.1007/s00401-014-1315-x
   Wilson JRF, 2018, ACTA NEUROCHIR, V160, P793, DOI 10.1007/s00701-017-3388-5
   Wirsching HG, 2023, ACTA NEUROPATHOL, V146, P647, DOI 10.1007/s00401-023-02617-6
   Woroniecka K, 2018, CLIN CANCER RES, V24, P4175, DOI 10.1158/1078-0432.CCR-17-1846
   Woroniecka KI, 2018, CLIN CANCER RES, V24, P3792, DOI 10.1158/1078-0432.CCR-18-0047
   Wu D, 2023, SIGNAL TRANSDUCT TAR, V8, P0, DOI 10.1038/s41392-023-01481-w
   Xia L, 2019, TRANSL CANCER RES, V8, P2864, DOI 10.21037/tcr.2019.11.08
   Xia L, 2015, ONCOTARGET, V6, P17354, DOI 10.18632/oncotarget.4008
   Xiao D, 2023, LANCET REG HEALTH-W, V34, P0, DOI 10.1016/j.lanwpc.2023.100715
   Yan DM, 2022, FRONT IMMUNOL, V13, P0, DOI 10.3389/fimmu.2022.914618
   Yanagisawa T, 2022, IMMUNOTHERAPY-UK, V14, P709, DOI 10.2217/imt-2021-0207
   Yang C, 2022, J CLIN MED, V11, P0, DOI 10.3390/jcm11247514
   Yang I, 2011, J NEUROSURG, V115, P505, DOI 10.3171/2011.4.JNS101172
   Yang I, 2010, J CLIN NEUROSCI, V17, P1381, DOI 10.1016/j.jocn.2010.03.031
   Yang T, 2019, ONCOL LETT, V17, P2516, DOI 10.3892/ol.2018.9870
   Yang ZZ, 2019, CELL REP, V26, P2178, DOI 10.1016/j.celrep.2019.01.085
   Yersal Ö, 2018, MOL CLIN ONCOL, V9, P453, DOI 10.3892/mco.2018.1695
   Yin W, 2022, J PATHOL, V258, P121, DOI 10.1002/path.5984
   Yu JS, 2003, J NEURO-ONCOL, V64, P55, DOI 10.1023/A:1024933925645
   Yue Q, 2014, J NEURO-ONCOL, V116, P251, DOI 10.1007/s11060-013-1314-0
   Zadora P, 2015, NEUROL NEUROCHIR POL, V49, P41, DOI 10.1016/j.pjnns.2014.12.006
   Zeiner PS, 2019, BRAIN PATHOL, V29, P513, DOI 10.1111/bpa.12690
   Zhang J, 2017, ONCOTARGET, V8, P59217, DOI 10.18632/oncotarget.19484
   Zhang LL, 2023, INT IMMUNOPHARMACOL, V118, P0, DOI 10.1016/j.intimp.2023.110019
   Zhang SH, 2023, FRONT ONCOL, V13, P0, DOI 10.3389/fonc.2023.1070019
   Zhang SH, 2023, FRONT NEUROL, V14, P0, DOI 10.3389/fneur.2023.1094364
   Zhang W, 2023, FRONT IMMUNOL, V14, P0, DOI 10.3389/fimmu.2023.1234142
   Zhang XR, 2016, NEURO-ONCOLOGY, V18, P1402, DOI 10.1093/neuonc/now061
   Zhang YC, 2022, MEDICINE, V101, P0, DOI 10.1097/MD.0000000000029536
   Zhang YC, 2022, FRONT NEUROL, V12, P0, DOI 10.3389/fneur.2021.726561
   Zhang ZY, 2019, AGING-US, V11, P6252, DOI 10.18632/aging.102186
   Zhao J, 2023, SUPPORT CARE CANCER, V31, P0, DOI 10.1007/s00520-023-07929-7
   Zheng L, 2017, MINERVA ANESTESIOL, V83, P1137, DOI 10.23736/S0375-9393.17.11881-X
   Zheng M, 2023, J IMMUNOTHER CANCER, V11, P0, DOI 10.1136/jitc-2022-006462
   Zheng SH, 2018, J NEUROSURG, V129, P583, DOI 10.3171/2017.3.JNS161648
   Zheng X, 2018, CELL PHYSIOL BIOCHEM, V45, P720, DOI 10.1159/000487164
   Zilio S, 2016, VACCINES-BASEL, V4, P0, DOI 10.3390/vaccines4030031
   Zou P, 2013, PLOS ONE, V8, P0, DOI 10.1371/journal.pone.0068782
   Zurlo IV, 2022, CANCER IMMUNOL IMMUN, V71, P45, DOI 10.1007/s00262-021-02960-1
NR 331
TC 8
Z9 8
U1 7
U2 9
PU FRONTIERS MEDIA SA
PI LAUSANNE
PA AVENUE DU TRIBUNAL FEDERAL 34, LAUSANNE, CH-1015, SWITZERLAND
SN 1664-3224
EI 
J9 FRONT IMMUNOL
JI Front. Immunol.
PD FEB 28
PY 2024
VL 15
IS 
BP 
EP 
DI 10.3389/fimmu.2024.1326753
PG 24
WC Immunology
SC Immunology
GA KQ5F0
UT WOS:001181438800001
PM 38481999
DA 2025-02-17
ER

PT J
AU Huang, TY
   Guo, YQ
   Wang, ZQ
   Ma, J
   Shi, XY
   Shen, MW
   Peng, SJ
AF Huang, Tianyu
   Guo, Yunqi
   Wang, Zhiqiang
   Ma, Jie
   Shi, Xiangyang
   Shen, Mingwu
   Peng, Shaojun
TI Biomimetic Dual-Target Theranostic Nanovaccine Enables Magnetic Resonance Imaging and Chemo/Chemodynamic/Immune Therapy of Glioma
SO ACS APPLIED MATERIALS & INTERFACES
LA English
DT Article
DE theranostic nanovaccine; redox-responsive polymer nanogels; MR imaging; immunogenic cell death; combinationtherapy
ID drug-delivery; polymer nanogels; responsiveness; nanomaterials; strategy
AB Development of theranostic nanomedicines to tackle glioma remains to be challenging. Here, we present an advanced blood-brain barrier (BBB)-crossing nanovaccine based on cancer cell membrane-camouflaged poly(N-vinylcaprolactam) (PVCL) nanogels (NGs) incorporated with MnO2 and doxorubicin (DOX). We show that the disulfide bond-cross-linked redox-responsive PVCL NGs can be functionalized with dermorphin and imiquimod R837 through cell membrane functionalization. The formed functionalized PVCL NGs having a size of 220 nm are stable, can deplete glutathione, and responsively release both Mn2+ and DOX under the simulated tumor microenvironment to exert the chemo/chemodynamic therapy mediated by DOX and Mn2+, respectively. The combined therapy induces tumor immunogenic cell death to maturate dendritic cells (DCs) and activate tumor-killing T cells. Further, the nanovaccine composed of cancer cell membranes as tumor antigens, R837 as an adjuvant with abilities of DC maturation and macrophages M1 repolarization, and MnO2 with Mn2+-mediated stimulator of interferon gene activation of tumor cells can effectively act on both targets of tumor cells and immune cells. With the dermorphin-mediated BBB crossing, cell membrane-mediated homologous tumor targeting, and Mn2+-facilitated magnetic resonance (MR) imaging property, the designed NG-based theranostic nanovaccine enables MR imaging and combination chemo-, chemodynamic-, and imnune therapy of orthotopic glioma with a significantly decreased recurrence rate.
C1 [Huang, Tianyu; Guo, Yunqi; Wang, Zhiqiang; Ma, Jie; Shi, Xiangyang; Shen, Mingwu] Donghua Univ, Coll Biol Sci & Med Engn, Shanghai Engn Res Ctr Nanobiomat & Regenerat Med, State Key Lab Modificat Chem Fibers & Polymer Mat, Shanghai 201620, Peoples R China.
   [Huang, Tianyu] Donghua Univ, Coll Chem & Chem Engn, Shanghai 201620, Peoples R China.
   [Peng, Shaojun] Beijing Normal Univ, Ctr Biol Sci & Technol, Zhuhai 519087, Peoples R China.
   [Peng, Shaojun] Beijing Normal Univ, Coll Arts & Sci, Zhuhai 519087, Peoples R China.
C3 Donghua University; Donghua University; Beijing Normal University; Beijing Normal University
RP Shi, XY; Shen, MW (通讯作者)，Donghua Univ, Coll Biol Sci & Med Engn, Shanghai Engn Res Ctr Nanobiomat & Regenerat Med, State Key Lab Modificat Chem Fibers & Polymer Mat, Shanghai 201620, Peoples R China.; Peng, SJ (通讯作者)，Beijing Normal Univ, Ctr Biol Sci & Technol, Zhuhai 519087, Peoples R China.; Peng, SJ (通讯作者)，Beijing Normal Univ, Coll Arts & Sci, Zhuhai 519087, Peoples R China.
EM xshi@dhu.edu.cn; mwshen@dhu.edu.cn; 91122024006@bnu.edu.cn
FU National Natural Science Foundation of China [52350710203, U23A2096, 82172073]; National Natural Science Foundation of China [23520712500, 21490711500, 20DZ2254900]; Science and Technology Commission of Shanghai Municipality [2022YFE0196900]; National Key RD Program; Shanghai Education Commission through the leading talent program
CR Benz F, 2022, HANDB EXP PHARMACOL, V2273, P3, DOI 10.1007/164_2020_404
   Carvalho FS, 2014, MED RES REV, V34, P106, DOI 10.1002/med.21280
   Chakraborty S, 2023, FRONT IMMUNOL, V14, P0, DOI 10.3389/fimmu.2023.1227833
   Chen CX, 2015, BIOSENS BIOELECTRON, V74, P476, DOI 10.1016/j.bios.2015.06.057
   Chen CT, 2017, ACS APPL MATER INTER, V9, P5864, DOI 10.1021/acsami.6b15831
   Duan XP, 2019, ANGEW CHEM INT EDIT, V58, P670, DOI 10.1002/anie.201804882
   Fang RH, 2017, BIOMATERIALS, V128, P69, DOI 10.1016/j.biomaterials.2017.02.041
   Ganipineni LP, 2018, J CONTROL RELEASE, V281, P42, DOI 10.1016/j.jconrel.2018.05.008
   Gao Y, 2024, ACS MATER LETT, V6, P517, DOI 10.1021/acsmaterialslett.3c01426
   Gong Z, 2022, J IMMUNOL RES, V2022, P0, DOI 10.1155/2022/8802004
   Guo YQ, 2022, ADV MATER, V34, P0, DOI 10.1002/adma.202206861
   Guo ZY, 2023, NANO LETT, V23, P7941, DOI 10.1021/acs.nanolett.3c01775
   Ji ZH, 2020, INT J PHARMACEUT, V582, P0, DOI 10.1016/j.ijpharm.2020.119310
   Kashfi K, 2021, CELLS-BASEL, V10, P0, DOI 10.3390/cells10113194
   Kobold S, 2014, IMMUNOTHERAPY-UK, V6, P1085, DOI 10.2217/IMT.14.75
   Lai JZ, 2019, BIOMATERIALS, V211, P48, DOI 10.1016/j.biomaterials.2019.04.026
   Leszczynska E, 2020, INT J MOL SCI, V21, P0, DOI 10.3390/ijms21238925
   Li B, 2017, ADV MATER, V29, P0, DOI 10.1002/adma.201700373
   Li X, 2021, BIOACT MATER, V6, P3473, DOI 10.1016/j.bioactmat.2021.03.021
   Li YX, 2023, ACS APPL MATER INTER, V15, P31150, DOI 10.1021/acsami.3c03001
   Lin LS, 2018, ANGEW CHEM INT EDIT, V57, P4902, DOI 10.1002/anie.201712027
   Liu LQ, 2020, SMALL, V16, P0, DOI 10.1002/smll.202003543
   Liu Y, 2021, ADV FUNCT MATER, V31, P0, DOI 10.1002/adfm.202103600
   Lu S, 2018, EUR REV MED PHARMACO, V22, P7633, DOI 10.26355/eurrev_201811_16380
   Qiao L, 2022, MOL PHARMACEUT, V0, P0, DOI DOI 10.1021/acs.molpharmaceut.1c00856
   Qiu QJ, 2023, J CONTROL RELEASE, V358, P681, DOI 10.1016/j.jconrel.2023.05.016
   Rao L, 2016, ADV MATER, V28, P3460, DOI 10.1002/adma.201506086
   Shuai XT, 2004, J CONTROL RELEASE, V98, P415, DOI 10.1016/j.jconrel.2004.06.003
   Song C, 2021, NANO TODAY, V41, P0, DOI 10.1016/j.nantod.2021.101325
   Song WT, 2017, BIOMATERIALS, V148, P16, DOI 10.1016/j.biomaterials.2017.09.017
   Van Dorpe S, 2010, PEPTIDES, V31, P1390, DOI 10.1016/j.peptides.2010.03.029
   Wang L, 2022, CHEM ENG J, V438, P0, DOI 10.1016/j.cej.2022.135567
   Wang P, 2019, LANGMUIR, V35, P4336, DOI 10.1021/acs.langmuir.9b00013
   Wang ZQ, 2023, MACROMOL BIOSCI, V23, P0, DOI 10.1002/mabi.202300188
   Wei X, 2019, J CONTROL RELEASE, V313, P42, DOI 10.1016/j.jconrel.2019.09.021
   Xiao L, 2021, NANOSCALE, V13, P3594, DOI 10.1039/d0nr08978h
   Xiao TT, 2021, ACS NANO, V15, P20377, DOI 10.1021/acsnano.1c08689
   Xiong X, 2021, NANO LETT, V21, P8418, DOI 10.1021/acs.nanolett.1c03004
   Xu F, 2020, THERANOSTICS, V10, P4349, DOI 10.7150/thno.43402
   Xu J, 2020, NAT NANOTECHNOL, V15, P1043, DOI 10.1038/s41565-020-00781-4
   Xu J, 2019, BIOMATERIALS, V207, P1, DOI 10.1016/j.biomaterials.2019.03.037
   Yousefian M, 2022, J PHARM PHARMACOL, V74, P351, DOI 10.1093/jpp/rgab109
   Zhang CC, 2022, THERANOSTICS, V12, P3420, DOI 10.7150/thno.70346
   Zhang JJ, 2022, J NANOBIOTECHNOL, V20, P0, DOI 10.1186/s12951-022-01324-w
   Zhang SW, 2022, BIOMATERIALS, V282, P0, DOI 10.1016/j.biomaterials.2022.121433
   Zhang TX, 2023, FRONT IMMUNOL, V14, P0, DOI 10.3389/fimmu.2023.1156239
   Zhang TT, 2016, BIOMATER SCI-UK, V4, P219, DOI 10.1039/c5bm00383k
   Zhao Z, 2020, CELL REP, V32, P0, DOI 10.1016/j.celrep.2020.108053
   Zhou F, 2017, IMMUNOL RES, V65, P630, DOI 10.1007/s12026-016-8881-z
   Zhu JZ, 2017, BIOCONJUGATE CHEM, V28, P2692, DOI 10.1021/acs.bioconjchem.7b00571
   Zhu MT, 2017, ACS APPL MATER INTER, V9, P39249, DOI 10.1021/acsami.7b14076
NR 51
TC 6
Z9 6
U1 19
U2 34
PU AMER CHEMICAL SOC
PI WASHINGTON
PA 1155 16TH ST, NW, WASHINGTON, DC 20036 USA
SN 1944-8244
EI 1944-8252
J9 ACS APPL MATER INTER
JI ACS Appl. Mater. Interfaces
PD MAY 15
PY 2024
VL 16
IS 21
BP 27187
EP 27201
DI 10.1021/acsami.4c05831
EA MAY 2024
PG 15
WC Nanoscience & Nanotechnology; Materials Science, Multidisciplinary
SC Science & Technology - Other Topics; Materials Science
GA SL9S3
UT WOS:001226038300001
PM 38747985
DA 2025-02-17
ER

PT J
AU Armesto, M
   Nemours, S
   Arestín, M
   Bernal, I
   Solano-Iturri, JD
   Manrique, M
   Basterretxea, L
   Larrinaga, G
   Angulo, JC
   Lecumberri, D
   Iturregui, AM
   López, JI
   Lawrie, CH
AF Armesto, Maria
   Nemours, Stephane
   Arestin, Maria
   Bernal, Iraide
   Solano-Iturri, Jon Danel
   Manrique, Manuel
   Basterretxea, Laura
   Larrinaga, Gorka
   Angulo, Javier C.
   Lecumberri, David
   Iturregui, Ane Miren
   Lopez, Jose I.
   Lawrie, Charles H.
TI Identification of miRNAs and Their Target Genes Associated with Sunitinib Resistance in Clear Cell Renal Cell Carcinoma Patients
SO INTERNATIONAL JOURNAL OF MOLECULAR SCIENCES
LA English
DT Article
DE renal cancer; sunitinib; resistance; miRNA; transcriptome; pathway analysis
ID cancer statistics; prognostic model; dendritic cells; in-situ; microrna; expression; mir-155; proliferation; glioblastoma; validation
AB Sunitinib has greatly improved the survival of clear cell renal cell carcinoma (ccRCC) patients in recent years. However, 20-30% of treated patients do not respond. To identify miRNAs and genes associated with a response, comparisons were made between biopsies from responder and non-responder ccRCC patients. Using integrated transcriptomic analyses, we identified 37 miRNAs and 60 respective target genes, which were significantly associated with the NF-kappa B, PI3K-Akt and MAPK pathways. We validated expression of the miRNAs (miR-223, miR-155, miR-200b, miR-130b) and target genes (FLT1, PRDM1 and SAV1) in 35 ccRCC patients. High levels of miR-223 and low levels of FLT1, SAV1 and PRDM1 were associated with worse overall survival (OS), and combined miR-223 + SAV1 levels distinguished responders from non-responders (AUC = 0.92). Using immunohistochemical staining of 170 ccRCC patients, VEGFR1 (FLT1) expression was associated with treatment response, histological grade and RECIST (Response Evaluation Criteria in Solid Tumors) score, whereas SAV1 and BLIMP1 (PRDM1) were associated with metachronous metastatic disease. Using in situ hybridisation (ISH) to detect miR-155 we observed higher tumoural cell expression in non-responders, and non-tumoural cell expression with increased histological grade. In summary, our preliminary analysis using integrated miRNA-target gene analyses identified several novel biomarkers in ccRCC patients that surely warrant further investigation.
C1 [Armesto, Maria; Nemours, Stephane; Arestin, Maria; Bernal, Iraide; Basterretxea, Laura; Lawrie, Charles H.] Biogipuzkoa Hlth Res Inst, Mol Oncol Grp, San Sebastian 20014, Spain.
   [Bernal, Iraide; Solano-Iturri, Jon Danel; Manrique, Manuel] Donostia Univ Hosp, Pathol Dept, San Sebastian 20014, Spain.
   [Basterretxea, Laura] Donostia Univ Hosp, Med Oncol Dept, San Sebastian 20014, Spain.
   [Larrinaga, Gorka; Lopez, Jose I.] Biobizkaia Hlth Res Inst, Baracaldo 48903, Spain.
   [Larrinaga, Gorka] Univ Basque Country UPV EHU, Fac Med & Nursing, Dept Physiol, Leioa 48940, Spain.
   [Angulo, Javier C.] European Univ Madrid, Fac Med Sci, Clin Dept, Getafe 28905, Spain.
   [Angulo, Javier C.] Univ Hosp Getafe, Dept Urol, Madrid 28907, Spain.
   [Lecumberri, David] Urduliz Univ Hosp, Dept Urol, Urduliz 48610, Spain.
   [Iturregui, Ane Miren] Cruces Univ Hosp, Dept Urol, Baracaldo 48903, Spain.
   [Lopez, Jose I.] Cruces Univ Hosp, Pathol Dept, Baracaldo 48903, Spain.
   [Lawrie, Charles H.] IKERBASQUE, Basque Fdn Sci, Bilbao 48009, Spain.
   [Lawrie, Charles H.] Univ Oxford, Radcliffe Dept Med, Oxford OX3 9DU, England.
C3 Instituto de Investigacion Sanitaria Biogipuzkoa; University Hospital Donostia; University Hospital Donostia; University of Basque Country; European University of Madrid; Hospital Universitario de Getafe; Hospital Universitario Cruces; Hospital Universitario Cruces; Basque Foundation for Science; University of Oxford
RP Lawrie, CH (通讯作者)，Biogipuzkoa Hlth Res Inst, Mol Oncol Grp, San Sebastian 20014, Spain.; Lawrie, CH (通讯作者)，IKERBASQUE, Basque Fdn Sci, Bilbao 48009, Spain.; Lawrie, CH (通讯作者)，Univ Oxford, Radcliffe Dept Med, Oxford OX3 9DU, England.
EM maria.armestoalvarez@bio-gipuzkoa.eus; stephane.nemours@bio-gipuzkoa.eus; maria.arestinmuruzabal@bio-gipuzkoa.eus; iraide.bernalsimon@osakidetza.eus; jondanel.solanoiturri@osakidetza.eus; manuel.manriquecelada@osakidetza.eus; laura.basterrecheabadiola@osakidetza.eus; gorka.larrinaga@ehu.eus; javier.angulo@universidadeuropea.es; david.lecumberricastanos@osakidetza.eus; anemiren.iturreguidelpozo@osakidetza.eus; joseignacio.lopez@biocrucesbizkaia.org; charles.lawrie@bio-gipuzkoa.eus
FU Instituto de Salud Carlos III (ISCIII), Spain [PI23/00907]; European Union; Departamento de Saluddel Gobierno Vasco, Spain [2023333023, 2023333040, KK-2023/00001]
CR Aimudula A, 2018, INT J CLIN EXP PATHO, V11, P2389
   Armesto M, 2021, CANCERS, V13, P0, DOI 10.3390/cancers13174401
   Berkers J, 2013, J UROLOGY, V189, P1930, DOI 10.1016/j.juro.2012.11.133
   Beuselinck B, 2018, ACTA ONCOL, V57, P498, DOI 10.1080/0284186X.2017.1388927
   Beuselinck B, 2015, CLIN CANCER RES, V21, P1329, DOI 10.1158/1078-0432.CCR-14-1128
   Bindea G, 2013, BIOINFORMATICS, V29, P661, DOI 10.1093/bioinformatics/btt019
   Bindea G, 2009, BIOINFORMATICS, V25, P1091, DOI 10.1093/bioinformatics/btp101
   Braun DA, 2021, CANCER CELL, V39, P632, DOI 10.1016/j.ccell.2021.02.013
   Butz H, 2018, ONCOTARGET, V9, P4661, DOI 10.18632/oncotarget.23163
   Chahal M, 2010, NEURO-ONCOLOGY, V12, P822, DOI 10.1093/neuonc/noq017
   Chen YL, 2018, J CELL PHYSIOL, V233, P6649, DOI 10.1002/jcp.26441
   Chiou SH, 2017, CANCER DISCOV, V7, P1184, DOI 10.1158/2159-8290.CD-17-0250
   Choueiri TK, 2020, ANN ONCOL, V31, P1030, DOI 10.1016/j.annonc.2020.04.010
   Chung JY, 2008, J HISTOCHEM CYTOCHEM, V56, P1033, DOI 10.1369/jhc.2008.951863
   Cocco E, 2019, NAT MED, V25, P1422, DOI 10.1038/s41591-019-0542-z
   Dabney R, 2014, TARGET ONCOL, V9, P183, DOI 10.1007/s11523-013-0303-8
   Di Meo A, 2018, ONCOTARGET, V9, P2092, DOI 10.18632/oncotarget.23162
   Donnem T, 2011, J TRANSL MED, V9, P0, DOI 10.1186/1479-5876-9-6
   Dudani S, 2021, JAMA NETW OPEN, V4, P0, DOI 10.1001/jamanetworkopen.2020.21869
   Eisenhauer EA, 2009, EUR J CANCER, V45, P228, DOI 10.1016/j.ejca.2008.10.026
   Faivre S, 2007, NAT REV DRUG DISCOV, V6, P734, DOI 10.1038/nrd2380
   Fekete JT, 2019, INT J CANCER, V145, P3140, DOI 10.1002/ijc.32369
   Ferlay J, 2018, EUR J CANCER, V103, P356, DOI 10.1016/j.ejca.2018.07.005
   Gámez-Pozo A, 2012, NEOPLASIA, V14, P1144, DOI 10.1593/neo.12734
   Gao Y, 2016, ONCOTARGET, V7, P20324, DOI 10.18632/oncotarget.7951
   García-Donas J, 2016, JCI INSIGHT, V1, P0, DOI 10.1172/jci.insight.86051
   Goto Y, 2016, ONCOTARGET, V7, P59070, DOI 10.18632/oncotarget.10887
   Gu WY, 2021, CELL DEATH DISCOV, V7, P0, DOI 10.1038/s41420-021-00525-w
   Gupta K, 2008, CANCER TREAT REV, V34, P193, DOI 10.1016/j.ctrv.2007.12.001
   Gyorffy B, 2023, GEROSCIENCE, V45, P1889, DOI 10.1007/s11357-023-00742-4
   Habbe N, 2009, CANCER BIOL THER, V8, P340, DOI 10.4161/cbt.8.4.7338
   Heng DYC, 2013, LANCET ONCOL, V14, P141, DOI 10.1016/S1470-2045(12)70559-4
   Hsieh JJ, 2017, NAT REV DIS PRIMERS, V3, P0, DOI 10.1038/nrdp.2017.9
   Hsu SD, 2011, NUCLEIC ACIDS RES, V39, PD163, DOI 10.1093/nar/gkq1107
   Huang F, 2021, TRANSL CANCER RES, V10, P349, DOI 10.21037/tcr-20-698
   Iliopoulos O, 2006, J CLIN ONCOL, V24, P5593, DOI 10.1200/JCO.2006.08.8948
   Jin J, 2023, DRUG RESIST UPDATE, V67, P0, DOI 10.1016/j.drup.2023.100929
   Kalantzakos T, 2023, INT J MOL SCI, V24, P0, DOI 10.3390/ijms24097825
   Kammerer-Jacquet Solene-Florence, 2017, CLIN GENITOURIN CANCER, V15, Pe1, DOI 10.1016/j.clgc.2016.06.007
   Khella HWZ, 2015, MOL THER, V23, P1748, DOI 10.1038/mt.2015.129
   Kim J, 2023, CELL COMMUN SIGNAL, V21, P0, DOI 10.1186/s12964-023-01234-w
   Kim SJ, 2015, IMMUNOL RES, V63, P113, DOI 10.1007/s12026-015-8694-5
   Kinget L, 2021, CANCERS, V13, P0, DOI 10.3390/cancers13123099
   Kopp KL, 2013, APMIS, V121, P1020, DOI 10.1111/apm.12162
   Kovacova J, 2018, ANTICANCER RES, V38, P2961, DOI 10.21873/anticanres.12546
   Kowalik CG, 2017, BJU INT, V120, P428, DOI 10.1111/bju.13886
   Kriegel AJ, 2013, JOVE-J VIS EXP, V0, P0, DOI DOI 10.3791/50785
   Lánczky A, 2021, J MED INTERNET RES, V23, P0, DOI 10.2196/27633
   Lei QQ, 2021, INT J BIOL MARKER, V36, P20, DOI 10.1177/1724600820978229
   Li N, 2023, GENET RES, V2023, P0, DOI 10.1155/2023/1230182
   Li W, 2022, J EXP CLIN CANC RES, V41, P0, DOI 10.1186/s13046-022-02460-9
   Lkhagvadorj Sayamaa, 2014, J LIFESTYLE MED, V4, P64, DOI 10.15280/jlm.2014.4.1.64
   Lu L, 2019, J CANCER, V10, P3389, DOI 10.7150/jca.31676
   Ma X, 2016, SCI REP-UK, V6, P0, DOI 10.1038/srep30886
   Makhov P, 2018, CELL DEATH DIS, V9, P0, DOI 10.1038/s41419-018-0388-1
   Makhov PB, 2012, MOL CANCER THER, V11, P1510, DOI 10.1158/1535-7163.MCT-11-0907
   Matsuura K, 2011, BMC CANCER, V11, P0, DOI 10.1186/1471-2407-11-523
   McKay RR, 2018, J CLIN ONCOL, V36, P3615, DOI 10.1200/JCO.2018.79.0253
   McKay RR, 2018, CANCER IMMUNOL RES, V6, P758, DOI 10.1158/2326-6066.CIR-17-0475
   Merhautova J, 2015, BIOMED RES INT, V2015, P0, DOI 10.1155/2015/941980
   Motzer RJ, 2006, J CLIN ONCOL, V24, P16, DOI 10.1200/JCO.2005.02.2574
   Motzer RJ, 2007, NEW ENGL J MED, V356, P115, DOI 10.1056/NEJMoa065044
   Osako Y, 2019, INT J ONCOL, V54, P1759, DOI 10.3892/ijo.2019.4736
   Papadopoulos EI, 2015, BIOMED PHARMACOTHER, V70, P33, DOI 10.1016/j.biopha.2014.12.043
   Polena H, 2018, BRIT J CANCER, V118, P1179, DOI 10.1038/s41416-018-0054-5
   Prior C, 2014, PLOS ONE, V9, P0, DOI 10.1371/journal.pone.0086263
   Puente J, 2017, ONCOTARGET, V8, P30410, DOI 10.18632/oncotarget.16494
   Raghubar AM, 2022, FRONT ONCOL, V12, P0, DOI 10.3389/fonc.2022.943583
   Rini BI, 2008, UROL ONCOL-SEMIN ORI, V26, P543, DOI 10.1016/j.urolonc.2008.03.012
   Scholz J, 2008, J AM SOC NEPHROL, V19, P527, DOI 10.1681/ASN.2007060684
   Sekino Y, 2019, ONCOLOGY-BASEL, V97, P164, DOI 10.1159/000500605
   Shibasaki N, 2015, PLOS ONE, V10, P0, DOI 10.1371/journal.pone.0130980
   Siegel R, 2013, CA-CANCER J CLIN, V63, P11, DOI 10.3322/caac.21166
   Siegel Rebecca L, 2024, CA CANCER J CLIN, V74, P12, DOI 10.3322/caac.21820
   Siegel RL, 2018, CA-CANCER J CLIN, V68, P7, DOI 10.3322/caac.21551
   Smoot ME, 2011, BIOINFORMATICS, V27, P431, DOI 10.1093/bioinformatics/btq675
   Solé C, 2020, CANCERS, V12, P0, DOI 10.3390/cancers12020513
   Solé C, 2019, CANCERS, V11, P0, DOI 10.3390/cancers11010070
   Tapon N, 2002, CELL, V110, P467, DOI 10.1016/S0092-8674(02)00824-3
   Wang JY, 2021, CELL DEATH DIS, V12, P0, DOI 10.1038/s41419-021-03958-4
   Wang L, 2017, ONCOTARGET, V8, P62953, DOI 10.18632/oncotarget.17972
   Xiao W, 2019, AGING-US, V11, P615, DOI 10.18632/aging.101763
   Ye CL, 2020, AM J PHYSIOL-LUNG C, V319, PL1, DOI 10.1152/ajplung.00009.2020
   Zhou Q, 2021, TRANSL CANCER RES, V10, P2337, DOI 10.21037/tcr-21-37
   Zhu GH, 2015, BIOCHEM BIOPH RES CO, V465, P194, DOI 10.1016/j.bbrc.2015.07.149
   Zhu N, 2011, ATHEROSCLEROSIS, V215, P286, DOI 10.1016/j.atherosclerosis.2010.12.024
   Zhu ZY, 2017, TUMOR BIOL, V39, P0, DOI 10.1177/1010428317695929
   Zhuang TZ, 2022, CANCERS, V14, P0, DOI 10.3390/cancers14122867
NR 88
TC 1
Z9 1
U1 2
U2 5
PU MDPI
PI BASEL
PA ST ALBAN-ANLAGE 66, CH-4052 BASEL, SWITZERLAND
SN 1661-6596
EI 1422-0067
J9 INT J MOL SCI
JI Int. J. Mol. Sci.
PD JUL 15
PY 2024
VL 25
IS 13
BP 
EP 
DI 10.3390/ijms25136881
PG 23
WC Biochemistry & Molecular Biology; Chemistry, Multidisciplinary
SC Biochemistry & Molecular Biology; Chemistry
GA YQ0E2
UT WOS:001269823700001
PM 38999991
DA 2025-02-17
ER

PT J
AU Mendez-Gomez, HR
   DeVries, A
   Castillo, P
   von Roemeling, C
   Qdaisat, S
   Stover, BD
   Xie, C
   Weidert, F
   Zhao, C
   Moor, R
   Liu, RX
   Soni, D
   Ogando-Rivas, E
   Chardon-Robles, J
   McGuiness, J
   Zhang, DP
   Chung, MC
   Marconi, C
   Michel, S
   Barpujari, A
   Jobin, GW
   Thomas, N
   Ma, XJ
   Campaneria, Y
   Grippin, A
   Karachi, A
   Li, DR
   Sahay, B
   Elliott, L
   Foster, TP
   Coleman, KE
   Milner, RJ
   Sawyer, WG
   Ligon, JA
   Simon, E
   Cleaver, B
   Wynne, K
   Hodik, M
   Molinaro, AM
   Guan, J
   Kellish, P
   Doty, A
   Lee, JH
   Massini, T
   Kresak, JL
   Huang, JP
   Hwang, EI
   Kline, C
   Carrera-Justiz, S
   Rahman, M
   Gatica, S
   Mueller, S
   Prados, M
   Ghiaseddin, AP
   Silver, NL
   Mitchell, DA
   Sayour, EJ
AF Mendez-Gomez, Hector R.
   DeVries, Anna
   Castillo, Paul
   von Roemeling, Christina
   Qdaisat, Sadeem
   Stover, Brian D.
   Xie, Chao
   Weidert, Frances
   Zhao, Chong
   Moor, Rachel
   Liu, Ruixuan
   Soni, Dhruvkumar
   Ogando-Rivas, Elizabeth
   Chardon-Robles, Jonathan
   McGuiness, James
   Zhang, Dingpeng
   Chung, Michael C.
   Marconi, Christiano
   Michel, Stephen
   Barpujari, Arnav
   Jobin, Gabriel W.
   Thomas, Nagheme
   Ma, Xiaojie
   Campaneria, Yodarlynis
   Grippin, Adam
   Karachi, Aida
   Li, Derek
   Sahay, Bikash
   Elliott, Leighton
   Foster, Timothy P.
   Coleman, Kirsten E.
   Milner, Rowan J.
   Sawyer, W. Gregory
   Ligon, John A.
   Simon, Eugenio
   Cleaver, Brian
   Wynne, Kristine
   Hodik, Marcia
   Molinaro, Annette M.
   Guan, Juan
   Kellish, Patrick
   Doty, Andria
   Lee, Ji-Hyun
   Massini, Tara
   Kresak, Jesse L.
   Huang, Jianping
   Hwang, Eugene I.
   Kline, Cassie
   Carrera-Justiz, Sheila
   Rahman, Maryam
   Gatica, Sebastian
   Mueller, Sabine
   Prados, Michael
   Ghiaseddin, Ashley P.
   Silver, Natalie L.
   Mitchell, Duane A.
   Sayour, Elias J.
TI RNA aggregates harness the danger response for potent cancer immunotherapy
SO CELL
LA English
DT Article
ID t-cells; human cytomegalovirus; antiviral responses; 5'-triphosphate rna; dendritic cells; ligand; recognition; vaccination; tumors; model
AB Cancer immunotherapy remains limited by poor antigenicity and a regulatory tumor microenvironment (TME). Here, we create "onion-like"multi-lamellar RNA lipid particle aggregates (LPAs) to substantially enhance the payload packaging and immunogenicity of tumor mRNA antigens. Unlike current mRNA vaccine designs that rely on payload packaging into nanoparticle cores for Toll -like receptor engagement in immune cells, systemically administered RNA-LPAs activate RIG -I in stromal cells, eliciting massive cytokine/chemokine response and dendritic cell/lymphocyte trafficking that provokes cancer immunogenicity and mediates rejection of both early- and late -stage murine tumor models. In client -owned canines with terminal gliomas, RNALPAs improved survivorship and reprogrammed the TME, which became "hot"within days of a single infusion. In a first -in -human trial, RNA-LPAs elicited rapid cytokine/chemokine release, immune activation/ trafficking, tissue -confirmed pseudoprogression, and glioma-specific immune responses in glioblastoma patients. These data support RNA-LPAs as a new technology that simultaneously reprograms the TME while eliciting rapid and enduring cancer immunotherapy.
C1 [Mendez-Gomez, Hector R.; DeVries, Anna; von Roemeling, Christina; Qdaisat, Sadeem; Xie, Chao; Weidert, Frances; Zhao, Chong; Moor, Rachel; Liu, Ruixuan; Soni, Dhruvkumar; Ogando-Rivas, Elizabeth; Chardon-Robles, Jonathan; McGuiness, James; Zhang, Dingpeng; Marconi, Christiano; Michel, Stephen; Thomas, Nagheme; Ma, Xiaojie; Campaneria, Yodarlynis; Grippin, Adam; Karachi, Aida; Simon, Eugenio; Cleaver, Brian; Wynne, Kristine; Hodik, Marcia; Huang, Jianping; Rahman, Maryam; Ghiaseddin, Ashley P.; Mitchell, Duane A.; Sayour, Elias J.] Univ Florida, Lillian S Wells Dept Neurosurg, Preston A Wells Jr Ctr Brain Tumor Therapy, Gainesville, FL 32610 USA.
   [Castillo, Paul; Stover, Brian D.; Barpujari, Arnav; Jobin, Gabriel W.; Ma, Xiaojie; Coleman, Kirsten E.; Ligon, John A.; Sayour, Elias J.] Univ Florida, Dept Pediat, Div Hematol Oncol, Gainesville, FL 32610 USA.
   [Qdaisat, Sadeem] Univ Florida, Genet Inst, Gainesville, FL 32610 USA.
   [Chung, Michael C.; Guan, Juan] Univ Texas Austin, Coll Pharm, Div Chem Biol & Med Chem, Austin, TX 78712 USA.
   [Li, Derek] Univ Florida, UF Hlth Canc Ctr, Div Quantitat Sci, Gainesville, FL 32610 USA.
   [Sahay, Bikash; Milner, Rowan J.; Carrera-Justiz, Sheila] Univ Florida, Coll Vet Med, Gainesville, FL 32610 USA.
   [Elliott, Leighton] Univ Florida, Dept Med, Div Hematol Oncol, Gainesville, FL 32610 USA.
   [Sawyer, W. Gregory] H Lee Moffitt Canc Ctr & Res Inst, Tampa, FL 33612 USA.
   [Molinaro, Annette M.; Prados, Michael] Univ Calif San Francisco, Dept Neurol Surg, San Francisco, CA 94158 USA.
   [Kellish, Patrick; Doty, Andria] Univ Florida, Interdisciplinary Ctr Biotechnol Res, Gainesville, FL 32610 USA.
   [Lee, Ji-Hyun] Univ Florida, Dept Biostat, Gainesville, FL 32610 USA.
   [Massini, Tara] Univ Florida, Dept Radiol, Gainesville, FL 32610 USA.
   [Kresak, Jesse L.] Univ Florida, Dept Pathol, Gainesville, FL 32610 USA.
   [Hwang, Eugene I.] Childrens Natl Hosp, Ctr Canc & Blood Disorders, Washington, DC 20010 USA.
   [Kline, Cassie] Univ Penn, Childrens Hosp Philadelphia, Perelman Sch Med, Div Oncol,Dept Pediat, Philadelphia, PA 19104 USA.
   [Gatica, Sebastian] Univ Florida, Dept Anesthesiol, Gainesville, FL 32610 USA.
   [Mueller, Sabine] Univ Calif San Francisco, Dept Neurol Neurol Surg & Pediat, San Francisco, CA 94158 USA.
   [Silver, Natalie L.] Cleveland Clin, Head & Neck Inst, Ctr Immunotherapy & Precis Immunooncol, Cleveland, OH 44106 USA.
C3 State University System of Florida; University of Florida; State University System of Florida; University of Florida; State University System of Florida; University of Florida; University of Texas System; University of Texas Austin; State University System of Florida; University of Florida; State University System of Florida; University of Florida; State University System of Florida; University of Florida; H Lee Moffitt Cancer Center & Research Institute; University of California System; University of California San Francisco; State University System of Florida; University of Florida; State University System of Florida; University of Florida; State University System of Florida; University of Florida; State University System of Florida; University of Florida; Children's National Health System; University of Pennsylvania; Pennsylvania Medicine; Childrens Hospital of Philadelphia; State University System of Florida; University of Florida; University of California System; University of California San Francisco; Cleveland Clinic Foundation
RP Sayour, EJ (通讯作者)，Univ Florida, Lillian S Wells Dept Neurosurg, Preston A Wells Jr Ctr Brain Tumor Therapy, Gainesville, FL 32610 USA.; Sayour, EJ (通讯作者)，Univ Florida, Dept Pediat, Div Hematol Oncol, Gainesville, FL 32610 USA.
EM elias.sayour@neurosurgery.ufl.edu
FU Office of Orphan Products Development [W81XWH-17-1-0510, K08CA199224, R37CA251978, R01CA266857, R01FD007268]; Florida Department of Health 20B11 [20L07]; CureSearch; Ocala Royal Dames; B*Cured Foundation; Hyundai Hope On Wheels; St. Baldrick's; Chance for Life; Team Jack; Stop Children's Cancer; Alex's Lemonade Stand; Ian's Friends Foundation; National Pediatric Cancer Foundation; University of Florida Interdisciplinary Center for Biotechnology Research; NIH [1S10OD020026]; NIGMS [R35GM146877]
CR Altan-Bonnet N, 2019, VIRUS RES, V265, P143, DOI 10.1016/j.virusres.2019.03.023
   Altan-Bonnet N, 2016, CURR OPIN MICROBIOL, V32, P77, DOI 10.1016/j.mib.2016.05.004
   Altan-Bonnet N, 2015, J VIROL, V89, P12242, DOI 10.1128/JVI.01452-15
   Altan-Bonnett N, 2017, TRENDS CELL BIOL, V27, P201, DOI 10.1016/j.tcb.2016.09.011
   Anderson EJ, 2020, NEW ENGL J MED, V383, P2427, DOI 10.1056/NEJMoa2028436
   Baharom F, 2022, CELL, V185, P4317, DOI 10.1016/j.cell.2022.10.006
   Balmas E, 2023, JCI INSIGHT, V8, P0, DOI 10.1172/jci.insight.167881
   Carlson CS, 2013, NAT COMMUN, V4, P0, DOI 10.1038/ncomms3680
   Castellino F, 2006, NATURE, V440, P890, DOI 10.1038/nature04651
   Castillo P, 2018, MOL THER-METH CLIN D, V9, P305, DOI 10.1016/j.omtm.2018.03.003
   Chen YH, 2015, CELL, V160, P619, DOI 10.1016/j.cell.2015.01.032
   Cobbs CS, 2002, CANCER RES, V62, P3347
   Conrady CD, 2013, MUCOSAL IMMUNOL, V6, P45, DOI 10.1038/mi.2012.46
   Cordero FJ, 2017, MOL CANCER RES, V15, P1243, DOI 10.1158/1541-7786.MCR-16-0389
   Dellibovi-Ragheb T, 2016, EMBO J, V35, P1724, DOI 10.15252/embj.201695080
   Diebold SS, 2004, SCIENCE, V303, P1529, DOI 10.1126/science.1093616
   Dziurzynski K, 2011, CLIN CANCER RES, V17, P4642, DOI 10.1158/1078-0432.CCR-11-0414
   Edelstein Arthur D, 2014, J BIOL METHODS, V1, P0
   Emerson RO, 2017, NAT GENET, V49, P659, DOI 10.1038/ng.3822
   Ferreira BO, 2021, CELLS-BASEL, V10, P0, DOI 10.3390/cells10051150
   FOSTER ES, 1988, J VET INTERN MED, V2, P71, DOI 10.1111/j.1939-1676.1988.tb02796.x
   Gajewski TF, 2013, NAT IMMUNOL, V14, P1014, DOI 10.1038/ni.2703
   Ghazi A, 2012, J IMMUNOTHER, V35, P159, DOI 10.1097/CJI.0b013e318247642f
   Goubau D, 2014, NATURE, V514, P372, DOI 10.1038/nature13590
   Grabbe S, 2016, NANOMEDICINE-UK, V11, P2723, DOI 10.2217/nnm-2016-0275
   Hess PR, 2006, CANCER IMMUNOL IMMUN, V55, P672, DOI 10.1007/s00262-005-0064-z
   Holtkamp S, 2006, BLOOD, V108, P4009, DOI 10.1182/blood-2006-04-015024
   Honda K, 2005, NATURE, V434, P772, DOI 10.1038/nature03464
   Honey K, 2006, NAT REV IMMUNOL, V6, P427, DOI 10.1038/nri1862
   Hornung V, 2006, SCIENCE, V314, P994, DOI 10.1126/science.1132505
   Jin LC, 2019, NAT COMMUN, V10, P0, DOI 10.1038/s41467-019-11869-4
   Jin LC, 2018, NEURO-ONCOLOGY, V20, P55, DOI 10.1093/neuonc/nox116
   Keller MD, 2020, BLOOD, V136, P2905, DOI 10.1182/blood.2020008488
   Khattak A, 2023, J CLIN ONCOL, V41, PLBA9503, DOI 10.1200/JCO.2023.41.17_suppl.LBA9503
   Kranz LM, 2016, NATURE, V534, P396, DOI 10.1038/nature18300
   Kreiter S, 2010, CANCER RES, V70, P9031, DOI 10.1158/0008-5472.CAN-10-0699
   Lucas KG, 2011, J NEURO-ONCOL, V103, P231, DOI 10.1007/s11060-010-0383-6
   Mamedov IZ, 2011, EMBO MOL MED, V3, P201, DOI 10.1002/emmm.201100129
   Matzinger P, 2002, SCIENCE, V296, P301, DOI 10.1126/science.1071059
   Matzinger P, 2012, EXPERT REV CLIN IMMU, V8, P311, DOI 10.1586/ECI.12.21
   Mitchell DA, 2008, NEURO-ONCOLOGY, V10, P10, DOI 10.1215/15228517-2007-035
   Mitchell DA, 2015, NATURE, V519, P366, DOI 10.1038/nature14320
   Moirano SJ, 2018, VET COMP ONCOL, V16, P459, DOI 10.1111/vco.12401
   Mutsafi Y, 2018, VIRUSES-BASEL, V10, P0, DOI 10.3390/v10030139
   Nair SK, 2014, CLIN CANCER RES, V20, P2684, DOI 10.1158/1078-0432.CCR-13-3268
   Nesterov A, 2004, CANCER RES, V64, P3922, DOI 10.1158/0008-5472.CAN-03-2219
   Nguyen DT, 2023, ACTA BIOMATER, V172, P466, DOI 10.1016/j.actbio.2023.09.042
   Ogando-Rivas E, 2024, MOL THER METH CLIN D, V32, P0, DOI 10.1016/j.omtm.2024.101192
   Ogando-Rivas E, 2022, MICROBIOL IMMUNOL, V66, P201, DOI 10.1111/1348-0421.12967
   Perez-Shibayama C, 2020, SCI IMMUNOL, V5, P0, DOI 10.1126/sciimmunol.abb7066
   Pichlmair A, 2006, SCIENCE, V314, P997, DOI 10.1126/science.1132998
   Pluhar GE, 2010, VACCINE, V28, P3371, DOI 10.1016/j.vaccine.2010.02.082
   Poloni C, 2023, IMMUNOL CELL BIOL, V101, P491, DOI 10.1111/imcb.12636
   Reardon DA, 2020, JAMA ONCOL, V6, P1003, DOI 10.1001/jamaoncol.2020.1024
   Rehwinkel J, 2020, NAT REV IMMUNOL, V20, P537, DOI 10.1038/s41577-020-0288-3
   Rojas LA, 2023, NATURE, V618, P144, DOI 10.1038/s41586-023-06063-y
   Sahin U, 2020, NATURE, V586, P594, DOI 10.1038/s41586-020-2814-7
   Sahin U, 2020, NATURE, V585, P107, DOI 10.1038/s41586-020-2537-9
   Santiana M, 2019, MBIO, V10, P0, DOI 10.1128/mBio.01024-19
   Sayour EJ, 2018, NANO LETT, V18, P6195, DOI 10.1021/acs.nanolett.8b02179
   Sayour EJ, 2017, ONCOIMMUNOLOGY, V6, P0, DOI 10.1080/2162402X.2016.1256527
   Schijns VEJC, 2018, INT J MOL SCI, V19, P0, DOI 10.3390/ijms19092540
   Schindelin J, 2012, NAT METHODS, V9, P676, DOI 10.1038/NMETH.2019
   Schlake T, 2012, RNA BIOL, V9, P1319, DOI 10.4161/rna.22269
   Schlee M, 2010, MOL THER, V18, P1254, DOI 10.1038/mt.2010.90
   Schmidt A, 2009, P NATL ACAD SCI USA, V106, P12067, DOI 10.1073/pnas.0900971106
   Schuberth-Wagner C, 2015, IMMUNITY, V43, P41, DOI 10.1016/j.immuni.2015.06.015
   Shugay M, 2018, NUCLEIC ACIDS RES, V46, PD419, DOI 10.1093/nar/gkx760
   Sixt M, 2005, IMMUNITY, V22, P19, DOI 10.1016/j.immuni.2004.11.013
   Sokol CL, 2015, CSH PERSPECT BIOL, V7, P0, DOI 10.1101/cshperspect.a016303
   Steiniger BS, 2022, SCI REP-UK, V12, P0, DOI 10.1038/s41598-022-19885-z
   Stupp R, 2005, NEW ENGL J MED, V352, P987, DOI 10.1056/NEJMoa043330
   Van Meervenne S, 2014, VET COMP ONCOL, V12, P67, DOI 10.1111/j.1476-5829.2012.00336.x
   Vasileiou S, 2023, HAEMATOLOGICA, V108, P1840, DOI 10.3324/haematol.2022.281946
   Vasileiou S, 2023, HAEMATOLOGICA, V108, P1934, DOI 10.3324/haematol.2022.281947
   Wang QJ, 2017, CLIN CANCER RES, V23, P2267, DOI 10.1158/1078-0432.CCR-16-1421
   Wang Y, 2005, CANCER RES, V65, P1615, DOI 10.1158/0008-5472.CAN-04-2757
   Zhang JG, 2008, J NEURO-ONCOL, V88, P65, DOI 10.1007/s11060-008-9534-4
NR 78
TC 28
Z9 28
U1 55
U2 101
PU CELL PRESS
PI CAMBRIDGE
PA 50 HAMPSHIRE ST, FLOOR 5, CAMBRIDGE, MA 02139 USA
SN 0092-8674
EI 1097-4172
J9 CELL
JI Cell
PD MAY 9
PY 2024
VL 187
IS 10
BP 
EP 
DI 10.1016/j.cell.2024.04.003
EA MAY 2024
PG 37
WC Biochemistry & Molecular Biology; Cell Biology
SC Biochemistry & Molecular Biology; Cell Biology
GA XT1Q9
UT WOS:001263842000001
PM 38697107
DA 2025-02-17
ER

PT J
AU Ma, TF
   Su, G
   Wu, QH
   Shen, MH
   Feng, XL
   Zhang, ZC
AF Ma, Tianfei
   Su, Gang
   Wu, Qionghui
   Shen, Minghui
   Feng, Xinli
   Zhang, Zhenchang
TI Tumor-derived extracellular vesicles: how they mediate glioma immunosuppression
SO MOLECULAR BIOLOGY REPORTS
LA English
DT Review
DE Glioma; Extracellular vesicles; Immunosuppression; M2 polarization; Immunotherapy
ID myeloid suppressor-cells; exosm; glioblastoma; macrophages; immunotherapy; nomenclature; immunology; activation; secretion; phenotype
AB Gliomas, the most common malignant brain tumor, present a grim prognosis despite available treatments such as surgical resection, temozolomide (TMZ) therapy, and radiation therapy. This is due to their aggressive growth, high level of immunosuppression, and the blood-brain barrier (BBB), which obstruct the effective exchange of therapeutic drugs. Gliomas can significantly affect differentiation and function of immune cells by releasing extracellular vesicles (EVs), resulting in a systemic immunosuppressive state and a highly immunosuppressive microenvironment. In the tumor immune microenvironment (TIME), the primary immune cells are regulatory T cells (Tregs), myeloid-derived suppressor cells (MDSCs), and tumor-associated macrophages (TAMs). In particular, glioma-associated TAMs are chiefly composed of monocyte-derived macrophages and brain-resident microglia. These cells partially exhibit characteristics of a pro-tumorigenic, anti-inflammatory M2-type. Glioma-derived EVs can hijack TAMs to differentiate into tumor-supporting phenotypes or directly affect the maturation of peripheral blood monocytes (PBMCs) and promote the activation of MDSCs. In addition, EVs impair the ability of dendritic cells (DCs) to process antigens, subsequently hindering the activation of lymphocytes. EVs also impact the proliferation, differentiation, and activation of lymphocytes. This is primarily evident in the overall reduction of CD4 + helper T cells and CD8 + T cells, coupled with a relative increase in Tregs, which possess immunosuppressive characteristics. This study investigates thoroughly how tumor-derived EVs impair the function of immune cells and enhance immunosuppression in gliomas, shedding light on their potential implications for immunotherapy strategies in glioma treatment.
C1 [Ma, Tianfei; Wu, Qionghui; Shen, Minghui; Feng, Xinli; Zhang, Zhenchang] Lanzhou Univ, Hosp 2, Lanzhou, Peoples R China.
   [Su, Gang] Lanzhou Univ, Inst Genet, Sch Basic Med Sci, Lanzhou, Peoples R China.
C3 Lanzhou University; Lanzhou University
RP Zhang, ZC (通讯作者)，Lanzhou Univ, Hosp 2, Lanzhou, Peoples R China.
EM tougao13893647595@163.com
FU Natural Science Foundation of Science and Technology Department of Gansu Province
CR Antunes ARP, 2021, NAT NEUROSCI, V24, P595, DOI 10.1038/s41593-020-00789-y
   Barthel L, 2022, CANCER METAST REV, V41, P53, DOI 10.1007/s10555-021-09997-9
   Bebelman MP, 2018, PHARMACOL THERAPEUT, V188, P1, DOI 10.1016/j.pharmthera.2018.02.013
   Bier A, 2020, CELL DEATH DIS, V11, P0, DOI 10.1038/s41419-020-03088-3
   da Fonseca ACC, 2013, CLIN DEV IMMUNOL, V0, P0, DOI DOI 10.1155/2013/264124
   Chen DS, 2013, IMMUNITY, V39, P1, DOI 10.1016/j.immuni.2013.07.012
   Chen ZH, 2017, CANCER RES, V77, P2266, DOI 10.1158/0008-5472.CAN-16-2310
   Condamine T, 2015, ANNU REV MED, V66, P97, DOI 10.1146/annurev-med-051013-052304
   de Vrij J, 2015, INT J CANCER, V137, P1630, DOI 10.1002/ijc.29521
   Diao FY, 2020, THORAC CANCER, V11, P2383, DOI 10.1111/1759-7714.13549
   Domenis R, 2017, PLOS ONE, V12, P0, DOI 10.1371/journal.pone.0169932
   Dubois LG, 2014, FRONT CELL NEUROSCI, V8, P0, DOI 10.3389/fncel.2014.00418
   Duhamel M, 2018, MOL CELL PROTEOMICS, V17, P1126, DOI 10.1074/mcp.RA117.000443
   Ellert-Miklaszewska A, 2013, GLIA, V61, P1178, DOI 10.1002/glia.22510
   Filipazzi P, 2007, J CLIN ONCOL, V25, P2546, DOI 10.1200/JCO.2006.08.5829
   Franson A, 2022, FRONT MED-LAUSANNE, V9, P0, DOI 10.3389/fmed.2022.966458
   Gabrilovich DI, 2009, NAT REV IMMUNOL, V9, P162, DOI 10.1038/nri2506
   Gabrusiewicz K, 2018, ONCOIMMUNOLOGY, V7, P0, DOI 10.1080/2162402X.2017.1412909
   Gabrusiewicz K, 2016, JCI INSIGHT, V1, P0, DOI 10.1172/jci.insight.85841
   Gabrusiewicz K, 2011, PLOS ONE, V6, P0, DOI 10.1371/journal.pone.0023902
   Garcia-Martin R, 2022, NATURE, V601, P446, DOI 10.1038/s41586-021-04234-3
   Ginhoux F, 2016, IMMUNITY, V44, P439, DOI 10.1016/j.immuni.2016.02.024
   Giusti I, 2016, TUMOR BIOL, V37, P12743, DOI 10.1007/s13277-016-5165-0
   Graner MW, 2019, ANNU REV GENOM HUM G, V20, P331, DOI 10.1146/annurev-genom-083118-015324
   Grimaldi A, 2019, FRONT CELL NEUROSCI, V13, P0, DOI 10.3389/fncel.2019.00041
   Grochans S, 2022, CANCERS, V14, P0, DOI 10.3390/cancers14102412
   Groth C, 2019, BRIT J CANCER, V120, P16, DOI 10.1038/s41416-018-0333-1
   Guo XF, 2019, INT J CANCER, V144, P3111, DOI 10.1002/ijc.32052
   Guo XF, 2018, ONCOGENE, V37, P4239, DOI 10.1038/s41388-018-0261-9
   Gutmann DH, 2019, NEURON, V104, P442, DOI 10.1016/j.neuron.2019.08.028
   Heijnen HFG, 1999, BLOOD, V94, P3791, DOI 10.1182/blood.V94.11.3791.423a22_3791_3799
   Hellwinkel JE, 2016, NEURO-ONCOLOGY, V18, P497, DOI 10.1093/neuonc/nov170
   Khong HT, 2002, NAT IMMUNOL, V3, P999, DOI 10.1038/ni1102-999
   Kowal J, 2014, CURR OPIN CELL BIOL, V29, P116, DOI 10.1016/j.ceb.2014.05.004
   Kumar V, 2016, TRENDS IMMUNOL, V37, P208, DOI 10.1016/j.it.2016.01.004
   Li K, 2021, SIGNAL TRANSDUCT TAR, V6, P0, DOI 10.1038/s41392-021-00670-9
   Li M, 2022, ONCOGENE, V41, P4618, DOI 10.1038/s41388-022-02457-w
   Li ZW, 2021, CANCER IMMUNOL RES, V9, P1383, DOI 10.1158/2326-6066.CIR-21-0258
   Liu CR, 2007, BLOOD, V109, P4336, DOI 10.1182/blood-2006-09-046201
   Liu HY, 2017, CANCER LETT, V411, P182, DOI 10.1016/j.canlet.2017.09.022
   Liu ZM, 2013, ASIAN PAC J CANCER P, V14, P309, DOI 10.7314/APJCP.2013.14.1.309
   Locati M, 2020, ANNU REV PATHOL-MECH, V15, P123, DOI 10.1146/annurev-pathmechdis-012418-012718
   Locy H, 2018, FRONT IMMUNOL, V9, P0, DOI 10.3389/fimmu.2018.02909
   Maas SLN, 2020, J NEUROINFLAMM, V17, P0, DOI 10.1186/s12974-020-01797-2
   Mao XQ, 2021, MOL CANCER, V20, P0, DOI 10.1186/s12943-021-01428-1
   Mapara MY, 2004, J CLIN ONCOL, V22, P1136, DOI 10.1200/JCO.2004.10.041
   Mathieu M, 2019, NAT CELL BIOL, V21, P9, DOI 10.1038/s41556-018-0250-9
   Mirzaei R, 2018, ONCOIMMUNOLOGY, V7, P0, DOI 10.1080/2162402X.2018.1478647
   Mitusova K, 2022, J NANOBIOTECHNOL, V20, P0, DOI 10.1186/s12951-022-01610-7
   Molinaro AM, 2019, NAT REV NEUROL, V15, P405, DOI 10.1038/s41582-019-0220-2
   Morrissey SM, 2021, CELL METAB, V33, P2040, DOI 10.1016/j.cmet.2021.09.002
   Murray PJ, 2014, IMMUNITY, V41, P14, DOI 10.1016/j.immuni.2014.06.008
   Ostrand-Rosenberg S, 2009, J IMMUNOL, V182, P4499, DOI 10.4049/jimmunol.0802740
   Pan ZW, 2022, MOL CANCER, V21, P0, DOI 10.1186/s12943-021-01485-6
   Panzarini E, 2020, MOLECULAR CHARACTERIZATION OF TEMOZOLOMIDE-TREATED AND NON TEMOZOLOMIDE-TREATED GLIOBLASTOMA CELLS RELEASED EXTRACELLULAR VESICLES AND THEIR ROLE IN THE MACROPHAGE RESPONSE, V0, P0
   Paolicelli RC, 2022, NEURON, V110, P3458, DOI 10.1016/j.neuron.2022.10.020
   Pitt JM, 2016, J CLIN INVEST, V126, P1139, DOI 10.1172/JCI87316
   Qi YH, 2022, CELL DEATH DIS, V13, P0, DOI 10.1038/s41419-022-04872-z
   Qian MY, 2020, ONCOGENE, V39, P428, DOI 10.1038/s41388-019-0996-y
   Qiu W, 2021, MOL THER, V29, P3449, DOI 10.1016/j.ymthe.2021.06.023
   Quail DF, 2017, CANCER CELL, V31, P326, DOI 10.1016/j.ccell.2017.02.009
   Ricklefs FL, 2018, SCI ADV, V4, P0, DOI 10.1126/sciadv.aar2766
   Sampson JH, 2020, NAT REV CANCER, V20, P12, DOI 10.1038/s41568-019-0224-7
   Sun T, 2022, NANOMED-NANOTECHNOL, V46, P0, DOI 10.1016/j.nano.2022.102605
   Tamai S, 2022, BRAIN SCI, V12, P0, DOI 10.3390/brainsci12040505
   Thomas DA, 2005, CANCER CELL, V8, P369, DOI 10.1016/j.ccr.2005.10.012
   Tian YH, 2022, REDOX BIOL, V56, P0, DOI 10.1016/j.redox.2022.102454
   van der Vos KE, 2016, NEURO-ONCOLOGY, V18, P58, DOI 10.1093/neuonc/nov244
   van Niel G, 2022, NAT REV MOL CELL BIO, V23, P369, DOI 10.1038/s41580-022-00460-3
   van Niel G, 2018, NAT REV MOL CELL BIO, V19, P213, DOI 10.1038/nrm.2017.125
   Wang M, 2021, CELL DEATH DIS, V12, P0, DOI 10.1038/s41419-021-04359-3
   Wang M, 2020, CELL DEATH DIS, V11, P0, DOI 10.1038/s41419-020-03042-3
   Xu H, 2022, CANCER SCI, V113, P2668, DOI 10.1111/cas.15372
   Xu JY, 2021, CELL DEATH DIS, V12, P0, DOI 10.1038/s41419-021-03664-1
   Zeiner PS, 2019, BRAIN PATHOL, V29, P513, DOI 10.1111/bpa.12690
   Zhang CZ, 2022, J TRANSL MED, V20, P0, DOI 10.1186/s12967-022-03607-0
   Zhao GF, 2022, CELL DEATH DISCOV, V8, P0, DOI 10.1038/s41420-022-01035-z
   Zhou WC, 2015, NAT CELL BIOL, V17, P170, DOI 10.1038/ncb3090
   Zhu LY, 2022, CANCER LETT, V535, P0, DOI 10.1016/j.canlet.2022.215630
NR 79
TC 2
Z9 2
U1 5
U2 14
PU SPRINGER
PI DORDRECHT
PA VAN GODEWIJCKSTRAAT 30, 3311 GZ DORDRECHT, NETHERLANDS
SN 0301-4851
EI 1573-4978
J9 MOL BIOL REP
JI Mol. Biol. Rep.
PD DEC 15
PY 2024
VL 51
IS 1
BP 
EP 
DI 10.1007/s11033-023-09196-5
PG 18
WC Biochemistry & Molecular Biology
SC Biochemistry & Molecular Biology
GA GH2V7
UT WOS:001151720400009
PM 38282090
DA 2025-02-17
ER

PT J
AU Sun, R
   Jiang, HW
AF Sun, Rui
   Jiang, Haowu
TI Border-associated macrophages in the central nervous system
SO JOURNAL OF NEUROINFLAMMATION
LA English
DT Review
DE Brain; Central nervous system; Border-associated macrophages; Microglia; Neurodegeneration; Cancer
ID blood-brain-barrier; disease-associated microglia; choroid-plexus; langerhans cells; dendritic cells; myeloid cells; microenvironmental landscape; perivascular macrophages; tissue macrophages; alzheimers-disease
AB Tissue-resident macrophages play an important role in the local maintenance of homeostasis and immune surveillance. In the central nervous system (CNS), brain macrophages are anatomically divided into parenchymal microglia and non-parenchymal border-associated macrophages (BAMs). Among these immune cell populations, microglia have been well-studied for their roles during development as well as in health and disease. BAMs, mostly located in the choroid plexus, meningeal and perivascular spaces, are now gaining increased attention due to advancements in multi-omics technologies and genetic methodologies. Research on BAMs over the past decade has focused on their ontogeny, immunophenotypes, involvement in various CNS diseases, and potential as therapeutic targets. Unlike microglia, BAMs display mixed origins and distinct self-renewal capacity. BAMs are believed to regulate neuroimmune responses associated with brain barriers and contribute to immune-mediated neuropathology. Notably, BAMs have been observed to function in diverse cerebral pathologies, including Alzheimer's disease, Parkinson's disease, multiple sclerosis, ischemic stroke, and gliomas. The elucidation of the heterogeneity and diverse functions of BAMs during homeostasis and neuroinflammation is mesmerizing, since it may shed light on the precision medicine that emphasizes deep insights into programming cues in the unique brain immune microenvironment. In this review, we delve into the latest findings on BAMs, covering aspects like their origins, self-renewal capacity, adaptability, and implications in different brain disorders.
C1 [Sun, Rui] Washington Univ St Louis, Sch Med, Dept Neurol Surg, 660 S Euclid Ave,Box 8057, St Louis, MO 63110 USA.
   [Jiang, Haowu] Washington Univ, Sch Med St Louis, Dept Anesthesiol, Pain Ctr, 660 S Euclid Ave,CB 8054, St. Louis, MO 63110 USA.
C3 Washington University (WUSTL); Saint Louis University; Washington University (WUSTL)
RP Sun, R (通讯作者)，Washington Univ St Louis, Sch Med, Dept Neurol Surg, 660 S Euclid Ave,Box 8057, St Louis, MO 63110 USA.; Jiang, HW (通讯作者)，Washington Univ, Sch Med St Louis, Dept Anesthesiol, Pain Ctr, 660 S Euclid Ave,CB 8054, St. Louis, MO 63110 USA.
EM rsun4186@gmail.com; haowu.jiang@wustl.edu
FU Washington University School of Medicine in St. Louis-Department of Anesthesiology
CR Aegerter H, 2022, IMMUNITY, V55, P1564, DOI 10.1016/j.immuni.2022.08.010
   Ajami B, 2018, NAT NEUROSCI, V21, P541, DOI 10.1038/s41593-018-0100-x
   Andjelkovic AV, 2023, STROKE, V54, P661, DOI 10.1161/STROKEAHA.122.040578
   Anstee JE, 2023, DEV CELL, V58, P1548, DOI 10.1016/j.devcel.2023.06.006
   BAAS J, 1994, Z GASTROENTEROL, V32, P117
   Banks WA, 2021, NATURE AGING, V1, P243, DOI 10.1038/s43587-021-00043-5
   Bar E, 2019, GLIA, V67, P2125, DOI 10.1002/glia.23637
   Barkauskas DS, 2013, MICROSC MICROANAL, V19, P778, DOI 10.1017/S1431927613000482
   Bell RD, 2012, NATURE, V485, P512, DOI 10.1038/nature11087
   Bennett ML, 2016, P NATL ACAD SCI USA, V113, PE1738, DOI 10.1073/pnas.1525528113
   Berghoff AS, 2013, CLIN EXP METASTAS, V30, P69, DOI 10.1007/s10585-012-9510-4
   Blanchard JW, 2022, NATURE, V611, P769, DOI 10.1038/s41586-022-05439-w
   Blank T, 2013, GLIA, V61, P62, DOI 10.1002/glia.22372
   Blank-Stein N, 2023, EUR J IMMUNOL, V53, P0, DOI 10.1002/eji.202250233
   Bogale TA, 2021, FRONT IMMUNOL, V12, P0, DOI 10.3389/fimmu.2021.611761
   Brioschi S, 2023, IMMUNITY, V56, P1027, DOI 10.1016/j.immuni.2023.01.028
   Butovsky O, 2018, NAT REV NEUROSCI, V19, P622, DOI 10.1038/s41583-018-0057-5
   Butovsky O, 2014, NAT NEUROSCI, V17, P131, DOI 10.1038/nn.3599
   Buttgereit A, 2016, NAT IMMUNOL, V17, P1397, DOI 10.1038/ni.3585
   Campbell BCV, 2020, LANCET, V396, P129, DOI 10.1016/S0140-6736(20)31179-X
   Candelario-Jalil E, 2022, STROKE, V53, P1473, DOI 10.1161/STROKEAHA.122.036946
   Chappell-Maor L, 2020, EUR J IMMUNOL, V50, P353, DOI 10.1002/eji.201948342
   Collin M, 2016, CURR OPIN HEMATOL, V23, P28, DOI 10.1097/MOH.0000000000000202
   Colonna M, 2017, ANNU REV IMMUNOL, V35, P441, DOI 10.1146/annurev-immunol-051116-052358
   Colonna M, 2016, NAT REV NEUROSCI, V17, P201, DOI 10.1038/nrn.2016.7
   Conway KA, 1998, NAT MED, V4, P1318, DOI 10.1038/3311
   Jordao MJC, 2019, SCIENCE, V363, P365, DOI 10.1126/science.aat7554
   Cugurra A, 2021, SCIENCE, V373, P409, DOI 10.1126/science.abf7844
   Cui J, 2021, TRENDS NEUROSCI, V44, P864, DOI 10.1016/j.tins.2021.07.002
   Cui J, 2020, DEV CELL, V55, P617, DOI 10.1016/j.devcel.2020.09.020
   CZERNIELEWSKI JM, 1987, J INVEST DERMATOL, V88, P17, DOI 10.1111/1523-1747.ep12464659
   Dani N, 2021, CELL, V184, P3056, DOI 10.1016/j.cell.2021.04.003
   Darmanis S, 2017, CELL REP, V21, P1399, DOI 10.1016/j.celrep.2017.10.030
   Davies LC, 2013, NAT IMMUNOL, V14, P986, DOI 10.1038/ni.2705
   De Maeyer RPH, 2021, IMMUNOL LETT, V230, P1, DOI 10.1016/j.imlet.2020.12.003
   De Schepper S, 2023, NAT NEUROSCI, V26, P406, DOI 10.1038/s41593-023-01257-z
   De Vlaminck K, 2022, IMMUNITY, V55, P2085, DOI 10.1016/j.immuni.2022.09.005
   Deczkowska A, 2018, CELL, V173, P1073, DOI 10.1016/j.cell.2018.05.003
   Dendrou CA, 2015, NAT REV IMMUNOL, V15, P545, DOI 10.1038/nri3871
   Derk J, 2021, FRONT CELL NEUROSCI, V15, P0, DOI 10.3389/fncel.2021.703944
   Doebel T, 2017, TRENDS IMMUNOL, V38, P817, DOI 10.1016/j.it.2017.06.008
   Dong YF, 2019, NAT REV NEUROL, V15, P704, DOI 10.1038/s41582-019-0253-6
   Ensan S, 2016, NAT IMMUNOL, V17, P159, DOI 10.1038/ni.3343
   Fabriek BO, 2005, GLIA, V51, P297, DOI 10.1002/glia.20208
   Friebel E, 2020, CELL, V181, P1626, DOI 10.1016/j.cell.2020.04.055
   Frosch M, 2023, NAT COMMUN, V14, P0, DOI 10.1038/s41467-023-39061-9
   Füger P, 2017, NAT NEUROSCI, V20, P1371, DOI 10.1038/nn.4631
   Gautier EL, 2012, NAT IMMUNOL, V13, P1118, DOI 10.1038/ni.2419
   Gelderblom M, 2009, STROKE, V40, P1849, DOI 10.1161/STROKEAHA.108.534503
   Gerganova G, 2022, PHARMACOL THERAPEUT, V240, P0, DOI 10.1016/j.pharmthera.2022.108220
   Gibbings SL, 2015, BLOOD, V126, P1357, DOI 10.1182/blood-2015-01-624809
   Ginhoux F, 2016, IMMUNITY, V44, P439, DOI 10.1016/j.immuni.2016.02.024
   Ginhoux F, 2010, SCIENCE, V330, P841, DOI 10.1126/science.1194637
   Goldmann T, 2016, NAT IMMUNOL, V17, P797, DOI 10.1038/ni.3423
   Gordon S, 2005, NAT REV IMMUNOL, V5, P953, DOI 10.1038/nri1733
   Greenberg SM, 2020, NAT REV NEUROL, V16, P30, DOI 10.1038/s41582-019-0281-2
   Greter M, 2012, IMMUNITY, V37, P1050, DOI 10.1016/j.immuni.2012.11.001
   Griciuc A, 2013, NEURON, V78, P631, DOI 10.1016/j.neuron.2013.04.014
   Guilliams M, 2014, NAT REV IMMUNOL, V14, P571, DOI 10.1038/nri3712
   Guldner IH, 2020, CELL, V183, P1234, DOI 10.1016/j.cell.2020.09.064
   Guo M, 2020, BRAIN, V143, P1476, DOI 10.1093/brain/awaa090
   Hambardzumyan D, 2016, NAT NEUROSCI, V19, P20, DOI 10.1038/nn.4185
   Harms AS, 2013, J NEUROSCI, V33, P9592, DOI 10.1523/JNEUROSCI.5610-12.2013
   Harney AS, 2017, MOL CANCER THER, V16, P2486, DOI 10.1158/1535-7163.MCT-17-0241
   Hauser SL, 2020, AM J MED, V133, P1380, DOI 10.1016/j.amjmed.2020.05.049
   Hawkes CA, 2009, P NATL ACAD SCI USA, V106, P1261, DOI 10.1073/pnas.0805453106
   Holfelder K, 2011, HISTOL HISTOPATHOL, V26, P1007, DOI 10.14670/HH-26.1007
   Hongu T, 2022, NAT CANCER, V3, P486, DOI 10.1038/s43018-022-00353-6
   Ivan DC, 2023, ACTA NEUROPATHOL COM, V11, P0, DOI 10.1186/s40478-023-01535-8
   Jakubzick C, 2013, IMMUNITY, V39, P599, DOI 10.1016/j.immuni.2013.08.007
   Jakubzick CV, 2017, NAT REV IMMUNOL, V17, P349, DOI 10.1038/nri.2017.28
   Jassam YN, 2017, NEURON, V95, P1246, DOI 10.1016/j.neuron.2017.07.010
   Ju H, 2022, J NEUROINFLAMM, V19, P0, DOI 10.1186/s12974-022-02552-5
   Jucker M, 2023, CELL, V186, P4260, DOI 10.1016/j.cell.2023.08.021
   Kamma E, 2022, J NEUROINFLAMM, V19, P0, DOI 10.1186/s12974-022-02408-y
   Khatri R, 2012, NEUROLOGY, V79, PS52, DOI 10.1212/WNL.0b013e3182697e70
   Kierdorf K, 2019, NAT REV NEUROSCI, V20, P547, DOI 10.1038/s41583-019-0201-x
   Kim JS, 2021, IMMUNITY, V54, P176, DOI 10.1016/j.immuni.2020.11.007
   Klemm F, 2020, CELL, V181, P1643, DOI 10.1016/j.cell.2020.05.007
   Kolosowska N, 2019, NEUROTHERAPEUTICS, V16, P1304, DOI 10.1007/s13311-019-00761-0
   Konishi H, 2017, GLIA, V65, P1927, DOI 10.1002/glia.23204
   Lavin Y, 2014, CELL, V159, P1312, DOI 10.1016/j.cell.2014.11.018
   LAWSON LJ, 1990, NEUROSCIENCE, V39, P151, DOI 10.1016/0306-4522(90)90229-W
   LAWSON LJ, 1992, NEUROSCIENCE, V48, P405, DOI 10.1016/0306-4522(92)90500-2
   Li QY, 2018, NAT REV IMMUNOL, V18, P225, DOI 10.1038/nri.2017.125
   Lichanska AM, 2000, EXP HEMATOL, V28, P601, DOI 10.1016/S0301-472X(00)00157-0
   Lim HY, 2018, IMMUNITY, V49, P326, DOI 10.1016/j.immuni.2018.06.008
   Loane DJ, 2016, EXP NEUROL, V275, P316, DOI 10.1016/j.expneurol.2015.08.018
   Locatelli G, 2018, NAT NEUROSCI, V21, P1196, DOI 10.1038/s41593-018-0212-3
   Logie C, 2016, SEMIN IMMUNOL, V28, P359, DOI 10.1016/j.smim.2016.06.003
   Lucchinetti CF, 2011, NEW ENGL J MED, V365, P2188, DOI 10.1056/NEJMoa1100648
   Lünemann JD, 2020, NAT REV NEUROL, V16, P56, DOI 10.1038/s41582-019-0268-z
   Mastorakos P, 2019, SCI IMMUNOL, V4, P0, DOI 10.1126/sciimmunol.aav0492
   Masuda T, 2020, NAT IMMUNOL, V21, P802, DOI 10.1038/s41590-020-0707-4
   Masuda T, 2019, NATURE, V568, PE4, DOI 10.1038/s41586-019-0924-x
   McMenamin PG, 2003, CELL TISSUE RES, V313, P259, DOI 10.1007/s00441-003-0779-0
   MELNICOFF MJ, 1988, J LEUKOCYTE BIOL, V44, P367, DOI 10.1002/jlb.44.5.367
   Merlini A, 2022, NAT NEUROSCI, V25, P887, DOI 10.1038/s41593-022-01108-3
   Miedema A, 2022, ACTA NEUROPATHOL COM, V10, P0, DOI 10.1186/s40478-021-01306-3
   Mildenberger W, 2022, CURR OPIN IMMUNOL, V76, P0, DOI 10.1016/j.coi.2022.102181
   Mills CD, 2000, J IMMUNOL, V164, P6166, DOI 10.4049/jimmunol.164.12.6166
   Montagne A, 2021, NATURE AGING, V1, P624, DOI 10.1038/s43587-021-00090-y
   Montagne A, 2020, NATURE, V581, P70, DOI 10.1038/s41586-020-2247-3
   Montagne A, 2015, NEURON, V85, P296, DOI 10.1016/j.neuron.2014.12.032
   Montilla A, 2023, CELL DEATH DIS, V14, P0, DOI 10.1038/s41419-023-05551-3
   Mosser DM, 2008, NAT REV IMMUNOL, V8, P958, DOI 10.1038/nri2448
   Mrdjen D, 2018, IMMUNITY, V48, P380, DOI 10.1016/j.immuni.2018.01.011
   Mundt S, 2022, NEURON, V110, P3497, DOI 10.1016/j.neuron.2022.10.005
   Naito M, 1996, J LEUKOCYTE BIOL, V59, P133, DOI 10.1002/jlb.59.2.133
   Nayak Debasis, 2012, INTRAVITAL, V1, P95, DOI 10.4161/intv.22823
   Netea MG, 2011, CELL HOST MICROBE, V9, P355, DOI 10.1016/j.chom.2011.04.006
   Nimmerjahn A, 2005, SCIENCE, V308, P1314, DOI 10.1126/science.1110647
   Ochocka N, 2021, NAT COMMUN, V12, P0, DOI 10.1038/s41467-021-21407-w
   Ostkamp P, 2022, SCI TRANSL MED, V14, P0, DOI 10.1126/scitranslmed.adc9778
   Pang LZ, 2022, TRENDS CANCER, V8, P839, DOI 10.1016/j.trecan.2022.04.010
   Park L, 2017, CIRC RES, V121, P258, DOI 10.1161/CIRCRESAHA.117.311054
   Park L, 2011, P NATL ACAD SCI USA, V108, P5063, DOI 10.1073/pnas.1015413108
   PARWARESCH MR, 1984, CELL TISSUE KINET, V17, P25, DOI 10.1111/j.1365-2184.1984.tb00565.x
   Pedragosa J, 2018, ACTA NEUROPATHOL COM, V6, P0, DOI 10.1186/s40478-018-0581-6
   Pei Y, 2019, HELIYON, V5, P0, DOI 10.1016/j.heliyon.2019.e02590
   Phadke M, 2022, EXP DERMATOL, V31, P31, DOI 10.1111/exd.14286
   Pinho S, 2019, NAT REV MOL CELL BIO, V20, P303, DOI 10.1038/s41580-019-0103-9
   Planas AM, 2018, STROKE, V49, P2261, DOI 10.1161/STROKEAHA.118.021474
   Poewe W, 2017, NAT REV DIS PRIMERS, V3, P0, DOI 10.1038/nrdp.2017.13
   Prinz M, 2011, NAT NEUROSCI, V14, P1227, DOI 10.1038/nn.2923
   Quail DF, 2017, CANCER CELL, V31, P326, DOI 10.1016/j.ccell.2017.02.009
   Rajan WD, 2020, NEUROBIOL DIS, V137, P0, DOI 10.1016/j.nbd.2019.104722
   Ramaglia V, 2021, ANNU REV IMMUNOL, V39, P199, DOI 10.1146/annurev-immunol-093019-124155
   Ransohoff RM, 2016, SCIENCE, V353, P777, DOI 10.1126/science.aag2590
   Ransohoff RM, 2009, ANNU REV IMMUNOL, V27, P119, DOI 10.1146/annurev.immunol.021908.132528
   Rawji KS, 2016, BRAIN, V139, P653, DOI 10.1093/brain/awv395
   Rebejac J, 2022, IMMUNITY, V55, P2103, DOI 10.1016/j.immuni.2022.10.005
   Reymond N, 2013, NAT REV CANCER, V13, P858, DOI 10.1038/nrc3628
   Russo MV, 2018, NAT IMMUNOL, V19, P442, DOI 10.1038/s41590-018-0086-2
   Safaiyan S, 2016, NAT NEUROSCI, V19, P995, DOI 10.1038/nn.4325
   Santisteban MM, 2020, HYPERTENSION, V76, P795, DOI 10.1161/HYPERTENSIONAHA.120.15581
   SAWYER RT, 1982, LAB INVEST, V46, P165
   Schläger C, 2016, NATURE, V530, P349, DOI 10.1038/nature16939
   Schonhoff AM, 2023, NAT COMMUN, V14, P0, DOI 10.1038/s41467-023-39060-w
   Schulz C, 2012, SCIENCE, V336, P86, DOI 10.1126/science.1219179
   Shemer A, 2018, NAT COMMUN, V9, P0, DOI 10.1038/s41467-018-07548-5
   Shipley FB, 2020, NEURON, V108, P623, DOI 10.1016/j.neuron.2020.08.024
   Sierra A, 2016, GLIA, V64, P1801, DOI 10.1002/glia.23046
   Silvin A, 2023, CELL MOL IMMUNOL, V20, P1277, DOI 10.1038/s41423-023-01053-6
   Silvin A, 2022, IMMUNITY, V55, P1448, DOI 10.1016/j.immuni.2022.07.004
   Steven John Lindsay, 1892, GLASGOW MED J, V38, P195
   Sun R, 2023, SCI ADV, V9, P0, DOI 10.1126/sciadv.ade3559
   Sun R, 2022, CANCER METAST REV, V41, P871, DOI 10.1007/s10555-022-10051-5
   Swanson MEV, 2020, SCI REP-UK, V10, P0, DOI 10.1038/s41598-020-68086-z
   t Hart BA, 2011, TRENDS MOL MED, V17, P119, DOI 10.1016/j.molmed.2010.11.006
   TAKAHASHI K, 1989, J LEUKOCYTE BIOL, V45, P87, DOI 10.1002/jlb.45.2.87
   Tamoutounour S, 2013, IMMUNITY, V39, P925, DOI 10.1016/j.immuni.2013.10.004
   Tcw J, 2022, CELL, V185, P2213, DOI 10.1016/j.cell.2022.05.017
   Uekawa K, 2023, MOL NEURODEGENER, V18, P0, DOI 10.1186/s13024-023-00660-1
   Utz SG, 2020, CELL, V181, P557, DOI 10.1016/j.cell.2020.03.021
   Valiente M, 2014, CELL, V156, P1002, DOI 10.1016/j.cell.2014.01.040
   Van Hove H, 2019, NAT NEUROSCI, V22, P1021, DOI 10.1038/s41593-019-0393-4
   VANFURTH R, 1968, J EXP MED, V128, P415, DOI 10.1084/jem.128.3.415
   VANFURTH R, 1972, B WORLD HEALTH ORGAN, V46, P845
   Verheggen ICM, 2020, GEROSCIENCE, V42, P1183, DOI 10.1007/s11357-020-00211-2
   Williams GP, 2021, BRAIN, V144, P2047, DOI 10.1093/brain/awab103
   Winkler B, 2021, SCI ADV, V7, P0, DOI 10.1126/sciadv.abh0050
   Wynn TA, 2013, NATURE, V496, P445, DOI 10.1038/nature12034
   Xuan WJ, 2021, TRENDS IMMUNOL, V42, P280, DOI 10.1016/j.it.2021.02.004
   Yamazaki Y, 2019, NAT REV NEUROL, V15, P501, DOI 10.1038/s41582-019-0228-7
   Yin ZR, 2023, NAT IMMUNOL, V24, P1839, DOI 10.1038/s41590-023-01627-6
   Yona S, 2013, IMMUNITY, V38, P79, DOI 10.1016/j.immuni.2012.12.001
   You H, 2020, THERANOSTICS, V10, P2949, DOI 10.7150/thno.40783
   Yu K, 2020, NATL SCI REV, V7, P1306, DOI 10.1093/nsr/nwaa099
   Zeisel A, 2015, SCIENCE, V347, P1138, DOI 10.1126/science.aaa1934
   Zhan Y, 2014, NAT NEUROSCI, V17, P400, DOI 10.1038/nn.3641
   Zhang WT, 2019, CNS NEUROSCI THER, V25, P1329, DOI 10.1111/cns.13256
   Zhang Z, 2011, J NEUROIMMUNOL, V237, P73, DOI 10.1016/j.jneuroim.2011.06.006
   Zheng K, 2022, J CEREBR BLOOD F MET, V42, P56, DOI 10.1177/0271678X211026770
   Zhu H, 2022, FRONT IMMUNOL, V13, P0, DOI 10.3389/fimmu.2022.828447
   Ziebell JM, 2012, J NEUROINFLAMM, V9, P0, DOI 10.1186/1742-2094-9-247
   Zou WY, 2019, TRANSL NEURODEGENER, V8, P0, DOI 10.1186/s40035-019-0147-y
NR 177
TC 9
Z9 11
U1 7
U2 15
PU BMC
PI LONDON
PA CAMPUS, 4 CRINAN ST, LONDON N1 9XW, ENGLAND
SN 
EI 1742-2094
J9 J NEUROINFLAMM
JI J. Neuroinflamm.
PD MAR 13
PY 2024
VL 21
IS 1
BP 
EP 
DI 10.1186/s12974-024-03059-x
PG 18
WC Immunology; Neurosciences
SC Immunology; Neurosciences & Neurology
GA LD8C2
UT WOS:001184922900001
PM 38481312
DA 2025-02-17
ER

PT J
AU Afzal, A
   Afzal, Z
   Bizink, S
   Davis, A
   Makahleh, S
   Mohamed, Y
   Coniglio, SJ
AF Afzal, Amber
   Afzal, Zobia
   Bizink, Sophia
   Davis, Amanda
   Makahleh, Sara
   Mohamed, Yara
   Coniglio, Salvatore J.
TI Phagocytosis Checkpoints in Glioblastoma: CD47 and Beyond
SO CURRENT ISSUES IN MOLECULAR BIOLOGY
LA English
DT Review
DE glioblastoma; glioma; macrophage; phagocytosis; CD47; CSF-1R; siglec
ID colony-stimulating factor; regulatory protein-alpha; tumor-cells bearing; glioma-cells; anti-cd47 antibody; human astrocytoma; membrane isoform; dendritic cells; stem-cells; macrophage
AB Glioblastoma multiforme (GBM) is one of the deadliest human cancers with very limited treatment options available. The malignant behavior of GBM is manifested in a tumor which is highly invasive, resistant to standard cytotoxic chemotherapy, and strongly immunosuppressive. Immune checkpoint inhibitors have recently been introduced in the clinic and have yielded promising results in certain cancers. GBM, however, is largely refractory to these treatments. The immune checkpoint CD47 has recently gained attention as a potential target for intervention as it conveys a "don't eat me" signal to tumor-associated macrophages (TAMs) via the inhibitory SIRP alpha protein. In preclinical models, the administration of anti-CD47 monoclonal antibodies has shown impressive results with GBM and other tumor models. Several well-characterized oncogenic pathways have recently been shown to regulate CD47 expression in GBM cells and glioma stem cells (GSCs) including Epidermal Growth Factor Receptor (EGFR) beta catenin. Other macrophage pathways involved in regulating phagocytosis including TREM2 and glycan binding proteins are discussed as well. Finally, chimeric antigen receptor macrophages (CAR-Ms) could be leveraged for greatly enhancing the phagocytosis of GBM and repolarization of the microenvironment in general. Here, we comprehensively review the mechanisms that regulate the macrophage phagocytosis of GBM cells.
C1 [Afzal, Amber; Afzal, Zobia; Bizink, Sophia; Davis, Amanda; Makahleh, Sara; Mohamed, Yara; Coniglio, Salvatore J.] Kean Univ, Sch Integrat Sci & Technol, Union, NJ 07083 USA.
   [Coniglio, Salvatore J.] Kean Univ, Dept Biol Sci, Union, NJ 07083 USA.
C3 Kean University; Kean University
RP Coniglio, SJ (通讯作者)，Kean Univ, Sch Integrat Sci & Technol, Union, NJ 07083 USA.; Coniglio, SJ (通讯作者)，Kean Univ, Dept Biol Sci, Union, NJ 07083 USA.
EM afzalam@kean.edu; afzalz@kean.edu; bizinks@kean.edu; davamand@kean.edu; makahles@kean.edu; mohameya@kean.edu; coniglsa@kean.edu
CR Affronti HC, 2019, CANCER DISCOV, V9, P1161, DOI 10.1158/2159-8290.CD-19-0733
   AlShakweer Wafa, 2011, FRONT BIOSCI (ELITE ED), V3, P371, DOI 10.2741/e252
   Angata T, 2023, MOL ASPECTS MED, V90, P0, DOI 10.1016/j.mam.2022.101117
   Barclay AN, 2006, NAT REV IMMUNOL, V6, P457, DOI 10.1038/nri1859
   Barkal AA, 2019, NATURE, V572, P392, DOI 10.1038/s41586-019-1456-0
   Bhattacharjee M, 2006, CANCER INVEST, V24, P502, DOI 10.1080/07357900600814839
   Boelaars K, 2024, TRENDS CANCER, V10, P230, DOI 10.1016/j.trecan.2023.11.009
   Bonte S, 2020, ONCOIMMUNOLOGY, V9, P0, DOI 10.1080/2162402X.2020.1727078
   Brandt LJB, 2020, FRONT IMMUNOL, V11, P0, DOI 10.3389/fimmu.2020.00326
   Bronte V, 2016, NAT COMMUN, V7, P0, DOI 10.1038/ncomms12150
   Brooke GP, 1998, EUR J IMMUNOL, V28, P1, DOI 10.1002/(SICI)1521-4141(199801)28:01<1::AID-IMMU1>3.0.CO;2-V
   Brooks LJ, 2017, CURR OPIN NEUROBIOL, V47, P8, DOI 10.1016/j.conb.2017.06.008
   Butowski N, 2016, NEURO-ONCOLOGY, V18, P557, DOI 10.1093/neuonc/nov245
   Cannarile MA, 2017, J IMMUNOTHER CANCER, V5, P0, DOI 10.1186/s40425-017-0257-y
   Cappellano G, 2021, NEURAL REGEN RES, V16, P1131, DOI 10.4103/1673-5374.300328
   Chang JCY, 2023, FRONT IMMUNOL, V14, P0, DOI 10.3389/fimmu.2023.1169725
   Chen C, 2022, SCI TRANSL MED, V14, P0, DOI 10.1126/scitranslmed.abn1128
   Chen D, 2023, IMMUNITY, V56, P0, DOI 10.1016/j.immuni.2023.07.015
   Chen Q, 2023, FRONT IMMUNOL, V14, P0, DOI 10.3389/fimmu.2023.1159085
   Chen TT, 2004, CANCER RES, V64, P117, DOI 10.1158/0008-5472.CAN-3455-2
   Chen YZ, 2021, BIOMED PHARMACOTHER, V139, P0, DOI 10.1016/j.biopha.2021.111605
   Cloughesy TF, 2019, NAT MED, V25, P477, DOI 10.1038/s41591-018-0337-7
   Codrici E, 2016, STEM CELLS INT, V2016, P0, DOI 10.1155/2016/5728438
   Condeelis J, 2006, CELL, V124, P263, DOI 10.1016/j.cell.2006.01.007
   Coniglio SJ, 2021, PLOS ONE, V16, P0, DOI 10.1371/journal.pone.0260252
   Coniglio SJ, 2013, MATRIX BIOL, V32, P372, DOI 10.1016/j.matbio.2013.07.008
   Coniglio SJ, 2012, MOL MED, V18, P519, DOI 10.2119/molmed.2011.00217
   Cordoba S, 2021, NAT MED, V27, P1797, DOI 10.1038/s41591-021-01497-1
   Daubon T, 2019, NAT COMMUN, V10, P0, DOI 10.1038/s41467-019-08480-y
   de Groot JF, 2008, J NEURO-ONCOL, V90, P89, DOI 10.1007/s11060-008-9637-y
   Deshpande RP, 2017, MOL NEUROBIOL, V54, P8162, DOI 10.1007/s12035-016-0302-8
   Di Nunno V, 2023, CANCERS, V15, P0, DOI 10.3390/cancers15041042
   Du LY, 2023, ADV SCI, V10, P0, DOI 10.1002/advs.202206380
   Du RC, 2024, CELLS-BASEL, V13, P0, DOI 10.3390/cells13100823
   Duan ST, 2020, ANNU REV IMMUNOL, V38, P365, DOI 10.1146/annurev-immunol-102419-035900
   Dzaye ODA, 2016, J NEUROPATH EXP NEUR, V75, P429, DOI 10.1093/jnen/nlw016
   Eda H, 2010, CYTOKINE, V52, P215, DOI 10.1016/j.cyto.2010.08.005
   Ene CI, 2020, NEURO-ONCOLOGY, V22, P639, DOI 10.1093/neuonc/noz226
   Feng MY, 2015, P NATL ACAD SCI USA, V112, P2145, DOI 10.1073/pnas.1424907112
   Fermi V, 2023, CLIN CANCER RES, V29, P4685, DOI 10.1158/1078-0432.CCR-23-0576
   Flynn RA, 2021, CELL, V184, P3109, DOI 10.1016/j.cell.2021.04.023
   Galarneau H, 2007, CANCER RES, V67, P8874, DOI 10.1158/0008-5472.CAN-07-0177
   Gao H, 2018, CANCER LETT, V439, P91, DOI 10.1016/j.canlet.2018.07.034
   Gao XF, 2013, CANCER RES, V73, P1481, DOI 10.1158/0008-5472.CAN-12-3429
   Gholamin S, 2020, INNATE IMMUN-LONDON, V26, P130, DOI 10.1177/1753425919876690
   Gholamin S, 2017, SCI TRANSL MED, V9, P0, DOI 10.1126/scitranslmed.aaf2968
   Gieryng A, 2017, LAB INVEST, V97, P498, DOI 10.1038/labinvest.2017.19
   Gieryng A, 2016, WSPOLCZESNA ONKOL, V20, P345, DOI 10.5114/wo.2016.64592
   Gordon S, 2016, IMMUNITY, V44, P463, DOI 10.1016/j.immuni.2016.02.026
   Gowda P, 2018, MOL CELL BIOL, V38, P0, DOI 10.1128/MCB.00001-18
   Grabenstein S, 2021, GLYCOBIOLOGY, V31, P1279, DOI 10.1093/glycob/cwab068
   Graeber MB, 2002, GLIA, V40, P252, DOI 10.1002/glia.10147
   Gu R, 2017, NEUROCHEM RES, V42, P1478, DOI 10.1007/s11064-017-2204-1
   Guerriero JL, 2018, TRENDS MOL MED, V24, P472, DOI 10.1016/j.molmed.2018.03.006
   Guijarro-Albaladejo B, 2024, FRONT CELL DEV BIOL, V12, P0, DOI 10.3389/fcell.2024.1376554
   Hambardzumyan D, 2016, NAT NEUROSCI, V19, P20, DOI 10.1038/nn.4185
   Hamilton L, 2016, ZEBRAFISH, V13, P523, DOI 10.1089/zeb.2016.1339
   Hu JY, 2022, J IMMUNOTHER CANCER, V10, P0, DOI 10.1136/jitc-2021-004452
   Huang YM, 2020, J NEUROSCI, V40, P6428, DOI 10.1523/JNEUROSCI.0666-20.2020
   Huo Y, 2023, J TRANSL MED, V21, P0, DOI 10.1186/s12967-023-04061-2
   Imbert PRC, 2021, CURR BIOL, V31, P77, DOI 10.1016/j.cub.2020.09.082
   Jadus MR, 1996, BLOOD, V87, P5232, DOI 10.1182/blood.V87.12.5232.bloodjournal87125232
   Jadus MR, 1998, J IMMUNOL, V160, P361
   Jadus MR, 2003, CANCER GENE THER, V10, P411, DOI 10.1038/sj.cgt.7700583
   Jiang NA, 2022, NAT COMMUN, V13, P0, DOI 10.1038/s41467-022-29137-3
   Joyce JA, 2009, NAT REV CANCER, V9, P239, DOI 10.1038/nrc2618
   Kees T, 2012, NEURO-ONCOLOGY, V14, P64, DOI 10.1093/neuonc/nor182
   Khalaji A, 2023, HELIYON, V9, P0, DOI 10.1016/j.heliyon.2023.e20507
   Kim HJ, 2022, NAT COMMUN, V13, P0, DOI 10.1038/s41467-022-34001-5
   Kitamura T, 2015, J EXP MED, V212, P1043, DOI 10.1084/jem.20141836
   Kopatz J, 2013, GLIA, V61, P1122, DOI 10.1002/glia.22501
   Laubli H, 2022, CANCER IMMUNOL RES, V10, P1423, DOI 10.1158/2326-6066.CIR-22-0366
   Lecoultre M, 2024, RADIOTHER ONCOL, V190, P0, DOI 10.1016/j.radonc.2023.110049
   Lee SY, 2017, MOL CELLS, V40, P515, DOI 10.14348/molcells.2017.0089
   Li F, 2018, ONCOIMMUNOLOGY, V7, P0, DOI 10.1080/2162402X.2017.1391973
   Li H, 2022, CELL DEATH DIS, V13, P0, DOI 10.1038/s41419-022-05510-4
   Li SY, 2023, CANCERS, V15, P0, DOI 10.3390/cancers15102717
   Lim M, 2022, NEURO-ONCOLOGY, V24, P1935, DOI 10.1093/neuonc/noac116
   Lim WA, 2017, CELL, V168, P724, DOI 10.1016/j.cell.2017.01.016
   Liu XJ, 2019, ONCOL RES, V27, P415, DOI 10.3727/096504018X15155538502359
   Liu Y, 2023, SIGNAL TRANSDUCT TAR, V8, P0, DOI 10.1038/s41392-023-01365-z
   Locarno CV, 2020, IMMUNOBIOLOGY, V225, P0, DOI 10.1016/j.imbio.2019.10.002
   Logtenberg MEW, 2020, IMMUNITY, V52, P742, DOI 10.1016/j.immuni.2020.04.011
   Lu J, 2024, CNS NEUROSCI THER, V30, P0, DOI 10.1111/cns.14495
   Luo CY, 2022, FRONT ONCOL, V12, P0, DOI 10.3389/fonc.2022.919072
   Luo Y, 2010, J BIOL CHEM, V285, P4232, DOI 10.1074/jbc.M109.037168
   Ma D, 2019, CANCER RES, V79, P2697, DOI 10.1158/0008-5472.CAN-18-3125
   Maas SLN, 2020, J NEUROINFLAMM, V17, P0, DOI 10.1186/s12974-020-01797-2
   Mao F, 2017, J NEUROL SCI, V383, P56, DOI 10.1016/j.jns.2017.10.025
   Marquardt V, 2023, J IMMUNOTHER CANCER, V11, P0, DOI 10.1136/jitc-2022-005871
   Maute R, 2022, IMMUNOONCOL TECHNOL, V13, P100070, DOI 10.1016/j.iotech.2022.100070
   Maverakis E, 2015, J AUTOIMMUN, V57, P1, DOI 10.1016/j.jaut.2014.12.002
   Miners JS, 2008, BRAIN PATHOL, V18, P240, DOI 10.1111/j.1750-3639.2008.00132.x
   Miyazaki T, 2020, CANCERS, V12, P0, DOI 10.3390/cancers12071960
   Narayan R, 2024, CTS-CLIN TRANSL SCI, V17, P0, DOI 10.1111/cts.13742
   Nickles D, 2008, J NEUROIMMUNOL, V197, P10, DOI 10.1016/j.jneuroim.2008.03.022
   Nylandsted J, 2002, CANCER RES, V62, P7139
   ONeill ASG, 2013, IMMUNOLOGY, V138, P198, DOI 10.1111/imm.12042
   Omuro A, 2023, NEURO-ONCOLOGY, V25, P123, DOI 10.1093/neuonc/noac099
   Ostrom QT, 2023, NEURO-ONCOLOGY, V25, P0, DOI 10.1093/neuonc/noad149
   Pacheco JM, 2019, FRONT ONCOL, V9, P0, DOI 10.3389/fonc.2019.00195
   Pedram K, 2022, BIORXIV, V0, P0, DOI DOI 10.1101/2022.05.20.492748
   Persano S, 2021, PHARMACEUTICS, V13, P0, DOI 10.3390/pharmaceutics13101668
   Peshoff MM, 2024, NEURO-ONCOLOGY, V26, P826, DOI 10.1101/2023.04.05.535792
   Piccione EC, 2016, CLIN CANCER RES, V22, P5109, DOI 10.1158/1078-0432.CCR-15-2503
   Pixley FJ, 2004, TRENDS CELL BIOL, V14, P628, DOI 10.1016/j.tcb.2004.09.016
   Platten M, 2003, ANN NEUROL, V54, P388, DOI 10.1002/ana.10679
   Price G, 2021, EBIOMEDICINE, V69, P0, DOI 10.1016/j.ebiom.2021.103453
   Pyonteck SM, 2013, NAT MED, V19, P1264, DOI 10.1038/nm.3337
   Qin R, 2021, CURR OPIN STRUC BIOL, V68, P149, DOI 10.1016/j.sbi.2020.12.011
   Qu TL, 2022, BIOMARK RES, V10, P0, DOI 10.1186/s40364-022-00373-5
   Quail DF, 2017, CANCER CELL, V31, P326, DOI 10.1016/j.ccell.2017.02.009
   Reardon DA, 2020, JAMA ONCOL, V6, P1003, DOI 10.1001/jamaoncol.2020.1024
   Reiter I, 1999, J IMMUNOL, V163, P1730
   Richard Q, 2022, CURR OPIN NEUROL, V35, P794, DOI 10.1097/WCO.0000000000001112
   Ring NG, 2017, P NATL ACAD SCI USA, V114, PE10578, DOI 10.1073/pnas.1710877114
   Rondahl V, 2013, PLOS ONE, V8, P0, DOI 10.1371/journal.pone.0073635
   Rougerie P, 2013, IMMUNOL REV, V256, P222, DOI 10.1111/imr.12118
   Sanders S, 2020, INT J MOL SCI, V21, P0, DOI 10.3390/ijms21082759
   Sasaki A, 2013, NEUROPATHOLOGY, V33, P505, DOI 10.1111/neup.12015
   Schalper KA, 2019, NAT MED, V25, P470, DOI 10.1038/s41591-018-0339-5
   Schiltz PM, 2007, CANCER BIOTHER RADIO, V22, P672, DOI 10.1089/cbr.2007.356
   Schultze JL, 2015, SEMIN IMMUNOL, V27, P44, DOI 10.1016/j.smim.2015.02.001
   Sharma P, 2018, INT J MOL SCI, V19, P0, DOI 10.3390/ijms19113326
   Shimu AS, 2023, CLIN EXP MED, V23, P553, DOI 10.1007/s10238-022-00887-0
   Sick E, 2011, GLIA, V59, P308, DOI 10.1002/glia.21102
   Sielska M, 2020, BRIT J CANCER, V123, P438, DOI 10.1038/s41416-020-0862-2
   Sikic BI, 2019, J CLIN ONCOL, V37, P946, DOI 10.1200/JCO.18.02018
   Simion C, 2014, ENDOCR-RELAT CANCER, V21, PR431, DOI 10.1530/ERC-14-0179
   Sloas C, 2021, FRONT IMMUNOL, V12, P0, DOI 10.3389/fimmu.2021.783305
   Song J, 2021, J CONTROL RELEASE, V338, P583, DOI 10.1016/j.jconrel.2021.08.052
   Stanczak MA, 2022, SCI TRANSL MED, V14, P0, DOI 10.1126/scitranslmed.abj1270
   Stanley ER, 2014, CSH PERSPECT BIOL, V6, P0, DOI 10.1101/cshperspect.a021857
   Sun R, 2023, SCI ADV, V9, P0, DOI 10.1126/sciadv.ade3559
   Sun T, 2024, CANCER LETT, V583, P0, DOI 10.1016/j.canlet.2023.216605
   Titov A, 2021, CANCERS, V13, P0, DOI 10.3390/cancers13040743
   Tsai RK, 2008, J CELL BIOL, V180, P989, DOI 10.1083/jcb.200708043
   Tseng D, 2013, P NATL ACAD SCI USA, V110, P11103, DOI 10.1073/pnas.1305569110
   Tu JJ, 2022, ONCOGENE, V41, P2444, DOI 10.1038/s41388-022-02236-7
   Turco V, 2023, NAT COMMUN, V14, P0, DOI 10.1038/s41467-023-36321-6
   Ulland TK, 2015, SEMIN IMMUNOL, V27, P410, DOI 10.1016/j.smim.2016.03.011
   von Roemeling CA, 2020, NAT COMMUN, V11, P0, DOI 10.1038/s41467-020-15129-8
   Wallace PK, 2000, CANCER IMMUNOL IMMUN, V49, P493, DOI 10.1007/s002620000142
   Wang SH, 2022, EBIOMEDICINE, V76, P0, DOI 10.1016/j.ebiom.2022.103873
   Wang X, 2019, J EXP CLIN CANC RES, V38, P0, DOI 10.1186/s13046-019-1085-3
   Wei J, 2013, CLIN DEV IMMUNOL, V0, P0, DOI DOI 10.1155/2013/285246
   Willingham SB, 2012, P NATL ACAD SCI USA, V109, P6662, DOI 10.1073/pnas.1121623109
   Wolf EM, 2022, FRONT ONCOL, V12, P0, DOI 10.3389/fonc.2022.984193
   Wu A, 2010, NEURO-ONCOLOGY, V12, P1113, DOI 10.1093/neuonc/noq082
   Wu M, 2023, CANCER RES, V83, P771, DOI 10.1158/0008-5472.CAN-22-1570
   Wu RX, 2024, P NATL ACAD SCI USA, V121, P0, DOI 10.1073/pnas.2321611121
   Xie RF, 2013, ONCOL REP, V29, P177, DOI 10.3892/or.2012.2102
   Xu B, 2021, NAT COMMUN, V12, P0, DOI 10.1038/s41467-021-26003-6
   Xu YL, 2024, FRONT IMMUNOL, V15, P0, DOI 10.3389/fimmu.2024.1348852
   Xue J, 2014, IMMUNITY, V40, P274, DOI 10.1016/j.immuni.2014.01.006
   Yang YY, 2022, J ONCOL, V2022, P0, DOI 10.1155/2022/3370727
   Yao Y, 2016, CLIN CANCER RES, V22, P2778, DOI 10.1158/1078-0432.CCR-15-0858
   Ye L, 2023, J CONTROL RELEASE, V359, P224, DOI 10.1016/j.jconrel.2023.05.046
   Yu JF, 2022, J HEMATOL ONCOL, V15, P0, DOI 10.1186/s13045-022-01385-2
   Yu YY, 2023, CANCER BIOL MED, V20, P369, DOI 10.20892/j.issn.2095-3941.2023.0046
   Yuan DS, 2019, CELL COMMUN SIGNAL, V17, P0, DOI 10.1186/s12964-019-0363-1
   Zeren N, 2023, INT J MOL SCI, V24, P0, DOI 10.3390/ijms24065136
   Zhail K, 2021, NAT CANCER, V2, P1136, DOI 10.1038/s43018-021-00267-9
   Zhang DKY, 2023, NAT COMMUN, V14, P0, DOI 10.1038/s41467-023-36126-7
   Zhang J, 2020, BRIEF BIOINFORM, V21, P1080, DOI 10.1093/bib/bbz040
   Zhang M, 2016, PLOS ONE, V11, P0, DOI 10.1371/journal.pone.0153550
   Zhang XY, 2018, APPL MICROBIOL BIOT, V102, P6503, DOI 10.1007/s00253-018-9069-3
   Zhang XY, 2018, CARCINOGENESIS, V39, P689, DOI 10.1093/carcin/bgy041
   Zheng JY, 2024, NEURO-ONCOLOGY, V26, P811, DOI 10.1093/neuonc/noad214
   Zhou Y, 2022, THERANOSTICS, V12, P5488, DOI 10.7150/thno.73104
   Zhu CB, 2017, NEURO-ONCOLOGY, V19, P648, DOI 10.1093/neuonc/now251
   Zhu HY, 2017, ONCOTARGET, V8, P12145, DOI 10.18632/oncotarget.14553
NR 172
TC 1
Z9 1
U1 11
U2 11
PU MDPI
PI BASEL
PA ST ALBAN-ANLAGE 66, CH-4052 BASEL, SWITZERLAND
SN 1467-3037
EI 1467-3045
J9 CURR ISSUES MOL BIOL
JI Curr. Issues Mol. Biol.
PD AUG 15
PY 2024
VL 46
IS 8
BP 7795
EP 7811
DI 10.3390/cimb46080462
PG 17
WC Biochemistry & Molecular Biology
SC Biochemistry & Molecular Biology
GA E7U1Z
UT WOS:001305010400001
PM 39194679
DA 2025-02-17
ER

PT J
AU Cao, M
   Zhang, WW
   Chen, J
   Zhang, YC
AF Cao, Ming
   Zhang, Wenwen
   Chen, Jie
   Zhang, Yuchen
TI Identification of a coagulation-related gene signature for predicting prognosis in recurrent glioma
SO DISCOVER ONCOLOGY
LA English
DT Article
DE Recurrent glioma; Coagulation-related genes; Prognostic model; Bioinformatics
ID tissue factor; glioblastoma; progression; expression; evolution; migration; hypoxia; kinase; grade; trial
AB Background Recurrent gliomas rapidly progress and have high mortality and poor prognosis in the central nervous system. Therefore, further investigation of prognostic and therapeutic markers is needed. Methods The mRNA expression, clinical data, and coagulation-related genes (CRGs) associated with recurrent glioma were obtained and calculated from the Chinese Glioma Genome Atlas and Kyoto Encyclopedia of Genes and Genomes databases. The significant CRGs were calculated by Weighted gene co-expression network analysis and PPI network. A prediction model was constructed using the least absolute shrinkage and selection operator regression analysis. Recurrent gliomas were stratified into high and low-risk groups based on the median risk score (RS). The Kaplan-Meier curve was used to analyze the difference in overall survival (OS) between these groups, while the receiver operating characteristic (ROC) curve was used to evaluate the accuracy of the gene model at 1-, 3-, and 5-years. Clinical factors, including age, gender, MGMT methylation status, radiotherapy, chemotherapy, and RS, were included in the univariate and multivariate regression analysis. A prognostic nomogram and calibration curve were established based on these factors. Results Overall, seven CRGs associated with the prognosis were identified, including BTK, ITGB1, GNAI3, CFH, LYN, CFI, and F3. OS and survival rates were lower in the high-risk group compared with the low-risk group. The ROC curve demonstrated the area under the curve values >0.65 at 1-, 3-, and 5-years, confirming the reliability of the prognostic model. The univariate regression analysis indicated that tumor grade (grades 2, 3, and 4), histopathology (GBM or not), chemotherapy, IDH mutation, and 1p19q co-deletion status were independent prognostic indicators. Univariate and multivariate regression analyses indicated that RS was an independent prognostic factor for patients with recurrent glioma. Immune analysis revealed low infiltration of resting dendritic cells and high expression of programmed death receptor 1 in the high-risk group. Conclusion This study comprehensively investigated the correlation between CRGs and recurrent glioma prognosis, offering crucial insights for further research into glioma recurrence mechanisms and treatment strategies.
C1 [Cao, Ming; Chen, Jie; Zhang, Yuchen] WuXi Childrens Hosp, Dept Neurosurg, Wuxi 214000, Peoples R China.
   [Zhang, Wenwen] Wuxi Taihu Hosp, Dept Oncol, Wuxi 214000, Peoples R China.
RP Cao, M (通讯作者)，WuXi Childrens Hosp, Dept Neurosurg, Wuxi 214000, Peoples R China.
EM mhm531@163.com
CR Alu A, 2022, J HEMATOL ONCOL, V15, P0, DOI 10.1186/s13045-022-01353-w
   Bian AM, 2018, MED SCI MONITOR, V24, P5704, DOI 10.12659/MSM.910180
   Brandes AA, 2013, EXPERT REV ANTICANC, V13, P583, DOI 10.1586/era.13.32
   Brat DJ, 2004, LAB INVEST, V84, P397, DOI 10.1038/labinvest.3700070
   Cai XM, 2021, FRONT CELL DEV BIOL, V8, P0, DOI 10.3389/fcell.2020.615970
   Chen R, 2017, NEUROTHERAPEUTICS, V14, P284, DOI 10.1007/s13311-017-0519-x
   Cho A, 2018, MAMM GENOME, V29, P806, DOI 10.1007/s00335-018-9761-8
   Conway EM, 2018, BLOOD COAGUL FIBRIN, V29, P243, DOI 10.1097/MBC.0000000000000720
   Demir H, 2014, PLOS ONE, V9, P0, DOI 10.1371/journal.pone.0109897
   Domènech M, 2021, INT J MOL SCI, V22, P0, DOI 10.3390/ijms222212608
   Eisenreich A, 2016, CLIN CHEM, V62, P563, DOI 10.1373/clinchem.2015.241521
   Färber K, 2008, MOL CELL NEUROSCI, V39, P579, DOI 10.1016/j.mcn.2008.08.005
   Fann LY, 2020, MOLECULES, V25, P0, DOI 10.3390/molecules25081793
   Gessler F, 2010, NEUROSCIENCE, V165, P1312, DOI 10.1016/j.neuroscience.2009.11.049
   Ghosh P, 2008, J CELL BIOL, V182, P381, DOI 10.1083/jcb.200712066
   Grassilli E, 2021, FRONT CELL DEV BIOL, V9, P0, DOI 10.3389/fcell.2021.690365
   Hallam TM, 2023, IMMUNOBIOLOGY, V228, P0, DOI 10.1016/j.imbio.2023.152410
   Hu HM, 2018, CELL, V175, P1665, DOI 10.1016/j.cell.2018.09.038
   Huang HS, 2023, INT J BIOL SCI, V19, P3209, DOI 10.7150/ijbs.82266
   Hulsebos TJM, 2004, J NEUROL NEUROSUR PS, V75, P723, DOI 10.1136/jnnp.2003.025031
   Hunter C, 2006, CANCER RES, V66, P3987, DOI 10.1158/0008-5472.CAN-06-0127
   Jo J, 2023, NEURO-ONCOLOGY, V25, P1381, DOI 10.1093/neuonc/noad059
   Johnson BE, 2014, SCIENCE, V343, P189, DOI 10.1126/science.1239947
   Kanehisa M, 2017, NUCLEIC ACIDS RES, V45, PD353, DOI 10.1093/nar/gkw1092
   Langfelder P, 2008, BMC BIOINFORMATICS, V9, P0, DOI 10.1186/1471-2105-9-559
   Laub CK, 2018, SEMIN ONCOL NURS, V34, P486, DOI 10.1016/j.soncn.2018.10.005
   Li C, 2023, BMC CANCER, V23, P0, DOI 10.1186/s12885-022-10484-9
   Li SP, 2024, NAT REV CANCER, V24, P72, DOI 10.1038/s41568-023-00639-6
   Litak J, 2019, INT J MOL SCI, V20, P0, DOI 10.3390/ijms20215347
   Mandoj C, 2019, FRONT NEUROL, V10, P0, DOI 10.3389/fneur.2019.00181
   McBaina C, 2021, COCHRANE DB SYST REV, V0, P0, DOI DOI 10.1002/14651858.CD013579.pub2
   Moncayo G, 2018, NEURO-ONCOLOGY, V20, P621, DOI 10.1093/neuonc/noy008
   Monteiro RQ, 2016, ONCOL LETT, V12, P315, DOI 10.3892/ol.2016.4593
   Narita Y, 2015, THER CLIN RISK MANAG, V11, P1759, DOI 10.2147/TCRM.S58289
   Newman AM, 2015, NAT METHODS, V12, P453, DOI 10.1038/NMETH.3337
   Nilsson SC, 2011, MOL IMMUNOL, V48, P1611, DOI 10.1016/j.molimm.2011.04.004
   Pan E, 2012, J NEURO-ONCOL, V110, P111, DOI 10.1007/s11060-012-0943-z
   Perry JR, 2012, NEURO-ONCOLOGY, V14, P73, DOI 10.1093/neuonc/nos197
   Nezhad PR, 2021, EXP DERMATOL, V30, P1631, DOI 10.1111/exd.14349
   Ran FS, 2022, EUR J MED CHEM, V233, P0, DOI 10.1016/j.ejmech.2022.114232
   Renner G, 2016, CELL DEATH DIFFER, V23, P640, DOI 10.1038/cdd.2015.131
   Ringel F, 2016, NEURO-ONCOLOGY, V18, P96, DOI 10.1093/neuonc/nov145
   Ritchie ME, 2015, NUCLEIC ACIDS RES, V43, P0, DOI 10.1093/nar/gkv007
   Saxena R, 2024, FRONT CELL DEV BIOL, V12, P0, DOI 10.3389/fcell.2024.1302490
   Schnoor R, 2015, J NEURO-ONCOL, V124, P151, DOI 10.1007/s11060-015-1826-x
   Shi TM, 2019, J CELL PHYSIOL, V234, P1862, DOI 10.1002/jcp.27059
   Stettner AR, 2005, CANCER RES, V65, P5535, DOI 10.1158/0008-5472.CAN-04-3688
   Stupp R, 2005, NEW ENGL J MED, V352, P987, DOI 10.1056/NEJMoa043330
   Su C, 2024, CELL COMMUN SIGNAL, V22, P0, DOI 10.1186/s12964-023-01338-3
   Szklarczyk D, 2019, NUCLEIC ACIDS RES, V47, PD607, DOI 10.1093/nar/gky1131
   Tehrani M, 2008, BRAIN PATHOL, V18, P164, DOI 10.1111/j.1750-3639.2007.00108.x
   Tsien CI, 2023, J CLIN ONCOL, V41, P1285, DOI 10.1200/JCO.22.00164
   Tuominen I, 2015, ONCOGENE, V34, P1174, DOI 10.1038/onc.2014.50
   Walbert T, 2011, EXPERT REV NEUROTHER, V11, P509, DOI 10.1586/ern.11.37
   Wang JG, 2016, NAT GENET, V48, P768, DOI 10.1038/ng.3590
   Wang J, 2017, J EXP CLIN CANC RES, V36, P0, DOI 10.1186/s13046-017-0549-6
   Wang J, 2019, BIOCHEM BIOPH RES CO, V517, P588, DOI 10.1016/j.bbrc.2019.07.059
   Wang XH, 2021, FRONT CELL DEV BIOL, V9, P0, DOI 10.3389/fcell.2021.668996
   Wilkerson MD, 2010, BIOINFORMATICS, V26, P1572, DOI 10.1093/bioinformatics/btq170
   Xu YK, 2005, IMMUNITY, V22, P9, DOI 10.1016/j.immuni.2004.12.004
   Yu GC, 2012, OMICS, V16, P284, DOI 10.1089/omi.2011.0118
   Zhao Z, 2021, GENOM PROTEOM BIOINF, V19, P1, DOI 10.1016/j.gpb.2020.10.005
NR 62
TC 0
Z9 0
U1 1
U2 1
PU SPRINGER
PI NEW YORK
PA ONE NEW YORK PLAZA, SUITE 4600, NEW YORK, NY, UNITED STATES
SN 
EI 2730-6011
J9 DISCOV ONCOL
JI Discov. Oncol.
PD NOV 11
PY 2024
VL 15
IS 1
BP 
EP 
DI 10.1007/s12672-024-01520-0
PG 17
WC Oncology; Endocrinology & Metabolism
SC Oncology; Endocrinology & Metabolism
GA L7Y5I
UT WOS:001352842700001
PM 39527288
DA 2025-02-17
ER

PT J
AU Losurdo, A
   Di Muzio, A
   Cianciotti, BC
   Dipasquale, A
   Persico, P
   Barigazzi, C
   Bono, B
   Feno, S
   Pessina, F
   Santoro, A
   Simonelli, M
AF Losurdo, Agnese
   Di Muzio, Antonio
   Cianciotti, Beatrice Claudia
   Dipasquale, Angelo
   Persico, Pasquale
   Barigazzi, Chiara
   Bono, Beatrice
   Feno, Simona
   Pessina, Federico
   Santoro, Armando
   Simonelli, Matteo
TI T Cell Features in Glioblastoma May Guide Therapeutic Strategies to Overcome Microenvironment Immunosuppression
SO CANCERS
LA English
DT Review
DE glioblastoma; T cells; tumor microenvironment; immune check-point blockade; vaccinations; adoptive cell therapy
ID chimeric antigen receptor; plasmacytoid dendritic cells; tumor-associated macrophages; central-nervous-system; phase-i; lymphocyte ratio; analysis reveals; glioma-cells; double-blind; temozolomide
AB Simple Summary Glioblastoma is a lethal primary brain tumor, and so far, immunotherapeutic strategies have not significantly improved patients' prognosis, both in newly diagnosed and recurrent settings. Understanding the features of the immune environment of the central nervous system is crucial to designing new treatment strategies able to counteract site-specific immunosuppressive and pro-tumorigenic factors. Here, we review next-generation immunomodulating therapeutic strategies such as immune check-point blockade, vaccinations, and adoptive cell therapies, aiming to re-shape the tumor microenvironment and restore active anti-tumor immunity. The door for immunotherapeutic strategies in glioblastoma treatment is not completely closed; researchers should test combinatorial treatments and design trials with solid translational analyses to gain more close and deep insight into on-treatment modifications of the tumor microenvironment.Abstract Glioblastoma (GBM) is the most aggressive and lethal primary brain tumor, bearing a survival estimate below 10% at five years, despite standard chemoradiation treatment. At recurrence, systemic treatment options are limited and the standard of care is not well defined, with inclusion in clinical trials being highly encouraged. So far, the use of immunotherapeutic strategies in GBM has not proved to significantly improve patients' prognosis in the treatment of newly diagnosed GBM, nor in the recurrent setting. Probably this has to do with the unique immune environment of the central nervous system, which harbors several immunosuppressive/pro-tumorigenic factors, both soluble (e.g., TGF-beta, IL-10, STAT3, prostaglandin E2, and VEGF) and cellular (e.g., Tregs, M2 phenotype TAMs, and MDSC). Here we review the immune composition of the GBMs microenvironment, specifically focusing on the phenotype and function of the T cell compartment. Moreover, we give hints on the therapeutic strategies, such as immune checkpoint blockade, vaccinations, and adoptive cell therapy, that, interacting with tumor-infiltrating lymphocytes, might both target in different ways the tumor microenvironment and potentiate the activity of standard therapies. The path to be followed in advancing clinical research on immunotherapy for GBM treatment relies on a twofold strategy: testing combinatorial treatments, aiming to restore active immune anti-tumor responses, tackling immunosuppression, and additionally, designing more phase 0 and window opportunity trials with solid translational analyses to gain deeper insight into the on-treatment shaping of the GBM microenvironment.
C1 [Losurdo, Agnese; Di Muzio, Antonio; Dipasquale, Angelo; Persico, Pasquale; Barigazzi, Chiara; Santoro, Armando; Simonelli, Matteo] IRCCS Humanitas Res Hosp, Med Oncol & Hematol Unit, I-20089 Milan, Italy.
   [Losurdo, Agnese; Di Muzio, Antonio; Persico, Pasquale; Barigazzi, Chiara; Pessina, Federico; Santoro, Armando; Simonelli, Matteo] Humanitas Univ, Dept Biomed Sci, I-20072 Milan, Italy.
   [Cianciotti, Beatrice Claudia; Feno, Simona] IRCCS Humanitas Res Hosp, Lab Translat Immunol, I-20089 Milan, Italy.
   [Bono, Beatrice; Pessina, Federico] IRCCS Humanitas Res Hosp, Dept Neurosurg, I-20089 Milan, Italy.
C3 Humanitas University
RP Simonelli, M (通讯作者)，IRCCS Humanitas Res Hosp, Med Oncol & Hematol Unit, I-20089 Milan, Italy.; Simonelli, M (通讯作者)，Humanitas Univ, Dept Biomed Sci, I-20072 Milan, Italy.
EM agnese.losurdo@humanitas.it; antonio.dimuzio@humanitas.it; beatrice.cianciotti@humanitasresearch.it; angelo.dipasquale@humanitas.it; pasquale.persico@humanitas.it; chiara.barigazzi@humanitas.it; beatrice.bono@humanitas.it; simona.feno@humanitasresearch.it; federico.pessina@hunimed.eu; armando.santoro@humanitas.it; matteo.simonelli@hunimed.eu
FU Fondazione Italiana per la Ricerca sul Cancro-Associazione Italiana per la Ricerca sul Cancro (FIRC-AIRC)
CR Abdelfattah N, 2022, NAT COMMUN, V13, P0, DOI 10.1038/s41467-022-28372-y
   Ahluwalia M, 2021, NEUROONCOL ADV, V3, P0
   Ahluwalia MS, 2023, J CLIN ONCOL, V41, P1453, DOI 10.1200/JCO.22.00996
   Ahluwalia MS, 2020, J CLIN ONCOL, V38, P0
   Ahmed N, 2017, JAMA ONCOL, V3, P1094, DOI 10.1001/jamaoncol.2017.0184
   Ambartsumian N, 2019, METHODS MOL BIOL, V1929, P339, DOI 10.1007/978-1-4939-9030-6_22
   Antunes ARP, 2021, NAT NEUROSCI, V24, P595, DOI 10.1038/s41593-020-00789-y
   Bambury RM, 2013, J NEURO-ONCOL, V114, P149, DOI 10.1007/s11060-013-1164-9
   Batich KA, 2020, CLIN CANCER RES, V26, P5297, DOI 10.1158/1078-0432.CCR-20-1082
   Batich KA, 2017, CLIN CANCER RES, V23, P1898, DOI 10.1158/1078-0432.CCR-16-2057
   Bertaut A, 2016, ONCOTARGET, V7, P70948, DOI 10.18632/oncotarget.10898
   Bota DA, 2022, J EXP CLIN CANC RES, V41, P0, DOI 10.1186/s13046-022-02552-6
   Bowman RL, 2016, CELL REP, V17, P2445, DOI 10.1016/j.celrep.2016.10.052
   Brown CE, 2016, NEW ENGL J MED, V375, P2561, DOI 10.1056/NEJMoa1610497
   Brown CE, 2015, CLIN CANCER RES, V21, P4062, DOI 10.1158/1078-0432.CCR-15-0428
   Brown NF, 2020, BMC CANCER, V20, P0, DOI 10.1186/s12885-020-6624-y
   Campos B, 2016, ONCOGENE, V35, P5819, DOI 10.1038/onc.2016.85
   Chang AL, 2016, CANCER RES, V76, P5671, DOI 10.1158/0008-5472.CAN-16-0144
   Chen ZH, 2017, CANCER RES, V77, P2266, DOI 10.1158/0008-5472.CAN-16-2310
   Chio CC, 2001, BRIT J CANCER, V85, P1185, DOI 10.1054/bjoc.2001.2055
   Chiocca EA, 2022, NEURO-ONCOLOGY, V24, P951, DOI 10.1093/neuonc/noab271
   Choi J, 2021, ONCOIMMUNOLOGY, V10, P0, DOI 10.1080/2162402X.2021.1956142
   Chometon TQ, 2020, PLOS ONE, V15, P0, DOI 10.1371/journal.pone.0231132
   Chongsathidkiet P, 2018, NAT MED, V24, P1459, DOI 10.1038/s41591-018-0135-2
   Cloughesy TF, 2019, NAT MED, V25, P477, DOI 10.1038/s41591-018-0337-7
   Collin M, 2018, IMMUNOLOGY, V154, P3, DOI 10.1111/imm.12888
   Conrad C, 2012, CANCER RES, V72, P5240, DOI 10.1158/0008-5472.CAN-12-2271
   Darmanis S, 2017, CELL REP, V21, P1399, DOI 10.1016/j.celrep.2017.10.030
   Davar Diwakar, 2023, ONCOTARGET, V14, P614, DOI 10.18632/oncotarget.28461
   Davidson TB, 2019, CLIN CANCER RES, V25, P1913, DOI 10.1158/1078-0432.CCR-18-1176
   de Groot J, 2020, NEURO-ONCOLOGY, V22, P539, DOI 10.1093/neuonc/noz185
   De Martino M, 2021, FRONT ONCOL, V11, P0, DOI 10.3389/fonc.2021.671044
   Della Bella Silvia, 2007, EXPERT REV CLIN IMMUNOL, V3, P411, DOI 10.1586/1744666X.3.3.411
   Di Ianni N, 2021, FRONT ONCOL, V11, P0, DOI 10.3389/fonc.2021.747690
   Duerinck J, 2021, J IMMUNOTHER CANCER, V9, P0, DOI 10.1136/jitc-2020-002296
   Duhen T, 2018, NAT COMMUN, V9, P0, DOI 10.1038/s41467-018-05072-0
   Durham NM, 2014, PLOS ONE, V9, P0, DOI 10.1371/journal.pone.0109080
   El Andaloussi A, 2006, NEURO-ONCOLOGY, V8, P234, DOI 10.1215/15228517-2006-006
   Fecci PE, 2006, CANCER RES, V66, P3294, DOI 10.1158/0008-5472.CAN-05-3773
   Fecci PE, 2007, CLIN CANCER RES, V13, P2158, DOI 10.1158/1078-0432.CCR-06-2070
   Feng X, 2015, ONCOTARGET, V6, P15077, DOI 10.18632/oncotarget.3730
   Fornara O, 2015, ONCOIMMUNOLOGY, V4, P0, DOI 10.1080/2162402X.2015.1036211
   Forrester JV, 2018, NAT REV NEUROSCI, V19, P655, DOI 10.1038/s41583-018-0070-8
   Fridlender ZG, 2009, CANCER CELL, V16, P183, DOI 10.1016/j.ccr.2009.06.017
   Friebel E, 2020, CELL, V181, P1626, DOI 10.1016/j.cell.2020.04.055
   Ginhoux F, 2010, SCIENCE, V330, P841, DOI 10.1126/science.1194637
   Goff SL, 2019, J IMMUNOTHER, V42, P126, DOI 10.1097/CJI.0000000000000260
   Goldberg SB, 2020, LANCET ONCOL, V21, P655, DOI 10.1016/S1470-2045(20)30111-X
   Haas AR, 2019, MOL THER, V27, P1919, DOI 10.1016/j.ymthe.2019.07.015
   Hegi ME, 2005, NEW ENGL J MED, V352, P997, DOI 10.1056/NEJMoa043331
   Heimberger AB, 2008, NEURO-ONCOLOGY, V10, P98, DOI 10.1215/15228517-2007-046
   Heinhuis KM, 2019, ANN ONCOL, V30, P219, DOI 10.1093/annonc/mdy551
   Hoogstrate Y, 2023, CANCER CELL, V41, P678, DOI 10.1016/j.ccell.2023.02.019
   Hor WS, 2003, J LEUKOCYTE BIOL, V73, P363, DOI 10.1189/jlb.0702375
   Hormigo A, 2021, NEURO-ONCOLOGY, V23, P51
   Hotchkiss KM, 2023, NEURO-ONCOLOGY, V25, P1752, DOI 10.1093/neuonc/noad088
   Hu JL, 2022, CLIN CANCER RES, V28, P689, DOI 10.1158/1078-0432.CCR-21-2867
   Irla M, 2010, J EXP MED, V207, P1891, DOI 10.1084/jem.20092627
   Katz SC, 2015, CLIN CANCER RES, V21, P3149, DOI 10.1158/1078-0432.CCR-14-1421
   Kim ST, 2017, ONCOTARGET, V8, P77415, DOI 10.18632/oncotarget.20492
   Klemm F, 2020, CELL, V181, P1643, DOI 10.1016/j.cell.2020.05.007
   Knee DA, 2016, EUR J CANCER, V67, P1, DOI 10.1016/j.ejca.2016.06.028
   Learn CA, 2004, CLIN CANCER RES, V10, P3216, DOI 10.1158/1078-0432.CCR-03-0521
   Liang J, 2014, CLIN CANCER RES, V20, P187, DOI 10.1158/1078-0432.CCR-13-1279
   Liau LM, 2023, JAMA ONCOL, V9, P112, DOI 10.1001/jamaoncol.2022.5370
   Lim M, 2022, NEURO-ONCOLOGY, V24, P1935, DOI 10.1093/neuonc/noac116
   Lim M, 2019, J CLIN ONCOL, V37, P0, DOI 10.1200/JCO.2019.37.15_suppl.2017
   Lim M, 2018, NAT REV CLIN ONCOL, V15, P422, DOI 10.1038/s41571-018-0003-5
   Liu HF, 2023, CANCER CELL, V41, P693, DOI 10.1016/j.ccell.2023.03.004
   Losurdo A, 2021, COMMUN BIOL, V4, P0, DOI 10.1038/s42003-021-02789-5
   Louis DN, 2021, NEURO-ONCOLOGY, V23, P1231, DOI 10.1093/neuonc/noab106
   Louveau A, 2015, NATURE, V523, P337, DOI 10.1038/nature14432
   Lu L, 2014, J TRANSL MED, V12, P0, DOI 10.1186/1479-5876-12-36
   Lu-Emerson C, 2013, NEURO-ONCOLOGY, V15, P1079, DOI 10.1093/neuonc/not082
   Maas RR, 2023, CELL, V186, P4546, DOI 10.1016/j.cell.2023.08.043
   Maas SLN, 2021, J CLIN ONCOL, V39, P3839, DOI 10.1200/JCO.21.00784
   Mantovani A, 2004, TRENDS IMMUNOL, V25, P677, DOI 10.1016/j.it.2004.09.015
   Mantovani A, 2017, NAT REV CLIN ONCOL, V14, P399, DOI 10.1038/nrclinonc.2016.217
   Marland G, 1996, STEM CELLS, V14, P501, DOI 10.1002/stem.140501
   Mason M, 2017, J NEURO-ONCOL, V132, P463, DOI 10.1007/s11060-017-2395-y
   Mathewson ND, 2021, CELL, V184, P1281, DOI 10.1016/j.cell.2021.01.022
   McNamara MG, 2014, J NEURO-ONCOL, V117, P153, DOI 10.1007/s11060-014-1368-7
   Miller A, 2021, J CLIN ONCOL, V39, P0, DOI 10.1200/JCO.2021.39.15_suppl.2615
   Mills CD, 2000, J IMMUNOL, V164, P6166, DOI 10.4049/jimmunol.164.12.6166
   Mineo JF, 2007, J NEURO-ONCOL, V85, P281, DOI 10.1007/s11060-007-9424-1
   Morgan RA, 2010, MOL THER, V18, P843, DOI 10.1038/mt.2010.24
   Munshi NC, 2021, NEW ENGL J MED, V384, P705, DOI 10.1056/NEJMoa2024850
   Nayak L, 2022, CLIN CANCER RES, V28, P2567, DOI 10.1158/1078-0432.CCR-21-4064
   Nayak L, 2021, CLIN CANCER RES, V27, P1048, DOI 10.1158/1078-0432.CCR-20-2500
   Neelapu SS, 2017, NEW ENGL J MED, V377, P2531, DOI 10.1056/NEJMoa1707447
   ORourke DM, 2017, SCI TRANSL MED, V9, P0, DOI 10.1126/scitranslmed.aaa0984
   ORourke DM, 2016, J CLIN ONCOL, V34, P0, DOI 10.1200/JCO.2016.34.15_suppl.2067
   Omuro A, 2023, NEURO-ONCOLOGY, V25, P123, DOI 10.1093/neuonc/noac099
   Omuro A, 2018, NEURO-ONCOLOGY, V20, P674, DOI 10.1093/neuonc/nox208
   Ostrom QT, 2022, NEURO-ONCOLOGY, V24, Piii1, DOI 10.1093/neuonc/noac161
   Padfield E, 2015, FRONT ONCOL, V5, P0, DOI 10.3389/fonc.2015.00005
   Perez CR, 2019, NAT COMMUN, V10, P0, DOI 10.1038/s41467-019-13368-y
   Pouessel D, 2023, J CLIN ONCOL, V41, P2004
   Pouessel D, 2023, ONCOLOGIST, V28, P825, DOI 10.1093/oncolo/oyad095
   Preusser M, 2023, NEURO-ONCOLOGY, V25, P631, DOI 10.1093/neuonc/noac281
   Quail DF, 2017, CANCER CELL, V31, P326, DOI 10.1016/j.ccell.2017.02.009
   Rahman M, 2019, ONCOIMMUNOLOGY, V8, P0, DOI 10.1080/2162402X.2018.1514921
   Raphael I, 2021, FRONT IMMUNOL, V12, P0, DOI 10.3389/fimmu.2021.637146
   Ravi VM, 2022, CANCER CELL, V40, P639, DOI 10.1016/j.ccell.2022.05.009
   Reardon DA, 2020, JAMA ONCOL, V6, P1003, DOI 10.1001/jamaoncol.2020.1024
   Reardon DA, 2016, CANCER IMMUNOL RES, V4, P124, DOI 10.1158/2326-6066.CIR-15-0151
   Rudnick JD, 2020, J CLIN NEUROSCI, V74, P187, DOI 10.1016/j.jocn.2020.03.006
   Salio M, 2004, J EXP MED, V199, P567, DOI 10.1084/jem.20031059
   Sampson JH, 2022, J CLIN ONCOL, V40, P0
   Saxena M, 2021, NAT REV CANCER, V21, P360, DOI 10.1038/s41568-021-00346-0
   Schlecht G, 2004, BLOOD, V104, P1808, DOI 10.1182/blood-2004-02-0426
   Schoenhals JE, 2018, FRONT IMMUNOL, V9, P0, DOI 10.3389/fimmu.2018.02170
   Schuster SJ, 2019, NEW ENGL J MED, V380, P45, DOI 10.1056/NEJMoa1804980
   Shah NN, 2021, J CLIN ONCOL, V39, P1650, DOI 10.1200/JCO.20.02262
   Stephens AJ, 2021, FRONT IMMUNOL, V12, P0, DOI 10.3389/fimmu.2021.696791
   Stupp R, 2005, NEW ENGL J MED, V352, P987, DOI 10.1056/NEJMoa043330
   Tawbi HAH, 2018, J CLIN ONCOL, V36, P0, DOI 10.1200/JCO.2018.36.15_suppl.9560
   Tomaszewski W, 2019, CLIN CANCER RES, V25, P4202, DOI 10.1158/1078-0432.CCR-18-1627
   van Hooren L, 2023, NAT CANCER, V4, P665, DOI 10.1038/s43018-023-00547-6
   Vidyarthi A, 2019, CANCER IMMUNOL IMMUN, V68, P1995, DOI 10.1007/s00262-019-02423-8
   Villadangos JA, 2008, IMMUNITY, V29, P352, DOI 10.1016/j.immuni.2008.09.002
   Wainwright DA, 2014, CLIN CANCER RES, V20, P5290, DOI 10.1158/1078-0432.CCR-14-0514
   Wainwright DA, 2012, CLIN CANCER RES, V18, P6110, DOI 10.1158/1078-0432.CCR-12-2130
   Wang PF, 2017, ONCOTARGET, V8, P50117, DOI 10.18632/oncotarget.15235
   Webb M, 2023, ANN M AM SOC OF CLIN, V41, P0
   Weller M, 2021, NAT REV CLIN ONCOL, V18, P170, DOI 10.1038/s41571-020-00447-z
   Weller M, 2017, LANCET ONCOL, V18, P1373, DOI 10.1016/S1470-2045(17)30517-X
   Wen PY, 2019, CLIN CANCER RES, V25, P5799, DOI 10.1158/1078-0432.CCR-19-0261
   Wherry EJ, 2015, NAT REV IMMUNOL, V15, P486, DOI 10.1038/nri3862
   Wischnewski V, 2023, NAT CANCER, V4, P908, DOI 10.1038/s43018-023-00566-3
   Woroniecka KI, 2018, CLIN CANCER RES, V24, P3792, DOI 10.1158/1078-0432.CCR-18-0047
   Xuan WJ, 2021, TRENDS CELL BIOL, V31, P940, DOI 10.1016/j.tcb.2021.06.008
NR 132
TC 2
Z9 2
U1 2
U2 6
PU MDPI
PI BASEL
PA ST ALBAN-ANLAGE 66, CH-4052 BASEL, SWITZERLAND
SN 
EI 2072-6694
J9 CANCERS
JI Cancers
PD FEB 15
PY 2024
VL 16
IS 3
BP 
EP 
DI 10.3390/cancers16030603
PG 29
WC Oncology
SC Oncology
GA HJ4C0
UT WOS:001159108900001
PM 38339353
DA 2025-02-17
ER

PT J
AU Yang, F
   Mao, Y
   Liu, L
   Li, B
AF Yang, Fan
   Mao, Ying
   Liu, Li
   Li, Bo
TI The potential of DEirlncRNAs: A novel approach to predict glioblastoma prognosis
SO HELIYON
LA English
DT Article
DE Glioblastoma; DEirlncRNAs; Tumor immune infiltration; Chemotherapy
ID infiltrating immune cells; dendritic cells
AB Background: Despite tremendous evolution in therapies, the prognosis of glioblastoma (GBM) remains grim, which calls for innovative approaches to optimize chemotherapy efficacy and predict risk. Methods: The transcriptome and clinical data of GBM were acquired from the Cancer Genome Atlas (TCGA), followed by the identification of differentially expressed immune-related long noncoding RNAs (DEirlncRNAs) with Pearson correlation and limma packet analyses. Survivalrelated DEirlncRNA pairs were screened with univariate Cox proportional hazard regression. Prognostic markers were obtained, and risk scores were calculated with Lasso regression and multivariate Cox risk regression analyses. The association of the prognostic risk model with immune cell infiltration was evaluated by comprehensively analyzing tumor-infiltrating immune cells with TIMER, XCELL, CIBERSORT, QUANTISEQ, and EPIC. Differences in half-maximal inhibitory concentration (IC50) values between the high- and low-risk groups were assessed with the Wilcoxon signed-rank test. Results: A total of 276 DEirlncRNAs were identified, followed by the visualization of their expression patterns. Two prognosis-related DEirlncRNA pairs were screened, with high accuracy and reliability. The constructed prognostic risk model effectively distinguished between high- and low-risk patients, and significant differences were observed in survival outcomes between the high- and low-risk groups. Furthermore, risk scores were associated with tumor-infiltrating immune cells and DEirlncRNA expression. Additionally, the risk model had a correlation with the effectiveness of commonly used chemotherapeutic agents, providing clues into potential treatment responses. Conclusions: In our study, a novel signature was constructed with paired DEirlncRNAs (regardless of their expression), which holds significant clinical predictive value and is a potential breakthrough for personalized management of GBM.
C1 [Yang, Fan; Mao, Ying; Liu, Li] Suining Cent Hosp, Dept Med Oncol, Canc Ctr, Suining 629000, Sichuan, Peoples R China.
   [Li, Bo] Suining Cent Hosp, Dept Resp & Crit Care Med, 127 Desheng West Rd, Suining 629000, Sichuan, Peoples R China.
RP Li, B (通讯作者)，Suining Cent Hosp, Dept Resp & Crit Care Med, 127 Desheng West Rd, Suining 629000, Sichuan, Peoples R China.
EM libo18583081825@163.com
CR Aran D, 2017, GENOME BIOL, V18, P0, DOI 10.1186/s13059-017-1349-1
   Baharom F, 2022, CELL, V185, P4317, DOI 10.1016/j.cell.2022.10.006
   Brex D, 2021, FRONT ONCOL, V10, P0, DOI 10.3389/fonc.2020.614455
   Chen BB, 2018, METHODS MOL BIOL, V1711, P243, DOI 10.1007/978-1-4939-7493-1_12
   Feng XF, 2021, FRONT MOL BIOSCI, V8, P0, DOI 10.3389/fmolb.2021.715728
   Feng ZH, 2022, J TRANSL MED, V20, P0, DOI 10.1186/s12967-022-03711-1
   Gajewski TF, 2013, NAT IMMUNOL, V14, P1014, DOI 10.1038/ni.2703
   Gardner A, 2016, TRENDS IMMUNOL, V37, P855, DOI 10.1016/j.it.2016.09.006
   Gutiérrez-Melo N, 2023, TRENDS CANCER, V9, P309, DOI 10.1016/j.trecan.2022.12.007
   Huang BY, 2021, FRONT IMMUNOL, V11, P0, DOI 10.3389/fimmu.2020.603911
   Lei X, 2020, CANCER LETT, V470, P126, DOI 10.1016/j.canlet.2019.11.009
   Li BL, 2017, JAMA ONCOL, V3, P1529, DOI 10.1001/jamaoncol.2017.1609
   Li TW, 2017, CANCER RES, V77, PE108, DOI 10.1158/0008-5472.CAN-17-0307
   Li Y, 2021, FRONT IMMUNOL, V11, P0, DOI 10.3389/fimmu.2020.619954
   Li YY, 2020, NAT COMMUN, V11, P0, DOI 10.1038/s41467-020-15095-1
   Longhitano L, 2023, CANCER IMMUNOL IMMUN, V72, P1, DOI 10.1007/s00262-022-03215-3
   Longhitano L, 2022, FRONT ONCOL, V12, P0, DOI 10.3389/fonc.2022.871798
   Lv Y, 2020, BRIEF BIOINFORM, V21, P2175, DOI 10.1093/bib/bbz131
   Mahajan S, 2023, CANCERS, V15, P0
   Mahmoud AB, 2022, FRONT IMMUNOL, V13, P0, DOI 10.3389/fimmu.2022.944452
   Mao XQ, 2021, MOL CANCER, V20, P0, DOI 10.1186/s12943-021-01428-1
   Medler TR, 2023, SCI REP-UK, V13, P0, DOI 10.1038/s41598-023-33508-1
   Mohammed S, 2022, REP PRACT ONCOL RADI, V27, P1026, DOI 10.5603/RPOR.a2022.0113
   Overacre-Delgoffe AE, 2021, IMMUNITY, V54, P2812, DOI 10.1016/j.immuni.2021.11.003
   Park J, 2023, IMMUNITY, V56, P32, DOI 10.1016/j.immuni.2022.12.008
   Pearce H, 2023, CANCER IMMUNOL RES, V11, P435, DOI 10.1158/2326-6066.CIR-22-0121
   Peng ZX, 2018, MOL CANCER, V17, P0, DOI 10.1186/s12943-018-0812-2
   Plattner C, 2020, METHOD ENZYMOL, V636, P261, DOI 10.1016/bs.mie.2019.05.056
   Racle J, 2020, METHODS MOL BIOL, V2120, P233, DOI 10.1007/978-1-0716-0327-7_17
   Reizis B, 2019, IMMUNITY, V50, P37, DOI 10.1016/j.immuni.2018.12.027
   Reschke R, 2022, CANCER IMMUNOL RES, V10, P1167, DOI 10.1158/2326-6066.CIR-22-0362
   Schaff LR, 2023, JAMA-J AM MED ASSOC, V329, P574, DOI 10.1001/jama.2023.0023
   Sun J, 2020, J IMMUNOTHER CANCER, V8, P0, DOI 10.1136/jitc-2019-000110
   Tirrò E, 2022, FRONT ONCOL, V12, P0, DOI 10.3389/fonc.2022.861078
   Wang XZ, 2020, FRONT GENET, V11, P0, DOI 10.3389/fgene.2020.612037
   Wang YY, 2020, J HEMATOL ONCOL, V13, P0, DOI 10.1186/s13045-020-00939-6
   Xia PF, 2021, CELL MOL NEUROBIOL, V41, P365, DOI 10.1007/s10571-020-00857-8
   Xu J, 2020, MOL CANCER, V19, P0, DOI 10.1186/s12943-020-01174-w
   Yao Y, 2021, NAT IMMUNOL, V22, P1127, DOI 10.1038/s41590-021-00996-0
   Yu WL, 2021, FRONT IMMUNOL, V12, P0, DOI 10.3389/fimmu.2021.706936
   Zhang GH, 2022, SCI REP-UK, V12, P0, DOI 10.1038/s41598-022-15251-1
   Zhao LN, 2019, CELL DEATH DIS, V10, P0, DOI 10.1038/s41419-019-1886-5
   Zhou M, 2018, MOL NEUROBIOL, V55, P3684, DOI 10.1007/s12035-017-0572-9
NR 43
TC 0
Z9 0
U1 0
U2 1
PU CELL PRESS
PI CAMBRIDGE
PA 50 HAMPSHIRE ST, FLOOR 5, CAMBRIDGE, MA 02139 USA
SN 
EI 2405-8440
J9 HELIYON
JI Heliyon
PD MAR 15
PY 2024
VL 10
IS 5
BP 
EP 
DI 10.1016/j.heliyon.2024.e26654
EA FEB 2024
PG 10
WC Multidisciplinary Sciences
SC Science & Technology - Other Topics
GA MS9U3
UT WOS:001195750300001
PM 38434266
DA 2025-02-17
ER

PT J
AU Tan, QJ
   Li, F
   Wang, J
   Liu, Y
   Cai, YQ
   Zou, YX
   Jiang, XD
AF Tan, Qijia
   Li, Feng
   Wang, Jun
   Liu, Yi
   Cai, Yingqian
   Zou, Yuxi
   Jiang, Xiaodan
TI Dendritic Cells Loaded With Heat Shock Inactivated Glioma Stem Cells Enhance Antitumor Response of Mouse Glioma When Combining With CD47 Blockade
SO CLINICAL MEDICINE INSIGHTS-ONCOLOGY
LA English
DT Article
DE Glioma; glioma stem cell; CD47; immunogenic cell death; combination therapy
AB Background: For glioma patients, the long-term advantages of dendritic cells (DCs) immunization remain unknown. It is extremely important to develop new treatment strategies that enhance the immunotherapy effect of DC-based vaccines. DCs exposed to glioma stem cells (GSCs) are considered promising vaccines against glioma.Methods: Glioma stem cells were isolated from mouse glioma GL261 cells (GCs). Both were subjected to severe (47 degrees C) and mild (42 degrees C) heat shock to induce immunogenic cell death (ICD). Membrane mobilization of calreticulin (CRT) and release of heat shock proteins (HSPs) were detected by flow cytometry. Dendritic cells were then exposed to heat-inactivated cells and co-culturing of T cells tested for immunotherapeutic efficacy in vitro. In vivo, we investigated the GSC targeting effect of the GSC-DC vaccine combined with CD47 blockade.Results: Heat shock induced ICD in GCs and GSCs, as indicated by significant release of calreticulin, HSP70, and HSP90. Heat shock condition ICD lysates induce maturation and activation-associated marker expression on monocyte-derived DCs. Accordingly, DCs pulsed with GCs and GSCs inactivated reduced colony formation, sphere formation, migration, and invasion of glioma and GSCs in vitro. Glioma stem cell-DC vaccine in combination with anti-CD47 antibody significantly enhanced survival in mice with glioma, induced production of interferon (IFN)-gamma, and enhanced T-cell expansion in vivo. Of note, DCs pulsed with inactivated GSCs were more effective to control tumor growth than DCs pulsed with inactive GCs.Conclusions: Severe heat shock induces ICD in vitro. These data showed that administration of anti-CD47 antibody combined with GSC-DC vaccine may represent an effective immunotherapeutic strategy for cancer patients in clinical.
C1 [Tan, Qijia; Li, Feng; Wang, Jun; Liu, Yi; Cai, Yingqian; Zou, Yuxi; Jiang, Xiaodan] Southern Med Univ, Zhujiang Hosp, Dept Neurosurg Ctr, Engn Technol Res Ctr,Educ Minist China,Guangdong P, Guangzhou, Peoples R China.
   [Tan, Qijia] Guangzhou Univ Chinese Med, Guangdong Prov Hosp Chinese Med, Dept Neurosurg, Affiliated Hosp 2, Guangzhou, Peoples R China.
C3 Southern Medical University - China; Guangzhou University of Chinese Medicine
RP Jiang, XD (通讯作者)，Southern Med Univ, Zhujiang Hosp, Dept Neurosurg Ctr, Engn Technol Res Ctr,Educ Minist China,Guangdong P, Guangzhou, Peoples R China.
EM jiangxd@smu.edu.cn
FU Presidential Foundation of Zhujiang Hospital of Southern Medical University [yzjj2018rc05]; Science and Technology Program of Guangzhou [202102020204]; National Natural Science Foundation of China [81874077]
CR Adkins I, 2017, ONCOIMMUNOLOGY, V6, P0, DOI 10.1080/2162402X.2017.1311433
   Biserova K, 2021, CELLS-BASEL, V10, P0, DOI 10.3390/cells10030621
   Bota DA, 2022, J EXP CLIN CANC RES, V41, P0, DOI 10.1186/s13046-022-02552-6
   Bu X, 2016, TRENDS MOL MED, V22, P448, DOI 10.1016/j.molmed.2016.04.008
   Clarke MF, 2019, NEW ENGL J MED, V380, P2237, DOI 10.1056/NEJMra1804280
   Dillman RO, 2023, HUM VACC IMMUNOTHER, V19, P0, DOI 10.1080/21645515.2023.2198467
   Do ASMS, 2020, MOL THER-ONCOLYTICS, V18, P295, DOI 10.1016/j.omto.2020.06.019
   Eckel-Passow JE, 2015, NEW ENGL J MED, V372, P2499, DOI 10.1056/NEJMoa1407279
   Galluzzi L, 2020, J IMMUNOTHER CANCER, V8, P0, DOI 10.1136/jitc-2019-000337
   Garris CS, 2020, CLIN CANCER RES, V26, P3901, DOI 10.1158/1078-0432.CCR-19-1321
   Huang Q, 2023, NUTRIENTS, V15, P0, DOI 10.3390/nu15122795
   Jin MZ, 2021, FRONT IMMUNOL, V12, P0, DOI 10.3389/fimmu.2021.697964
   Keskin DB, 2019, NATURE, V565, P234, DOI 10.1038/s41586-018-0792-9
   King JL, 2021, PHARMACEUTICS, V13, P0, DOI 10.3390/pharmaceutics13071053
   Lah TT, 2020, SEMIN CANCER BIOL, V60, P262, DOI 10.1016/j.semcancer.2019.10.010
   Lan LX, 2023, CANCER RES, V83, P170, DOI 10.1158/0008-5472.CAN-22-2053
   Laureano RS, 2022, ONCOIMMUNOLOGY, V11, P0, DOI 10.1080/2162402X.2022.2096363
   Li F, 2018, ONCOIMMUNOLOGY, V7, P0, DOI 10.1080/2162402X.2017.1391973
   Li LH, 2022, INT IMMUNOPHARMACOL, V109, P0, DOI 10.1016/j.intimp.2022.108929
   Li Y, 2021, CELL COMMUN SIGNAL, V19, P0, DOI 10.1186/s12964-020-00627-5
   Najafi M, 2019, LIFE SCI, V234, P0, DOI 10.1016/j.lfs.2019.116781
   Polat B, 2022, CANCER CELL INT, V22, P0, DOI 10.1186/s12935-022-02510-4
   Singh SK, 2003, CANCER RES, V63, P5821
   Sun T, 2022, CELL DEATH DIS, V13, P0, DOI 10.1038/s41419-022-05319-1
   Swati K, 2023, MED RES REV, V43, P441, DOI 10.1002/med.21930
   Wang HX, 2020, TRENDS PHARMACOL SCI, V41, P123, DOI 10.1016/j.tips.2019.12.003
   Wculek SK, 2020, NAT REV IMMUNOL, V20, P7, DOI 10.1038/s41577-019-0210-z
   Wu B, 2023, MOL CANCER, V22, P0, DOI 10.1186/s12943-023-01748-4
   Yang W, 2020, CELL DEATH DIS, V11, P0, DOI 10.1038/s41419-020-03000-z
   Yasinjan F, 2023, FRONT IMMUNOL, V14, P0, DOI 10.3389/fimmu.2023.1255611
   Zheng ZZ, 2023, FRONT IMMUNOL, V14, P0, DOI 10.3389/fimmu.2023.1247268
NR 31
TC 0
Z9 0
U1 2
U2 2
PU SAGE PUBLICATIONS LTD
PI LONDON
PA 1 OLIVERS YARD, 55 CITY ROAD, LONDON EC1Y 1SP, ENGLAND
SN 
EI 1179-5549
J9 CLIN MED INSIGHTS-ON
JI Clin. Med. Insights-Oncol.
PD JUN 15
PY 2024
VL 18
IS 
BP 
EP 
DI 10.1177/11795549241285239
PG 10
WC Oncology
SC Oncology
GA J1U2Z
UT WOS:001334985100001
PM 39429684
DA 2025-02-17
ER

PT J
AU Xiong, ZJ
   Raphael, I
   Olin, M
   Okada, H
   Li, XJ
   Kohanbash, G
AF Xiong, Zujian
   Raphael, Itay
   Olin, Michael
   Okada, Hideho
   Li, Xuejun
   Kohanbash, Gary
TI Glioblastoma vaccines: past, present, and opportunities
SO EBIOMEDICINE
LA English
DT Review
DE Glioblastoma; Vaccine platform; Tumour antigen; Vaccine efficacy; Vaccine perspective
ID cd4(+) t-cells; infiltrating myeloid cells; newly-diagnosed patients; phase-ii trial; human cytomegalovirus; double-blind; dendritic cells; recurrent glioblastoma; adjuvant temozolomide; promoter methylation
AB Glioblastoma (GBM) is one of the most lethal central nervous systems (CNS) tumours in adults. As supplements to standard of care (SOC), various immunotherapies improve the therapeutic effect in other cancers. Among them, tumour vaccines can serve as complementary monotherapy or boost the clinical efficacy with other immunotherapies, such as immune checkpoint blockade (ICB) and chimeric antigen receptor T cells (CAR -T) therapy. Previous studies in GBM therapeutic vaccines have suggested that few neoantigens could be targeted in GBM due to low mutation burden, and single -peptide therapeutic vaccination had limited efficacy in tumour control as monotherapy. Combining diverse antigens, including neoantigens, tumour -associated antigens (TAAs), and pathogen -derived antigens, and optimizing vaccine design or vaccination strategy may help with clinical efficacy improvement. In this review, we discussed current GBM therapeutic vaccine platforms, evaluated and potential antigenic targets, current challenges, and perspective opportunities for efficacy improvement. Copyright (c) 2023 The Author(s). Published by Elsevier B.V. This is an open access article under the CC BY license (http://creativecommons.org/licenses/by/4.0/).
C1 [Xiong, Zujian; Raphael, Itay; Kohanbash, Gary] Univ Pittsburgh, Dept Neurol Surg, Sch Med, Pittsburgh, PA 15201 USA.
   [Xiong, Zujian] Cent South Univ, Xiangya Sch Med, Changsha 410008, Hunan, Peoples R China.
   [Olin, Michael] Univ Minnesota, Masonic Canc Ctr, Dept Pediat, Minneapolis, MN 55455 USA.
   [Okada, Hideho] Univ Calif San Francisco, Dept Neurol Surg, San Francisco, CA 94143 USA.
   [Li, Xuejun] Cent South Univ, Xiangya Hosp, Dept Neurosurg, Changsha 410008, Hunan, Peoples R China.
   [Li, Xuejun] Cent South Univ, Xiangya Hosp, Hunan Int Sci & Technol Cooperat Base Brain Tumor, Changsha 410008, Hunan, Peoples R China.
   [Kohanbash, Gary] Univ Pittsburgh, Dept Immunol, Pittsburgh, PA 15213 USA.
   [Li, Xuejun] Cent South Univ, Xiangya Hosp, 87 Xiangya Rd, Changsha 410008, Hunan, Peoples R China.
   [Kohanbash, Gary] Univ Pittsburgh, UPMC Childrens Hosp Pittsburgh, Sch Med, 7128 Rangos Res Bldg,530 45th St, Pittsburgh, PA 15201 USA.
C3 Pennsylvania Commonwealth System of Higher Education (PCSHE); University of Pittsburgh; Central South University; University of Minnesota System; University of Minnesota Twin Cities; University of California System; University of California San Francisco; Central South University; Central South University; Pennsylvania Commonwealth System of Higher Education (PCSHE); University of Pittsburgh; Central South University; Pennsylvania Commonwealth System of Higher Education (PCSHE); University of Pittsburgh
RP Li, XJ (通讯作者)，Cent South Univ, Xiangya Hosp, 87 Xiangya Rd, Changsha 410008, Hunan, Peoples R China.; Kohanbash, G (通讯作者)，Univ Pittsburgh, UPMC Childrens Hosp Pittsburgh, Sch Med, 7128 Rangos Res Bldg,530 45th St, Pittsburgh, PA 15201 USA.
EM lxjneuro@csu.edu.cn; gary.kohanbash@pitt.edu
FU Xiangya School of Medicine of Central South University
CR Aggarwal C, 2019, CLIN CANCER RES, V25, P110, DOI 10.1158/1078-0432.CCR-18-1763
   Ahluwalia MS, 2023, J CLIN ONCOL, V41, P1453, DOI 10.1200/JCO.22.00996
   Ahmadzadeh M, 2019, SCI IMMUNOL, V4, P0, DOI 10.1126/sciimmunol.aao4310
   Ahmed N, 2017, JAMA ONCOL, V3, P1094, DOI 10.1001/jamaoncol.2017.0184
   Ahn JH, 2019, NATURE, V572, P62, DOI 10.1038/s41586-019-1419-5
   Albayram MS, 2022, NAT COMMUN, V13, P0, DOI 10.1038/s41467-021-27887-0
   Alexandrov LB, 2013, NATURE, V500, P415, DOI 10.1038/nature12477
   Alspach E, 2019, NATURE, V574, P696, DOI 10.1038/s41586-019-1671-8
   Andersen BM, 2012, CANCER LETT, V325, P155, DOI 10.1016/j.canlet.2012.07.012
   Antonios JP, 2017, NEURO-ONCOLOGY, V19, P796, DOI 10.1093/neuonc/now287
   Antonopoulos M, 2019, ANTICANCER RES, V39, P2043, DOI 10.21873/anticanres.13315
   Antunes ARP, 2020, ELIFE, V9, P0, DOI 10.7554/eLife.52176
   Ashwell JD, 2000, ANNU REV IMMUNOL, V18, P309, DOI 10.1146/annurev.immunol.18.1.309
   Awad MM, 2022, CANCER CELL, V40, P1010, DOI 10.1016/j.ccell.2022.08.003
   Balça-Silva J, 2017, TRANSL ONCOL, V10, P555, DOI 10.1016/j.tranon.2017.04.005
   Bao SD, 2006, NATURE, V444, P756, DOI 10.1038/nature05236
   Barthel FP, 2019, NATURE, V576, P112, DOI 10.1038/s41586-019-1775-1
   Bielamowicz K, 2018, NEURO-ONCOLOGY, V20, P506, DOI 10.1093/neuonc/nox182
   Bijker MS, 2008, EUR J IMMUNOL, V38, P1033, DOI 10.1002/eji.200737995
   Bloch O, 2014, NEURO-ONCOLOGY, V16, P274, DOI 10.1093/neuonc/not203
   Bonertz A, 2009, J CLIN INVEST, V119, P3311, DOI 10.1172/JCI39608
   Bonté PE, 2022, CELL REP, V39, P0, DOI 10.1016/j.celrep.2022.110916
   Borst J, 2018, NAT REV IMMUNOL, V18, P635, DOI 10.1038/s41577-018-0044-0
   Bota DA, 2022, J EXP CLIN CANC RES, V41, P0, DOI 10.1186/s13046-022-02552-6
   Boulch M, 2023, NAT CANCER, V4, P968, DOI 10.1038/s43018-023-00570-7
   Brait N, 2022, BMC GENOMICS, V23, P0, DOI 10.1186/s12864-021-08272-z
   Brandes AA, 2009, J CLIN ONCOL, V27, P1275, DOI 10.1200/JCO.2008.19.4969
   Brennan CW, 2013, CELL, V155, P462, DOI 10.1016/j.cell.2013.09.034
   Brightman SE, 2023, NAT IMMUNOL, V0, P0, DOI DOI 10.1038/s41590-023-01543-9
   Broekman ML, 2018, NAT REV NEUROL, V14, P482, DOI 10.1038/s41582-018-0025-8
   Brossart P, 2020, CLIN CANCER RES, V26, P4442, DOI 10.1158/1078-0432.CCR-20-0305
   Brown CE, 2016, NEW ENGL J MED, V375, P2561, DOI 10.1056/NEJMoa1610497
   Brown CE, 2015, CLIN CANCER RES, V21, P4062, DOI 10.1158/1078-0432.CCR-15-0428
   Cahill DP, 2007, CLIN CANCER RES, V13, P2038, DOI 10.1158/1078-0432.CCR-06-2149
   Campoli M, 2008, TISSUE ANTIGENS, V72, P321, DOI 10.1111/j.1399-0039.2008.01106.x
   Carpenter AB, 2021, ANN ONCOL, V32, P968, DOI 10.1016/j.annonc.2021.03.197
   Caskey M, 2011, J EXP MED, V208, P2357, DOI 10.1084/jem.20111171
   Chambers ES, 2020, J ALLERGY CLIN IMMUN, V145, P1323, DOI 10.1016/j.jaci.2020.03.016
   Charles NA, 2012, GLIA, V60, P502, DOI 10.1002/glia.21264
   Cheever MA, 2009, CLIN CANCER RES, V15, P5323, DOI 10.1158/1078-0432.CCR-09-0737
   Chen BB, 2019, NAT BIOTECHNOL, V37, P1332, DOI 10.1038/s41587-019-0280-2
   Chen J, 2012, NATURE, V488, P522, DOI 10.1038/nature11287
   Chen YE, 2023, SCIENCE, V380, P203, DOI 10.1126/science.abp9563
   Chen ZH, 2017, CANCER RES, V77, P2266, DOI 10.1158/0008-5472.CAN-16-2310
   Chiang CLL, 2011, INT REV IMMUNOL, V30, P150, DOI 10.3109/08830185.2011.572210
   Cho HI, 2009, CANCER RES, V69, P9012, DOI 10.1158/0008-5472.CAN-09-2019
   Chongsathidkiet P, 2018, NAT MED, V24, P1459, DOI 10.1038/s41591-018-0135-2
   Climente-González H, 2017, CELL REP, V20, P2215, DOI 10.1016/j.celrep.2017.08.012
   Cloughesy TF, 2019, NAT MED, V25, P477, DOI 10.1038/s41591-018-0337-7
   Cobbs CS, 2002, CANCER RES, V62, P3347
   Corthay A, 2005, IMMUNITY, V22, P371, DOI 10.1016/j.immuni.2005.02.003
   Cuevas MVR, 2021, CELL REP, V34, P0, DOI 10.1016/j.celrep.2021.108815
   Cui C, 2021, CELL, V184, P6101, DOI 10.1016/j.cell.2021.11.007
   DAsti E, 2016, CELL MOL NEUROBIOL, V36, P383, DOI 10.1007/s10571-015-0296-1
   Da Mesquita S, 2018, NATURE, V560, P185, DOI 10.1038/s41586-018-0368-8
   Darmanis S, 2017, CELL REP, V21, P1399, DOI 10.1016/j.celrep.2017.10.030
   De Mattos-Arruda L, 2020, ANN ONCOL, V31, P978, DOI 10.1016/j.annonc.2020.05.008
   De Vleeschouwer S, 2005, CHILD NERV SYST, V21, P7, DOI 10.1007/s00381-004-0994-3
   Decker WK, 2011, CYTOKINE GROWTH F R, V22, P177, DOI 10.1016/j.cytogfr.2011.07.001
   Desjardins A, 2018, NEW ENGL J MED, V379, P150, DOI 10.1056/NEJMoa1716435
   Didierlaurent AM, 2009, J IMMUNOL, V183, P6186, DOI 10.4049/jimmunol.0901474
   Dimberg A, 2014, BIOCHEM SOC T, V42, P1647, DOI 10.1042/BST20140278
   Do ASMS, 2020, MOL THER-ONCOLYTICS, V18, P295, DOI 10.1016/j.omto.2020.06.019
   DuPage M, 2012, NATURE, V482, P405, DOI 10.1038/nature10803
   Dziurzynski K, 2012, NEURO-ONCOLOGY, V14, P246, DOI 10.1093/neuonc/nor227
   Edelman R, 2020, IMMUN AGEING, V17, P0, DOI 10.1186/s12979-020-00179-9
   Eisenbarth D, 2023, ONCOGENE, V42, P2155, DOI 10.1038/s41388-023-02738-y
   Fahy GM, 2019, AGING CELL, V18, P0, DOI 10.1111/acel.13028
   Fecci PE, 2006, CANCER RES, V66, P3294, DOI 10.1158/0008-5472.CAN-05-3773
   Fecci PE, 2006, CLIN CANCER RES, V12, P4294, DOI 10.1158/1078-0432.CCR-06-0053
   Felsberg J, 2011, INT J CANCER, V129, P659, DOI 10.1002/ijc.26083
   Feng HJ, 2013, CANCER LETT, V340, P179, DOI 10.1016/j.canlet.2012.11.010
   Ferris RL, 2016, NEW ENGL J MED, V375, P1856, DOI 10.1056/NEJMoa1602252
   Ferris ST, 2020, NATURE, V584, P624, DOI 10.1038/s41586-020-2611-3
   Ferrucci L, 2018, NAT REV CARDIOL, V15, P505, DOI 10.1038/s41569-018-0064-2
   Finn OJ, 2018, NAT REV IMMUNOL, V18, P183, DOI 10.1038/nri.2017.140
   Fluckiger A, 2020, SCIENCE, V369, P936, DOI 10.1126/science.aax0701
   Freudenmann LK, 2018, IMMUNOLOGY, V154, P331, DOI 10.1111/imm.12936
   Fu J, 2015, SCI TRANSL MED, V7, P0, DOI 10.1126/scitranslmed.aaa4306
   Gabrusiewicz K, 2016, JCI INSIGHT, V1, P0, DOI 10.1172/jci.insight.85841
   Garcia-Martinez A, 2017, VIROL J, V14, P0, DOI 10.1186/s12985-017-0885-3
   Garg AD, 2016, SCI TRANSL MED, V8, P0, DOI 10.1126/scitranslmed.aae0105
   Geletneky K, 2017, MOL THER, V25, P2620, DOI 10.1016/j.ymthe.2017.08.016
   Gilbert MR, 2014, NEW ENGL J MED, V370, P699, DOI 10.1056/NEJMoa1308573
   Goto Y, 2023, ADV SCI, V10, P0, DOI 10.1002/advs.202301679
   Gromeier M, 2021, NAT COMMUN, V12, P0, DOI 10.1038/s41467-020-20469-6
   Groux H, 1998, J IMMUNOL, V160, P3188
   Grundy EE, 2022, FEBS J, V289, P1160, DOI 10.1111/febs.15722
   Hailemichael Y, 2013, NAT MED, V19, P465, DOI 10.1038/nm.3105
   Haining WN, 2008, CLIN CANCER RES, V14, P5626, DOI 10.1158/1078-0432.CCR-08-0526
   Hambardzumyan D, 2016, NAT NEUROSCI, V19, P20, DOI 10.1038/nn.4185
   Han S, 2014, BRIT J CANCER, V110, P2560, DOI 10.1038/bjc.2014.162
   Hashimoto M, 2018, ANNU REV MED, V69, P301, DOI 10.1146/annurev-med-012017-043208
   Hazini A, 2021, J IMMUNOTHER CANCER, V9, P0, DOI 10.1136/jitc-2021-002899
   He XD, 2018, ADV THER-GERMANY, V1, P0, DOI 10.1002/adtp.201800060
   Hein Kyaw Zaw, 2020, J IMMUNOTHER PRECIS ONCOL, V3, P165, DOI 10.36401/JIPO-20-12
   Hilf N, 2019, NATURE, V565, P240, DOI 10.1038/s41586-018-0810-y
   Hotchkiss KM, 2021, J NEURO-ONCOL, V151, P55, DOI 10.1007/s11060-020-03598-2
   Hu JL, 2022, CLIN CANCER RES, V28, P689, DOI 10.1158/1078-0432.CCR-21-2867
   Huang B, 2021, BMC NEUROL, V21, P0, DOI 10.1186/s12883-021-02461-9
   Hussain SF, 2006, NEURO-ONCOLOGY, V8, P261, DOI 10.1215/15228517-2006-008
   Itano AA, 2003, NAT IMMUNOL, V4, P733, DOI 10.1038/ni957
   Jelinek I, 2011, J IMMUNOL, V186, P2422, DOI 10.4049/jimmunol.1002845
   Jhunjhunwala S, 2021, NAT REV CANCER, V21, P298, DOI 10.1038/s41568-021-00339-z
   Ji DZ, 2024, NAT BIOTECHNOL, V42, P0, DOI 10.1038/s41587-023-01796-7
   Ji N, 2018, JCI INSIGHT, V3, P0, DOI 10.1172/jci.insight.99145
   Jiang HH, 2020, FRONT ONCOL, V10, P0, DOI 10.3389/fonc.2020.590648
   Jiang ML, 2020, J HEMATOL ONCOL, V13, P0, DOI 10.1186/s13045-020-00916-z
   Johnson BE, 2014, SCIENCE, V343, P189, DOI 10.1126/science.1239947
   Karni R, 2007, NAT STRUCT MOL BIOL, V14, P185, DOI 10.1038/nsmb1209
   Kenter GG, 2009, NEW ENGL J MED, V361, P1838, DOI 10.1056/NEJMoa0810097
   Keskin DB, 2019, NATURE, V565, P234, DOI 10.1038/s41586-018-0792-9
   Khan F, 2023, J CLIN INVEST, V133, P0, DOI 10.1172/JCI163446
   Khong H, 2016, J IMMUNOTHER CANCER, V4, P0, DOI 10.1186/s40425-016-0160-y
   Körber V, 2019, CANCER CELL, V35, P692, DOI 10.1016/j.ccell.2019.02.007
   Kohanbash G, 2013, CANCER RES, V73, P6413, DOI 10.1158/0008-5472.CAN-12-4124
   Kong Y, 2019, NAT COMMUN, V10, P0, DOI 10.1038/s41467-019-13035-2
   Kroemer G, 2013, ANNU REV IMMUNOL, V31, P51, DOI 10.1146/annurev-immunol-032712-100008
   Kruse B, 2023, NATURE, V618, P1033, DOI 10.1038/s41586-023-06199-x
   Kuga D, 2008, NEURO-ONCOLOGY, V10, P995, DOI 10.1215/15228517-2008-064
   Laidlaw BJ, 2016, NAT REV IMMUNOL, V16, P102, DOI 10.1038/nri.2015.10
   Lang FF, 2018, J CLIN ONCOL, V36, P1419, DOI 10.1200/JCO.2017.75.8219
   Larkin J, 2015, NEW ENGL J MED, V373, P23, DOI 10.1056/NEJMoa1504030
   Lee AH, 2021, NAT COMMUN, V12, P0, DOI 10.1038/s41467-021-26940-2
   Leidner R, 2022, NEW ENGL J MED, V386, P2112, DOI 10.1056/NEJMoa2119662
   Li WD, 2022, DATABASE-OXFORD, V2022, P0, DOI 10.1093/database/baac004
   Liau LM, 2023, JAMA ONCOL, V9, P112, DOI 10.1001/jamaoncol.2022.5370
   Lim M, 2022, NEURO-ONCOLOGY, V24, P1935, DOI 10.1093/neuonc/noac116
   Lim M, 2018, NAT REV CLIN ONCOL, V15, P422, DOI 10.1038/s41571-018-0003-5
   Lin SJ, 2008, BLOOD, V112, P680, DOI 10.1182/blood-2008-01-132464
   Liu C, 2023, NAT REV CANCER, V23, P526, DOI 10.1038/s41568-023-00586-2
   Liu CJ, 2020, NEURO-ONCOLOGY, V22, P1276, DOI 10.1093/neuonc/noaa050
   Liu T, 2021, GUT, V70, P1965, DOI 10.1136/gutjnl-2020-322196
   Lombardi G, 2020, CANCERS, V12, P0, DOI 10.3390/cancers12103008
   Louveau A, 2018, NAT NEUROSCI, V21, P1380, DOI 10.1038/s41593-018-0227-9
   Louveau A, 2015, NATURE, V523, P337, DOI 10.1038/nature14432
   Ma LY, 2023, CELL, V186, P3148, DOI 10.1016/j.cell.2023.06.002
   Ma L, 2019, SCIENCE, V365, P162, DOI 10.1126/science.aav8692
   Ma RC, 2022, NEURO-ONCOLOGY, V24, P2093, DOI 10.1093/neuonc/noac107
   Magen A, 2023, NAT MED, V0, P0, DOI DOI 10.1038/s41591-023-02345-0
   Massarelli E, 2019, JAMA ONCOL, V5, P67, DOI 10.1001/jamaoncol.2018.4051
   Matsushita H, 2012, NATURE, V482, P400, DOI 10.1038/nature10755
   Melnick K, 2022, NEUROMOL MED, V24, P8, DOI 10.1007/s12017-021-08669-9
   Meng XY, 2017, MEDICINE, V96, P0, DOI 10.1097/MD.0000000000008280
   Miller KD, 2021, CA-CANCER J CLIN, V71, P381, DOI 10.3322/caac.21693
   Minata M, 2019, CELL REP, V26, P1893, DOI 10.1016/j.celrep.2019.01.076
   Mitchell DA, 2008, NEURO-ONCOLOGY, V10, P10, DOI 10.1215/15228517-2007-035
   Mitchell DA, 2015, NATURE, V519, P366, DOI 10.1038/nature14320
   Mittelbrunn M, 2021, NAT IMMUNOL, V22, P687, DOI 10.1038/s41590-021-00927-z
   Mittendorf EA, 2016, ANN ONCOL, V27, P1241, DOI 10.1093/annonc/mdw150
   Mollgard K, 2023, SCIENCE, V379, P84, DOI 10.1126/science.adc8810
   Motzer RJ, 2015, NEW ENGL J MED, V373, P1803, DOI 10.1056/NEJMoa1510665
   Naghavian R, 2023, NATURE, V617, P807, DOI 10.1038/s41586-023-06081-w
   Nardin EH, 2004, INFECT IMMUN, V72, P6519, DOI 10.1128/IAI.72.11.6519-6527.2004
   Nassiri F, 2023, NAT MED, V29, P1370, DOI 10.1038/s41591-023-02347-y
   Nedergaard M, 2013, SCIENCE, V340, P1529, DOI 10.1126/science.1240514
   Neftel C, 2019, CELL, V178, P835, DOI 10.1016/j.cell.2019.06.024
   Neidert MC, 2018, ACTA NEUROPATHOL, V135, P923, DOI 10.1007/s00401-018-1836-9
   Nejman D, 2020, SCIENCE, V368, P973, DOI 10.1126/science.aay9189
   ORourke DM, 2017, SCI TRANSL MED, V9, P0, DOI 10.1126/scitranslmed.aaa0984
   Oh DY, 2020, CELL, V181, P1612, DOI 10.1016/j.cell.2020.05.017
   Oh JZ, 2011, BLOOD, V118, P3028, DOI 10.1182/blood-2011-04-348839
   Ohue Y, 2019, CANCER SCI, V110, P2080, DOI 10.1111/cas.14069
   Okada H, 2011, J CLIN ONCOL, V29, P330, DOI 10.1200/JCO.2010.30.7744
   Olin MR, 2014, J IMMUNOTHER CANCER, V2, P0, DOI 10.1186/2051-1426-2-4
   Omuro A, 2023, NEURO-ONCOLOGY, V25, P123, DOI 10.1093/neuonc/noac099
   Origuchi M, 2020, J CLIN ONCOL, V38, P0
   Palmer E, 2003, NAT REV IMMUNOL, V3, P383, DOI 10.1038/nri1085
   Palucka K, 2012, NAT REV CANCER, V12, P265, DOI 10.1038/nrc3258
   Patel AP, 2014, SCIENCE, V344, P1396, DOI 10.1126/science.1254257
   Peereboom D, 2022, NEURO-ONCOLOGY, V24, P67
   Peredo-Harvey I, 2021, CANCERS, V13, P0, DOI 10.3390/cancers13205051
   Peri A, 2023, NAT CANCER, V4, P937, DOI 10.1038/s43018-023-00588-x
   Petrina M, 2021, CYTOKINE GROWTH F R, V59, P101, DOI 10.1016/j.cytogfr.2021.01.001
   Platten M, 2021, NATURE, V592, P463, DOI 10.1038/s41586-021-03363-z
   Pol S, 2015, NAT REV GASTRO HEPAT, V12, P190, DOI 10.1038/nrgastro.2015.28
   Preusser M, 2011, ANN NEUROL, V70, P9, DOI 10.1002/ana.22425
   Prins RM, 2008, NEW ENGL J MED, V359, P539, DOI 10.1056/NEJMc0804818
   Pulendran B, 2021, NAT REV DRUG DISCOV, V20, P454, DOI 10.1038/s41573-021-00163-y
   Quezada SA, 2010, J EXP MED, V207, P637, DOI 10.1084/jem.20091918
   Rahme GJ, 2023, CELL, V186, P0, DOI 10.1016/j.cell.2023.06.022
   Ramachandran M, 2023, CANCER CELL, V41, P1134, DOI 10.1016/j.ccell.2023.04.010
   Rampling R, 2016, CLIN CANCER RES, V22, P4776, DOI 10.1158/1078-0432.CCR-16-0506
   Rapp M, 2017, WORLD NEUROSURG, V103, P733, DOI 10.1016/j.wneu.2017.04.053
   Raychaudhuri B, 2011, NEURO-ONCOLOGY, V13, P591, DOI 10.1093/neuonc/nor042
   Reap EA, 2018, CANCER RES, V78, P256, DOI 10.1158/0008-5472.CAN-17-0469
   Reardon DA, 2020, JAMA ONCOL, V6, P1003, DOI 10.1001/jamaoncol.2020.1024
   Reardon DA, 2020, CLIN CANCER RES, V26, P1586, DOI 10.1158/1078-0432.CCR-18-1140
   Redmond WL, 2005, IMMUNITY, V22, P275, DOI 10.1016/j.immuni.2005.01.010
   Reinhardt RL, 2003, J EXP MED, V197, P751, DOI 10.1084/jem.20021690
   Rezzani R, 2014, AGE, V36, P313, DOI 10.1007/s11357-013-9564-5
   Ribas A, 2017, CELL, V170, P1109, DOI 10.1016/j.cell.2017.08.027
   Rittig SM, 2011, MOL THER, V19, P990, DOI 10.1038/mt.2010.289
   Robinson J, 2020, NUCLEIC ACIDS RES, V48, PD948, DOI 10.1093/nar/gkz950
   Roden RBS, 2018, NAT REV CANCER, V18, P240, DOI 10.1038/nrc.2018.13
   Rodrigues JC, 2010, NEURO-ONCOLOGY, V12, P351, DOI 10.1093/neuonc/nop023
   Rojas LA, 2024, CLINICAL IMMUNO-ONCOLOGY, V0, P0
   Rojas LA, 2023, NATURE, V618, P144, DOI 10.1038/s41586-023-06063-y
   Rosa FF, 2022, SCI IMMUNOL, V7, P0, DOI 10.1126/sciimmunol.abg5539
   Rosalia RA, 2013, EUR J IMMUNOL, V43, P2554, DOI 10.1002/eji.201343324
   Rudloff MW, 2023, NAT IMMUNOL, V0, P0, DOI DOI 10.1038/s41590-023-01578-y
   Rutledge WC, 2013, CLIN CANCER RES, V19, P4951, DOI 10.1158/1078-0432.CCR-13-0551
   Sahin U, 2014, NAT REV DRUG DISCOV, V13, P759, DOI 10.1038/nrd4278
   Salvatori E, 2022, NPJ VACCINES, V7, P0, DOI 10.1038/s41541-022-00433-9
   Sampson JH, 2020, NAT REV CANCER, V20, P12, DOI 10.1038/s41568-019-0224-7
   Sano S, 2001, IMMUNITY, V15, P261, DOI 10.1016/S1074-7613(01)00180-7
   Santos PM, 2018, J IMMUNOL, V200, P443, DOI 10.4049/jimmunol.1701024
   Sattiraju A, 2023, IMMUNITY, V56, P1825, DOI 10.1016/j.immuni.2023.06.017
   Sautes-Fridman C, 2019, NAT REV CANCER, V19, P307, DOI 10.1038/s41568-019-0144-6
   Sayour EJ, 2018, NANO LETT, V18, P6195, DOI 10.1021/acs.nanolett.8b02179
   Schalper KA, 2019, NAT MED, V25, P470, DOI 10.1038/s41591-018-0339-5
   Scheurer ME, 2008, ACTA NEUROPATHOL, V116, P79, DOI 10.1007/s00401-008-0359-1
   Schreiber RD, 2011, SCIENCE, V331, P1565, DOI 10.1126/science.1203486
   Schuessler A, 2014, CANCER RES, V74, P3466, DOI 10.1158/0008-5472.CAN-14-0296
   Schumacher T, 2014, NATURE, V512, P324, DOI 10.1038/nature13387
   Schumacher TN, 2015, SCIENCE, V348, P69, DOI 10.1126/science.aaa4971
   Schuster J, 2015, NEURO-ONCOLOGY, V17, P854, DOI 10.1093/neuonc/nou348
   Sebestyén E, 2016, GENOME RES, V26, P732, DOI 10.1101/gr.199935.115
   Sesé B, 2021, CLIN EPIGENETICS, V13, P0, DOI 10.1186/s13148-021-01139-w
   Sharma P, 2023, NEURO-ONCOL ADV, V5, P0, DOI 10.1093/noajnl/vdad009
   Shraibman B, 2019, MOL CELL PROTEOMICS, V18, P1255, DOI 10.1074/mcp.RA119.001524
   Simpson AJG, 2005, NAT REV CANCER, V5, P615, DOI 10.1038/nrc1669
   Sloan A E, 2000, NEUROSURG FOCUS, V9, P0
   Smith C, 2020, J CLIN INVEST, V130, P6041, DOI 10.1172/JCI138649
   Snyder A, 2014, NEW ENGL J MED, V371, P2189, DOI 10.1056/NEJMoa1406498
   Speiser DE, 2023, NAT CANCER, V4, P317, DOI 10.1038/s43018-023-00521-2
   Spiteri I, 2019, ANN ONCOL, V30, P456, DOI 10.1093/annonc/mdy506
   Steinman RM, 2003, ANNU REV IMMUNOL, V21, P685, DOI 10.1146/annurev.immunol.21.120601.141040
   Stupp R, 2005, NEW ENGL J MED, V352, P987, DOI 10.1056/NEJMoa043330
   Stupp R, 2009, LANCET ONCOL, V10, P459, DOI 10.1016/S1470-2045(09)70025-7
   Sun T, 2022, NANOMED-NANOTECHNOL, V46, P0, DOI 10.1016/j.nano.2022.102605
   Tardón MC, 2019, CURR OPIN PHARMACOL, V47, P20, DOI 10.1016/j.coph.2019.01.007
   Touat M, 2020, NATURE, V580, P517, DOI 10.1038/s41586-020-2209-9
   Travieso T, 2022, NPJ VACCINES, V7, P0, DOI 10.1038/s41541-022-00503-y
   Trimble CL, 2015, LANCET, V386, P2078, DOI 10.1016/S0140-6736(15)00239-1
   Van Gool SW, 2023, CANCERS, V15, P0, DOI 10.3390/cancers15041194
   Varn FS, 2022, CELL, V185, P2184, DOI 10.1016/j.cell.2022.04.038
   Velardi E, 2021, NAT REV IMMUNOL, V21, P277, DOI 10.1038/s41577-020-00457-z
   Verhaak RGW, 2010, CANCER CELL, V17, P98, DOI 10.1016/j.ccr.2009.12.020
   Vik-Mo EO, 2013, CANCER IMMUNOL IMMUN, V62, P1499, DOI 10.1007/s00262-013-1453-3
   Vorlová S, 2011, MOL CELL, V43, P927, DOI 10.1016/j.molcel.2011.08.009
   Wang JG, 2016, NAT GENET, V48, P768, DOI 10.1038/ng.3590
   Wang L, 2021, GENOME BIOL, V22, P0, DOI 10.1186/s13059-021-02259-5
   Wang L, 2019, CANCER DISCOV, V9, P1708, DOI 10.1158/2159-8290.CD-19-0329
   Wang MM, 2023, BRIT J CANCER, V129, P1212, DOI 10.1038/s41416-023-02361-4
   Wang QT, 2020, CANCER IMMUNOL IMMUN, V69, P1375, DOI 10.1007/s00262-020-02496-w
   Wang QH, 2017, CANCER CELL, V32, P42, DOI 10.1016/j.ccell.2017.12.012
   Wang S, 2023, SIGNAL TRANSDUCT TAR, V8, P0, DOI 10.1038/s41392-023-01408-5
   Weathers SP, 2020, CLIN CANCER RES, V26, P3565, DOI 10.1158/1078-0432.CCR-20-0176
   Weller M, 2017, LANCET ONCOL, V18, P1373, DOI 10.1016/S1470-2045(17)30517-X
   Weller M, 2017, NAT REV NEUROL, V13, P363, DOI 10.1038/nrneurol.2017.64
   Weller M, 2014, LANCET ONCOL, V15, PE395, DOI 10.1016/S1470-2045(14)70011-7
   Wen PY, 2019, CLIN CANCER RES, V25, P5799, DOI 10.1158/1078-0432.CCR-19-0261
   White JT, 2016, NAT COMMUN, V7, P0, DOI 10.1038/ncomms11291
   Widodo SS, 2021, BRIT J CANCER, V125, P1466, DOI 10.1038/s41416-021-01515-6
   Xu B, 2021, NAT COMMUN, V12, P0, DOI 10.1038/s41467-021-26003-6
   Xu QJ, 2009, STEM CELLS, V27, P1734, DOI 10.1002/stem.102
   Yadav M, 2014, NATURE, V515, P572, DOI 10.1038/nature14001
   Yamamoto K, 2020, NATURE, V581, P100, DOI 10.1038/s41586-020-2229-5
   Yamashita Y, 2014, MODERN PATHOL, V27, P922, DOI 10.1038/modpathol.2013.219
   Yan SX, 2011, ACTA PHARMACOL SIN, V32, P1085, DOI 10.1038/aps.2011.110
   Yanagisawa M, 2008, J BIOL CHEM, V283, P18344, DOI 10.1074/jbc.M801192200
   Yang Q, 2022, COMPUT STRUCT BIOTEC, V20, P1967, DOI 10.1016/j.csbj.2022.04.007
   Yang T, 2022, HOLIST INTEGR ONCOL, V1, P21, DOI 10.1007/S44178-022-00021-W
   Yao Y, 2018, CANCER IMMUNOL IMMUN, V67, P1777, DOI 10.1007/s00262-018-2232-y
   Yarchoan M, 2017, NEW ENGL J MED, V377, P2500, DOI 10.1056/NEJMc1713444
   Yeung JT, 2013, CLIN CANCER RES, V19, P1816, DOI 10.1158/1078-0432.CCR-12-2861
   Yu TW, 2016, HUM VACC IMMUNOTHER, V12, P3020, DOI 10.1080/21645515.2016.1221551
   Zagzag D, 2005, LAB INVEST, V85, P328, DOI 10.1038/labinvest.3700233
   Zander R, 2019, IMMUNITY, V51, P1028, DOI 10.1016/j.immuni.2019.10.009
   Zapatka M, 2020, NAT GENET, V52, P320, DOI 10.1038/s41588-019-0558-9
   Zhang P, 2019, P NATL ACAD SCI USA, V116, P23714, DOI 10.1073/pnas.1906346116
   Zhu P, 2023, J PHARM ANAL, V13, P616, DOI 10.1016/j.jpha.2023.04.012
   Zhu XM, 2007, J TRANSL MED, V5, P0, DOI 10.1186/1479-5876-5-10
   Zimmermannova O, 2023, SCI IMMUNOL, V8, P0, DOI 10.1126/sciimmunol.add4817
   Zitvogel L, 2021, ONCOIMMUNOLOGY, V10, P0, DOI 10.1080/2162402X.2021.1877416
NR 276
TC 17
Z9 17
U1 19
U2 33
PU ELSEVIER
PI AMSTERDAM
PA RADARWEG 29, 1043 NX AMSTERDAM, NETHERLANDS
SN 2352-3964
EI 
J9 EBIOMEDICINE
JI EBioMedicine
PD FEB 15
PY 2024
VL 100
IS 
BP 
EP 
DI 10.1016/j.ebiom.2023.104963
EA JAN 2024
PG 20
WC Medicine, General & Internal; Medicine, Research & Experimental
SC General & Internal Medicine; Research & Experimental Medicine
GA GX4Z6
UT WOS:001155972500001
PM 38183840
DA 2025-02-17
ER

PT J
AU Yalamandala, BN
   Chen, YJ
   Lin, YH
   Huynh, TMH
   Chiang, WH
   Chou, TC
   Liu, HW
   Huang, CC
   Lu, YJ
   Chiang, CS
   Chu, LA
   Hu, SH
AF Yalamandala, Bhanu Nirosha
   Chen, Yu-Jen
   Lin, Ya-Hui
   Huynh, Thi My Hue
   Chiang, Wen-Hsuan
   Chou, Tsu-Chin
   Liu, Heng-Wei
   Huang, Chieh-Cheng
   Lu, Yu-Jen
   Chiang, Chi-Shiun
   Chu, Li-An
   Hu, Shang-Hsiu
TI A Self-Cascade Penetrating Brain Tumor Immunotherapy Mediated by Near-Infrared II Cell Membrane-Disrupting Nanoflakes via Detained Dendritic Cells
SO ACS NANO
LA English
DT Article
DE CuS nanoflakes; polymeric micelle; immunotherapy; immunoadjuvant; NIR II; brain tumor
ID thermal therapy; nanoparticles; antigens; delivery
AB Immunotherapy can potentially suppress the highly aggressive glioblastoma (GBM) by promoting T lymphocyte infiltration. Nevertheless, the immune privilege phenomenon, coupled with the generally low immunogenicity of vaccines, frequently hampers the presence of lymphocytes within brain tumors, particularly in brain tumors. In this study, the membrane-disrupted polymer-wrapped CuS nanoflakes that can penetrate delivery to deep brain tumors via releasing the cell-cell interactions, facilitating the near-infrared II (NIR II) photothermal therapy, and detaining dendritic cells for a self-cascading immunotherapy are developed. By convection-enhanced delivery, membrane-disrupted amphiphilic polymer micelles (poly(methoxypoly(ethylene glycol)-benzoic imine-octadecane, mPEG-b-C18) with CuS nanoflakes enhances tumor permeability and resides in deep brain tumors. Under low-power NIR II irradiation (0.8 W/cm(2)), the intense heat generated by well-distributed CuS nanoflakes actuates the thermolytic efficacy, facilitating cell apoptosis and the subsequent antigen release. Then, the positively charged polymer after hydrolysis of the benzoic-imine bond serves as an antigen depot, detaining autologous tumor-associated antigens and presenting them to dendritic cells, ensuring sustained immune stimulation. This self-cascading penetrative immunotherapy amplifies the immune response to postoperative brain tumors but also enhances survival outcomes through effective brain immunotherapy.
C1 [Yalamandala, Bhanu Nirosha; Chen, Yu-Jen; Lin, Ya-Hui; Huynh, Thi My Hue; Chiang, Chi-Shiun; Chu, Li-An; Hu, Shang-Hsiu] Natl Tsing Hua Univ, Dept Biomed Engn & Environm Sci, Hsinchu 300044, Taiwan.
   [Lin, Ya-Hui; Chu, Li-An] Natl Tsing Hua Univ, Brain Res Ctr, Hsinchu 300044, Taiwan.
   [Chiang, Wen-Hsuan] Natl Chung Hsing Univ, Dept Chem Engn, Taichung 402, Taiwan.
   [Chou, Tsu-Chin; Hu, Shang-Hsiu] Natl Tsing Hua Univ, Inst Analyt & Environm Sci, Hsinchu 300044, Taiwan.
   [Liu, Heng-Wei] Taipei Med Univ, Shuang Ho Hosp, Dept Neurosurg, New Taipei City 23561, Taiwan.
   [Liu, Heng-Wei] Taipei Med Univ, Taipei Neurosci Inst, Taipei City 11031, Taiwan.
   [Liu, Heng-Wei] Taipei Med Univ, Coll Med, Sch Med, Dept Surg, Taipei 11031, Taiwan.
   [Huang, Chieh-Cheng] Natl Tsing Hua Univ, Inst Biomed Engn, Hsinchu 300044, Taiwan.
   [Lu, Yu-Jen] Chang Gung Univ, Chang Gung Mem Hosp, Coll Med, Dept Neurosurg, Taoyuan 33305, Taiwan.
   [Lu, Yu-Jen] Chang Gung Univ, Coll Med, Taoyuan 33302, Taiwan.
C3 National Tsing Hua University; National Tsing Hua University; National Chung Hsing University; National Tsing Hua University; Taipei Medical University; Taipei Medical University; National Tsing Hua University; Chang Gung University; Chang Gung Memorial Hospital; Chang Gung University
RP Hu, SH (通讯作者)，Natl Tsing Hua Univ, Dept Biomed Engn & Environm Sci, Hsinchu 300044, Taiwan.; Hu, SH (通讯作者)，Natl Tsing Hua Univ, Inst Analyt & Environm Sci, Hsinchu 300044, Taiwan.
EM shhu@mx.nthu.edu.tw
FU National Science and Technology Council, Taiwan [NSTC 112-2321-B-007-003, NSTC 112-2314-B-007-005-MY3, NSTC 111-2321-B-A49-009, NSTC 112-2321-B-A49-007, MOST 111-2636-B-007-007, NSTC 112-2326-B-007-006, MOST 111-2636-E-007-021, MOST-110-2634-F-007-025]; National Tsing Hua University [111Q2715E1, 111F7MELE1]; National Health Research Institutes (NHRI) [EX112-11111EI]; Chang Gung Memorial Hospital in Taiwan [CORPG3L0061]
CR Ashraf O, 2018, WORLD NEUROSURG, V112, P166, DOI 10.1016/J.WNEU.2018.01.123
   Carpentier A, 2011, LASER SURG MED, V43, P943, DOI 10.1002/lsm.21138
   Castellani G, 2023, SCIENCE, V380, P0, DOI 10.1126/science.abo7649
   Chabardès S, 2016, NEUROSURGERY, V79, P806, DOI 10.1227/NEU.0000000000001260
   Chan YC, 2023, NANO TODAY, V51, P0, DOI 10.1016/j.nantod.2023.101935
   Chehelgerdi M, 2023, MOL CANCER, V22, P0, DOI 10.1186/s12943-023-01865-0
   Chen L, 2020, NAT COMMUN, V11, P0, DOI 10.1038/s41467-020-16645-3
   Chen YH, 2024, INT J BIOL MACROMOL, V266, P0, DOI 10.1016/j.ijbiomac.2024.131359
   Cheng W, 2022, ACS NANO, V16, P4014, DOI 10.1021/acsnano.1c09601
   Chiang MR, 2023, ADV SCI, V10, P0, DOI 10.1002/advs.202303566
   Chiang MR, 2023, J CONTROL RELEASE, V360, P260, DOI 10.1016/j.jconrel.2023.06.033
   Córdova-Castro RM, 2019, ACS NANO, V13, P6550, DOI 10.1021/acsnano.9b00282
   Gao S, 2021, ACS NANO, V15, P12567, DOI 10.1021/acsnano.1c02103
   Hosseinkhani N, 2020, INT J MOL SCI, V21, P0, DOI 10.3390/ijms21218305
   Huang Y, 2021, NANOSCALE, V13, P12577, DOI 10.1039/d1nr03155d
   Huynh TMH, 2024, ADV FUNCT MATER, V34, P0, DOI 10.1002/adfm.202401806
   Huynh TMH, 2023, J CONTROL RELEASE, V358, P718, DOI 10.1016/j.jconrel.2023.05.028
   Kim HS, 2021, NAT BIOMED ENG, V5, P0, DOI 10.1038/s41551-021-00768-z
   Li YH, 2024, NAT COMMUN, V15, P0, DOI 10.1038/s41467-024-44814-1
   Lidar Z, 2004, J NEUROSURG, V100, P472, DOI 10.3171/jns.2004.100.3.0472
   Liu Q, 2021, ACS NANO, V15, P515, DOI 10.1021/acsnano.0c05317
   Lu YF, 2022, NAT NANOTECHNOL, V17, P1332, DOI 10.1038/s41565-022-01245-7
   Luo LH, 2018, ACS NANO, V12, P7647, DOI 10.1021/acsnano.8b00204
   Maffuid K, 2023, CANCERS, V15, P0, DOI 10.3390/cancers15164188
   Majc B, 2021, CELLS-BASEL, V10, P0, DOI 10.3390/cells10020265
   Mehta AM, 2017, NEUROTHERAPEUTICS, V14, P358, DOI 10.1007/s13311-017-0520-4
   Natarajan Reka, 2017, CURR PROTOC NEUROSCI, V79, P0, DOI 10.1002/cpns.25
   Ni DL, 2014, ACS NANO, V8, P1231, DOI 10.1021/nn406197c
   Pal R, 2023, NAT BIOMED ENG, V7, P1649, DOI 10.1038/s41551-023-01105-2
   Peng F, 2019, NAT NANOTECHNOL, V14, P279, DOI 10.1038/s41565-018-0356-z
   Pickering AJ, 2023, ACS NANO, V17, P24154, DOI 10.1021/acsnano.3c09273
   Ravi VM, 2022, CANCER CELL, V40, P639, DOI 10.1016/j.ccell.2022.05.009
   Schrijver DP, 2023, NAT BIOMED ENG, V7, P1097, DOI 10.1038/s41551-023-01050-0
   Setyawati MI, 2017, ACS NANO, V11, P5020, DOI 10.1021/acsnano.7b01744
   Setyawati MI, 2023, NAT COMMUN, V14, P0, DOI 10.1038/s41467-023-40015-4
   Shang HJ, 2023, MATER TODAY ADV, V17, P0, DOI 10.1016/j.mtadv.2022.100339
   Shao JN, 2020, WORLD NEUROSURG, V139, PE345, DOI 10.1016/j.wneu.2020.03.213
   Shen Q, 2019, MATER HORIZ, V6, P810, DOI 10.1039/c8mh01286e
   Shen WT, 2021, NANO LETT, V21, P1375, DOI 10.1021/acs.nanolett.0c04122
   Shin S, 2023, NAT MATER, V22, P656, DOI 10.1038/s41563-023-01515-2
   Song JW, 2023, NAT COMMUN, V14, P0, DOI 10.1038/s41467-023-42691-8
   Song SH, 2023, ACS NANO, V17, P10065, DOI 10.1021/acsnano.2c12532
   Stewart MP, 2018, CHEM REV, V118, P7409, DOI 10.1021/acs.chemrev.7b00678
   Stupp R, 2005, NEW ENGL J MED, V352, P987, DOI 10.1056/NEJMoa043330
   Sun HT, 2021, J NANOBIOTECHNOL, V19, P0, DOI 10.1186/s12951-021-01197-5
   Takahashi H, 2019, SCI REP-UK, V9, P0, DOI 10.1038/s41598-018-36608-5
   Taylor KR, 2023, NATURE, V623, P366, DOI 10.1038/s41586-023-06678-1
   Ting CW, 2021, COLLOID SURFACE B, V208, P0, DOI 10.1016/j.colsurfb.2021.112048
   Tremain AC, 2023, NAT BIOMED ENG, V7, P1142, DOI 10.1038/s41551-023-01086-2
   Waldman AD, 2020, NAT REV IMMUNOL, V20, P651, DOI 10.1038/s41577-020-0306-5
   Wei W, 2022, NAT COMMUN, V13, P0, DOI 10.1038/s41467-022-32532-5
   Wilson JT, 2013, ACS NANO, V7, P3912, DOI 10.1021/nn305466z
   Woodroffe RW, 2020, J CLIN NEUROSCI, V73, P118, DOI 10.1016/j.jocn.2020.01.009
   Wu TH, 2024, BIOMATERIALS, V305, P0, DOI 10.1016/j.biomaterials.2023.122443
   Xia YQ, 2020, ADV MATER, V32, P0, DOI 10.1002/adma.202002054
   Xie Y, 2013, ACS NANO, V7, P7352, DOI 10.1021/nn403035s
   Yalamandala BN, 2023, ADV FUNCT MATER, V33, P0, DOI 10.1002/adfm.202210644
   Yalamandala BN, 2022, PHARMACEUTICS, V14, P0, DOI 10.3390/pharmaceutics14030527
   Yang Y, 2020, ACS NANO, V14, P9562, DOI 10.1021/acsnano.9b09884
   Zhang HT, 2006, MATER CHEM PHYS, V98, P298, DOI 10.1016/j.matchemphys.2005.09.024
   Zheng YN, 2023, NAT COMMUN, V14, P0, DOI 10.1038/s41467-023-39933-0
   Zhou SL, 2023, NAT COMMUN, V14, P0, DOI 10.1038/s41467-023-35957-8
   Zhou Y, 2023, CELL DEATH DIS, V14, P0, DOI 10.1038/s41419-023-05958-y
NR 63
TC 4
Z9 4
U1 18
U2 25
PU AMER CHEMICAL SOC
PI WASHINGTON
PA 1155 16TH ST, NW, WASHINGTON, DC 20036 USA
SN 1936-0851
EI 1936-086X
J9 ACS NANO
JI ACS Nano
PD JUL 2
PY 2024
VL 18
IS 28
BP 18712
EP 18728
DI 10.1021/acsnano.4c06183
EA JUL 2024
PG 17
WC Chemistry, Multidisciplinary; Chemistry, Physical; Nanoscience & Nanotechnology; Materials Science, Multidisciplinary
SC Chemistry; Science & Technology - Other Topics; Materials Science
GA YM1R6
UT WOS:001261357000001
PM 38952208
DA 2025-02-17
ER

PT J
AU Bhamidipati, K
   Nakka, NMR
   Ahmed, M
   Javvaji, K
   Banerjee, R
   Puvvada, N
   Sainath, AVS
   Chakravarty, S
AF Bhamidipati, Keerti
   Nakka, Naga Malleswara Rao
   Ahmed, Mariam
   Javvaji, Kalpana
   Banerjee, Rajkumar
   Puvvada, Nagaprasad
   Sainath, Annadanam V. Sesha
   Chakravarty, Sumana
TI Enhancing cancer immunotherapy with mannose mimicking glycopolymer nanoparticles induced activation of Dendritic cells
SO BIOORGANIC CHEMISTRY
LA English
DT Article
DE Cancer Immunotherapy; Dendritic Cells; Mannose-Mimicking Glycopolymer; Nanoparticles; Mannose Receptors; Antigen Presentation; Malignant
ID transmission electron-microscopy; trp2 peptide; vaccine; size; differentiation; lymphocytes; delivery; innate
AB Cancer immunotherapy leverages the immune system's inherent capacity to combat malignancies. However, effective stimulation of Dendritic cells (DCs) is challenging due to their limited distribution and the immune- suppressive tumor microenvironment. Thus, targeting mannose receptors, which are highly expressed on DCs, represents a promising strategy. This study investigates the development of mannose-based glycopolymer nanoparticles to induce activation of DCs through enhanced antigen presentation. A novel ABA-type triblock bioconjugated glycopolymer (PMn-b-PCL-b-PMn), b-PCL- b-PMn), which mimics mannose was synthesized. This polymer was further modified with Dihexadecyldimethylammonium bromide (DHDAB) to prepare cationic nanoparticles (CMNP) for gene delivery of pCMV-TRP2, an antigenic marker for both melanoma and glioblastoma. The immune response generated by CMNP and the CMNP-TRP2 polyplex was compared to an untreated control following subcutaneous injection in mice. Post-injection cytometric analysis revealed robust DC activation and increased T-cell populations in secondary lymphoid organs, including the spleen and lymph nodes. These findings suggest that CMNP can serve as a potent biomimicking vaccination vehicle against cancer, enhancing the immune response through targeted DCs activation.
C1 [Bhamidipati, Keerti; Javvaji, Kalpana; Chakravarty, Sumana] Indian Inst Chem Technol, Dept Appl Biol, CSIR, Hyderabad 500007, Telangana, India.
   [Bhamidipati, Keerti; Nakka, Naga Malleswara Rao; Javvaji, Kalpana; Sainath, Annadanam V. Sesha; Chakravarty, Sumana] Acad Sci & Innovat Res AcSIR, Ghaziabad 201002, Uttar Pradesh, India.
   [Nakka, Naga Malleswara Rao; Sainath, Annadanam V. Sesha] Indian Inst Chem Technol, CSIR, Polymers & Funct Mat & Fluoro Agrochem Dept, Hyderabad 500007, India.
   [Ahmed, Mariam; Banerjee, Rajkumar] Indian Inst Chem Technol, CSIR, Dept Oils Lipids Sci & Technol, Hyderabad 500007, India.
C3 Council of Scientific & Industrial Research (CSIR) - India; CSIR - Indian Institute of Chemical Technology (IICT); Academy of Scientific & Innovative Research (AcSIR); Council of Scientific & Industrial Research (CSIR) - India; CSIR - Indian Institute of Chemical Technology (IICT); Council of Scientific & Industrial Research (CSIR) - India; CSIR - Indian Institute of Chemical Technology (IICT)
RP Puvvada, N; Sainath, AVS; Chakravarty, S (通讯作者)，Vellore Inst Technol, Sch Adv Sci, Guntur 522034, Andhra Pradesh, India.
EM nagaprasad.p@vitap.ac.in; avss@iict.res.in; sumanachak@iict.res.in
FU Department of Science and Technology (DST) [DST/INSPIRE/04/2016/000191]; ICMR, New Delhi [DDR-IIRP-23-1583]; DAE [54/14/07/2021-BRNS/10390]
CR Alvarez-Dominguez C, 2017, ANN TRANSL MED, V5, P0, DOI 10.21037/atm.2017.06.13
   Banchereau J, 1998, NATURE, V392, P245, DOI 10.1038/32588
   Banik BL, 2016, WIRES NANOMED NANOBI, V8, P271, DOI 10.1002/wnan.1364
   Bernardi A, 2013, CHEM SOC REV, V42, P4709, DOI 10.1039/c2cs35408j
   Blattman JN, 2004, SCIENCE, V305, P200, DOI 10.1126/science.1100369
   Cailotto S, 2018, ACS MED CHEM LETT, V9, P832, DOI 10.1021/acsmedchemlett.8b00240
   Cifuentes-Rius A, 2021, NAT NANOTECHNOL, V16, P37, DOI 10.1038/s41565-020-00810-2
   COULIE PG, 1994, J EXP MED, V180, P35, DOI 10.1084/jem.180.1.35
   Dadwal A, 2018, ARTIF CELL NANOMED B, V46, P295, DOI 10.1080/21691401.2018.1457039
   Danaei M, 2018, PHARMACEUTICS, V10, P0, DOI 10.3390/pharmaceutics10020057
   Fan YC, 2015, VACCINES-BASEL, V3, P662, DOI 10.3390/vaccines3030662
   Fo R, 1999, CCR7 COORDINATES THE PRIMARY IMMUNE RESPONSE BY ESTABLISHING FUNCTIONAL MICROENVIRONMENTS IN SECONDARY LYMPHOID ORGANS CELLS PREFERENTIALLY ENTER DRAINING LNS BY AFFERENT LYM-PHATICS, V0, P0
   Friedl P, 2005, NAT REV IMMUNOL, V5, P532, DOI 10.1038/nri1647
   Fu JR, 2019, EUR POLYM J, V113, P115, DOI 10.1016/j.eurpolymj.2018.12.044
   Guermonprez P, 2002, ANNU REV IMMUNOL, V20, P621, DOI 10.1146/annurev.immunol.20.100301.064828
   Harty JT, 2000, ANNU REV IMMUNOL, V18, P275, DOI 10.1146/annurev.immunol.18.1.275
   He A, 2023, J NANOBIOTECHNOL, V21, P0, DOI 10.1186/s12951-023-01989-x
   Irvine DJ, 2015, CHEM REV, V115, P11109, DOI 10.1021/acs.chemrev.5b00109
   Ito T, 2004, LANGMUIR, V20, P6940, DOI 10.1021/la049524t
   Jia ZX, 2023, COLLOID INTERFAC, V7, P0, DOI 10.3390/colloids7010015
   Jogdeo CM, 2024, ADV MATER, V36, P0, DOI 10.1002/adma.202404608
   Kaech SM, 2001, NAT IMMUNOL, V2, P415, DOI 10.1038/87720
   Kastenmüller W, 2012, CELL, V150, P1235, DOI 10.1016/j.cell.2012.07.021
   KAWAKAMI Y, 1994, P NATL ACAD SCI USA, V91, P6458, DOI 10.1073/pnas.91.14.6458
   Kim SY, 2017, BIOMATERIALS, V130, P56, DOI 10.1016/j.biomaterials.2017.03.034
   Kuai R, 2018, BIOCONJUGATE CHEM, V29, P771, DOI 10.1021/acs.bioconjchem.7b00761
   Leikina E, 2005, NAT IMMUNOL, V6, P995, DOI 10.1038/ni1248
   Martin B, 2003, ADVANCES IN CATIONIC LIPID-MEDIATED GENE DELIVERY, V0, P0
   Mescher MF, 2006, IMMUNOL REV, V211, P81, DOI 10.1111/j.0105-2896.2006.00382.x
   Muñoz-Bonilla A, 2015, MATERIALS, V8, P2276, DOI 10.3390/ma8052276
   Oluwole SA, 2024, ACS APPL BIO MATER, V7, P8059, DOI 10.1021/acsabm.4c00537
   Oussoren C, 1997, BBA-BIOMEMBRANES, V1328, P261, DOI 10.1016/S0005-2736(97)00122-3
   Palucka K, 2013, IMMUNITY, V39, P38, DOI 10.1016/j.immuni.2013.07.004
   Pearson JRD, 2024, CANCER IMMUNOL IMMUN, V73, P0, DOI 10.1007/s00262-024-03770-x
   Peer D, 2007, NAT NANOTECHNOL, V2, P751, DOI 10.1038/nnano.2007.387
   Perez-Potti A, 2023, ADV DRUG DELIVER REV, V197, P0, DOI 10.1016/j.addr.2023.114829
   Qin Y, 2024, J CONTROL RELEASE, V369, P251, DOI 10.1016/j.jconrel.2024.03.018
   Rajendrakumar SK, 2018, POLYMERS-BASEL, V10, P0, DOI 10.3390/polym10101063
   Reddy ST, 2007, NAT BIOTECHNOL, V25, P1159, DOI 10.1038/nbt1332
   Rodriguez JRM, 2024, DRUG DELIV TRANSL RE, V14, P3477, DOI 10.1007/s13346-024-01585-y
   Rumschöttel J, 2017, COLLOID SURFACE B, V154, P74, DOI 10.1016/j.colsurfb.2017.03.001
   Russell JH, 2002, ANNU REV IMMUNOL, V20, P323, DOI 10.1146/annurev.immunol.20.100201.131730
   Sacchetti C, 2013, BIOCONJUGATE CHEM, V24, P852, DOI 10.1021/bc400070q
   Salazar F, 2016, J ALLERGY CLIN IMMUN, V137, P1841, DOI 10.1016/j.jaci.2015.10.033
   Shelar SB, 2021, ACS APPL BIO MATER, V4, P6005, DOI 10.1021/acsabm.1c00165
   Simoes Sergio, 2005, EXPERT OPIN DRUG DELIV, V2, P237, DOI 10.1517/17425247.2.2.237
   Song Y, 2024, CHEM & BIO ENGINEERING, V0, P0, DOI DOI 10.1021/cbe.4c00083
   Surh CD, 2006, IMMUNOL REV, V211, P154, DOI 10.1111/j.0105-2896.2006.00401.x
   Vasievich EA, 2012, MOL PHARMACEUT, V9, P261, DOI 10.1021/mp200350n
   Vishwakarma M, 2024, ADV COLLOID INTERFAC, V327, P0, DOI 10.1016/j.cis.2024.103160
   Wang XG, 2021, CELL MOL IMMUNOL, V18, P723, DOI 10.1038/s41423-020-0463-2
   Wilson BK, 2021, J COLLOID INTERF SCI, V604, P208, DOI 10.1016/j.jcis.2021.04.081
   Yamano T, 2006, MOL THER, V13, P194, DOI 10.1016/j.ymthe.2005.05.018
   Zeng Q, 2015, J CONTROL RELEASE, V200, P1, DOI 10.1016/j.jconrel.2014.12.024
   Zou WW, 2009, NANOSCALE RES LETT, V4, P982, DOI 10.1007/s11671-009-9345-3
NR 56
TC 2
Z9 2
U1 3
U2 3
PU ACADEMIC PRESS INC ELSEVIER SCIENCE
PI SAN DIEGO
PA 525 B ST, STE 1900, SAN DIEGO, CA 92101-4495 USA
SN 0045-2068
EI 1090-2120
J9 BIOORG CHEM
JI Bioorganic Chem.
PD NOV 15
PY 2024
VL 152
IS 
BP 
EP 
DI 10.1016/j.bioorg.2024.107711
EA AUG 2024
PG 9
WC Biochemistry & Molecular Biology; Chemistry, Organic
SC Biochemistry & Molecular Biology; Chemistry
GA E2N2U
UT WOS:001301414500001
PM 39178706
DA 2025-02-17
ER

PT J
AU Rynda, AY
   Rostovthev, DM
   Zabrodskaya, YM
   Olyushin, VE
AF Rynda, Artemii Yuryevich
   Rostovthev, Dmitrii M.
   Zabrodskaya, Yulia M.
   Olyushin, Victor E.
TI Immunotherapy with autologous dendritic cells in the complex treatment of malignant gliomas - results
SO JOURNAL OF NEURO-ONCOLOGY
LA English
DT Article
DE Immunotherapy; Neuro-oncology; Malignant gliomas; Long-term results
ID glioblastoma; vaccine
AB AnnotationMalignant gliomas are the most common primary brain tumor. Despite the variety of modern treatments, it is still a fatal disease with an extremely poor prognosis. The use of immunotherapy as a technique for the treatment of malignant tumors has great promise, retraining and exploiting the patient's immune response against tumors.ObjectiveEvaluation of the effectiveness of dendritic cell vaccine in patients with malignant brain gliomas in the structure of complex treatment in comparison with the control group of patients without immunotherapy in the structure of treatment.Materials and methodsIn a single-center, prospective, cohort study, taking place on the basis of the RNSI named after prof. A.L. Polenov, 91 patients with morphologically established malignant glial tumor (glioblastoma) took part. The main group of 41 patients who, in addition to standard treatment (surgical, radiation and chemotherapy), underwent specific antitumor immunotherapy. 50 patients received only standard treatment, without immunotherapy.ResultsMedian survival was 21.7 months in the immunotherapy group (95% CI 4-37 months) and 15.8 months (95% CI 3-22 months) in the non-immunotherapy group (p = 0.002). The median relapse-free period in the group with immunotherapy was 13.8 months (95% CI 1-20 months), and in the group without immunotherapy 7.9 months (95% CI 1-12 months) (p = 0.003).ConclusionIn general, the use of immunotherapy in the structure of complex treatment of patients with malignant gliomas demonstrates a clear positive trend in terms of overall survival and median relapse-free period. But nevertheless, immunotherapy requires further development as a therapeutic tool, study and improvement, which will take into account immunosuppression in malignant gliomas and means of overcoming it, optimization in terms of target antigen selection, cell preparation and integration of dendritic vaccines into other treatment regimens.
C1 [Rynda, Artemii Yuryevich; Rostovthev, Dmitrii M.; Zabrodskaya, Yulia M.; Olyushin, Victor E.] Minist Hlth Russia, Natl Med Res Ctr, Russian Neurosurg Inst RNSI, St Petersburg, Russia.
C3 Ministry of Health of the Russian Federation
RP Rynda, AY (通讯作者)，Minist Hlth Russia, Natl Med Res Ctr, Russian Neurosurg Inst RNSI, St Petersburg, Russia.
EM artemii.rynda@mail.ru
CR Andersen RS, 2021, CANCERS, V13, P0, DOI 10.3390/cancers13174255
   Bao ZS, 2021, FRONT MED-PRC, V15, P551, DOI 10.1007/s11684-020-0760-2
   Barrueto L, 2020, TRANSL ONCOL, V13, P0, DOI 10.1016/j.tranon.2019.12.010
   Bausart M, 2022, J EXP CLIN CANC RES, V41, P0, DOI 10.1186/s13046-022-02251-2
   Buchroithner J, 2018, CANCERS, V10, P0, DOI 10.3390/cancers10100372
   Burster T, 2021, PHARMACEUTICALS-BASE, V14, P0, DOI 10.3390/ph14030236
   Chan HY, 2021, J NEURO-ONCOL, V151, P375, DOI 10.1007/s11060-020-03481-0
   Chauvin JM, 2020, J IMMUNOTHER CANCER, V8, P0, DOI 10.1136/jitc-2020-000957
   Chekhonin I V, 2020, ZH VOPR NEIROKHIR IM N N BURDENKO, V84, P76, DOI 10.17116/neiro20208401176
   Cho DY, 2012, WORLD NEUROSURG, V77, P736, DOI 10.1016/j.wneu.2011.08.020
   Datsi A, 2021, FRONT IMMUNOL, V12, P0, DOI 10.3389/fimmu.2021.770390
   Hung AL, 2018, ONCOIMMUNOLOGY, V7, P0, DOI 10.1080/2162402X.2018.1466769
   Jie X, 2012, CELL BIOCHEM BIOPHYS, V62, P91, DOI 10.1007/s12013-011-9265-6
   Jin KT, 2021, CANCERS, V13, P0, DOI 10.3390/cancers13020229
   Karschnia P, 2021, EUR J CANCER, V149, P23, DOI 10.1016/j.ejca.2021.03.002
   Kim JE, 2015, J NEURO-ONCOL, V123, P413, DOI 10.1007/s11060-015-1747-8
   Lamano JB, 2019, CLIN CANCER RES, V25, P3643, DOI 10.1158/1078-0432.CCR-18-2402
   Liau L M, 2000, NEUROSURG FOCUS, V9, P0
   Liau LM, 2018, J TRANSL MED, V16, P0, DOI 10.1186/s12967-018-1507-6
   Litak J, 2019, INT J MOL SCI, V20, P0, DOI 10.3390/ijms20215347
   Louis DN, 2021, NEURO-ONCOLOGY, V23, P1231, DOI 10.1093/neuonc/noab106
   Marin-Acevedo JA, 2018, J HEMATOL ONCOL, V11, P0, DOI 10.1186/s13045-018-0582-8
   McGranahan T, 2019, CURR TREAT OPTION ON, V20, P0, DOI 10.1007/s11864-019-0619-4
   Medikonda R, 2021, J NEURO-ONCOL, V151, P41, DOI 10.1007/s11060-020-03448-1
   Olyushin V, 2020, ANN ONCOL, V31, PS405, DOI 10.1016/j.annonc.2020.08.493
   Ostrom QT, 2021, NEURO-ONCOLOGY, V23, P1, DOI 10.1093/neuonc/noab200
   Ostrom QT, 2018, JAMA ONCOL, V4, P1254, DOI 10.1001/jamaoncol.2018.1789
   Poon MTC, 2020, SCI REP-UK, V10, P0, DOI 10.1038/s41598-020-68011-4
   Rynda A, 2021, NEURO-ONCOLOGY, V23, P47
   Rynda A Yu, 2022, KHIRURGIIA (MOSK), V0, PP5, DOI 10.17116/hirurgia20220115
   Rynda A Yu, 2021, ZH VOPR NEIROKHIR IM N N BURDENKO, V85, P20, DOI 10.17116/neiro20218504120
   Rynda AYu Olyushin VE, 2023, N BURDENKO, V87, P25, DOI 10.17116/neiro20238701125
   Scheffel TB, 2021, FRONT ONCOL, V10, P0, DOI 10.3389/fonc.2020.617385
   Skaga E, 2019, BMC CANCER, V19, P0, DOI 10.1186/s12885-019-5861-4
   Wen PY, 2019, CLIN CANCER RES, V25, P5799, DOI 10.1158/1078-0432.CCR-19-0261
   Wu A, 2019, J NEURO-ONCOL, V143, P241, DOI 10.1007/s11060-019-03172-5
   Yao Y, 2018, CANCER IMMUNOL IMMUN, V67, P1777, DOI 10.1007/s00262-018-2232-y
   Yu JS, 2001, CANCER RES, V61, P842
   Zhang N, 2020, FRONT IMMUNOL, V11, P0, DOI 10.3389/fimmu.2020.592612
NR 39
TC 2
Z9 2
U1 1
U2 2
PU SPRINGER
PI NEW YORK
PA ONE NEW YORK PLAZA, SUITE 4600, NEW YORK, NY, UNITED STATES
SN 0167-594X
EI 1573-7373
J9 J NEURO-ONCOL
JI J. Neuro-Oncol.
PD JAN 15
PY 2024
VL 166
IS 2
BP 309
EP 319
DI 10.1007/s11060-023-04559-1
EA JAN 2024
PG 11
WC Oncology; Clinical Neurology
SC Oncology; Neurosciences & Neurology
GA GJ6V0
UT WOS:001152233000001
PM 38227144
DA 2025-02-17
ER

PT J
AU Czarnywojtek, A
   Gut, P
   Dyrka, K
   Sowinski, J
   Sawicka-Gutaj, N
   Katulska, K
   Stajgis, P
   Wykretowicz, M
   Moskal, J
   Koscinski, J
   Pietronczyk, K
   Graczyk, P
   Krawczynski, MR
   Florek, E
   Szczepanek-Parulska, E
   Ruchala, M
   Ferlito, A
AF Czarnywojtek, Agata
   Gut, Pawel
   Dyrka, Kamil
   Sowinski, Jerzy
   Sawicka-Gutaj, Nadia
   Katulska, Katarzyna
   Stajgis, Piotr
   Wykretowicz, Mateusz
   Moskal, Jakub
   Koscinski, Jeremi
   Pietronczyk, Krzysztof
   Graczyk, Patryk
   Krawczynski, Maciej Robert
   Florek, Ewa
   Szczepanek-Parulska, Ewelina
   Ruchala, Marek
   Ferlito, Alfio
TI Standard therapy or additionally radioactive iodine ( 131 I) therapy; which will stop the recurrence of glioblastoma multiforme (GBM)?
SO ENDOKRYNOLOGIA POLSKA
LA English
DT Review
DE glioblastoma multiforme (GBM); immunotherapy; chemotherapy; virotherapy; radioactive iodine ( 131 I) therapy; sodium iodide symporter (NIS); gene mutation; cell-free DNA (cfDNA); cancer vaccines; oncolytic viruses
ID na+/i-symporter expression; induced protoporphyrin-ix; radioiodine therapy; sodium/iodide symporter; radiation-therapy; dendritic cells; thyroid-cancer; gene-transfer; temozolomide; resection
AB Glioblastoma multiforme (GBM) is the most aggressive malignant brain tumour. The average survival time for a patient diagnosed with GBM, using standard treatment methods, is several months. Authors of the article pose a direct question: Is it possible to treat GBM solely with radioactive iodine ( 131 I) therapy without employing the sodium iodide symporter (NIS) gene? After all, NIS has been detected not only in the thyroid but also in various tumours. The main author of this article (A.C.), with the assistance of her colleagues (physicians and pharmacologists), underwent 131 I therapy after prior iodine inhibition, resulting in approximately 30% reduction in tumour size as revealed by magnetic resonance imaging (MRI). Classical therapy for GBM encompasses neurosurgery, conventional radiotherapy, and chemotherapy (e.g. temozolomide). Currently, tyrosine kinase inhibitors (imatinib, sunitinib, and sorafenib) are being used. Additionally, novel drugs such as crizotinib, entrectinib, or larotrectinib are being applied. Recently, personalised multimodal immunotherapy (IMI) based on anti -tumour vaccines derived from oncolytic viruses has been developed, concomitant with the advancement of cellular and molecular immunology. Thus, 131 I therapy has been successfully employed for the first time in the case of GBM recurrence. (Endokrynol Pol 2024; 75 (2): 130-139)
C1 [Czarnywojtek, Agata; Graczyk, Patryk] Poznan Univ Med Sci, Dept Pharmacol, Poznan, Poland.
   [Czarnywojtek, Agata; Gut, Pawel; Sowinski, Jerzy; Sawicka-Gutaj, Nadia; Szczepanek-Parulska, Ewelina; Ruchala, Marek] Poznan Univ Med Sci, Dept Endocrinol Metab & Internal Med, Poznan, Poland.
   [Dyrka, Kamil] Poznan Univ Med Sci, Inst Paediat, Dept Paediat Endocrinol & Rheumatol, Poznan, Poland.
   [Katulska, Katarzyna; Stajgis, Piotr; Wykretowicz, Mateusz] Poznan Univ Med Sci, Dept Radiol, Poznan, Poland.
   [Moskal, Jakub; Koscinski, Jeremi] Poznan Univ Med Sci, Dept Neurosurg, Poznan, Poland.
   [Pietronczyk, Krzysztof] Voivodal Specialist Hosp Olsztyn, Olsztyn, Poland.
   [Krawczynski, Maciej Robert] Poznan Univ Med Sci, Chair & Dept Med Genet, Poznan, Poland.
   [Krawczynski, Maciej Robert] Ctr Med Genet GENESIS, Poznan, Poland.
   [Florek, Ewa] Poznan Univ Med Sci, Dept Toxicol, Lab Environm Res, Poznan, Poland.
   [Ferlito, Alfio] Int Head & Neck Sci Grp, Padua, Italy.
   [Dyrka, Kamil] Uniwersytet Med Poznaniu, Inst Pediat, Klin Endokrynol & Reumatol Dzieciecej, Ul Szpitalna 27-33, PL-60572 Poznan, Poland.
   [Czarnywojtek, Agata] Uniwersytet Med Poznaniu, Klin Endokrynol Przemiany Materii & Chorob Wewnetr, Ul Przybyszewskiego 49, PL-60355 Poznan, Poland.
C3 Poznan University of Medical Sciences; Poznan University of Medical Sciences; Poznan University of Medical Sciences; Poznan University of Medical Sciences; Poznan University of Medical Sciences; Poznan University of Medical Sciences; Poznan University of Medical Sciences; Poznan University of Medical Sciences; Poznan University of Medical Sciences
RP Dyrka, K (通讯作者)，Uniwersytet Med Poznaniu, Inst Pediat, Klin Endokrynol & Reumatol Dzieciecej, Ul Szpitalna 27-33, PL-60572 Poznan, Poland.; Czarnywojtek, A (通讯作者)，Uniwersytet Med Poznaniu, Klin Endokrynol Przemiany Materii & Chorob Wewnetr, Ul Przybyszewskiego 49, PL-60355 Poznan, Poland.
EM agata.czarnywojtek@ump.edu.pl; kamil.dyrka@onet.eu
CR Abbas AK, 2018, CELLULAR AND MOLECULAR IMMUNOLOGY, V9th, P10
   Alifieris C, 2015, PHARMACOL THERAPEUT, V152, P63, DOI 10.1016/j.pharmthera.2015.05.005
   AMYES EDWIN W, 1955, CALIFORNIA MED, V82, P167
   Andocs G, 2009, ELECTROMAGN BIOL MED, V28, P148, DOI 10.1080/15368370902724633
   Artusio E, 2006, CANCER BIOL THER, V5, P1624, DOI 10.4161/cbt.5.12.3353
   Attaluri A, 2015, INT J HYPERTHER, V31, P359, DOI 10.3109/02656736.2015.1005178
   Aurisicchio L, 2018, J EXP CLIN CANC RES, V37, P0, DOI 10.1186/s13046-018-0751-1
   Baxi S, 2018, BMJ-BRIT MED J, V360, P0, DOI 10.1136/bmj.k793
   Bennett AH, 1884, LANCET, V2, P1090, DOI 10.1016/S0140-6736(02)29062-5
   Boland A, 2000, CANCER RES, V60, P3484
   Bruno R, 2004, J ENDOCRINOL INVEST, V27, P1010, DOI 10.1007/BF03345302
   BURNET FM, 1970, PROG EXP TUMOR RES, V13, P1
   Chamani R, 2018, EUR J PHARMACOL, V831, P87, DOI 10.1016/j.ejphar.2018.05.010
   Cho JY, 2000, J CLIN ENDOCR METAB, V85, P2936, DOI 10.1210/jc.85.8.2936
   Czarnywojtek A, 2023, PHARMACOLOGY, V108, P423, DOI 10.1159/000531319
   Czarnywojtek A, 2016, THER CLIN RISK MANAG, V12, P505, DOI 10.2147/TCRM.S96606
   Czarnywojtek A, 2014, POL ARCH MED WEWN, V124, P695, DOI 10.20452/pamw.2556
   Czarnywojtek A, 2014, ENDOKRYNOL POL, V65, P269, DOI 10.5603/EP.2014.0036
   Duffner F, 2005, J NEURO-ONCOL, V71, P107, DOI 10.1007/s11060-004-9603-2
   Dwyer RM, 2006, GENE THER, V13, P60, DOI 10.1038/sj.gt.3302599
   Elisei R, 2006, J CLIN ENDOCR METAB, V91, P2389, DOI 10.1210/jc.2005-2480
   Ellingson BM, 2017, J NEURO-ONCOL, V134, P495, DOI 10.1007/s11060-017-2375-2
   Faivre J, 2004, CANCER RES, V64, P8045, DOI 10.1158/0008-5472.CAN-04-0893
   Fiorentini Giammaria, 2006, J CANCER RES THER, V2, P41
   Fraass BA, 1999, SEMIN RADIAT ONCOL, V9, P60, DOI 10.1016/S1053-4296(99)80055-1
   Galluzzi L, 2020, J IMMUNOTHER CANCER, V8, P0, DOI 10.1136/jitc-2019-000337
   Gubin MM, 2015, J CLIN INVEST, V125, P3413, DOI 10.1172/JCI80008
   Gunderson L, 2016, CLINICAL RADIATION ONCOLOGY, V4th, P1577
   Hartemink AE, 2008, DIGITAL SOIL MAPPING WITH LIMITED DATA, V0, PP53, DOI 10.1007/978-1-4020-8592-5_5
   Hefti M, 2008, SWISS MED WKLY, V138, P180, DOI 2008/11/smw-12077
   Hilf N, 2019, NATURE, V565, P240, DOI 10.1038/s41586-018-0810-y
   Huang M, 2001, CANCER GENE THER, V8, P612, DOI 10.1038/sj.cgt.7700354
   Jones EL, 2005, J CLIN ONCOL, V23, P3079, DOI 10.1200/JCO.2005.05.520
   Kitzberger C, 2022, EJNMMI RES, V12, P0, DOI 10.1186/s13550-022-00888-w
   König D, 2022, PHARMACOLOGY, V107, P433, DOI 10.1159/000524399
   Lacroix M, 2001, J NEUROSURG, V95, P190, DOI 10.3171/jns.2001.95.2.0190
   Langley RR, 2011, INT J CANCER, V128, P2527, DOI 10.1002/ijc.26031
   Lichterman B, 2007, J HIST NEUROSCI, V16, P123, DOI 10.1080/09647040600700245
   Ljubimova JY, 2017, ADV DRUG DELIVER REV, V113, P177, DOI 10.1016/j.addr.2017.06.002
   Luster M, 2017, SEMIN NUCL MED, V47, P126, DOI 10.1053/j.semnuclmed.2016.10.002
   Mamelak AN, 2007, EXPERT OPIN DRUG DEL, V4, P175, DOI 10.1517/17425247.4.2.175
   McGirt MJ, 2009, J NEUROSURG, V110, P156, DOI 10.3171/2008.4.17536
   Mitrofanova E, 2004, CLIN CANCER RES, V10, P6969, DOI 10.1158/1078-0432.CCR-04-0687
   Morgenstern KE, 2005, OPHTHAL PLAST RECONS, V21, P337, DOI 10.1097/01.iop.0000179369.75569.a8
   Murphy DA, 2006, AM J PATHOL, V169, P1875, DOI 10.2353/ajpath.2006.050711
   Mutter N, 2006, EXPERT REV ANTICANC, V6, P1187, DOI 10.1586/14737140.6.8.1187
   Obara W, 2018, CANCER SCI, V109, P550, DOI 10.1111/cas.13506
   Palande V, 2022, MOL ONCOL, V16, P2098, DOI 10.1002/1878-0261.13157
   Parvez K, 2014, INT J MOL SCI, V15, P11832, DOI 10.3390/ijms150711832
   Reardon DA, 2021, CANCER-AM CANCER SOC, V127, P1620, DOI 10.1002/cncr.33378
   REGULA J, 1995, GUT, V36, P67, DOI 10.1136/gut.36.1.67
   Roberts DW, 2012, NEUROSURG CLIN N AM, V23, P371, DOI 10.1016/j.nec.2012.04.001
   Scaringi C, 2013, ONKOLOGIE, V36, P444, DOI 10.1159/000353752
   Schipper ML, 2003, CANCER RES, V63, P1333
   SCHIRRMACHER V, 1980, IMMUNOBIOLOGY, V157, P89, DOI 10.1016/S0171-2985(80)80091-X
   Schirrmacher V, 2017, AUSTIN ONCOLOGY CASE REPORTS, V1, P1006, DOI 10.26420/AUSTINONCOLCASEREP.1006.2017
   Schirrmacher V, 2020, BIOMEDICINES, V8, P0, DOI 10.3390/biomedicines8030061
   Schirrmacher V, 2019, BIOMEDICINES, V7, P0, DOI 10.3390/biomedicines7030066
   Schirrmacher V, 2015, EXPERT OPIN BIOL TH, V15, P1757, DOI 10.1517/14712598.2015.1088000
   Schirrmacher V, 2014, FRONT ONCOL, V4, P0, DOI 10.3389/fonc.2014.00337
   Smanik PA, 1997, ENDOCRINOLOGY, V138, P3555, DOI 10.1210/en.138.8.3555
   Spitzweg C, 1999, J CLIN ENDOCR METAB, V84, P4178, DOI 10.1210/jc.84.11.4178
   Spitzweg C, 2003, ENDOCRINOLOGY, V144, P3423, DOI 10.1210/en.2002-0206
   Spitzweg C, 2001, GENE THER, V8, P1524, DOI 10.1038/sj.gt.3301558
   Spitzweg C, 2014, LANCET DIABETES ENDO, V2, P830, DOI 10.1016/S2213-8587(14)70051-8
   Strumberg D, 2005, DRUGS TODAY, V41, P773, DOI 10.1358/dot.2005.41.12.937959
   Stummer W, 1998, ACTA NEUROCHIR, V140, P995, DOI 10.1007/s007010050206
   Stupp R, 2005, NEW ENGL J MED, V352, P987, DOI 10.1056/NEJMoa043330
   Subbiah V, 2018, ANN ONCOL, V29, P1869, DOI 10.1093/annonc/mdy137
   Sun L, 2003, J MED CHEM, V46, P1116, DOI 10.1021/jm0204183
   Szasz O, 2016, OPEN JOURNAL OF BIOPHYSICS, V6, P53
   Szigeti GP, 2016, J CANCER DIAGN, V1, P1, DOI 10.4172/2476-2253.1000107
   Tazebay UH, 2000, NAT MED, V6, P871, DOI 10.1038/78630
   Technical Manual, 1999, TED 1-0.15A, V0, P0
   Upadhyay G, 2003, BREAST CANCER RES TR, V77, P157, DOI 10.1023/A:1021321409159
   Vadysirisack DD, 2006, J NUCL MED, V47, P182
   Van de Velde ALR, 2012, ACTA CLIN BELG, V67, P399, DOI 10.2143/ACB.67.6.2062703
   Van Gool S, 2018, AUSTIN ONCOL. CASE REP, V3, P1010
   van Rhoon GC, 2016, INT J HYPERTHER, V32, P50, DOI 10.3109/02656736.2015.1114153
   Vanderpump M, 2012, CLIN ENDOCRINOL, V77, P513, DOI 10.1111/j.1365-2265.2012.04425.x
   Verma J, 2014, INT J NANOMED, V9, P2863, DOI 10.2147/IJN.S57501
   Vincze G, 2015, OPEN JOURNAL OF BIOPHYSICS, V5, P97, DOI 10.4236/OJBIPHY.2015.54009
   Wang B, 2006, VACCINE, V24, P3477, DOI 10.1016/j.vaccine.2006.02.025
   Wang J, 2014, SIMULATION OF MAGNETIC NANOPARTICLE HYPERTHERMIA IN PROSTATE TUMORS, V0, P1
   Wapnir IL, 2003, J CLIN ENDOCR METAB, V88, P1880, DOI 10.1210/jc.2002-021544
   White BD, 2019, BIOMOLECULES, V9, P0, DOI 10.3390/biom9050202
   Wolny Malgorzata, 2007, ENDOKRYNOL POL, V58, P512
   Yasaswi PS, 2021, J CONTROL RELEASE, V336, P549, DOI 10.1016/j.jconrel.2021.07.003
NR 91
TC 0
Z9 0
U1 0
U2 0
PU VIA MEDICA
PI GDANSK
PA UL SWIETOKRZYSKA 73, 80-180 GDANSK, POLAND
SN 0423-104X
EI 
J9 ENDOKRYNOL POL
JI Endokrynol. Pol.
PD JUN 15
PY 2024
VL 75
IS 2
BP 130
EP 139
DI 10.5603/ep.98240
PG 10
WC Endocrinology & Metabolism
SC Endocrinology & Metabolism
GA QP4F4
UT WOS:001222054100001
PM 38646982
DA 2025-02-17
ER

PT J
AU Trojan, A
   Lone, YC
   Briceno, I
   Trojan, J
AF Trojan, Annabelle
   Lone, Yu-Chun
   Briceno, Ignacio
   Trojan, Jerzy
TI Anti-Gene IGF-I Vaccines in Cancer Gene Therapy: A Review of a Case of Glioblastoma
SO CURRENT MEDICINAL CHEMISTRY
LA English
DT Review
DE Cancer gene therapy; glioblastoma; immuno-gene vaccine; anti-gene technology; IGF-I; signal transduction
ID growth-factor-i; helix-forming oligonucleotides; lipid chains synthesis; toll-like receptors; triple-helix; antisense oligonucleotides; dendritic cells; tumor-cells; spilanthes-acmella; alpha-fetoprotein
AB Objective Vaccines for the deadliest brain tumor - glioblastoma (GBM) - are generally based on targeting growth factors or their receptors, often using antibodies. The vaccines described in the review were prepared to suppress the principal cancer growth factor - IGF-I, using anti-gene approaches either of antisense (AS) or of triple helix (TH) type. Our objective was to increase the median survival of patients treated with AS and TH cell vaccines.Methodology The cells were transfected in vitro by both constructed IGF-I AS and IGF-I TH expression episomal vectors; part of these cells was co-cultured with plant phytochemicals, modulating IGF-I expression. Both AS and TH approaches completely suppressed IGF-I expression and induced MHC-1 / B7 immunogenicity related to the IGF-I receptor signal.Results This immunogenicity proved to be stronger in IGF-I TH than in IGF-I AS-prepared cell vaccines, especially in TH / phytochemical cells. The AS and TH vaccines generated an important TCD8+ and TCD8+CD11b- immune response in treated GBM patients and increased the median survival of patients up to 17-18 months, particularly using TH vaccines; in some cases, 2- and 3-year survival was reported. These clinical results were compared with those obtained in therapies targeting other growth factors.Conclusion The anti-gene IGF-I vaccines continue to be applied in current GBM personalized medicine. Technical improvements in the preparation of AS and TH vaccines to increase MHC-1 and B7 immunogenicity have, in parallel, allowed to increase in the median survival of patients.
C1 [Trojan, Annabelle; Lone, Yu-Chun; Trojan, Jerzy] Canc Ctr, INSERM, UMR 1197, POB 94802, Villejuif, France.
   [Trojan, Annabelle; Lone, Yu-Chun; Trojan, Jerzy] Univ Paris Saclay, POB 94802, Villejuif, France.
   [Trojan, Annabelle] Univ Cartagena, Fac Med, POB 130014, Cartagena De Indias, Colombia.
   [Lone, Yu-Chun; Trojan, Jerzy] Ctr Oncol Dis Diag, CEDEA, ICGT, POB 110231, Bogota, Colombia.
   [Briceno, Ignacio] Univ La Sabana, Fac Med, POB 250008, Chia, Colombia.
   [Trojan, Jerzy] Natl Acad Med ANM, POB 75272, Paris, France.
C3 Institut National de la Sante et de la Recherche Medicale (Inserm); Universite Paris Saclay; Universidad de Cartagena; Universidad de La Sabana
RP Trojan, J (通讯作者)，Canc Ctr, INSERM, UMR 1197, POB 94802, Villejuif, France.; Trojan, J (通讯作者)，Univ Paris Saclay, POB 94802, Villejuif, France.
EM genetherapy@hotmail.fr
CR Adams RP, 2012, IDENTIFICATION OF ESSENTIAL OILS BY ION TRAP MASS SPECTROSCOPY, V0, P0
   Adhami VM, 2006, CLIN CANCER RES, V12, P5611, DOI 10.1158/1078-0432.CCR-06-1564
   Agarwal N, 1999, BBA-GENE STRUCT EXPR, V1489, P85, DOI 10.1016/S0167-4781(99)00142-6
   Aggarwal BB, 1996, CANCER RES, V56, P5156
   Alam MR, 2014, METHODS MOL BIOL, V1114, P103, DOI 10.1007/978-1-62703-761-7_7
   Alanís-Garza B, 2012, NAT PROD COMMUN, V7, P597
   Albert ML, 1998, NATURE, V392, P86, DOI 10.1038/32183
   Alrushaid N, 2023, PHARMACEUTICS, V15, P0, DOI 10.3390/pharmaceutics15031025
   AlunniFabbroni M, 1996, BIOCHEMISTRY-US, V35, P16361, DOI 10.1021/bi961750h
   Alviano DS, 2009, CURR PHARM BIOTECHNO, V10, P106, DOI 10.2174/138920109787048607
   An ZY, 2018, ONCOGENE, V37, P1561, DOI 10.1038/s41388-017-0045-7
   Anderson W French, 1990, HUM GENE THER, V1, P331, DOI 10.1089/hum.1990.1.3-331
   Andrews DW, 2001, J CLIN ONCOL, V19, P2189, DOI 10.1200/JCO.2001.19.8.2189
   Unknown -, 2016, IMPLEMENTATION OF THE CANCER MOONSHOT, V0, P0
   Anthony D, 1997, CANCER GENE THER, V4, P322
   Anthony DD, 1998, ADV EXP MED BIOL, V451, P27
   Arcaro A, 2013, FRONT PHARMACOL, V4, P0, DOI 10.3389/fphar.2013.00030
   Arshad NM, 2015, ONCOTARGET, V6, P16151, DOI 10.18632/oncotarget.3951
   Lima GAB, 2009, ARQ BRAS ENDOCRINOL, V53, P969, DOI 10.1590/S0004-27302009000800010
   Baserga R, 2005, EXPERT OPIN THER TAR, V9, P753, DOI 10.1517/14728222.9.4.753
   Baumeister SH, 2016, ANNU REV IMMUNOL, V34, P539, DOI 10.1146/annurev-immunol-032414-112049
   Beckner ME, 2005, LAB INVEST, V85, P1457, DOI 10.1038/labinvest.3700355
   Belfort R, 2002, AM J OPHTHALMOL, V133, P467
   Ben Gaied N, 2009, CHEMBIOCHEM, V10, P1839, DOI 10.1002/cbic.200900232
   Benedetti E, 2019, PPAR RES, V2019, P0, DOI 10.1155/2019/4309068
   Bennett CF, 2019, ANNU REV MED, V70, P307, DOI 10.1146/annurev-med-041217-010829
   Bennett CF, 2017, ANNU REV PHARMACOL, V57, P81, DOI 10.1146/annurev-pharmtox-010716-104846
   Berezikov E, 2006, NAT GENET, V38, P1375, DOI 10.1038/ng1914
   Boado Ruben J, 2005, NEURORX, V2, P139, DOI 10.1602/neurorx.2.1.139
   Bright GM, 2016, GROWTH HORM IGF RES, V28, P62, DOI 10.1016/j.ghir.2016.01.002
   Brutkiewicz RR, 2016, J IMMUNOL, V197, P2971, DOI 10.4049/jimmunol.1600460
   BUCK C, 1990, LEUKEMIA, V4, P431
   Chahal DS, 2013, PHYTOTHER RES, V27, P1423, DOI 10.1002/ptr.4886
   Chappert P, 2010, EUR J IMMUNOL, V40, P339, DOI 10.1002/eji.200839107
   Chen CF, 2018, ONCOL REP, V40, P1752, DOI 10.3892/or.2018.6530
   Chen LX, 2016, INT IMMUNOPHARMACOL, V37, P65, DOI 10.1016/j.intimp.2016.02.005
   Chen WB, 2018, BIOMED RES INT, V2018, P0, DOI 10.1155/2018/5647120
   Chen XQ, 2017, J NEUROIMMUNOL, V310, P82, DOI 10.1016/j.jneuroim.2017.07.002
   Chen XQ, 2017, PLOS ONE, V12, P0, DOI 10.1371/journal.pone.0171146
   Cho JY, 1999, J PHARM PHARMACOL, V51, P1267, DOI 10.1211/0022357991777001
   Choi BD, 2009, BRAIN PATHOL, V19, P713, DOI 10.1111/j.1750-3639.2009.00318.x
   Chrysis D, 2001, J NEUROSCI, V21, P1481, DOI 10.1523/JNEUROSCI.21-05-01481.2001
   Cimino Patrick J, 2019, ONCOTARGET, V10, P1758, DOI 10.18632/oncotarget.26750
   Conti BJ, 2013, EVID-BASED COMPL ALT, V2013, P0, DOI 10.1155/2013/109864
   Corsini E, 2010, J AGR FOOD CHEM, V58, P6678, DOI 10.1021/jf100471n
   Corsten MF, 2007, CANCER RES, V67, P8994, DOI 10.1158/0008-5472.CAN-07-1045
   Costa PM, 2013, MOL THER-NUCL ACIDS, V2, P0, DOI 10.1038/mtna.2013.30
   Coutinho MF, 2019, ADV EXP MED BIOL, V1157, P133, DOI 10.1007/978-3-030-19966-1_7
   CULVER KW, 1992, SCIENCE, V256, P1550, DOI 10.1126/science.1317968
   Dalotto-Moreno T, 2018, MEDICINA-BUENOS AIRE, V78, P336
   DAmbrosio C, 1996, CANCER RES, V56, P4013
   Damjanov I, 1974, CURR TOP PATHOL, V59, P69
   DAUGHADAY WH, 1972, NATURE, V235, P107, DOI 10.1038/235107a0
   de Freitas-Blanco VS, 2019, PLANTA MED, V85, P203, DOI 10.1055/a-0715-2002
   Delaney CL, 1999, J NEUROBIOL, V41, P540, DOI 10.1002/(SICI)1097-4695(199912)41:4<540::AID-NEU9>3.0.CO;2-P
   DERVAN PB, 1992, NATURE, V359, P87, DOI 10.1038/359087a0
   Devi G, 2019, FISH SHELLFISH IMMUN, V87, P669, DOI 10.1016/j.fsi.2019.02.006
   Deyhim F, 2005, PHYTOTHER RES, V19, P116, DOI 10.1002/ptr.1615
   Dias N, 2002, MOL CANCER THER, V1, P347
   Dietrich PY, 2010, CURR OPIN ONCOL, V22, P604, DOI 10.1097/CCO.0b013e32833dead8
   Dorman HJD, 2000, J APPL MICROBIOL, V88, P308, DOI 10.1046/j.1365-2672.2000.00969.x
   Downward J, 2003, NAT REV CANCER, V3, P11, DOI 10.1038/nrc969
   Duca M, 2008, NUCLEIC ACIDS RES, V36, P5123, DOI 10.1093/nar/gkn493
   Dudek H, 1997, SCIENCE, V275, P661, DOI 10.1126/science.275.5300.661
   Duthie G, 2000, CURR OPIN LIPIDOL, V11, P43, DOI 10.1097/00075197-200011000-00006
   Duval R, 2019, J BIOL CHEM, V294, P12483, DOI 10.1074/jbc.RA119.008666
   DZIADEK M, 1978, J EMBRYOL EXP MORPH, V43, P289
   Ellouk-Achard S, 1998, J HEPATOL, V29, P807, DOI 10.1016/S0168-8278(98)80263-8
   Ertl DA, 2014, WIEN MED WOCHENSCHR, V164, P343, DOI 10.1007/s10354-014-0299-4
   Espinosa-Cueto P, 2017, PLOS ONE, V12, P0, DOI 10.1371/journal.pone.0182126
   Eun K, 2017, BMB REP, V50, P117, DOI 10.5483/BMBRep.2017.50.3.222
   Fakhrai H, 1996, P NATL ACAD SCI USA, V93, P2909, DOI 10.1073/pnas.93.7.2909
   FERRARI G, 1992, BLOOD, V80, P1120
   Frazier KS, 2015, TOXICOL PATHOL, V43, P78, DOI 10.1177/0192623314551840
   FROESCH ER, 1985, ANNU REV PHYSIOL, V47, P443
   Fujiwara Y, 2020, ESMO OPEN, V5, P0, DOI 10.1136/esmoopen-2019-000653
   Fukurnura D, 2018, NAT REV CLIN ONCOL, V15, P325, DOI 10.1038/nrclinonc.2018.29
   Gaffney DC, 2014, AUSTRALAS J DERMATOL, V55, P24, DOI 10.1111/ajd.12025
   Galderisi U, 1999, J CELL PHYSIOL, V181, P251, DOI 10.1002/(SICI)1097-4652(199911)181:2<251::AID-JCP7>3.0.CO;2-D
   Pérez-Larraya JG, 2014, ONCOLOGIST, V19, P1258, DOI 10.1634/theoncologist.2014-0170
   Ganesan K, 2020, INT J MOL SCI, V21, P0, DOI 10.3390/ijms21113976
   Gao CY, 2019, BREAST CANCER RES TR, V176, P291, DOI 10.1007/s10549-019-05239-3
   Gerard CM, 1996, HUM GENE THER, V7, P23, DOI 10.1089/hum.1996.7.1-23
   Giamas G, 2020, CANCER GENE THER, V27, P115, DOI 10.1038/s41417-020-0169-8
   Giovannangeli C, 1997, ANTISENSE NUCLEIC A, V7, P413, DOI 10.1089/oli.1.1997.7.413
   Giovannucci E, 1999, HORM RES, V51, P34, DOI 10.1159/000053160
   Granier C, 2016, REV MED INTERNE, V37, P694, DOI 10.1016/j.revmed.2016.05.023
   GREEN PJ, 1986, ANNU REV BIOCHEM, V55, P569, DOI 10.1146/annurev.biochem.55.1.569
   GUO YJ, 1994, SCIENCE, V263, P518, DOI 10.1126/science.7507262
   Habib NA, 2002, CANCER GENE THERAPY-POST ACHIEVEMENTS AND FUTURE CHALLENGES, V1st ed, P0, DOI 10.1007/b113267
   HAJERIGERMOND M, 1985, BRIT J CANCER, V51, P791, DOI 10.1038/bjc.1985.123
   Hakuno F, 2018, J MOL ENDOCRINOL, V61, PT69, DOI 10.1530/JME-17-0311
   HAN VKM, 1987, SCIENCE, V236, P193, DOI 10.1126/science.3563497
   Haque S, 2017, HUM VACC IMMUNOTHER, V13, P1741, DOI 10.1080/21645515.2017.1327107
   Hau P, 2007, OLIGONUCLEOTIDES, V17, P201, DOI 10.1089/oli.2006.0053
   Hau P, 2011, CURR PHARM BIOTECHNO, V12, P2150, DOI 10.2174/138920111798808347
   Heise R, 2016, PLOS ONE, V11, P0, DOI 10.1371/journal.pone.0146325
   HELENE C, 1994, EUR J CANCER, V30A, P1721, DOI 10.1016/0959-8049(93)E0352-Q
   Hnedzko D, 2014, CURR PROTOC NUCLEIC ACID CHEM, V58, P1
   Hosseini AM, 2015, ADV PHARM BULL, V5, P605, DOI 10.15171/apb.2015.082
   Hotchkiss KM, 2021, J NEURO-ONCOL, V151, P55, DOI 10.1007/s11060-020-03598-2
   Huang HL, 2019, CELL DEATH DIS, V10, P0, DOI 10.1038/s41419-018-1289-z
   Hutterer M, 2006, WIEN MED WOCHENSCHR, V156, P351, DOI 10.1007/s10354-006-0308-3
   Huttner A, 2012, HEMATOL ONCOL CLIN N, V26, P715, DOI 10.1016/j.hoc.2012.05.004
   Hyun KH, 2019, J FOOD SCI, V84, P920, DOI 10.1111/1750-3841.14490
   Ikenaga C, 2017, NEUROLOGY, V89, P1060, DOI 10.1212/WNL.0000000000004333
   Irais CM, 2020, CURR PHARM BIOTECHNO, V21, P897, DOI 10.2174/1389201021666200121130313
   Iwai Y, 2017, J BIOMED SCI, V24, P0, DOI 10.1186/s12929-017-0329-9
   Jarosz-Biej M, 2019, INT J MOL SCI, V20, P0, DOI 10.3390/ijms20133212
   Jeiter J, 2017, ANN BOT-LONDON, V120, P791, DOI 10.1093/aob/mcx101
   Jemal A, 2007, CA-CANCER J CLIN, V57, P43, DOI 10.3322/canjclin.57.1.43
   Kakimi K, 2017, BREAST CANCER-TOKYO, V24, P16, DOI 10.1007/s12282-016-0688-1
   Kalman B, 2013, NEUROMOL MED, V15, P420, DOI 10.1007/s12017-013-8229-y
   Kaminska B, 2005, ACTA BIOCHIM POL, V52, P329
   Karagiannis Apostolos K, 2019, ANTICANCER RES, V39, P2811, DOI 10.21873/anticanres.13409
   Kasprzak Heliodor A, 2006, NEUROL NEUROCHIR POL, V40, P509
   KIESS W, 1989, ENDOCRINOLOGY, V124, P1727, DOI 10.1210/endo-124-4-1727
   Kindt TJ, 2007, KUBY IMMUNOLOGY, V0, P0
   Klim JR, 2019, INT J BIOCHEM CELL B, V110, P149, DOI 10.1016/j.biocel.2019.03.009
   Komata T, 2002, ONCOGENE, V21, P656, DOI 10.1038/sj.onc.1205072
   Kooijman R, 2006, CYTOKINE GROWTH F R, V17, P305, DOI 10.1016/j.cytogfr.2006.02.002
   Kothari SK, 2002, PEST MANAG SCI, V58, P1254, DOI 10.1002/ps.592
   Kunkler CN, 2019, NUCLEIC ACIDS RES, V47, P7213, DOI 10.1093/nar/gkz573
   Kurmasheva RT, 2006, BBA-REV CANCER, V1766, P1, DOI 10.1016/j.bbcan.2006.05.003
   LafargeFrayssinet C, 1997, CANCER GENE THER, V4, P276
   Lagnika L, 2016, BMC COMPLEM ALTERN M, V16, P0, DOI 10.1186/s12906-016-1014-3
   Laidlaw BJ, 2016, NAT REV IMMUNOL, V16, P102, DOI 10.1038/nri.2015.10
   Lamszus K, 2005, CLIN CANCER RES, V11, P4934, DOI 10.1158/1078-0432.CCR-04-2270
   Laviola L, 2007, CURR PHARM DESIGN, V13, P663, DOI 10.2174/138161207780249146
   Le Corre SS, 2014, ORG BIOMOL CHEM, V12, P1463, DOI 10.1039/c3ob42270d
   Le Gall T, 2010, J MED CHEM, V53, P1496, DOI 10.1021/jm900897a
   Le Rhun E, 2019, CANCER TREAT REV, V80, P0, DOI 10.1016/j.ctrv.2019.101896
   Le Roith Derek, 2003, EXP DIABESITY RES, V4, P205, DOI 10.1155/EDR.2003.205
   Lee CC, 2017, EVID. BASED COMPLEMENT. ALTERNAT. MED, V2017, P1, DOI 10.1155/2017/1039829
   Lee JY, 2018, FRONT PHARMACOL, V9, P0, DOI 10.3389/fphar.2018.00726
   Li LH, 2021, J MATER SCI TECHNOL, V63, P81, DOI 10.1016/j.jmst.2020.03.009
   Li YH, 2010, ONCOL REP, V23, P1585, DOI 10.3892/or_00000799
   Li Y, 2016, NUTRIENTS, V8, P0, DOI 10.3390/nu8030167
   Libutti SK, 2019, CANCER GENE THER, V26, P345, DOI 10.1038/s41417-019-0121-y
   Liu TY, 2015, CLIN SCI, V129, P839, DOI 10.1042/CS20150009
   Liu XX, 2014, SPRINGERPLUS, V3, P0, DOI 10.1186/2193-1801-3-356
   Liu YJ, 2000, CANCER GENE THER, V7, P456, DOI 10.1038/sj.cgt.7700137
   Liu YJ, 2000, METH MOLEC MED, V45, P221, DOI 10.1385/1-59259-079-9:221
   Lo HW, 2010, CURR CANCER DRUG TAR, V10, P840, DOI 10.2174/156800910793357970
   Love S, 2016, GREENFIELDS NEUROPATHOLOGY, V0, P0
   Ly A, 2001, J CLIN PATHOL-MOL PA, V54, P230, DOI 10.1136/mp.54.4.230
   Ly A, 2000, LIFE SCI, V68, P307, DOI 10.1016/S0024-3205(00)00936-X
   Ly A, 2000, NEUROSCI LETT, V281, P13, DOI 10.1016/S0304-3940(00)00758-8
   Mahmoud NN, 2000, CARCINOGENESIS, V21, P921, DOI 10.1093/carcin/21.5.921
   Maiuolo J, 2021, FRONT NEUROSCI-SWITZ, V15, P0, DOI 10.3389/fnins.2021.616883
   Malaguarnera L, 2019, NUTRIENTS, V11, P0, DOI 10.3390/nu11050946
   Manzoor M, 2020, ENVIRON SCI POLLUT R, V27, P39753, DOI 10.1007/s11356-020-08226-0
   Markovic D, 2020, CURR MED CHEM, V27, P1172, DOI 10.2174/092986732708200326173257
   Mason JL, 2000, J NEUROSCI, V20, P5703, DOI 10.1523/JNEUROSCI.20-15-05703.2000
   Masood A, 2019, SEMIN ONCOL, V46, P271, DOI 10.1053/j.seminoncol.2019.08.004
   Maxim PG, 2019, RADIOTHER ONCOL, V139, P28, DOI 10.1016/j.radonc.2019.05.005
   Medvedev AE, 2013, J INTERF CYTOK RES, V33, P467, DOI 10.1089/jir.2012.0140
   MERINO E, 1994, NUCLEIC ACIDS RES, V22, P1903, DOI 10.1093/nar/22.10.1903
   Messaoudi S, 2008, ANTI-CANCER AGENT ME, V8, P761, DOI 10.2174/187152008785914824
   Miller KD, 2021, CA-CANCER J CLIN, V71, P381, DOI 10.3322/caac.21693
   Miller KD, 2019, CA-CANCER J CLIN, V69, P363, DOI 10.3322/caac.21565
   Mishra L, 1998, GROWTH HORM IGF RES, V8, P473, DOI 10.1016/S1096-6374(98)80300-6
   Mizejewski Gerald J, 2002, EXPERT REV ANTICANCER THER, V2, P709, DOI 10.1586/14737140.2.6.709
   Mohanraj L, 2011, RECENT PAT ANTI-CANC, V6, P166, DOI 10.2174/157489211795328512
   MOREIRA VMTS, 1989, BRAZ J MED BIOL RES, V22, P65
   Moro-Sibilot D, 2010, REV MAL RESPIR, V27, P959, DOI 10.1016/j.rmr.2010.07.005
   Mossad O, 2021, FRONT CELL NEUROSCI, V15, P0, DOI 10.3389/fncel.2021.698126
   Motaghinejad M, 2017, J NEURAL TRANSM, V124, P1369, DOI 10.1007/s00702-017-1771-2
   Mourmouras N, 2018, ANTICANCER RES, V38, P3453, DOI 10.21873/anticanres.12614
   Nadal R, 2016, ANN ONCOL, V27, P1304, DOI 10.1093/annonc/mdw160
   Najafi M, 2019, LIFE SCI, V231, P0, DOI 10.1016/j.lfs.2019.05.076
   National Cancer Institute, 2016, ABOUT US, V0, P0
   Nguyen LV, 2012, NAT REV CANCER, V12, P133, DOI 10.1038/nrc3184
   Nikam RR, 2018, NUCLEIC ACID THER, V28, P209, DOI 10.1089/nat.2017.0715
   Nozaki Eriko, 2018, GAN TO KAGAKU RYOHO, V45, P8
   ONeill LAJ, 2013, NAT REV IMMUNOL, V13, P453, DOI 10.1038/nri3446
   OShea JJ, 2013, NEW ENGL J MED, V368, P161, DOI 10.1056/NEJMra1202117
   OShea JJ, 2012, IMMUNITY, V36, P542, DOI 10.1016/j.immuni.2012.03.014
   Osher E, 2019, CELLS-BASEL, V8, P0, DOI 10.3390/cells8080895
   Ostrand-Rosenberg S, 2012, CANCER IMMUNOL IMMUN, V61, P1319, DOI 10.1007/s00262-012-1269-6
   Ostrom QT, 2014, NEURO-ONCOLOGY, V16, P1, DOI 10.1093/neuonc/nou223
   Ozawa T, 2014, ONCOTARGET, V5, P9532, DOI 10.18632/oncotarget.2619
   Pai SI, 2006, GENE THER, V13, P464, DOI 10.1038/sj.gt.3302694
   Pak VN, 2018, THER DELIV, V9, P37, DOI 10.4155/tde-2017-0073
   Pan W, 2016, PLOS ONE, V11, P0, DOI 10.1371/journal.pone.0147034
   Pan YX, 2013, PLOS ONE, V8, P0, DOI 10.1371/journal.pone.0058428
   Pino A, 2017, BIOCHEM PHARMACOL, V141, P4, DOI 10.1016/j.bcp.2017.07.003
   Pollak MN, 2004, NAT REV CANCER, V4, P505, DOI 10.1038/nrc1387
   Premkumar DR, 2006, MOL CARCINOGEN, V45, P47, DOI 10.1002/mc.20152
   Prokhorova EA, 2018, SCI REP-UK, V8, P0, DOI 10.1038/s41598-018-30652-x
   Qu X, 2017, ONCOTARGET, V8, P29501, DOI 10.18632/oncotarget.15704
   RESNICOFF M, 1994, CANCER RES, V54, P2218
   RESNICOFF M, 1995, CANCER RES, V55, P2463
   Reyna-Margarita HR, 2019, CURR PHARM BIOTECHNO, V20, P1236, DOI 10.2174/1389201020666190716110705
   Riley RS, 2019, NAT REV DRUG DISCOV, V18, P175, DOI 10.1038/s41573-018-0006-z
   Rinaldi C, 2018, NAT REV NEUROL, V14, P9, DOI 10.1038/nrneurol.2017.148
   Rodríguez T, 2007, BMC CANCER, V7, P0, DOI 10.1186/1471-2407-7-34
   Rondanelli M, 2020, FITOTERAPIA, V140, P0, DOI 10.1016/j.fitote.2019.104419
   Roselli E, 2019, BIODRUGS, V33, P647, DOI 10.1007/s40259-019-00384-z
   RUBENSTEIN JLR, 1984, CR ACAD SCI III-VIE, V299, P271
   Sachdev D, 2010, CURR DRUG TARGETS, V11, P1121, DOI 10.2174/138945010792006816
   Sadjadi S, 2019, INT J BIOL MACROMOL, V128, P638, DOI 10.1016/j.ijbiomac.2019.01.181
   Salazar A, 2021, NANOMATERIALS-BASEL, V11, P0, DOI 10.3390/nano11051244
   Salehi B, 2019, NUTRIENTS, V11, P0, DOI 10.3390/nu11071483
   Sallusto F, 2002, ARTHRITIS RES THER, V4, PS127, DOI 10.1186/ar567
   Sampson JH, 2020, NAT REV CANCER, V20, P12, DOI 10.1038/s41568-019-0224-7
   Sampson JH, 2009, MOL CANCER THER, V8, P2773, DOI 10.1158/1535-7163.MCT-09-0124
   Sanson M, 2006, CURR OPIN ONCOL, V18, P623, DOI 10.1097/01.cco.0000245322.11787.72
   Sardone V, 2017, MOLECULES, V22, P0, DOI 10.3390/molecules22040563
   Satoh J, 1995, BRAIN RES, V704, P92, DOI 10.1016/0006-8993(95)01177-3
   Savic S, 2021, J PHARMACEUT BIOMED, V195, P0, DOI 10.1016/j.jpba.2020.113819
   Schlingensiepen KH, 2011, CANCER SCI, V102, P1193, DOI 10.1111/j.1349-7006.2011.01917.x
   Schlingensiepen KH, 2006, CYTOKINE GROWTH F R, V17, P129, DOI 10.1016/j.cytogfr.2005.09.002
   Seidman MM, 2005, ANN NY ACAD SCI, V1058, P119, DOI 10.1196/annals.1359.020
   Septama AW, 2019, J YOUNG PHARM, V11, P62, DOI 10.5530/jyp.2019.11.13
   Shen XL, 2018, NUCLEIC ACIDS RES, V46, P1584, DOI 10.1093/nar/gkx1239
   Shevelev A, 1997, CANCER GENE THER, V4, P105
   Shi RH, 2004, INT J CANCER, V111, P418, DOI 10.1002/ijc.20233
   Solórzano-Santos F, 2012, CURR OPIN BIOTECH, V23, P136, DOI 10.1016/j.copbio.2011.08.005
   SOTOMAYOR EM, 1991, J IMMUNOL, V147, P2816
   Spelman K, 2011, PHYTOTHER RES, V25, P1098, DOI 10.1002/ptr.3395
   Steinman RM, 2000, J EXP MED, V191, P411, DOI 10.1084/jem.191.3.411
   Stupp R, 2006, ONCOLOGIST, V11, P165, DOI 10.1634/theoncologist.11-2-165
   Suganya K, 2020, INT J MOL SCI, V21, P0, DOI 10.3390/ijms21207551
   Sun BW, 2004, BIOCHEMISTRY-US, V43, P4160, DOI 10.1021/bi036064e
   Sun M, 2018, EUR UROL, V74, P611, DOI 10.1016/j.eururo.2018.05.002
   Suwanjang W, 2017, ASIAN PAC J TROP MED, V10, P35, DOI 10.1016/j.apjtm.2016.11.012
   Svane IM, 1997, SCAND J IMMUNOL, V46, P379, DOI 10.1046/j.1365-3083.1997.d01-141.x
   Tada R, 2018, MOL PHARMACEUT, V15, P4226, DOI 10.1021/acs.molpharmaceut.8b00648
   Tao SC, 2017, THERANOSTICS, V7, P733, DOI 10.7150/thno.17450
   Tejpal CS, 2017, INT J BIOL MACROMOL, V104, P1874, DOI 10.1016/j.ijbiomac.2017.03.120
   TOWNSEND SE, 1993, SCIENCE, V259, P368, DOI 10.1126/science.7678351
   Trejo-de la A, 2014, GENES IMMUN, V15, P199, DOI 10.1038/gene.2014.10
   Trembinski DJ, 2020, NAT COMMUN, V11, P0, DOI 10.1038/s41467-020-15995-2
   Trojan A, 2020, BRAIN AND SPINAL TUMORS-PRIMARY AND SECONDARY, V0, P0, DOI DOI 10.5772/intechopen.84726
   Trojan J, 2007, NEUROSCIENCE, V145, P795, DOI 10.1016/j.neuroscience.2007.01.021
   TROJAN J, 1993, SCIENCE, V259, P94, DOI 10.1126/science.8418502
   TROJAN J, 1994, P NATL ACAD SCI USA, V91, P6088, DOI 10.1073/pnas.91.13.6088
   TROJAN J, 1992, P NATL ACAD SCI USA, V89, P4874, DOI 10.1073/pnas.89.11.4874
   TROJAN J, 1984, DEV NEUROSCI-BASEL, V6, P251
   Trojan J, 2019, ANTISENSE THERAPIES, V0, P0
   Trojan J, 2023, ESTABLISHMENT OF CANCER GENE THERAPY, V0, P87
   Trojan J, 2017, CANCER IMMUNOGENE THERAPY. ANTI-GENE ANTI IGF-I APPROACH. CASE OF GLIOBLASTOMA, V1st ed, P0
   Trojan Jerzy, 2012, CHEMOTHER RES PRACT, V2012, P721873, DOI 10.1155/2012/721873
   Trojan L A, 2003, ROCZ AKAD MED BIALYMST, V48, P18
   Tsai T, 2018, ANN BOT-LONDON, V121, P549, DOI 10.1093/aob/mcx171
   Upegui-Gonzalez LC, 2001, HEPATO-GASTROENTEROL, V48, P660
   Upegui-Gonzalez LC, 2000, ADV EXP MED BIOL, V465, P319
   Vasquez KM, 1998, TRENDS BIOCHEM SCI, V23, P4, DOI 10.1016/S0968-0004(97)01158-4
   Ventura A, 2019, JOVE-J VIS EXP, V0, P0, DOI DOI 10.3791/59370
   Vlashi E, 2015, SEMIN CANCER BIOL, V31, P28, DOI 10.1016/j.semcancer.2014.07.001
   Wang GD, 2019, CURR MED CHEM, V26, P2988, DOI 10.2174/092986732617190820123515
   Wang HF, 2019, INT IMMUNOPHARMACOL, V73, P118, DOI 10.1016/j.intimp.2019.04.058
   Wang Y, 2015, INT J CLIN EXP PATHO, V8, P6665
   Wang YF, 2019, EXPERT OPIN DRUG MET, V15, P475, DOI 10.1080/17425255.2019.1621838
   Watts JK, 2012, J PATHOL, V226, P365, DOI 10.1002/path.2993
   WEINTRAUB H, 1985, TRENDS GENET, V1, P22, DOI 10.1016/0168-9525(85)90010-1
   WEISS MC, 1992, BIOESSAYS, V14, P349, DOI 10.1002/bies.950140512
   Wolchok JD, 2017, NEW ENGL J MED, V377, P1345, DOI 10.1056/NEJMoa1709684
   Wu Hui-ling, 2007, ZHONGGUO ZHONG YAO ZA ZHI, V32, P242
   Xu JZ, 2018, J ZHEJIANG UNIV-SC B, V19, P739, DOI 10.1631/jzus.B1700594
   Yan YQ, 2019, ADV EXP MED BIOL, V1210, P319, DOI 10.1007/978-3-030-32656-2_14
   Yang LJ, 2011, J NEURO-ONCOL, V103, P33, DOI 10.1007/s11060-010-0356-9
   Yasui Hisateru, 2016, GAN TO KAGAKU RYOHO, V43, P503
   YOMO T, 1994, J MOL EVOL, V38, P113, DOI 10.1007/BF00166158
   You Y, 2011, TARGETS IN GENE THERAPY, V1st ed., P0, DOI 10.5772/1012
   Yu H, 2000, JNCI-J NATL CANCER I, V92, P1472, DOI 10.1093/jnci/92.18.1472
   Zacchino SA, 2017, PHYTOMEDICINE, V37, P27, DOI 10.1016/j.phymed.2017.10.018
   Zhang AL, 2013, J NEURO-ONCOL, V112, P179, DOI 10.1007/s11060-013-1061-2
   Zhang JX, 2010, ONCOL REP, V24, P65, DOI 10.3892/or_00000829
   Zhao M, 2008, PLOS ONE, V3, P0, DOI 10.1371/journal.pone.0002666
   Zhao Q, 2015, INT J CANCER, V137, P2243, DOI 10.1002/ijc.29588
   Zhou HY, 2015, ACS NANO, V9, P7976, DOI 10.1021/acsnano.5b01288
   Zhu CB, 2015, BIOMED PHARMACOTHER, V70, P53, DOI 10.1016/j.biopha.2015.01.002
   Zumkeller W, 2002, LEUKEMIA LYMPHOMA, V43, P487, DOI 10.1080/10428190290011958
   Zumkeller Walter, 2002, EXPERT REV MOL DIAGN, V2, P473, DOI 10.1586/14737159.2.5.473
NR 276
TC 2
Z9 2
U1 1
U2 3
PU BENTHAM SCIENCE PUBL LTD
PI SHARJAH
PA EXECUTIVE STE Y-2, PO BOX 7917, SAIF ZONE, 1200 BR SHARJAH, U ARAB EMIRATES
SN 0929-8673
EI 1875-533X
J9 CURR MED CHEM
JI Curr. Med. Chem.
PD JUN 15
PY 2024
VL 31
IS 15
BP 1983
EP 2002
DI 10.2174/0109298673237968231106095141
PG 20
WC Biochemistry & Molecular Biology; Chemistry, Medicinal; Pharmacology & Pharmacy
SC Biochemistry & Molecular Biology; Pharmacology & Pharmacy
GA MV6R3
UT WOS:001196455400006
PM 38031775
DA 2025-02-17
ER

PT J
AU Metzler, AD
   Tang, HL
AF Metzler, Anna D.
   Tang, Hengli
TI Zika Virus Neuropathogenesis-Research and Understanding
SO PATHOGENS
LA English
DT Review
DE Zika virus; neuropathogenesis; neuronal apoptosis; microcephaly; Guillain-Barr & eacute; Syndrome; cell cycle dysregulation; organoid models; animal models; blood-brain barrier
ID guillain-barre-syndrome; central-nervous-system; dengue virus; cerebral organoids; neural progenitors; endothelial-cells; human brain; stem-cells; oncolytic activity; birth-defects
AB Zika virus (ZIKV), a mosquito-borne flavivirus, is prominently associated with microcephaly in babies born to infected mothers as well as Guillain-Barr & eacute; Syndrome in adults. Each cell type infected by ZIKV-neuronal cells (radial glial cells, neuronal progenitor cells, astrocytes, microglia cells, and glioblastoma stem cells) and non-neuronal cells (primary fibroblasts, epidermal keratinocytes, dendritic cells, monocytes, macrophages, and Sertoli cells)-displays its own characteristic changes to their cell physiology and has various impacts on disease. Here, we provide an in-depth review of the ZIKV life cycle and its cellular targets, and discuss the current knowledge of how infections cause neuropathologies, as well as what approaches researchers are currently taking to further advance such knowledge. A key aspect of ZIKV neuropathogenesis is virus-induced neuronal apoptosis via numerous mechanisms including cell cycle dysregulation, mitochondrial fragmentation, ER stress, and the unfolded protein response. These, in turn, result in the activation of p53-mediated intrinsic cell death pathways. A full spectrum of infection models including stem cells and co-cultures, transwells to simulate blood-tissue barriers, brain-region-specific organoids, and animal models have been developed for ZIKV research.
C1 [Metzler, Anna D.; Tang, Hengli] Florida State Univ, Dept Biol Sci, Tallahassee, FL 32306 USA.
C3 State University System of Florida; Florida State University
RP Tang, HL (通讯作者)，Florida State Univ, Dept Biol Sci, Tallahassee, FL 32306 USA.
EM tang@bio.fsu.edu
FU NIAID [R01 AI146342]
CR Abbink P, 2016, SCIENCE, V353, P1129, DOI 10.1126/science.aah6157
   Abbott NJ, 2006, NAT REV NEUROSCI, V7, P41, DOI 10.1038/nrn1824
   Agrelli A, 2019, INFECT GENET EVOL, V69, P22, DOI 10.1016/j.meegid.2019.01.018
   Aid M, 2017, CELL, V169, P610, DOI 10.1016/j.cell.2017.04.008
   Aliota MT, 2016, PLOS NEGLECT TROP D, V10, P0, DOI 10.1371/journal.pntd.0004750
   Amorim R, 2017, PLOS NEGLECT TROP D, V11, P0, DOI 10.1371/journal.pntd.0005775
   Anaya JM, 2017, J AUTOIMMUN, V77, P123, DOI 10.1016/j.jaut.2016.12.007
   Unknown -, 2016, ZIKA SITUATION REPORT: WORLD HEALTH ORGANIZATION IS BASED IN, V0, P0
   Ayala-Nunez NV, 2019, NAT COMMUN, V10, P0, DOI 10.1038/s41467-019-12408-x
   de Araújo TVB, 2018, LANCET INFECT DIS, V18, P328, DOI 10.1016/S1473-3099(17)30727-2
   Bayer A, 2016, CELL HOST MICROBE, V19, P705, DOI 10.1016/j.chom.2016.03.008
   BELL TM, 1971, ARCH GES VIRUSFORSCH, V35, P183, DOI 10.1007/BF01249709
   Bhattacharyya S, 2013, CELL HOST MICROBE, V14, P136, DOI 10.1016/j.chom.2013.07.005
   Bowen JR, 2017, PLOS PATHOG, V13, P0, DOI 10.1371/journal.ppat.1006164
   Brasil P, 2016, NEW ENGL J MED, V375, P2321, DOI 10.1056/NEJMoa1602412
   Brown GC, 2010, NITRIC OXIDE-BIOL CH, V23, P153, DOI 10.1016/j.niox.2010.06.001
   Buechler CR, 2017, MSPHERE, V2, P0, DOI 10.1128/mSphere.00392-16
   Cao-Lormeau VM, 2016, LANCET, V387, P1531, DOI 10.1016/S0140-6736(16)00562-6
   Capasso A, 2019, PLOS NEGLECT TROP D, V13, P0, DOI 10.1371/journal.pntd.0007622
   Chatel-Chaix L, 2016, CELL HOST MICROBE, V20, P342, DOI 10.1016/j.chom.2016.07.008
   Chaudhary V, 2017, J VIROL, V91, P0, DOI 10.1128/JVI.00163-17
   Chen J, 2018, NAT MICROBIOL, V3, P302, DOI 10.1038/s41564-017-0092-4
   Cheng YC, 2022, CELL REP, V39, P0, DOI 10.1016/j.celrep.2022.110885
   Ci YL, 2020, J CELL BIOL, V219, P0, DOI 10.1083/jcb.201903062
   Clé M, 2020, MBIO, V11, P0, DOI 10.1128/mBio.01183-20
   Coffey LL, 2018, NAT COMMUN, V9, P0, DOI 10.1038/s41467-018-04777-6
   Cortes MS, 2018, AM J OBSTET GYNECOL, V218, P0, DOI 10.1016/j.ajog.2018.01.012
   Cortese M, 2017, CELL REP, V18, P2113, DOI 10.1016/j.celrep.2017.02.014
   Coyaud E, 2018, MOL CELL PROTEOMICS, V17, P2242, DOI 10.1074/mcp.TIR118.000800
   Crane AT, 2020, PLOS ONE, V15, P0, DOI 10.1371/journal.pone.0232858
   Cugola FR, 2016, NATURE, V534, P267, DOI 10.1038/nature18296
   Cumberworth SL, 2017, ACTA NEUROPATHOL COM, V5, P0, DOI 10.1186/s40478-017-0450-8
   Dang J, 2016, CELL STEM CELL, V19, P258, DOI 10.1016/j.stem.2016.04.014
   Das M, 2022, BIOLOGY-BASEL, V11, P0, DOI 10.3390/biology11010143
   Freire CCD, 2018, MEM I OSWALDO CRUZ, V113, P0, DOI 10.1590/0074-02760170385
   de Oliveira FBC, 2023, VIRUSES-BASEL, V15, P0, DOI 10.3390/v15061250
   Santos RD, 2023, FASEB J, V37, P0, DOI 10.1096/fj.202201904R
   Devhare P, 2017, CELL DEATH DIS, V8, P0, DOI 10.1038/cddis.2017.517
   Dhiman G, 2019, SCI REP-UK, V9, P0, DOI 10.1038/s41598-019-46389-0
   DICK GWA, 1952, T ROY SOC TROP MED H, V46, P509, DOI 10.1016/0035-9203(52)90042-4
   Diop F, 2018, PLOS ONE, V13, P0, DOI 10.1371/journal.pone.0206093
   Donadieu E, 2013, VIRUSES-BASEL, V5, P2856, DOI 10.3390/v5112856
   dos Santos T, 2016, NEW ENGL J MED, V375, P1598, DOI 10.1056/NEJMc1609015
   Dowall SD, 2016, PLOS NEGLECT TROP D, V10, P0, DOI 10.1371/journal.pntd.0004658
   Dowd KA, 2016, SCIENCE, V354, P237, DOI 10.1126/science.aai9137
   Dudley DM, 2018, NAT MED, V24, P1104, DOI 10.1038/s41591-018-0088-5
   Dudley DM, 2016, NAT COMMUN, V7, P0, DOI 10.1038/ncomms12204
   Eder J, 2023, FRONT IMMUNOL, V14, P0, DOI 10.3389/fimmu.2023.1125565
   El Ghouzzi V, 2016, CELL DEATH DIS, V7, P0, DOI 10.1038/cddis.2016.266
   El-Bacha T, 2007, BBA-MOL BASIS DIS, V1772, P1158, DOI 10.1016/j.bbadis.2007.08.003
   Everett H, 2001, VIROLOGY, V288, P1, DOI 10.1006/viro.2001.1081
   Fanunza E, 2021, VIRUSES-BASEL, V13, P0, DOI 10.3390/v13122448
   Flipse J, 2013, TRAFFIC, V14, P25, DOI 10.1111/tra.12012
   Francipane MG, 2021, INT J MOL SCI, V22, P0, DOI 10.3390/ijms222010996
   Gabriel E, 2017, CELL STEM CELL, V20, P397, DOI 10.1016/j.stem.2016.12.005
   Garcez PP, 2018, SCI REP-UK, V8, P0, DOI 10.1038/s41598-018-31149-3
   Garcez PP, 2016, SCIENCE, V352, P816, DOI 10.1126/science.aaf6116
   Giraldo MI, 2020, NATURE, V585, P414, DOI 10.1038/s41586-020-2457-8
   Gladwyn-Ng I, 2018, NAT NEUROSCI, V21, P63, DOI 10.1038/s41593-017-0038-4
   Gorman MJ, 2018, CELL HOST MICROBE, V23, P672, DOI 10.1016/j.chom.2018.04.003
   Grant A, 2016, CELL HOST MICROBE, V19, P882, DOI 10.1016/j.chom.2016.05.009
   Gregory CJ, 2017, J INFECT DIS, V216, PS875, DOI 10.1093/infdis/jix396
   GRIFFITH BP, 1985, J VIROL, V55, P402, DOI 10.1128/JVI.55.2.402-409.1985
   Gwon YD, 2020, VIRUSES-BASEL, V12, P0, DOI 10.3390/v12090925
   Hackett BA, 2018, P NATL ACAD SCI USA, V115, P4246, DOI 10.1073/pnas.1720032115
   Haddow AD, 2020, PLOS NEGLECT TROP D, V14, P0, DOI 10.1371/journal.pntd.0008107
   Hamel R, 2015, J VIROL, V89, P8880, DOI 10.1128/JVI.00354-15
   Hammack C, 2019, J VIROL, V93, P0, DOI 10.1128/JVI.00638-19
   Han XD, 2021, J VIROL, V95, P0, DOI 10.1128/JVI.01445-20
   Hanrath AT, 2022, FRONT IMMUNOL, V13, P0, DOI 10.3389/fimmu.2022.1035532
   Hastings AK, 2017, CELL REP, V19, P558, DOI 10.1016/j.celrep.2017.03.058
   Haubensak W, 2004, P NATL ACAD SCI USA, V101, P3196, DOI 10.1073/pnas.0308600100
   Hirsch AJ, 2017, PLOS PATHOG, V13, P0, DOI 10.1371/journal.ppat.1006219
   Ho CY, 2017, ANN NEUROL, V82, P121, DOI 10.1002/ana.24968
   Hoen B, 2018, NEW ENGL J MED, V378, P985, DOI 10.1056/NEJMoa1709481
   Honein MA, 2017, JAMA-J AM MED ASSOC, V317, P59, DOI 10.1001/jama.2016.19006
   Hou SM, 2017, J VIROL, V91, P0, DOI 10.1128/JVI.00474-17
   Jhan MK, 2021, CELLS-BASEL, V10, P0, DOI 10.3390/cells10113181
   Jimenez OA, 2021, J VIROL, V95, P0, DOI 10.1128/JVI.00705-21
   Jiyarom B, 2023, FRONT MICROBIOL, V13, P0, DOI 10.3389/fmicb.2022.1062499
   Jorgacevski J, 2019, SCI REP-UK, V9, P0, DOI 10.1038/s41598-019-44559-8
   Khaminets A, 2015, NATURE, V522, P354, DOI 10.1038/nature14498
   Klaitong P, 2021, VIRUSES-BASEL, V13, P0, DOI 10.3390/v13102077
   Kostyuchenko VA, 2016, NATURE, V533, P425, DOI 10.1038/nature17994
   Kriegstein A, 2009, ANNU REV NEUROSCI, V32, P149, DOI 10.1146/annurev.neuro.051508.135600
   Kumar A, 2016, EMBO REP, V17, P1766, DOI 10.15252/embr.201642627
   Kumar A, 2023, VIROLOGY, V584, P24, DOI 10.1016/j.virol.2023.04.012
   Kumar M, 2017, VIROL J, V14, P0, DOI 10.1186/s12985-017-0750-4
   Kuno G, 1998, J VIROL, V72, P73, DOI 10.1128/JVI.72.1.73-83.1998
   Lancaster MA, 2013, NATURE, V501, P373, DOI 10.1038/nature12517
   Lang JS, 2018, STEM CELL REP, V11, P348, DOI 10.1016/j.stemcr.2018.06.006
   Lazear HM, 2016, CELL HOST MICROBE, V19, P720, DOI 10.1016/j.chom.2016.03.010
   Lebeau G, 2021, VACCINES-BASEL, V9, P0, DOI 10.3390/vaccines9030283
   Ledur PF, 2020, SCI REP-UK, V10, P0, DOI 10.1038/s41598-020-57914-x
   Lennemann NJ, 2017, AUTOPHAGY, V13, P322, DOI 10.1080/15548627.2016.1265192
   Li CF, 2017, IMMUNITY, V46, P446, DOI 10.1016/j.immuni.2017.02.012
   Li C, 2016, CELL STEM CELL, V19, P120, DOI 10.1016/j.stem.2016.04.017
   Li F, 2017, EMERG MICROBES INFEC, V6, P0, DOI 10.1038/emi.2017.10
   Li XF, 2016, EBIOMEDICINE, V12, P170, DOI 10.1016/j.ebiom.2016.09.022
   Li Y, 2019, P NATL ACAD SCI USA, V116, P9527, DOI 10.1073/pnas.1900867116
   Li Y, 2017, CELL STEM CELL, V20, P385, DOI 10.1016/j.stem.2016.11.017
   Liang QM, 2016, CELL STEM CELL, V19, P663, DOI 10.1016/j.stem.2016.07.019
   Limonta D, 2018, VIRUSES-BASEL, V10, P0, DOI 10.3390/v10110646
   Lindqvist R, 2018, J NEUROINFLAMM, V15, P0, DOI 10.1186/s12974-018-1119-3
   Lippmann ES, 2012, NAT BIOTECHNOL, V30, P783, DOI 10.1038/nbt.2247
   Liu J, 2018, INT J BIOL SCI, V14, P1099, DOI 10.7150/ijbs.26400
   Liu SF, 2016, CIRC RES, V119, P1183, DOI 10.1161/circresaha.116.309866
   Lubin JA, 2018, NEUROSURGERY, V82, PE113, DOI 10.1093/neuros/nyy047
   Lucchese G, 2016, AUTOIMMUN REV, V15, P801, DOI 10.1016/j.autrev.2016.03.020
   Ludolfs D, 2002, J CLIN MICROBIOL, V40, P4317, DOI 10.1128/JCM.40.11.4317-4320.2002
   Lum FM, 2017, CLIN INFECT DIS, V64, P914, DOI 10.1093/cid/ciw878
   Lynch RM, 2019, J INFECT DIS, V219, P26, DOI 10.1093/infdis/jiy466
   Martínez-Cerdeño V, 2018, FRONT NEUROANAT, V12, P0, DOI 10.3389/fnana.2018.00104
   Martinot AJ, 2018, CELL, V173, P1111, DOI 10.1016/j.cell.2018.03.019
   McCormick C, 2017, NAT REV IMMUNOL, V17, P647, DOI 10.1038/nri.2017.63
   Medina Angelica, 2022, METHODS MOL BIOL, V2429, P201, DOI 10.1007/978-1-0716-1979-7_13
   Meertens L, 2017, CELL REP, V18, P324, DOI 10.1016/j.celrep.2016.12.045
   Meertens L, 2012, CELL HOST MICROBE, V12, P544, DOI 10.1016/j.chom.2012.08.009
   Merfeld E, 2017, WIRES DEV BIOL, V6, P0, DOI 10.1002/wdev.273
   Michlmayr D, 2017, NAT MICROBIOL, V2, P1462, DOI 10.1038/s41564-017-0035-0
   Miller LJ, 2018, AM J TROP MED HYG, V98, P864, DOI 10.4269/ajtmh.17-0686
   Miner JJ, 2016, CELL REP, V16, P3208, DOI 10.1016/j.celrep.2016.08.079
   Ming GL, 2017, CELL STEM CELL, V20, P749, DOI 10.1016/j.stem.2017.05.010
   Ming GL, 2016, CELL STEM CELL, V19, P690, DOI 10.1016/j.stem.2016.11.014
   Mladinich MC, 2017, MBIO, V8, P0, DOI 10.1128/mBio.00952-17
   Mlakar J, 2016, NEW ENGL J MED, V374, P951, DOI 10.1056/NEJMoa1600651
   Monel B, 2019, J VIROL, V93, P0, DOI 10.1128/JVI.01047-19
   Monel B, 2017, EMBO J, V36, P1653, DOI 10.15252/embj.201695597
   Morizono K, 2011, CELL HOST MICROBE, V9, P286, DOI 10.1016/j.chom.2011.03.012
   Morris G, 2018, MOL NEUROBIOL, V55, P4160, DOI 10.1007/s12035-017-0635-y
   Morrison TE, 2017, J VIROL, V91, P0, DOI 10.1128/JVI.00009-17
   Muffat J, 2018, P NATL ACAD SCI USA, V115, P7117, DOI 10.1073/pnas.1719266115
   Nico D, 2018, FRONT MED-LAUSANNE, V5, P0, DOI 10.3389/fmed.2018.00025
   Noctor SC, 2004, NAT NEUROSCI, V7, P136, DOI 10.1038/nn1172
   Nowakowski TJ, 2016, CELL STEM CELL, V18, P591, DOI 10.1016/j.stem.2016.03.012
   Offerdahl DK, 2017, VIROLOGY, V501, P54, DOI 10.1016/j.virol.2016.11.002
   Oh Y, 2017, NAT NEUROSCI, V20, P1209, DOI 10.1038/nn.4612
   Ojha CR, 2019, PLOS ONE, V14, P0, DOI 10.1371/journal.pone.0208543
   Onorati M, 2016, CELL REP, V16, P2576, DOI 10.1016/j.celrep.2016.08.038
   Padilla-Carlin DJ, 2008, COMPARATIVE MED, V58, P324
   Pagani I, 2017, SCI REP-UK, V7, P0, DOI 10.1038/srep44286
   Palmer DR, 2005, J VIROL, V79, P2432, DOI 10.1128/JVI.79.4.2432-2439.2005
   Pan T, 2018, J VIROL, V92, P0, DOI 10.1128/JVI.01018-18
   Papa MP, 2017, FRONT MICROBIOL, V8, P0, DOI 10.3389/fmicb.2017.02557
   Paul LM, 2016, CLIN TRANSL IMMUNOL, V5, P0, DOI 10.1038/cti.2016.72
   Persaud M, 2018, VIROLOGY, V518, P301, DOI 10.1016/j.virol.2018.03.009
   Pomar L, 2019, PRENATAL DIAG, V39, P420, DOI 10.1002/pd.5446
   Potokar M, 2019, INT J MOL SCI, V20, P0, DOI 10.3390/ijms20030691
   Prasad VM, 2017, NAT STRUCT MOL BIOL, V24, P184, DOI 10.1038/nsmb.3352
   Prinz M, 2019, CELL, V179, P292, DOI 10.1016/j.cell.2019.08.053
   Pujhari S, 2019, EMERG MICROBES INFEC, V8, P8, DOI 10.1080/22221751.2018.1557988
   Qian XY, 2017, DEVELOPMENT, V144, P952, DOI 10.1242/dev.140707
   Qian XY, 2016, CELL, V165, P1238, DOI 10.1016/j.cell.2016.04.032
   Quicke KM, 2016, CELL HOST MICROBE, V20, P83, DOI 10.1016/j.chom.2016.05.015
   Renner M, 2021, NAT COMMUN, V12, P0, DOI 10.1038/s41467-021-21505-9
   Retallack H, 2016, P NATL ACAD SCI USA, V113, P14408, DOI 10.1073/pnas.1618029113
   Reynoso GV, 2023, CELL REP, V42, P0, DOI 10.1016/j.celrep.2023.112126
   Richard AS, 2017, P NATL ACAD SCI USA, V114, P2024, DOI 10.1073/pnas.1620558114
   Rivera-Correa J, 2019, PLOS NEGLECT TROP D, V13, P0, DOI 10.1371/journal.pntd.0007695
   Rossi SL, 2016, AM J TROP MED HYG, V94, P1362, DOI 10.4269/ajtmh.16-0111
   Rossignol ED, 2017, CELL MICROBIOL, V19, P0, DOI 10.1111/cmi.12740
   Rubio-Hernández EI, 2023, PLOS ONE, V18, P0, DOI 10.1371/journal.pone.0283429
   Rychlowska M, 2022, J VIROL, V96, P0, DOI 10.1128/jvi.00333-22
   Sacramento CQ, 2017, SCI REP-UK, V7, P0, DOI 10.1038/srep40920
   Sauteur PMM, 2016, ANN NEUROL, V80, P566, DOI 10.1002/ana.24755
   Savidis G, 2016, CELL REP, V16, P232, DOI 10.1016/j.celrep.2016.06.028
   Schuler-Faccini L, 2016, MMWR-MORBID MORTAL W, V65, P59, DOI 10.15585/mmwr.mm6503e2
   Schwartz DA, 2017, ARCH GYNECOL OBSTET, V295, P1361, DOI 10.1007/s00404-017-4361-5
   Shang ZF, 2018, J MOL BIOL, V430, P948, DOI 10.1016/j.jmb.2018.02.006
   Shao Q, 2016, DEVELOPMENT, V143, P4127, DOI 10.1242/dev.143768
   Sheng ZY, 2017, FRONT CELL INFECT MI, V7, P0, DOI 10.3389/fcimb.2017.00272
   Shi Y, 2017, TRENDS BIOCHEM SCI, V42, P443, DOI 10.1016/j.tibs.2017.02.009
   Siddharthan V, 2017, VIROLOGY, V507, P89, DOI 10.1016/j.virol.2017.04.013
   Siemann DN, 2017, J VIROL, V91, P0, DOI 10.1128/JVI.00623-17
   Sirohi D, 2016, SCIENCE, V352, P467, DOI 10.1126/science.aaf5316
   Srivastava M, 2020, NAT COMMUN, V11, P0, DOI 10.1038/s41467-020-17638-y
   Stefanik M, 2018, BMC NEUROSCI, V19, P0, DOI 10.1186/s12868-018-0407-2
   Strange DP, 2019, MBIO, V10, P0, DOI 10.1128/mBio.01372-19
   Sutarjono B, 2019, J INFECT DIS, V219, P734, DOI 10.1093/infdis/jiy572
   Tabata T, 2016, CELL HOST MICROBE, V20, P155, DOI 10.1016/j.chom.2016.07.002
   Tan TY, 2020, NAT COMMUN, V11, P0, DOI 10.1038/s41467-020-14647-9
   Tan ZY, 2018, J NEUROINFLAMM, V15, P0, DOI 10.1186/s12974-018-1311-5
   Tang HL, 2016, CELL STEM CELL, V18, P587, DOI 10.1016/j.stem.2016.02.016
   Tao YL, 2016, CELL STEM CELL, V19, P573, DOI 10.1016/j.stem.2016.10.015
   Turpin J, 2020, BIOCHIMIE, V175, P99, DOI 10.1016/j.biochi.2020.05.011
   Veilleux Courtney, 2023, NEUROIMMUNE PHARM THER, V2, P5, DOI 10.1515/nipt-2022-0014
   Venceslau EM, 2020, REV BRAS GINECOL OBS, V42, P577, DOI 10.1055/s-0040-1712126
   Villazana-Kretzer DL, 2022, COMMUN BIOL, V5, P0, DOI 10.1038/s42003-022-03158-6
   Waldorf KMA, 2018, NAT MED, V24, P368, DOI 10.1038/nm.4485
   Wang J, 2018, BIOCHEM BIOPH RES CO, V497, P619, DOI 10.1016/j.bbrc.2018.02.118
   Wang J, 2022, J BIOL CHEM, V298, P0, DOI 10.1016/j.jbc.2022.102471
   Wang K, 2023, VIROLOGY, V582, P23, DOI 10.1016/j.virol.2023.03.006
   Wang ZY, 2017, J GEN VIROL, V98, P2061, DOI 10.1099/jgv.0.000886
   Watanabe M, 2017, CELL REP, V21, P517, DOI 10.1016/j.celrep.2017.09.047
   Weisblum Y, 2017, J VIROL, V91, P0, DOI 10.1128/JVI.01905-16
   Wells MF, 2016, CELL STEM CELL, V19, P703, DOI 10.1016/j.stem.2016.11.011
   Wieland J, 2021, HISTOCHEM CELL BIOL, V156, P527, DOI 10.1007/s00418-021-02028-2
   Wimmer I, 2019, FRONT IMMUNOL, V10, P0, DOI 10.3389/fimmu.2019.00711
   Wu KY, 2016, CELL RES, V26, P645, DOI 10.1038/cr.2016.58
   Wu YX, 2017, CELL DISCOV, V3, P0, DOI 10.1038/celldisc.2017.6
   Xia HJ, 2018, NAT COMMUN, V9, P0, DOI 10.1038/s41467-017-02816-2
   Xu M, 2016, NAT MED, V22, P1101, DOI 10.1038/nm.4184
   Xu S, 2019, NUCLEIC ACIDS RES, V47, P8693, DOI 10.1093/nar/gkz650
   Yang D, 2021, EMERG MICROBES INFEC, V10, P1024, DOI 10.1080/22221751.2021.1929503
   Yang S, 2020, FRONT MICROBIOL, V11, P0, DOI 10.3389/fmicb.2020.598203
   Yoon KJ, 2017, CELL STEM CELL, V21, P349, DOI 10.1016/j.stem.2017.07.014
   Zhang FR, 2016, NUCLEIC ACIDS RES, V44, P8610, DOI 10.1093/nar/gkw765
   Zhang LZ, 2021, J VIROL, V95, P0, DOI 10.1128/JVI.02079-20
   Zhang XW, 2019, EMERG MICROBES INFEC, V8, P585, DOI 10.1080/22221751.2019.1598291
   Zhao BY, 2017, NAT COMMUN, V8, P0, DOI 10.1038/ncomms14762
   Zhou T, 2017, CELL STEM CELL, V21, P274, DOI 10.1016/j.stem.2017.06.017
   Zhu S, 2017, ANTIVIR RES, V145, P70, DOI 10.1016/j.antiviral.2017.07.012
   Zhu Z, 2020, CELL STEM CELL, V26, P187, DOI 10.1016/j.stem.2019.11.016
   Zhu Z, 2017, J EXP MED, V214, P2843, DOI 10.1084/jem.20171093
   Zwernik SD, 2021, MOL THER-ONCOLYTICS, V23, P447, DOI 10.1016/j.omto.2021.11.001
NR 215
TC 1
Z9 1
U1 3
U2 3
PU MDPI
PI BASEL
PA ST ALBAN-ANLAGE 66, CH-4052 BASEL, SWITZERLAND
SN 
EI 2076-0817
J9 PATHOGENS
JI Pathogens
PD JUL 15
PY 2024
VL 13
IS 7
BP 
EP 
DI 10.3390/pathogens13070555
PG 24
WC Microbiology
SC Microbiology
GA ZR6U8
UT WOS:001277068800001
PM 39057782
DA 2025-02-17
ER

PT J
AU Bao, P
   Gu, HY
   Jiang, YC
   Wang, JW
   Wu, M
   Yu, AX
   Zhong, ZL
   Zhang, XZ
AF Bao, Peng
   Gu, Hui-Yun
   Jiang, Yuan-Cheng
   Wang, Jia-Wei
   Wu, Meng
   Yu, Aixi
   Zhong, Zhenlin
   Zhang, Xian-Zheng
TI In Situ Sprayed Exosome-Cross-Linked Gel as Artificial Lymph Nodes for Postoperative Glioblastoma Immunotherapy
SO ACS NANO
LA English
DT Article
DE exosomes; bio-orthogonal cross-linking; lymphnode; T-cell response; immunotherapy
ID immunology; cell
AB One key challenge in postoperative glioblastoma immunotherapy is to guarantee a potent and durable T-cell response, which is restricted by the immunosuppressive microenvironment within the lymph nodes (LNs). Here, we develop an in situ sprayed exosome-cross-linked gel that acts as an artificial LN structure to directly activate the tumor-infiltrating T cells for prevention of glioma recurrence. Briefly, this gel is generated by a bio-orthogonal reaction between azide-modified chimeric exosomes and alkyne-modified alginate polymers. Particularly, these chimeric exosomes are generated from dendritic cell (DC)-tumor hybrid cells, allowing for direct and robust T-cell activation. The gel structure with chimeric exosomes as cross-linking points avoids the quick clearance by the immune system and thus prolongs the durability of antitumor T-cell immunity. Importantly, this exosome-containing immunotherapeutic gel provides chances for ameliorating functions of antigen-presenting cells (APCs) through accommodating different intracellular-acting adjuvants, such as stimulator of interferon genes (STING) agonists. This further enhances the antitumor T-cell response, resulting in the almost complete elimination of residual lesions after surgery. Our findings provide a promising strategy for postsurgical glioma immunotherapy that warrants further exploration in the clinical arena.
C1 [Bao, Peng; Wang, Jia-Wei; Zhong, Zhenlin; Zhang, Xian-Zheng] Wuhan Univ, Key Lab Biomed Polymers, Minist Educ, Wuhan 430072, Peoples R China.
   [Bao, Peng; Wang, Jia-Wei; Zhong, Zhenlin; Zhang, Xian-Zheng] Wuhan Univ, Dept Chem, Wuhan 430072, Peoples R China.
   [Gu, Hui-Yun; Yu, Aixi; Zhang, Xian-Zheng] Wuhan Univ, Dept Orthoped Trauma & Microsurg, Zhongnan Hosp, Wuhan 430071, Peoples R China.
   [Jiang, Yuan-Cheng; Wu, Meng; Zhang, Xian-Zheng] Wuhan Univ, Zhongnan Hosp, Dept Ultrasound, Wuhan 430071, Peoples R China.
C3 Wuhan University; Wuhan University; Wuhan University; Wuhan University
RP Zhong, ZL; Zhang, XZ (通讯作者)，Wuhan Univ, Key Lab Biomed Polymers, Minist Educ, Wuhan 430072, Peoples R China.; Zhong, ZL; Zhang, XZ (通讯作者)，Wuhan Univ, Dept Chem, Wuhan 430072, Peoples R China.; Yu, AX; Zhang, XZ (通讯作者)，Wuhan Univ, Dept Orthoped Trauma & Microsurg, Zhongnan Hosp, Wuhan 430071, Peoples R China.; Wu, M; Zhang, XZ (通讯作者)，Wuhan Univ, Zhongnan Hosp, Dept Ultrasound, Wuhan 430071, Peoples R China.
EM wb000713@whu.edu.cn; yuaixi@whu.edu.cn; zlzhong@whu.edu.cn; xz-zhang@whu.edu.cn
FU National Natural Science Foundation of China [52333004, 22135005]; National Natural Science Foundation of China; Institute of Hydrobiology at Chinese Academy of Sciences
CR Ablasser A, 2013, NATURE, V498, P380, DOI 10.1038/nature12306
   Alexander BM, 2017, J CLIN ONCOL, V35, P2402, DOI 10.1200/JCO.2017.73.0119
   Bao P, 2024, ADV SCI, V11, P0, DOI 10.1002/advs.202306336
   Bao P, 2022, NANO LETT, V22, P2217, DOI 10.1021/acs.nanolett.1c03996
   Binder ZA, 2022, CANCER RES, V82, P769, DOI 10.1158/0008-5472.CAN-21-3534
   Chen C, 2022, SCI TRANSL MED, V14, P0, DOI 10.1126/scitranslmed.abn1128
   Chen DS, 2013, IMMUNITY, V39, P1, DOI 10.1016/j.immuni.2013.07.012
   Cheng LL, 2023, BIOMATERIALS, V301, P0, DOI 10.1016/j.biomaterials.2023.122259
   Choi S, 2023, NAT MATER, V0, P0, DOI DOI 10.1038/s41563-023-01611-3
   Coulie PG, 2014, NAT REV CANCER, V14, P135, DOI 10.1038/nrc3670
   Couzin-Frankel J, 2013, SCIENCE, V342, P1432, DOI 10.1126/science.342.6165.1432
   Feng YP, 2021, NANO LETT, V21, P7495, DOI 10.1021/acs.nanolett.1c01525
   García-Silva S, 2021, NAT CANCER, V2, P1387, DOI 10.1038/s43018-021-00272-y
   Giobbe GG, 2019, NAT COMMUN, V10, P0, DOI 10.1038/s41467-019-13605-4
   Giordano FA, 2014, BMC CANCER, V14, P0, DOI 10.1186/1471-2407-14-992
   Gjorevski N, 2017, NAT PROTOC, V12, P2263, DOI 10.1038/nprot.2017.095
   Hillion K, 2022, NAT METHODS, V19, P1347, DOI 10.1038/s41592-022-01656-3
   Huppa JB, 2003, NAT REV IMMUNOL, V3, P973, DOI 10.1038/nri1245
   Kirkpatrick JP, 2017, J NEURO-ONCOL, V134, P487, DOI 10.1007/s11060-016-2347-y
   Li CX, 2019, ADV MATER, V31, P0, DOI 10.1002/adma.201807211
   Liang JL, 2023, SCI BULL, V68, P622, DOI 10.1016/j.scib.2023.02.027
   Lim M, 2018, NAT REV CLIN ONCOL, V15, P422, DOI 10.1038/s41571-018-0003-5
   Liu QS, 2019, NAT COMMUN, V10, P0, DOI 10.1038/s41467-019-13238-7
   Liu WL, 2019, NAT COMMUN, V10, P0, DOI 10.1038/s41467-019-11157-1
   Liu WL, 2019, ADV MATER, V31, P0, DOI 10.1002/adma.201900499
   Liu XY, 2023, NAT COMMUN, V14, P0, DOI 10.1038/s41467-023-39759-w
   Nagahama K, 2018, NAT COMMUN, V9, P0, DOI 10.1038/s41467-018-04699-3
   Quail DF, 2017, CANCER CELL, V31, P326, DOI 10.1016/j.ccell.2017.02.009
   Ribas A, 2018, SCIENCE, V359, P1350, DOI 10.1126/science.aar4060
   Rossi G, 2018, NAT REV GENET, V19, P671, DOI 10.1038/s41576-018-0051-9
   Sampson JH, 2020, NAT REV CANCER, V20, P12, DOI 10.1038/s41568-019-0224-7
   Schalper KA, 2019, NAT MED, V25, P470, DOI 10.1038/s41591-018-0339-5
   Song W, 2022, ACS NANO, V16, P15977, DOI 10.1021/acsnano.2c03509
   Stupp R, 2005, NEW ENGL J MED, V352, P987, DOI 10.1056/NEJMoa043330
   Sun S, 2022, ADV FUNCT MATER, V32, P0, DOI 10.1002/adfm.202205038
   Takebe T, 2013, NATURE, V499, P481, DOI 10.1038/nature12271
   Ubellacker JM, 2020, NATURE, V585, P113, DOI 10.1038/s41586-020-2623-z
   van den Boorn JG, 2011, NAT BIOTECHNOL, V29, P325, DOI 10.1038/nbt.1830
   Wang DQ, 2021, BIOMATERIALS, V278, P0, DOI 10.1016/j.biomaterials.2021.121161
   Wang S, 2021, SCI TRANSL MED, V13, P0, DOI 10.1126/scitranslmed.abb6981
   Watson CL, 2014, NAT MED, V20, P1310, DOI 10.1038/nm.3737
   Xu L, 2023, ACS NANO, V17, P10090, DOI 10.1021/acsnano.2c12685
   Ye SC, 2020, ADV FUNCT MATER, V30, P0, DOI 10.1002/adfm.202000893
   Zhang J, 2021, NAT NANOTECHNOL, V16, P538, DOI 10.1038/s41565-020-00843-7
   Zhao J, 2019, NAT MED, V25, P462, DOI 10.1038/s41591-019-0349-y
NR 45
TC 4
Z9 4
U1 30
U2 51
PU AMER CHEMICAL SOC
PI WASHINGTON
PA 1155 16TH ST, NW, WASHINGTON, DC 20036 USA
SN 1936-0851
EI 1936-086X
J9 ACS NANO
JI ACS Nano
PD MAY 6
PY 2024
VL 18
IS 20
BP 13266
EP 13276
DI 10.1021/acsnano.4c02425
EA MAY 2024
PG 11
WC Chemistry, Multidisciplinary; Chemistry, Physical; Nanoscience & Nanotechnology; Materials Science, Multidisciplinary
SC Chemistry; Science & Technology - Other Topics; Materials Science
GA RO7Y4
UT WOS:001225070900001
PM 38709874
DA 2025-02-17
ER

PT J
AU Sprooten, J
   Vanmeerbeek, I
   Datsi, A
   Govaerts, J
   Naulaerts, S
   Laureano, RS
   Borràs, DM
   Calvet, A
   Malviya, V
   Kuballa, M
   Felsberg, J
   Sabel, MC
   Rapp, M
   Knobbe-Thomsen, C
   Liu, P
   Zhao, LW
   Kepp, O
   Boon, L
   Tejpar, S
   Borst, J
   Kroemer, G
   Schlenner, S
   De Vleeschouwer, S
   Sorg, RV
   Garg, AD
AF Sprooten, Jenny
   Vanmeerbeek, Isaure
   Datsi, Angeliki
   Govaerts, Jannes
   Naulaerts, Stefan
   Laureano, Raquel S.
   Borras, Daniel M.
   Calvet, Anna
   Malviya, Vanshika
   Kuballa, Marc
   Felsberg, Jorg
   Sabel, Michael C.
   Rapp, Marion
   Knobbe-Thomsen, Christiane
   Liu, Peng
   Zhao, Liwei
   Kepp, Oliver
   Boon, Louis
   Tejpar, Sabine
   Borst, Jannie
   Kroemer, Guido
   Schlenner, Susan
   De Vleeschouwer, Steven
   Sorg, Ruediger V.
   Garg, Abhishek D.
TI Lymph node and tumor-associated PD-L1+macrophages antagonize dendritic cell vaccines by suppressing CD8+T cells
SO CELL REPORTS MEDICINE
LA English
DT Article
ID checkpoint inhibitors; cancer; immunotherapy; activation; blockade; lymphocytes; apoptosis; melanoma; immunity; reveals
AB Current immunotherapies provide limited benefits against T cell -depleted tumors, calling for therapeutic innovation. Using multi-omics integration of cancer patient data, we predict a type I interferon (IFN) responseHIGH state of dendritic cell (DC) vaccines, with efficacious clinical impact. However, preclinical DC vaccines recapitulating this state by combining immunogenic cancer cell death with induction of type I IFN responses fail to regress mouse tumors lacking T cell infiltrates. Here, in lymph nodes (LNs), instead of activating CD4+/ CD8+ T cells, DCs stimulate immunosuppressive programmed death-ligand 1 -positive (PD -L1+) LN-associated macrophages (LAMs). Moreover, DC vaccines also stimulate PD -L1+ tumor -associated macrophages (TAMs). This creates two anatomically distinct niches of PD -L1+ macrophages that suppress CD8+ T cells. Accordingly, a combination of PD -L1 blockade with DC vaccines achieves significant tumor regression by depleting PD -L1+ macrophages, suppressing myeloid inflammation, and de -inhibiting effector/stem-like memory T cells. Importantly, clinical DC vaccines also potentiate T cell -suppressive PD -L1+ TAMs in glioblastoma patients. We propose that a multimodal immunotherapy and vaccination regimen is mandatory to overcome T cell -depleted tumors.
C1 [Sprooten, Jenny; Vanmeerbeek, Isaure; Govaerts, Jannes; Naulaerts, Stefan; Laureano, Raquel S.; Borras, Daniel M.; Calvet, Anna; Garg, Abhishek D.] Dept Cellular & Mol Med, Lab Cell Stress & Immun, KU Leuven, Leuven, Belgium.
   [Datsi, Angeliki; Kuballa, Marc; Sorg, Ruediger V.] Heinrich Heine Univ Hosp, Inst Transplantat Diagnost & Cell Therapeut, Med Fac, Dusseldorf, Germany.
   [Malviya, Vanshika; Schlenner, Susan] KU Leuven Univ Leuven, Dept Microbiol Immunol & Transplantat, Leuven, Belgium.
   [Felsberg, Jorg; Sabel, Michael C.; Rapp, Marion; Knobbe-Thomsen, Christiane] Heinrich Heine Univ Hosp, Med Fac, Dept Neurosurg, Dusseldorf, Germany.
   [Liu, Peng; Zhao, Liwei; Kepp, Oliver; Kroemer, Guido] Univ Paris Saclay, Gustave Roussy Canc Ctr, Metabol & Cell Biol Platforms, Villejuif, France.
   [Liu, Peng; Zhao, Liwei; Kepp, Oliver; Kroemer, Guido] Univ Paris, Sorbonne Univ, Inst Univ France, Inserm U1138,Ctr Rech Cordeliers,Equipe labellisee, Paris, France.
   [Boon, Louis] JJP Biol, Warsaw, Poland.
   [Tejpar, Sabine] Katholieke Univ Leuven, Dept Oncol, Lab Mol Digest Oncol, Leuven, Belgium.
   [Borst, Jannie] Leiden Univ, Dept Immunol, Med Ctr, Leiden, Netherlands.
   [Borst, Jannie] Leiden Univ, Oncode Inst, Med Ctr, Leiden, Netherlands.
   [Kroemer, Guido] Hop Europeen Georges Pompidou, AP HP, Inst Canc Paris CARPEM, Dept Biol, Paris, France.
   [De Vleeschouwer, Steven] Univ Hosp Leuven, Dept Neurosurg, Leuven, Belgium.
   [De Vleeschouwer, Steven] Dept Neurosci, Lab Expt Neurosurg & Neuroanat, KU Leuven, Leuven, Belgium.
   [De Vleeschouwer, Steven] Leuven Brain Inst LBI, Leuven, Belgium.
C3 KU Leuven; Heinrich Heine University Dusseldorf; Heinrich Heine University Dusseldorf Hospital; KU Leuven; Heinrich Heine University Dusseldorf; Heinrich Heine University Dusseldorf Hospital; Universite Paris Saclay; UNICANCER; Gustave Roussy; Institut Universitaire de France; Sorbonne Universite; Institut National de la Sante et de la Recherche Medicale (Inserm); Universite Paris Cite; KU Leuven; Leiden University; Leiden University Medical Center (LUMC); Leiden University - Excl LUMC; Leiden University; Leiden University Medical Center (LUMC); Leiden University - Excl LUMC; Assistance Publique Hopitaux Paris (APHP); Universite Paris Cite; Hopital Universitaire Europeen Georges-Pompidou - APHP; KU Leuven; University Hospital Leuven; KU Leuven
RP Garg, AD (通讯作者)，Dept Cellular & Mol Med, Lab Cell Stress & Immun, KU Leuven, Leuven, Belgium.
EM abhishek.garg@kuleuven.be
FU Research Foundation Flanders [G0B4620N, 30837538/DECODE]; KU Leuven [C14/19/098, C3/21/037]; Kom op tegen Kanker [KOTK/2018/11509/1]; VLIR-UOS; FWO-SB PhD Fellowship [1S06821N]; KOTK EvDS PhD fellowship [12699]; FWO Senior Clinical Investigator award; Federal Ministry of Education and Research (BMBF) [01KG1424]; FWO PhD fellowship [11l7523N]; RHU Immunolife; Ligue Contre le Cancer, Agence National de la Recherche (ANR); Seerave Foundation; AMMICa US23/CNRS; SIRIC Stratified Oncology Cell DNA Repair and Tumor Immune Elimination (SOCRATE); Association pour la Recherche sur le Cancer; SIRIC Cancer Research and Personalized Medicine (CARPEM); CanceropoleIle-de-France; IdEx Universite de Paris; Fondation pour la Recherche Medicale; Elior donation; Equipex Onco-Pheno-Screen; European Joint Programme on Rare Diseases (EJPRD); ERC [ANR-18-IDEX-0001]; EU [iBOF/21/048]; Institut National Du Cancer; Institut Universitaire de France; Labex Immuno-Oncology [UMS3655]; Cancer Research ASPIRE Award (Mark Foundation);  [101052444];  [101095604]
CR Anguille S, 2014, LANCET ONCOL, V15, PE257, DOI 10.1016/S1470-2045(13)70585-0
   Antunes ARP, 2021, NAT NEUROSCI, V24, P595, DOI 10.1038/s41593-020-00789-y
   Atkins MB, 2017, J CLIN ONCOL, V35, P0, DOI 10.1200/JCO.2017.35.15_suppl.4505
   Baudino L, 2008, J IMMUNOL, V181, P6664, DOI 10.4049/jimmunol.181.9.6664
   Nejad EB, 2020, J IMMUNOTHER CANCER, V8, P0, DOI 10.1136/jitc-2020-001326
   Biscari L, 2022, FRONT CELL INFECT MI, V12, P0, DOI 10.3389/fcimb.2022.897133
   Blank CU, 2019, NAT REV IMMUNOL, V19, P665, DOI 10.1038/s41577-019-0221-9
   Borràs DM, 2023, CELL DISCOV, V9, P0, DOI 10.1038/s41421-023-00605-4
   Brabants E, 2018, CYTOTHERAPY, V20, P1164, DOI 10.1016/j.jcyt.2018.06.006
   Bruchard M, 2022, NAT IMMUNOL, V23, P262, DOI 10.1038/s41590-021-01120-y
   Cao H, 2022, BIORXIV, V0, P0
   Carvalho BS, 2010, BIOINFORMATICS, V26, P2363, DOI 10.1093/bioinformatics/btq431
   Castiello L, 2017, CLIN CANCER RES, V23, P3352, DOI 10.1158/1078-0432.CCR-16-2199
   Celus W, 2022, CANCER IMMUNOL RES, V10, P126, DOI 10.1158/2326-6066.CIR-21-0061
   Cha JH, 2019, MOL CELL, V76, P359, DOI 10.1016/j.molcel.2019.09.030
   Chae YK, 2018, J IMMUNOTHER CANCER, V6, P0, DOI 10.1186/s40425-018-0349-3
   Chen HD, 2019, NAT COMMUN, V10, P0, DOI 10.1038/s41467-019-09670-4
   Chiang CLL, 2013, CLIN CANCER RES, V19, P4801, DOI 10.1158/1078-0432.CCR-13-1185
   Chieochansin T, 2019, SCI REP-UK, V9, P0, DOI 10.1038/s41598-019-54087-0
[truncated: 1,132,145 more chars]
