# Supplementary material for: Research progress on the role of dendritic cells in glioma during 1992-2024: a bibliometric analysis
Source: Front Immunol. 2025 Jun 20;16:1510549. doi: 10.3389/fimmu.2025.1510549 (PMC12226567; doi:10.3389/fimmu.2025.1510549)
Supplement: Supplementary file 1 [file DataSheet1.zip › download2025u3.txt]

PT J
AU Yalamandala, BN
   Moorthy, T
   Liu, ZH
   Huynh, TMH
   Iao, HM
   Pan, WC
   Wang, KL
   Chiang, CS
   Chiang, WH
   Liao, LD
   Liu, YC
   Hu, SH
AF Yalamandala, Bhanu Nirosha
   Moorthy, Thrinayan
   Liu, Zhuo-Hao
   Huynh, Thi My Hue
   Iao, Hoi Man
   Pan, Wan-Chi
   Wang, Kang-Li
   Chiang, Chi-Shiun
   Chiang, Wen-Hsuan
   Liao, Lun-De
   Liu, Yu-Chen
   Hu, Shang-Hsiu
TI A Self-Cascading Catalytic Therapy and Antigen Capture Scaffold-Mediated T Cells Augments for Postoperative Brain Immunotherapy
SO SMALL
LA English
DT Article
DE antigen capture; catalytic therapy; immunotherapy; postoperative brain tumors; T cells
ID metal-organic frameworks; activation
AB The recruitment of T lymphocytes holds great potential for suppressing the most aggressive glioblastoma (GBM) recurrence with immunotherapy. However, the phenomenon of immune privilege and the generally low immunogenicity of vaccines often reduce the presence of lymphocytes within brain tumors, especially in brain tumor recurrence clusters. In this study, an implantable self-cascading catalytic therapy and antigen capture scaffold (CAS) that can boost catalytic therapy efficiency at post-surgery brain tumor and capture the antigens via urethane-polyethylene glycol-polypropylene glycol (PU-EO-PO) segments are developed for postoperative brain immunotherapy. The CAS consists of 3D-printed elastomers modified with iron (Fe2+) metal-organic frameworks (MOFs, MIL88) and acts as a programmed peroxide mimic in cancer cells to initiate the Fenton reaction and sustain ROS production. With the assistance of chloroquine (CQ), autophagy is inhibited through lysosome deacidification, which interrupts the self-defense mechanism, further enhances cytotoxicity, and releases antigens. Then, CAS containing PU-EO-PO groups acts as an antigen depot to detain autologous tumor-associated antigens to dendritic cells maturation and T cell augments for sustained immune stimulation. CAS enhanced the immune response to postoperative brain tumors and improved survival through brain immunotherapy.
C1 [Yalamandala, Bhanu Nirosha; Moorthy, Thrinayan; Huynh, Thi My Hue; Iao, Hoi Man; Pan, Wan-Chi; Wang, Kang-Li; Chiang, Chi-Shiun; Hu, Shang-Hsiu] Natl Tsing Hua Univ, Dept Biomed Engn & Environm Sci, Hsinchu 300044, Taiwan.
   [Liu, Zhuo-Hao] Chang Gung Mem Hosp, Dept Neurosurg, Taoyuan 33305, Taiwan.
   [Liu, Zhuo-Hao] Chang Gung Univ, Sch Med, Taoyuan 33305, Taiwan.
   [Liu, Zhuo-Hao] Natl Tsing Hua Univ, Sch Med, Hsinchu 300044, Taiwan.
   [Chiang, Wen-Hsuan] Natl Chung Hsing Univ, Dept Chem Engn, Taichung 402, Taiwan.
   [Liao, Lun-De] Natl Hlth Res Inst, Inst Biomed Engn & Nanomed, Miaoli Cty 35053, Taiwan.
   [Liu, Yu-Chen] Osaka Univ, WPI Immunol Frontier Res Ctr, Lab Human Immunol Single Cell Genom, Osaka 5650871, Japan.
   [Liu, Yu-Chen] Osaka Univ, Ctr Infect Dis & Educ & Res CiDER, Osaka 5650871, Japan.
C3 National Tsing Hua University; Chang Gung Memorial Hospital; Chang Gung University; National Tsing Hua University; National Chung Hsing University; National Health Research Institutes - Taiwan; Osaka University; Osaka University
RP Hu, SH (通讯作者)，Natl Tsing Hua Univ, Dept Biomed Engn & Environm Sci, Hsinchu 300044, Taiwan.
EM shhu@mx.nthu.edu.tw
FU Chang Gung Memorial Hospital; National Science and Technology Council, Taiwan [NSTC 112-2321-B-007-003]; NSTC [112-2326-B-007-006, MOST 111-2636-E-007-021, MOST-110-2634-F-007-025]; National Tsing Hua University [111Q2715E1, 111F7MELE1]; National Health Research Institutes [NHRI-EX112-11111EI];  [CORPG3P0081]
CR Adu-Berchie K, 2023, NAT COMMUN, V14, P0, DOI 10.1038/s41467-023-39330-7
   Anseth KS, 1996, BIOMATERIALS, V17, P1647, DOI 10.1016/0142-9612(96)87644-7
   Barbier AJ, 2022, NAT BIOTECHNOL, V40, P840, DOI 10.1038/s41587-022-01294-2
   Blum C, 2021, SMALL, V17, P0, DOI 10.1002/smll.202007551
   Boulaouche T, 2020, J MATER RES TECHNOL, V9, P15222, DOI 10.1016/j.jmrt.2020.11.006
   Castiglioni A, 2023, NAT COMMUN, V14, P0, DOI 10.1038/s41467-023-40398-4
   Castillo K, 2013, CELL DEATH DIS, V4, P0, DOI 10.1038/cddis.2013.421
   Chen C, 2022, SCI TRANSL MED, V14, P0, DOI 10.1126/scitranslmed.abn1128
   Chen DZ, 2017, RSC ADV, V7, P49024, DOI 10.1039/c7ra09234b
   Chen T, 2022, ADV FUNCT MATER, V32, P0, DOI 10.1002/adfm.202208720
   Cheng W, 2022, ACS NANO, V16, P4014, DOI 10.1021/acsnano.1c09601
   Choi B, 2019, SMALL, V15, P0, DOI 10.1002/smll.201904378
   Das JK, 2019, J ONCOL, V2019, P0, DOI 10.1155/2019/3267207
   Debnath J, 2023, NAT REV MOL CELL BIO, V24, P560, DOI 10.1038/s41580-023-00585-z
   DeForest CA, 2015, NAT MATER, V14, P523, DOI 10.1038/NMAT4219
   Eming SA, 2014, SCI TRANSL MED, V6, P0, DOI 10.1126/scitranslmed.3009337
   Farooq MU, 2024, CHEM ENG J, V486, P0, DOI 10.1016/j.cej.2024.150356
   Go S, 2023, ADV MATER, V35, P0, DOI 10.1002/adma.202303979
   Gong X, 2019, ADV FUNCT MATER, V29, P0, DOI 10.1002/adfm.201903441
   He JC, 2018, SCI REP-UK, V8, P0, DOI 10.1038/s41598-018-23557-2
   Huang X, 2022, CHEM ENG J, V430, P0, DOI 10.1016/j.cej.2021.132898
   Irvine DJ, 2022, SCIENCE, V378, P853, DOI 10.1126/science.abq6990
   Jhunjhunwala S, 2021, NAT REV CANCER, V21, P298, DOI 10.1038/s41568-021-00339-z
   Jia XQ, 2023, ADV FUNCT MATER, V33, P0, DOI 10.1002/adfm.202212085
   Jiang C, 2023, ADV FUNCT MATER, V33, P0, DOI 10.1002/adfm.202211698
   Jiang Q, 2020, SMALL, V16, P0, DOI 10.1002/smll.202001704
   Kang TH, 2020, NAT COMMUN, V11, P0, DOI 10.1038/s41467-020-14821-z
   Lardner A, 2001, BIOL, V69, P522
   Lee J, 2023, SCI TRANSL MED, V15, P0, DOI 10.1126/scitranslmed.adh7674
   Lei L, 2022, SCI ADV, V8, P0, DOI 10.1126/sciadv.adc8738
   Li CS, 2022, ACS NANO, V16, P18143, DOI 10.1021/acsnano.2c05152
   Li JE, 2023, CHEM ENG J, V471, P0, DOI 10.1016/j.cej.2023.144692
   Li Q, 2022, SMALL, V18, P0, DOI 10.1002/smll.202201108
   Li RQ, 2023, ADV FUNCT MATER, V33, P0, DOI 10.1002/adfm.202213292
   Liao X, 2024, SMALL, V20, P0
   Liu X, 2023, ANGEW CHEM-GER EDIT, V62, P0
   Liu X, 2022, ADV MATER, V34, P0, DOI 10.1002/adma.202108116
   Lu YF, 2022, NAT NANOTECHNOL, V17, P1332, DOI 10.1038/s41565-022-01245-7
   Lybaert L, 2014, ADV FUNCT MATER, V24, P7139, DOI 10.1002/adfm.201402303
   Ma MY, 2013, CRYST GROWTH DES, V13, P2286, DOI 10.1021/cg301738p
   Mandal R, 2016, CANCER DISCOV, V6, P703, DOI 10.1158/2159-8290.CD-16-0146
   Martinez M, 2019, FRONT IMMUNOL, V10, P0, DOI 10.3389/fpsyg.2019.00618
   Meneghetti M, 2012, SMALL, V8, P3733, DOI 10.1002/smll.201201196
   Nathan C, 2010, CELL, V140, P871, DOI 10.1016/j.cell.2010.02.029
   Oikawa K, 2022, NAT COMMUN, V13, P0, DOI 10.1038/s41467-022-35138-z
   Palucka K, 2012, NAT REV CANCER, V12, P265, DOI 10.1038/nrc3258
   Poillet-Perez L, 2020, NAT CANCER, V1, P923, DOI 10.1038/s43018-020-00110-7
   Robertson SJ, 2023, NAT COMMUN, V14, P0, DOI 10.1038/s41467-023-40076-5
   Semenza GL, 2007, SCI STKE, V0, P0, DOI DOI 10.1126/STKE.4072007CM8
   Shen WT, 2021, NANO LETT, V21, P1375, DOI 10.1021/acs.nanolett.0c04122
   Su YL, 2020, J CONTROL RELEASE, V321, P159, DOI 10.1016/j.jconrel.2020.02.018
   Sun J, 2023, SMALL, V19, P0
   Sun S, 2022, ADV FUNCT MATER, V32, P0, DOI 10.1002/adfm.202205038
   Sung KS, 2022, ACS CHEM BIOL, V17, P3290, DOI 10.1021/acschembio.2c00710
   Tan Q, 2023, CHEM ENG J, V464, P0, DOI 10.1016/j.cej.2023.142497
   Tang M, 2021, SMALL, V17, P0, DOI 10.1002/smll.202006050
   Tremain AC, 2023, NAT BIOMED ENG, V7, P1142, DOI 10.1038/s41551-023-01086-2
   Vaupel P, 2014, CANCER METAST REV, V33, P859
   Wang F, 2023, P NATL ACAD SCI USA, V120, P18
   Wang XP, 2017, SMALL, V13, P0, DOI 10.1002/smll.201701816
   Wei BC, 2021, NANO LETT, V21, P4231, DOI 10.1021/acs.nanolett.1c00209
   Wen XW, 2023, ACS APPL BIO MATER, V6, P1934, DOI 10.1021/acsabm.3c00134
   Worboys JD, 2023, NAT COMMUN, V14, P0, DOI 10.1038/s41467-023-40755-3
   Wu T, 2022, ADV MATER, V34, P0, DOI 10.1002/adma.202108505
   Wu YT, 2023, NAT COMMUN, V14, P0, DOI 10.1038/s41467-023-40594-2
   Wu ZN, 2024, SMALL, V20, P0, DOI 10.1002/smll.202306814
   Xiao H, 2023, SMALL, V19, P0, DOI 10.1002/smll.202300280
   Xiao JY, 2023, CHEM ENG J, V465, P0, DOI 10.1016/j.cej.2023.142958
   Xie RB, 2023, SMALL, V19, P0, DOI 10.1002/smll.202300413
   Xin YJ, 2023, CHEM ENG J, V451, P0, DOI 10.1016/j.cej.2022.138782
   Xu XX, 2023, ADV MATER, V35, P0, DOI 10.1002/adma.202209785
   Yalamandala BN, 2023, ADV FUNCT MATER, V33, P0, DOI 10.1002/adfm.202210644
   Yalamandala BN, 2022, PHARMACEUTICS, V14, P0, DOI 10.3390/pharmaceutics14030527
   Yang BW, 2020, ADV MATER, V32, P0, DOI 10.1002/adma.201907152
   Yang ZY, 2023, ADV FUNCT MATER, V33, P0, DOI 10.1002/adfm.202303537
   Ye ZH, 2022, CHEM ENG J, V433, P0, DOI 10.1016/j.cej.2021.133547
   Yuan M, 2023, SMALL, V19, P0, DOI 10.1002/smll.202206666
   Zeng Y, 2022, SCIENCE, V378, P1320, DOI 10.1126/science.abq1346
   Zhang D, 2022, SMALL, V18, P0, DOI 10.1002/smll.202202663
   Zhang SP, 2021, ENVIRON SCI TECHNOL, V55, P8341, DOI 10.1021/acs.est.1c01277
   Zhao J, 2023, ADV FUNCT MATER, V33, P0, DOI 10.1002/adfm.202213993
   Zhou H, 2023, NANO LETT, V23, P3661, DOI 10.1021/acs.nanolett.2c03784
   Zhou Y, 2023, CELL DEATH DIS, V14, P0, DOI 10.1038/s41419-023-05958-y
   Zhu P, 2023, ADV FUNCT MATER, V33, P0
   Zou JP, 2023, NAT COMMUN, V14, P0, DOI 10.1038/s41467-023-40472-x
   Zou MZ, 2018, SMALL, V14, P0, DOI 10.1002/smll.201801120
NR 86
TC 0
Z9 0
U1 6
U2 6
PU WILEY-V C H VERLAG GMBH
PI WEINHEIM
PA POSTFACH 101161, 69451 WEINHEIM, GERMANY
SN 1613-6810
EI 1613-6829
J9 SMALL
JI Small
PD FEB 15
PY 2025
VL 21
IS 5
BP 
EP 
DI 10.1002/smll.202406178
EA DEC 2024
PG 18
WC Chemistry, Multidisciplinary; Chemistry, Physical; Nanoscience & Nanotechnology; Materials Science, Multidisciplinary; Physics, Applied; Physics, Condensed Matter
SC Chemistry; Science & Technology - Other Topics; Materials Science; Physics
GA U7E4Y
UT WOS:001377466000001
PM 39676476
DA 2025-02-17
ER

PT J
AU Kosianova, A
   Pak, O
   Zaitsev, S
   Smirnova, P
   Bryukhovetskiy, I
AF Kosianova, Aleksandra
   Pak, Oleg
   Zaitsev, Sergei
   Smirnova, Polina
   Bryukhovetskiy, Igor
TI Clofazimine enhances anti-glioma effect of immunotherapy
SO INTERNATIONAL IMMUNOPHARMACOLOGY
LA English
DT Article
DE Glioblastoma. cancer stem cells; Immunotherapy; Dendritic cell vaccine; Tumor cell vaccine clofazimine; Wn t-inhibitors
ID glioblastoma; temozolomide
AB Rationale: Glioblastoma is one of the most aggressive human brain tumors. The prognosis is unfavorable and treatment effects are relatively low. However, temozolomide (TMZ) chemotherapy may prolong patients' survival. Objective of the paper: The anti-glioma effect of clofazimine used in immunotherapy is examined in vivo. Materials and methods: Method of obtaining TMZ-resistant GB cells included treatment of T98G glioblastoma cells with 150 mu mol/l TMZ. To confirm resistance to TMZ, MTT assay was performed according to the manufacturer's protocol. Untreated cells were used as a control group. C6 glioma cells were stereotactically implanted into the brain of Wistar rats and irradiated (24 Gy) in combination with oral administration of TMZ (20 mg/ kg) and clofazimine (CFZ) (30 mg/kg). This was followed by subsequent immunotherapy including tumor cell and dendritic cell vaccines. Neurovisualisation, immunocytochemical and immunohistochemical assays were used and animals' survival was analyzed with Kaplan-Meier estimator. Results: T98G resistant glioblastoma cell line is characterized by immunoreactive (3-catenin, CD133, CD44, and Ncadherin as compared to the control cell line. The IC 50 of clofazimine for T98G glioblastoma cell line is 38.3 +/- 4,1 mu mol/l, for C6 rat glioma cell line is 37,6 +/- 3,2 mu mol/l. Clofazimine enhanced the cytotoxic activity of temozolomide, paclitaxel, and carboplatin in cancer cells of T98G line as compared to the control group. The cytotoxic effect of lomustine and carboplatin against T98G resistant glioblastoma cells was also enhanced by Clofazimine. Tumor cell vaccine (TCV) and dendritic cell vaccine (DCV) in combination with clofazimine produces a stronger anti-tumor immune response in C6 glioma. This is evident with development of local inflammatory reaction with higher content of interleukin 1(3 and 18 in serum, as well as greater level of IBA1+, CD68 + in pro-inflammatory microglia of neoplastic tissues. Combined use of DCV and clofazimine results in higher survival rates in experimental animals (- 90 +/- 7 days against 45 +/- 5 days) in the treated group with chemoradiation therapy (CRT). Conclusions: Combination of clofazimine and immunotherapy enhances anti-glioma effect of TMZ in an in vivo model experiment.
C1 [Kosianova, Aleksandra; Pak, Oleg; Zaitsev, Sergei; Bryukhovetskiy, Igor] Far Eastern Fed Univ, Sch Med & Life Sci, Med Complex, Vladivostok 690091, Russia.
   [Smirnova, Polina] Far Eastern Fed Univ, Inst High Technol & Adv Mat, Vladivostok 690091, Russia.
C3 Far Eastern Federal University; Far Eastern Federal University
RP Bryukhovetskiy, I (通讯作者)，Far Eastern Fed Univ, Sch Med & Life Sci, Med Complex, Vladivostok 690091, Russia.
EM Kosjanova_aleksandra@icloud.com; igbryukhovetskiy@gmail.com
CR Aaboud M, 2020, J HIGH ENERGY PHYS, V0, P0, DOI DOI 10.1007/JHEP10(2020)048
   Arrieta VA, 2023, J CLIN INVEST, V133, P0, DOI 10.1172/JCI163447
   Behrooz AB, 2022, INT J MOL SCI, V23, P0, DOI 10.3390/ijms23031353
   Behrooz AB, 2021, FRONT ONCOL, V11, P0, DOI 10.3389/fonc.2021.642719
   Berthois Y, 2014, CANCER BIOL THER, V15, P938, DOI 10.4161/cbt.28920
   Bikfalvi A, 2023, TRENDS CANCER, V9, P9, DOI 10.1016/j.trecan.2022.09.005
   Bryukhovetskiy I, 2022, ONCOL LETT, V23, P0, DOI 10.3892/ol.2022.13253
   Chatrchyan S, 2012, J HIGH ENERGY PHYS, V0, P0, DOI DOI 10.1007/JHEP01(2012)010
   Cortez MA, 2016, JNCI-J NATL CANCER I, V108, P0, DOI 10.1093/jnci/djv303
   Crunkhorn S, 2022, NAT REV DRUG DISCOV, V21, P711, DOI 10.1038/d41573-022-00146-7
   Delavar A, 2022, BRIT J NEUROSURG, V36, P705, DOI 10.1080/02688697.2022.2090507
   Gimple RC, 2019, GENE DEV, V33, P591, DOI 10.1101/gad.324301.119
   Grobben B, 2002, CELL TISSUE RES, V310, P257, DOI 10.1007/s00441-002-0651-7
   Herrlinger U, 2020, ESMO OPEN, V5, P0, DOI 10.1136/esmoopen-2019-000601
   Huang MG, 2020, SCI TRANSL MED, V12, P0, DOI 10.1126/scitranslmed.aay7522
   Ke XW, 2017, AM J TRANSL RES, V9, P5332
   Kersch CN, 2022, AM J ROENTGENOL, V218, P582, DOI 10.2214/AJR.21.26159
   Kovina MV, 2019, FRONT GENET, V10, P0, DOI 10.3389/fgene.2019.00310
   Kut C, 2023, CHIN CLIN ONCOL, V12, P0, DOI 10.21037/cco-22-94
   Luo C, 2021, BRIT J NEUROSURG, V35, P555, DOI 10.1080/02688697.2021.1907306
   Osuka S, 2022, NEURO-ONCOLOGY, V24, P1071, DOI 10.1093/neuonc/noac074
   Ou A, 2021, INT J MOL SCI, V22, P0, DOI 10.3390/ijms22010351
   Pavlova G, 2022, FRONT ONCOL, V12, P0, DOI 10.3389/fonc.2022.912741
   Precilla DS, 2022, CURR MOL PHARMACOL, V15, P338, DOI 10.2174/1874467214666210420115431
   Sabado RL, 2016, METHODS MOL BIOL, V1403, P763, DOI 10.1007/978-1-4939-3387-7_44
   Schaff LR, 2023, JAMA-J AM MED ASSOC, V329, P574, DOI 10.1001/jama.2023.0023
   Shireman JM, 2023, AGING CELL, V22, P0, DOI 10.1111/acel.13864
   Silber J, 2012, PLOS ONE, V7, P0, DOI 10.1371/journal.pone.0033844
   Stupp R, 2009, LANCET ONCOL, V10, P459, DOI 10.1016/S1470-2045(09)70025-7
   Wang ZY, 2021, SIGNAL TRANSDUCT TAR, V6, P0, DOI 10.1038/s41392-021-00491-w
   Xie XP, 2022, DEV CELL, V57, P32, DOI 10.1016/j.devcel.2021.12.007
   Yabo YA, 2022, NEURO-ONCOLOGY, V24, P669, DOI 10.1093/neuonc/noab269
   Yan WL, 2017, IMMUNOTHERAPY-UK, V9, P347, DOI 10.2217/imt-2016-0141
   Yuan BY, 2022, HUM VACC IMMUNOTHER, V18, P0, DOI 10.1080/21645515.2022.2055417
NR 34
TC 0
Z9 0
U1 3
U2 3
PU ELSEVIER
PI AMSTERDAM
PA RADARWEG 29, 1043 NX AMSTERDAM, NETHERLANDS
SN 1567-5769
EI 1878-1705
J9 INT IMMUNOPHARMACOL
JI Int. Immunopharmacol.
PD JAN 3
PY 2025
VL 145
IS 
BP 
EP 
DI 10.1016/j.intimp.2024.113738
EA DEC 2024
PG 14
WC Immunology; Pharmacology & Pharmacy
SC Immunology; Pharmacology & Pharmacy
GA O9V1X
UT WOS:001374506500001
PM 39642565
DA 2025-02-17
ER

PT J
AU Hou, HJ
   Liu, XJ
   Liu, J
   Wang, YD
AF Hou, Haijia
   Liu, Xuejian
   Liu, Jun
   Wang, Yudong
TI Carbohydrate polymer-based nanoparticles with cell membrane camouflage for cancer therapy: A review
SO INTERNATIONAL JOURNAL OF BIOLOGICAL MACROMOLECULES
LA English
DT Review
DE Polysaccharides; Nanoparticles; Camouflaged nanostructures
ID hyaluronic-acid; bcl-2 family; biomimetic nanoparticles; photodynamic therapy; coated nanoparticles; glioblastoma cells; dendritic cells; in-vitro; chitosan; delivery
AB Recent developments in biomimetic nanoparticles, specifically carbohydrate polymer-coated cell membrane nanoparticles, have demonstrated considerable promise in treating cancer. These systems improve drug delivery by imitating natural cell actions, enhancing biocompatibility, and decreasing immune clearance. Conventional drug delivery methods frequently face challenges with non-specific dispersal and immune detection, which can hinder their efficiency and safety. These biomimetic nanoparticles improve target specificity, retention times, and therapeutic efficiency by using biological components like chitosan, hyaluronic acid, and alginate. Chitosanbased nanoparticles, which come from polysaccharides found in nature, have self-assembly abilities that make them better drug carriers. Hyaluronic acid helps target tissues more effectively, especially in cancer environments where there are high levels of hyaluronic acid receptors. Alginate-based systems also enhance drug delivery by being biocompatible and degradable, making them ideal choices for advanced therapeutic uses. Moreover, these particles hold potential for overcoming resistance to multiple drugs and boosting the body's immune reaction to tumors through precise delivery and decreased side effects of chemotherapy drugs. This review delves into the possibilities of using carbohydrate polymer-functionalized nanoparticles and their impact on enhancing the efficacy of cancer treatment.
C1 [Hou, Haijia] China Med Univ, Affiliated Hosp 1, Dept Resp & Crit Care Med, Shenyang, Peoples R China.
   [Liu, Xuejian] China Med Univ, Shengjing Hosp, Dept Pulm & Crit Care Med, Shenyang, Peoples R China.
   [Liu, Jun; Wang, Yudong] China Med Univ, Dept Thorac Surg, Shengjing Hosp, 36 Sanhao St, Shenyang, Peoples R China.
C3 China Medical University; China Medical University; China Medical University
RP Liu, J; Wang, YD (通讯作者)，China Med Univ, Dept Thorac Surg, Shengjing Hosp, 36 Sanhao St, Shenyang, Peoples R China.
EM liujun197402@126.com; yudongwang@cmu.edu.cn
CR Ajnai G, 2022, PHARMACEUTICS, V14, P0, DOI 10.3390/pharmaceutics14040847
   Alqahtani MS, 2019, J MATER CHEM B, V7, P4461, DOI 10.1039/c9tb00594c
   Alrefai WA, 2007, PHARM RES-DORDR, V24, P1803, DOI 10.1007/s11095-007-9289-1
   Aryal S, 2013, NANOMEDICINE-UK, V8, P1271, DOI 10.2217/NNM.12.153
   Bai XY, 2018, J MATER CHEM B, V6, P5910, DOI 10.1039/c8tb02038h
   Baldo BA, 2013, CANCER METAST REV, V32, P723, DOI 10.1007/s10555-013-9447-3
   Balmert SC, 2012, ADV MATER, V24, P3757, DOI 10.1002/adma.201200224
   Banchereau J, 1998, NATURE, V392, P245, DOI 10.1038/32588
   Barroso T, 2012, RSC ADV, V2, P11285, DOI 10.1039/c2ra21687f
   Basavaraju KC, 2014, CHEMSUSCHEM, V7, P1864, DOI 10.1002/cssc.201400012
   Bayer IS, 2020, MOLECULES, V25, P0, DOI 10.3390/molecules25112649
   Beh CY, 2021, MOLECULES, V26, P0, DOI 10.3390/molecules26165052
   Birgersdotter A, 2005, SEMIN CANCER BIOL, V15, P405, DOI 10.1016/j.semcancer.2005.06.009
   Blanco E, 2015, NAT BIOTECHNOL, V33, P941, DOI 10.1038/nbt.3330
   Boontheekul T, 2005, BIOMATERIALS, V26, P2455, DOI 10.1016/j.biomaterials.2004.06.044
   Borowsky ML, 1998, J CELL BIOL, V143, P429, DOI 10.1083/jcb.143.2.429
   Chen FF, 2017, NAT NANOTECHNOL, V12, P387, DOI 10.1038/nnano.2016.269
   Chen L, 2021, SIGNAL TRANSDUCT TAR, V6, P0, DOI 10.1038/s41392-021-00631-2
   Chen MQ, 2023, BIOMATERIALS, V303, P0, DOI 10.1016/j.biomaterials.2023.122386
   Chen MY, 2022, ADV SCI, V9, P0, DOI 10.1002/advs.202103895
   Chen S, 2020, MOL CANCER, V19, P0, DOI 10.1186/s12943-020-01287-2
   Chen SJ, 2023, ACS APPL MATER INTER, V15, P0, DOI 10.1021/acsami.2c19585
   Chen X, 2020, ACTA PHARMACOL SIN B, V10, P723, DOI 10.1016/j.apsb.2019.09.006
   Chen XS, 2020, ACCOUNTS CHEM RES, V53, P2763, DOI 10.1021/acs.accounts.0c00724
   Chen Z, 2016, ACS NANO, V10, P10049, DOI 10.1021/acsnano.6b04695
   Chen Z, 2023, SIGNAL TRANSDUCT TAR, V8, P0, DOI 10.1038/s41392-023-01332-8
   Copp JA, 2014, P NATL ACAD SCI USA, V111, P13481, DOI 10.1073/pnas.1412420111
   Csoka AB, 2013, GLYCOBIOLOGY, V23, P398, DOI 10.1093/glycob/cws218
   Dai WH, 2015, SMALL, V11, P4158, DOI 10.1002/smll.201500208
   Dalheim MO, 2016, BIOMATERIALS, V80, P146, DOI 10.1016/j.biomaterials.2015.11.043
   Deng FY, 2020, J CONTROL RELEASE, V327, P100, DOI 10.1016/j.jconrel.2020.07.034
   Deng HZ, 2017, ACS APPL MATER INTER, V9, P9315, DOI 10.1021/acsami.6b14683
   Ding Y, 2012, BIOMATERIALS, V33, P8893, DOI 10.1016/j.biomaterials.2012.08.057
   Dong ZL, 2018, J AM CHEM SOC, V140, P2165, DOI 10.1021/jacs.7b11036
   Du GS, 2020, CURR OPIN BIOTECH, V66, P113, DOI 10.1016/j.copbio.2020.06.015
   Du TT, 2022, INT J PHARMACEUT, V624, P0, DOI 10.1016/j.ijpharm.2022.121911
   Dutta D, 2011, BIOCONJUGATE CHEM, V22, P2423, DOI 10.1021/bc200236m
   Egeblad M, 2010, CURR OPIN CELL BIOL, V22, P697, DOI 10.1016/j.ceb.2010.08.015
   El Kadib A, 2015, CHEMSUSCHEM, V8, P217, DOI 10.1002/cssc.201402718
   Fan WW, 2018, BIOMATERIALS, V151, P13, DOI 10.1016/j.biomaterials.2017.10.022
   Fan YY, 2024, SCI ADV, V10, P0, DOI 10.1126/sciadv.adm9561
   Fang RH, 2018, ADV MATER, V30, P0, DOI 10.1002/adma.201706759
   Fang RH, 2014, NANO LETT, V14, P2181, DOI 10.1021/nl500618u
   Feng CC, 2023, EXPLORATION-PRC, V3, P0, DOI 10.1002/EXP.20210263
   Ferraro V, 2010, FOOD RES INT, V43, P2221, DOI 10.1016/j.foodres.2010.07.034
   Florea Ana-Maria, 2011, CANCERS (BASEL), V3, P1351, DOI 10.3390/cancers3011351
   Fu LH, 2023, ACTA BIOMATER, V162, P44, DOI 10.1016/j.actbio.2023.03.017
   Gan JY, 2020, J CONTROL RELEASE, V326, P297, DOI 10.1016/j.jconrel.2020.07.008
   Gao JB, 2020, ADV SCI, V7, P0, DOI 10.1002/advs.201903642
   Gardner A, 2016, TRENDS IMMUNOL, V37, P855, DOI 10.1016/j.it.2016.09.006
   Geng ZM, 2021, BIOMATERIALS, V275, P0, DOI 10.1016/j.biomaterials.2021.120897
   Goh CH, 2012, CARBOHYD POLYM, V88, P1, DOI 10.1016/j.carbpol.2011.11.012
   Gong CA, 2020, J NANOBIOTECHNOL, V18, P0, DOI 10.1186/s12951-020-00649-8
   Götte M, 2006, CANCER RES, V66, P10233, DOI 10.1158/0008-5472.CAN-06-1464
   Gou SS, 2021, NANO LETT, V21, P9939, DOI 10.1021/acs.nanolett.1c03243
   Guibal E, 2005, PROG POLYM SCI, V30, P71, DOI 10.1016/j.progpolymsci.2004.12.001
   Guo CJ, 2021, PHYTOMEDICINE, V80, P0, DOI 10.1016/j.phymed.2020.153356
   Guo K, 2022, CHEM ENG J, V428, P0, DOI 10.1016/j.cej.2021.131120
   Guo Y, 2024, DRUG DISCOV TODAY, V29, P0, DOI 10.1016/j.drudis.2024.104161
   Guo ZL, 2024, CANCER METAST REV, V43, P29, DOI 10.1007/s10555-023-10125-y
   Gupta RC, 2021, NUTRACEUTICALS EFFIC, V0, P0
   Gupta RC, 2019, NUTRACEUTICALS IN VETERINARY MEDICINE, V0, P0
   Gupta RC, 2019, FRONT VET SCI, V6, P0, DOI 10.3389/fvets.2019.00192
   Gupta RC, 2014, BIOMARKERS IN TOXICOLOGY, V0, PP3, DOI 10.1016/B978-0-12-404630-6.00001-4
   Gurski LA, 2012, PLOS ONE, V7, P0, DOI 10.1371/journal.pone.0050075
   Halatsch ME, 2019, BRIT J PHARMACOL, V176, P3681, DOI 10.1111/bph.14773
   Hao Y, 2016, BIOMACROMOLECULES, V17, P3750, DOI 10.1021/acs.biomac.6b01266
   Hartmann JT, 2003, EXPERT OPIN PHARMACO, V4, P889, DOI 10.1517/eoph.4.6.889.22200
   Hasnain MS, 2019, NATURAL POLYSACCHARIDES IN DRUG DELIVERY AND BIOMEDICAL APPLICATIONS, V0, PP1, DOI 10.1016/C2018-0-01566-2
   Hayashi K, 2020, NAT COMMUN, V11, P0, DOI 10.1038/s41467-020-19970-9
   He LL, 2020, BIOMED RES INT, V2020, P0, DOI 10.1155/2020/1487259
   He WY, 2022, ACS NANO, V16, P6293, DOI 10.1021/acsnano.2c00320
   He Y, 2023, J CONTROL RELEASE, V359, P347, DOI 10.1016/j.jconrel.2023.05.043
   HOLMES MWA, 1988, BIOCHEM J, V250, P435, DOI 10.1042/bj2500435
   Hu CMJ, 2013, NAT NANOTECHNOL, V8, P933, DOI 10.1038/nnano.2013.254
   Hu CMJ, 2011, P NATL ACAD SCI USA, V108, P10980, DOI 10.1073/pnas.1106634108
   Hu YY, 2013, J ETHNOPHARMACOL, V149, P601, DOI 10.1016/j.jep.2013.07.030
   Huang GJ, 2023, SMALL METHODS, V7, P0, DOI 10.1002/smtd.202201412
   Huang PY, 2022, BIOMATER SCI-UK, V10, P1267, DOI 10.1039/d1bm01888d
   Huang SS, 2021, SCI ADV, V7, P0, DOI 10.1126/sciadv.abf2400
   Huang SM, 2022, ACTA BIOMATER, V148, P244, DOI 10.1016/j.actbio.2022.06.017
   Huang ZY, 2021, ACS APPL MATER INTER, V13, P39934, DOI 10.1021/acsami.1c11327
   Im S, 2019, ACS NANO, V13, P476, DOI 10.1021/acsnano.8b07045
   Jayakumar R, 2010, CARBOHYD POLYM, V79, P1, DOI 10.1016/j.carbpol.2009.08.026
   Jayle M, 2016, CANCER TREAT REV, V44, P17, DOI 10.1016/j.ctrv.2016.01.004
   Jia X, 2016, ACS BIOMATER SCI ENG, V2, P1641, DOI 10.1021/acsbiomaterials.6b00443
   Jiang Y, 2020, ADV MATER, V32, P0, DOI 10.1002/adma.202001808
   Jugniot N, 2022, J NANOBIOTECHNOL, V20, P0, DOI 10.1186/s12951-022-01484-9
   Kaemmerer E, 2014, ACTA BIOMATER, V10, P2551, DOI 10.1016/j.actbio.2014.02.035
   Karpel-Massler G, 2016, ONCOTARGET, V7, P33512, DOI 10.18632/oncotarget.9257
   Karpel-Massler G, 2015, ONCOTARGET, V6, P14507, DOI 10.18632/oncotarget.3993
   Khanna C, 2005, CARCINOGENESIS, V26, P513, DOI 10.1093/carcin/bgh261
   Kim KS, 2018, ACS NANO, V12, P8893, DOI 10.1021/acsnano.8b04315
   Kines RC, 2021, CANCER IMMUNOL RES, V9, P693, DOI 10.1158/2326-6066.CIR-19-0974
   KNORR D, 1984, FOOD TECHNOL-CHICAGO, V38, P85
   KOJIMA K, 1979, J APPL POLYM SCI, V24, P1587, DOI 10.1002/app.1979.070240701
   Kou QJ, 2023, NANOSCALE, V15, P9457, DOI 10.1039/d3nr00542a
   Kumar M, 2014, RSC ADV, V4, P21699, DOI 10.1039/c4ra02576h
   Kunisawa J, 2001, ADV DRUG DELIVER REV, V52, P177, DOI 10.1016/S0169-409X(01)00214-9
   Kuo CK, 2001, BIOMATERIALS, V22, P511, DOI 10.1016/S0142-9612(00)00201-5
   Kurita K, 1998, POLYM DEGRAD STABIL, V59, P117, DOI 10.1016/S0141-3910(97)00160-2
   Lan JS, 2024, ADV HEALTHC MATER, V13, P0, DOI 10.1002/adhm.202400046
   Landgraf M, 2020, BIOMATERIALS, V240, P0, DOI 10.1016/j.biomaterials.2020.119791
   Lang TQ, 2019, ADV MATER, V31, P0, DOI 10.1002/adma.201806202
   Lee DX, 2008, FOOD CHEM, V111, P291, DOI 10.1016/j.foodchem.2008.03.054
   Lesterhuis WJ, 2011, NAT REV DRUG DISCOV, V10, P591, DOI 10.1038/nrd3500
   Li AX, 2021, DRUG DELIV, V28, P1237, DOI 10.1080/10717544.2021.1938757
   Li BX, 2024, INT J BIOL MACROMOL, V260, P0, DOI 10.1016/j.ijbiomac.2024.129391
   Li GP, 2021, NAT CELL BIOL, V23, P526, DOI 10.1038/s41556-021-00672-3
   Li H, 2023, PHARMACEUTICS, V15, P0, DOI 10.3390/pharmaceutics15041269
   Li JW, 2017, INT J BIOL MACROMOL, V94, P466, DOI 10.1016/j.ijbiomac.2016.10.054
   Li JJ, 2023, J NANOBIOTECHNOL, V21, P0, DOI 10.1186/s12951-023-01874-7
   Li JY, 2023, SEMIN CANCER BIOL, V91, P35, DOI 10.1016/j.semcancer.2023.02.009
   Li K, 2022, ACS NANO, V16, P2381, DOI 10.1021/acsnano.1c08664
   Li LH, 2018, ADV FUNCT MATER, V28, P0, DOI 10.1002/adfm.201704623
   Li M, 2020, NANOMEDICINE-UK, V15, P145, DOI 10.2217/nnm-2018-0455
   Li M, 2020, PHARMACOL THERAPEUT, V212, P0, DOI 10.1016/j.pharmthera.2020.107539
   Li SY, 2018, BIOMATERIALS, V151, P1, DOI 10.1016/j.biomaterials.2017.10.021
   Li TF, 2024, DRUG DISCOV TODAY, V29, P0, DOI 10.1016/j.drudis.2023.103851
   Li WH, 2018, ACS APPL MATER INTER, V10, P31186, DOI 10.1021/acsami.8b11748
   Li WQ, 2021, NAT COMMUN, V12, P0, DOI 10.1038/s41467-021-27434-x
   Li XH, 2024, ACTA BIOMATER, V173, P432, DOI 10.1016/j.actbio.2023.11.019
   Li Y, 2023, PHARMACEUTICALS-BASE, V16, P0, DOI 10.3390/ph16010046
   Li YH, 2021, CHEM SCI, V13, P105, DOI 10.1039/d1sc03525h
   Li Y, 2022, SMALL, V18, P0, DOI 10.1002/smll.202107461
   Li ZF, 2019, ACCOUNTS CHEM RES, V52, P2703, DOI 10.1021/acs.accounts.9b00283
   Liang JR, 2016, ADV DRUG DELIVER REV, V97, P186, DOI 10.1016/j.addr.2015.10.017
   Liang L, 2022, MOL CANCER, V21, P0, DOI 10.1186/s12943-022-01651-4
   Lin SB, 2009, FOOD CHEM, V116, P47, DOI 10.1016/j.foodchem.2009.02.002
   Liu F, 2022, BIOMATERIALS, V284, P0, DOI 10.1016/j.biomaterials.2022.121485
   Liu GN, 2021, ADV DRUG DELIVER REV, V176, P0, DOI 10.1016/j.addr.2021.113889
   Liu GX, 2014, INT J MOL SCI, V15, P15287, DOI 10.3390/ijms150915287
   Liu HY, 2018, BIOMATERIALS, V160, P24, DOI 10.1016/j.biomaterials.2018.01.012
   Liu JJ, 2018, NANOSCALE, V10, P13737, DOI 10.1039/c8nr02971g
   Liu SJ, 2021, NAT REV CANCER, V21, P446, DOI 10.1038/s41568-021-00353-1
   Liu S, 2023, SMALL, V19, P0, DOI 10.1002/smll.202206503
   Liu W, 2022, J NANOBIOTECHNOL, V20, P0, DOI 10.1186/s12951-022-01460-3
   Liu Y, 2024, J COLLOID INTERF SCI, V657, P598, DOI 10.1016/j.jcis.2023.11.156
   Lv P, 2019, NANO LETT, V19, P2993, DOI 10.1021/acs.nanolett.9b00145
   Lynn GM, 2020, NAT BIOTECHNOL, V38, P320, DOI 10.1038/s41587-019-0390-x
   Macquarrie DJ, 2005, IND ENG CHEM RES, V44, P8499, DOI 10.1021/ie050007v
   Madni A, 2021, AAPS PHARMSCITECH, V22, P0, DOI 10.1208/s12249-020-01873-z
   Matsuno R, 2011, NANO TODAY, V6, P61, DOI 10.1016/j.nantod.2010.12.009
   McIlwee HA, 2008, ANALYST, V133, P673, DOI 10.1039/b717736d
   Mellman I, 2011, NATURE, V480, P480, DOI 10.1038/nature10673
   Meng LY, 2023, NANOSCALE, V15, P6432, DOI 10.1039/d2nr07071e
   Meng XD, 2017, ADV FUNCT MATER, V27, P0, DOI 10.1002/adfm.201605592
   Miao L, 2019, NAT BIOTECHNOL, V37, P1174, DOI 10.1038/s41587-019-0247-3
   Miao YQ, 2022, ACS NANO, V16, P6527, DOI 10.1021/acsnano.2c00893
   Mitchell MJ, 2021, NAT REV DRUG DISCOV, V20, P101, DOI 10.1038/s41573-020-0090-8
   Mohammed A, 2018, CARBOHYD POLYM, V198, P109, DOI 10.1016/j.carbpol.2018.06.067
   Mou JC, 2024, CANCER BIOL MED, V21, P571, DOI 10.20892/j.issn.2095-3941.2023.0515
   Muzzarelli RA, 1993, INT S CHIT ENZ SEN I, V0, P0
   Muzzarelli RAA, 2010, POLYM SCI TECHNOL SE, V0, P583
   Nam J, 2019, NAT REV MATER, V4, P398, DOI 10.1038/s41578-019-0108-1
   Narkhede AA, 2018, J BIOMED MATER RES A, V106, P1832, DOI 10.1002/jbm.a.36379
   Negi A, 2021, EUR J MED CHEM, V210, P0, DOI 10.1016/j.ejmech.2020.113038
   Ni KY, 2020, CHEM SCI, V11, P7641, DOI 10.1039/d0sc01949f
   Nyga A, 2011, J CELL COMMUN SIGNAL, V5, P239, DOI 10.1007/s12079-011-0132-4
   Palucka K, 2012, NAT REV CANCER, V12, P265, DOI 10.1038/nrc3258
   Pareja F, 2014, MOL CANCER RES, V12, P987, DOI 10.1158/1541-7786.MCR-13-0650
   Park J, 2017, BIOMATERIALS, V147, P145, DOI 10.1016/j.biomaterials.2017.09.022
   Park JH, 2021, SCI ADV, V7, P0, DOI 10.1126/sciadv.abf7820
   Pawar SN, 2012, BIOMATERIALS, V33, P3279, DOI 10.1016/j.biomaterials.2012.01.007
   Pei ML, 2018, CARBOHYD POLYM, V183, P131, DOI 10.1016/j.carbpol.2017.12.013
   Phuengkham H, 2019, ADV MATER, V31, P0, DOI 10.1002/adma.201803322
   Pouliot N, 2013, INVESTIGATING METASTASIS USING IN VITRO PLATFORMS: MADAME CURIE BIOSCIENCE DATABASE INTERNET, V0, P0
   Qin W, 2023, ADV FUNCT MATER, V33, P0, DOI 10.1002/adfm.202209748
   Qin Y, 2023, CANCER LETT, V570, P0, DOI 10.1016/j.canlet.2023.216307
   Quignard F, 2010, TOP CURR CHEM, V294, P165, DOI 10.1007/128_2010_56
   Rao L, 2016, ADV MATER, V28, P3460, DOI 10.1002/adma.201506086
   Rawat D, 2018, ANTI-CANCER AGENT ME, V18, P1838, DOI 10.2174/1871520618666180604085612
   RAZDAN A, 1994, BRIT J NUTR, V72, P277, DOI 10.1079/BJN19940029
   Rice KG, 1998, THE CHEMISTRY, V0, P0, DOI 10.1021/JM980609Z
   Saravanou SF, 2023, CARBOHYD POLYM, V312, P0, DOI 10.1016/j.carbpol.2023.120790
   Scognamiglio F, 2023, CARBOHYD POLYM, V311, P0, DOI 10.1016/j.carbpol.2023.120745
   Shang EY, 2020, CANCERS, V12, P0, DOI 10.3390/cancers12082137
   Shi JJ, 2017, NAT REV CANCER, V17, P20, DOI 10.1038/nrc.2016.108
   Shi Y, 2019, ACCOUNTS CHEM RES, V52, P1543, DOI 10.1021/acs.accounts.9b00148
   Shin MH, 2019, ADV HEALTHC MATER, V8, P0, DOI 10.1002/adhm.201801036
   Shubhra QTH, 2014, J MICROENCAPSUL, V31, P156, DOI 10.3109/02652048.2013.814730
   Singla RK, 2023, PHYTOMEDICINE, V108, P0, DOI 10.1016/j.phymed.2022.154520
   Singleton DC, 2021, NAT REV CLIN ONCOL, V18, P751, DOI 10.1038/s41571-021-00539-4
   Sironen RK, 2011, EXP CELL RES, V317, P383, DOI 10.1016/j.yexcr.2010.11.017
   Sofias AM, 2020, ACS NANO, V14, P7832, DOI 10.1021/acsnano.9b08693
   Son S, 2011, SMALL, V7, P2991, DOI 10.1002/smll.201100232
   Soni VK, 2021, FRONT ONCOL, V11, P0, DOI 10.3389/fonc.2021.738961
   Su JH, 2017, THERANOSTICS, V7, P523, DOI 10.7150/thno.17259
   Su YW, 2020, CANCER LETT, V483, P127, DOI 10.1016/j.canlet.2020.02.015
   Sugahara KN, 2009, CANCER CELL, V16, P510, DOI 10.1016/j.ccr.2009.10.013
   Sun HP, 2016, ADV MATER, V28, P9581, DOI 10.1002/adma.201602173
   Sun LL, 2018, CHEM SCI, V9, P5967, DOI 10.1039/c8sc00367j
   Sun YP, 2024, ADV SCI, V11, P0, DOI 10.1002/advs.202400951
   Sung H, 2021, CA-CANCER J CLIN, V71, P209, DOI 10.3322/caac.21660
   Tagscherer KE, 2008, ONCOGENE, V27, P6646, DOI 10.1038/onc.2008.259
   Tang DL, 2020, CURR BIOL, V30, PR1292, DOI 10.1016/j.cub.2020.09.068
   Tian Y, 2024, CANCER CELL INT, V24, P0, DOI 10.1186/s12935-024-03510-2
   Toole BP, 2004, NAT REV CANCER, V4, P528, DOI 10.1038/nrc1391
   Tron AE, 2018, NAT COMMUN, V9, P0, DOI 10.1038/s41467-018-07551-w
   Tse C, 2008, CANCER RES, V68, P3421, DOI 10.1158/0008-5472.CAN-07-5836
   Vasi AM, 2014, MAT SCI ENG C-MATER, V38, P177, DOI 10.1016/j.msec.2014.01.052
   Viswanathan VS, 2017, NATURE, V547, P453, DOI 10.1038/nature23007
   Vonderheide RH, 2013, NAT MED, V19, P1098, DOI 10.1038/nm.3317
   Wan L, 2023, ACS APPL MATER INTER, V15, P1784, DOI 10.1021/acsami.2c16667
   Wan SL, 2023, PHARMACEUTICS, V15, P0, DOI 10.3390/pharmaceutics15020631
   Wan YC, 2018, EUR J MED CHEM, V146, P471, DOI 10.1016/j.ejmech.2018.01.076
   Wang DD, 2018, ACS NANO, V12, P5241, DOI 10.1021/acsnano.7b08355
   Wang HJ, 2019, J NANOBIOTECHNOL, V17, P0, DOI 10.1186/s12951-019-0494-y
   Wang J, 2021, ADV DRUG DELIVER REV, V178, P0, DOI 10.1016/j.addr.2021.113974
   Wang J, 2021, NAT REV MATER, V6, P766, DOI 10.1038/s41578-021-00315-x
   Wang KY, 2023, NAT COMMUN, V14, P0, DOI 10.1038/s41467-023-42155-z
   Wang M, 2022, J NANOBIOTECHNOL, V20, P0, DOI 10.1186/s12951-022-01282-3
   Wang P, 2024, CARBOHYD POLYM, V335, P0, DOI 10.1016/j.carbpol.2024.122073
   Wang WK, 2024, ADV MATER, V36, P0, DOI 10.1002/adma.202308762
   Wang Y, 2021, INT J PHARMACEUT, V602, P0, DOI 10.1016/j.ijpharm.2021.120628
   Wang Y, 2019, ADV SCI, V6, P0, DOI 10.1002/advs.201900172
   Wang Z, 2024, INT J BIOL MACROMOL, V273, P0, DOI 10.1016/j.ijbiomac.2024.132579
   Wang ZJ, 2022, ADV SCI, V9, P0, DOI 10.1002/advs.202104793
   Wang ZY, 2019, NAT COMMUN, V10, P0, DOI 10.1038/s41467-019-12142-4
   Wei SC, 2015, NAT CELL BIOL, V17, P678, DOI 10.1038/ncb3157
   Wei XD, 2023, SMALL, V19, P0, DOI 10.1002/smll.202304370
   Weigelt B, 2008, SEMIN CANCER BIOL, V18, P311, DOI 10.1016/j.semcancer.2008.03.013
   Wu CH, 2021, CHINESE CHEM LETT, V32, P2400, DOI 10.1016/j.cclet.2021.02.060
   Wu JR, 2018, CHEM ENG J, V342, P90, DOI 10.1016/j.cej.2018.02.052
   Wu MM, 2015, CARBOHYD POLYM, V121, P115, DOI 10.1016/j.carbpol.2014.12.049
   Wu Q, 2024, BIOL TRACE ELEM RES, V0, P0, DOI DOI 10.1007/s12011-024-04332-z
   Xia WS, 2011, FOOD HYDROCOLLOID, V25, P170, DOI 10.1016/j.foodhyd.2010.03.003
   Xia WS, 2003, J CHIN I FOOD SCI TE, V3, P77
   Xiong K, 2016, ADV MATER, V28, P7929, DOI 10.1002/adma.201601643
   Xiong X, 2021, NANO TODAY, V39, P0, DOI 10.1016/j.nantod.2021.101225
   Xu NY, 2024, ACS APPL MATER INTER, V16, P11275, DOI 10.1021/acsami.3c17863
   Xu XX, 2011, COLLOID SURFACE B, V84, P427, DOI 10.1016/j.colsurfb.2011.01.037
   Xu XQ, 2022, PHARMACEUTICS, V14, P0, DOI 10.3390/pharmaceutics14051109
   Xuan MJ, 2018, ANGEW CHEM INT EDIT, V57, P12463, DOI 10.1002/anie.201806759
   Yan M, 2023, NAT COMMUN, V14, P0, DOI 10.1038/s41467-023-40300-2
   Yang C, 2024, ADV SCI, V11, P0, DOI 10.1002/advs.202400630
   Yang C, 2023, SMALL, V19, P0, DOI 10.1002/smll.202207029
   Yang C, 2023, ADV HEALTHC MATER, V12, P0, DOI 10.1002/adhm.202202064
   Yang JS, 2011, CARBOHYD POLYM, V84, P33, DOI 10.1016/j.carbpol.2010.11.048
   Yang J, 2021, ACS APPL BIO MATER, V4, P24, DOI 10.1021/acsabm.0c00707
   Yang J, 2017, ADV HEALTHC MATER, V6, P0, DOI 10.1002/adhm.201700759
   Yang N, 2020, BIOMED PHARMACOTHER, V132, P0, DOI 10.1016/j.biopha.2020.110835
   Yang N, 2024, ADV HEALTHC MATER, V13, P0, DOI 10.1002/adhm.202302752
   Yang XQ, 2020, BIOMACROMOLECULES, V21, P2818, DOI 10.1021/acs.biomac.0c00518
   Yang Y, 2024, CANCER LETT, V587, P0, DOI 10.1016/j.canlet.2024.216659
   Yang Z, 2020, ACS NANO, V14, P17442, DOI 10.1021/acsnano.0c07721
   Yao YR, 2022, ACTA PHARM SIN B, V12, P2103, DOI 10.1016/j.apsb.2021.10.010
   Ye T, 2021, ADV DRUG DELIVER REV, V177, P0, DOI 10.1016/j.addr.2021.113927
   Yeung AWK, 2020, CURR RES BIOTECHNOL, V2, P53, DOI 10.1016/j.crbiot.2020.04.002
   Ying KK, 2023, BIOACT MATER, V20, P449, DOI 10.1016/j.bioactmat.2022.06.013
   Yoneda T, 2005, BIOCHEM BIOPH RES CO, V328, P679, DOI 10.1016/j.bbrc.2004.11.070
   Yoo JW, 2011, NAT REV DRUG DISCOV, V10, P521, DOI 10.1038/nrd3499
   Yoo S, 2023, J CONTROL RELEASE, V363, P201, DOI 10.1016/j.jconrel.2023.09.034
   Zang XL, 2017, EUR J PHARM BIOPHARM, V115, P243, DOI 10.1016/j.ejpb.2017.03.013
   Zhang BY, 2023, J IMMUNOTHER CANCER, V11, P0, DOI 10.1136/jitc-2022-005592
   Zhang HX, 2021, P NATL ACAD SCI USA, V118, P0, DOI 10.1073/pnas.2005191118
   Zhang Kai, 2022, BIOMATERIALS, V284, P121502, DOI 10.1016/j.biomaterials.2022.121502
   Zhang QZ, 2018, NAT NANOTECHNOL, V13, P1182, DOI 10.1038/s41565-018-0254-4
   Zhang WF, 2023, REDOX BIOL, V60, P0, DOI 10.1016/j.redox.2023.102608
   Zhang YL, 2020, J EXP CLIN CANC RES, V39, P0, DOI 10.1186/s13046-020-01727-3
   Zhang Y, 2023, J CONTROL RELEASE, V361, P671, DOI 10.1016/j.jconrel.2023.08.022
   Zhang YL, 2018, NAT CELL BIOL, V20, P1181, DOI 10.1038/s41556-018-0178-0
   Zhang Y, 2024, ADV SCI, V11, P0, DOI 10.1002/advs.202305279
   Zhang YR, 2018, SCI REP-UK, V8, P0, DOI 10.1038/s41598-018-25802-0
   Zhang Y, 2018, NANO LETT, V18, P1908, DOI 10.1021/acs.nanolett.7b05263
   Zhang Z, 2023, J MATER CHEM B, V11, P6131, DOI 10.1039/d3tb00046j
   Zhao SQ, 2022, ANN TRANSL MED, V10, P0, DOI 10.21037/atm-22-3646
   Zhao YY, 2023, BIOACT MATER, V19, P237, DOI 10.1016/j.bioactmat.2022.04.011
   Zhao Zhiwen, 2023, MED REV (2021), V3, P123, DOI 10.1515/mr-2022-0046
   Zheng X, 2021, BIOMATERIALS, V271, P0, DOI 10.1016/j.biomaterials.2021.120716
   Zhou WB, 2012, J MATER CHEM, V22, P13969, DOI 10.1039/c2jm16713a
   Zhu HT, 2024, PARTICUOLOGY, V84, P53, DOI 10.1016/j.partic.2023.02.021
   Zhu W, 2015, ACTA BIOMATER, V14, P164, DOI 10.1016/j.actbio.2014.12.008
   Zhu Y, 2016, AGING CELL, V15, P428, DOI 10.1111/acel.12445
   Zhu YF, 2020, ACTA PHARMACOL SIN B, V10, P2054, DOI 10.1016/j.apsb.2020.08.010
   Zielinska A, 2020, MEDICINA-LITHUANIA, V56, P0, DOI 10.3390/medicina56070336
   Zuo LP, 2023, NANO LETT, V23, P3005, DOI 10.1021/acs.nanolett.3c00383
NR 277
TC 0
Z9 0
U1 6
U2 6
PU ELSEVIER
PI AMSTERDAM
PA RADARWEG 29, 1043 NX AMSTERDAM, NETHERLANDS
SN 0141-8130
EI 1879-0003
J9 INT J BIOL MACROMOL
JI Int. J. Biol. Macromol.
PD FEB 15
PY 2025
VL 289
IS 
BP 
EP 
DI 10.1016/j.ijbiomac.2024.138620
EA DEC 2024
PG 21
WC Biochemistry & Molecular Biology; Chemistry, Applied; Polymer Science
SC Biochemistry & Molecular Biology; Chemistry; Polymer Science
GA R5T6Q
UT WOS:001392075300001
PM 39674458
DA 2025-02-17
ER
